# Supplementary material for: Precise instruction and consideration of the vertical and horizontal force component increases validity and reliability of the 90:20 Isometric Posterior Chain Test
Source: PLoS One. 2024 Oct 28;19(10):e0312843. doi: 10.1371/journal.pone.0312843 (PMC11515970; doi:10.1371/journal.pone.0312843)
Supplement: S1 File — (ZIP) [file pone.0312843.s001.zip › S1_Raw_Data/M1_P23_vh_2.csv]

1	-1.44934618473053	0.652920067310333	3.11070966720581	-2.16658401489258	-2.41009044647217	-0.0656150281429291	-1.9497013092041
2	1.79739701747894	-0.970451533794403	3.50031876564026	-1.72307825088501	-0.777625918388367	-2.31073975563049	0.727889001369476
3	-0.799997508525848	0.652920067310333	3.1756443977356	1.07529056072235	1.99704134464264	-1.43346846103668	2.49314427375793
4	-3.39739203453064	0.328245729207993	2.78603529930115	2.46652102470398	2.01132702827454	1.42171812057495	0.714252650737762
5	0.498699754476547	-0.645777225494385	3.50031876564026	0.346721351146698	-0.807171285152435	2.37561202049255	-1.97794795036316
6	-0.799997508525848	0.00357141741551459	3.30551409721375	-2.16203856468201	-2.4110643863678	-0.0552254542708397	-1.96041548252106
7	1.14804840087891	-0.645777225494385	3.1756443977356	-1.72632503509521	-0.789314210414886	-2.30944108963013	0.721070826053619
8	-0.799997508525848	0.977594375610352	3.1756443977356	1.07366716861725	1.99152195453644	-1.44645547866821	2.50191068649292
9	0.498699754476547	0.328245729207993	2.72110033035278	2.4778847694397	2.01035308837891	1.42236745357513	0.721720159053802
10	0.498699754476547	0.977594375610352	3.04577469825745	0.344123959541321	-0.813664793968201	2.37885880470276	-1.98379218578339
11	-0.150648877024651	0.328245729207993	2.9159049987793	-2.16463613510132	-2.41138911247253	-0.0610695891082287	-1.95846748352051
12	0.498699754476547	0.00357141741551459	3.04577469825745	-1.72567570209503	-0.777950584888458	-2.30586957931519	0.730811059474945
13	1.79739701747894	-1.61980020999908	3.11070966720581	1.07139444351196	1.9840544462204	-1.44223463535309	2.49833917617798
14	2.44674563407898	-1.94447445869446	3.76005816459656	2.47398853302002	2.00288558006287	1.4236661195755	0.716200709342957
15	-0.150648877024651	0.328245729207993	3.11070966720581	0.36360439658165	-0.818534910678864	2.37885880470276	-1.98606491088867
16	1.14804840087891	-0.645777225494385	3.24057936668396	-2.16268801689148	-2.40619421005249	-0.050680011510849	-1.95814275741577
17	-0.799997508525848	0.328245729207993	2.85097002983093	-1.72632503509521	-0.784444093704224	-2.31106448173523	0.716200709342957
18	-2.09869480133057	0.652920067310333	2.9159049987793	1.06587493419647	1.99152195453644	-1.4383385181427	2.50028729438782
19	-2.09869480133057	0.328245729207993	3.43538379669189	2.46587181091309	2.01554775238037	1.41132855415344	0.730486392974854
20	-1.44934618473053	0.652920067310333	3.43538379669189	0.354188859462738	-0.795807659626007	2.38275504112244	-1.97502589225769
21	0.498699754476547	0.328245729207993	3.1756443977356	-2.15879201889038	-2.40749287605286	-0.055874802172184	-1.95035064220428
22	-0.150648877024651	0.328245729207993	2.85097002983093	-1.72892236709595	-0.788989543914795	-2.30327224731445	0.71685004234314
23	0.498699754476547	-0.645777225494385	3.04577469825745	1.06165421009064	1.98730111122131	-1.44255936145782	2.50126123428345
24	0.498699754476547	0.328245729207993	2.656165599823	2.48048210144043	2.01619720458984	1.41489994525909	0.72236955165863
25	2.44674563407898	0.00357141741551459	2.85097002983093	0.35451352596283	-0.80067777633667	2.38113164901733	-1.97957134246826
26	3.09609436988831	-0.970451533794403	3.50031876564026	-2.15651917457581	-2.4094409942627	-0.0477579422295094	-1.95749342441559
27	1.79739701747894	0.00357141741551459	3.30551409721375	-1.73216915130615	-0.789638876914978	-2.29970073699951	0.7093825340271
28	0.498699754476547	-0.645777225494385	3.04577469825745	1.09379696846008	1.98210632801056	-1.44970214366913	2.49996256828308
29	0.498699754476547	-0.970451533794403	3.1756443977356	2.47268986701965	2.0087296962738	1.41457533836365	0.720096826553345
30	0.498699754476547	-1.29512584209442	3.24057936668396	0.364578425884247	-0.810093343257904	2.3791835308075	-1.97859728336334
31	-0.150648877024651	-0.321102887392044	3.24057936668396	-2.15879201889038	-2.41073966026306	-0.0539267547428608	-1.95164930820465
32	-0.150648877024651	1.30226862430573	3.11070966720581	-1.7357405424118	-0.788015484809875	-2.30262303352356	0.703863084316254
33	-1.44934618473053	0.652920067310333	3.37044906616211	1.05093991756439	1.99314534664154	-1.45489692687988	2.50710535049438
34	-0.799997508525848	-0.645777225494385	3.11070966720581	2.47074174880981	2.01684665679932	1.41327655315399	0.728213667869568
35	-1.44934618473053	-0.645777225494385	3.11070966720581	0.355487555265427	-0.794508993625641	2.38535237312317	-1.97210383415222
36	1.79739701747894	0.00357141741551459	2.656165599823	-2.16398668289185	-2.41366171836853	-0.0425631552934647	-1.96528565883636
37	0.498699754476547	0.652920067310333	2.59123063087463	-1.73444187641144	-0.791911602020264	-2.30684375762939	0.721070826053619
38	1.14804840087891	-0.645777225494385	2.98083996772766	1.05645942687988	1.98762583732605	-1.45165026187897	2.49574184417725
39	1.14804840087891	0.00357141741551459	3.1756443977356	2.48015737533569	2.02236604690552	1.40775716304779	0.723343551158905
40	1.79739701747894	-0.970451533794403	3.1756443977356	0.365877121686935	-0.795158326625824	2.38178086280823	-1.97762334346771
41	1.14804840087891	-0.970451533794403	3.04577469825745	-2.15457105636597	-2.40814232826233	-0.0435371771454811	-1.96203887462616
42	-0.799997508525848	-0.321102887392044	2.9159049987793	-1.73379254341125	-0.798729777336121	-2.30554509162903	0.705811142921448
43	2.44674563407898	-2.59382319450378	2.98083996772766	1.06262826919556	1.97269082069397	-1.45294892787933	2.49963784217834
44	1.79739701747894	-2.26914882659912	3.24057936668396	2.47950792312622	2.01359987258911	1.41360127925873	0.736655175685883
45	-0.150648877024651	-0.970451533794403	3.56525373458862	0.361656367778778	-0.802625834941864	2.37983298301697	-1.97242856025696
46	0.498699754476547	-0.970451533794403	3.69512343406677	-2.1548957824707	-2.41009044647217	-0.0376930385828018	-1.96755838394165
47	-2.09869480133057	0.00357141741551459	3.1756443977356	-1.73996138572693	-0.798729777336121	-2.29872679710388	0.714252650737762
48	-2.74804329872131	0.00357141741551459	2.9159049987793	1.04379713535309	1.97853493690491	-1.45165026187897	2.50028729438782
49	-2.09869480133057	-0.645777225494385	3.37044906616211	2.46911835670471	2.02139210700989	1.40451037883759	0.737629234790802
50	-0.150648877024651	-1.29512584209442	3.30551409721375	0.363929092884064	-0.788015484809875	2.3824303150177	-1.97210383415222
51	1.14804840087891	-1.29512584209442	3.37044906616211	-2.15132427215576	-2.41398644447327	-0.0471085943281651	-1.96171426773071
52	-0.150648877024651	-0.970451533794403	3.43538379669189	-1.73866260051727	-0.796781718730927	-2.31106448173523	0.701590359210968
53	-0.150648877024651	0.328245729207993	2.59123063087463	1.06165421009064	1.97756087779999	-1.45554625988007	2.49671578407288
54	1.14804840087891	-1.29512584209442	2.9159049987793	2.47333931922913	2.02204132080078	1.39671814441681	0.736655175685883
55	1.79739701747894	-1.29512584209442	3.11070966720581	0.374318659305573	-0.783145368099213	2.3863263130188	-1.97080516815186
56	-0.799997508525848	-0.321102887392044	3.04577469825745	-2.15684390068054	-2.41041493415833	-0.0324982516467571	-1.96788311004639
57	-0.150648877024651	-0.970451533794403	3.37044906616211	-1.73801326751709	-0.807171285152435	-2.31138920783997	0.697694301605225
58	1.14804840087891	-1.94447445869446	3.37044906616211	1.04704391956329	1.97236609458923	-1.45457231998444	2.49898862838745
59	1.79739701747894	-2.59382319450378	3.11070966720581	2.48015737533569	2.01717114448547	1.39769220352173	0.736979842185974
60	1.79739701747894	-2.26914882659912	3.04577469825745	0.365552455186844	-0.794184327125549	2.38859915733337	-1.97307789325714
61	0.498699754476547	-1.29512584209442	3.04577469825745	-2.15424656867981	-2.40586948394775	-0.0389917381107807	-1.96658432483673
62	-0.799997508525848	-0.321102887392044	3.11070966720581	-1.74223411083221	-0.805223226547241	-2.29807758331299	0.706135809421539
63	-2.09869480133057	0.00357141741551459	3.11070966720581	1.04119968414307	1.97885966300964	-1.45684504508972	2.49833917617798
64	-0.799997508525848	-1.61980020999908	3.43538379669189	2.47074174880981	2.02691149711609	1.395094871521	0.740551292896271
65	-1.44934618473053	0.328245729207993	2.9159049987793	0.370747238397598	-0.787041485309601	2.38567709922791	-1.97307789325714
66	1.79739701747894	-1.61980020999908	2.85097002983093	-2.14905166625977	-2.40814232826233	-0.0337969474494457	-1.96658432483673
67	-0.150648877024651	0.00357141741551459	2.85097002983093	-1.7428834438324	-0.806197285652161	-2.30197358131409	0.690551459789276
68	1.79739701747894	-1.61980020999908	3.11070966720581	1.04574513435364	1.97658693790436	-1.46593594551086	2.50255990028381
69	2.44674563407898	-1.29512584209442	3.04577469825745	2.48307943344116	2.03113222122192	1.39444541931152	0.74347335100174
70	0.498699754476547	-1.29512584209442	3.43538379669189	0.38438355922699	-0.776002526283264	2.38502764701843	-1.96366226673126
71	1.79739701747894	-1.61980020999908	3.56525373458862	-2.15262317657471	-2.41009044647217	-0.0347709693014622	-1.9656103849411
72	0.498699754476547	-1.61980020999908	3.1756443977356	-1.74580550193787	-0.817885518074036	-2.30229830741882	0.699966967105865
73	-0.150648877024651	-0.970451533794403	2.72110033035278	1.04379713535309	1.96749603748322	-1.45359826087952	2.49736523628235
74	0.498699754476547	-1.61980020999908	2.9159049987793	2.4817807674408	2.02204132080078	1.39412081241608	0.744447350502014
75	1.14804840087891	-1.29512584209442	3.24057936668396	0.377890080213547	-0.789314210414886	2.38730049133301	-1.96885704994202
76	-0.799997508525848	-0.321102887392044	3.24057936668396	-2.14807772636414	-2.40781760215759	-0.028926832601428	-1.96690905094147
77	0.498699754476547	-0.645777225494385	3.37044906616211	-1.74742889404297	-0.811067402362823	-2.29093456268311	0.686006009578705
78	-2.09869480133057	-0.970451533794403	3.04577469825745	1.04022574424744	1.97561287879944	-1.46626055240631	2.49866390228271
79	-0.799997508525848	-0.970451533794403	3.11070966720581	2.47333931922913	2.02756071090698	1.38957536220551	0.75418758392334
80	0.498699754476547	-0.970451533794403	3.04577469825745	0.385032922029495	-0.786716818809509	2.39119648933411	-1.96463632583618
81	1.79739701747894	-1.29512584209442	3.11070966720581	-2.15229845046997	-2.40489554405212	-0.0308748781681061	-1.96983110904694
82	-0.150648877024651	-0.321102887392044	3.50031876564026	-1.74385750293732	-0.814314126968384	-2.29190874099731	0.688928067684174
83	0.498699754476547	-0.321102887392044	3.37044906616211	1.03243350982666	1.9752881526947	-1.46788394451141	2.49736523628235
84	1.79739701747894	-1.29512584209442	2.98083996772766	2.48535227775574	2.02983355522156	1.38827669620514	0.7467200756073
85	-0.150648877024651	-0.321102887392044	3.43538379669189	0.374967992305756	-0.771132409572601	2.38697576522827	-1.96690905094147
86	-0.150648877024651	-0.645777225494385	2.85097002983093	-2.14515566825867	-2.40911626815796	-0.0211346503347158	-1.97145450115204
87	-0.150648877024651	-1.29512584209442	3.04577469825745	-1.74807822704315	-0.820158243179321	-2.29580473899841	0.697044909000397
88	1.79739701747894	-2.26914882659912	3.56525373458862	1.04119968414307	1.96392452716827	-1.47113072872162	2.49249505996704
89	1.14804840087891	-0.970451533794403	3.56525373458862	2.4817807674408	2.02626204490662	1.38730263710022	0.747694134712219
90	-0.799997508525848	-0.321102887392044	3.1756443977356	0.38276019692421	-0.777301251888275	2.3840537071228	-1.96333765983582
91	-0.799997508525848	0.00357141741551459	3.04577469825745	-2.14125943183899	-2.41009044647217	-0.0211346503347158	-1.97567522525787
92	0.498699754476547	-1.29512584209442	3.37044906616211	-1.75424706935883	-0.817885518074036	-2.30294752120972	0.686006009578705
93	-0.799997508525848	-1.29512584209442	3.1756443977356	1.03405690193176	1.96944403648376	-1.46496188640594	2.49866390228271
94	-2.09869480133057	0.00357141741551459	3.11070966720581	2.47171592712402	2.0405478477478	1.39022469520569	0.76165509223938
95	1.14804840087891	-0.321102887392044	3.30551409721375	0.386331617832184	-0.780872642993927	2.39152121543884	-1.95716881752014
96	-0.150648877024651	0.328245729207993	2.98083996772766	-2.1461296081543	-2.4055449962616	-0.0240567177534103	-1.97762334346771
97	1.79739701747894	-1.29512584209442	2.98083996772766	-1.75294828414917	-0.815937519073486	-2.29937624931335	0.689577400684357
98	1.79739701747894	-0.970451533794403	2.9159049987793	1.02756345272064	1.97398948669434	-1.46658527851105	2.49444317817688
99	-0.150648877024651	-0.321102887392044	2.72110033035278	2.48762488365173	2.0356776714325	1.38113379478455	0.752888917922974
100	1.14804840087891	-0.645777225494385	2.78603529930115	0.386331617832184	-0.76658695936203	2.39087176322937	-1.96853244304657
101	1.79739701747894	-0.321102887392044	3.50031876564026	-2.14353227615356	-2.40911626815796	-0.0136671401560307	-1.97535061836243
102	-0.150648877024651	-1.29512584209442	3.43538379669189	-1.75846779346466	-0.822755634784698	-2.29742813110352	0.681135892868042
103	-0.799997508525848	-0.645777225494385	3.04577469825745	1.03535556793213	1.95808041095734	-1.47113072872162	2.49963784217834
104	1.79739701747894	-1.94447445869446	3.04577469825745	2.48470282554626	2.03048276901245	1.38892602920532	0.75840836763382
105	1.14804840087891	-0.970451533794403	3.11070966720581	0.395097821950912	-0.767885684967041	2.38924837112427	-1.96138954162598
106	-0.799997508525848	0.328245729207993	2.9159049987793	-2.14125943183899	-2.40781760215759	-0.0110697457566857	-1.97437655925751
107	0.498699754476547	-1.29512584209442	3.37044906616211	-1.76236391067505	-0.825028359889984	-2.30229830741882	0.677239775657654
108	-2.09869480133057	-0.970451533794403	3.1756443977356	1.02204394340515	1.96359992027283	-1.46820867061615	2.49833917617798
109	-2.74804329872131	0.328245729207993	2.85097002983093	2.47431325912476	2.03762578964233	1.37756240367889	0.762953817844391
110	0.498699754476547	0.652920067310333	3.11070966720581	0.39022770524025	-0.776327192783356	2.39281988143921	-1.95781815052032
111	-0.799997508525848	0.652920067310333	2.9159049987793	-2.14515566825867	-2.40424633026123	-0.00879702530801296	-1.98249340057373
112	0.498699754476547	0.328245729207993	2.85097002983093	-1.75651979446411	-0.822106301784515	-2.29125928878784	0.692174792289734
113	0.498699754476547	-0.321102887392044	2.9159049987793	1.02723872661591	1.96457397937775	-1.48087096214294	2.49444317817688
114	-0.799997508525848	0.00357141741551459	3.37044906616211	2.48535227775574	2.04249572753906	1.37399101257324	0.757434368133545
115	-0.150648877024651	0.652920067310333	2.9159049987793	0.398669242858887	-0.769184350967407	2.39379382133484	-1.96171426773071
116	0.498699754476547	-0.970451533794403	3.24057936668396	-2.14353227615356	-2.40781760215759	-0.00977104809135199	-1.98184406757355
117	1.79739701747894	-1.29512584209442	2.9159049987793	-1.76138985157013	-0.834443926811218	-2.29190874099731	0.666850209236145
118	-0.150648877024651	-0.321102887392044	2.98083996772766	1.03048551082611	1.95353496074677	-1.48022162914276	2.49606657028198
119	-0.150648877024651	-0.321102887392044	3.04577469825745	2.48113131523132	2.03632712364197	1.37723767757416	0.771070659160614
120	0.498699754476547	0.977594375610352	3.1756443977356	0.40353935956955	-0.758145451545715	2.39217042922974	-1.95716881752014
121	0.498699754476547	0.328245729207993	3.11070966720581	-2.14158415794373	-2.40781760215759	-0.00684897974133492	-1.98249340057373
122	-0.799997508525848	-0.321102887392044	3.04577469825745	-1.7659353017807	-0.833794593811035	-2.29937624931335	0.676265776157379
123	-2.74804329872131	0.00357141741551459	2.9159049987793	1.01230370998383	1.95905447006226	-1.47502684593201	2.50093650817871
124	-2.09869480133057	0.652920067310333	2.85097002983093	2.47950792312622	2.04509329795837	1.37983512878418	0.763278484344482
125	1.14804840087891	-0.645777225494385	3.24057936668396	0.401266634464264	-0.767236351966858	2.39866399765015	-1.95229864120483
126	1.14804840087891	0.00357141741551459	3.69512343406677	-2.13996076583862	-2.40619421005249	-0.00619963090866804	-1.97892200946808
127	1.79739701747894	0.00357141741551459	3.04577469825745	-1.76268863677979	-0.829898476600647	-2.28996062278748	0.673993051052094
128	-0.150648877024651	0.652920067310333	2.72110033035278	1.0168491601944	1.96457397937775	-1.48281896114349	2.49541711807251
129	-0.150648877024651	0.977594375610352	2.78603529930115	2.48307943344116	2.04379463195801	1.3720428943634	0.770745992660522
130	0.498699754476547	0.652920067310333	2.98083996772766	0.407110750675201	-0.756846725940704	2.39606666564941	-1.95392203330994
131	1.14804840087891	0.00357141741551459	2.98083996772766	-2.13574004173279	-2.40911626815796	-0.00619963090866804	-1.98346745967865
132	-0.150648877024651	-0.645777225494385	3.24057936668396	-1.7604159116745	-0.845807552337646	-2.28833723068237	0.666850209236145
133	1.14804840087891	-0.970451533794403	3.1756443977356	1.01425170898438	1.95256102085114	-1.47729957103729	2.49606657028198
134	2.44674563407898	-0.970451533794403	3.04577469825745	2.48535227775574	2.04704117774963	1.37399101257324	0.768473267555237
135	-0.799997508525848	-0.321102887392044	2.9159049987793	0.402240633964539	-0.748729884624481	2.39411854743958	-1.9552206993103
136	-0.150648877024651	-0.970451533794403	3.1756443977356	-2.13996076583862	-2.41041493415833	0.00321592413820326	-1.98444151878357
137	-2.74804329872131	0.00357141741551459	2.98083996772766	-1.77113008499146	-0.833794593811035	-2.29158401489258	0.68081122636795
138	-1.44934618473053	0.00357141741551459	2.72110033035278	1.01068031787872	1.95580768585205	-1.48866307735443	2.49314427375793
139	-0.799997508525848	0.652920067310333	3.30551409721375	2.48275470733643	2.04996347427368	1.36977016925812	0.772044718265533
140	-0.150648877024651	0.00357141741551459	2.85097002983093	0.405812054872513	-0.75165194272995	2.39509248733521	-1.94905197620392
141	-0.799997508525848	0.328245729207993	2.72110033035278	-2.13509058952332	-2.41041493415833	-0.00392691092565656	-1.9941817522049
142	1.79739701747894	-0.970451533794403	2.85097002983093	-1.76723408699036	-0.833794593811035	-2.29450607299805	0.660681426525116
143	2.44674563407898	-0.970451533794403	3.04577469825745	1.01230370998383	1.95580768585205	-1.48671507835388	2.49833917617798
144	-0.150648877024651	0.652920067310333	3.04577469825745	2.485027551651	2.04866456985474	1.37009489536285	0.777888834476471
145	0.498699754476547	0.00357141741551459	3.37044906616211	0.412954896688461	-0.758794784545898	2.38730049133301	-1.95651948451996
146	1.14804840087891	-0.970451533794403	3.04577469825745	-2.13281798362732	-2.41041493415833	0.0022419011220336	-1.98184406757355
147	-0.150648877024651	-0.970451533794403	2.9159049987793	-1.77307820320129	-0.845807552337646	-2.29125928878784	0.669122934341431
148	-0.799997508525848	-0.645777225494385	2.9159049987793	1.01003098487854	1.94769084453583	-1.48281896114349	2.49152112007141
149	0.498699754476547	-1.29512584209442	3.43538379669189	2.4866509437561	2.05093741416931	1.36425077915192	0.775291442871094
150	2.44674563407898	-1.29512584209442	3.30551409721375	0.401591300964355	-0.74418443441391	2.39606666564941	-1.95262336730957
151	-0.150648877024651	-1.29512584209442	3.63018846511841	-2.13898682594299	-2.41009044647217	0.00646266713738441	-1.98996090888977
152	-2.09869480133057	-1.29512584209442	3.43538379669189	-1.76918208599091	-0.840612769126892	-2.29255795478821	0.662304759025574
153	-2.09869480133057	0.328245729207993	2.78603529930115	1.03016078472137	1.94769084453583	-1.48703980445862	2.49411845207214
154	1.14804840087891	-1.29512584209442	2.9159049987793	2.47463798522949	2.05288553237915	1.37334167957306	0.7840576171875
155	2.44674563407898	-1.94447445869446	3.1756443977356	0.419123709201813	-0.745807826519012	2.39606666564941	-1.94385707378387
156	0.498699754476547	-0.970451533794403	2.78603529930115	-2.13379192352295	-2.40846705436707	0.00678734155371785	-1.99125969409943
157	-0.150648877024651	0.00357141741551459	2.98083996772766	-1.77048075199127	-0.84223610162735	-2.29970073699951	0.665226817131042
158	-0.150648877024651	0.00357141741551459	3.37044906616211	1.01197898387909	1.95126223564148	-1.48671507835388	2.48989772796631
159	0.498699754476547	-1.61980020999908	3.11070966720581	2.48307943344116	2.05418419837952	1.35873126983643	0.779187560081482
160	-0.799997508525848	-1.29512584209442	3.11070966720581	0.41847437620163	-0.75165194272995	2.40158605575562	-1.95099997520447
161	-0.150648877024651	-0.645777225494385	3.11070966720581	-2.13411664962769	-2.41366171836853	0.0162028968334198	-1.99158430099487
162	0.498699754476547	-1.61980020999908	2.98083996772766	-1.77600026130676	-0.851002335548401	-2.28898668289185	0.665226817131042
163	1.14804840087891	-1.94447445869446	3.43538379669189	1.00386214256287	1.94736623764038	-1.49190986156464	2.49736523628235
164	-0.150648877024651	-0.645777225494385	3.50031876564026	2.48989772796631	2.05483341217041	1.36392605304718	0.786005675792694
165	-0.799997508525848	0.328245729207993	2.9159049987793	0.422370463609695	-0.739638984203339	2.40580677986145	-1.94872725009918
166	-0.150648877024651	-1.61980020999908	2.98083996772766	-2.14255809783936	-2.40586948394775	0.0113327819854021	-1.98833763599396
167	-2.74804329872131	-0.321102887392044	3.24057936668396	-1.77697432041168	-0.845807552337646	-2.28963589668274	0.651915192604065
168	-0.799997508525848	-0.645777225494385	3.56525373458862	1.00581026077271	1.9506129026413	-1.49613070487976	2.49963784217834
169	1.14804840087891	-1.29512584209442	3.24057936668396	2.48307943344116	2.05613207817078	1.35938060283661	0.792174518108368
170	1.79739701747894	-0.645777225494385	3.30551409721375	0.426915884017944	-0.738340318202972	2.39476799964905	-1.94677925109863
171	1.79739701747894	-0.970451533794403	3.11070966720581	-2.12892174720764	-2.41009044647217	0.0168522447347641	-1.9941817522049
172	3.09609436988831	-0.970451533794403	2.78603529930115	-1.77210414409637	-0.84645688533783	-2.29320740699768	0.657109975814819
173	0.498699754476547	-1.29512584209442	2.9159049987793	0.994121968746185	1.94801557064056	-1.49288392066956	2.49963784217834
174	1.14804840087891	0.00357141741551459	2.98083996772766	2.48989772796631	2.05775547027588	1.35775721073151	0.782109618186951
175	1.79739701747894	-0.970451533794403	3.1756443977356	0.423019796609879	-0.744509100914001	2.39606666564941	-1.94320774078369
176	-0.150648877024651	-0.970451533794403	3.1756443977356	-2.12405157089233	-2.41171383857727	0.0165275707840919	-1.99353241920471
177	1.14804840087891	-1.94447445869446	3.24057936668396	-1.78087031841278	-0.859443843364716	-2.28281784057617	0.647694408893585
178	1.79739701747894	-2.91849732398987	3.11070966720581	1.00223875045776	1.93989861011505	-1.48996186256409	2.49736523628235
179	1.14804840087891	-1.29512584209442	3.43538379669189	2.49087166786194	2.05840492248535	1.35288715362549	0.795421242713928
180	0.498699754476547	-1.61980020999908	3.43538379669189	0.427240580320358	-0.73347020149231	2.40483283996582	-1.94061040878296
181	1.79739701747894	-1.29512584209442	3.43538379669189	-2.13476586341858	-2.40911626815796	0.0243197549134493	-1.99775314331055
182	-2.74804329872131	0.328245729207993	3.1756443977356	-1.78314304351807	-0.850353002548218	-2.28249311447144	0.655486583709717
183	-0.799997508525848	-0.970451533794403	3.43538379669189	0.989901185035706	1.94574284553528	-1.49872803688049	2.50223517417908
184	1.14804840087891	-1.29512584209442	3.11070966720581	2.48567676544189	2.06100225448608	1.35386121273041	0.789252460002899
185	1.14804840087891	-0.970451533794403	3.1756443977356	0.420422405004501	-0.729898750782013	2.40353417396545	-1.94515585899353
186	0.498699754476547	-0.645777225494385	2.78603529930115	-2.12794780731201	-2.4071683883667	0.0207483377307653	-1.99385702610016
187	-0.150648877024651	-0.970451533794403	3.11070966720581	-1.7785975933075	-0.857495844364166	-2.28866195678711	0.65094119310379
188	1.79739701747894	-0.970451533794403	3.1756443977356	0.993147909641266	1.93989861011505	-1.50684487819672	2.49541711807251
189	1.79739701747894	0.00357141741551459	3.1756443977356	2.4866509437561	2.06165170669556	1.34412097930908	0.791849851608276
190	-0.150648877024651	0.328245729207993	3.04577469825745	0.43340939283371	-0.73671692609787	2.40385890007019	-1.93963634967804
191	0.498699754476547	-0.645777225494385	2.85097002983093	-2.12697386741638	-2.40651893615723	0.0304885655641556	-1.99872720241547
192	1.14804840087891	-2.59382319450378	2.9159049987793	-1.78151977062225	-0.868210077285767	-2.28346705436707	0.642824292182922
193	2.44674563407898	-2.26914882659912	3.24057936668396	0.99931675195694	1.9347038269043	-1.49905276298523	2.50093650817871
194	-0.150648877024651	-0.321102887392044	2.78603529930115	2.4866509437561	2.06197643280029	1.35775721073151	0.801265358924866
195	1.79739701747894	-0.970451533794403	2.98083996772766	0.438604176044464	-0.737366259098053	2.40223550796509	-1.9337922334671
196	-0.150648877024651	0.00357141741551459	2.78603529930115	-2.12827253341675	-2.41203832626343	0.0285405199974775	-1.99612975120544
197	-1.44934618473053	-1.29512584209442	3.11070966720581	-1.78963661193848	-0.850677669048309	-2.28509044647217	0.65094119310379
198	-0.150648877024651	-1.29512584209442	2.85097002983093	0.98016095161438	1.94217133522034	-1.50652027130127	2.49704051017761
199	-0.150648877024651	-0.321102887392044	2.85097002983093	2.4921703338623	2.06392431259155	1.34639370441437	0.801590085029602
200	0.498699754476547	-0.321102887392044	3.11070966720581	0.429837971925735	-0.727301359176636	2.40353417396545	-1.93476617336273
201	1.79739701747894	-0.970451533794403	3.37044906616211	-2.12535047531128	-2.41073966026306	0.0337353087961674	-1.99775314331055
202	1.79739701747894	-1.29512584209442	3.11070966720581	-1.78281843662262	-0.86885941028595	-2.289311170578	0.640226900577545
203	0.498699754476547	-0.645777225494385	2.85097002983093	0.994446635246277	1.93308055400848	-1.5035982131958	2.49801445007324
204	1.79739701747894	-1.61980020999908	3.04577469825745	2.48405337333679	2.06522297859192	1.35158848762512	0.80321341753006
205	1.14804840087891	-1.61980020999908	3.43538379669189	0.446721017360687	-0.728275418281555	2.40288472175598	-1.93249344825745
206	-0.150648877024651	-0.645777225494385	3.37044906616211	-2.12242841720581	-2.4110643863678	0.0337353087961674	-1.99937653541565
207	1.14804840087891	-1.94447445869446	3.69512343406677	-1.78379249572754	-0.870807468891144	-2.28249311447144	0.641850292682648
208	-0.799997508525848	0.00357141741551459	3.1756443977356	0.992173910140991	1.9308078289032	-1.50522148609161	2.49022221565247
209	-0.150648877024651	0.00357141741551459	3.04577469825745	2.48827433586121	2.06782054901123	1.34509491920471	0.806784868240356
210	-0.150648877024651	-0.970451533794403	3.1756443977356	0.443149596452713	-0.729898750782013	2.40710544586182	-1.93736362457275
211	-1.44934618473053	-0.321102887392044	3.04577469825745	-2.12697386741638	-2.40976572036743	0.040228795260191	-2.00619459152222
212	-2.09869480133057	-0.970451533794403	3.24057936668396	-1.79872751235962	-0.863015294075012	-2.29190874099731	0.640226900577545
213	-1.44934618473053	0.977594375610352	3.43538379669189	0.982433676719666	1.93437922000885	-1.50165009498596	2.49509239196777
214	-0.150648877024651	0.00357141741551459	3.50031876564026	2.49087166786194	2.06554770469666	1.34152352809906	0.808083534240723
215	1.14804840087891	-0.645777225494385	3.11070966720581	0.441850900650024	-0.720807909965515	2.40775489807129	-1.93249344825745
216	0.498699754476547	-0.645777225494385	3.04577469825745	-2.12210369110107	-2.4071683883667	0.0389300994575024	-2.00619459152222
217	1.14804840087891	-0.645777225494385	2.85097002983093	-1.78931188583374	-0.864638686180115	-2.28314232826233	0.628213942050934
218	1.14804840087891	-0.645777225494385	2.85097002983093	0.990225851535797	1.93308055400848	-1.51009166240692	2.49476766586304
219	1.79739701747894	-0.645777225494385	3.11070966720581	2.48762488365173	2.06554770469666	1.33632874488831	0.811005592346191
220	1.14804840087891	-0.645777225494385	3.43538379669189	0.447045713663101	-0.718859851360321	2.40645623207092	-1.93151950836182
221	0.498699754476547	-1.29512584209442	3.50031876564026	-2.12632441520691	-2.40976572036743	0.0463976077735424	-2.00424671173096
222	0.498699754476547	-0.645777225494385	2.78603529930115	-1.78833794593811	-0.877625644207001	-2.27859687805176	0.635681450366974
223	1.14804840087891	-1.29512584209442	3.04577469825745	0.975290834903717	1.92593765258789	-1.50165009498596	2.49931311607361
224	-0.150648877024651	0.00357141741551459	3.1756443977356	2.48957300186157	2.0691192150116	1.34574437141418	0.803862750530243
225	-2.09869480133057	0.652920067310333	2.9159049987793	0.445747017860413	-0.720158517360687	2.40613150596619	-1.932168841362
226	-0.150648877024651	-0.645777225494385	3.43538379669189	-2.12632441520691	-2.40522027015686	0.036657378077507	-2.00619459152222
227	-1.44934618473053	-0.645777225494385	3.56525373458862	-1.79320800304413	-0.866586685180664	-2.28314232826233	0.630162000656128
228	-2.74804329872131	0.652920067310333	2.9159049987793	0.971394717693329	1.93015837669373	-1.5162605047226	2.50158596038818
229	-0.150648877024651	0.328245729207993	2.9159049987793	2.4889235496521	2.07204127311707	1.33600413799286	0.814252376556396
230	-0.150648877024651	0.652920067310333	2.9159049987793	0.449318408966064	-0.716911792755127	2.40840435028076	-1.93281817436218
231	0.498699754476547	0.328245729207993	2.78603529930115	-2.11950612068176	-2.4110643863678	0.0473716296255589	-2.01074004173279
232	1.79739701747894	-0.321102887392044	3.11070966720581	-1.79190933704376	-0.873404860496521	-2.28184366226196	0.633084058761597
233	2.44674563407898	-0.321102887392044	3.37044906616211	0.974966168403625	1.92756104469299	-1.51139032840729	2.49833917617798
234	-0.150648877024651	0.328245729207993	2.98083996772766	2.48632621765137	2.07269048690796	1.33957552909851	0.809706926345825
235	1.79739701747894	-0.645777225494385	3.11070966720581	0.452240496873856	-0.714963734149933	2.40320944786072	-1.92437660694122
236	-0.150648877024651	-0.645777225494385	2.72110033035278	-2.11788296699524	-2.41366171836853	0.0489950031042099	-2.00749349594116
237	1.14804840087891	-1.94447445869446	3.1756443977356	-1.79483139514923	-0.888339877128601	-2.28314232826233	0.625616550445557
238	2.44674563407898	-0.321102887392044	2.85097002983093	0.975615501403809	1.92236626148224	-1.51398777961731	2.49444317817688
239	-0.150648877024651	0.328245729207993	3.1756443977356	2.48859882354736	2.0723659992218	1.32983529567719	0.815551042556763
240	-0.799997508525848	0.328245729207993	3.1756443977356	0.44834440946579	-0.713015675544739	2.40678095817566	-1.92535066604614
241	-2.74804329872131	0.328245729207993	2.78603529930115	-2.12437629699707	-2.41138911247253	0.0593845807015896	-2.011714220047
242	-3.39739203453064	0.00357141741551459	2.85097002983093	-1.80392229557037	-0.872430860996246	-2.27145409584045	0.623993217945099
243	-0.799997508525848	-0.970451533794403	3.1756443977356	0.969121992588043	1.92463898658752	-1.52048122882843	2.50093650817871
244	0.498699754476547	-0.321102887392044	3.24057936668396	2.48989772796631	2.0746386051178	1.34022486209869	0.820096492767334
245	1.14804840087891	0.00357141741551459	3.37044906616211	0.461980730295181	-0.713015675544739	2.40223550796509	-1.92177927494049
246	1.14804840087891	-1.29512584209442	3.30551409721375	-2.12210369110107	-2.40489554405212	0.0506183728575706	-2.01593494415283
247	-0.150648877024651	-0.321102887392044	2.72110033035278	-1.80067551136017	-0.877300977706909	-2.27632427215576	0.631460726261139
248	-1.44934618473053	-0.321102887392044	2.78603529930115	0.970745384693146	1.92106759548187	-1.51690983772278	2.4905469417572
249	-1.44934618473053	0.00357141741551459	3.24057936668396	2.49249505996704	2.0762619972229	1.32951056957245	0.819447159767151
250	0.498699754476547	-0.321102887392044	3.37044906616211	0.457759946584702	-0.705223500728607	2.40515756607056	-1.92112994194031
251	-0.799997508525848	-0.645777225494385	3.11070966720581	-2.11463618278503	-2.41788268089294	0.0600339286029339	-2.01041555404663
252	1.14804840087891	-2.59382319450378	3.50031876564026	-1.7993768453598	-0.893209993839264	-2.2805449962616	0.620421767234802
253	-0.150648877024651	-0.645777225494385	3.1756443977356	0.969771385192871	1.9220415353775	-1.52015662193298	2.49476766586304
254	-0.799997508525848	0.00357141741551459	2.9159049987793	2.48567676544189	2.0817813873291	1.33178329467773	0.829512059688568
255	0.498699754476547	-0.645777225494385	2.85097002983093	0.464578121900558	-0.709119617938995	2.40970301628113	-1.92080521583557
256	-2.09869480133057	-1.29512584209442	3.04577469825745	-2.1230776309967	-2.40586948394775	0.0561378374695778	-2.01074004173279
257	-0.150648877024651	-1.29512584209442	2.98083996772766	-1.80846774578094	-0.880223035812378	-2.27762293815613	0.623668551445007
258	-0.799997508525848	0.00357141741551459	3.1756443977356	0.970096051692963	1.92301559448242	-1.52242934703827	2.49541711807251
259	-0.150648877024651	-0.645777225494385	3.11070966720581	2.49184560775757	2.07885932922363	1.31457555294037	0.822044551372528
260	1.14804840087891	-0.970451533794403	2.9159049987793	0.461980730295181	-0.703924834728241	2.40905356407166	-1.92405200004578
261	1.14804840087891	-0.970451533794403	2.85097002983093	-2.11236333847046	-2.40424633026123	0.0649040415883064	-2.01138949394226
262	-0.150648877024651	-0.645777225494385	2.98083996772766	-1.79645478725433	-0.881197035312653	-2.27599954605103	0.615226984024048
263	-0.799997508525848	-0.321102887392044	3.11070966720581	0.968797326087952	1.92009353637695	-1.51885783672333	2.49476766586304
264	1.79739701747894	-1.29512584209442	3.69512343406677	2.4905469417572	2.07821011543274	1.32496511936188	0.828213334083557
265	-0.799997508525848	-0.645777225494385	3.50031876564026	0.468149542808533	-0.69937938451767	2.41165089607239	-1.91983115673065
266	0.498699754476547	-2.26914882659912	3.1756443977356	-2.10944128036499	-2.41138911247253	0.0587352328002453	-2.01268815994263
267	-0.799997508525848	-1.29512584209442	2.9159049987793	-1.80262362957001	-0.894508719444275	-2.26950597763062	0.611655592918396
268	-0.799997508525848	-0.321102887392044	2.9159049987793	0.972044110298157	1.91911947727203	-1.52242934703827	2.49541711807251
269	-0.150648877024651	-0.321102887392044	3.24057936668396	2.48924827575684	2.08080744743347	1.31782233715057	0.834706842899323
270	-0.799997508525848	0.328245729207993	3.24057936668396	0.468798875808716	-0.700353384017944	2.41230034828186	-1.91561043262482
271	-4.04674053192139	-0.321102887392044	3.37044906616211	-2.11625957489014	-2.40749287605286	0.0658780634403229	-2.0133376121521
272	-1.44934618473053	-0.321102887392044	2.9159049987793	-1.81074047088623	-0.889638602733612	-2.27729821205139	0.616201043128967
273	1.14804840087891	-1.29512584209442	3.1756443977356	0.953862309455872	1.91879487037659	-1.5266500711441	2.49704051017761
274	-0.799997508525848	-0.645777225494385	2.9159049987793	2.48697566986084	2.08437895774841	1.31944572925568	0.832758784294128
275	-0.799997508525848	-0.321102887392044	2.98083996772766	0.465227454900742	-0.701327443122864	2.41132640838623	-1.916259765625
276	1.14804840087891	-1.29512584209442	3.11070966720581	-2.11041522026062	-2.40522027015686	0.0580858811736107	-2.01820755004883
277	-0.150648877024651	0.328245729207993	2.78603529930115	-1.80132484436035	-0.890937268733978	-2.27372694015503	0.602889358997345
278	-0.799997508525848	-0.645777225494385	3.30551409721375	0.958407759666443	1.92074286937714	-1.53411757946014	2.49411845207214
279	0.498699754476547	-1.29512584209442	3.04577469825745	2.48957300186157	2.08210611343384	1.3149002790451	0.831784784793854
280	0.498699754476547	-1.29512584209442	3.11070966720581	0.468798875808716	-0.693535208702087	2.4158718585968	-1.91268837451935
281	2.44674563407898	-2.91849732398987	3.24057936668396	-2.10911655426025	-2.41236305236816	0.0736702531576157	-2.01788306236267
282	0.498699754476547	-1.94447445869446	3.30551409721375	-1.80587029457092	-0.905222952365875	-2.27729821205139	0.614577651023865
283	-0.150648877024651	-0.321102887392044	3.1756443977356	0.956459701061249	1.91197669506073	-1.52729940414429	2.48567676544189
284	1.14804840087891	-0.970451533794403	3.30551409721375	2.49119639396667	2.08795022964478	1.31554961204529	0.832758784294128
285	1.79739701747894	-1.29512584209442	2.98083996772766	0.468474209308624	-0.690288484096527	2.41294980049133	-1.91203904151917
286	-2.09869480133057	0.00357141741551459	2.9159049987793	-2.11138939857483	-2.40976572036743	0.0642546936869621	-2.0149610042572
287	-1.44934618473053	-0.970451533794403	3.11070966720581	-1.81918203830719	-0.896456778049469	-2.26788258552551	0.600616633892059
288	1.79739701747894	-1.29512584209442	3.30551409721375	0.949966251850128	1.91230130195618	-1.53606557846069	2.49184560775757
289	1.14804840087891	-0.645777225494385	3.56525373458862	2.49509239196777	2.09054780006409	1.31522488594055	0.839252293109894
290	0.498699754476547	-1.29512584209442	3.43538379669189	0.476915746927261	-0.699054718017578	2.41197562217712	-1.91106498241425
291	0.498699754476547	-0.970451533794403	2.9159049987793	-2.10554528236389	-2.40684366226196	0.0788650363683701	-2.02015566825867
292	1.14804840087891	-0.321102887392044	2.72110033035278	-1.80976641178131	-0.892560660839081	-2.27242803573608	0.599642634391785
293	2.44674563407898	-0.321102887392044	2.78603529930115	0.95678436756134	1.91359996795654	-1.53703963756561	2.50028729438782
294	1.79739701747894	-0.645777225494385	3.43538379669189	2.4921703338623	2.08795022964478	1.32041966915131	0.84055095911026
295	-0.799997508525848	-0.645777225494385	3.43538379669189	0.47983780503273	-0.695483267307281	2.41230034828186	-1.90879225730896
296	-0.150648877024651	-0.970451533794403	3.50031876564026	-2.10651922225952	-2.41690850257874	0.0749689489603043	-2.02924656867981
297	-0.150648877024651	-0.970451533794403	3.37044906616211	-1.80716907978058	-0.910093069076538	-2.26560997962952	0.607110142707825
298	1.79739701747894	-1.61980020999908	3.04577469825745	0.949641585350037	1.9165221452713	-1.53898775577545	2.48989772796631
299	1.14804840087891	-0.645777225494385	2.98083996772766	2.49119639396667	2.09022307395935	1.30970549583435	0.839901626110077
300	0.498699754476547	0.00357141741551459	2.85097002983093	0.47237029671669	-0.65782105922699	2.41619634628296	-1.91009092330933
301	-1.44934618473053	0.00357141741551459	3.04577469825745	-2.11301279067993	-2.40684366226196	0.0827611312270164	-2.02210378646851
302	-0.150648877024651	-0.970451533794403	3.50031876564026	-1.8136625289917	-0.904248952865601	-2.28151893615723	0.595746517181396
303	1.14804840087891	-0.645777225494385	3.43538379669189	0.950615584850311	1.91132724285126	-1.53736436367035	2.49087166786194
304	-0.799997508525848	0.652920067310333	2.85097002983093	2.4889235496521	2.08989834785461	1.31847167015076	0.847044467926025
305	1.79739701747894	-0.970451533794403	3.04577469825745	0.485357284545898	-0.68769109249115	2.41165089607239	-1.90554547309875
306	-0.150648877024651	0.00357141741551459	2.98083996772766	-2.10359716415405	-2.40002536773682	0.0707481801509857	-2.02502584457397
307	1.79739701747894	-0.970451533794403	3.43538379669189	-1.81496119499207	-0.904573619365692	-2.27372694015503	0.604837417602539
308	1.14804840087891	-0.321102887392044	3.43538379669189	0.949966251850128	1.90678191184998	-1.54320847988129	2.49184560775757
309	1.14804840087891	-0.970451533794403	3.50031876564026	2.48859882354736	2.08827495574951	1.29931592941284	0.842174351215363
310	0.498699754476547	-1.29512584209442	3.1756443977356	0.487629979848862	-0.692561209201813	2.42009258270264	-1.90716886520386
311	0.498699754476547	-1.94447445869446	2.98083996772766	-2.10262322425842	-2.41009044647217	0.0908779874444008	-2.02827262878418
312	-0.799997508525848	-0.321102887392044	2.72110033035278	-1.81561052799225	-0.906521677970886	-2.26041507720947	0.594123184680939
313	-0.799997508525848	0.652920067310333	2.656165599823	0.939251959323883	1.90710651874542	-1.54061102867126	2.49314427375793
314	3.09609436988831	-0.645777225494385	3.24057936668396	2.48989772796631	2.09509325027466	1.31035482883453	0.852563917636871
315	-0.799997508525848	-0.321102887392044	3.1756443977356	0.480487167835236	-0.67600280046463	2.41392374038696	-1.90489614009857
316	-3.39739203453064	0.328245729207993	3.04577469825745	-2.09937644004822	-2.40749287605286	0.0830858051776886	-2.02859735488892
317	-0.150648877024651	-0.970451533794403	3.04577469825745	-1.82307803630829	-0.912365794181824	-2.26788258552551	0.588603675365448
318	0.498699754476547	-0.321102887392044	2.85097002983093	0.944771468639374	1.90256106853485	-1.54353320598602	2.49866390228271
319	0.498699754476547	0.00357141741551459	2.85097002983093	2.49379372596741	2.09444379806519	1.2957444190979	0.848992526531219
320	-0.150648877024651	0.652920067310333	2.72110033035278	0.494123488664627	-0.679898917675018	2.4174952507019	-1.90327274799347
321	-0.799997508525848	0.652920067310333	3.04577469825745	-2.09807777404785	-2.40749287605286	0.08925461769104	-2.02664923667908
322	-0.799997508525848	0.328245729207993	2.85097002983093	-1.8169093132019	-0.904573619365692	-2.27015542984009	0.598343908786774
323	1.14804840087891	-0.970451533794403	3.11070966720581	0.936329901218414	1.90191173553467	-1.54580581188202	2.49574184417725
324	-0.150648877024651	-0.321102887392044	3.43538379669189	2.49639105796814	2.09217095375061	1.30678343772888	0.849966526031494
325	0.498699754476547	-0.970451533794403	3.1756443977356	0.490876734256744	-0.689314484596252	2.42106652259827	-1.90359747409821
326	1.79739701747894	-1.61980020999908	3.24057936668396	-2.09807777404785	-2.40619421005249	0.0830858051776886	-2.03411674499512
327	0.498699754476547	-0.645777225494385	3.43538379669189	-1.81853258609772	-0.90846973657608	-2.26983070373535	0.578863501548767
328	0.498699754476547	0.652920067310333	3.11070966720581	0.934706568717957	1.90288579463959	-1.55100071430206	2.49996256828308
329	-0.150648877024651	0.977594375610352	2.78603529930115	2.4889235496521	2.09476852416992	1.2941210269928	0.851589918136597
330	-1.44934618473053	0.652920067310333	2.85097002983093	0.48568195104599	-0.669184684753418	2.42009258270264	-1.89970135688782
331	0.498699754476547	-0.321102887392044	2.98083996772766	-2.10619449615479	-2.4087917804718	0.101267568767071	-2.02664923667908
332	1.79739701747894	0.00357141741551459	3.24057936668396	-1.82372748851776	-0.914638519287109	-2.26755809783936	0.591525793075562
333	1.14804840087891	0.328245729207993	3.1756443977356	0.940875351428986	1.89866495132446	-1.55294871330261	2.49281978607178
334	1.79739701747894	0.977594375610352	3.1756443977356	2.49509239196777	2.10191130638123	1.30353665351868	0.851589918136597
335	2.44674563407898	0.00357141741551459	2.78603529930115	0.499967604875565	-0.671782076358795	2.41619634628296	-1.8971039056778
336	1.14804840087891	-0.645777225494385	2.85097002983093	-2.09580492973328	-2.41009044647217	0.0824364572763443	-2.03444147109985
337	3.09609436988831	-0.321102887392044	3.24057936668396	-1.82307803630829	-0.913989186286926	-2.26366186141968	0.587629675865173
338	1.79739701747894	0.977594375610352	3.04577469825745	0.930810451507568	1.89314556121826	-1.55652010440826	2.49606657028198
339	1.14804840087891	0.652920067310333	3.11070966720581	2.49574184417725	2.09736585617065	1.29379642009735	0.857109367847443
340	1.14804840087891	0.00357141741551459	3.56525373458862	0.492824792861938	-0.686717092990875	2.4197678565979	-1.89353251457214
341	1.14804840087891	0.328245729207993	3.04577469825745	-2.09223365783691	-2.41009044647217	0.100618220865726	-2.03444147109985
342	1.14804840087891	0.652920067310333	2.9159049987793	-1.82632482051849	-0.917560577392578	-2.257493019104	0.584382951259613
343	0.498699754476547	0.652920067310333	2.78603529930115	0.939251959323883	1.89963901042938	-1.55262398719788	2.49152112007141
344	0.498699754476547	0.00357141741551459	3.11070966720581	2.48989772796631	2.10158658027649	1.29899120330811	0.860680818557739
345	0.498699754476547	1.30226862430573	2.98083996772766	0.495746850967407	-0.668859958648682	2.41879391670227	-1.89483118057251
346	0.498699754476547	0.328245729207993	3.37044906616211	-2.10327243804932	-2.4071683883667	0.0915273353457451	-2.03411674499512
347	0.498699754476547	0.977594375610352	3.04577469825745	-1.82405209541321	-0.918534636497498	-2.26463603973389	0.592175126075745
348	1.79739701747894	1.30226862430573	2.52629590034485	0.929187059402466	1.89379489421844	-1.56074094772339	2.48794960975647
349	1.14804840087891	1.62694299221039	2.52629590034485	2.49606657028198	2.10061264038086	1.28275752067566	0.858408093452454
350	1.79739701747894	0.652920067310333	2.59123063087463	0.498344242572784	-0.66853529214859	2.41781973838806	-1.89418184757233
351	1.14804840087891	1.30226862430573	2.85097002983093	-2.09450626373291	-2.40814232826233	0.109709098935127	-2.04093480110168
352	4.39479160308838	0.652920067310333	3.1756443977356	-1.82664954662323	-0.929573535919189	-2.26788258552551	0.571071267127991
353	1.14804840087891	1.62694299221039	3.11070966720581	0.928537726402283	1.89152216911316	-1.55132532119751	2.48859882354736
354	1.79739701747894	0.328245729207993	2.72110033035278	2.49411845207214	2.09898924827576	1.29314708709717	0.864901542663574
355	1.79739701747894	0.00357141741551459	2.85097002983093	0.515227317810059	-0.670483350753784	2.41944313049316	-1.89580523967743
356	3.09609436988831	-0.321102887392044	3.1756443977356	-2.09905171394348	-2.4087917804718	0.103540286421776	-2.03411674499512
357	1.79739701747894	1.95161736011505	2.9159049987793	-1.82275342941284	-0.920482695102692	-2.26138925552368	0.579837501049042
358	0.498699754476547	1.62694299221039	3.24057936668396	0.933083176612854	1.88989877700806	-1.55619549751282	2.4889235496521
359	1.79739701747894	0.00357141741551459	3.50031876564026	2.49119639396667	2.10223603248596	1.28178346157074	0.864901542663574
360	0.498699754476547	0.652920067310333	3.11070966720581	0.502240359783173	-0.658470392227173	2.42496275901794	-1.89418184757233
361	1.14804840087891	0.00357141741551459	3.24057936668396	-2.09353232383728	-2.40489554405212	0.108735077083111	-2.03541541099548
362	2.44674563407898	1.30226862430573	3.1756443977356	-1.82859754562378	-0.922430694103241	-2.25846719741821	0.570746600627899
363	1.79739701747894	1.62694299221039	2.9159049987793	0.922368943691254	1.89087283611298	-1.55619549751282	2.49184560775757
364	3.09609436988831	0.328245729207993	3.50031876564026	2.49768972396851	2.10548281669617	1.2902250289917	0.870096325874329
365	2.44674563407898	0.652920067310333	3.43538379669189	0.506785750389099	-0.655223667621613	2.42009258270264	-1.89320778846741
366	3.09609436988831	0.977594375610352	2.98083996772766	-2.08768820762634	-2.41073966026306	0.093475379049778	-2.04158425331116
367	1.14804840087891	1.62694299221039	3.11070966720581	-1.83022093772888	-0.930547595024109	-2.25619435310364	0.568149209022522
368	1.14804840087891	-0.321102887392044	3.11070966720581	0.932433843612671	1.88665199279785	-1.55911755561829	2.49087166786194
369	3.74544286727905	-0.645777225494385	3.24057936668396	2.49184560775757	2.10223603248596	1.281458735466	0.870096325874329
370	1.79739701747894	0.00357141741551459	3.37044906616211	0.521720767021179	-0.669834017753601	2.42788481712341	-1.89255845546722
371	3.09609436988831	0.977594375610352	3.37044906616211	-2.08833742141724	-2.4110643863678	0.113605186343193	-2.03963613510132
372	1.79739701747894	1.95161736011505	2.85097002983093	-1.8295716047287	-0.931521594524384	-2.26073980331421	0.568473875522614
373	2.44674563407898	0.328245729207993	3.1756443977356	0.911654651165009	1.88827538490295	-1.56463694572449	2.49606657028198
374	1.14804840087891	0.977594375610352	3.11070966720581	2.48957300186157	2.10775542259216	1.28990030288696	0.873018443584442
375	-1.44934618473053	1.30226862430573	2.85097002983093	0.506136417388916	-0.662691175937653	2.423663854599	-1.88996112346649
376	2.44674563407898	0.328245729207993	3.11070966720581	-2.09548020362854	-2.40327215194702	0.105488330125809	-2.03996086120605
377	1.79739701747894	1.95161736011505	3.24057936668396	-1.83216893672943	-0.924378752708435	-2.25781774520874	0.558408975601196
378	3.09609436988831	0.652920067310333	3.11070966720581	0.91944682598114	1.88892471790314	-1.55879282951355	2.49281978607178
379	3.09609436988831	1.30226862430573	2.9159049987793	2.49346899986267	2.10678148269653	1.27788734436035	0.87886255979538
380	3.09609436988831	0.652920067310333	2.78603529930115	0.512954592704773	-0.647431492805481	2.42950820922852	-1.88898706436157
381	3.74544286727905	0.977594375610352	2.9159049987793	-2.08379197120667	-2.40976572036743	0.122696071863174	-2.04158425331116
382	3.09609436988831	0.977594375610352	3.30551409721375	-1.82827293872833	-0.935417711734772	-2.26041507720947	0.566525876522064
383	2.44674563407898	1.95161736011505	3.11070966720581	0.918472826480865	1.87821054458618	-1.57015645503998	2.48600149154663
384	3.74544286727905	1.30226862430573	2.98083996772766	2.49898862838745	2.10548281669617	1.27529001235962	0.873992443084717
385	3.09609436988831	-0.321102887392044	3.30551409721375	0.518149375915527	-0.659444451332092	2.42626142501831	-1.88866245746613
386	1.79739701747894	1.62694299221039	3.04577469825745	-2.08444142341614	-2.40749287605286	0.110033772885799	-2.04255819320679
387	3.09609436988831	1.30226862430573	3.24057936668396	-1.83671438694	-0.929248869419098	-2.26658391952515	0.559383034706116
388	3.74544286727905	0.652920067310333	3.1756443977356	0.908407926559448	1.88015854358673	-1.56723439693451	2.48762488365173
389	2.44674563407898	1.30226862430573	3.37044906616211	2.48989772796631	2.11749577522278	1.26684844493866	0.884382009506226
390	2.44674563407898	0.977594375610352	3.63018846511841	0.512954592704773	-0.659119725227356	2.42950820922852	-1.88346755504608
391	3.74544286727905	1.30226862430573	3.11070966720581	-2.08022046089172	-2.39872670173645	0.119773998856544	-2.04061031341553
392	3.09609436988831	1.95161736011505	2.9159049987793	-1.83996117115021	-0.934768319129944	-2.25554513931274	0.562954425811768
393	3.74544286727905	1.62694299221039	2.52629590034485	0.918797492980957	1.8847039937973	-1.56723439693451	2.48632621765137
394	4.39479160308838	0.977594375610352	2.656165599823	2.49541711807251	2.11554765701294	1.27821207046509	0.881135284900665
395	3.74544286727905	1.30226862430573	2.9159049987793	0.531136333942413	-0.645483434200287	2.42204070091248	-1.88087022304535
396	3.09609436988831	2.60096597671509	3.24057936668396	-2.08184385299683	-2.40651893615723	0.117501281201839	-2.04385709762573
397	3.74544286727905	0.977594375610352	3.30551409721375	-1.84125983715057	-0.941911160945892	-2.25879168510437	0.557759642601013
398	4.39479160308838	0.652920067310333	3.37044906616211	0.910355985164642	1.87366509437561	-1.56626033782959	2.48600149154663
399	3.74544286727905	0.652920067310333	2.98083996772766	2.49509239196777	2.10710620880127	1.26652371883392	0.88633006811142
400	4.39479160308838	1.95161736011505	2.9159049987793	0.521396100521088	-0.651002883911133	2.42820930480957	-1.88996112346649
401	5.04414033889771	1.95161736011505	3.04577469825745	-2.08606481552124	-2.40489554405212	0.12951423227787	-2.04255819320679
402	5.04414033889771	1.30226862430573	3.43538379669189	-1.84190917015076	-0.944833278656006	-2.25879168510437	0.550941467285156
403	3.09609436988831	1.62694299221039	3.63018846511841	0.900940418243408	1.87626242637634	-1.56366300582886	2.49509239196777
404	0.498699754476547	2.60096597671509	2.85097002983093	2.49087166786194	2.12009310722351	1.27788734436035	0.892174184322357
405	4.39479160308838	1.95161736011505	2.98083996772766	0.52301949262619	-0.645158767700195	2.42204070091248	-1.88184428215027
406	3.74544286727905	2.60096597671509	3.43538379669189	-2.0808699131012	-2.40229821205139	0.117501281201839	-2.04418158531189
407	5.69348859786987	1.30226862430573	3.11070966720581	-1.84223389625549	-0.941586494445801	-2.25229835510254	0.559707701206207
408	6.3428373336792	2.27629160881042	2.85097002983093	0.904836475849152	1.87983381748199	-1.5782732963562	2.48989772796631
409	6.3428373336792	2.92564034461975	2.98083996772766	2.49736523628235	2.12106704711914	1.24931597709656	0.88210928440094
410	5.69348859786987	2.92564034461975	2.656165599823	0.534383118152618	-0.641262650489807	2.43178081512451	-1.8811948299408
411	5.69348859786987	1.95161736011505	3.11070966720581	-2.0808699131012	-2.40489554405212	0.121722050011158	-2.05035042762756
412	5.69348859786987	1.95161736011505	3.1756443977356	-1.84320795536041	-0.948080003261566	-2.25229835510254	0.543149292469025
413	3.09609436988831	2.60096597671509	3.04577469825745	0.900615751743317	1.86814558506012	-1.5743772983551	2.49379372596741
414	5.69348859786987	0.00357141741551459	3.1756443977356	2.49639105796814	2.11067748069763	1.27074456214905	0.892498850822449
415	5.04414033889771	1.30226862430573	3.63018846511841	0.532110393047333	-0.636067867279053	2.4269106388092	-1.8772988319397
416	3.09609436988831	2.92564034461975	3.04577469825745	-2.08119463920593	-2.4055449962616	0.118150629103184	-2.0484025478363
417	4.39479160308838	2.60096597671509	3.11070966720581	-1.84515595436096	-0.952625453472137	-2.2519736289978	0.547694742679596
418	4.39479160308838	3.25031447410583	3.11070966720581	0.894771575927734	1.87431442737579	-1.57567596435547	2.4921703338623
419	1.14804840087891	2.92564034461975	3.30551409721375	2.487300157547	2.12009310722351	1.26490032672882	0.892498850822449
420	3.09609436988831	2.92564034461975	3.04577469825745	0.538603842258453	-0.64613276720047	2.43015742301941	-1.87697410583496
421	4.39479160308838	3.25031447410583	3.24057936668396	-2.07632446289063	-2.4071683883667	0.135683044791222	-2.0522985458374
422	4.39479160308838	3.89966320991516	3.11070966720581	-1.8438572883606	-0.947106003761292	-2.24677872657776	0.549967467784882
423	5.04414033889771	2.60096597671509	2.85097002983093	0.891524851322174	1.87301564216614	-1.58152008056641	2.49184560775757
424	5.69348859786987	3.25031447410583	2.9159049987793	2.49704051017761	2.12366461753845	1.26522505283356	0.891524851322174
425	5.04414033889771	3.5749888420105	2.98083996772766	0.528538942337036	-0.641587316989899	2.42301464080811	-1.87827277183533
426	5.69348859786987	2.27629160881042	3.1756443977356	-2.06918168067932	-2.40229821205139	0.132111623883247	-2.05035042762756
427	5.04414033889771	3.25031447410583	2.98083996772766	-1.84937679767609	-0.956846237182617	-2.25294756889343	0.538928508758545
428	5.04414033889771	2.60096597671509	3.1756443977356	0.892498850822449	1.86911964416504	-1.58119535446167	2.48859882354736
429	3.74544286727905	2.92564034461975	3.1756443977356	2.49768972396851	2.11587238311768	1.25905621051788	0.897368967533112
430	3.09609436988831	3.5749888420105	2.98083996772766	0.54217529296875	-0.626327633857727	2.43535232543945	-1.87470138072968
431	5.69348859786987	3.5749888420105	2.85097002983093	-2.07729840278625	-2.40327215194702	0.141202509403229	-2.05587005615234
432	5.04414033889771	2.27629160881042	3.04577469825745	-1.84937679767609	-0.963664352893829	-2.24612951278687	0.549967467784882
433	2.44674563407898	3.5749888420105	2.85097002983093	0.892823576927185	1.86911964416504	-1.58152008056641	2.48600149154663
434	1.79739701747894	3.5749888420105	3.30551409721375	2.4889235496521	2.12366461753845	1.26587438583374	0.904836475849152
435	5.04414033889771	2.60096597671509	2.98083996772766	0.540876567363739	-0.630548417568207	2.42658615112305	-1.87924683094025
436	5.04414033889771	3.25031447410583	3.04577469825745	-2.07242846488953	-2.40392160415649	0.127241507172585	-2.05132460594177
437	5.69348859786987	3.5749888420105	2.9159049987793	-1.85197412967682	-0.955222845077515	-2.25229835510254	0.533084392547607
438	5.04414033889771	3.89966320991516	2.656165599823	0.888927459716797	1.87009358406067	-1.5870395898819	2.48859882354736
439	6.3428373336792	2.92564034461975	3.04577469825745	2.49931311607361	2.12853455543518	1.24931597709656	0.901589751243591
440	6.3428373336792	3.25031447410583	3.43538379669189	0.539902567863464	-0.630873084068298	2.43372893333435	-1.86723387241364
441	6.3428373336792	3.25031447410583	3.30551409721375	-2.07210373878479	-2.40651893615723	0.144773930311203	-2.05327248573303
442	7.64153480529785	2.60096597671509	3.11070966720581	-1.85294818878174	-0.956846237182617	-2.2542462348938	0.540551900863647
443	6.99218606948853	3.25031447410583	3.11070966720581	0.891849517822266	1.85970401763916	-1.58411753177643	2.48794960975647
444	5.04414033889771	3.25031447410583	3.04577469825745	2.50158596038818	2.12431383132935	1.25970554351807	0.900615751743317
445	8.29088306427002	2.92564034461975	3.24057936668396	0.54964280128479	-0.625028967857361	2.43275475502014	-1.87535071372986
446	6.99218606948853	3.25031447410583	3.50031876564026	-2.07210373878479	-2.4055449962616	0.135683044791222	-2.05587005615234
447	5.69348859786987	4.22433757781982	3.1756443977356	-1.85197412967682	-0.9574955701828	-2.24612951278687	0.541525900363922
448	3.09609436988831	4.87368631362915	3.04577469825745	0.879511892795563	1.86035335063934	-1.58152008056641	2.49087166786194
449	3.74544286727905	4.87368631362915	3.04577469825745	2.48827433586121	2.13048267364502	1.24541985988617	0.907433867454529
450	7.64153480529785	4.22433757781982	3.04577469825745	0.539577901363373	-0.628925025463104	2.43924832344055	-1.87697410583496
451	7.64153480529785	3.25031447410583	3.37044906616211	-2.07015562057495	-2.40424633026123	0.146072626113892	-2.05262327194214
452	6.3428373336792	4.54901170730591	2.98083996772766	-1.85814297199249	-0.963339686393738	-2.2471034526825	0.524642884731293
453	7.64153480529785	4.87368631362915	2.98083996772766	0.885356068611145	1.86360013484955	-1.588662981987	2.48859882354736
454	8.9402322769165	2.92564034461975	2.85097002983093	2.50028729438782	2.12983322143555	1.25548481941223	0.911005318164825
455	6.3428373336792	4.87368631362915	2.85097002983093	0.551266133785248	-0.628600358963013	2.43437814712524	-1.86398708820343
456	8.29088306427002	3.5749888420105	3.24057936668396	-2.07405185699463	-2.40327215194702	0.137631088495255	-2.06138944625854
457	6.99218606948853	4.87368631362915	3.04577469825745	-1.8542468547821	-0.964638411998749	-2.23931121826172	0.536331117153168
458	6.3428373336792	3.89966320991516	3.24057936668396	0.885356068611145	1.85483396053314	-1.59385776519775	2.48859882354736
459	8.9402322769165	3.5749888420105	3.69512343406677	2.49963784217834	2.12463855743408	1.24022507667542	0.907433867454529
460	6.99218606948853	4.87368631362915	3.30551409721375	0.553538858890533	-0.615938067436218	2.43762493133545	-1.86593520641327
461	8.29088306427002	5.19836044311523	2.9159049987793	-2.07242846488953	-2.4071683883667	0.15191675722599	-2.06366205215454
462	5.69348859786987	5.84770917892456	2.85097002983093	-1.85911703109741	-0.965937077999115	-2.25294756889343	0.525292217731476
463	6.99218606948853	4.22433757781982	3.30551409721375	0.864576876163483	1.8600287437439	-1.58574080467224	2.48827433586121
464	5.04414033889771	5.84770917892456	3.04577469825745	2.49411845207214	2.13795018196106	1.24704325199127	0.91620010137558
465	8.29088306427002	4.87368631362915	3.56525373458862	0.553538858890533	-0.613340675830841	2.43632626533508	-1.86561048030853
466	9.58958053588867	4.54901170730591	3.11070966720581	-2.06950640678406	-2.4087917804718	0.143150553107262	-2.05846738815308
467	9.58958053588867	4.87368631362915	2.72110033035278	-1.85846769809723	-0.970807194709778	-2.24515533447266	0.533733725547791
468	8.29088306427002	5.52303457260132	2.59123063087463	0.874966442584991	1.85613262653351	-1.60035121440887	2.48470282554626
469	7.64153480529785	5.84770917892456	2.78603529930115	2.50223517417908	2.13243079185486	1.23470568656921	0.913602709770203
470	8.29088306427002	4.87368631362915	3.37044906616211	0.556460916996002	-0.624054908752441	2.43600153923035	-1.86496114730835
471	6.99218606948853	5.52303457260132	3.24057936668396	-2.06755828857422	-2.40522027015686	0.164254382252693	-2.06398677825928
472	7.64153480529785	5.19836044311523	3.11070966720581	-1.85944163799286	-0.970482528209686	-2.24223327636719	0.529188275337219
473	9.58958053588867	4.87368631362915	2.85097002983093	0.876589834690094	1.84769105911255	-1.58963692188263	2.48859882354736
474	9.58958053588867	4.22433757781982	3.04577469825745	2.50061178207397	2.12885928153992	1.24736797809601	0.920096218585968
475	8.9402322769165	5.84770917892456	2.78603529930115	0.554837584495544	-0.61950945854187	2.43178081512451	-1.86463642120361
476	8.29088306427002	5.52303457260132	3.11070966720581	-2.06690883636475	-2.40522027015686	0.144773930311203	-2.06366205215454
477	5.04414033889771	5.84770917892456	3.56525373458862	-1.86333775520325	-0.973404586315155	-2.25294756889343	0.521720767021179
478	4.39479160308838	6.17238330841064	3.37044906616211	0.86295348405838	1.85353517532349	-1.59515643119812	2.48827433586121
479	7.64153480529785	5.52303457260132	3.11070966720581	2.49833917617798	2.13502812385559	1.23275756835938	0.91944682598114
480	9.58958053588867	5.19836044311523	3.24057936668396	0.557759642601013	-0.583145916461945	2.43502759933472	-1.85846769809723
481	8.29088306427002	6.82173204421997	2.85097002983093	-2.06593489646912	-2.40846705436707	0.165553078055382	-2.06820750236511
482	8.29088306427002	6.17238330841064	2.9159049987793	-1.8630131483078	-0.977300703525543	-2.25489568710327	0.52724027633667
483	9.58958053588867	5.84770917892456	3.11070966720581	0.873992443084717	1.84671700000763	-1.60359799861908	2.48210549354553
484	7.64153480529785	6.49705791473389	3.37044906616211	2.49736523628235	2.13795018196106	1.23762774467468	0.921719551086426
485	8.29088306427002	6.49705791473389	3.24057936668396	0.569447934627533	-0.61204195022583	2.43567705154419	-1.8630131483078
486	8.9402322769165	5.84770917892456	3.11070966720581	-2.06593489646912	-2.40294742584229	0.160033613443375	-2.06528544425964
487	8.29088306427002	6.49705791473389	2.9159049987793	-1.86658453941345	-0.978599429130554	-2.24158406257629	0.513279259204865
488	8.9402322769165	6.17238330841064	2.98083996772766	0.862304151058197	1.84444439411163	-1.59190964698792	2.48794960975647
489	10.2389287948608	6.17238330841064	3.1756443977356	2.49801445007324	2.13015794754028	1.22918617725372	0.921394884586334
490	10.2389287948608	7.4710807800293	3.76005816459656	0.561331033706665	-0.610743284225464	2.44217038154602	-1.8613897562027
491	8.9402322769165	6.82173204421997	3.76005816459656	-2.06171417236328	-2.40457081794739	0.165877759456635	-2.06463623046875
492	6.99218606948853	8.12042903900146	3.11070966720581	-1.87177932262421	-0.97665137052536	-2.23833727836609	0.518474042415619
493	5.69348859786987	8.12042903900146	3.11070966720581	0.864901542663574	1.84931445121765	-1.59548103809357	2.48372888565063
494	10.8882780075073	7.4710807800293	3.11070966720581	2.49574184417725	2.13924884796143	1.24087452888489	0.922044217586517
495	10.2389287948608	7.4710807800293	3.24057936668396	0.571071267127991	-0.601652383804321	2.43665099143982	-1.86268842220306
496	8.9402322769165	8.12042903900146	3.1756443977356	-2.06138944625854	-2.40099954605103	0.159059599041939	-2.06658411026001
497	9.58958053588867	8.44510364532471	3.11070966720581	-1.86203908920288	-0.980872094631195	-2.24288272857666	0.513928592205048
498	10.2389287948608	7.4710807800293	2.85097002983093	0.86717426776886	1.84866511821747	-1.60554599761963	2.487300157547
499	10.8882780075073	7.4710807800293	2.9159049987793	2.49963784217834	2.13924884796143	1.22788751125336	0.931459784507751
500	10.8882780075073	8.12042903900146	3.24057936668396	0.574318051338196	-0.602301716804504	2.43924832344055	-1.85619497299194
501	9.58958053588867	8.76977825164795	3.1756443977356	-2.06366205215454	-2.40489554405212	0.17269591987133	-2.06885695457458
502	9.58958053588867	8.12042903900146	3.04577469825745	-1.86431181430817	-0.990612328052521	-2.23671388626099	0.505487084388733
503	11.5376262664795	7.4710807800293	3.63018846511841	0.858732759952545	1.84054827690125	-1.60229921340942	2.49022221565247
504	10.8882780075073	7.79575490951538	3.24057936668396	2.50028729438782	2.13665151596069	1.24152386188507	0.92042088508606
505	8.9402322769165	9.09445190429688	2.78603529930115	0.573343992233276	-0.611392617225647	2.43665099143982	-1.8510000705719
506	11.5376262664795	8.76977825164795	2.85097002983093	-2.06690883636475	-2.39840197563171	0.164903730154037	-2.07015562057495
507	6.3428373336792	9.74380111694336	2.72110033035278	-1.87989616394043	-0.979248762130737	-2.23736333847046	0.521396100521088
508	9.58958053588867	8.76977825164795	3.04577469825745	0.858083367347717	1.84801578521729	-1.6117148399353	2.48827433586121
509	10.2389287948608	8.76977825164795	3.11070966720581	2.49833917617798	2.14087224006653	1.2282121181488	0.924641609191895
510	12.186975479126	8.76977825164795	3.11070966720581	0.576266050338745	-0.598080992698669	2.44184565544128	-1.85294818878174
511	12.186975479126	8.76977825164795	2.72110033035278	-2.05814266204834	-2.40294742584229	0.179838746786118	-2.06983089447021
512	11.5376262664795	9.41912651062012	2.52629590034485	-1.86593520641327	-0.987040936946869	-2.23996067047119	0.505487084388733
513	10.8882780075073	10.3931493759155	2.72110033035278	0.850615859031677	1.84217166900635	-1.6117148399353	2.4889235496521
514	12.186975479126	10.3931493759155	2.72110033035278	2.49931311607361	2.14119696617126	1.23048484325409	0.933407843112946
515	13.4856719970703	9.09445190429688	3.37044906616211	0.575616717338562	-0.589964091777802	2.43372893333435	-1.8510000705719
516	9.58958053588867	10.3931493759155	3.11070966720581	-2.05944132804871	-2.40262293815613	0.169449165463448	-2.07599973678589
517	12.186975479126	8.12042903900146	3.1756443977356	-1.8772988319397	-0.995482444763184	-2.23444128036499	0.516201317310333
518	12.186975479126	8.76977825164795	3.04577469825745	0.857758700847626	1.83340537548065	-1.60522139072418	2.48437809944153
519	12.186975479126	10.0684747695923	3.1756443977356	2.49509239196777	2.1470410823822	1.21912133693695	0.932109117507935
520	12.8363237380981	9.41912651062012	3.37044906616211	0.584382951259613	-0.60132771730423	2.44022226333618	-1.852623462677
521	10.2389287948608	10.3931493759155	3.43538379669189	-2.06333756446838	-2.40164875984192	0.183085486292839	-2.07599973678589
522	8.29088306427002	10.7178239822388	3.30551409721375	-1.88087022304535	-0.982495486736298	-2.23736333847046	0.506785750389099
523	11.5376262664795	10.3931493759155	2.85097002983093	0.851589918136597	1.84347033500671	-1.61301350593567	2.48794960975647
524	13.4856719970703	10.3931493759155	3.04577469825745	2.50028729438782	2.1454176902771	1.23210823535919	0.937303960323334
525	12.186975479126	10.3931493759155	3.04577469825745	0.577889442443848	-0.588016033172607	2.43632626533508	-1.85164952278137
526	10.8882780075073	11.6918468475342	2.72110033035278	-2.0561945438385	-2.39807748794556	0.170747861266136	-2.07957124710083
527	11.5376262664795	11.0424976348877	3.43538379669189	-1.87340271472931	-0.99158638715744	-2.23996067047119	0.502240359783173
528	13.4856719970703	10.7178239822388	3.24057936668396	0.847044467926025	1.84119760990143	-1.6117148399353	2.4834041595459
529	12.186975479126	11.3671722412109	3.1756443977356	2.50126123428345	2.14509296417236	1.2210693359375	0.936005234718323
530	12.8363237380981	11.0424976348877	2.85097002983093	0.585356950759888	-0.584769308567047	2.44509243965149	-1.85197412967682
531	13.4856719970703	10.3931493759155	3.1756443977356	-2.05197381973267	-2.40781760215759	0.190877676010132	-2.07145428657532
532	14.1350212097168	9.74380111694336	3.1756443977356	-1.87372732162476	-1.00132656097412	-2.23801255226135	0.506785750389099
533	10.8882780075073	10.7178239822388	3.30551409721375	0.853213250637054	1.83113265037537	-1.61366283893585	2.48275470733643
534	12.186975479126	11.6918468475342	3.43538379669189	2.49671578407288	2.14671635627747	1.22561478614807	0.937628626823425
535	12.8363237380981	11.0424976348877	3.04577469825745	0.593473792076111	-0.587042033672333	2.43892359733582	-1.85164952278137
536	10.8882780075073	12.3411951065063	2.85097002983093	-2.05716872215271	-2.39937615394592	0.18016342818737	-2.07177901268005
537	10.8882780075073	11.3671722412109	2.98083996772766	-1.88411700725555	-0.992235720157623	-2.23314237594604	0.495097488164902
538	10.8882780075073	11.3671722412109	3.1756443977356	0.839576959609985	1.83762621879578	-1.61496162414551	2.48632621765137
539	12.8363237380981	11.6918468475342	2.9159049987793	2.50255990028381	2.14996314048767	1.20548498630524	0.948667526245117
540	13.4856719970703	12.0165214538574	3.04577469825745	0.585356950759888	-0.581847250461578	2.44411849975586	-1.84905207157135
541	12.8363237380981	11.6918468475342	3.1756443977356	-2.0539219379425	-2.39840197563171	0.187306255102158	-2.07892179489136
542	12.8363237380981	12.0165214538574	2.78603529930115	-1.87112998962402	-0.994833111763	-2.23281788825989	0.498344242572784
543	10.8882780075073	12.9905443191528	2.72110033035278	0.848667860031128	1.83405470848083	-1.61626029014587	2.48437809944153
544	14.1350212097168	11.3671722412109	3.1756443977356	2.50093650817871	2.14898920059204	1.21814727783203	0.944446742534637
545	13.4856719970703	11.6918468475342	3.24057936668396	0.595746517181396	-0.573730409145355	2.44022226333618	-1.85294818878174
546	12.186975479126	12.3411951065063	3.50031876564026	-2.0522985458374	-2.40359687805176	0.179838746786118	-2.07664918899536
547	13.4856719970703	11.0424976348877	3.24057936668396	-1.87762343883514	-1.00782012939453	-2.22892165184021	0.492500096559525
548	13.4856719970703	10.0684747695923	3.11070966720581	0.842499017715454	1.82171714305878	-1.62048101425171	2.48145604133606
549	10.8882780075073	12.9905443191528	2.59123063087463	2.50093650817871	2.14996314048767	1.20938110351563	0.948992192745209
550	12.186975479126	13.639892578125	2.9159049987793	0.595421850681305	-0.579574525356293	2.44476771354675	-1.83931183815002
551	12.186975479126	13.9645671844482	2.98083996772766	-2.05489587783813	-2.39742803573608	0.197046488523483	-2.07729840278625
552	11.5376262664795	12.6658697128296	3.11070966720581	-1.88996112346649	-1.00067722797394	-2.23119449615479	0.489578038454056
553	11.5376262664795	12.3411951065063	3.50031876564026	0.836330235004425	1.83502876758575	-1.61918234825134	2.48632621765137
554	12.186975479126	13.639892578125	2.98083996772766	2.50093650817871	2.15061259269714	1.21782255172729	0.948667526245117
555	12.186975479126	13.3152179718018	3.1756443977356	0.593798518180847	-0.582821249961853	2.44379377365112	-1.83931183815002
556	14.1350212097168	12.6658697128296	3.04577469825745	-2.04807782173157	-2.39710330963135	0.187955603003502	-2.07599973678589
557	14.784369468689	12.6658697128296	2.98083996772766	-1.8828182220459	-0.995482444763184	-2.22697353363037	0.495097488164902
558	15.4337186813354	12.6658697128296	2.85097002983093	0.843473076820374	1.83113265037537	-1.62892258167267	2.485027551651
559	14.1350212097168	13.9645671844482	3.50031876564026	2.49768972396851	2.14931392669678	1.2067836523056	0.947693526744843
560	14.784369468689	13.639892578125	2.98083996772766	0.601590692996979	-0.572431683540344	2.44704055786133	-1.84255862236023
561	14.1350212097168	12.3411951065063	3.11070966720581	-2.04742836952209	-2.40424633026123	0.199319213628769	-2.0808699131012
562	14.784369468689	12.0165214538574	3.37044906616211	-1.87827277183533	-1.01626169681549	-2.23086977005005	0.481785863637924
563	14.784369468689	12.9905443191528	2.98083996772766	0.830810725688934	1.82204174995422	-1.62307846546173	2.48470282554626
564	16.0830669403076	13.9645671844482	3.1756443977356	2.50288462638855	2.15483331680298	1.20970571041107	0.959706485271454
565	15.4337186813354	13.639892578125	3.50031876564026	0.594123184680939	-0.57145768404007	2.43794965744019	-1.83509111404419
566	13.4856719970703	14.2892408370972	2.98083996772766	-2.05035042762756	-2.40099954605103	0.194124415516853	-2.08184385299683
567	14.1350212097168	12.6658697128296	3.1756443977356	-1.89028573036194	-1.00619673728943	-2.23249316215515	0.491201400756836
568	14.1350212097168	13.9645671844482	2.72110033035278	0.830486059188843	1.82431447505951	-1.62177979946136	2.48372888565063
569	14.1350212097168	14.2892408370972	2.9159049987793	2.49768972396851	2.15645670890808	1.19736814498901	0.954836368560791
570	16.0830669403076	14.2892408370972	2.98083996772766	0.599642634391785	-0.579899191856384	2.44476771354675	-1.84061050415039
571	14.1350212097168	14.2892408370972	3.1756443977356	-2.04450631141663	-2.39710330963135	0.203864648938179	-2.08184385299683
572	15.4337186813354	14.2892408370972	2.85097002983093	-1.87989616394043	-1.00684607028961	-2.22924637794495	0.482759863138199
573	16.0830669403076	13.639892578125	2.78603529930115	0.836979568004608	1.82496380805969	-1.6260005235672	2.48405337333679
574	14.1350212097168	14.2892408370972	3.11070966720581	2.50093650817871	2.15710592269897	1.20645904541016	0.959057092666626
575	15.4337186813354	14.6139154434204	2.9159049987793	0.605162084102631	-0.56723690032959	2.44801449775696	-1.83541572093964
576	16.7324161529541	12.6658697128296	3.30551409721375	-2.04418158531189	-2.40619421005249	0.198020502924919	-2.08931136131287
577	16.7324161529541	12.9905443191528	3.04577469825745	-1.89255845546722	-1.01983308792114	-2.23184370994568	0.482759863138199
578	15.4337186813354	13.3152179718018	3.24057936668396	0.828862726688385	1.81879508495331	-1.62372779846191	2.48275470733643
579	14.784369468689	13.3152179718018	2.98083996772766	2.50353407859802	2.15418386459351	1.19996547698975	0.960355818271637
580	14.784369468689	14.2892408370972	2.78603529930115	0.605811417102814	-0.566912233829498	2.44541716575623	-1.83801317214966
581	14.1350212097168	14.6139154434204	3.04577469825745	-2.04548025131226	-2.39645409584045	0.210682809352875	-2.08736348152161
582	14.784369468689	13.3152179718018	3.24057936668396	-1.90132474899292	-1.01333951950073	-2.22535037994385	0.489253371953964
583	12.8363237380981	13.639892578125	3.37044906616211	0.831784784793854	1.82561326026917	-1.6276239156723	2.48275470733643
584	16.0830669403076	13.9645671844482	3.24057936668396	2.49574184417725	2.16197609901428	1.20386159420013	0.961329817771912
585	16.7324161529541	13.639892578125	2.9159049987793	0.609707534313202	-0.572431683540344	2.44314455986023	-1.83638978004456
586	16.0830669403076	13.639892578125	2.78603529930115	-2.04093480110168	-2.39807748794556	0.198994532227516	-2.08444142341614
587	17.381763458252	12.9905443191528	2.78603529930115	-1.88996112346649	-1.01820969581604	-2.22794771194458	0.46652615070343
588	15.4337186813354	14.2892408370972	2.33149123191833	0.827888667583466	1.82528853416443	-1.63346803188324	2.48567676544189
589	16.0830669403076	14.2892408370972	2.98083996772766	2.49801445007324	2.15937876701355	1.19022524356842	0.967823326587677
590	15.4337186813354	14.2892408370972	3.1756443977356	0.608084142208099	-0.557172000408173	2.44963788986206	-1.82989621162415
591	16.0830669403076	13.3152179718018	2.9159049987793	-2.043532371521	-2.40619421005249	0.216526940464973	-2.0841166973114
592	16.7324161529541	13.3152179718018	2.9159049987793	-1.89028573036194	-1.0250278711319	-2.2224280834198	0.475617051124573
593	18.0311126708984	12.0165214538574	3.04577469825745	0.828538000583649	1.80937945842743	-1.63736414909363	2.48697566986084
594	16.0830669403076	13.3152179718018	3.1756443977356	2.50645613670349	2.15775537490845	1.20126414299011	0.964901268482208
595	15.4337186813354	14.2892408370972	3.24057936668396	0.616201043128967	-0.557821333408356	2.44541716575623	-1.83444166183472
596	16.0830669403076	12.9905443191528	3.76005816459656	-2.04548025131226	-2.40067481994629	0.205812692642212	-2.09028553962708
597	12.8363237380981	14.6139154434204	3.04577469825745	-1.90100002288818	-1.02340447902679	-2.22340226173401	0.469772905111313
598	14.1350212097168	13.9645671844482	2.98083996772766	0.821395218372345	1.81814575195313	-1.63574075698853	2.48372888565063
599	14.784369468689	14.2892408370972	3.11070966720581	2.49866390228271	2.16587233543396	1.19152390956879	0.974316835403442
600	16.7324161529541	13.9645671844482	2.98083996772766	0.617175042629242	-0.562042117118835	2.44379377365112	-1.82567548751831
601	17.381763458252	14.2892408370972	2.9159049987793	-2.03866219520569	-2.39970088005066	0.224319130182266	-2.08768820762634
602	18.0311126708984	13.9645671844482	2.85097002983093	-1.89190912246704	-1.01593697071075	-2.22307753562927	0.47399365901947
603	18.6804618835449	12.9905443191528	3.30551409721375	0.820421159267426	1.82041847705841	-1.63931214809418	2.48113131523132
604	18.0311126708984	14.2892408370972	2.656165599823	2.49801445007324	2.16392421722412	1.19574475288391	0.967823326587677
605	17.381763458252	13.639892578125	2.85097002983093	0.622369825839996	-0.562691450119019	2.45288467407227	-1.8279482126236
606	19.3298091888428	12.9905443191528	3.1756443977356	-2.03574013710022	-2.40002536773682	0.213929548859596	-2.09223365783691
607	18.0311126708984	12.6658697128296	3.04577469825745	-1.89483118057251	-1.0282746553421	-2.22762298583984	0.474643021821976
608	18.6804618835449	13.3152179718018	3.11070966720581	0.827239334583282	1.80905485153198	-1.63444209098816	2.48600149154663
609	16.7324161529541	13.9645671844482	3.50031876564026	2.49931311607361	2.16522288322449	1.1908745765686	0.973018109798431
610	18.0311126708984	13.3152179718018	3.11070966720581	0.62431788444519	-0.54808109998703	2.44541716575623	-1.8295716047287
611	16.7324161529541	14.6139154434204	3.11070966720581	-2.03281807899475	-2.39710330963135	0.22789055109024	-2.09288287162781
612	14.784369468689	14.2892408370972	3.04577469825745	-1.90651953220367	-1.02697587013245	-2.21885681152344	0.460357338190079
613	16.0830669403076	13.9645671844482	3.04577469825745	0.805810809135437	1.81424963474274	-1.63866281509399	2.48470282554626
614	17.381763458252	13.639892578125	3.37044906616211	2.50255990028381	2.16879439353943	1.19249796867371	0.978862226009369
615	18.6804618835449	12.9905443191528	3.43538379669189	0.611980259418488	-0.551652550697327	2.44314455986023	-1.82177937030792
616	19.9791584014893	14.6139154434204	2.9159049987793	-2.03638935089111	-2.39807748794556	0.220098361372948	-2.09807777404785
617	18.0311126708984	13.9645671844482	2.78603529930115	-1.90002596378326	-1.02178108692169	-2.2224280834198	0.473019659519196
618	18.0311126708984	12.6658697128296	2.85097002983093	0.817499101161957	1.81457424163818	-1.64645504951477	2.47528719902039
619	18.6804618835449	13.639892578125	3.24057936668396	2.50450801849365	2.17139172554016	1.18892657756805	0.97691422700882
620	19.9791584014893	12.9905443191528	3.37044906616211	0.624967217445374	-0.557496666908264	2.44704055786133	-1.82470142841339
621	18.0311126708984	13.639892578125	3.1756443977356	-2.03249335289001	-2.39125919342041	0.236981421709061	-2.09548020362854
622	18.0311126708984	12.9905443191528	2.85097002983093	-1.90132474899292	-1.03119671344757	-2.22372698783875	0.458409309387207
623	19.9791584014893	12.3411951065063	3.04577469825745	0.811654984951019	1.80450940132141	-1.64255893230438	2.47918343544006
624	18.6804618835449	12.6658697128296	3.37044906616211	2.49898862838745	2.16522288322449	1.18730318546295	0.979511618614197
625	18.0311126708984	14.9385900497437	2.85097002983093	0.625616550445557	-0.539639592170715	2.4515860080719	-1.82470142841339
626	19.9791584014893	13.9645671844482	3.37044906616211	-2.02632451057434	-2.39580464363098	0.225293144583702	-2.09353232383728
627	17.381763458252	14.9385900497437	2.9159049987793	-1.91138958930969	-1.02892398834229	-2.21561002731323	0.462305396795273
628	14.784369468689	15.2632646560669	3.11070966720581	0.794771909713745	1.80937945842743	-1.63931214809418	2.485027551651
629	18.6804618835449	13.639892578125	3.1756443977356	2.50126123428345	2.16944360733032	1.18145906925201	0.974641501903534
630	20.6285076141357	13.639892578125	3.04577469825745	0.629837334156036	-0.550029158592224	2.45353412628174	-1.82600021362305
631	19.3298091888428	13.9645671844482	3.30551409721375	-2.02632451057434	-2.39710330963135	0.228215217590332	-2.10164904594421
632	18.6804618835449	14.2892408370972	2.9159049987793	-1.90489614009857	-1.02794992923737	-2.2185320854187	0.458733975887299
633	18.0311126708984	14.9385900497437	2.98083996772766	0.816525101661682	1.80353534221649	-1.64807844161987	2.48307943344116
634	20.6285076141357	13.9645671844482	3.24057936668396	2.49768972396851	2.17431378364563	1.17853701114655	0.983083009719849
635	20.6285076141357	13.9645671844482	3.1756443977356	0.636980175971985	-0.550678491592407	2.44833922386169	-1.82275342941284
636	18.6804618835449	13.9645671844482	3.24057936668396	-2.03216862678528	-2.40132403373718	0.217825636267662	-2.09645438194275
637	18.0311126708984	12.9905443191528	3.50031876564026	-1.90262341499329	-1.03152132034302	-2.21236324310303	0.449643105268478
638	19.9791584014893	12.9905443191528	3.69512343406677	0.804512143135071	1.798015832901	-1.65294849872589	2.48145604133606
639	19.3298091888428	13.639892578125	3.63018846511841	2.50028729438782	2.16295003890991	1.17593955993652	0.985031068325043
640	19.9791584014893	13.9645671844482	3.43538379669189	0.628863334655762	-0.533470749855042	2.45061206817627	-1.81301319599152
641	18.6804618835449	14.2892408370972	3.11070966720581	-2.02664923667908	-2.39742803573608	0.238280117511749	-2.09970116615295
642	16.0830669403076	15.9126129150391	2.656165599823	-1.91301298141479	-1.0321706533432	-2.21236324310303	0.456785947084427
643	16.7324161529541	13.9645671844482	3.04577469825745	0.797044634819031	1.80710673332214	-1.65489661693573	2.47918343544006
644	18.0311126708984	14.6139154434204	3.43538379669189	2.50028729438782	2.17463850975037	1.18080973625183	0.979186952114105
645	17.381763458252	15.5879383087158	3.37044906616211	0.638278901576996	-0.534769475460052	2.45418334007263	-1.81755864620209
646	20.6285076141357	15.2632646560669	3.24057936668396	-2.02470111846924	-2.39710330963135	0.226916521787643	-2.09970116615295
647	17.381763458252	16.2372875213623	2.656165599823	-1.90100002288818	-1.03866422176361	-2.21398663520813	0.445747017860413
648	19.3298091888428	15.2632646560669	2.9159049987793	0.808083534240723	1.80353534221649	-1.6578186750412	2.48113131523132
649	19.3298091888428	15.5879383087158	2.98083996772766	2.49898862838745	2.17658638954163	1.17691361904144	0.98762845993042
650	19.9791584014893	14.9385900497437	3.30551409721375	0.642174959182739	-0.541587650775909	2.45515751838684	-1.80944180488586
651	19.3298091888428	14.6139154434204	3.30551409721375	-2.02535057067871	-2.39937615394592	0.236332073807716	-2.10229849815369
652	18.6804618835449	15.2632646560669	3.50031876564026	-1.90976631641388	-1.04061222076416	-2.21333718299866	0.453539192676544
653	18.6804618835449	15.2632646560669	2.9159049987793	0.794447243213654	1.79866516590118	-1.65911734104156	2.47820925712585
654	18.6804618835449	14.6139154434204	2.9159049987793	2.50093650817871	2.16976833343506	1.17301750183105	0.991199851036072
655	19.9791584014893	15.2632646560669	3.1756443977356	0.642174959182739	-0.538340866565704	2.44963788986206	-1.8136625289917
656	18.6804618835449	17.2113094329834	3.11070966720581	-2.02535057067871	-2.39515542984009	0.230812609195709	-2.10457110404968
657	18.6804618835449	15.9126129150391	3.43538379669189	-1.91171431541443	-1.04158627986908	-2.20944118499756	0.448993742465973
658	18.0311126708984	15.5879383087158	3.30551409721375	0.798992693424225	1.79704189300537	-1.65229916572571	2.47950792312622
659	17.381763458252	16.2372875213623	2.9159049987793	2.49314427375793	2.17950844764709	1.17301750183105	0.990550518035889
660	19.9791584014893	15.5879383087158	3.04577469825745	0.641850292682648	-0.531198024749756	2.44281983375549	-1.8120391368866
661	19.9791584014893	15.5879383087158	3.04577469825745	-2.0204803943634	-2.39450597763062	0.279838442802429	-2.10424661636353
662	18.0311126708984	17.2113094329834	3.11070966720581	-1.91203904151917	-1.04678106307983	-2.20911645889282	0.443149596452713
663	18.6804618835449	17.2113094329834	2.59123063087463	0.791849851608276	1.79606783390045	-1.65294849872589	2.47626137733459
664	19.9791584014893	16.2372875213623	3.1756443977356	2.50223517417908	2.17626190185547	1.16847205162048	0.995745301246643
665	18.6804618835449	16.8866348266602	3.04577469825745	0.638603568077087	-0.532821416854858	2.45775485038757	-1.80327296257019
666	16.7324161529541	18.1853332519531	2.78603529930115	-2.02307772636414	-2.39612936973572	0.239578828215599	-2.10359716415405
667	18.0311126708984	16.8866348266602	3.04577469825745	-1.91333770751953	-1.04191088676453	-2.21171402931213	0.443798959255219
668	19.9791584014893	15.9126129150391	3.11070966720581	0.792174518108368	1.78795099258423	-1.65424716472626	2.47398853302002
669	20.6285076141357	16.2372875213623	3.37044906616211	2.50061178207397	2.17204093933105	1.16652405261993	0.992173910140991
670	20.6285076141357	16.2372875213623	2.85097002983093	0.646720409393311	-0.531847417354584	2.45515751838684	-1.8152859210968
671	19.9791584014893	17.2113094329834	2.98083996772766	-2.01755833625793	-2.39385652542114	0.248994380235672	-2.09937644004822
672	20.6285076141357	16.8866348266602	3.1756443977356	-1.92145454883575	-1.04223561286926	-2.20457100868225	0.433734059333801
673	17.381763458252	18.1853332519531	3.04577469825745	0.789577126502991	1.79217171669006	-1.66074073314667	2.47918343544006
674	16.0830669403076	18.5100078582764	2.9159049987793	2.49152112007141	2.18535280227661	1.16262793540955	0.996394693851471
675	19.3298091888428	17.8606586456299	3.11070966720581	0.645746409893036	-0.522756516933441	2.4538586139679	-1.81106507778168
676	18.6804618835449	18.5100078582764	3.1756443977356	-2.02210378646851	-2.39807748794556	0.244124263525009	-2.10294771194458
677	21.2778549194336	17.2113094329834	3.30551409721375	-1.91074025630951	-1.05327451229095	-2.21333718299866	0.445747017860413
678	19.9791584014893	17.5359840393066	2.78603529930115	0.781135559082031	1.7924964427948	-1.66593551635742	2.4778847694397
679	19.9791584014893	17.2113094329834	2.72110033035278	2.50418329238892	2.17983317375183	1.15645909309387	1.00191414356232
680	19.9791584014893	17.5359840393066	3.04577469825745	0.647369742393494	-0.526003241539001	2.45840406417847	-1.80879235267639
681	19.9791584014893	17.2113094329834	3.63018846511841	-2.02015566825867	-2.39483070373535	0.259383946657181	-2.10327243804932
682	18.6804618835449	18.1853332519531	3.63018846511841	-1.91138958930969	-1.05359923839569	-2.20554518699646	0.431461334228516
683	18.0311126708984	17.8606586456299	3.30551409721375	0.796070575714111	1.78665220737457	-1.65846800804138	2.47950792312622
684	20.6285076141357	16.2372875213623	3.04577469825745	2.50158596038818	2.17398905754089	1.15548515319824	1.00223875045776
685	19.9791584014893	17.5359840393066	3.04577469825745	0.66035670042038	-0.531847417354584	2.45807957649231	-1.80229890346527
686	18.0311126708984	18.5100078582764	2.85097002983093	-2.0204803943634	-2.39515542984009	0.248020350933075	-2.10749316215515
687	19.3298091888428	18.1853332519531	3.30551409721375	-1.92437660694122	-1.05035245418549	-2.19937634468079	0.42172110080719
688	18.0311126708984	17.8606586456299	3.43538379669189	0.778538167476654	1.79054832458496	-1.66561079025269	2.47885870933533
689	18.0311126708984	18.8346824645996	3.04577469825745	2.50028729438782	2.18145656585693	1.16425132751465	1.00451147556305
690	16.7324161529541	19.1593551635742	2.9159049987793	0.646071076393127	-0.519185066223145	2.45191073417664	-1.80522096157074
691	20.6285076141357	18.8346824645996	2.85097002983093	-2.0172336101532	-2.39710330963135	0.249643728137016	-2.10749316215515
692	19.9791584014893	18.5100078582764	3.11070966720581	-1.92080521583557	-1.05424857139587	-2.20781779289246	0.437630146741867
693	19.9791584014893	17.5359840393066	3.11070966720581	0.7840576171875	1.78632760047913	-1.66398751735687	2.47463798522949
694	19.3298091888428	19.1593551635742	2.78603529930115	2.50320935249329	2.18470335006714	1.1519136428833	1.00386214256287
695	19.9791584014893	18.5100078582764	3.04577469825745	0.659058034420013	-0.519185066223145	2.45418334007263	-1.80716907978058
696	18.6804618835449	17.5359840393066	3.11070966720581	-2.01301288604736	-2.39353203773499	0.255487859249115	-2.10587000846863
697	19.3298091888428	18.1853332519531	3.1756443977356	-1.92112994194031	-1.05684590339661	-2.20359706878662	0.423669159412384
698	20.6285076141357	17.5359840393066	2.9159049987793	0.781135559082031	1.78178215026855	-1.67307829856873	2.47950792312622
699	18.6804618835449	18.1853332519531	2.98083996772766	2.50385856628418	2.17950844764709	1.15808248519897	1.00743365287781
700	19.3298091888428	18.1853332519531	3.30551409721375	0.659707367420197	-0.528600633144379	2.45743012428284	-1.79353272914886
701	19.3298091888428	17.8606586456299	3.43538379669189	-2.01074004173279	-2.39125919342041	0.263604730367661	-2.10716867446899
702	19.3298091888428	18.5100078582764	3.43538379669189	-1.92502593994141	-1.05619657039642	-2.20132422447205	0.427889913320541
703	16.7324161529541	19.4840297698975	2.9159049987793	0.767823934555054	1.78730165958405	-1.67340302467346	2.47950792312622
704	16.7324161529541	19.1593551635742	2.85097002983093	2.49379372596741	2.18502807617188	1.15158903598785	1.01068031787872
705	19.3298091888428	18.1853332519531	3.37044906616211	0.654512584209442	-0.514314949512482	2.4548327922821	-1.79905211925507
706	18.0311126708984	19.1593551635742	3.1756443977356	-2.01398682594299	-2.39515542984009	0.259708642959595	-2.1087920665741
707	19.3298091888428	18.1853332519531	3.50031876564026	-1.91820776462555	-1.06593680381775	-2.20359706878662	0.420422405004501
708	20.6285076141357	19.1593551635742	2.9159049987793	0.777888834476471	1.78437960147858	-1.66983163356781	2.47756004333496
709	18.6804618835449	19.8087043762207	2.656165599823	2.50255990028381	2.18924880027771	1.1519136428833	1.0168491601944
710	19.3298091888428	19.4840297698975	2.72110033035278	0.662304759025574	-0.508795499801636	2.45580673217773	-1.79840278625488
711	18.0311126708984	19.4840297698975	2.9159049987793	-2.00846743583679	-2.39580464363098	0.262630701065063	-2.11138939857483
712	17.381763458252	19.4840297698975	3.11070966720581	-1.92048048973083	-1.06333947181702	-2.20327234268188	0.418799042701721
713	19.9791584014893	17.8606586456299	3.56525373458862	0.777888834476471	1.77593803405762	-1.67632508277893	2.47561192512512
714	18.0311126708984	17.8606586456299	3.11070966720581	2.50320935249329	2.1843786239624	1.14314746856689	1.01457643508911
715	19.9791584014893	18.5100078582764	2.656165599823	0.661330759525299	-0.515938341617584	2.45678091049194	-1.79320800304413
716	20.6285076141357	18.1853332519531	3.24057936668396	-2.01041555404663	-2.39060997962952	0.267825484275818	-2.11041522026062
717	20.6285076141357	17.8606586456299	2.9159049987793	-1.92697405815125	-1.06820952892303	-2.20457100868225	0.430162638425827
718	18.0311126708984	19.8087043762207	2.9159049987793	0.767823934555054	1.78178215026855	-1.67177963256836	2.47333931922913
719	16.0830669403076	19.4840297698975	3.24057936668396	2.49411845207214	2.19249558448792	1.15093970298767	1.01977121829987
720	16.7324161529541	19.1593551635742	2.85097002983093	0.662304759025574	-0.506847441196442	2.45418334007263	-1.80035090446472
721	19.9791584014893	17.8606586456299	2.9159049987793	-2.00879216194153	-2.39775276184082	0.268799513578415	-2.11496067047119
722	21.9272041320801	17.8606586456299	3.04577469825745	-1.92729866504669	-1.06853425502777	-2.20327234268188	0.41263023018837
723	19.3298091888428	19.4840297698975	2.85097002983093	0.773992717266083	1.77723670005798	-1.67307829856873	2.47593665122986
724	19.3298091888428	18.5100078582764	2.78603529930115	2.49931311607361	2.19476819038391	1.13632929325104	1.02106988430023
725	20.6285076141357	19.1593551635742	3.11070966720581	0.674967050552368	-0.498730599880219	2.46327424049377	-1.7961300611496
726	18.6804618835449	18.1853332519531	3.1756443977356	-2.00684404373169	-2.39028525352478	0.272046238183975	-2.11366200447083
727	19.9791584014893	17.8606586456299	3.11070966720581	-1.93022072315216	-1.07145631313324	-2.20586967468262	0.423019796609879
728	18.0311126708984	18.8346824645996	2.85097002983093	0.75840836763382	1.77366530895233	-1.67535102367401	2.47528719902039
729	19.3298091888428	17.8606586456299	3.04577469825745	2.50288462638855	2.19119691848755	1.13665401935577	1.01457643508911
730	18.6804618835449	18.5100078582764	3.11070966720581	0.667174875736237	-0.515613675117493	2.45840406417847	-1.79548072814941
731	18.0311126708984	19.4840297698975	3.37044906616211	-2.00651931762695	-2.39158391952515	0.269773542881012	-2.11496067047119
732	18.0311126708984	19.1593551635742	2.9159049987793	-1.92535066604614	-1.06983292102814	-2.20067501068115	0.410032838582993
733	18.0311126708984	18.1853332519531	3.1756443977356	0.766849935054779	1.77853536605835	-1.67470169067383	2.47268986701965
734	17.381763458252	18.1853332519531	3.11070966720581	2.49314427375793	2.19574236869812	1.13600468635559	1.02723872661591
735	15.4337186813354	19.1593551635742	3.24057936668396	0.674642384052277	-0.511068224906921	2.45840406417847	-1.78476643562317
736	20.6285076141357	18.5100078582764	3.24057936668396	-2.00651931762695	-2.39450597763062	0.273669630289078	-2.1126880645752
737	18.6804618835449	19.8087043762207	3.30551409721375	-1.93281817436218	-1.07080698013306	-2.20164895057678	0.405812054872513
738	19.3298091888428	19.4840297698975	3.04577469825745	0.764577209949493	1.77626264095306	-1.67957186698914	2.47853398323059
739	18.6804618835449	19.4840297698975	2.656165599823	2.50028729438782	2.19931364059448	1.13795268535614	1.02334260940552
740	18.6804618835449	18.8346824645996	2.72110033035278	0.676915109157562	-0.485094279050827	2.45970296859741	-1.79223394393921
741	19.9791584014893	19.1593551635742	2.98083996772766	-2.00814270973206	-2.39580464363098	0.282435834407806	-2.11301279067993
742	19.9791584014893	18.8346824645996	3.1756443977356	-1.93249344825745	-1.08022248744965	-2.20067501068115	0.418149679899216
743	19.3298091888428	17.8606586456299	3.63018846511841	0.75840836763382	1.76457440853119	-1.68281865119934	2.47366380691528
744	18.6804618835449	18.1853332519531	3.1756443977356	2.50678062438965	2.19087219238281	1.13600468635559	1.02464139461517
745	18.0311126708984	18.8346824645996	2.85097002983093	0.679187834262848	-0.50327605009079	2.46132636070251	-1.79158461093903
746	20.6285076141357	17.8606586456299	3.11070966720581	-2.00132465362549	-2.38898658752441	0.279189079999924	-2.12567496299744
747	18.0311126708984	19.4840297698975	2.98083996772766	-1.93444156646729	-1.07470309734344	-2.19677877426147	0.401266634464264
748	17.381763458252	19.1593551635742	3.11070966720581	0.759707093238831	1.77139258384705	-1.68151986598969	2.47820925712585
749	16.7324161529541	19.1593551635742	3.37044906616211	2.49152112007141	2.20028781890869	1.13535535335541	1.03308284282684
750	18.0311126708984	18.5100078582764	3.30551409721375	0.682109892368317	-0.502302050590515	2.45807957649231	-1.78736388683319
751	19.3298091888428	18.5100078582764	2.78603529930115	-2.00229859352112	-2.3863890171051	0.281786471605301	-2.11885690689087
752	18.6804618835449	19.8087043762207	2.98083996772766	-1.93346750736237	-1.0711315870285	-2.19580483436584	0.406461417675018
753	19.3298091888428	19.8087043762207	2.78603529930115	0.752239584922791	1.76814579963684	-1.68639004230499	2.46944308280945
754	19.3298091888428	19.8087043762207	2.98083996772766	2.50807952880859	2.20061230659485	1.12399172782898	1.03081011772156
755	19.9791584014893	18.5100078582764	3.11070966720581	0.684382617473602	-0.488990366458893	2.46262502670288	-1.78996121883392
756	19.3298091888428	20.4580535888672	3.1756443977356	-1.9941817522049	-2.39515542984009	0.285682559013367	-2.12340235710144
757	18.6804618835449	19.8087043762207	3.1756443977356	-1.93703889846802	-1.08476793766022	-2.19483089447021	0.399643242359161
758	19.3298091888428	18.5100078582764	3.43538379669189	0.753862917423248	1.76457440853119	-1.68866276741028	2.46846914291382
759	19.9791584014893	18.1853332519531	3.37044906616211	2.50288462638855	2.19022274017334	1.12464106082916	1.03405690193176
760	19.3298091888428	18.8346824645996	3.50031876564026	0.691200792789459	-0.494509845972061	2.46489763259888	-1.78703916072845
761	18.0311126708984	20.7827281951904	3.11070966720581	-1.99483108520508	-2.38703846931458	0.290228009223938	-2.12242841720581
762	18.6804618835449	20.1333789825439	3.24057936668396	-1.93833768367767	-1.08022248744965	-2.19677877426147	0.395422488451004
763	17.381763458252	19.4840297698975	3.30551409721375	0.741525292396545	1.76782119274139	-1.68509137630463	2.46911835670471
764	15.4337186813354	20.4580535888672	3.30551409721375	2.49931311607361	2.20320987701416	1.12204360961914	1.0415244102478
765	17.381763458252	21.107400894165	3.04577469825745	0.683408617973328	-0.48996439576149	2.46294951438904	-1.78054571151733
766	19.9791584014893	20.1333789825439	3.04577469825745	-1.99548041820526	-2.38833713531494	0.290228009223938	-2.12210369110107
767	19.3298091888428	20.4580535888672	2.9159049987793	-1.93866229057312	-1.07957315444946	-2.20229840278625	0.402889996767044
768	20.6285076141357	20.1333789825439	3.04577469825745	0.746395409107208	1.76619780063629	-1.68411731719971	2.46781969070435
769	19.9791584014893	19.8087043762207	2.9159049987793	2.50158596038818	2.20223569869995	1.12366700172424	1.03632962703705
770	19.3298091888428	21.107400894165	2.59123063087463	0.693148851394653	-0.487691670656204	2.46652102470398	-1.78379249572754
771	18.6804618835449	21.4320755004883	2.85097002983093	-1.99450635910034	-2.39060997962952	0.289578676223755	-2.12372708320618
772	21.2778549194336	20.1333789825439	2.9159049987793	-1.93281817436218	-1.08671605587006	-2.19288277626038	0.383734226226807
773	20.6285076141357	19.1593551635742	3.11070966720581	0.750291526317596	1.75580823421478	-1.69028615951538	2.47301459312439
774	19.9791584014893	20.1333789825439	3.04577469825745	2.50320935249329	2.19314479827881	1.12204360961914	1.04217374324799
775	18.0311126708984	21.4320755004883	3.1756443977356	0.697694301605225	-0.476003408432007	2.46554708480835	-1.77924704551697
776	19.3298091888428	21.107400894165	2.85097002983093	-1.99645447731018	-2.39060997962952	0.292500734329224	-2.12535047531128
777	17.381763458252	21.4320755004883	2.85097002983093	-1.93996107578278	-1.09061205387115	-2.19028544425964	0.398344546556473
778	14.784369468689	21.7567501068115	2.98083996772766	0.734382450580597	1.75808095932007	-1.68606531620026	2.46846914291382
779	17.381763458252	21.4320755004883	2.98083996772766	2.50061178207397	2.20548248291016	1.1161994934082	1.04639446735382
780	18.0311126708984	22.7307739257813	2.9159049987793	0.687629342079163	-0.487691670656204	2.46619629859924	-1.78151977062225
781	20.6285076141357	20.7827281951904	3.63018846511841	-1.99255836009979	-2.38931107521057	0.291526705026627	-2.12567496299744
782	19.3298091888428	21.4320755004883	2.98083996772766	-1.94548046588898	-1.09028744697571	-2.19158411026001	0.384058892726898
783	18.6804618835449	22.7307739257813	2.59123063087463	0.750616192817688	1.75937962532043	-1.69645488262177	2.46814441680908
784	18.6804618835449	21.7567501068115	2.59123063087463	2.49931311607361	2.20353436470032	1.11100471019745	1.04736852645874
785	21.2778549194336	21.107400894165	3.04577469825745	0.700616359710693	-0.479899495840073	2.46684575080872	-1.77600026130676
786	19.9791584014893	21.7567501068115	2.98083996772766	-1.98638951778412	-2.39028525352478	0.297046184539795	-2.12762308120728
787	18.6804618835449	22.0814247131348	3.24057936668396	-1.94775319099426	-1.08801472187042	-2.1922333240509	0.38600692152977
788	19.3298091888428	19.8087043762207	3.30551409721375	0.744447350502014	1.74899005889893	-1.69450688362122	2.46944308280945
789	19.9791584014893	19.4840297698975	3.11070966720581	2.50580668449402	2.20126175880432	1.12301766872406	1.04477119445801
790	19.9791584014893	21.107400894165	3.1756443977356	0.703863084316254	-0.472756654024124	2.45970296859741	-1.77892231941223
791	19.9791584014893	22.406099319458	3.11070966720581	-1.99158430099487	-2.39125919342041	0.297046184539795	-2.12827253341675
792	18.6804618835449	23.0554485321045	3.04577469825745	-1.93898701667786	-1.10067701339722	-2.19255805015564	0.393799126148224
793	18.0311126708984	21.4320755004883	3.56525373458862	0.731135725975037	1.74866533279419	-1.69418215751648	2.47236514091492
794	16.7324161529541	22.0814247131348	3.30551409721375	2.49574184417725	2.20872926712036	1.11392676830292	1.04314780235291
795	16.7324161529541	22.406099319458	2.9159049987793	0.698992967605591	-0.474704712629318	2.46652102470398	-1.77437686920166
796	19.3298091888428	22.0814247131348	3.04577469825745	-1.98801290988922	-2.39093446731567	0.300617605447769	-2.13184380531311
797	18.0311126708984	23.0554485321045	2.98083996772766	-1.94677925109863	-1.09775495529175	-2.1922333240509	0.374967992305756
798	19.9791584014893	22.7307739257813	3.04577469825745	0.74347335100174	1.75418484210968	-1.69742894172668	2.46749496459961
799	20.6285076141357	22.0814247131348	3.1756443977356	2.49768972396851	2.2090539932251	1.10970604419708	1.04996597766876
800	21.2778549194336	21.7567501068115	3.43538379669189	0.709057867527008	-0.47665274143219	2.46002745628357	-1.77242887020111
801	19.3298091888428	22.406099319458	3.11070966720581	-1.99190902709961	-2.38996052742004	0.301916301250458	-2.13574004173279
802	18.6804618835449	21.7567501068115	3.11070966720581	-1.94840252399445	-1.09743022918701	-2.1850905418396	0.393149763345718
803	19.3298091888428	22.0814247131348	2.9159049987793	0.728213667869568	1.74736666679382	-1.6984030008316	2.47171592712402
804	19.3298091888428	20.7827281951904	3.24057936668396	2.50320935249329	2.20743060112	1.10645925998688	1.05061531066895
805	21.2778549194336	20.7827281951904	3.43538379669189	0.704512417316437	-0.471782624721527	2.46262502670288	-1.77242887020111
806	19.3298091888428	23.7047958374023	3.1756443977356	-1.99288296699524	-2.38996052742004	0.309059113264084	-2.13249325752258
807	18.0311126708984	22.0814247131348	3.24057936668396	-1.94872725009918	-1.10067701339722	-2.19125938415527	0.383734226226807
808	19.9791584014893	22.406099319458	3.11070966720581	0.729187667369843	1.74996399879456	-1.69872760772705	2.47009253501892
809	18.0311126708984	22.406099319458	3.1756443977356	2.49671578407288	2.21100211143494	1.10613465309143	1.05645942687988
810	19.3298091888428	22.406099319458	3.24057936668396	0.711655259132385	-0.462691754102707	2.46976780891418	-1.77048075199127
811	18.6804618835449	23.7047958374023	3.04577469825745	-1.98768818378448	-2.38444113731384	0.307435750961304	-2.12762308120728
812	19.3298091888428	23.0554485321045	3.11070966720581	-1.95392203330994	-1.09905362129211	-2.19645428657532	0.385032922029495
813	19.3298091888428	22.7307739257813	2.9159049987793	0.730486392974854	1.74996399879456	-1.70976662635803	2.46489763259888
814	19.9791584014893	22.406099319458	2.85097002983093	2.50126123428345	2.21554756164551	1.10418653488159	1.0558100938797
815	19.3298091888428	22.406099319458	2.9159049987793	0.708083868026733	-0.471457958221436	2.46749496459961	-1.77177941799164
816	18.0311126708984	23.0554485321045	2.72110033035278	-1.9886622428894	-2.38703846931458	0.315227925777435	-2.13574004173279
817	19.3298091888428	23.0554485321045	2.9159049987793	-1.95327270030975	-1.09872901439667	-2.18606472015381	0.381136804819107
818	19.3298091888428	21.4320755004883	3.37044906616211	0.723668217658997	1.74282121658325	-1.69872760772705	2.46717047691345
819	19.9791584014893	21.107400894165	3.24057936668396	2.50093650817871	2.20743060112	1.10710859298706	1.0590568780899
820	18.6804618835449	21.4320755004883	2.85097002983093	0.712953984737396	-0.46334108710289	2.46554708480835	-1.77567553520203
821	19.3298091888428	22.0814247131348	2.9159049987793	-1.98119473457336	-2.38898658752441	0.315877288579941	-2.13216853141785
822	20.6285076141357	21.7567501068115	3.11070966720581	-1.9552206993103	-1.10392379760742	-2.18638920783997	0.373344630002975
823	17.381763458252	22.0814247131348	3.24057936668396	0.725291609764099	1.74249649047852	-1.69580554962158	2.46976780891418
824	16.0830669403076	22.7307739257813	3.11070966720581	2.49379372596741	2.21327471733093	1.0963944196701	1.06100487709045
825	18.6804618835449	22.406099319458	3.37044906616211	0.719447433948517	-0.457496970891953	2.46749496459961	-1.76853275299072
826	16.7324161529541	22.7307739257813	2.85097002983093	-1.9870388507843	-2.38931107521057	0.320098042488098	-2.13086986541748
827	19.3298091888428	22.0814247131348	3.11070966720581	-1.9535973072052	-1.11139130592346	-2.1867139339447	0.376591384410858
828	20.6285076141357	21.7567501068115	2.98083996772766	0.716200709342957	1.74347054958344	-1.70651984214783	2.46911835670471
829	21.9272041320801	22.0814247131348	3.11070966720581	2.50255990028381	2.21587204933167	1.10158920288086	1.06197893619537
830	20.6285076141357	22.406099319458	3.50031876564026	0.711979925632477	-0.464315116405487	2.46522235870361	-1.77015614509583
831	19.9791584014893	21.7567501068115	3.50031876564026	-1.98736357688904	-2.38703846931458	0.314253926277161	-2.13411664962769
832	18.6804618835449	23.3801212310791	2.9159049987793	-1.9552206993103	-1.10749518871307	-2.18541526794434	0.362630397081375
833	19.9791584014893	20.7827281951904	3.1756443977356	0.723343551158905	1.73827576637268	-1.70164978504181	2.47009253501892
834	19.9791584014893	20.4580535888672	3.11070966720581	2.49866390228271	2.20743060112	1.09866714477539	1.06457626819611
835	20.6285076141357	21.107400894165	3.37044906616211	0.723018884658813	-0.464639782905579	2.46814441680908	-1.75976645946503
836	18.6804618835449	22.7307739257813	3.1756443977356	-1.979896068573	-2.39190864562988	0.321396738290787	-2.13509058952332
837	19.3298091888428	22.0814247131348	3.50031876564026	-1.95457136631012	-1.11139130592346	-2.1795711517334	0.368799209594727
838	18.6804618835449	22.0814247131348	3.1756443977356	0.714577317237854	1.74184715747833	-1.71009123325348	2.46879386901855
839	15.4337186813354	22.7307739257813	2.85097002983093	2.49736523628235	2.21489810943604	1.09606969356537	1.06230354309082
840	16.7324161529541	22.7307739257813	2.85097002983093	0.721070826053619	-0.449380099773407	2.46944308280945	-1.75781846046448
841	19.3298091888428	22.7307739257813	2.98083996772766	-1.9782726764679	-2.38963580131531	0.319448709487915	-2.13833737373352
842	19.3298091888428	22.0814247131348	2.98083996772766	-1.95911681652069	-1.11853408813477	-2.17729830741882	0.368799209594727
843	21.2778549194336	21.107400894165	3.56525373458862	0.713278651237488	1.73567831516266	-1.71626007556915	2.46814441680908
844	18.0311126708984	23.3801212310791	2.98083996772766	2.50028729438782	2.2161967754364	1.09347236156464	1.06392693519592
845	17.381763458252	22.406099319458	3.24057936668396	0.726590275764465	-0.451003462076187	2.46554708480835	-1.76301324367523
846	20.6285076141357	21.107400894165	3.1756443977356	-1.97924673557281	-2.38509035110474	0.323994129896164	-2.13314247131348
847	19.9791584014893	21.107400894165	3.24057936668396	-1.96203887462616	-1.11431336402893	-2.17340230941772	0.359383642673492
848	21.2778549194336	21.4320755004883	3.11070966720581	0.723992884159088	1.73210692405701	-1.72015619277954	2.46911835670471
849	19.3298091888428	22.0814247131348	3.24057936668396	2.50158596038818	2.2145733833313	1.09769308567047	1.0717191696167
850	19.9791584014893	21.107400894165	3.04577469825745	0.727889001369476	-0.455224245786667	2.46392369270325	-1.75554573535919
851	20.6285076141357	21.7567501068115	2.9159049987793	-1.97242856025696	-2.38541507720947	0.322370767593384	-2.14645433425903
852	18.6804618835449	22.0814247131348	3.1756443977356	-1.96528565883636	-1.12080681324005	-2.17275285720825	0.368474513292313
853	16.0830669403076	22.7307739257813	2.9159049987793	0.697369575500488	1.73567831516266	-1.71074056625366	2.46294951438904
854	16.0830669403076	23.0554485321045	3.04577469825745	2.49639105796814	2.22269034385681	1.08827745914459	1.07658922672272
855	21.2778549194336	21.7567501068115	3.56525373458862	0.723992884159088	-0.439639866352081	2.46749496459961	-1.75587046146393
856	18.6804618835449	22.406099319458	3.30551409721375	-1.97372722625732	-2.38281774520874	0.336331754922867	-2.14580488204956
857	19.3298091888428	21.7567501068115	3.04577469825745	-1.95749342441559	-1.11820948123932	-2.1795711517334	0.357110917568207
858	19.3298091888428	23.3801212310791	2.656165599823	0.706785142421722	1.73178231716156	-1.71885752677917	2.46230030059814
859	18.0311126708984	23.0554485321045	2.78603529930115	2.50191068649292	2.22528767585754	1.09412169456482	1.07236850261688
860	19.9791584014893	23.0554485321045	3.11070966720581	0.732434451580048	-0.441912591457367	2.47171592712402	-1.75262367725372
861	18.6804618835449	22.7307739257813	3.24057936668396	-1.98249340057373	-2.38411641120911	0.327890247106552	-2.14418148994446
862	19.3298091888428	22.0814247131348	2.9159049987793	-1.96106493473053	-1.11950814723969	-2.18249320983887	0.364253759384155
863	19.9791584014893	21.107400894165	2.85097002983093	0.711330592632294	1.72528874874115	-1.72113025188446	2.46652102470398
864	19.9791584014893	21.4320755004883	3.1756443977356	2.49931311607361	2.21879410743713	1.078861951828	1.07593989372253
865	18.0311126708984	23.0554485321045	2.98083996772766	0.736330509185791	-0.451003462076187	2.47236514091492	-1.75457167625427
866	19.3298091888428	22.0814247131348	3.30551409721375	-1.97340250015259	-2.3808696269989	0.334059029817581	-2.14158415794373
867	16.7324161529541	23.0554485321045	3.37044906616211	-1.96885704994202	-1.11820948123932	-2.17599964141846	0.360357671976089
868	16.7324161529541	23.7047958374023	2.98083996772766	0.696395576000214	1.73308098316193	-1.72048091888428	2.46781969070435
869	17.381763458252	23.0554485321045	2.9159049987793	2.49898862838745	2.22398900985718	1.08730351924896	1.08048534393311
870	18.0311126708984	23.3801212310791	3.1756443977356	0.735031843185425	-0.438341170549393	2.47139120101929	-1.7516496181488
871	19.9791584014893	22.7307739257813	3.1756443977356	-1.96885704994202	-2.38671374320984	0.337305784225464	-2.14450621604919
872	19.9791584014893	22.0814247131348	3.04577469825745	-1.9711297750473	-1.11950814723969	-2.17599964141846	0.351591467857361
873	18.0311126708984	24.0294704437256	3.04577469825745	0.710356593132019	1.72626280784607	-1.71820819377899	2.46846914291382
874	19.3298091888428	23.3801212310791	3.43538379669189	2.50223517417908	2.22463822364807	1.07691395282745	1.08470606803894
875	18.6804618835449	24.0294704437256	2.78603529930115	0.745096743106842	-0.439639866352081	2.47009253501892	-1.75457167625427
876	20.6285076141357	21.107400894165	3.1756443977356	-1.96983110904694	-2.38866186141968	0.34704601764679	-2.14288282394409
877	19.9791584014893	22.0814247131348	2.9159049987793	-1.96333765983582	-1.13736522197723	-2.17112946510315	0.353864163160324
878	18.6804618835449	23.0554485321045	3.04577469825745	0.695421576499939	1.72139263153076	-1.71820819377899	2.46230030059814
879	19.9791584014893	22.7307739257813	3.69512343406677	2.50255990028381	2.22496294975281	1.08080995082855	1.08438146114349
880	18.6804618835449	22.7307739257813	3.63018846511841	0.734707176685333	-0.443211287260056	2.47009253501892	-1.74515616893768
881	16.0830669403076	22.7307739257813	3.1756443977356	-1.98346745967865	-2.3831422328949	0.331461638212204	-2.14320755004883
882	16.0830669403076	24.3541450500488	2.98083996772766	-1.97470128536224	-1.12372887134552	-2.17340230941772	0.344448626041412
883	18.0311126708984	24.0294704437256	3.1756443977356	0.695096850395203	1.73210692405701	-1.72113025188446	2.46262502670288
884	19.9791584014893	22.0814247131348	3.1756443977356	2.50418329238892	2.22561240196228	1.0756151676178	1.08795285224915
885	18.6804618835449	22.7307739257813	3.24057936668396	0.752239584922791	-0.43184769153595	2.47268986701965	-1.74742889404297
886	20.6285076141357	23.7047958374023	3.04577469825745	-1.97242856025696	-2.38054490089417	0.343474596738815	-2.14645433425903
887	18.6804618835449	24.6788196563721	2.59123063087463	-1.96496093273163	-1.12859904766083	-2.17599964141846	0.353864163160324
888	18.0311126708984	23.3801212310791	2.98083996772766	0.701265692710876	1.72399008274078	-1.72924709320068	2.46327424049377
889	18.6804618835449	23.0554485321045	3.11070966720581	2.50255990028381	2.22496294975281	1.08113467693329	1.08503079414368
890	18.6804618835449	23.3801212310791	3.24057936668396	0.745746076107025	-0.432497024536133	2.46944308280945	-1.74677956104279
891	19.3298091888428	22.7307739257813	3.11070966720581	-1.96690905094147	-2.38736319541931	0.344123959541321	-2.1477530002594
892	19.9791584014893	23.3801212310791	3.1756443977356	-1.9695063829422	-1.13963794708252	-2.17470097541809	0.34866937994957
893	21.2778549194336	22.406099319458	3.11070966720581	0.692824184894562	1.7233407497406	-1.72762370109558	2.46067690849304
894	18.0311126708984	24.6788196563721	2.78603529930115	2.50353407859802	2.22950839996338	1.06912171840668	1.08860218524933
895	18.0311126708984	24.3541450500488	3.04577469825745	0.743798017501831	-0.431522995233536	2.46976780891418	-1.74353277683258
896	18.6804618835449	23.3801212310791	3.1756443977356	-1.97340250015259	-2.3863890171051	0.350292772054672	-2.14970111846924
897	16.0830669403076	24.3541450500488	3.04577469825745	-1.97859728336334	-1.13509249687195	-2.16301274299622	0.336981117725372
898	19.9791584014893	23.3801212310791	3.50031876564026	0.698668301105499	1.7217173576355	-1.7302211523056	2.46619629859924
899	21.2778549194336	24.0294704437256	3.1756443977356	2.49833917617798	2.23372912406921	1.07139444351196	1.09184896945953
900	20.6285076141357	24.3541450500488	2.78603529930115	0.752888917922974	-0.427951604127884	2.46652102470398	-1.74158477783203
901	19.9791584014893	24.6788196563721	2.656165599823	-1.95976614952087	-2.384765625	0.344123959541321	-2.14807772636414
902	19.9791584014893	23.3801212310791	3.1756443977356	-1.97405183315277	-1.1386638879776	-2.17307758331299	0.346071988344193
903	21.2778549194336	23.3801212310791	3.24057936668396	0.685356676578522	1.71814596652985	-1.73281848430634	2.45905351638794
904	19.3298091888428	24.3541450500488	3.30551409721375	2.50191068649292	2.23113179206848	1.07106971740723	1.09217357635498
905	21.2778549194336	23.7047958374023	3.11070966720581	0.745096743106842	-0.423081487417221	2.47074174880981	-1.74775350093842
906	19.3298091888428	22.7307739257813	2.9159049987793	-1.96301293373108	-2.38736319541931	0.360032975673676	-2.1516489982605
907	19.3298091888428	23.3801212310791	2.9159049987793	-1.97924673557281	-1.14613139629364	-2.17470097541809	0.331786334514618
908	18.6804618835449	24.0294704437256	3.24057936668396	0.688603401184082	1.71554851531982	-1.72567570209503	2.46294951438904
909	18.0311126708984	24.6788196563721	3.11070966720581	2.49898862838745	2.23632669448853	1.07853722572327	1.09606969356537
910	18.6804618835449	24.6788196563721	3.1756443977356	0.749317467212677	-0.426328212022781	2.47171592712402	-1.73541593551636
911	17.381763458252	24.3541450500488	3.30551409721375	-1.96853244304657	-2.3831422328949	0.35613688826561	-2.1493763923645
912	17.381763458252	24.6788196563721	3.11070966720581	-1.98346745967865	-1.13379383087158	-2.17145419120789	0.345422655344009
913	18.6804618835449	25.3281669616699	3.04577469825745	0.687629342079163	1.72139263153076	-1.73249387741089	2.45840406417847
914	19.3298091888428	24.6788196563721	3.04577469825745	2.49996256828308	2.23372912406921	1.06197893619537	1.09769308567047
915	19.9791584014893	24.0294704437256	3.37044906616211	0.755161643028259	-0.431198328733444	2.47301459312439	-1.74093532562256
916	21.2778549194336	24.3541450500488	3.1756443977356	-1.96431159973145	-2.38411641120911	0.356461584568024	-2.15294766426086
917	19.9791584014893	24.3541450500488	3.30551409721375	-1.97697401046753	-1.14158594608307	-2.16398668289185	0.334708392620087
918	20.6285076141357	23.7047958374023	3.11070966720581	0.68081122636795	1.71684718132019	-1.73249387741089	2.46132636070251
919	21.2778549194336	23.3801212310791	3.04577469825745	2.50450801849365	2.23405385017395	1.07139444351196	1.10093986988068
920	20.6285076141357	23.0554485321045	3.04577469825745	0.756784975528717	-0.417562007904053	2.47528719902039	-1.73736393451691
921	19.9791584014893	22.7307739257813	3.30551409721375	-1.95587003231049	-2.39125919342041	0.359058976173401	-2.15651917457581
922	19.3298091888428	23.7047958374023	3.11070966720581	-1.9782726764679	-1.14937818050385	-2.16561007499695	0.327890247106552
923	19.9791584014893	24.3541450500488	3.1756443977356	0.682759284973145	1.71035373210907	-1.72989642620087	2.46132636070251
924	20.6285076141357	23.7047958374023	3.1756443977356	2.50061178207397	2.23827457427979	1.05548536777496	1.10418653488159
925	18.6804618835449	25.0034942626953	2.85097002983093	0.762304484844208	-0.414964616298676	2.47658586502075	-1.7341171503067
926	18.0311126708984	23.3801212310791	3.04577469825745	-1.96788311004639	-2.38022017478943	0.362955063581467	-2.14872694015503
927	16.7324161529541	24.6788196563721	3.24057936668396	-1.98054540157318	-1.14548206329346	-2.16268801689148	0.337630450725555
928	18.0311126708984	24.3541450500488	3.1756443977356	0.681135892868042	1.71230185031891	-1.73541593551636	2.46132636070251
929	19.9791584014893	24.6788196563721	3.1756443977356	2.50418329238892	2.23892402648926	1.06197893619537	1.09834241867065
930	18.6804618835449	25.0034942626953	2.9159049987793	0.760356426239014	-0.426328212022781	2.47398853302002	-1.73606526851654
931	19.3298091888428	24.3541450500488	2.52629590034485	-1.96074020862579	-2.37859678268433	0.351266771554947	-2.15359711647034
932	18.6804618835449	25.0034942626953	2.59123063087463	-1.97599995136261	-1.14483273029327	-2.16366195678711	0.323994129896164
933	19.9791584014893	23.3801212310791	3.04577469825745	0.678538501262665	1.71457457542419	-1.73801326751709	2.46457290649414
934	18.6804618835449	24.3541450500488	3.04577469825745	2.50028729438782	2.24152135848999	1.04866719245911	1.10516059398651
935	19.9791584014893	22.406099319458	3.43538379669189	0.771070659160614	-0.414315283298492	2.47885870933533	-1.72600030899048
936	19.3298091888428	23.0554485321045	2.9159049987793	-1.95554542541504	-2.38606452941895	0.370097905397415	-2.15457105636597
937	19.9791584014893	22.7307739257813	3.04577469825745	-1.98184406757355	-1.14970290660858	-2.16463613510132	0.327240884304047
938	20.6285076141357	23.0554485321045	3.04577469825745	0.682434558868408	1.70613300800323	-1.74190938472748	2.45613145828247
939	20.6285076141357	23.3801212310791	3.24057936668396	2.49898862838745	2.2424955368042	1.05613470077515	1.10580992698669
940	19.3298091888428	23.0554485321045	3.30551409721375	0.766200542449951	-0.413016557693481	2.47333931922913	-1.7302211523056
941	19.3298091888428	23.0554485321045	3.37044906616211	-1.963986992836	-2.382493019104	0.367500483989716	-2.15716862678528
942	18.0311126708984	23.7047958374023	3.30551409721375	-1.9815194606781	-1.14678084850311	-2.16496062278748	0.32042270898819
943	19.3298091888428	24.0294704437256	2.85097002983093	0.672369658946991	1.70548367500305	-1.7428834438324	2.4587287902832
944	21.9272041320801	23.7047958374023	2.98083996772766	2.50191068649292	2.23892402648926	1.04834258556366	1.110680103302
945	18.6804618835449	24.3541450500488	2.85097002983093	0.769447326660156	-0.413341253995895	2.46781969070435	-1.72892236709595
946	20.6285076141357	23.0554485321045	2.9159049987793	-1.95067524909973	-2.3831422328949	0.376591384410858	-2.16236329078674
947	18.6804618835449	24.0294704437256	3.24057936668396	-1.98054540157318	-1.15230023860931	-2.15781784057617	0.318150013685226
948	19.9791584014893	24.3541450500488	3.30551409721375	0.679187834262848	1.70256161689758	-1.73866260051727	2.45645618438721
949	19.3298091888428	23.0554485321045	3.04577469825745	2.49768972396851	2.24282002449036	1.06392693519592	1.11100471019745
950	20.6285076141357	22.406099319458	3.11070966720581	0.780486226081848	-0.407497107982635	2.47691059112549	-1.72957170009613
951	18.6804618835449	23.3801212310791	3.04577469825745	-1.95197403430939	-2.38898658752441	0.36782518029213	-2.16106462478638
952	18.6804618835449	23.7047958374023	2.98083996772766	-1.98606491088867	-1.15684568881989	-2.15911650657654	0.32626685500145
953	19.9791584014893	23.3801212310791	2.9159049987793	0.66587620973587	1.70678234100342	-1.74158477783203	2.45645618438721
954	18.0311126708984	22.7307739257813	3.69512343406677	2.50028729438782	2.24314475059509	1.04899191856384	1.10840737819672
955	19.3298091888428	22.406099319458	3.04577469825745	0.761330425739288	-0.395808815956116	2.48048210144043	-1.72177958488464
956	17.381763458252	24.3541450500488	2.72110033035278	-1.95846748352051	-2.37794756889343	0.37691605091095	-2.15749311447144
957	19.9791584014893	22.7307739257813	3.30551409721375	-1.99158430099487	-1.15976774692535	-2.16203856468201	0.313604563474655
958	21.9272041320801	23.7047958374023	3.04577469825745	0.66782420873642	1.69736671447754	-1.73996138572693	2.46002745628357
959	20.6285076141357	23.0554485321045	3.43538379669189	2.49963784217834	2.24217081069946	1.0574334859848	1.11522543430328
960	20.6285076141357	23.3801212310791	3.37044906616211	0.775616109371185	-0.403276354074478	2.47333931922913	-1.71853280067444
961	21.2778549194336	22.7307739257813	2.9159049987793	-1.94840252399445	-2.38022017478943	0.372370600700378	-2.16431140899658
962	19.9791584014893	23.7047958374023	3.24057936668396	-1.99450635910034	-1.1529495716095	-2.15424656867981	0.321072071790695
963	18.6804618835449	24.3541450500488	2.78603529930115	0.673019051551819	1.70061349868774	-1.74483144283295	2.46067690849304
964	21.2778549194336	23.3801212310791	3.30551409721375	2.50158596038818	2.2447681427002	1.03925168514252	1.11522543430328
965	18.6804618835449	23.3801212310791	3.04577469825745	0.7840576171875	-0.409769833087921	2.47561192512512	-1.72794842720032
966	21.2778549194336	21.7567501068115	3.63018846511841	-1.94255840778351	-2.38022017478943	0.385682255029678	-2.15944123268127
967	19.9791584014893	22.7307739257813	3.43538379669189	-1.98379218578339	-1.16074180603027	-2.15879201889038	0.309708476066589
968	18.6804618835449	23.3801212310791	3.04577469825745	0.657759308815002	1.70191216468811	-1.74677956104279	2.45937824249268
969	20.6285076141357	23.0554485321045	3.11070966720581	2.49931311607361	2.2441189289093	1.04444646835327	1.12171900272369
970	18.6804618835449	23.7047958374023	3.30551409721375	0.770096659660339	-0.394510120153427	2.47528719902039	-1.72145485877991
971	17.381763458252	23.3801212310791	3.37044906616211	-1.9552206993103	-2.3808696269989	0.377240717411041	-2.16073989868164
972	18.6804618835449	24.3541450500488	3.24057936668396	-1.99450635910034	-1.16139113903046	-2.15392184257507	0.309059113264084
973	19.3298091888428	24.3541450500488	3.24057936668396	0.667174875736237	1.69054865837097	-1.7484028339386	2.46359896659851
974	22.5765533447266	23.0554485321045	2.98083996772766	2.49996256828308	2.2480149269104	1.02918672561646	1.12106966972351
975	20.6285076141357	23.7047958374023	2.85097002983093	0.785356342792511	-0.396782845258713	2.48080682754517	-1.72113025188446
976	19.9791584014893	24.6788196563721	2.78603529930115	-1.94353246688843	-2.37664890289307	0.382435530424118	-2.16658401489258
977	21.2778549194336	23.7047958374023	3.1756443977356	-1.99320769309998	-1.16755998134613	-2.14970111846924	0.311007171869278
978	19.9791584014893	23.0554485321045	3.43538379669189	0.658733367919922	1.69087326526642	-1.75294828414917	2.45743012428284
979	21.2778549194336	23.7047958374023	3.24057936668396	2.49866390228271	2.24509286880493	1.04671919345856	1.1145761013031
980	21.2778549194336	22.406099319458	2.85097002983093	0.784707009792328	-0.40360102057457	2.47853398323059	-1.7143120765686
981	22.5765533447266	22.406099319458	3.11070966720581	-1.94450652599335	-2.38184356689453	0.379838109016418	-2.16398668289185
982	19.9791584014893	24.0294704437256	2.85097002983093	-1.99223363399506	-1.16853404045105	-2.14905166625977	0.297695517539978
983	19.3298091888428	25.0034942626953	3.04577469825745	0.657109975814819	1.69412004947662	-1.75749373435974	2.46424841880798
984	19.9791584014893	24.0294704437256	3.30551409721375	2.50061178207397	2.25126171112061	1.03340756893158	1.12496566772461
985	16.0830669403076	24.6788196563721	3.37044906616211	0.785031676292419	-0.388990670442581	2.48372888565063	-1.71528601646423
986	18.0311126708984	24.6788196563721	2.85097002983093	-1.94775319099426	-2.37502551078796	0.384708225727081	-2.16528534889221
987	18.0311126708984	25.0034942626953	2.59123063087463	-2.00132465362549	-1.17405343055725	-2.1477530002594	0.307111084461212
988	20.6285076141357	24.3541450500488	2.98083996772766	0.659382700920105	1.69347071647644	-1.76009118556976	2.45645618438721
989	21.9272041320801	24.3541450500488	3.1756443977356	2.50255990028381	2.25093698501587	1.04184913635254	1.12626445293427
990	21.2778549194336	24.0294704437256	3.1756443977356	0.790551126003265	-0.387367308139801	2.47431325912476	-1.71853280067444
991	20.6285076141357	24.6788196563721	3.11070966720581	-1.94223380088806	-2.37794756889343	0.381461501121521	-2.16398668289185
992	18.6804618835449	25.0034942626953	2.9159049987793	-1.99645447731018	-1.16788458824158	-2.14418148994446	0.299318879842758
993	21.2778549194336	24.6788196563721	2.78603529930115	0.646720409393311	1.6898992061615	-1.75976645946503	2.45775485038757
994	20.6285076141357	24.0294704437256	3.11070966720581	2.50483274459839	2.2502875328064	1.03145945072174	1.12821245193481
995	21.9272041320801	23.3801212310791	3.30551409721375	0.794447243213654	-0.401652961969376	2.48372888565063	-1.7143120765686
996	20.6285076141357	23.3801212310791	3.30551409721375	-1.94061040878296	-2.38281774520874	0.395747154951096	-2.17145419120789
997	20.6285076141357	24.0294704437256	3.50031876564026	-1.99223363399506	-1.17502748966217	-2.15229845046997	0.299318879842758
998	19.9791584014893	25.0034942626953	2.9159049987793	0.659382700920105	1.68730187416077	-1.76106524467468	2.453209400177
999	18.6804618835449	25.3281669616699	2.9159049987793	2.49736523628235	2.25775527954102	1.03308284282684	1.13600468635559
1000	18.0311126708984	25.6528415679932	2.9159049987793	0.787304401397705	-0.374704986810684	2.4817807674408	-1.71301329135895
1001	16.7324161529541	25.6528415679932	2.98083996772766	-1.94385707378387	-2.3737268447876	0.392825096845627	-2.16463613510132
1002	20.6285076141357	24.3541450500488	3.43538379669189	-1.99158430099487	-1.17697548866272	-2.14353227615356	0.302240967750549
1003	19.9791584014893	25.0034942626953	3.50031876564026	0.641850292682648	1.68730187416077	-1.76561069488525	2.44931316375732
1004	18.6804618835449	25.6528415679932	2.85097002983093	2.50093650817871	2.25320982933044	1.02594006061554	1.13470590114594
1005	19.3298091888428	25.6528415679932	3.04577469825745	0.790551126003265	-0.380873799324036	2.48145604133606	-1.71723413467407
1006	19.3298091888428	25.9775161743164	2.72110033035278	-1.94418179988861	-2.3769736289978	0.391526401042938	-2.16431140899658
1007	20.6285076141357	25.0034942626953	2.85097002983093	-1.99580514431	-1.17892360687256	-2.15229845046997	0.284708559513092
1008	21.2778549194336	24.6788196563721	3.43538379669189	0.639252901077271	1.67918503284454	-1.75781846046448	2.4515860080719
1009	20.6285076141357	24.0294704437256	3.56525373458862	2.50126123428345	2.2535343170166	1.02594006061554	1.13470590114594
1010	21.2778549194336	23.7047958374023	3.24057936668396	0.799642026424408	-0.393211424350739	2.48243021965027	-1.70976662635803
1011	21.2778549194336	23.3801212310791	3.43538379669189	-1.93476617336273	-2.38801240921021	0.392825096845627	-2.16983079910278
1012	19.9791584014893	24.6788196563721	2.85097002983093	-1.9997011423111	-1.18022227287292	-2.14677882194519	0.296072155237198
1013	19.9791584014893	25.3281669616699	2.9159049987793	0.646071076393127	1.6860032081604	-1.76074051856995	2.45093655586243
1014	22.5765533447266	24.3541450500488	3.24057936668396	2.49379372596741	2.25483298301697	1.01490116119385	1.13178384304047
1015	19.3298091888428	25.9775161743164	3.1756443977356	0.798018634319305	-0.375679016113281	2.48567676544189	-1.70911729335785
1016	19.3298091888428	24.3541450500488	3.37044906616211	-1.93801295757294	-2.37567472457886	0.400292605161667	-2.16593480110168
1017	19.3298091888428	24.3541450500488	2.9159049987793	-2.01138949394226	-1.18119633197784	-2.14385676383972	0.280487775802612
1018	18.6804618835449	25.3281669616699	2.85097002983093	0.634382784366608	1.68502914905548	-1.76236391067505	2.4538586139679
1019	20.6285076141357	25.0034942626953	2.9159049987793	2.50288462638855	2.25807976722717	1.02691400051117	1.14055013656616
1020	19.3298091888428	25.6528415679932	2.52629590034485	0.796719968318939	-0.374704986810684	2.48048210144043	-1.70522117614746
1021	19.3298091888428	25.3281669616699	2.78603529930115	-1.93249344825745	-2.37177872657776	0.398019880056381	-2.17437624931335
1022	21.9272041320801	24.6788196563721	2.85097002983093	-2.00197386741638	-1.18704044818878	-2.14385676383972	0.287955284118652
1023	20.6285076141357	24.0294704437256	2.72110033035278	0.648993134498596	1.67334079742432	-1.76366257667542	2.44736528396606
1024	19.9791584014893	25.0034942626953	2.9159049987793	2.50450801849365	2.25710582733154	1.01295304298401	1.14184880256653
1025	19.9791584014893	23.3801212310791	3.24057936668396	0.804836809635162	-0.383471190929413	2.48535227775574	-1.70619511604309
1026	19.9791584014893	24.3541450500488	2.9159049987793	-1.93087017536163	-2.37729811668396	0.409383475780487	-2.17340230941772
1027	19.3298091888428	25.0034942626953	3.43538379669189	-2.00619459152222	-1.18704044818878	-2.14320755004883	0.286656588315964
1028	21.2778549194336	24.0294704437256	3.37044906616211	0.639902234077454	1.67950963973999	-1.76723408699036	2.45061206817627
1029	21.2778549194336	24.3541450500488	2.98083996772766	2.49898862838745	2.25580716133118	1.02139461040497	1.14119946956635
1030	18.6804618835449	24.6788196563721	3.1756443977356	0.798018634319305	-0.373406291007996	2.47983264923096	-1.70879256725311
1031	19.3298091888428	24.3541450500488	3.1756443977356	-1.9337922334671	-2.37340211868286	0.400617271661758	-2.16983079910278
1032	17.381763458252	25.9775161743164	2.98083996772766	-2.01268815994263	-1.1880145072937	-2.14580488204956	0.274643659591675
1033	19.9791584014893	25.3281669616699	2.98083996772766	0.63178539276123	1.6772369146347	-1.76561069488525	2.45028734207153
1034	21.2778549194336	24.3541450500488	3.43538379669189	2.49833917617798	2.25905394554138	1.0097062587738	1.15029036998749
1035	20.6285076141357	25.3281669616699	2.656165599823	0.805810809135437	-0.364640086889267	2.47885870933533	-1.68639004230499
1036	21.2778549194336	24.6788196563721	2.85097002983093	-1.92697405815125	-2.3753502368927	0.412954896688461	-2.17535042762756
1037	19.9791584014893	25.6528415679932	3.04577469825745	-2.00911664962769	-1.18931317329407	-2.14028549194336	0.279838442802429
1038	19.9791584014893	25.3281669616699	3.11070966720581	0.636655509471893	1.6700941324234	-1.77405214309692	2.45255994796753
1039	19.3298091888428	25.3281669616699	3.24057936668396	2.50223517417908	2.26035261154175	1.02464139461517	1.14606952667236
1040	20.6285076141357	24.0294704437256	3.24057936668396	0.811654984951019	-0.373081624507904	2.47593665122986	-1.70164978504181
1041	19.9791584014893	24.6788196563721	2.72110033035278	-1.92892205715179	-2.37664890289307	0.40840944647789	-2.18314242362976
1042	19.3298091888428	25.0034942626953	2.98083996772766	-2.01009082794189	-1.19288456439972	-2.1461296081543	0.279513746500015
1043	21.2778549194336	24.3541450500488	3.11070966720581	0.629188001155853	1.67301619052887	-1.77080547809601	2.44736528396606
1044	18.6804618835449	25.9775161743164	2.85097002983093	2.49736523628235	2.26457333564758	1.00678420066833	1.1535370349884
1045	18.6804618835449	25.0034942626953	3.43538379669189	0.806135475635529	-0.372107595205307	2.48535227775574	-1.6967796087265
1046	16.7324161529541	25.3281669616699	3.24057936668396	-1.93638956546783	-2.37275266647339	0.418149679899216	-2.17307758331299
1047	18.6804618835449	25.3281669616699	2.9159049987793	-2.011714220047	-1.18768978118896	-2.14580488204956	0.281137138605118
1048	21.2778549194336	24.0294704437256	3.24057936668396	0.630162000656128	1.67593824863434	-1.77502620220184	2.44801449775696
1049	21.9272041320801	23.7047958374023	3.37044906616211	2.50158596038818	2.26489806175232	1.01749849319458	1.1480176448822
1050	21.2778549194336	24.0294704437256	2.9159049987793	0.823992609977722	-0.362692058086395	2.47918343544006	-1.69255888462067
1051	20.6285076141357	24.3541450500488	3.04577469825745	-1.92307794094086	-2.37015533447266	0.408734142780304	-2.17762303352356
1052	19.3298091888428	25.0034942626953	3.37044906616211	-2.00911664962769	-1.19872868061066	-2.1509997844696	0.271721571683884
1053	19.3298091888428	25.6528415679932	2.85097002983093	0.618473768234253	1.66814601421356	-1.77177941799164	2.44379377365112
1054	21.2778549194336	23.3801212310791	3.1756443977356	2.50385856628418	2.26619672775269	1.00483620166779	1.15710842609406
1055	21.9272041320801	23.0554485321045	2.9159049987793	0.809706926345825	-0.368860870599747	2.48113131523132	-1.69872760772705
1056	20.6285076141357	23.0554485321045	3.1756443977356	-1.92924678325653	-2.3792462348938	0.41847437620163	-2.18151926994324
1057	22.5765533447266	23.3801212310791	3.37044906616211	-2.01106476783752	-1.19905340671539	-2.13931131362915	0.262630701065063
1058	21.2778549194336	25.6528415679932	3.50031876564026	0.620746433734894	1.66489934921265	-1.77015614509583	2.45223546028137
1059	19.3298091888428	25.3281669616699	3.04577469825745	2.49606657028198	2.26749539375305	1.01100504398346	1.15743315219879
1060	16.7324161529541	25.0034942626953	2.9159049987793	0.8106809258461	-0.365614116191864	2.48437809944153	-1.69775366783142
1061	19.3298091888428	24.6788196563721	3.04577469825745	-1.93119478225708	-2.36853194236755	0.413279563188553	-2.17924642562866
1062	21.2778549194336	24.0294704437256	3.1756443977356	-2.01009082794189	-1.1935338973999	-2.13898682594299	0.272370934486389
1063	20.6285076141357	25.3281669616699	2.98083996772766	0.625941276550293	1.66717207431793	-1.78087031841278	2.44639110565186
1064	21.9272041320801	25.0034942626953	3.1756443977356	2.49736523628235	2.26749539375305	0.993472576141357	1.15580976009369
1065	19.3298091888428	25.6528415679932	2.656165599823	0.820421159267426	-0.355549216270447	2.48632621765137	-1.69872760772705
1066	19.3298091888428	25.0034942626953	2.72110033035278	-1.92080521583557	-2.36918139457703	0.434058725833893	-2.17924642562866
1067	19.3298091888428	25.0034942626953	2.9159049987793	-2.00911664962769	-1.2023001909256	-2.13833737373352	0.263604730367661
1068	20.6285076141357	24.0294704437256	3.1756443977356	0.611655592918396	1.65937983989716	-1.77307820320129	2.44963788986206
1069	21.9272041320801	24.0294704437256	3.1756443977356	2.49833917617798	2.26392388343811	1.00678420066833	1.15938115119934
1070	21.2778549194336	23.3801212310791	3.30551409721375	0.822044551372528	-0.358471274375916	2.48015737533569	-1.6880134344101
1071	20.6285076141357	23.0554485321045	3.24057936668396	-1.9178831577301	-2.3792462348938	0.417825013399124	-2.18022036552429
1072	21.2778549194336	24.3541450500488	3.04577469825745	-2.0156102180481	-1.20197546482086	-2.13801264762878	0.265877425670624
1073	19.3298091888428	25.0034942626953	3.1756443977356	0.627239942550659	1.66457462310791	-1.77697432041168	2.44509243965149
1074	18.6804618835449	25.3281669616699	2.9159049987793	2.49346899986267	2.26522278785706	0.998667359352112	1.16392660140991
1075	17.381763458252	24.0294704437256	3.24057936668396	0.821395218372345	-0.352302461862564	2.48210549354553	-1.69320821762085
1076	18.0311126708984	25.3281669616699	3.11070966720581	-1.92437660694122	-2.37275266647339	0.431786000728607	-2.18086981773376
1077	21.2778549194336	24.6788196563721	3.30551409721375	-2.01788306236267	-1.19937801361084	-2.13216853141785	0.260033309459686
1078	21.2778549194336	24.3541450500488	3.11070966720581	0.618798434734344	1.66165256500244	-1.78314304351807	2.44801449775696
1079	19.9791584014893	24.6788196563721	2.9159049987793	2.49671578407288	2.27171611785889	1.00548553466797	1.16327726840973
1080	21.9272041320801	24.6788196563721	3.1756443977356	0.825940608978271	-0.34548431634903	2.47723531723022	-1.68931210041046
1081	19.9791584014893	24.3541450500488	3.11070966720581	-1.91755843162537	-2.3721034526825	0.420422405004501	-2.18411660194397
1082	19.3298091888428	25.6528415679932	3.11070966720581	-2.00846743583679	-1.20717024803162	-2.13866209983826	0.256786555051804
1083	21.2778549194336	24.3541450500488	3.43538379669189	0.608084142208099	1.65548372268677	-1.7785975933075	2.4499626159668
1084	21.2778549194336	24.0294704437256	3.04577469825745	2.49963784217834	2.26489806175232	0.985680401325226	1.16327726840973
1085	21.2778549194336	23.0554485321045	3.1756443977356	0.830810725688934	-0.351653128862381	2.48567676544189	-1.68833804130554
1086	20.6285076141357	24.3541450500488	2.9159049987793	-1.91333770751953	-2.37957096099854	0.440552204847336	-2.18573999404907
1087	21.9272041320801	24.3541450500488	3.30551409721375	-2.0188570022583	-1.20652091503143	-2.13509058952332	0.265877425670624
1088	21.9272041320801	24.3541450500488	3.43538379669189	0.614902317523956	1.6541850566864	-1.78833794593811	2.44411849975586
1089	18.6804618835449	25.9775161743164	3.24057936668396	2.48989772796631	2.27366423606873	1.00223875045776	1.16327726840973
1090	17.381763458252	25.6528415679932	2.98083996772766	0.82561594247818	-0.351977795362473	2.48048210144043	-1.68833804130554
1091	18.6804618835449	25.6528415679932	2.85097002983093	-1.91950654983521	-2.36723327636719	0.427889913320541	-2.1828179359436
1092	21.2778549194336	24.6788196563721	3.1756443977356	-2.02112984657288	-1.2023001909256	-2.13314247131348	0.249643728137016
1093	23.225902557373	24.6788196563721	3.24057936668396	0.602240025997162	1.6541850566864	-1.78931188583374	2.45191073417664
1094	19.3298091888428	26.3021907806396	2.98083996772766	2.49671578407288	2.26944351196289	0.974316835403442	1.17042016983032
1095	19.9791584014893	25.6528415679932	2.9159049987793	0.831784784793854	-0.348406374454498	2.48243021965027	-1.68216919898987
1096	20.6285076141357	25.3281669616699	2.98083996772766	-1.92112994194031	-2.37048006057739	0.432435363531113	-2.1883373260498
1097	21.2778549194336	24.3541450500488	3.1756443977356	-2.01625967025757	-1.2094429731369	-2.12924647331238	0.261656671762466
1098	22.5765533447266	24.6788196563721	2.98083996772766	0.607110142707825	1.65548372268677	-1.77762365341187	2.43989777565002
1099	19.9791584014893	24.6788196563721	2.98083996772766	2.49996256828308	2.27074217796326	1.00321280956268	1.17074477672577
1100	21.9272041320801	23.3801212310791	3.11070966720581	0.841849684715271	-0.343211591243744	2.48372888565063	-1.68931210041046
1101	21.2778549194336	24.6788196563721	3.50031876564026	-1.91236364841461	-2.37048006057739	0.432110697031021	-2.18703866004944
1102	19.9791584014893	25.9775161743164	3.11070966720581	-2.02242851257324	-1.21528708934784	-2.14255809783936	0.248020350933075
1103	19.3298091888428	26.3021907806396	2.78603529930115	0.603214025497437	1.64899027347565	-1.79028594493866	2.44541716575623
1104	17.381763458252	25.6528415679932	2.9159049987793	2.49281978607178	2.28015780448914	0.981784343719482	1.17723834514618
1105	19.3298091888428	25.3281669616699	2.9159049987793	0.828862726688385	-0.337367445230484	2.485027551651	-1.67989647388458
1106	19.3298091888428	25.6528415679932	3.24057936668396	-1.91723382472992	-2.36528515815735	0.451915830373764	-2.18216848373413
1107	23.225902557373	24.6788196563721	3.50031876564026	-2.02535057067871	-1.21204042434692	-2.13379192352295	0.241851538419724
1108	20.6285076141357	26.9515399932861	2.656165599823	0.593798518180847	1.64899027347565	-1.78541576862335	2.44217038154602
1109	19.3298091888428	25.9775161743164	2.656165599823	2.4921703338623	2.27788496017456	0.970745384693146	1.17464089393616
1110	21.2778549194336	26.3021907806396	2.85097002983093	0.839252293109894	-0.347757011651993	2.48762488365173	-1.68476665019989
1111	19.3298091888428	26.3021907806396	2.9159049987793	-1.91106498241425	-2.36593461036682	0.438928842544556	-2.18898677825928
1112	21.2778549194336	25.6528415679932	3.30551409721375	-2.01983094215393	-1.211066365242	-2.12632441520691	0.254838526248932
1113	21.9272041320801	25.0034942626953	3.76005816459656	0.603538691997528	1.64639282226563	-1.78833794593811	2.4444432258606
1114	19.9791584014893	24.6788196563721	3.04577469825745	2.49736523628235	2.26587200164795	0.96944671869278	1.17691361904144
1115	19.9791584014893	25.3281669616699	2.85097002983093	0.848343193531036	-0.331847995519638	2.4889235496521	-1.68768870830536
1116	22.5765533447266	24.6788196563721	3.1756443977356	-1.91171431541443	-2.36950588226318	0.456136584281921	-2.18768787384033
1117	19.9791584014893	26.3021907806396	2.9159049987793	-2.02210378646851	-1.21398842334747	-2.13281798362732	0.241202190518379
1118	18.6804618835449	26.3021907806396	3.04577469825745	0.581785559654236	1.64899027347565	-1.78898727893829	2.44736528396606
1119	18.6804618835449	25.9775161743164	3.43538379669189	2.49087166786194	2.27950835227966	0.971719443798065	1.17951107025146
1120	18.0311126708984	26.6268653869629	3.30551409721375	0.838602960109711	-0.329575270414352	2.48924827575684	-1.66885757446289
1121	21.2778549194336	25.3281669616699	3.11070966720581	-1.91398704051971	-2.36236310005188	0.439902871847153	-2.19353222846985
1122	21.2778549194336	25.3281669616699	3.04577469825745	-2.02177906036377	-1.21496248245239	-2.12924647331238	0.246396988630295
1123	19.9791584014893	26.3021907806396	2.98083996772766	0.598343908786774	1.64509415626526	-1.79840278625488	2.4444432258606
1124	21.2778549194336	26.3021907806396	2.85097002983093	2.49509239196777	2.2798330783844	0.971070051193237	1.18145906925201
1125	19.9791584014893	26.3021907806396	3.11070966720581	0.854836642742157	-0.33801680803299	2.4834041595459	-1.67989647388458
1126	21.9272041320801	25.3281669616699	3.37044906616211	-1.90749359130859	-2.36268782615662	0.45581191778183	-2.1867139339447
1127	21.9272041320801	25.6528415679932	2.85097002983093	-2.02827262878418	-1.21755981445313	-2.1230776309967	0.240228176116943
1128	19.9791584014893	25.3281669616699	3.11070966720581	0.596071183681488	1.6366525888443	-1.79515600204468	2.44184565544128
1129	18.6804618835449	25.0034942626953	3.04577469825745	2.49639105796814	2.27074217796326	0.987953126430511	1.1821084022522
1130	19.9791584014893	25.0034942626953	3.24057936668396	0.848343193531036	-0.32795187830925	2.4866509437561	-1.67177963256836
1131	19.9791584014893	25.6528415679932	3.30551409721375	-1.89970135688782	-2.36658382415771	0.44996777176857	-2.19288277626038
1132	18.0311126708984	26.3021907806396	3.1756443977356	-2.02632451057434	-1.2221052646637	-2.12242841720581	0.236007407307625
1133	19.3298091888428	25.3281669616699	2.9159049987793	0.582434892654419	1.64379549026489	-1.80067551136017	2.44119644165039
1134	19.3298091888428	25.6528415679932	3.43538379669189	2.49411845207214	2.27918362617493	0.966524600982666	1.18503046035767
1135	18.6804618835449	25.9775161743164	3.37044906616211	0.853213250637054	-0.318211674690247	2.4889235496521	-1.67145502567291
1136	21.2778549194336	25.0034942626953	2.98083996772766	-1.89742863178253	-2.36528515815735	0.459383338689804	-2.19288277626038
1137	19.3298091888428	25.9775161743164	3.04577469825745	-2.02924656867981	-1.22470271587372	-2.12599968910217	0.243799582123756
1138	21.2778549194336	25.9775161743164	3.11070966720581	0.593149125576019	1.6327565908432	-1.79872751235962	2.44249510765076
1139	20.6285076141357	26.3021907806396	2.85097002983093	2.49704051017761	2.28113174438477	0.973667442798615	1.1853551864624
1140	19.9791584014893	25.9775161743164	2.85097002983093	0.860031425952911	-0.329250574111938	2.4889235496521	-1.67048096656799
1141	19.9791584014893	25.9775161743164	2.85097002983093	-1.9019740819931	-2.36333727836609	0.451266467571259	-2.19255805015564
1142	20.6285076141357	24.3541450500488	3.24057936668396	-2.02957129478455	-1.23249483108521	-2.12275290489197	0.229189246892929
1143	21.2778549194336	24.0294704437256	3.30551409721375	0.581460893154144	1.63243186473846	-1.79840278625488	2.44217038154602
1144	19.9791584014893	25.6528415679932	3.50031876564026	2.49768972396851	2.27723574638367	0.967498660087585	1.19152390956879
1145	20.6285076141357	25.9775161743164	2.9159049987793	0.852888584136963	-0.327627211809158	2.48762488365173	-1.66918230056763
1146	21.2778549194336	25.6528415679932	2.85097002983093	-1.90684413909912	-2.36171388626099	0.462305396795273	-2.19807767868042
1147	17.381763458252	26.3021907806396	3.04577469825745	-2.04061031341553	-1.23184549808502	-2.12535047531128	0.241851538419724
1148	17.381763458252	26.3021907806396	3.24057936668396	0.576266050338745	1.63730204105377	-1.80229890346527	2.43632626533508
1149	19.9791584014893	25.0034942626953	3.1756443977356	2.49444317817688	2.2830798625946	0.977563560009003	1.19249796867371
1150	21.9272041320801	24.6788196563721	3.56525373458862	0.861979484558105	-0.313341557979584	2.48794960975647	-1.67048096656799
1151	21.2778549194336	25.6528415679932	3.1756443977356	-1.8987272977829	-2.36788272857666	0.460357338190079	-2.1867139339447
1152	20.6285076141357	25.9775161743164	2.9159049987793	-2.03574013710022	-1.23379361629486	-2.12210369110107	0.22789055109024
1153	19.3298091888428	26.3021907806396	2.59123063087463	0.583084225654602	1.62886047363281	-1.80976641178131	2.43665099143982
1154	22.5765533447266	25.3281669616699	3.43538379669189	2.49574184417725	2.2837290763855	0.965550601482391	1.19379663467407
1155	21.9272041320801	24.6788196563721	3.50031876564026	0.858408093452454	-0.315614253282547	2.49022221565247	-1.66626024246216
1156	19.9791584014893	25.6528415679932	3.24057936668396	-1.90587019920349	-2.36463594436646	0.475617051124573	-2.20132422447205
1157	21.2778549194336	24.6788196563721	3.04577469825745	-2.03509068489075	-1.24028706550598	-2.12210369110107	0.229513913393021
1158	21.2778549194336	24.3541450500488	3.11070966720581	0.572369992733002	1.62723708152771	-1.79061055183411	2.43859910964966
1159	21.9272041320801	24.6788196563721	3.1756443977356	2.49411845207214	2.2830798625946	0.968797326087952	1.19217336177826
1160	19.9791584014893	25.3281669616699	3.24057936668396	0.863278210163116	-0.315614253282547	2.48827433586121	-1.66918230056763
1161	19.9791584014893	25.9775161743164	3.04577469825745	-1.90067541599274	-2.36009049415588	0.46490278840065	-2.19288277626038
1162	19.3298091888428	25.9775161743164	3.24057936668396	-2.03996086120605	-1.2308714389801	-2.11788296699524	0.263929396867752
1163	19.3298091888428	25.3281669616699	3.30551409721375	0.569772601127625	1.63080847263336	-1.8010002374649	2.43697571754456
1164	21.9272041320801	25.3281669616699	2.98083996772766	2.49184560775757	2.28924870491028	0.951914310455322	1.19834208488464
1165	19.9791584014893	25.3281669616699	3.1756443977356	0.867498934268951	-0.30392599105835	2.4921703338623	-1.66366279125214
1166	22.5765533447266	25.9775161743164	3.1756443977356	-1.89612996578217	-2.36366176605225	0.476591050624847	-2.20099973678589
1167	21.2778549194336	25.9775161743164	2.72110033035278	-2.03671407699585	-1.23639094829559	-2.11950612068176	0.220098361372948
1168	21.9272041320801	24.6788196563721	3.11070966720581	0.570421934127808	1.62821114063263	-1.8136625289917	2.43600153923035
1169	23.225902557373	25.0034942626953	3.37044906616211	2.49379372596741	2.28632664680481	0.954836368560791	1.20093953609467
1170	21.9272041320801	25.3281669616699	2.85097002983093	0.87042099237442	-0.310744136571884	2.48957300186157	-1.66528618335724
1171	21.9272041320801	24.6788196563721	3.24057936668396	-1.89483118057251	-2.37080478668213	0.45905864238739	-2.20067501068115
1172	21.9272041320801	24.0294704437256	3.24057936668396	-2.03931164741516	-1.23931300640106	-2.12112951278687	0.225617825984955
1173	21.2778549194336	25.3281669616699	3.11070966720581	0.570097267627716	1.62171757221222	-1.80716907978058	2.43665099143982
1174	22.5765533447266	24.6788196563721	3.30551409721375	2.49639105796814	2.28600192070007	0.948018193244934	1.20158886909485
1175	20.6285076141357	25.3281669616699	3.43538379669189	0.873992443084717	-0.310094803571701	2.48600149154663	-1.66528618335724
1176	19.3298091888428	26.9515399932861	2.78603529930115	-1.89158451557159	-2.36950588226318	0.472694963216782	-2.19450616836548
1177	19.3298091888428	25.6528415679932	3.04577469825745	-2.04255819320679	-1.23249483108521	-2.1159348487854	0.219449013471603
1178	21.2778549194336	25.3281669616699	3.30551409721375	0.570097267627716	1.62821114063263	-1.81041574478149	2.44022226333618
1179	22.5765533447266	25.3281669616699	3.24057936668396	2.49606657028198	2.28794980049133	0.95353764295578	1.20418632030487
1180	22.5765533447266	25.3281669616699	3.30551409721375	0.876589834690094	-0.297757178544998	2.48957300186157	-1.65132510662079
1181	21.2778549194336	25.6528415679932	3.43538379669189	-1.89320778846741	-2.35911631584167	0.468149542808533	-2.19970083236694
1182	19.9791584014893	26.9515399932861	2.59123063087463	-2.04093480110168	-1.23671567440033	-2.11463618278503	0.216851621866226
1183	22.5765533447266	25.3281669616699	2.9159049987793	0.568798542022705	1.6239902973175	-1.81463658809662	2.43697571754456
1184	21.9272041320801	25.9775161743164	2.85097002983093	2.49346899986267	2.2869758605957	0.951264917850494	1.20613431930542
1185	23.225902557373	25.6528415679932	3.24057936668396	0.873992443084717	-0.299705237150192	2.49606657028198	-1.65651988983154
1186	21.9272041320801	25.3281669616699	3.04577469825745	-1.8828182220459	-2.36690855026245	0.478863775730133	-2.20424628257751
1187	20.6285076141357	25.9775161743164	3.43538379669189	-2.04320764541626	-1.24742984771729	-2.1143114566803	0.226916521787643
1188	23.225902557373	24.6788196563721	3.30551409721375	0.573019325733185	1.61652278900146	-1.80749368667603	2.43372893333435
1189	22.5765533447266	25.9775161743164	3.30551409721375	2.49346899986267	2.29314470291138	0.955485701560974	1.20483565330505
1190	21.2778549194336	25.6528415679932	3.1756443977356	0.881135284900665	-0.306198716163635	2.48762488365173	-1.65554594993591
1191	19.9791584014893	26.3021907806396	3.1756443977356	-1.88671433925629	-2.36203837394714	0.473344326019287	-2.20424628257751
1192	19.3298091888428	25.6528415679932	3.37044906616211	-2.04937648773193	-1.242884516716	-2.1087920665741	0.210358127951622
1193	19.3298091888428	26.9515399932861	3.1756443977356	0.554837584495544	1.62204229831696	-1.81301319599152	2.43632626533508
1194	20.6285076141357	26.6268653869629	3.11070966720581	2.49541711807251	2.29119658470154	0.946394801139832	1.21522521972656
1195	22.5765533447266	25.6528415679932	2.72110033035278	0.873343110084534	-0.29808184504509	2.48600149154663	-1.65035116672516
1196	20.6285076141357	27.2762145996094	2.85097002983093	-1.88314294815063	-2.35716843605042	0.516850650310516	-2.20814251899719
1197	21.9272041320801	25.3281669616699	3.11070966720581	-2.03509068489075	-1.24645590782166	-2.10489583015442	0.215877592563629
1198	21.9272041320801	25.6528415679932	3.11070966720581	0.562629759311676	1.61717212200165	-1.8152859210968	2.42723536491394
1199	22.5765533447266	25.9775161743164	3.37044906616211	2.49671578407288	2.29152131080627	0.951589584350586	1.21132910251617
1200	23.225902557373	25.3281669616699	3.43538379669189	0.881784617900848	-0.272432565689087	2.49022221565247	-1.65132510662079
1201	21.9272041320801	24.6788196563721	3.11070966720581	-1.8860650062561	-2.36820721626282	0.483409225940704	-2.20164895057678
1202	21.2778549194336	25.9775161743164	2.9159049987793	-2.04190897941589	-1.25749480724335	-2.11528539657593	0.203539967536926
1203	21.9272041320801	26.6268653869629	2.85097002983093	0.564253151416779	1.61230206489563	-1.82307803630829	2.42820930480957
1204	21.9272041320801	25.9775161743164	3.11070966720581	2.49476766586304	2.29639148712158	0.94184935092926	1.21067976951599
1205	22.5765533447266	26.6268653869629	3.43538379669189	0.876914501190186	-0.294185757637024	2.48989772796631	-1.64807844161987
1206	18.0311126708984	27.600887298584	3.11070966720581	-1.88931179046631	-2.35879182815552	0.491201400756836	-2.20164895057678
1207	19.9791584014893	25.9775161743164	3.04577469825745	-2.05554533004761	-1.24450778961182	-2.10976600646973	0.211656823754311
1208	20.6285076141357	26.9515399932861	2.9159049987793	0.550292134284973	1.61944484710693	-1.82015597820282	2.43243026733398
1209	20.6285076141357	27.2762145996094	2.98083996772766	2.49476766586304	2.29217076301575	0.94184935092926	1.21490049362183
1210	21.2778549194336	27.600887298584	2.9159049987793	0.88633006811142	-0.288666307926178	2.48794960975647	-1.65002644062042
1211	20.6285076141357	27.2762145996094	2.9159049987793	-1.8828182220459	-2.36333727836609	0.482110530138016	-2.20586967468262
1212	23.225902557373	26.3021907806396	3.1756443977356	-2.04223370552063	-1.24937796592712	-2.10911655426025	0.211656823754311
1213	21.9272041320801	26.6268653869629	3.04577469825745	0.561331033706665	1.61587345600128	-1.81658458709717	2.43372893333435
1214	21.2778549194336	27.2762145996094	2.78603529930115	2.49346899986267	2.29866409301758	0.930161118507385	1.21490049362183
1215	20.6285076141357	27.600887298584	2.9159049987793	0.88633006811142	-0.287692278623581	2.49249505996704	-1.65262389183044
1216	21.2778549194336	26.3021907806396	3.37044906616211	-1.88346755504608	-2.36431121826172	0.494448155164719	-2.20262312889099
1217	23.225902557373	25.0034942626953	3.30551409721375	-2.05002570152283	-1.2626895904541	-2.09710359573364	0.193150401115417
1218	21.9272041320801	26.3021907806396	3.50031876564026	0.557434976100922	1.60386049747467	-1.81431186199188	2.43275475502014
1219	23.225902557373	27.2762145996094	2.85097002983093	2.49639105796814	2.29704070091248	0.938277959823608	1.2194459438324
1220	23.225902557373	27.2762145996094	2.72110033035278	0.88633006811142	-0.287042915821075	2.49281978607178	-1.64255893230438
1221	21.2778549194336	26.9515399932861	3.11070966720581	-1.88671433925629	-2.35554504394531	0.48568195104599	-2.20684385299683
1222	17.381763458252	28.2502365112305	3.1756443977356	-2.05716872215271	-1.25067663192749	-2.10651922225952	0.204513996839523
1223	18.6804618835449	27.600887298584	3.1756443977356	0.542499959468842	1.6152241230011	-1.820805311203	2.43113160133362
1224	23.225902557373	26.9515399932861	3.11070966720581	2.4921703338623	2.29574203491211	0.924966335296631	1.2194459438324
1225	23.225902557373	26.9515399932861	3.24057936668396	0.892498850822449	-0.29061433672905	2.49411845207214	-1.64807844161987
1226	21.2778549194336	27.600887298584	2.98083996772766	-1.87794816493988	-2.35814237594604	0.493474125862122	-2.20457100868225
1227	21.9272041320801	26.9515399932861	2.85097002983093	-2.05164909362793	-1.25587141513824	-2.10327243804932	0.192825719714165
1228	20.6285076141357	28.2502365112305	2.9159049987793	0.548019409179688	1.61165273189545	-1.81983137130737	2.43502759933472
1229	21.2778549194336	27.600887298584	3.04577469825745	2.4921703338623	2.29866409301758	0.937953293323517	1.22139406204224
1230	20.6285076141357	27.2762145996094	3.82499313354492	0.89379757642746	-0.274705290794373	2.49346899986267	-1.63703942298889
1231	22.5765533447266	26.3021907806396	3.24057936668396	-1.87664937973022	-2.36366176605225	0.490227371454239	-2.20684385299683
1232	21.2778549194336	26.9515399932861	2.9159049987793	-2.0539219379425	-1.27567660808563	-2.10716867446899	0.199968561530113
1233	21.2778549194336	26.6268653869629	2.98083996772766	0.544123351573944	1.59606826305389	-1.83216893672943	2.43210554122925
1234	23.225902557373	26.6268653869629	3.1756443977356	2.49541711807251	2.29704070091248	0.932758510112762	1.21879661083221
1235	20.6285076141357	27.600887298584	3.43538379669189	0.894446909427643	-0.276653349399567	2.49411845207214	-1.64093554019928
1236	22.5765533447266	26.6268653869629	3.43538379669189	-1.88054549694061	-2.35359692573547	0.506136417388916	-2.2130126953125
1237	19.9791584014893	27.2762145996094	3.37044906616211	-2.06431150436401	-1.2626895904541	-2.10359716415405	0.20256595313549
1238	21.2778549194336	26.6268653869629	3.04577469825745	0.549318134784698	1.60548388957977	-1.82924687862396	2.43275475502014
1239	21.9272041320801	27.600887298584	3.11070966720581	2.48957300186157	2.30061221122742	0.935031235218048	1.22626411914825
1240	22.5765533447266	26.3021907806396	3.24057936668396	0.9012650847435	-0.290939003229141	2.49281978607178	-1.64483165740967
1241	21.2778549194336	28.2502365112305	2.72110033035278	-1.87632477283478	-2.35327219963074	0.497370213270187	-2.21366190910339
1242	21.9272041320801	27.9255619049072	2.85097002983093	-2.05424666404724	-1.26301431655884	-2.10327243804932	0.187955603003502
1243	22.5765533447266	26.6268653869629	3.11070966720581	0.538603842258453	1.61197733879089	-1.82567548751831	2.43243026733398
1244	21.9272041320801	27.9255619049072	2.9159049987793	2.49184560775757	2.30256032943726	0.921719551086426	1.22886157035828
1245	21.9272041320801	27.600887298584	3.1756443977356	0.895745635032654	-0.273406594991684	2.48989772796631	-1.63574075698853
1246	22.5765533447266	26.6268653869629	3.11070966720581	-1.87957155704498	-2.35749292373657	0.510357201099396	-2.2146360874176
1247	20.6285076141357	26.9515399932861	3.04577469825745	-2.05197381973267	-1.27015709877014	-2.10132455825806	0.192825719714165
1248	21.2778549194336	26.9515399932861	3.43538379669189	0.540227234363556	1.59249687194824	-1.82470142841339	2.42756009101868
1249	22.5765533447266	26.3021907806396	3.43538379669189	2.48957300186157	2.29931354522705	0.927239000797272	1.23016023635864
1250	23.225902557373	26.9515399932861	2.98083996772766	0.901589751243591	-0.265614420175552	2.49704051017761	-1.63963687419891
1251	21.2778549194336	27.2762145996094	3.1756443977356	-1.87664937973022	-2.35359692573547	0.49899360537529	-2.21268796920776
1252	19.3298091888428	27.2762145996094	3.30551409721375	-2.06203866004944	-1.26950776576996	-2.10781788825989	0.191202342510223
1253	18.0311126708984	28.5749111175537	2.9159049987793	0.535681784152985	1.59866571426392	-1.8328183889389	2.42885875701904
1254	22.5765533447266	26.9515399932861	3.37044906616211	2.4889235496521	2.30288505554199	0.924966335296631	1.23275756835938
1255	23.8752498626709	26.3021907806396	3.37044906616211	0.907433867454529	-0.274055957794189	2.49833917617798	-1.63281869888306
1256	22.5765533447266	26.9515399932861	2.85097002983093	-1.86885726451874	-2.35684370994568	0.509383141994476	-2.2152853012085
1257	22.5765533447266	27.9255619049072	2.59123063087463	-2.06138944625854	-1.26139092445374	-2.10522055625916	0.193150401115417
1258	21.2778549194336	28.2502365112305	2.85097002983093	0.530811667442322	1.60126316547394	-1.83151960372925	2.42593669891357
1259	21.2778549194336	27.600887298584	2.98083996772766	2.49541711807251	2.30158615112305	0.920745551586151	1.23178362846375
1260	21.9272041320801	27.9255619049072	2.9159049987793	0.906459867954254	-0.267562448978424	2.49346899986267	-1.63996148109436
1261	21.2778549194336	26.9515399932861	3.11070966720581	-1.8701559305191	-2.35749292373657	0.50061696767807	-2.20522046089172
1262	23.8752498626709	25.3281669616699	2.9159049987793	-2.05587005615234	-1.27405321598053	-2.09450626373291	0.185033544898033
1263	21.2778549194336	27.600887298584	2.85097002983093	0.54217529296875	1.59184753894806	-1.83184432983398	2.42723536491394
1264	22.5765533447266	26.9515399932861	3.24057936668396	2.48794960975647	2.30353426933289	0.914901375770569	1.23340702056885
1265	20.6285076141357	27.2762145996094	3.1756443977356	0.910355985164642	-0.259120941162109	2.49022221565247	-1.63768875598907
1266	20.6285076141357	26.3021907806396	3.43538379669189	-1.87600004673004	-2.35359692573547	0.518474042415619	-2.21203851699829
1267	19.3298091888428	27.9255619049072	3.56525373458862	-2.06496095657349	-1.27275454998016	-2.09093475341797	0.176267325878143
1268	20.6285076141357	27.2762145996094	3.43538379669189	0.524318218231201	1.59736704826355	-1.84158456325531	2.42983269691467
1269	23.8752498626709	26.6268653869629	3.04577469825745	2.49606657028198	2.30775499343872	0.91944682598114	1.23795235157013
1270	21.9272041320801	27.2762145996094	2.98083996772766	0.908407926559448	-0.26983517408371	2.49087166786194	-1.6260005235672
1271	22.5765533447266	26.9515399932861	3.04577469825745	-1.86625981330872	-2.352947473526	0.506785750389099	-2.21268796920776
1272	21.9272041320801	27.600887298584	2.9159049987793	-2.05587005615234	-1.26463770866394	-2.09840226173401	0.18178679049015
1273	20.6285076141357	28.2502365112305	3.37044906616211	0.529188275337219	1.59022414684296	-1.83541572093964	2.42561197280884
1274	23.225902557373	27.2762145996094	3.30551409721375	2.49119639396667	2.30548238754272	0.914901375770569	1.2386018037796
1275	22.5765533447266	26.6268653869629	2.98083996772766	0.921070218086243	-0.273731261491776	2.49574184417725	-1.63411736488342
1276	23.225902557373	26.9515399932861	2.9159049987793	-1.85846769809723	-2.36171388626099	0.517175376415253	-2.21398663520813
1277	22.5765533447266	25.9775161743164	3.24057936668396	-2.06009078025818	-1.276975274086	-2.09061026573181	0.169124498963356
1278	22.5765533447266	26.6268653869629	3.37044906616211	0.531461000442505	1.59509432315826	-1.83346772193909	2.42431330680847
1279	23.225902557373	26.6268653869629	3.30551409721375	2.49184560775757	2.30515766143799	0.916849434375763	1.24574458599091
1280	21.2778549194336	27.2762145996094	3.43538379669189	0.910680651664734	-0.256523549556732	2.49671578407288	-1.62145507335663
1281	21.2778549194336	26.6268653869629	3.24057936668396	-1.87307798862457	-2.35586953163147	0.510357201099396	-2.21658396720886
1282	19.3298091888428	27.9255619049072	2.85097002983093	-2.06788301467896	-1.27470254898071	-2.0841166973114	0.17724135518074
1283	20.6285076141357	27.600887298584	2.9159049987793	0.519448101520538	1.58795142173767	-1.84223389625549	2.42658615112305
1284	23.8752498626709	27.2762145996094	3.30551409721375	2.4921703338623	2.31197595596313	0.909381926059723	1.24054980278015
1285	23.225902557373	27.2762145996094	3.24057936668396	0.92042088508606	-0.256523549556732	2.49411845207214	-1.62697458267212
1286	22.5765533447266	27.9255619049072	3.04577469825745	-1.85911703109741	-2.35197353363037	0.515876650810242	-2.21755814552307
1287	21.2778549194336	28.2502365112305	2.72110033035278	-2.06431150436401	-1.27502727508545	-2.09125947952271	0.171721890568733
1288	23.225902557373	26.9515399932861	2.9159049987793	0.529513001441956	1.58567869663239	-1.84353256225586	2.4252872467041
1289	22.5765533447266	27.9255619049072	3.37044906616211	2.48762488365173	2.30905365943909	0.908083260059357	1.24152386188507
1290	23.225902557373	27.2762145996094	3.37044906616211	0.923342943191528	-0.263666361570358	2.49346899986267	-1.62697458267212
1291	23.8752498626709	26.3021907806396	3.11070966720581	-1.86106503009796	-2.35554504394531	0.518474042415619	-2.22177886962891
1292	22.5765533447266	25.9775161743164	3.56525373458862	-2.06009078025818	-1.29191029071808	-2.08379197120667	0.164254382252693
1293	21.9272041320801	27.600887298584	3.04577469825745	0.517175376415253	1.58567869663239	-1.84190917015076	2.43048214912415
1294	23.225902557373	27.9255619049072	2.72110033035278	2.49119639396667	2.30580711364746	0.906135201454163	1.24574458599091
1295	22.5765533447266	27.600887298584	3.24057936668396	0.920745551586151	-0.249380707740784	2.49574184417725	-1.61885762214661
1296	18.6804618835449	28.2502365112305	3.11070966720581	-1.86593520641327	-2.35814237594604	0.529513001441956	-2.2224280834198
1297	20.6285076141357	27.2762145996094	3.04577469825745	-2.07372713088989	-1.2802220582962	-2.08671402931213	0.178215384483337
1298	23.225902557373	27.2762145996094	3.50031876564026	0.509383141994476	1.58730208873749	-1.83996117115021	2.42723536491394
1299	22.5765533447266	27.600887298584	3.04577469825745	2.48957300186157	2.3116512298584	0.89704430103302	1.24541985988617
1300	24.5245990753174	27.2762145996094	2.9159049987793	0.924641609191895	-0.250030040740967	2.48957300186157	-1.62275373935699
1301	23.225902557373	27.9255619049072	2.9159049987793	-1.85035073757172	-2.35684370994568	0.522694826126099	-2.2201554775238
1302	21.2778549194336	28.2502365112305	2.9159049987793	-2.06690883636475	-1.28476750850677	-2.09353232383728	0.16230633854866
1303	21.9272041320801	28.5749111175537	2.78603529930115	0.520422101020813	1.58210730552673	-1.84742867946625	2.42658615112305
1304	23.8752498626709	27.600887298584	3.04577469825745	2.48794960975647	2.3100278377533	0.903213143348694	1.25158870220184
1305	23.8752498626709	27.2762145996094	3.50031876564026	0.928862392902374	-0.249380707740784	2.49281978607178	-1.61561095714569
1306	21.9272041320801	28.2502365112305	2.85097002983093	-1.85619497299194	-2.35716843605042	0.530811667442322	-2.21918153762817
1307	23.8752498626709	26.3021907806396	2.98083996772766	-2.06658411026001	-1.29548168182373	-2.08996081352234	0.162631005048752
1308	22.5765533447266	27.600887298584	2.9159049987793	0.509707868099213	1.58048391342163	-1.84645462036133	2.41879391670227
1309	21.9272041320801	28.5749111175537	3.1756443977356	2.49022221565247	2.31100177764893	0.903862476348877	1.25548481941223
1310	21.2778549194336	29.2242603302002	3.04577469825745	0.925291001796722	-0.242237865924835	2.49509239196777	-1.61755895614624
1311	19.9791584014893	28.899585723877	3.1756443977356	-1.85651957988739	-2.35067486763	0.526590883731842	-2.22340226173401
1312	21.9272041320801	28.2502365112305	3.24057936668396	-2.07729840278625	-1.29191029071808	-2.08476591110229	0.164903730154037
1313	21.2778549194336	28.2502365112305	3.04577469825745	0.515227317810059	1.57658779621124	-1.84872734546661	2.42268991470337
1314	21.9272041320801	28.899585723877	2.9159049987793	2.48567676544189	2.31846928596497	0.898018360137939	1.25548481941223
1315	21.2778549194336	29.2242603302002	2.9159049987793	0.929836452007294	-0.238341778516769	2.49379372596741	-1.61690962314606
1316	23.8752498626709	28.5749111175537	3.1756443977356	-1.8542468547821	-2.35424637794495	0.531461000442505	-2.22307753562927
1317	23.8752498626709	27.600887298584	3.11070966720581	-2.06885695457458	-1.29158568382263	-2.08216857910156	0.15483883023262
1318	23.225902557373	29.5489330291748	2.98083996772766	0.509707868099213	1.57366573810577	-1.84483134746552	2.42074179649353
1319	21.9272041320801	28.5749111175537	2.78603529930115	2.4905469417572	2.31392383575439	0.891200184822083	1.26067960262299
1320	23.225902557373	29.2242603302002	2.78603529930115	0.931459784507751	-0.248731344938278	2.50093650817871	-1.61690962314606
1321	23.225902557373	27.9255619049072	3.11070966720581	-1.85781824588776	-2.34970092773438	0.533084392547607	-2.22307753562927
1322	23.225902557373	26.9515399932861	3.24057936668396	-2.06853222846985	-1.30035185813904	-2.07470107078552	0.161981657147408
1323	21.9272041320801	28.2502365112305	3.37044906616211	0.503214359283447	1.57074368000031	-1.85067546367645	2.42074179649353
1324	23.8752498626709	27.9255619049072	3.37044906616211	2.48535227775574	2.31262516975403	0.885356068611145	1.25970554351807
1325	23.225902557373	28.899585723877	3.1756443977356	0.935680568218231	-0.242562532424927	2.49963784217834	-1.61918234825134
1326	21.2778549194336	28.2502365112305	3.1756443977356	-1.85651957988739	-2.35197353363037	0.538279175758362	-2.2224280834198
1327	21.9272041320801	28.2502365112305	3.04577469825745	-2.0785973072052	-1.28996229171753	-2.0841166973114	0.148020669817924
1328	19.9791584014893	29.5489330291748	3.11070966720581	0.498668909072876	1.57269179821014	-1.84872734546661	2.42333936691284
1329	21.2778549194336	28.899585723877	3.30551409721375	2.48762488365173	2.31619668006897	0.891200184822083	1.26197826862335
1330	23.225902557373	28.899585723877	3.50031876564026	0.940226018428802	-0.233471661806107	2.49022221565247	-1.61106550693512
1331	23.8752498626709	27.9255619049072	3.1756443977356	-1.85002613067627	-2.34710335731506	0.535032451152802	-2.22729825973511
1332	22.5765533447266	30.1982822418213	2.9159049987793	-2.07567501068115	-1.29872846603394	-2.08054518699646	0.152890786528587
1333	21.2778549194336	29.873607635498	2.656165599823	0.497370213270187	1.56717228889465	-1.85294818878174	2.42074179649353
1334	23.225902557373	28.5749111175537	2.9159049987793	2.49022221565247	2.31944346427917	0.882758617401123	1.26295232772827
1335	23.225902557373	28.899585723877	3.37044906616211	0.933732509613037	-0.237043082714081	2.50191068649292	-1.6084680557251
1336	24.5245990753174	28.5749111175537	3.50031876564026	-1.84613001346588	-2.3513240814209	0.542824625968933	-2.22762298583984
1337	23.225902557373	28.2502365112305	3.1756443977356	-2.07599973678589	-1.29515707492828	-2.0769739151001	0.147695988416672
1338	23.225902557373	26.9515399932861	3.1756443977356	0.498344242572784	1.5619775056839	-1.85132479667664	2.42009258270264
1339	23.8752498626709	27.600887298584	3.11070966720581	2.4905469417572	2.31359910964966	0.888278126716614	1.26392638683319
1340	23.225902557373	27.9255619049072	3.56525373458862	0.941524684429169	-0.240614488720894	2.49801445007324	-1.6084680557251
1341	21.9272041320801	29.5489330291748	3.04577469825745	-1.84483134746552	-2.35197353363037	0.53795450925827	-2.22957110404968
1342	22.5765533447266	29.2242603302002	3.11070966720581	-2.07632446289063	-1.30132591724396	-2.07177901268005	0.143150553107262
1343	21.9272041320801	28.2502365112305	3.37044906616211	0.486331284046173	1.56652295589447	-1.85749363899231	2.42236518859863
1344	20.6285076141357	28.899585723877	3.11070966720581	2.47950792312622	2.31911873817444	0.888278126716614	1.26619911193848
1345	20.6285076141357	29.5489330291748	2.85097002983093	0.938927292823792	-0.228276863694191	2.49509239196777	-1.60554599761963
1346	25.1739482879639	28.2502365112305	3.11070966720581	-1.84613001346588	-2.35197353363037	0.54542201757431	-2.22632431983948
1347	23.225902557373	28.5749111175537	2.98083996772766	-2.07502579689026	-1.2961311340332	-2.07892179489136	0.154514148831367
1348	23.8752498626709	29.5489330291748	2.98083996772766	0.49314945936203	1.56165277957916	-1.86106503009796	2.4197678565979
1349	23.225902557373	30.1982822418213	2.98083996772766	2.4866509437561	2.31749534606934	0.878213226795197	1.27009522914886
1350	22.5765533447266	29.5489330291748	2.98083996772766	0.945745468139648	-0.225679472088814	2.49249505996704	-1.60976684093475
1351	23.8752498626709	28.899585723877	2.9159049987793	-1.8383377790451	-2.34677863121033	0.550941467285156	-2.23281788825989
1352	24.5245990753174	28.5749111175537	3.24057936668396	-2.07664918899536	-1.30652070045471	-2.07567501068115	0.139254465699196
1353	22.5765533447266	28.5749111175537	3.04577469825745	0.498668909072876	1.5619775056839	-1.85716891288757	2.41846919059753
1354	22.5765533447266	28.2502365112305	3.04577469825745	2.48859882354736	2.31392383575439	0.880161225795746	1.27301728725433
1355	25.8232955932617	27.600887298584	3.30551409721375	0.953862309455872	-0.230874270200729	2.49444317817688	-1.60359799861908
1356	23.225902557373	29.5489330291748	3.11070966720581	-1.84223389625549	-2.34255790710449	0.553538858890533	-2.22859692573547
1357	23.225902557373	28.5749111175537	3.1756443977356	-2.08281803131104	-1.30424797534943	-2.0769739151001	0.145747944712639
1358	20.6285076141357	29.2242603302002	2.98083996772766	0.475941717624664	1.56847095489502	-1.85879230499268	2.4142484664917
1359	18.6804618835449	29.5489330291748	3.04577469825745	2.48275470733643	2.32171607017517	0.87788850069046	1.27496528625488
1360	21.2778549194336	29.2242603302002	3.11070966720581	0.944446742534637	-0.218536645174026	2.49898862838745	-1.60132527351379
1361	22.5765533447266	29.5489330291748	3.30551409721375	-1.84255862236023	-2.34807753562927	0.549318134784698	-2.22470092773438
1362	24.5245990753174	28.899585723877	2.85097002983093	-2.0808699131012	-1.3016505241394	-2.08379197120667	0.13698174059391
1363	24.5245990753174	28.5749111175537	2.98083996772766	0.484707921743393	1.56002950668335	-1.85749363899231	2.41392374038696
1364	22.5765533447266	29.5489330291748	3.04577469825745	2.49346899986267	2.3204174041748	0.873018443584442	1.27853667736053
1365	21.9272041320801	29.5489330291748	2.85097002983093	0.958407759666443	-0.219835340976715	2.49541711807251	-1.60100054740906
1366	24.5245990753174	28.5749111175537	3.24057936668396	-1.83671438694	-2.3474280834198	0.556785643100739	-2.22989583015442
1367	24.5245990753174	28.899585723877	3.37044906616211	-2.07632446289063	-1.31463754177094	-2.0785973072052	0.133085653185844
1368	21.9272041320801	29.2242603302002	2.98083996772766	0.48730531334877	1.54963982105255	-1.85749363899231	2.41522240638733
1369	23.8752498626709	28.2502365112305	2.85097002983093	2.48600149154663	2.31684589385986	0.874317109584808	1.27918601036072
1370	23.225902557373	29.5489330291748	2.85097002983093	0.952888309955597	-0.227302849292755	2.50126123428345	-1.59937715530396
1371	23.8752498626709	28.899585723877	3.1756443977356	-1.83996117115021	-2.3458046913147	0.557434976100922	-2.23638916015625
1372	23.8752498626709	28.2502365112305	3.24057936668396	-2.08606481552124	-1.30684530735016	-2.06983089447021	0.140228480100632
1373	19.9791584014893	29.873607635498	3.04577469825745	0.477565079927444	1.55775678157806	-1.86755847930908	2.4197678565979
1374	21.9272041320801	29.5489330291748	3.1756443977356	2.47885870933533	2.32301473617554	0.869771659374237	1.27853667736053
1375	22.5765533447266	29.5489330291748	2.78603529930115	0.95353764295578	-0.220809355378151	2.49541711807251	-1.60587072372437
1376	24.5245990753174	28.5749111175537	3.11070966720581	-1.83606505393982	-2.34255790710449	0.559383034706116	-2.22924637794495
1377	25.1739482879639	29.2242603302002	2.9159049987793	-2.08281803131104	-1.31366348266602	-2.07307767868042	0.122696071863174
1378	22.5765533447266	29.873607635498	2.72110033035278	0.486655980348587	1.55613338947296	-1.86593520641327	2.41457295417786
1379	22.5765533447266	29.5489330291748	3.04577469825745	2.48632621765137	2.32626152038574	0.86717426776886	1.28275752067566
1380	21.9272041320801	29.5489330291748	3.30551409721375	0.955810368061066	-0.211069121956825	2.49411845207214	-1.59028625488281
1381	23.225902557373	29.2242603302002	2.9159049987793	-1.83996117115021	-2.34547996520996	0.559058368206024	-2.23314237594604
1382	22.5765533447266	29.2242603302002	2.85097002983093	-2.08444142341614	-1.31983232498169	-2.07015562057495	0.127890855073929
1383	24.5245990753174	27.2762145996094	3.1756443977356	0.471720963716507	1.54152297973633	-1.86788320541382	2.4126250743866
1384	24.5245990753174	27.9255619049072	3.24057936668396	2.49119639396667	2.32333946228027	0.863278210163116	1.27951073646545
1385	23.225902557373	29.5489330291748	3.37044906616211	0.958083093166351	-0.215939238667488	2.50093650817871	-1.5958057641983
1386	25.8232955932617	28.2502365112305	3.11070966720581	-1.83314299583435	-2.33801245689392	0.563928425312042	-2.22827243804932
1387	21.9272041320801	30.1982822418213	3.04577469825745	-2.09028553962708	-1.31366348266602	-2.07307767868042	0.123994767665863
1388	19.9791584014893	29.5489330291748	3.1756443977356	0.475617051124573	1.55028927326202	-1.86658453941345	2.41781973838806
1389	21.9272041320801	29.873607635498	3.1756443977356	2.47885870933533	2.32950830459595	0.863278210163116	1.2886016368866
1390	23.225902557373	29.5489330291748	2.98083996772766	0.969121992588043	-0.213341847062111	2.50126123428345	-1.58898758888245
1391	23.8752498626709	30.1982822418213	3.11070966720581	-1.83087027072906	-2.34223318099976	0.568473875522614	-2.23931121826172
1392	23.8752498626709	28.2502365112305	3.24057936668396	-2.08866214752197	-1.31820893287659	-2.07372713088989	0.123994767665863
1393	23.225902557373	29.5489330291748	2.656165599823	0.471396267414093	1.55191254615784	-1.87502610683441	2.41457295417786
1394	23.225902557373	29.5489330291748	2.9159049987793	2.48859882354736	2.33113169670105	0.861005485057831	1.28210806846619
1395	22.5765533447266	29.5489330291748	2.9159049987793	0.962628543376923	-0.206199020147324	2.49736523628235	-1.58898758888245
1396	24.5245990753174	28.899585723877	3.24057936668396	-1.83638978004456	-2.34547996520996	0.573993384838104	-2.24093461036682
1397	23.225902557373	29.5489330291748	3.24057936668396	-2.08606481552124	-1.32957255840302	-2.06625962257385	0.133410319685936
1398	23.8752498626709	28.5749111175537	3.37044906616211	0.468149542808533	1.53795158863068	-1.86983120441437	2.41197562217712
1399	24.5245990753174	28.5749111175537	3.1756443977356	2.48794960975647	2.32950830459595	0.862628817558289	1.29054963588715
1400	24.5245990753174	28.5749111175537	3.04577469825745	0.968147993087769	-0.207497715950012	2.49119639396667	-1.59320843219757
1401	23.8752498626709	29.5489330291748	3.1756443977356	-1.83184432983398	-2.34223318099976	0.573343992233276	-2.23931121826172
1402	21.2778549194336	29.873607635498	3.37044906616211	-2.09255814552307	-1.32113099098206	-2.06853222846985	0.117501281201839
1403	20.6285076141357	30.5229568481445	3.1756443977356	0.46652615070343	1.55126321315765	-1.87275338172913	2.41230034828186
1404	23.8752498626709	29.2242603302002	3.43538379669189	2.487300157547	2.33178091049194	0.861005485057831	1.29087436199188
1405	26.4726448059082	29.2242603302002	3.04577469825745	0.968797326087952	-0.214315876364708	2.49639105796814	-1.58119535446167
1406	22.5765533447266	30.5229568481445	2.59123063087463	-1.82892227172852	-2.33898663520813	0.577564775943756	-2.23768782615662
1407	23.225902557373	30.5229568481445	2.656165599823	-2.08931136131287	-1.31820893287659	-2.06528544425964	0.127241507172585
1408	24.5245990753174	29.5489330291748	2.9159049987793	0.469448238611221	1.55126321315765	-1.87697410583496	2.41035223007202
1409	24.5245990753174	29.2242603302002	3.43538379669189	2.4889235496521	2.32820963859558	0.854187309741974	1.29509508609772
1410	22.5765533447266	29.2242603302002	3.43538379669189	0.965875267982483	-0.196783453226089	2.49671578407288	-1.58346807956696
1411	23.225902557373	29.873607635498	2.72110033035278	-1.82859754562378	-2.34385657310486	0.57204532623291	-2.23476576805115
1412	24.5245990753174	28.899585723877	2.9159049987793	-2.08898687362671	-1.33736479282379	-2.06625962257385	0.118475303053856
1413	25.1739482879639	29.2242603302002	3.24057936668396	0.468798875808716	1.53535413742065	-1.87600004673004	2.40840435028076
1414	24.5245990753174	29.5489330291748	3.24057936668396	2.48372888565063	2.33080697059631	0.852888584136963	1.29704320430756
1415	23.8752498626709	29.2242603302002	3.30551409721375	0.975615501403809	-0.194186061620712	2.50061178207397	-1.58509147167206
1416	23.8752498626709	30.8476314544678	2.98083996772766	-1.8295716047287	-2.34223318099976	0.582110226154327	-2.23963594436646
1417	21.2778549194336	30.5229568481445	2.78603529930115	-2.09840226173401	-1.32145571708679	-2.06073999404907	0.120423346757889
1418	22.5765533447266	30.1982822418213	2.98083996772766	0.461331367492676	1.54119837284088	-1.87502610683441	2.40872883796692
1419	24.5245990753174	29.873607635498	3.11070966720581	2.48405337333679	2.33307981491089	0.847369134426117	1.29541981220245
1420	25.1739482879639	30.1982822418213	3.11070966720581	0.977238893508911	-0.202302917838097	2.50093650817871	-1.59288370609283
1421	25.8232955932617	29.2242603302002	3.24057936668396	-1.82567548751831	-2.3402853012085	0.583084225654602	-2.23671388626099
1422	25.1739482879639	30.1982822418213	3.24057936668396	-2.09288287162781	-1.32405304908752	-2.06366205215454	0.115877911448479
1423	22.5765533447266	31.172306060791	2.85097002983093	0.458409309387207	1.54022431373596	-1.87340271472931	2.40743017196655
1424	25.1739482879639	29.2242603302002	3.30551409721375	2.48048210144043	2.33535242080688	0.854187309741974	1.29671847820282
1425	23.8752498626709	30.5229568481445	3.30551409721375	0.978537559509277	-0.190939322113991	2.49671578407288	-1.58249413967133
1426	22.5765533447266	29.5489330291748	3.37044906616211	-1.82275342941284	-2.34547996520996	0.581136167049408	-2.23444128036499
1427	25.1739482879639	28.2502365112305	3.56525373458862	-2.08931136131287	-1.33574140071869	-2.06983089447021	0.103864960372448
1428	25.8232955932617	28.899585723877	3.82499313354492	0.472045630216599	1.52821135520935	-1.87827277183533	2.41165089607239
1429	25.8232955932617	29.5489330291748	3.24057936668396	2.48600149154663	2.33957314491272	0.849317193031311	1.30353665351868
1430	23.8752498626709	29.873607635498	3.11070966720581	0.978212893009186	-0.186718553304672	2.49509239196777	-1.57372784614563
1431	23.8752498626709	29.873607635498	3.50031876564026	-1.82697415351868	-2.33996057510376	0.584382951259613	-2.24190878868103
1432	20.6285076141357	31.4969806671143	3.1756443977356	-2.09937644004822	-1.33119595050812	-2.06106472015381	0.108735077083111
1433	23.225902557373	29.5489330291748	3.1756443977356	0.44412362575531	1.53210747241974	-1.87664937973022	2.40905356407166
1434	25.1739482879639	29.873607635498	3.43538379669189	2.48957300186157	2.33730053901672	0.852888584136963	1.29639375209808
1435	25.1739482879639	29.873607635498	3.24057936668396	0.981459617614746	-0.196134105324745	2.49931311607361	-1.58346807956696
1436	24.5245990753174	30.8476314544678	2.656165599823	-1.82307803630829	-2.33801245689392	0.582110226154327	-2.23606443405151
1437	24.5245990753174	30.5229568481445	2.78603529930115	-2.09970116615295	-1.33152055740356	-2.06788301467896	0.106462351977825
1438	23.8752498626709	29.5489330291748	3.04577469825745	0.454513221979141	1.53600358963013	-1.88151955604553	2.41002774238586
1439	23.225902557373	31.4969806671143	2.98083996772766	2.48145604133606	2.33632636070251	0.843797743320465	1.30288732051849
1440	22.5765533447266	30.1982822418213	3.24057936668396	0.987303793430328	-0.195809438824654	2.49639105796814	-1.57957208156586
1441	23.225902557373	29.873607635498	3.11070966720581	-1.82048070430756	-2.34483075141907	0.597045242786407	-2.23931121826172
1442	23.225902557373	30.1982822418213	2.78603529930115	-2.09645438194275	-1.34061145782471	-2.05522060394287	0.10711170732975
1443	24.5245990753174	30.1982822418213	2.98083996772766	0.454188525676727	1.53243207931519	-1.88476634025574	2.40613150596619
1444	23.8752498626709	30.5229568481445	3.1756443977356	2.48470282554626	2.34022259712219	0.851589918136597	1.30548465251923
1445	21.2778549194336	31.172306060791	2.9159049987793	0.979511618614197	-0.178277015686035	2.49866390228271	-1.57665002346039
1446	20.6285076141357	30.8476314544678	3.04577469825745	-1.82437682151794	-2.33866190910339	0.59120112657547	-2.24385666847229
1447	22.5765533447266	29.2242603302002	3.43538379669189	-2.10229849815369	-1.33736479282379	-2.05749320983887	0.104838982224464
1448	25.8232955932617	30.1982822418213	3.11070966720581	0.448019713163376	1.52853608131409	-1.88476634025574	2.40515756607056
1449	23.225902557373	30.5229568481445	3.04577469825745	2.4905469417572	2.33665108680725	0.842823684215546	1.31067943572998
1450	23.225902557373	31.4969806671143	2.78603529930115	0.986005067825317	-0.188991278409958	2.49281978607178	-1.5782732963562
1451	23.8752498626709	31.4969806671143	2.85097002983093	-1.81625986099243	-2.33346700668335	0.593149125576019	-2.24840211868286
1452	25.1739482879639	30.1982822418213	3.30551409721375	-2.10035037994385	-1.33801412582397	-2.04937648773193	0.0996441915631294
1453	25.1739482879639	29.873607635498	3.37044906616211	0.45581191778183	1.52886068820953	-1.8828182220459	2.40580677986145
1454	23.8752498626709	30.5229568481445	2.78603529930115	2.47950792312622	2.33924841880798	0.845745742321014	1.3116534948349
1455	25.8232955932617	28.899585723877	2.85097002983093	0.989901185035706	-0.199380859732628	2.49866390228271	-1.57372784614563
1456	23.8752498626709	30.1982822418213	2.85097002983093	-1.80879235267639	-2.33866190910339	0.593149125576019	-2.24548006057739
1457	23.8752498626709	29.873607635498	3.37044906616211	-2.10099983215332	-1.33866345882416	-2.0522985458374	0.101592242717743
1458	25.1739482879639	30.1982822418213	3.04577469825745	0.436006784439087	1.52886068820953	-1.88801300525665	2.40353417396545
1459	23.225902557373	29.873607635498	3.43538379669189	2.47983264923096	2.34054732322693	0.836005568504333	1.31262755393982
1460	23.225902557373	30.1982822418213	2.72110033035278	0.981784343719482	-0.172108203172684	2.49801445007324	-1.5711305141449
1461	23.225902557373	30.1982822418213	2.85097002983093	-1.82113003730774	-2.33963584899902	0.600291967391968	-2.2464542388916
1462	23.225902557373	30.1982822418213	2.9159049987793	-2.10522055625916	-1.33866345882416	-2.05197381973267	0.0970467999577522
1463	23.8752498626709	31.8216533660889	2.78603529930115	0.448669075965881	1.51944518089294	-1.88574028015137	2.40158605575562
1464	25.1739482879639	30.1982822418213	3.50031876564026	2.48243021965027	2.34249520301819	0.836330235004425	1.31554961204529
1465	24.5245990753174	30.1982822418213	3.1756443977356	0.997044026851654	-0.177952349185944	2.49541711807251	-1.56528639793396
1466	24.5245990753174	31.172306060791	2.59123063087463	-1.81138980388641	-2.33411645889282	0.598019242286682	-2.24580478668213
1467	24.5245990753174	30.8476314544678	2.85097002983093	-2.10327243804932	-1.34678030014038	-2.05489587783813	0.0980208218097687
1468	25.1739482879639	30.1982822418213	3.04577469825745	0.442824929952621	1.52074384689331	-1.88379228115082	2.39963793754578
1469	25.1739482879639	28.899585723877	3.30551409721375	2.48113131523132	2.33210563659668	0.831784784793854	1.31977033615112
1470	25.8232955932617	28.5749111175537	3.50031876564026	0.998667359352112	-0.190614640712738	2.50061178207397	-1.56593573093414
1471	25.8232955932617	29.873607635498	3.88992786407471	-1.81301319599152	-2.33249306678772	0.605811417102814	-2.24775290489197
1472	24.5245990753174	30.8476314544678	3.37044906616211	-2.10262322425842	-1.33898818492889	-2.04710364341736	0.0960727781057358
1473	21.9272041320801	31.172306060791	2.78603529930115	0.431136667728424	1.52204251289368	-1.8860650062561	2.39898872375488
1474	23.225902557373	29.873607635498	3.1756443977356	2.47333931922913	2.34087181091309	0.834057509899139	1.31587421894073
1475	23.225902557373	30.1982822418213	3.1756443977356	0.994121968746185	-0.165614724159241	2.49801445007324	-1.57177984714508
1476	23.225902557373	30.8476314544678	3.30551409721375	-1.81301319599152	-2.33671379089355	0.603863418102264	-2.24612951278687
1477	24.5245990753174	29.2242603302002	3.50031876564026	-2.10587000846863	-1.34678030014038	-2.05262327194214	0.0782156884670258
1478	25.1739482879639	29.873607635498	3.1756443977356	0.44996777176857	1.51814639568329	-1.89288318157196	2.40126132965088
1479	25.8232955932617	29.5489330291748	2.656165599823	2.48243021965027	2.34281992912292	0.82561594247818	1.31912100315094
1480	26.4726448059082	30.1982822418213	2.98083996772766	1.00353753566742	-0.172432884573936	2.49639105796814	-1.5639876127243
1481	24.5245990753174	29.873607635498	3.24057936668396	-1.81041574478149	-2.33411645889282	0.609058201313019	-2.25067496299744
1482	23.8752498626709	30.5229568481445	3.37044906616211	-2.10457110404968	-1.34807896614075	-2.0490517616272	0.0925013571977615
1483	24.5245990753174	30.1982822418213	3.37044906616211	0.426591217517853	1.51067888736725	-1.88996112346649	2.40191078186035
1484	25.1739482879639	28.5749111175537	3.56525373458862	2.48243021965027	2.33372902870178	0.831784784793854	1.31977033615112
1485	23.225902557373	29.5489330291748	2.98083996772766	1.0025634765625	-0.176978319883347	2.50353407859802	-1.56268894672394
1486	23.8752498626709	31.172306060791	2.85097002983093	-1.80651962757111	-2.33703851699829	0.60938286781311	-2.2464542388916
1487	21.9272041320801	30.8476314544678	3.1756443977356	-2.10944128036499	-1.34580624103546	-2.04710364341736	0.0808130875229836
1488	22.5765533447266	29.5489330291748	3.30551409721375	0.423344492912292	1.51684772968292	-1.88574028015137	2.40255999565125
1489	21.9272041320801	29.873607635498	3.11070966720581	2.47366380691528	2.34574198722839	0.820096492767334	1.33048462867737
1490	22.5765533447266	30.8476314544678	3.11070966720581	1.00321280956268	-0.163017332553864	2.50061178207397	-1.55554616451263
1491	26.4726448059082	30.5229568481445	2.72110033035278	-1.80846774578094	-2.33314228057861	0.614902317523956	-2.25164890289307
1492	25.1739482879639	30.1982822418213	2.9159049987793	-2.10781788825989	-1.34970235824585	-2.0467791557312	0.0837351530790329
1493	25.8232955932617	29.5489330291748	3.04577469825745	0.434383392333984	1.51619839668274	-1.90262341499329	2.40126132965088
1494	24.5245990753174	31.172306060791	2.72110033035278	2.47756004333496	2.34379386901855	0.82983672618866	1.32431578636169
1495	25.8232955932617	29.873607635498	3.30551409721375	1.00710892677307	-0.157822534441948	2.49671578407288	-1.55781888961792
1496	23.8752498626709	30.8476314544678	2.9159049987793	-1.80522096157074	-2.33768773078918	0.614252984523773	-2.24970078468323
1497	23.225902557373	29.5489330291748	3.11070966720581	-2.10814261436462	-1.35944259166718	-2.0451557636261	0.0804884135723114
1498	25.8232955932617	28.2502365112305	3.04577469825745	0.423019796609879	1.50126338005066	-1.89970135688782	2.39996266365051
1499	23.8752498626709	29.2242603302002	3.11070966720581	2.47820925712585	2.34476804733276	0.818797826766968	1.32561445236206
1500	23.8752498626709	30.5229568481445	3.04577469825745	1.01262843608856	-0.165939390659332	2.50028729438782	-1.54775393009186
1501	23.225902557373	30.5229568481445	3.11070966720581	-1.80814301967621	-2.33281779289246	0.620097100734711	-2.25619435310364
1502	22.5765533447266	29.5489330291748	3.50031876564026	-2.11528539657593	-1.3461309671402	-2.04255819320679	0.0739949271082878
1503	21.2778549194336	30.8476314544678	2.85097002983093	0.428863942623138	1.5087308883667	-1.90132474899292	2.40807962417603
1504	24.5245990753174	31.172306060791	3.11070966720581	2.4778847694397	2.35191082954407	0.824641942977905	1.33535468578339
1505	25.1739482879639	29.2242603302002	3.50031876564026	1.01814782619476	-0.167562767863274	2.49606657028198	-1.55165004730225
1506	23.225902557373	30.8476314544678	3.37044906616211	-1.79807817935944	-2.32989573478699	0.611006259918213	-2.25489568710327
1507	25.1739482879639	29.873607635498	3.24057936668396	-2.11333751678467	-1.35327386856079	-2.05002570152283	0.0785403624176979
1508	23.8752498626709	30.5229568481445	2.98083996772766	0.42009773850441	1.51262700557709	-1.90229868888855	2.39476799964905
1509	23.225902557373	30.5229568481445	2.9159049987793	2.48210549354553	2.34704065322876	0.808732867240906	1.329185962677
1510	24.5245990753174	30.8476314544678	2.9159049987793	1.01068031787872	-0.150679707527161	2.49898862838745	-1.55424737930298
1511	23.8752498626709	30.5229568481445	2.9159049987793	-1.8010002374649	-2.33509039878845	0.625941276550293	-2.25359702110291
1512	23.8752498626709	29.5489330291748	2.98083996772766	-2.11236333847046	-1.36139070987701	-2.04028558731079	0.0645793676376343
1513	24.5245990753174	29.873607635498	3.11070966720581	0.424643188714981	1.49834132194519	-1.90229868888855	2.39606666564941
1514	25.1739482879639	29.873607635498	3.50031876564026	2.48015737533569	2.35418367385864	0.819447159767151	1.33795213699341
1515	23.225902557373	30.8476314544678	2.78603529930115	1.0168491601944	-0.157822534441948	2.50028729438782	-1.54613053798676
1516	20.6285076141357	30.5229568481445	3.11070966720581	-1.80522096157074	-2.32794761657715	0.625616550445557	-2.25229835510254
1517	22.5765533447266	29.5489330291748	3.56525373458862	-2.12177896499634	-1.35749459266663	-2.03801274299622	0.0798390582203865
1518	24.5245990753174	30.1982822418213	3.24057936668396	0.423669159412384	1.50613343715668	-1.89937663078308	2.39411854743958
1519	25.8232955932617	29.5489330291748	3.30551409721375	2.47853398323059	2.35126137733459	0.813278317451477	1.33697807788849
1520	25.8232955932617	29.873607635498	3.63018846511841	1.02139461040497	-0.160419926047325	2.49866390228271	-1.55002665519714
1521	23.225902557373	31.172306060791	2.78603529930115	-1.79548072814941	-2.32859683036804	0.631136059761047	-2.25294756889343
1522	25.1739482879639	29.873607635498	2.78603529930115	-2.11301279067993	-1.36009192466736	-2.04125952720642	0.0704235062003136
1523	25.1739482879639	30.5229568481445	3.1756443977356	0.416201651096344	1.50353610515594	-1.90814292430878	2.39996266365051
1524	23.225902557373	30.5229568481445	3.11070966720581	2.48113131523132	2.34801483154297	0.814577043056488	1.33762741088867
1525	23.8752498626709	30.5229568481445	3.37044906616211	1.01944649219513	-0.146134257316589	2.49639105796814	-1.54905259609222
1526	25.8232955932617	28.2502365112305	3.63018846511841	-1.80002617835999	-2.33768773078918	0.630162000656128	-2.2542462348938
1527	24.5245990753174	29.5489330291748	2.9159049987793	-2.11658406257629	-1.37113094329834	-2.03671407699585	0.0681507885456085
1528	23.225902557373	30.8476314544678	2.59123063087463	0.420422405004501	1.50353610515594	-1.90716886520386	2.39217042922974
1529	23.8752498626709	29.873607635498	3.1756443977356	2.47853398323059	2.34801483154297	0.808408200740814	1.33990013599396
1530	23.225902557373	29.873607635498	3.24057936668396	1.02139461040497	-0.152627751231194	2.50580668449402	-1.55035126209259
1531	22.5765533447266	30.1982822418213	3.37044906616211	-1.79970145225525	-2.32664895057678	0.636655509471893	-2.25522041320801
1532	21.9272041320801	31.172306060791	3.24057936668396	-2.11496067047119	-1.36139070987701	-2.03249335289001	0.0736702531576157
1533	23.225902557373	31.4969806671143	2.85097002983093	0.410357505083084	1.50321137905121	-1.90587019920349	2.39931344985962
1534	25.8232955932617	29.5489330291748	2.78603529930115	2.47236514091492	2.35353422164917	0.813278317451477	1.34509491920471
1535	23.8752498626709	30.8476314544678	3.04577469825745	1.01912188529968	-0.151978403329849	2.49476766586304	-1.54580581188202
1536	25.8232955932617	29.5489330291748	2.98083996772766	-1.79418206214905	-2.32827234268188	0.627564609050751	-2.25651907920837
1537	23.8752498626709	30.8476314544678	2.9159049987793	-2.11333751678467	-1.36723482608795	-2.03476619720459	0.0548391379415989
1538	22.5765533447266	30.8476314544678	3.1756443977356	0.41100686788559	1.5015881061554	-1.9019740819931	2.39444327354431
1539	24.5245990753174	30.5229568481445	3.1756443977356	2.47950792312622	2.34769010543823	0.799317359924316	1.34574437141418
1540	25.1739482879639	29.2242603302002	2.72110033035278	1.02691400051117	-0.143861547112465	2.50255990028381	-1.54223442077637
1541	26.4726448059082	28.5749111175537	3.24057936668396	-1.78703916072845	-2.33509039878845	0.637629508972168	-2.25489568710327
1542	23.8752498626709	30.5229568481445	3.04577469825745	-2.11918163299561	-1.37015688419342	-2.03444147109985	0.0671767666935921
1543	22.5765533447266	30.8476314544678	2.98083996772766	0.407760113477707	1.4960685968399	-1.91593503952026	2.39671587944031
1544	23.225902557373	29.5489330291748	3.37044906616211	2.47268986701965	2.35548233985901	0.813278317451477	1.34509491920471
1545	21.9272041320801	30.8476314544678	3.63018846511841	1.02464139461517	-0.140939474105835	2.50061178207397	-1.5425591468811
1546	23.8752498626709	29.5489330291748	3.11070966720581	-1.79385733604431	-2.3227527141571	0.635681450366974	-2.257493019104
1547	23.225902557373	31.172306060791	2.72110033035278	-2.1198308467865	-1.37178027629852	-2.03314280509949	0.0597092546522617
1548	25.1739482879639	31.172306060791	2.98083996772766	0.402565330266953	1.49314653873444	-1.90651953220367	2.39801454544067
1549	23.225902557373	30.1982822418213	3.04577469825745	2.47950792312622	2.35418367385864	0.796719968318939	1.34477031230927
1550	25.8232955932617	29.873607635498	3.04577469825745	1.0327582359314	-0.146134257316589	2.49574184417725	-1.53671503067017
1551	23.8752498626709	30.8476314544678	3.37044906616211	-1.78574049472809	-2.32664895057678	0.646395742893219	-2.26106452941895
1552	23.225902557373	30.5229568481445	2.9159049987793	-2.1230776309967	-1.37015688419342	-2.02405190467834	0.0577612072229385
1553	26.4726448059082	29.2242603302002	2.72110033035278	0.410357505083084	1.49574387073517	-1.90359747409821	2.39314460754395
1554	25.1739482879639	28.899585723877	3.24057936668396	2.4778847694397	2.34671592712402	0.811654984951019	1.34639370441437
1555	25.8232955932617	28.2502365112305	3.37044906616211	1.03210890293121	-0.144835561513901	2.49736523628235	-1.54061102867126
1556	23.225902557373	30.5229568481445	2.98083996772766	-1.78249371051788	-2.32470083236694	0.638928234577179	-2.26496052742004
1557	24.5245990753174	29.873607635498	3.63018846511841	-2.1230776309967	-1.37405300140381	-2.03022074699402	0.060358602553606
1558	24.5245990753174	29.2242603302002	3.1756443977356	0.394123792648315	1.48892569541931	-1.91820776462555	2.3879497051239
1559	23.225902557373	29.873607635498	3.1756443977356	2.46554708480835	2.36002779006958	0.785356342792511	1.35288715362549
1560	24.5245990753174	29.2242603302002	3.04577469825745	1.02723872661591	-0.126004457473755	2.50223517417908	-1.53866302967072
1561	25.8232955932617	30.1982822418213	3.1756443977356	-1.78574049472809	-2.32470083236694	0.648668467998505	-2.26268792152405
1562	24.5245990753174	30.5229568481445	3.11070966720581	-2.12437629699707	-1.38119578361511	-2.02827262878418	0.0502936989068985
1563	24.5245990753174	30.8476314544678	3.04577469825745	0.398993909358978	1.48795175552368	-1.92080521583557	2.39152121543884
1564	26.4726448059082	29.2242603302002	3.24057936668396	2.47301459312439	2.35970306396484	0.797044634819031	1.35418581962585
1565	24.5245990753174	29.5489330291748	2.85097002983093	1.03892695903778	-0.136718705296516	2.50353407859802	-1.52989685535431
1566	23.8752498626709	30.8476314544678	2.85097002983093	-1.77729892730713	-2.32535028457642	0.64347368478775	-2.25976586341858
1567	23.8752498626709	30.1982822418213	3.11070966720581	-2.12437629699707	-1.37762439250946	-2.03314280509949	0.0571118593215942
1568	25.1739482879639	28.5749111175537	3.24057936668396	0.402565330266953	1.48178291320801	-1.9146363735199	2.38600158691406
1569	25.1739482879639	28.2502365112305	3.69512343406677	2.47236514091492	2.34801483154297	0.787629067897797	1.35256242752075
1570	25.1739482879639	28.899585723877	3.24057936668396	1.04087507724762	-0.136718705296516	2.50126123428345	-1.53346824645996
1571	25.1739482879639	29.5489330291748	3.11070966720581	-1.78151977062225	-2.3227527141571	0.652239859104156	-2.26463603973389
1572	23.225902557373	30.5229568481445	2.85097002983093	-2.12794780731201	-1.37372827529907	-2.02340245246887	0.0522417463362217
1573	19.9791584014893	30.5229568481445	2.85097002983093	0.382110834121704	1.4873024225235	-1.91398704051971	2.39379382133484
1574	23.225902557373	29.5489330291748	3.1756443977356	2.46230030059814	2.35905361175537	0.794447243213654	1.36360144615173
1575	24.5245990753174	29.5489330291748	3.1756443977356	1.04217374324799	-0.123731732368469	2.49639105796814	-1.53541624546051
1576	23.8752498626709	29.5489330291748	3.30551409721375	-1.77567553520203	-2.31983065605164	0.644447684288025	-2.26301264762878
1577	25.8232955932617	29.5489330291748	2.98083996772766	-2.12794780731201	-1.37697505950928	-2.03086996078491	0.0463976077735424
1578	24.5245990753174	29.5489330291748	2.59123063087463	0.40516272187233	1.48373091220856	-1.92015588283539	2.39087176322937
1579	24.5245990753174	30.1982822418213	2.85097002983093	2.47820925712585	2.36132645606995	0.777564167976379	1.35808193683624
1580	25.1739482879639	30.5229568481445	2.9159049987793	1.04379713535309	-0.133796632289886	2.50678062438965	-1.53152012825012
1581	25.1739482879639	29.2242603302002	3.43538379669189	-1.77892231941223	-2.33086967468262	0.656460642814636	-2.26073980331421
1582	25.8232955932617	28.2502365112305	3.69512343406677	-2.12535047531128	-1.38736462593079	-2.02340245246887	0.076592318713665
1583	23.225902557373	29.2242603302002	3.1756443977356	0.388929009437561	1.47593879699707	-1.92177927494049	2.38697576522827
1584	25.1739482879639	29.2242603302002	2.78603529930115	2.47691059112549	2.35710573196411	0.786330342292786	1.35873126983643
1585	25.1739482879639	29.5489330291748	2.9159049987793	1.04574513435364	-0.132497936487198	2.50320935249329	-1.53314352035522
1586	22.5765533447266	30.5229568481445	3.1756443977356	-1.78151977062225	-2.32210350036621	0.649967133998871	-2.26268792152405
1587	19.9791584014893	30.1982822418213	3.43538379669189	-2.12924647331238	-1.37924778461456	-2.02664923667908	0.0379560738801956
1588	23.225902557373	29.5489330291748	3.56525373458862	0.381786167621613	1.48535430431366	-1.92015588283539	2.3934690952301
1589	25.8232955932617	29.2242603302002	3.1756443977356	2.47171592712402	2.35678100585938	0.777239501476288	1.36132872104645
1590	25.1739482879639	29.873607635498	2.98083996772766	1.04899191856384	-0.11788759380579	2.49833917617798	-1.5217798948288
1591	25.8232955932617	28.899585723877	3.04577469825745	-1.77048075199127	-2.32015538215637	0.659707367420197	-2.26788258552551
1592	25.1739482879639	29.5489330291748	3.04577469825745	-2.13314247131348	-1.38801395893097	-2.02307772636414	0.0450989119708538
1593	23.8752498626709	30.1982822418213	2.98083996772766	0.390552371740341	1.47658812999725	-1.92664933204651	2.38859915733337
1594	25.1739482879639	29.5489330291748	3.43538379669189	2.47074174880981	2.36002779006958	0.786005675792694	1.36132872104645
1595	25.8232955932617	30.1982822418213	3.04577469825745	1.05386197566986	-0.116264224052429	2.49931311607361	-1.52307868003845
1596	25.8232955932617	28.5749111175537	3.11070966720581	-1.77405214309692	-2.32892155647278	0.658733367919922	-2.26268792152405
1597	24.5245990753174	27.9255619049072	3.11070966720581	-2.12762308120728	-1.39742958545685	-2.02080512046814	0.0373067259788513
1598	25.8232955932617	29.873607635498	3.04577469825745	0.376591384410858	1.47236740589142	-1.92892205715179	2.38762497901917
1599	23.8752498626709	30.8476314544678	3.04577469825745	2.47398853302002	2.36262512207031	0.774642109870911	1.36067938804626
1600	23.225902557373	30.1982822418213	3.30551409721375	1.04704391956329	-0.122757710516453	2.50353407859802	-1.52275395393372
1601	23.225902557373	29.5489330291748	3.1756443977356	-1.7818443775177	-2.32080483436584	0.660032033920288	-2.26723337173462
1602	21.9272041320801	29.2242603302002	3.04577469825745	-2.13411664962769	-1.38963735103607	-2.0156102180481	0.0350340083241463
1603	23.8752498626709	30.5229568481445	2.98083996772766	0.386656284332275	1.47788679599762	-1.92729866504669	2.3879497051239
1604	25.1739482879639	31.172306060791	2.98083996772766	2.47041702270508	2.36067700386047	0.787304401397705	1.36392605304718
1605	25.8232955932617	29.2242603302002	3.24057936668396	1.05613470077515	-0.112368136644363	2.49801445007324	-1.52242934703827
1606	23.8752498626709	30.8476314544678	3.04577469825745	-1.76690936088562	-2.31983065605164	0.660032033920288	-2.26625943183899
1607	25.1739482879639	29.5489330291748	3.1756443977356	-2.13379192352295	-1.39093601703644	-2.02080512046814	0.041852168738842
1608	25.8232955932617	29.873607635498	2.98083996772766	0.381461501121521	1.46814656257629	-1.92729866504669	2.3840537071228
1609	25.1739482879639	29.873607635498	2.9159049987793	2.47333931922913	2.36392378807068	0.770421326160431	1.3681468963623
1610	26.4726448059082	30.5229568481445	3.11070966720581	1.05451142787933	-0.114640854299068	2.49931311607361	-1.51918256282806
1611	24.5245990753174	28.899585723877	3.24057936668396	-1.76983141899109	-2.33022022247314	0.666525542736053	-2.27242803573608
1612	25.1739482879639	27.9255619049072	3.63018846511841	-2.13119459152222	-1.40392303466797	-2.01431155204773	0.0226963832974434
1613	23.8752498626709	30.5229568481445	3.11070966720581	0.378214746713638	1.4697699546814	-1.93022072315216	2.38762497901917
1614	25.8232955932617	30.5229568481445	2.85097002983093	2.47171592712402	2.36489772796631	0.778862833976746	1.37236762046814
1615	23.225902557373	30.8476314544678	2.9159049987793	1.05353736877441	-0.11042008548975	2.49476766586304	-1.5178838968277
1616	22.5765533447266	29.873607635498	2.9159049987793	-1.77632486820221	-2.31983065605164	0.665551543235779	-2.26593470573425
1617	23.225902557373	29.5489330291748	3.04577469825745	-2.14158415794373	-1.3993775844574	-2.0172336101532	0.0356833562254906
1618	23.8752498626709	31.172306060791	3.1756443977356	0.380162805318832	1.46944522857666	-1.92470133304596	2.37853407859802
1619	23.8752498626709	31.172306060791	3.56525373458862	2.46879386901855	2.36392378807068	0.764901876449585	1.37334167957306
1620	23.8752498626709	30.5229568481445	2.656165599823	1.06555032730103	-0.109770737588406	2.50223517417908	-1.51950716972351
1621	25.1739482879639	29.5489330291748	2.656165599823	-1.76138985157013	-2.31593465805054	0.668473601341248	-2.26755809783936
1622	25.8232955932617	29.5489330291748	2.98083996772766	-2.13086986541748	-1.40327370166779	-2.0133376121521	0.0249691028147936
1623	23.8752498626709	31.4969806671143	2.9159049987793	0.367175817489624	1.46684789657593	-1.92827272415161	2.3879497051239
1624	23.8752498626709	30.5229568481445	3.1756443977356	2.47301459312439	2.36392378807068	0.769771993160248	1.37593901157379
1625	25.8232955932617	29.873607635498	3.50031876564026	1.06100487709045	-0.103277251124382	2.50028729438782	-1.5162605047226
1626	23.225902557373	28.899585723877	3.1756443977356	-1.76171457767487	-2.32048010826111	0.673019051551819	-2.26918148994446
1627	26.4726448059082	28.5749111175537	3.37044906616211	-2.13768792152405	-1.40749442577362	-2.01398682594299	0.0236704051494598
1628	23.225902557373	30.8476314544678	2.78603529930115	0.374318659305573	1.4626270532608	-1.92892205715179	2.38015747070313
1629	24.5245990753174	30.8476314544678	2.98083996772766	2.46684575080872	2.36619663238525	0.755486309528351	1.37691307067871
1630	22.5765533447266	31.4969806671143	3.04577469825745	1.06165421009064	-0.108796715736389	2.50028729438782	-1.51398777961731
1631	20.6285076141357	31.172306060791	3.30551409721375	-1.76983141899109	-2.31918144226074	0.674967050552368	-2.27372694015503
1632	23.225902557373	29.873607635498	2.9159049987793	-2.14710354804993	-1.39645552635193	-2.00684404373169	0.0207483377307653
1633	25.1739482879639	29.5489330291748	2.98083996772766	0.365877121686935	1.46782195568085	-1.93249344825745	2.38275504112244
1634	24.5245990753174	30.5229568481445	2.72110033035278	2.46911835670471	2.36652112007141	0.767499268054962	1.37658834457397
1635	23.8752498626709	31.172306060791	2.85097002983093	1.06652438640594	-0.106523998081684	2.50126123428345	-1.51983189582825
1636	25.8232955932617	29.5489330291748	2.98083996772766	-1.76203918457031	-2.31528520584106	0.666200876235962	-2.26496052742004
1637	24.5245990753174	30.8476314544678	2.98083996772766	-2.13963603973389	-1.40424776077271	-2.01041555404663	0.00646266713738441
1638	23.225902557373	31.4969806671143	3.11070966720581	0.365552455186844	1.46587383747101	-1.92762339115143	2.38437843322754
1639	23.8752498626709	31.172306060791	2.85097002983093	2.46911835670471	2.36717057228088	0.759382367134094	1.38308191299438
1640	23.225902557373	30.5229568481445	2.85097002983093	1.06814765930176	-0.0977577865123749	2.50223517417908	-1.5107409954071
1641	24.5245990753174	29.5489330291748	2.98083996772766	-1.75944185256958	-2.32210350036621	0.677239775657654	-2.27145409584045
1642	25.1739482879639	29.5489330291748	3.37044906616211	-2.13931131362915	-1.41203987598419	-2.00651931762695	0.0210730116814375
1643	22.5765533447266	30.8476314544678	3.1756443977356	0.371721267700195	1.45678293704987	-1.93638956546783	2.38178086280823
1644	23.225902557373	31.172306060791	3.11070966720581	2.46814441680908	2.37106657028198	0.768797934055328	1.37983512878418
1645	22.5765533447266	31.172306060791	2.98083996772766	1.06100487709045	-0.098082460463047	2.50028729438782	-1.50619554519653
1646	23.225902557373	29.873607635498	3.11070966720581	-1.76463663578033	-2.31885671615601	0.677889168262482	-2.26983070373535
1647	21.9272041320801	31.172306060791	2.85097002983093	-2.14320755004883	-1.40652048587799	-2.00879216194153	0.013930176384747
1648	24.5245990753174	30.8476314544678	3.11070966720581	0.348994076251984	1.45743227005005	-1.9393116235733	2.38372898101807
1649	25.1739482879639	31.172306060791	3.37044906616211	2.46879386901855	2.37106657028198	0.750616192817688	1.38178312778473
1650	25.1739482879639	29.873607635498	3.30551409721375	1.07074511051178	-0.104251272976398	2.50515723228455	-1.5003514289856
1651	25.8232955932617	30.1982822418213	2.85097002983093	-1.75911712646484	-2.31203842163086	0.686006009578705	-2.27632427215576
1652	23.225902557373	30.1982822418213	3.04577469825745	-2.14158415794373	-1.40619575977325	-2.00716876983643	0.0100340843200684
1653	24.5245990753174	30.8476314544678	2.9159049987793	0.396721184253693	1.45645833015442	-1.93898701667786	2.37723541259766
1654	25.1739482879639	30.1982822418213	2.98083996772766	2.46359896659851	2.36717057228088	0.757109701633453	1.38762736320496
1655	25.1739482879639	28.5749111175537	3.43538379669189	1.08210873603821	-0.0951603949069977	2.49898862838745	-1.50587093830109
1656	25.1739482879639	29.2242603302002	3.76005816459656	-1.7587925195694	-2.32242798805237	0.680486559867859	-2.27470088005066
1657	23.8752498626709	30.8476314544678	2.85097002983093	-2.14223337173462	-1.41074120998383	-2.00651931762695	0.00776136433705688
1658	23.8752498626709	31.172306060791	2.85097002983093	0.360032975673676	1.45353627204895	-1.9393116235733	2.3752875328064
1659	21.9272041320801	30.8476314544678	2.72110033035278	2.46652102470398	2.37204074859619	0.745421409606934	1.39152336120605
1660	23.8752498626709	29.5489330291748	3.1756443977356	1.06977105140686	-0.0883422344923019	2.49768972396851	-1.50587093830109
1661	23.225902557373	30.5229568481445	3.43538379669189	-1.76203918457031	-2.31301259994507	0.688603401184082	-2.2782723903656
1662	22.5765533447266	30.8476314544678	3.37044906616211	-2.14320755004883	-1.41496193408966	-2.00099992752075	0.00483929552137852
1663	25.1739482879639	30.1982822418213	2.85097002983093	0.356461584568024	1.45256221294403	-1.93963634967804	2.37788486480713
1664	25.1739482879639	29.873607635498	2.9159049987793	2.46619629859924	2.37885880470276	0.750291526317596	1.39379608631134
1665	25.1739482879639	30.1982822418213	3.04577469825745	1.078861951828	-0.0945110470056534	2.50255990028381	-1.48866307735443
1666	24.5245990753174	31.172306060791	2.78603529930115	-1.74710416793823	-2.31203842163086	0.688928067684174	-2.27372694015503
1667	25.1739482879639	30.8476314544678	3.24057936668396	-2.13996076583862	-1.41366326808929	-2.00846743583679	0.00873538758605719
1668	25.8232955932617	29.873607635498	3.56525373458862	0.35613688826561	1.45321154594421	-1.93996107578278	2.37431335449219
1669	25.1739482879639	28.899585723877	3.50031876564026	2.47009253501892	2.36522245407104	0.738927900791168	1.39184808731079
1670	25.8232955932617	29.873607635498	2.85097002983093	1.08016061782837	-0.0886669084429741	2.50775480270386	-1.50619554519653
1671	25.1739482879639	30.5229568481445	3.04577469825745	-1.74515616893768	-2.31431126594543	0.700616359710693	-2.27307748794556
1672	25.8232955932617	30.1982822418213	3.1756443977356	-2.1493763923645	-1.42178010940552	-2.00619459152222	0.00354059832170606
1673	24.5245990753174	30.5229568481445	3.24057936668396	0.346721351146698	1.45126354694366	-1.94612979888916	2.37983298301697
1674	20.6285076141357	31.172306060791	3.30551409721375	2.45353412628174	2.37268996238708	0.7467200756073	1.39801692962646
1675	21.9272041320801	30.1982822418213	3.24057936668396	1.07529056072235	-0.0734072178602219	2.49411845207214	-1.49970209598541
1676	23.8752498626709	31.172306060791	2.85097002983093	-1.75294828414917	-2.31431126594543	0.693473517894745	-2.27697348594666
1677	24.5245990753174	31.172306060791	3.1756443977356	-2.1493763923645	-1.4201568365097	-2.00067520141602	0.00906006153672934
1678	23.8752498626709	30.5229568481445	3.11070966720581	0.349968075752258	1.44639337062836	-1.94288313388824	2.37658619880676
1679	25.1739482879639	30.1982822418213	3.04577469825745	2.46717047691345	2.3752875328064	0.730486392974854	1.39769220352173
1680	23.225902557373	31.4969806671143	2.9159049987793	1.08568012714386	-0.0850954875349998	2.50191068649292	-1.49872803688049
1681	23.225902557373	30.8476314544678	3.30551409721375	-1.74872756004333	-2.30944108963013	0.698343634605408	-2.27275276184082
1682	25.1739482879639	29.873607635498	3.04577469825745	-2.14645433425903	-1.4201568365097	-1.99710381031036	-0.00392691092565656
1683	23.225902557373	30.8476314544678	2.85097002983093	0.342175900936127	1.44606876373291	-1.94677925109863	2.38048219680786
1684	25.1739482879639	29.5489330291748	3.1756443977356	2.46944308280945	2.36944317817688	0.742499351501465	1.39899086952209
1685	25.1739482879639	29.2242603302002	3.1756443977356	1.08373212814331	-0.090614952147007	2.50450801849365	-1.49840342998505
1686	24.5245990753174	31.4969806671143	3.04577469825745	-1.74937689304352	-2.30781769752502	0.692824184894562	-2.28022027015686
1687	25.1739482879639	30.5229568481445	3.50031876564026	-2.14548015594482	-1.4185334444046	-1.9941817522049	-0.0156151866540313
1688	24.5245990753174	30.5229568481445	3.24057936668396	0.336981117725372	1.44541931152344	-1.94190907478333	2.37853407859802
1689	23.225902557373	30.5229568481445	3.04577469825745	2.45450806617737	2.37398862838745	0.728538334369659	1.4006142616272
1690	23.225902557373	30.5229568481445	2.98083996772766	1.08080995082855	-0.0701604709029198	2.50158596038818	-1.48801374435425
1691	25.1739482879639	30.5229568481445	3.1756443977356	-1.74093532562256	-2.30944108963013	0.702564418315887	-2.2782723903656
1692	25.1739482879639	30.8476314544678	3.24057936668396	-2.1516489982605	-1.42145550251007	-2.00262331962585	-0.000680167751852423
1693	23.8752498626709	31.4969806671143	3.11070966720581	0.340552538633347	1.43730247020721	-1.94612979888916	2.36749529838562
1694	25.8232955932617	30.5229568481445	3.11070966720581	2.46522235870361	2.37561202049255	0.737953901290894	1.39801692962646
1695	23.8752498626709	31.8216533660889	2.656165599823	1.08925151824951	-0.0782773271203041	2.50191068649292	-1.49710464477539
1696	26.4726448059082	29.873607635498	3.04577469825745	-1.74353277683258	-2.30749297142029	0.70191502571106	-2.2821683883667
1697	24.5245990753174	31.8216533660889	3.04577469825745	-2.15229845046997	-1.42957234382629	-2.00197386741638	-0.0123684434220195
1698	23.8752498626709	30.8476314544678	3.04577469825745	0.329188942909241	1.43827652931213	-1.95099997520447	2.37431335449219
1699	24.5245990753174	30.5229568481445	3.1756443977356	2.46944308280945	2.36749529838562	0.724966943264008	1.40158832073212
1700	23.8752498626709	30.5229568481445	3.30551409721375	1.09509563446045	-0.0831474438309669	2.50255990028381	-1.49158525466919
1701	23.8752498626709	31.172306060791	2.85097002983093	-1.73996138572693	-2.31301259994507	0.713603317737579	-2.2860643863678
1702	25.1739482879639	30.5229568481445	3.04577469825745	-2.1500256061554	-1.42437756061554	-1.99775314331055	-0.00360223650932312
1703	23.8752498626709	30.5229568481445	3.1756443977356	0.337305784225464	1.4379518032074	-1.95294797420502	2.37366414070129
1704	22.5765533447266	32.1463279724121	3.37044906616211	2.4548327922821	2.37788486480713	0.736005842685699	1.4054844379425
1705	23.8752498626709	30.5229568481445	3.24057936668396	1.09184896945953	-0.0652903541922569	2.49931311607361	-1.49061119556427
1706	23.8752498626709	31.4969806671143	3.50031876564026	-1.73476660251617	-2.30749297142029	0.706460475921631	-2.28509044647217
1707	25.1739482879639	30.5229568481445	3.11070966720581	-2.14872694015503	-1.42340350151062	-1.99288296699524	-0.00977104809135199
1708	27.1219940185547	30.8476314544678	2.52629590034485	0.339253842830658	1.4324324131012	-1.95002591609955	2.36814451217651
1709	25.1739482879639	31.8216533660889	2.52629590034485	2.47041702270508	2.38210558891296	0.717824101448059	1.41035449504852
1710	25.8232955932617	31.172306060791	2.78603529930115	1.1002904176712	-0.0701604709029198	2.49801445007324	-1.48996186256409
1711	24.5245990753174	31.4969806671143	3.04577469825745	-1.73476660251617	-2.30586957931519	0.710356593132019	-2.28476572036743
1712	25.8232955932617	30.5229568481445	3.50031876564026	-2.15294766426086	-1.42924761772156	-1.99255836009979	-0.0188619289547205
1713	24.5245990753174	31.172306060791	3.1756443977356	0.337630450725555	1.43113374710083	-1.95229864120483	2.36846923828125
1714	23.225902557373	30.1982822418213	3.11070966720581	2.46392369270325	2.37009263038635	0.732109725475311	1.41002988815308
1715	25.1739482879639	30.5229568481445	2.9159049987793	1.10158920288086	-0.0760046094655991	2.49866390228271	-1.48249435424805
1716	25.8232955932617	31.172306060791	3.24057936668396	-1.73606526851654	-2.31333708763123	0.706460475921631	-2.28346705436707
1717	24.5245990753174	31.8216533660889	2.9159049987793	-2.15586972236633	-1.43346846103668	-1.99807786941528	-0.00749832857400179
1718	22.5765533447266	32.1463279724121	3.1756443977356	0.327240884304047	1.43438041210175	-1.948077917099	2.36814451217651
1719	21.2778549194336	31.4969806671143	3.24057936668396	2.45191073417664	2.38275504112244	0.718148767948151	1.41392588615417
1720	22.5765533447266	31.8216533660889	2.9159049987793	1.09444630146027	-0.0568488240242004	2.50450801849365	-1.49061119556427
1721	22.5765533447266	31.8216533660889	2.78603529930115	-1.74255871772766	-2.31073975563049	0.723668217658997	-2.2805449962616
1722	26.4726448059082	30.5229568481445	2.9159049987793	-2.15619444847107	-1.43314373493195	-1.98996090888977	-0.0240567177534103
1723	26.4726448059082	31.4969806671143	3.24057936668396	0.31879934668541	1.42723762989044	-1.94937658309937	2.36457324028015
1724	24.5245990753174	31.8216533660889	3.04577469825745	2.46197557449341	2.38178086280823	0.724966943264008	1.41392588615417
1725	24.5245990753174	32.1463279724121	2.9159049987793	1.10353720188141	-0.0539267547428608	2.49704051017761	-1.49028646945953
1726	25.8232955932617	31.172306060791	2.98083996772766	-1.73671460151672	-2.30749297142029	0.715226709842682	-2.28086972236633
1727	27.1219940185547	30.8476314544678	3.11070966720581	-2.15586972236633	-1.43866324424744	-1.98963630199432	-0.0139918150380254
1728	24.5245990753174	32.1463279724121	2.85097002983093	0.321072071790695	1.42593884468079	-1.95002591609955	2.36359906196594
1729	25.1739482879639	31.172306060791	2.78603529930115	2.46489763259888	2.37820959091187	0.708733201026917	1.41360127925873
1730	24.5245990753174	30.8476314544678	3.11070966720581	1.10840737819672	-0.0682124271988869	2.50385856628418	-1.48184502124786
1731	23.8752498626709	31.4969806671143	3.1756443977356	-1.73866260051727	-2.3100905418396	0.721070826053619	-2.2821683883667
1732	26.4726448059082	31.172306060791	2.98083996772766	-2.15392184257507	-1.43541646003723	-1.98768818378448	-0.0237320438027382
1733	25.1739482879639	31.172306060791	3.04577469825745	0.324318826198578	1.42626357078552	-1.95619475841522	2.36814451217651
1734	23.225902557373	31.8216533660889	2.656165599823	2.455482006073	2.38210558891296	0.722044825553894	1.42171812057495
1735	21.2778549194336	32.471004486084	2.98083996772766	1.09996581077576	-0.0561994761228561	2.49768972396851	-1.48411762714386
1736	23.8752498626709	31.8216533660889	3.11070966720581	-1.73476660251617	-2.30002546310425	0.715551376342773	-2.2876877784729
1737	24.5245990753174	32.1463279724121	3.1756443977356	-2.15457105636597	-1.43736457824707	-1.98671424388885	-0.028926832601428
1738	23.8752498626709	31.172306060791	3.30551409721375	0.314578592777252	1.42561423778534	-1.95229864120483	2.36814451217651
1739	27.1219940185547	30.5229568481445	3.11070966720581	2.46197557449341	2.38275504112244	0.705811142921448	1.4181467294693
1740	25.1739482879639	31.4969806671143	2.9159049987793	1.110680103302	-0.0445111989974976	2.50613141059875	-1.47470211982727
1741	24.5245990753174	32.1463279724121	2.9159049987793	-1.73249387741089	-2.30586957931519	0.72431755065918	-2.28736329078674
1742	23.8752498626709	32.471004486084	3.30551409721375	-2.16009068489075	-1.44255936145782	-1.98444151878357	-0.0230826959013939
1743	26.4726448059082	30.5229568481445	3.69512343406677	0.321072071790695	1.41489994525909	-1.96138954162598	2.36392378807068
1744	24.5245990753174	30.8476314544678	3.24057936668396	2.46165084838867	2.37885880470276	0.725616276264191	1.42009472846985
1745	25.1739482879639	31.172306060791	2.85097002983093	1.11490082740784	-0.0626929625868797	2.50028729438782	-1.48119556903839
1746	26.4726448059082	29.873607635498	3.11070966720581	-1.72567570209503	-2.3117139339447	0.721720159053802	-2.28573989868164
1747	25.8232955932617	31.4969806671143	2.9159049987793	-2.15781784057617	-1.43898797035217	-1.99028563499451	-0.0347709693014622
1748	23.8752498626709	31.8216533660889	3.1756443977356	0.308085113763809	1.42431557178497	-1.963986992836	2.36846923828125
1749	21.2778549194336	32.1463279724121	3.30551409721375	2.45126128196716	2.38600158691406	0.702239692211151	1.41749739646912
1750	22.5765533447266	32.1463279724121	3.37044906616211	1.10840737819672	-0.050680011510849	2.50450801849365	-1.4717800617218
1751	24.5245990753174	32.471004486084	2.9159049987793	-1.73379254341125	-2.29905152320862	0.734057784080505	-2.28444123268127
1752	24.5245990753174	32.1463279724121	2.98083996772766	-2.15944123268127	-1.43963730335236	-1.98509085178375	-0.0292515084147453
1753	25.8232955932617	31.172306060791	3.04577469825745	0.318150013685226	1.41782200336456	-1.95749342441559	2.36846923828125
1754	25.8232955932617	32.1463279724121	3.04577469825745	2.46002745628357	2.38600158691406	0.713278651237488	1.42334151268005
1755	23.8752498626709	32.471004486084	3.1756443977356	1.12139427661896	-0.0406151078641415	2.49736523628235	-1.47567617893219
1756	25.8232955932617	31.4969806671143	3.1756443977356	-1.7253509759903	-2.30457091331482	0.727564334869385	-2.28996062278748
1757	25.1739482879639	32.471004486084	2.9159049987793	-2.15651917457581	-1.44483208656311	-1.98476612567902	-0.0302255302667618
1758	25.1739482879639	32.1463279724121	2.98083996772766	0.316851317882538	1.40938055515289	-1.96366226673126	2.36684584617615
1759	24.5245990753174	31.4969806671143	2.9159049987793	2.45840406417847	2.38307952880859	0.697369575500488	1.42723762989044
1760	24.5245990753174	30.1982822418213	2.98083996772766	1.12139427661896	-0.055874802172184	2.50483274459839	-1.46755933761597
1761	24.5245990753174	31.172306060791	3.11070966720581	-1.72567570209503	-2.30684375762939	0.736979842185974	-2.29385662078857
1762	25.8232955932617	30.5229568481445	3.56525373458862	-2.16398668289185	-1.44742941856384	-1.98281812667847	-0.038017712533474
1763	24.5245990753174	31.8216533660889	2.85097002983093	0.312305867671967	1.4165233373642	-1.96009087562561	2.36392378807068
1764	24.5245990753174	30.8476314544678	3.24057936668396	2.45450806617737	2.38859915733337	0.718148767948151	1.43113374710083
1765	22.5765533447266	31.4969806671143	2.9159049987793	1.11555016040802	-0.0500306636095047	2.50061178207397	-1.46593594551086
1766	25.1739482879639	31.172306060791	3.1756443977356	-1.73119509220123	-2.29937624931335	0.734057784080505	-2.28833723068237
1767	23.8752498626709	31.4969806671143	3.1756443977356	-2.16106462478638	-1.45035147666931	-1.98379218578339	-0.0279528107494116
1768	25.1739482879639	32.1463279724121	3.24057936668396	0.313929229974747	1.41587400436401	-1.97599995136261	2.36035227775574
1769	25.8232955932617	31.172306060791	2.98083996772766	2.45743012428284	2.3863263130188	0.697694301605225	1.42788696289063
1770	26.4726448059082	30.5229568481445	2.85097002983093	1.12756311893463	-0.0363943427801132	2.49768972396851	-1.4717800617218
1771	24.5245990753174	31.172306060791	3.11070966720581	-1.72502636909485	-2.29905152320862	0.745746076107025	-2.29223322868347
1772	25.1739482879639	31.172306060791	2.98083996772766	-2.16496062278748	-1.44807875156403	-1.98379218578339	-0.0389917381107807
1773	25.8232955932617	31.4969806671143	2.9159049987793	0.294448792934418	1.40808176994324	-1.96301293373108	2.35710573196411
1774	25.1739482879639	28.899585723877	3.50031876564026	2.46457290649414	2.3847029209137	0.708408534526825	1.43632853031158
1775	26.4726448059082	29.2242603302002	3.30551409721375	1.12464106082916	-0.0441865250468254	2.49736523628235	-1.4630138874054
1776	25.1739482879639	31.8216533660889	2.98083996772766	-1.72567570209503	-2.29840207099915	0.737629234790802	-2.29028534889221
1777	24.5245990753174	31.172306060791	3.1756443977356	-2.16885685920715	-1.45359826087952	-1.97924673557281	-0.0357449948787689
1778	23.8752498626709	30.8476314544678	3.1756443977356	0.294124096632004	1.4054844379425	-1.96690905094147	2.36294984817505
1779	23.8752498626709	30.8476314544678	3.37044906616211	2.44931316375732	2.39184594154358	0.689577400684357	1.43502974510193
1780	23.225902557373	30.8476314544678	3.37044906616211	1.12496566772461	-0.043212503194809	2.50223517417908	-1.46398782730103
1781	23.8752498626709	31.4969806671143	3.50031876564026	-1.71788346767426	-2.29710340499878	0.74477207660675	-2.29353213310242
1782	24.5245990753174	31.4969806671143	2.9159049987793	-2.16658401489258	-1.45392298698425	-1.96788311004639	-0.0435371771454811
1783	25.8232955932617	30.8476314544678	2.98083996772766	0.307435750961304	1.41295194625854	-1.97015583515167	2.35872912406921
1784	27.1219940185547	30.1982822418213	2.9159049987793	2.45678091049194	2.38535237312317	0.698343634605408	1.43762719631195
1785	26.4726448059082	31.172306060791	3.04577469825745	1.12561511993408	-0.0311995539814234	2.50158596038818	-1.46463716030121
1786	24.5245990753174	31.4969806671143	3.1756443977356	-1.72015619277954	-2.29905152320862	0.738927900791168	-2.28509044647217
1787	24.5245990753174	31.4969806671143	3.30551409721375	-2.16983079910278	-1.45911777019501	-1.97535061836243	-0.0519787110388279
1788	27.1219940185547	30.5229568481445	3.37044906616211	0.293799430131912	1.40126359462738	-1.97080516815186	2.36067700386047
1789	26.4726448059082	29.5489330291748	3.04577469825745	2.45580673217773	2.3840537071228	0.689902067184448	1.4379518032074
1790	25.8232955932617	29.5489330291748	3.04577469825745	1.13600468635559	-0.0402904339134693	2.50678062438965	-1.45976710319519
1791	27.1219940185547	29.873607635498	3.43538379669189	-1.71885752677917	-2.30132412910461	0.745421409606934	-2.29223322868347
1792	24.5245990753174	31.172306060791	3.37044906616211	-2.16885685920715	-1.45554625988007	-1.97372722625732	-0.0493813157081604
1793	23.8752498626709	31.4969806671143	3.37044906616211	0.29802018404007	1.4006142616272	-1.97015583515167	2.36230039596558
1794	25.1739482879639	30.8476314544678	3.43538379669189	2.45288467407227	2.38827443122864	0.704837083816528	1.43697786331177
1795	23.225902557373	30.8476314544678	2.98083996772766	1.12756311893463	-0.0311995539814234	2.50126123428345	-1.45944237709045
1796	23.8752498626709	31.4969806671143	2.98083996772766	-1.72275364398956	-2.29840207099915	0.735356509685516	-2.29483079910278
1797	25.8232955932617	31.4969806671143	3.24057936668396	-2.17015552520752	-1.45327365398407	-1.97340250015259	-0.0516540370881557
1798	25.8232955932617	30.5229568481445	3.37044906616211	0.286331921815872	1.40288698673248	-1.96625971794128	2.35872912406921
1799	26.4726448059082	30.8476314544678	3.37044906616211	2.45580673217773	2.39541721343994	0.685031950473785	1.43697786331177
1800	25.8232955932617	30.8476314544678	3.43538379669189	1.13762807846069	-0.0253554154187441	2.50093650817871	-1.45359826087952
1801	27.1219940185547	30.5229568481445	3.1756443977356	-1.71755874156952	-2.30132412910461	0.750616192817688	-2.29612946510315
1802	24.5245990753174	32.1463279724121	3.1756443977356	-2.16723346710205	-1.45392298698425	-1.96918177604675	-0.0500306636095047
1803	27.1219940185547	30.5229568481445	3.04577469825745	0.293474763631821	1.39834153652191	-1.97697401046753	2.35807967185974
1804	27.1219940185547	31.172306060791	3.04577469825745	2.45775485038757	2.39379382133484	0.702239692211151	1.44217264652252
1805	26.4726448059082	29.5489330291748	3.43538379669189	1.13697862625122	-0.0237320438027382	2.49119639396667	-1.4574943780899
1806	25.1739482879639	30.5229568481445	2.98083996772766	-1.7143120765686	-2.30716848373413	0.758733034133911	-2.29580473899841
1807	26.4726448059082	30.1982822418213	2.72110033035278	-2.17275285720825	-1.46041643619537	-1.97437655925751	-0.0568488240242004
1808	27.7713413238525	30.5229568481445	3.04577469825745	0.297046184539795	1.39347147941589	-1.97632455825806	2.35872912406921
1809	25.1739482879639	31.172306060791	3.04577469825745	2.453209400177	2.39509248733521	0.683408617973328	1.44054925441742
1810	24.5245990753174	31.4969806671143	3.11070966720581	1.13892674446106	-0.0243813935667276	2.50126123428345	-1.4471048116684
1811	23.8752498626709	30.5229568481445	3.24057936668396	-1.71723413467407	-2.29905152320862	0.75418758392334	-2.29905152320862
1812	24.5245990753174	30.5229568481445	3.56525373458862	-2.17470097541809	-1.46139049530029	-1.96658432483673	-0.0539267547428608
1813	25.1739482879639	31.8216533660889	3.11070966720581	0.287305951118469	1.40191304683685	-1.98022067546844	2.357754945755
1814	26.4726448059082	31.4969806671143	2.72110033035278	2.4548327922821	2.39379382133484	0.691525459289551	1.44736742973328
1815	29.0700397491455	31.4969806671143	2.78603529930115	1.14314746856689	-0.0282774847000837	2.49509239196777	-1.45132553577423
1816	26.4726448059082	31.172306060791	2.98083996772766	-1.70749390125275	-2.29872679710388	0.755161643028259	-2.29450607299805
1817	25.8232955932617	30.8476314544678	3.30551409721375	-2.17080497741699	-1.4630138874054	-1.97372722625732	-0.0513293594121933
1818	26.4726448059082	30.5229568481445	3.56525373458862	0.326916217803955	1.39574420452118	-1.97437655925751	2.34606671333313
1819	26.4726448059082	30.5229568481445	2.9159049987793	2.4476900100708	2.39476799964905	0.676590442657471	1.44476997852325
1820	29.0700397491455	29.5489330291748	3.37044906616211	1.14931631088257	-0.0195112787187099	2.50093650817871	-1.45359826087952
1821	26.4726448059082	29.873607635498	3.43538379669189	-1.70035099983215	-2.29807758331299	0.76165509223938	-2.29840207099915
1822	25.1739482879639	31.8216533660889	3.30551409721375	-2.17307758331299	-1.46463716030121	-1.963986992836	-0.0682124271988869
1823	25.8232955932617	30.8476314544678	3.50031876564026	0.277241051197052	1.38990008831024	-1.97794795036316	2.35580682754517
1824	25.8232955932617	31.172306060791	3.69512343406677	2.44931316375732	2.39963793754578	0.688928067684174	1.45353627204895
1825	23.8752498626709	30.8476314544678	3.50031876564026	1.14249813556671	-0.0211346503347158	2.49768972396851	-1.44353330135345
1826	22.5765533447266	31.8216533660889	2.98083996772766	-1.71203935146332	-2.29093456268311	0.760681092739105	-2.29905152320862
1827	27.1219940185547	31.172306060791	3.43538379669189	-2.18151926994324	-1.47048139572144	-1.96918177604675	-0.0542514286935329
1828	25.8232955932617	32.1463279724121	3.1756443977356	0.279838442802429	1.38892602920532	-1.98346745967865	2.35093688964844
1829	25.8232955932617	31.4969806671143	3.04577469825745	2.45288467407227	2.40028738975525	0.673668384552002	1.45061421394348
1830	25.1739482879639	32.1463279724121	3.1756443977356	1.15288770198822	-0.0165892094373703	2.50126123428345	-1.44742941856384
1831	23.8752498626709	31.4969806671143	2.9159049987793	-1.70002639293671	-2.29060983657837	0.764252483844757	-2.29710340499878
1832	24.5245990753174	31.8216533660889	2.78603529930115	-2.17437624931335	-1.47210466861725	-1.96171426773071	-0.0623682886362076
1833	25.1739482879639	32.471004486084	2.59123063087463	0.282435834407806	1.39217281341553	-1.97729861736298	2.35483288764954
1834	27.1219940185547	31.172306060791	3.1756443977356	2.44801449775696	2.39671587944031	0.681785225868225	1.45645833015442
1835	25.8232955932617	31.8216533660889	3.04577469825745	1.15029036998749	-0.00782300252467394	2.50385856628418	-1.44288396835327
1836	25.1739482879639	29.873607635498	3.82499313354492	-1.6967796087265	-2.30099964141846	0.761330425739288	-2.30035018920898
1837	26.4726448059082	30.5229568481445	3.43538379669189	-2.17307758331299	-1.47405278682709	-1.96171426773071	-0.0656150281429291
1838	25.8232955932617	31.172306060791	2.85097002983093	0.274968326091766	1.38957536220551	-1.979896068573	2.35158610343933
1839	27.1219940185547	31.172306060791	2.85097002983093	2.45288467407227	2.39736533164978	0.666200876235962	1.45743227005005
1840	25.1739482879639	31.8216533660889	3.1756443977356	1.14379680156708	-0.00879702530801296	2.50255990028381	-1.44418275356293
1841	21.2778549194336	32.1463279724121	3.11070966720581	-1.70554578304291	-2.28833723068237	0.772369384765625	-2.29710340499878
1842	25.1739482879639	31.8216533660889	3.30551409721375	-2.18022036552429	-1.47145533561707	-1.9656103849411	-0.0659397020936012
1843	26.4726448059082	31.4969806671143	3.50031876564026	0.287630617618561	1.38730263710022	-1.98184406757355	2.35353422164917
1844	29.0700397491455	31.4969806671143	3.11070966720581	2.45288467407227	2.39931344985962	0.676265776157379	1.4587310552597
1845	24.5245990753174	33.1203498840332	2.72110033035278	1.15516042709351	-0.0107450718060136	2.49736523628235	-1.44385802745819
1846	26.4726448059082	31.172306060791	2.72110033035278	-1.70327305793762	-2.28801250457764	0.759382367134094	-2.29645419120789
1847	27.1219940185547	31.8216533660889	2.59123063087463	-2.17535042762756	-1.47665011882782	-1.95976614952087	-0.0776279792189598
1848	25.8232955932617	32.471004486084	2.656165599823	0.273669630289078	1.38892602920532	-1.99028563499451	2.35191082954407
1849	26.4726448059082	32.1463279724121	2.98083996772766	2.45223546028137	2.39574193954468	0.666850209236145	1.46295177936554
1850	25.8232955932617	31.8216533660889	2.72110033035278	1.15970587730408	-0.0026282137259841	2.49963784217834	-1.43314373493195
1851	27.1219940185547	30.8476314544678	2.78603529930115	-1.69807827472687	-2.29840207099915	0.775940775871277	-2.30262303352356
1852	26.4726448059082	30.5229568481445	3.11070966720581	-2.17502570152283	-1.48509168624878	-1.95749342441559	-0.0695111230015755
1853	25.1739482879639	32.1463279724121	2.98083996772766	0.267500817775726	1.38015985488892	-1.99288296699524	2.3489887714386
1854	25.8232955932617	32.471004486084	3.1756443977356	2.45061206817627	2.40255999565125	0.683083951473236	1.46100378036499
1855	24.5245990753174	31.4969806671143	3.76005816459656	1.15938115119934	0.00256657530553639	2.49281978607178	-1.43963730335236
1856	23.225902557373	32.1463279724121	3.24057936668396	-1.69613027572632	-2.29190874099731	0.773018717765808	-2.29840207099915
1857	24.5245990753174	32.1463279724121	3.24057936668396	-2.1795711517334	-1.48119556903839	-1.95651948451996	-0.0763292834162712
1858	25.8232955932617	31.172306060791	3.37044906616211	0.272046238183975	1.37171828746796	-1.98833763599396	2.3506121635437
1859	26.4726448059082	31.8216533660889	3.30551409721375	2.4515860080719	2.40126132965088	0.670096933841705	1.45970499515533
1860	26.4726448059082	31.8216533660889	3.43538379669189	1.1623033285141	-0.00425158534198999	2.50255990028381	-1.4311957359314
1861	25.8232955932617	30.8476314544678	3.50031876564026	-1.68963670730591	-2.29093456268311	0.779836893081665	-2.30619430541992
1862	25.8232955932617	31.4969806671143	3.50031876564026	-2.18184375762939	-1.47697484493256	-1.9497013092041	-0.0724331885576248
1863	26.4726448059082	32.1463279724121	3.04577469825745	0.260033309459686	1.38015985488892	-1.98801290988922	2.34541726112366
1864	27.7713413238525	31.8216533660889	3.11070966720581	2.45028734207153	2.39931344985962	0.704837083816528	1.46392583847046
1865	25.1739482879639	31.8216533660889	2.98083996772766	1.160679936409	-0.00555028254166245	2.48794960975647	-1.43054640293121
1866	26.4726448059082	30.1982822418213	3.24057936668396	-1.68996143341064	-2.29190874099731	0.780161559581757	-2.30879163742065
1867	25.8232955932617	31.172306060791	3.1756443977356	-2.17729830741882	-1.4844423532486	-1.96463632583618	-0.073731891810894
1868	25.8232955932617	31.8216533660889	3.30551409721375	0.266526788473129	1.37691307067871	-1.99158430099487	2.34996271133423
1869	25.1739482879639	33.1203498840332	2.9159049987793	2.44574189186096	2.40288472175598	0.663928151130676	1.46295177936554
1870	25.1739482879639	32.1463279724121	2.85097002983093	1.16684865951538	0.0106834331527352	2.49736523628235	-1.42924761772156
1871	23.225902557373	33.1203498840332	3.04577469825745	-1.69580554962158	-2.29060983657837	0.783408284187317	-2.30164885520935
1872	24.5245990753174	31.4969806671143	3.04577469825745	-2.18898677825928	-1.48509168624878	-1.94515585899353	-0.0867188647389412
1873	25.8232955932617	31.8216533660889	3.50031876564026	0.254189163446426	1.37074422836304	-1.99612975120544	2.34639143943787
1874	24.5245990753174	32.1463279724121	3.30551409721375	2.4476900100708	2.40418338775635	0.663278818130493	1.46489977836609
1875	27.1219940185547	31.4969806671143	2.98083996772766	1.1623033285141	0.0022419011220336	2.49639105796814	-1.42892301082611
1876	25.8232955932617	32.7956771850586	2.72110033035278	-1.69061076641083	-2.28703856468201	0.776265442371368	-2.30035018920898
1877	27.7713413238525	31.172306060791	2.98083996772766	-2.17567491531372	-1.4860657453537	-1.95619475841522	-0.0795760303735733
1878	27.1219940185547	31.8216533660889	3.11070966720581	0.261007338762283	1.37464034557343	-1.99580514431	2.33989787101746
1879	25.1739482879639	32.1463279724121	3.11070966720581	2.44833922386169	2.40255999565125	0.654187917709351	1.4730167388916
1880	26.4726448059082	31.8216533660889	3.43538379669189	1.16977083683014	-0.00197886489331722	2.50223517417908	-1.43314373493195
1881	27.1219940185547	29.873607635498	3.11070966720581	-1.68022119998932	-2.29288268089294	0.791200459003448	-2.30294752120972
1882	28.420690536499	30.5229568481445	3.37044906616211	-2.18898677825928	-1.49028646945953	-1.9552206993103	-0.0873682126402855
1883	25.1739482879639	32.7956771850586	2.85097002983093	0.253864496946335	1.36912083625793	-1.99450635910034	2.34379386901855
1884	25.8232955932617	31.172306060791	3.04577469825745	2.44476771354675	2.40515756607056	0.666200876235962	1.47204267978668
1885	22.5765533447266	32.7956771850586	3.04577469825745	1.17042016983032	0.0136055024340749	2.49833917617798	-1.42697489261627
1886	23.8752498626709	31.4969806671143	3.24057936668396	-1.69126009941101	-2.28346705436707	0.788927733898163	-2.30164885520935
1887	25.1739482879639	32.471004486084	2.78603529930115	-2.19028544425964	-1.48639035224915	-1.95229864120483	-0.0837967917323112
1888	24.5245990753174	32.7956771850586	2.52629590034485	0.243150234222412	1.36749744415283	-1.98963630199432	2.33924841880798
1889	25.8232955932617	32.471004486084	2.656165599823	2.45028734207153	2.40353417396545	0.644447684288025	1.47431540489197
1890	25.8232955932617	32.7956771850586	2.72110033035278	1.17074477672577	0.0132808275520802	2.50255990028381	-1.42989706993103
1891	25.8232955932617	32.471004486084	2.656165599823	-1.68476665019989	-2.28736329078674	0.791849851608276	-2.30132412910461
1892	27.1219940185547	31.4969806671143	3.11070966720581	-2.1834671497345	-1.48833847045898	-1.9513247013092	-0.0847708135843277
1893	28.420690536499	31.4969806671143	3.43538379669189	0.257760584354401	1.37139356136322	-1.99807786941528	2.34833931922913
1894	27.1219940185547	31.8216533660889	2.78603529930115	2.4460666179657	2.40126132965088	0.661330759525299	1.47626340389252
1895	27.1219940185547	31.172306060791	3.11070966720581	1.17821228504181	0.00711201597005129	2.49736523628235	-1.42567622661591
1896	25.8232955932617	30.5229568481445	2.98083996772766	-1.67697441577911	-2.29288268089294	0.787629067897797	-2.30457091331482
1897	25.8232955932617	30.8476314544678	3.04577469825745	-2.18996071815491	-1.49223458766937	-1.94580519199371	-0.100355185568333
1898	26.4726448059082	31.4969806671143	3.50031876564026	0.248669698834419	1.36360144615173	-1.99645447731018	2.3434693813324
1899	27.1219940185547	31.172306060791	3.43538379669189	2.44509243965149	2.40710544586182	0.649317800998688	1.47821152210236
1900	25.1739482879639	31.8216533660889	3.1756443977356	1.16717338562012	0.0233457311987877	2.49931311607361	-1.41788411140442
1901	24.5245990753174	31.172306060791	3.04577469825745	-1.69028615951538	-2.28411650657654	0.790875792503357	-2.30262303352356
1902	25.1739482879639	31.8216533660889	3.1756443977356	-2.19677877426147	-1.49223458766937	-1.94320774078369	-0.0909396260976791
1903	25.1739482879639	32.471004486084	3.04577469825745	0.246721655130386	1.36360144615173	-1.99742841720581	2.34476804733276
1904	27.1219940185547	31.4969806671143	3.30551409721375	2.44509243965149	2.40775489807129	0.654512584209442	1.4730167388916
1905	27.1219940185547	31.4969806671143	3.43538379669189	1.18308246135712	0.0321119390428066	2.49704051017761	-1.42145550251007
1906	27.1219940185547	32.471004486084	2.9159049987793	-1.67275369167328	-2.2821683883667	0.790875792503357	-2.3100905418396
1907	27.7713413238525	31.8216533660889	3.1756443977356	-2.1922333240509	-1.49645531177521	-1.94483113288879	-0.0987318083643913
1908	27.7713413238525	31.172306060791	3.43538379669189	0.250617742538452	1.35743260383606	-1.99710381031036	2.34249520301819
1909	27.1219940185547	31.172306060791	3.04577469825745	2.44671583175659	2.40418338775635	0.643798351287842	1.47983491420746
1910	26.4726448059082	30.5229568481445	3.37044906616211	1.18405640125275	0.0100340843200684	2.50515723228455	-1.41593599319458
1911	27.7713413238525	29.873607635498	3.56525373458862	-1.67242896556854	-2.28801250457764	0.799317359924316	-2.30554509162903
1912	25.1739482879639	32.1463279724121	3.30551409721375	-2.19385671615601	-1.4948319196701	-1.94320774078369	-0.0925630033016205
1913	26.4726448059082	33.1203498840332	3.11070966720581	0.239903494715691	1.35905599594116	-2.00197386741638	2.34022259712219
1914	25.8232955932617	32.471004486084	2.98083996772766	2.44314455986023	2.41067695617676	0.648019075393677	1.48308157920837
1915	23.8752498626709	31.4969806671143	3.1756443977356	1.17821228504181	0.025618452578783	2.49476766586304	-1.41366326808929
1916	23.8752498626709	32.1463279724121	3.04577469825745	-1.67989647388458	-2.27924633026123	0.797369301319122	-2.30814242362976
1917	25.1739482879639	32.7956771850586	3.30551409721375	-2.18898677825928	-1.49613070487976	-1.94548046588898	-0.102627903223038
1918	27.7713413238525	31.8216533660889	3.24057936668396	0.248345032334328	1.35678327083588	-1.99840247631073	2.33957314491272
1919	27.1219940185547	31.8216533660889	2.98083996772766	2.44281983375549	2.41067695617676	0.63795417547226	1.48470497131348
1920	27.7713413238525	31.8216533660889	2.9159049987793	1.18892657756805	0.0379560738801956	2.49184560775757	-1.41074120998383
1921	27.1219940185547	32.1463279724121	3.04577469825745	-1.67470169067383	-2.2805449962616	0.805161476135254	-2.31106448173523
1922	25.1739482879639	32.471004486084	3.24057936668396	-2.19353222846985	-1.50100076198578	-1.93606495857239	-0.106523998081684
1923	25.8232955932617	32.7956771850586	3.30551409721375	0.236981421709061	1.34639370441437	-2.00944137573242	2.33697581291199
1924	27.1219940185547	31.172306060791	3.1756443977356	2.44152116775513	2.40613150596619	0.637629508972168	1.48892569541931
1925	27.1219940185547	30.8476314544678	2.78603529930115	1.1853551864624	0.0152288740500808	2.49671578407288	-1.41268920898438
1926	25.1739482879639	31.172306060791	3.1756443977356	-1.6737277507782	-2.28671383857727	0.800616025924683	-2.30716848373413
1927	26.4726448059082	31.8216533660889	3.30551409721375	-2.18996071815491	-1.50619554519653	-1.9464545249939	-0.101653881371021
1928	26.4726448059082	32.1463279724121	3.04577469825745	0.226916521787643	1.35710787773132	-2.00522065162659	2.33405375480652
1929	25.8232955932617	31.8216533660889	3.24057936668396	2.44054698944092	2.41197562217712	0.643798351287842	1.48892569541931
1930	23.8752498626709	32.1463279724121	3.43538379669189	1.18080973625183	0.0272418223321438	2.49931311607361	-1.41626071929932
1931	24.5245990753174	32.1463279724121	3.04577469825745	-1.67502641677856	-2.28022027015686	0.807758867740631	-2.30327224731445
1932	24.5245990753174	32.471004486084	3.43538379669189	-2.19450616836548	-1.50424754619598	-1.93963634967804	-0.113991506397724
1933	25.8232955932617	33.1203498840332	2.9159049987793	0.235682725906372	1.35191309452057	-2.01268815994263	2.33437848091125
1934	27.1219940185547	32.1463279724121	2.9159049987793	2.4460666179657	2.40937829017639	0.646071076393127	1.48989975452423
1935	26.4726448059082	31.8216533660889	3.04577469825745	1.19054996967316	0.0392547734081745	2.49833917617798	-1.40457236766815
1936	25.1739482879639	33.1203498840332	2.98083996772766	-1.67048096656799	-2.2750256061554	0.800940692424774	-2.31593465805054
1937	27.1219940185547	31.8216533660889	3.11070966720581	-2.19872689247131	-1.50684487819672	-1.93119478225708	-0.102303229272366
1938	27.7713413238525	32.471004486084	3.04577469825745	0.226916521787643	1.34931576251984	-2.00846743583679	2.33794975280762
1939	26.4726448059082	32.1463279724121	2.98083996772766	2.44411849975586	2.40613150596619	0.633733451366425	1.48989975452423
1940	25.8232955932617	32.1463279724121	3.24057936668396	1.19184863567352	0.0301638916134834	2.49574184417725	-1.40944254398346
1941	25.8232955932617	31.172306060791	3.56525373458862	-1.67177963256836	-2.28671383857727	0.813602983951569	-2.30976581573486
1942	27.1219940185547	31.4969806671143	3.56525373458862	-2.19483089447021	-1.50554621219635	-1.93736362457275	-0.11334215849638
1943	25.1739482879639	33.1203498840332	3.11070966720581	0.266851454973221	1.35158848762512	-2.00749349594116	2.33535242080688
1944	26.4726448059082	32.7956771850586	3.1756443977356	2.43243026733398	2.41327428817749	0.626915276050568	1.49412047863007
1945	23.8752498626709	33.1203498840332	3.30551409721375	1.19379663467407	0.0275664981454611	2.49606657028198	-1.40684509277344
1946	23.225902557373	32.1463279724121	3.37044906616211	-1.66820824146271	-2.27405142784119	0.805486142635345	-2.30586957931519
1947	26.4726448059082	32.471004486084	3.11070966720581	-2.20132422447205	-1.5074942111969	-1.93736362457275	-0.125030428171158
1948	24.5245990753174	33.1203498840332	3.24057936668396	0.227241203188896	1.34931576251984	-2.01528549194336	2.33600187301636
1949	25.8232955932617	33.1203498840332	2.85097002983093	2.43632626533508	2.41359901428223	0.622369825839996	1.49736726284027
1950	24.5245990753174	33.4450263977051	2.656165599823	1.19574475288391	0.0467222817242146	2.49768972396851	-1.40489709377289
1951	26.4726448059082	32.1463279724121	2.85097002983093	-1.6665848493576	-2.27372694015503	0.810031592845917	-2.31431126594543
1952	27.1219940185547	32.471004486084	2.98083996772766	-2.19840216636658	-1.51366305351257	-1.93768835067749	-0.112368136644363
1953	24.5245990753174	33.1203498840332	2.9159049987793	0.221721738576889	1.34022486209869	-2.00846743583679	2.33340430259705
1954	24.5245990753174	32.471004486084	2.98083996772766	2.44249510765076	2.41554713249207	0.630486667156219	1.49801659584045
1955	25.1739482879639	32.1463279724121	2.9159049987793	1.20256292819977	0.0408781431615353	2.49963784217834	-1.40976715087891
1956	25.8232955932617	30.8476314544678	3.04577469825745	-1.66431212425232	-2.28151893615723	0.81490170955658	-2.3117139339447
1957	26.4726448059082	31.8216533660889	3.11070966720581	-2.19742822647095	-1.51755917072296	-1.92697405815125	-0.124381080269814
1958	25.8232955932617	33.1203498840332	2.98083996772766	0.225293144583702	1.33762741088867	-2.0149610042572	2.33275508880615
1959	24.5245990753174	33.4450263977051	3.11070966720581	2.43957304954529	2.4142484664917	0.623343825340271	1.49769198894501
1960	21.9272041320801	32.7956771850586	3.30551409721375	1.19347202777863	0.0405534692108631	2.49411845207214	-1.39515686035156
1961	23.8752498626709	32.471004486084	2.9159049987793	-1.66593551635742	-2.27177882194519	0.845421075820923	-2.31333708763123
1962	25.8232955932617	32.471004486084	2.85097002983093	-2.20067501068115	-1.51139032840729	-1.92242860794067	-0.115290202200413
1963	27.1219940185547	31.8216533660889	3.11070966720581	0.216202273964882	1.34477031230927	-2.01918172836304	2.32950830459595
1964	25.1739482879639	33.4450263977051	2.78603529930115	2.44152116775513	2.41522240638733	0.623343825340271	1.50093865394592
1965	24.5245990753174	33.1203498840332	2.78603529930115	1.20451092720032	0.0525664202868938	2.49444317817688	-1.40197503566742
1966	28.420690536499	32.471004486084	3.04577469825745	-1.65911734104156	-2.2766489982605	0.817174434661865	-2.31690859794617
1967	24.5245990753174	33.1203498840332	2.85097002983093	-2.20327234268188	-1.51268911361694	-1.92697405815125	-0.125030428171158
1968	25.8232955932617	32.471004486084	2.9159049987793	0.220098361372948	1.33697807788849	-2.01528549194336	2.33502769470215
1969	24.5245990753174	32.7956771850586	2.78603529930115	2.44022226333618	2.41392374038696	0.621395826339722	1.50126338005066
1970	25.1739482879639	31.8216533660889	2.98083996772766	1.20970571041107	0.0425015166401863	2.49314427375793	-1.39515686035156
1971	25.1739482879639	31.8216533660889	2.98083996772766	-1.66398751735687	-2.28022027015686	0.834706842899323	-2.31625938415527
1972	27.1219940185547	31.172306060791	3.43538379669189	-2.20619440078735	-1.52372801303864	-1.92827272415161	-0.132822617888451
1973	25.1739482879639	33.1203498840332	3.11070966720581	0.214578896760941	1.33210802078247	-2.01950645446777	2.33145642280579
1974	23.8752498626709	33.1203498840332	3.11070966720581	2.43762493133545	2.42074179649353	0.61360365152359	1.50613343715668
1975	23.225902557373	32.7956771850586	3.11070966720581	1.19639408588409	0.0467222817242146	2.49768972396851	-1.39580619335175
1976	23.8752498626709	32.471004486084	3.37044906616211	-1.67015624046326	-2.27112936973572	0.825940608978271	-2.3172333240509
1977	24.5245990753174	33.1203498840332	3.11070966720581	-2.20424628257751	-1.52015662193298	-1.92307794094086	-0.116913571953773
1978	25.8232955932617	33.1203498840332	3.50031876564026	0.211332157254219	1.33762741088867	-2.01431155204773	2.3210666179657
1979	26.4726448059082	32.1463279724121	3.37044906616211	2.44152116775513	2.41554713249207	0.614252984523773	1.5087308883667
1980	27.7713413238525	31.8216533660889	2.98083996772766	1.21132910251617	0.0554884895682335	2.49346899986267	-1.39775419235229
1981	25.8232955932617	32.1463279724121	2.98083996772766	-1.6594420671463	-2.27112936973572	0.829512059688568	-2.31073975563049
1982	27.1219940185547	32.1463279724121	3.37044906616211	-2.19710350036621	-1.52372801303864	-1.92989611625671	-0.135420009493828
1983	25.8232955932617	33.1203498840332	3.04577469825745	0.218799665570259	1.32658851146698	-2.0188570022583	2.33015751838684
1984	27.7713413238525	31.8216533660889	3.30551409721375	2.44281983375549	2.4181444644928	0.609707534313202	1.5119776725769
1985	25.8232955932617	31.172306060791	3.37044906616211	1.21749794483185	0.0532157681882381	2.49541711807251	-1.39580619335175
1986	26.4726448059082	30.8476314544678	3.1756443977356	-1.65035116672516	-2.27859687805176	0.830486059188843	-2.31658387184143
1987	26.4726448059082	31.4969806671143	2.78603529930115	-2.20294761657715	-1.53087079524994	-1.92599999904633	-0.129575878381729
1988	25.1739482879639	33.1203498840332	2.9159049987793	0.201916605234146	1.33015990257263	-2.02080512046814	2.32723546028137
1989	25.1739482879639	32.471004486084	3.04577469825745	2.43600153923035	2.41781973838806	0.608408808708191	1.5103542804718
1990	25.8232955932617	32.1463279724121	3.1756443977356	1.20288753509521	0.0597092546522617	2.49379372596741	-1.39450752735138
1991	24.5245990753174	32.1463279724121	3.50031876564026	-1.66528618335724	-2.26950597763062	0.833408117294312	-2.31366181373596
1992	24.5245990753174	32.7956771850586	2.85097002983093	-2.20814251899719	-1.52015662193298	-1.92697405815125	-0.137692734599113
1993	27.1219940185547	33.1203498840332	2.9159049987793	0.207111388444901	1.32951056957245	-2.02112984657288	2.32756018638611
1994	28.420690536499	31.8216533660889	3.04577469825745	2.43859910964966	2.4181444644928	0.607110142707825	1.51295161247253
1995	27.7713413238525	31.8216533660889	3.11070966720581	1.22464072704315	0.0496443510055542	2.4921703338623	-1.38054645061493
1996	25.1739482879639	32.7956771850586	2.98083996772766	-1.64385759830475	-2.26528525352478	0.828538000583649	-2.31463599205017
1997	25.1739482879639	32.7956771850586	3.24057936668396	-2.20976591110229	-1.52405261993408	-1.92210388183594	-0.145160242915154
1998	27.7713413238525	31.172306060791	3.1756443977356	0.208734765648842	1.32951056957245	-2.01398682594299	2.32398891448975
1999	27.1219940185547	31.8216533660889	2.98083996772766	2.43307948112488	2.41684579849243	0.612954258918762	1.51717245578766
2000	27.1219940185547	30.8476314544678	2.9159049987793	1.21749794483185	0.0623066499829292	2.49898862838745	-1.38541662693024
[truncated: 1,880 more rows]
