# Supplementary material for: Precise instruction and consideration of the vertical and horizontal force component increases validity and reliability of the 90:20 Isometric Posterior Chain Test
Source: PLoS One. 2024 Oct 28;19(10):e0312843. doi: 10.1371/journal.pone.0312843 (PMC11515970; doi:10.1371/journal.pone.0312843)
Supplement: S1 File — (ZIP) [file pone.0312843.s001.zip › S1_Raw_Data/M1_P23_vh_3.csv]

1	69.97900390625	-5.51589202880859	3.30551409721375	-0.00457625929266214	-0.00100484199356288	-0.00619963090866804	-0.00555028254166245
2	70.6283493041992	-3.89252042770386	3.1756443977356	0.000293855206109583	-3.08191010844894e-05	0.00841071270406246	-0.00457625929266214
3	69.97900390625	-2.91849732398987	3.30551409721375	0.00743668992072344	0.0022419011220336	0.000943203864153475	-0.000680167751852423
4	71.277702331543	-4.54186916351318	3.11070966720581	0.00354059832170606	-0.000680167751852423	0.00354059832170606	-0.000680167751852423
5	69.3296508789063	-4.21719455718994	3.04577469825745	-0.00392691092565656	-3.08191010844894e-05	0.00548864435404539	-0.00490093370899558
6	69.97900390625	-4.86654329299927	2.9159049987793	-0.00425158534198999	-0.00197886489331722	0.000943203864153475	-0.00132951640989631
7	71.277702331543	-3.89252042770386	2.9159049987793	-0.00587495695799589	0.0103587592020631	0.0116574559360743	-0.00619963090866804
8	72.5764007568359	-4.54186916351318	3.30551409721375	-0.00490093370899558	0.00159255252219737	0.00483929552137852	-0.00100484199356288
9	73.2257461547852	-4.21719455718994	3.43538379669189	0.00808603875339031	-0.00132951640989631	0.00678734155371785	-0.00425158534198999
10	69.97900390625	-3.89252042770386	2.72110033035278	-0.00197886489331722	0.00126787810586393	-0.00392691092565656	-0.00360223650932312
11	71.277702331543	-4.54186916351318	2.78603529930115	-0.0026282137259841	-0.00587495695799589	-0.00912170019000769	-3.08191010844894e-05
12	69.97900390625	-3.89252042770386	2.9159049987793	-0.00132951640989631	0.00711201597005129	-0.00457625929266214	-0.00619963090866804
13	70.6283493041992	-3.89252042770386	3.30551409721375	-0.00652430532500148	0.00321592413820326	0.000293855206109583	-0.00295288790948689
14	70.6283493041992	-4.86654329299927	3.24057936668396	0.0116574559360743	0.00126787810586393	-0.0172385573387146	-0.00684897974133492
15	71.9270477294922	-6.489914894104	3.50031876564026	-0.00100484199356288	-0.00717365415766835	-0.00327756232582033	-3.08191010844894e-05
16	70.6283493041992	-4.54186916351318	3.1756443977356	-0.0110697457566857	-0.00132951640989631	-0.00360223650932312	-0.00165419070981443
17	69.97900390625	-3.89252042770386	2.85097002983093	-0.00490093370899558	0.0103587592020631	-0.00522560812532902	0.000293855206109583
18	71.277702331543	-3.89252042770386	2.85097002983093	-0.0100957229733467	-0.000680167751852423	-0.00684897974133492	0.00159255252219737
19	69.3296508789063	-3.24317169189453	3.04577469825745	0.00256657530553639	-0.00197886489331722	0.00191722682211548	0.0194496400654316
20	69.97900390625	-4.86654329299927	3.24057936668396	-0.00814767740666866	0.000618529506027699	-0.00879702530801296	0.00386527273803949
21	69.97900390625	-4.54186916351318	3.50031876564026	-0.00295288790948689	0.000293855206109583	-0.00230353930965066	0.00354059832170606
22	69.97900390625	-3.24317169189453	3.50031876564026	0.00321592413820326	0.00321592413820326	0.00418994715437293	0.00938473641872406
23	69.97900390625	-4.21719455718994	2.78603529930115	0.00678734155371785	-0.000355493422830477	0.00321592413820326	0.00418994715437293
24	71.277702331543	-4.86654329299927	2.85097002983093	-0.000355493422830477	-0.0107450718060136	-0.00457625929266214	0.00483929552137852
25	70.6283493041992	-4.21719455718994	2.72110033035278	-0.00197886489331722	-0.00457625929266214	-0.00230353930965066	0.00646266713738441
26	69.97900390625	-3.56784605979919	2.9159049987793	0.000293855206109583	-0.00197886489331722	-0.00100484199356288	-0.0113944197073579
27	69.97900390625	-3.89252042770386	3.30551409721375	-0.00165419070981443	0.00613799272105098	0.00678734155371785	0.00256657530553639
28	69.97900390625	-4.54186916351318	3.56525373458862	-3.08191010844894e-05	0.000293855206109583	-0.00522560812532902	-0.00230353930965066
29	72.5764007568359	-5.51589202880859	2.9159049987793	-3.08191010844894e-05	-0.00327756232582033	0.00678734155371785	-0.00555028254166245
30	71.9270477294922	-6.16524076461792	3.37044906616211	0.00354059832170606	-0.00749832857400179	0.00418994715437293	0.00418994715437293
31	69.97900390625	-3.89252042770386	3.04577469825745	0.000618529506027699	-0.00619963090866804	-0.00100484199356288	-0.00425158534198999
32	70.6283493041992	-4.54186916351318	3.24057936668396	-0.00587495695799589	0.0022419011220336	-0.00522560812532902	0.000943203864153475
33	69.3296508789063	-3.56784605979919	3.11070966720581	-0.0110697457566857	0.00808603875339031	-0.00977104809135199	0.000618529506027699
34	69.97900390625	-4.86654329299927	3.56525373458862	-0.0204853005707264	-0.00814767740666866	-0.00392691092565656	0.00873538758605719
35	67.3816070556641	-3.89252042770386	2.72110033035278	-0.0100957229733467	-0.00295288790948689	-0.00392691092565656	0.01100810803473
36	68.680305480957	-3.89252042770386	2.85097002983093	-0.00749832857400179	-0.000355493422830477	-0.00652430532500148	0.0230210572481155
37	71.9270477294922	-4.21719455718994	3.1756443977356	-0.00457625929266214	0.00451462110504508	-0.00619963090866804	0.00970941036939621
38	69.97900390625	-4.21719455718994	2.98083996772766	-0.00490093370899558	-0.000680167751852423	-0.00132951640989631	0.00613799272105098
39	70.6283493041992	-3.24317169189453	2.85097002983093	-0.00295288790948689	0.000618529506027699	-0.00457625929266214	0.00906006153672934
40	69.97900390625	-3.56784605979919	2.9159049987793	0.00841071270406246	0.00386527273803949	-0.00912170019000769	0.00581331877037883
41	72.5764007568359	-4.54186916351318	3.11070966720581	-0.000680167751852423	-0.00230353930965066	-0.00490093370899558	-0.00912170019000769
42	71.277702331543	-4.21719455718994	3.1756443977356	-0.00230353930965066	0.00191722682211548	-0.00425158534198999	0.000618529506027699
43	71.9270477294922	-4.86654329299927	3.11070966720581	-0.00197886489331722	0.00256657530553639	0.00678734155371785	-0.0130177913233638
44	70.6283493041992	-4.54186916351318	3.04577469825745	-0.000355493422830477	-0.0133424662053585	-0.0100957229733467	-3.08191010844894e-05
45	69.97900390625	-4.21719455718994	3.04577469825745	0.00191722682211548	-0.0162645354866982	-0.00457625929266214	-0.00132951640989631
46	69.97900390625	-3.89252042770386	3.30551409721375	0.00191722682211548	0.00321592413820326	0.00159255252219737	-0.00977104809135199
47	70.6283493041992	-3.56784605979919	3.04577469825745	0.00354059832170606	0.00126787810586393	-0.00100484199356288	-0.0104203969240189
48	68.680305480957	-3.56784605979919	2.85097002983093	-0.00490093370899558	0.00938473641872406	0.0103587592020631	-0.00197886489331722
49	69.97900390625	-3.89252042770386	2.85097002983093	-0.00490093370899558	0.00126787810586393	-0.00197886489331722	0.00354059832170606
50	69.3296508789063	-4.21719455718994	3.11070966720581	-0.0107450718060136	-0.00490093370899558	-0.00717365415766835	-0.00392691092565656
51	69.97900390625	-3.24317169189453	3.11070966720581	-0.00392691092565656	-0.00327756232582033	-0.00652430532500148	0.00289124972186983
52	72.5764007568359	-4.86654329299927	3.37044906616211	0.000618529506027699	0.0103587592020631	-0.00197886489331722	0.00159255252219737
53	71.277702331543	-4.21719455718994	3.24057936668396	-0.0026282137259841	0.00808603875339031	-0.00749832857400179	0.00256657530553639
54	72.5764007568359	-4.21719455718994	2.59123063087463	0.00418994715437293	0.00841071270406246	-0.0113944197073579	0.000943203864153475
55	69.3296508789063	-3.24317169189453	2.59123063087463	-0.00165419070981443	0.00256657530553639	-0.0100957229733467	0.00191722682211548
56	69.3296508789063	-3.89252042770386	3.11070966720581	-0.00879702530801296	0.00743668992072344	-0.00684897974133492	-0.00555028254166245
57	70.6283493041992	-3.89252042770386	3.24057936668396	-0.000355493422830477	0.00159255252219737	-0.00782300252467394	0.000293855206109583
58	71.277702331543	-5.19121742248535	3.37044906616211	-0.00587495695799589	-0.000355493422830477	0.00321592413820326	0.000618529506027699
59	71.9270477294922	-5.19121742248535	3.50031876564026	0.00418994715437293	-0.00912170019000769	-0.00555028254166245	0.00386527273803949
60	69.97900390625	-4.54186916351318	2.98083996772766	0.00191722682211548	-0.00425158534198999	-0.00230353930965066	-0.00197886489331722
61	73.2257461547852	-3.89252042770386	2.78603529930115	-0.00230353930965066	-0.00132951640989631	-0.00587495695799589	-0.000355493422830477
62	71.277702331543	-4.21719455718994	3.11070966720581	-0.00619963090866804	-0.0026282137259841	-3.08191010844894e-05	-0.00165419070981443
63	69.97900390625	-4.21719455718994	3.24057936668396	-0.00360223650932312	0.0022419011220336	0.000293855206109583	0.00126787810586393
64	68.0309600830078	-2.59382319450378	2.78603529930115	-0.000680167751852423	-0.00327756232582033	-0.00587495695799589	0.00451462110504508
65	68.680305480957	-3.89252042770386	3.69512343406677	-0.000680167751852423	0.000618529506027699	0.000293855206109583	0.00548864435404539
66	71.277702331543	-4.21719455718994	3.1756443977356	0.00483929552137852	0.00256657530553639	-0.00879702530801296	-3.08191010844894e-05
67	71.9270477294922	-4.21719455718994	3.11070966720581	-3.08191010844894e-05	0.00646266713738441	0.00906006153672934	0.000618529506027699
68	71.277702331543	-4.21719455718994	3.11070966720581	0.00711201597005129	0.00808603875339031	0.00256657530553639	-0.0026282137259841
69	69.97900390625	-2.59382319450378	2.72110033035278	0.00289124972186983	-0.0026282137259841	-0.00522560812532902	0.00418994715437293
70	71.9270477294922	-3.56784605979919	2.9159049987793	0.00970941036939621	0.00159255252219737	-0.00295288790948689	0.00418994715437293
71	71.9270477294922	-4.21719455718994	3.37044906616211	0.00191722682211548	0.00289124972186983	-3.08191010844894e-05	-0.00197886489331722
72	71.9270477294922	-3.56784605979919	3.1756443977356	-0.00230353930965066	0.00906006153672934	0.00483929552137852	-0.00197886489331722
73	72.5764007568359	-5.84056615829468	3.11070966720581	-0.00327756232582033	-0.00392691092565656	-0.00782300252467394	-0.00392691092565656
74	70.6283493041992	-3.89252042770386	2.9159049987793	0.00354059832170606	0.00159255252219737	-0.00295288790948689	-0.00749832857400179
75	71.277702331543	-4.54186916351318	3.30551409721375	-0.00555028254166245	-0.00522560812532902	-0.00782300252467394	-0.00100484199356288
76	71.277702331543	-4.21719455718994	3.1756443977356	-0.00619963090866804	0.000943203864153475	0.00321592413820326	-0.0110697457566857
77	70.6283493041992	-4.21719455718994	3.43538379669189	-0.00360223650932312	-0.00165419070981443	-0.00782300252467394	0.00873538758605719
78	69.97900390625	-4.21719455718994	3.50031876564026	-0.00847235135734081	0.00483929552137852	0.000943203864153475	-0.000355493422830477
79	69.97900390625	-4.21719455718994	3.1756443977356	-0.00847235135734081	0.0022419011220336	-0.00587495695799589	-0.00100484199356288
80	72.5764007568359	-4.86654329299927	3.11070966720581	-0.000355493422830477	0.00191722682211548	-0.00847235135734081	-0.0026282137259841
81	69.97900390625	-2.59382319450378	2.85097002983093	-0.00457625929266214	-0.00457625929266214	-3.08191010844894e-05	-0.0165892094373703
82	70.6283493041992	-4.21719455718994	3.1756443977356	-0.00912170019000769	-0.0026282137259841	-0.00197886489331722	-0.00490093370899558
83	69.3296508789063	-3.89252042770386	2.656165599823	0.00548864435404539	0.00548864435404539	-0.00197886489331722	-0.00522560812532902
84	72.5764007568359	-4.54186916351318	3.11070966720581	0.00743668992072344	-0.00327756232582033	0.00451462110504508	-0.0026282137259841
85	71.9270477294922	-4.54186916351318	3.30551409721375	0.00613799272105098	-0.00425158534198999	-0.00230353930965066	-0.00619963090866804
86	71.277702331543	-3.89252042770386	3.11070966720581	0.00873538758605719	0.00418994715437293	-0.00749832857400179	-0.00749832857400179
87	71.9270477294922	-5.19121742248535	3.1756443977356	0.0165275707840919	0.00581331877037883	0.00256657530553639	0.00159255252219737
88	70.6283493041992	-5.84056615829468	3.11070966720581	0.00126787810586393	-0.0026282137259841	0.00321592413820326	0.00483929552137852
89	70.6283493041992	-5.19121742248535	3.30551409721375	0.00321592413820326	-0.0117190945893526	0.00321592413820326	0.00483929552137852
90	70.6283493041992	-3.56784605979919	2.98083996772766	0.00776136433705688	-0.0026282137259841	-0.00360223650932312	0.000618529506027699
91	71.277702331543	-3.89252042770386	3.43538379669189	0.000618529506027699	0.00970941036939621	-0.00360223650932312	0.0022419011220336
92	68.0309600830078	-3.56784605979919	3.04577469825745	-0.0110697457566857	0.00743668992072344	-0.00490093370899558	-0.000355493422830477
93	66.7322616577148	-3.24317169189453	2.9159049987793	-0.00912170019000769	0.00873538758605719	0.000293855206109583	0.00289124972186983
94	68.680305480957	-3.89252042770386	3.56525373458862	0.00289124972186983	0.00613799272105098	-0.00879702530801296	-3.08191010844894e-05
95	70.6283493041992	-4.86654329299927	3.24057936668396	0.00516396993771195	-0.00295288790948689	-0.0123684434220195	-0.00522560812532902
96	70.6283493041992	-3.56784605979919	2.98083996772766	-0.00652430532500148	0.000618529506027699	0.00159255252219737	0.00516396993771195
97	70.6283493041992	-3.56784605979919	2.656165599823	-0.00230353930965066	0.00808603875339031	-0.0143164889886975	-0.00327756232582033
98	69.3296508789063	-2.91849732398987	2.656165599823	-0.00132951640989631	0.00646266713738441	-0.000680167751852423	0.00256657530553639
99	69.97900390625	-3.89252042770386	2.656165599823	-0.00197886489331722	-0.00425158534198999	-0.0100957229733467	0.00321592413820326
100	71.9270477294922	-4.86654329299927	2.78603529930115	0.00256657530553639	-0.00360223650932312	-0.00782300252467394	-0.00100484199356288
101	71.277702331543	-5.84056615829468	3.1756443977356	0.00126787810586393	-3.08191010844894e-05	0.00191722682211548	0.0022419011220336
102	70.6283493041992	-5.19121742248535	2.98083996772766	0.00321592413820326	-0.00555028254166245	0.00483929552137852	-0.00392691092565656
103	69.3296508789063	-4.21719455718994	3.04577469825745	0.00516396993771195	-0.00327756232582033	0.0022419011220336	0.000293855206109583
104	73.2257461547852	-5.51589202880859	3.56525373458862	-0.00360223650932312	0.00289124972186983	0.000293855206109583	0.0022419011220336
105	71.277702331543	-4.54186916351318	2.78603529930115	0.00841071270406246	0.00256657530553639	-0.000355493422830477	0.00321592413820326
106	68.680305480957	-4.21719455718994	2.72110033035278	-0.00165419070981443	0.00386527273803949	0.00418994715437293	0.000618529506027699
107	66.0829086303711	-3.89252042770386	3.1756443977356	-0.00782300252467394	0.00841071270406246	0.0022419011220336	-0.00360223650932312
108	69.3296508789063	-4.86654329299927	3.37044906616211	-0.00555028254166245	-0.000355493422830477	0.00289124972186983	-0.000680167751852423
109	71.9270477294922	-4.86654329299927	3.43538379669189	0.00548864435404539	-0.00165419070981443	-0.00814767740666866	0.0022419011220336
110	68.680305480957	-3.56784605979919	3.24057936668396	0.000293855206109583	-0.00360223650932312	0.00678734155371785	0.00873538758605719
111	71.277702331543	-4.21719455718994	2.9159049987793	-0.00360223650932312	0.00386527273803949	-0.0110697457566857	0.00159255252219737
112	71.9270477294922	-4.86654329299927	2.85097002983093	-0.00587495695799589	0.00841071270406246	-0.00392691092565656	-0.00132951640989631
113	68.680305480957	-4.21719455718994	2.85097002983093	-0.00879702530801296	0.00451462110504508	-0.00197886489331722	0.000618529506027699
114	71.9270477294922	-5.51589202880859	3.1756443977356	-0.00587495695799589	-0.00490093370899558	-0.0026282137259841	0.00256657530553639
115	69.97900390625	-3.56784605979919	3.04577469825745	-0.0026282137259841	0.00743668992072344	-0.00165419070981443	0.000293855206109583
116	71.277702331543	-4.86654329299927	3.1756443977356	-0.00457625929266214	0.00743668992072344	-0.00295288790948689	0.00191722682211548
117	69.97900390625	-5.51589202880859	3.30551409721375	-0.00425158534198999	-0.00782300252467394	-0.00490093370899558	0.00191722682211548
118	69.97900390625	-4.54186916351318	3.37044906616211	0.00548864435404539	0.000293855206109583	0.000618529506027699	-0.00230353930965066
119	69.97900390625	-4.54186916351318	3.04577469825745	-0.0026282137259841	-0.00490093370899558	0.00321592413820326	0.00581331877037883
120	70.6283493041992	-3.56784605979919	2.85097002983093	0.00776136433705688	0.00159255252219737	-0.00782300252467394	0.00938473641872406
121	71.277702331543	-5.19121742248535	3.30551409721375	0.00386527273803949	0.0022419011220336	-0.00684897974133492	0.00289124972186983
122	66.0829086303711	-3.89252042770386	3.11070966720581	-0.0165892094373703	-0.00132951640989631	0.0022419011220336	-0.00327756232582033
123	68.680305480957	-5.51589202880859	3.63018846511841	0.0100340843200684	0.00483929552137852	0.000943203864153475	0.0162028968334198
124	69.3296508789063	-3.56784605979919	2.98083996772766	0.00581331877037883	-0.000680167751852423	0.00321592413820326	0.00873538758605719
125	69.3296508789063	-4.21719455718994	2.9159049987793	-0.00425158534198999	0.00126787810586393	-0.00555028254166245	0.00321592413820326
126	69.97900390625	-4.21719455718994	2.85097002983093	0.00191722682211548	-0.00230353930965066	0.00126787810586393	-0.00100484199356288
127	69.97900390625	-4.21719455718994	2.656165599823	-0.00522560812532902	0.00354059832170606	-0.00132951640989631	0.00613799272105098
128	70.6283493041992	-4.21719455718994	2.78603529930115	0.00841071270406246	0.00451462110504508	-0.00132951640989631	0.00126787810586393
129	71.9270477294922	-3.89252042770386	3.11070966720581	0.00418994715437293	-0.000680167751852423	-0.00230353930965066	0.00841071270406246
130	71.277702331543	-5.51589202880859	3.43538379669189	0.00418994715437293	0.000618529506027699	-0.00425158534198999	0.0155535480007529
131	69.3296508789063	-4.21719455718994	2.656165599823	-0.000680167751852423	0.00159255252219737	0.00678734155371785	-0.00912170019000769
132	71.277702331543	-6.489914894104	2.9159049987793	-0.00490093370899558	-0.00684897974133492	0.00126787810586393	0.0288651939481497
133	71.9270477294922	-6.489914894104	3.24057936668396	0.000293855206109583	0.00256657530553639	-0.0100957229733467	0.0178262684494257
134	69.97900390625	-4.54186916351318	2.9159049987793	-0.0026282137259841	-0.00197886489331722	-0.00879702530801296	0.0158782228827477
135	69.3296508789063	-4.21719455718994	3.24057936668396	0.00386527273803949	-0.000355493422830477	-0.00555028254166245	-0.000355493422830477
136	71.9270477294922	-5.19121742248535	3.50031876564026	-0.00425158534198999	0.00581331877037883	-0.0104203969240189	-0.000680167751852423
137	69.3296508789063	-5.19121742248535	3.11070966720581	-0.00555028254166245	0.000943203864153475	-0.00457625929266214	0.000618529506027699
138	68.680305480957	-5.19121742248535	3.11070966720581	-3.08191010844894e-05	0.00548864435404539	-0.00619963090866804	0.00256657530553639
139	69.97900390625	-5.19121742248535	3.1756443977356	0.000943203864153475	0.00386527273803949	-0.0117190945893526	0.000618529506027699
140	69.97900390625	-4.54186916351318	3.11070966720581	0.00938473641872406	-0.0026282137259841	-0.0100957229733467	-0.0104203969240189
141	69.97900390625	-3.56784605979919	2.98083996772766	-0.0026282137259841	0.00678734155371785	0.00289124972186983	-0.00944637414067984
142	71.277702331543	-5.51589202880859	3.50031876564026	0.000943203864153475	0.00418994715437293	0.000618529506027699	-0.0169138833880424
143	70.6283493041992	-4.86654329299927	3.04577469825745	-3.08191010844894e-05	-0.00652430532500148	0.00191722682211548	-0.0143164889886975
144	69.3296508789063	-3.89252042770386	3.04577469825745	-0.000355493422830477	0.00418994715437293	-0.00230353930965066	-0.0123684434220195
145	70.6283493041992	-4.86654329299927	3.50031876564026	0.00418994715437293	-0.00944637414067984	-0.00555028254166245	-0.0152905117720366
146	71.9270477294922	-4.86654329299927	3.50031876564026	0.00191722682211548	-0.00295288790948689	-0.000680167751852423	-0.0204853005707264
147	71.277702331543	-5.84056615829468	3.43538379669189	-0.00587495695799589	-0.00652430532500148	0.000943203864153475	-0.0195112787187099
148	69.97900390625	-5.51589202880859	3.43538379669189	0.00354059832170606	-0.0107450718060136	0.00256657530553639	-0.00587495695799589
149	69.97900390625	-4.86654329299927	3.24057936668396	0.00354059832170606	-0.00619963090866804	-0.00360223650932312	-0.017887907102704
150	70.6283493041992	-4.86654329299927	3.04577469825745	0.00711201597005129	-0.00132951640989631	-0.00457625929266214	-0.00457625929266214
151	69.3296508789063	-4.86654329299927	3.24057936668396	-0.00295288790948689	0.00451462110504508	0.000618529506027699	-0.0113944197073579
152	70.6283493041992	-4.21719455718994	3.11070966720581	-0.0143164889886975	0.00483929552137852	-0.0107450718060136	-0.0172385573387146
153	68.680305480957	-3.89252042770386	3.43538379669189	-0.00619963090866804	0.00548864435404539	-0.000680167751852423	-0.00879702530801296
154	67.3816070556641	-3.56784605979919	3.43538379669189	-0.00847235135734081	0.00483929552137852	-0.0133424662053585	-0.00457625929266214
155	71.277702331543	-4.54186916351318	3.63018846511841	-0.00587495695799589	-0.00392691092565656	-0.0110697457566857	0.000943203864153475
156	69.3296508789063	-3.89252042770386	2.85097002983093	-0.00619963090866804	0.0022419011220336	-0.00425158534198999	-0.000355493422830477
157	70.6283493041992	-3.89252042770386	2.78603529930115	-0.00717365415766835	0.00776136433705688	-0.000680167751852423	-0.00360223650932312
158	69.3296508789063	-3.24317169189453	2.78603529930115	-0.00197886489331722	0.00678734155371785	-0.00717365415766835	0.00873538758605719
159	70.6283493041992	-3.89252042770386	2.9159049987793	-0.0026282137259841	0.000293855206109583	-0.00944637414067984	-0.00490093370899558
160	69.97900390625	-3.24317169189453	3.11070966720581	-0.00360223650932312	-0.00197886489331722	-0.00490093370899558	-0.00652430532500148
161	71.277702331543	-4.86654329299927	3.50031876564026	-0.00100484199356288	0.00354059832170606	-0.00132951640989631	-0.00197886489331722
162	71.277702331543	-5.19121742248535	3.43538379669189	0.000943203864153475	-0.00327756232582033	0.00289124972186983	-0.00587495695799589
163	69.97900390625	-5.19121742248535	2.78603529930115	0.00289124972186983	-0.0133424662053585	0.00581331877037883	0.00548864435404539
164	70.6283493041992	-4.54186916351318	3.11070966720581	0.00646266713738441	-0.0110697457566857	-0.00457625929266214	0.00711201597005129
165	70.6283493041992	-4.21719455718994	3.24057936668396	0.00548864435404539	-0.00782300252467394	0.000618529506027699	0.00548864435404539
166	70.6283493041992	-4.54186916351318	3.43538379669189	0.00386527273803949	0.0022419011220336	0.00808603875339031	0.00776136433705688
167	69.3296508789063	-3.56784605979919	3.30551409721375	-0.00327756232582033	-3.08191010844894e-05	0.00321592413820326	0.00191722682211548
168	66.0829086303711	-3.89252042770386	3.24057936668396	-0.000355493422830477	0.00289124972186983	0.00548864435404539	0.00581331877037883
169	69.3296508789063	-4.86654329299927	3.04577469825745	0.00483929552137852	0.000943203864153475	-0.0026282137259841	0.00581331877037883
170	69.97900390625	-3.24317169189453	3.1756443977356	-0.00100484199356288	-0.00425158534198999	0.00159255252219737	-0.00490093370899558
171	71.277702331543	-3.56784605979919	2.9159049987793	0.000618529506027699	0.00613799272105098	-0.00392691092565656	-0.00717365415766835
172	71.9270477294922	-4.54186916351318	3.04577469825745	0.00808603875339031	0.01100810803473	-0.00100484199356288	-0.00879702530801296
173	70.6283493041992	-3.56784605979919	2.72110033035278	0.000943203864153475	0.012956153601408	-0.00295288790948689	-0.00425158534198999
174	72.5764007568359	-4.54186916351318	3.30551409721375	0.00548864435404539	-0.00132951640989631	-0.000355493422830477	-0.00457625929266214
175	71.277702331543	-4.21719455718994	2.656165599823	-0.0026282137259841	0.00646266713738441	-0.0123684434220195	0.000943203864153475
176	71.277702331543	-4.54186916351318	2.85097002983093	0.00159255252219737	-0.00197886489331722	-0.00944637414067984	-0.00360223650932312
177	71.9270477294922	-4.86654329299927	2.85097002983093	0.00646266713738441	-3.08191010844894e-05	-0.000680167751852423	-0.000680167751852423
178	71.277702331543	-5.84056615829468	3.30551409721375	0.00321592413820326	0.00354059832170606	-0.0120437685400248	-3.08191010844894e-05
179	71.9270477294922	-5.51589202880859	3.37044906616211	0.00289124972186983	-0.000680167751852423	-0.00457625929266214	0.000293855206109583
180	69.97900390625	-3.89252042770386	3.30551409721375	-0.00230353930965066	-0.00327756232582033	-0.00879702530801296	0.00451462110504508
181	72.5764007568359	-4.21719455718994	3.04577469825745	-0.00360223650932312	0.000293855206109583	0.00743668992072344	0.00451462110504508
182	68.0309600830078	-3.24317169189453	2.72110033035278	-0.00619963090866804	0.00289124972186983	-0.00230353930965066	0.00451462110504508
183	66.7322616577148	-3.56784605979919	2.85097002983093	-0.00230353930965066	0.00938473641872406	0.00678734155371785	0.01100810803473
184	68.0309600830078	-3.89252042770386	3.30551409721375	-0.00457625929266214	-0.00132951640989631	-0.00749832857400179	0.00743668992072344
185	69.97900390625	-4.86654329299927	3.37044906616211	0.00516396993771195	-0.0026282137259841	-0.0026282137259841	0.00743668992072344
186	71.277702331543	-3.89252042770386	3.1756443977356	-0.000355493422830477	-0.00230353930965066	0.00159255252219737	-0.00360223650932312
187	70.6283493041992	-3.24317169189453	3.04577469825745	-0.00295288790948689	0.00516396993771195	0.00289124972186983	0.00256657530553639
188	70.6283493041992	-3.24317169189453	2.52629590034485	-0.00425158534198999	0.00354059832170606	-3.08191010844894e-05	0.00191722682211548
189	71.9270477294922	-3.24317169189453	2.656165599823	-0.00100484199356288	0.00191722682211548	0.000943203864153475	0.00548864435404539
190	71.9270477294922	-4.86654329299927	3.1756443977356	-0.00749832857400179	0.00678734155371785	-0.00652430532500148	-0.000355493422830477
191	69.3296508789063	-3.56784605979919	3.37044906616211	-0.0100957229733467	-0.00132951640989631	0.000293855206109583	-0.000355493422830477
192	69.3296508789063	-4.21719455718994	3.43538379669189	-0.00847235135734081	0.00743668992072344	0.000293855206109583	0.00548864435404539
193	69.97900390625	-5.19121742248535	3.50031876564026	-0.00944637414067984	-0.00619963090866804	-0.0026282137259841	0.00256657530553639
194	69.97900390625	-5.19121742248535	2.98083996772766	0.00548864435404539	0.00191722682211548	0.00256657530553639	0.00711201597005129
195	70.6283493041992	-4.21719455718994	2.98083996772766	-3.08191010844894e-05	-0.00100484199356288	-0.0117190945893526	-0.000680167751852423
196	69.97900390625	-3.56784605979919	2.85097002983093	0.00516396993771195	0.00321592413820326	-0.0117190945893526	-0.00360223650932312
197	67.3816070556641	-3.56784605979919	3.11070966720581	-0.00847235135734081	0.00613799272105098	-0.00327756232582033	-0.000355493422830477
198	68.680305480957	-3.89252042770386	3.11070966720581	0.0200989879667759	0.00386527273803949	0.000293855206109583	0.00126787810586393
199	69.97900390625	-4.86654329299927	3.50031876564026	0.0165275707840919	0.00451462110504508	0.000943203864153475	0.00646266713738441
200	69.3296508789063	-3.56784605979919	2.98083996772766	0.00906006153672934	-0.00327756232582033	-0.00522560812532902	-0.00425158534198999
201	68.680305480957	-3.56784605979919	2.78603529930115	0.00516396993771195	0.000618529506027699	-0.00100484199356288	0.000618529506027699
202	71.277702331543	-5.19121742248535	3.11070966720581	0.0233457311987877	0.000943203864153475	0.00938473641872406	0.0022419011220336
203	70.6283493041992	-3.89252042770386	2.85097002983093	0.00321592413820326	0.00354059832170606	-3.08191010844894e-05	-0.000355493422830477
204	70.6283493041992	-4.86654329299927	3.24057936668396	-0.00100484199356288	-0.00522560812532902	0.000293855206109583	0.00613799272105098
205	71.277702331543	-3.89252042770386	3.30551409721375	0.020423661917448	-0.00197886489331722	0.000618529506027699	0.00418994715437293
206	69.97900390625	-3.24317169189453	3.04577469825745	0.0116574559360743	0.00126787810586393	0.000943203864153475	0.000293855206109583
207	70.6283493041992	-4.21719455718994	2.85097002983093	-0.0136671401560307	0.00613799272105098	0.0142548503354192	0.000618529506027699
208	69.97900390625	-4.86654329299927	3.11070966720581	0.000618529506027699	-0.00879702530801296	0.00386527273803949	0.00613799272105098
209	69.3296508789063	-4.54186916351318	3.04577469825745	-0.00360223650932312	0.000293855206109583	-0.000680167751852423	0.00159255252219737
210	69.97900390625	-3.89252042770386	2.98083996772766	0.0100340843200684	-0.0107450718060136	0.00191722682211548	-3.08191010844894e-05
211	70.6283493041992	-4.54186916351318	3.37044906616211	-0.00425158534198999	0.00354059832170606	0.00191722682211548	0.00191722682211548
212	68.680305480957	-3.89252042770386	3.24057936668396	-0.00749832857400179	0.00743668992072344	-0.00197886489331722	0.00743668992072344
213	68.680305480957	-4.21719455718994	3.04577469825745	-0.0107450718060136	0.0123068047687411	-0.00457625929266214	0.0113327819854021
214	69.97900390625	-4.54186916351318	2.9159049987793	-0.00619963090866804	0.00743668992072344	-0.00392691092565656	0.0136055024340749
215	69.3296508789063	-3.89252042770386	2.85097002983093	-0.00100484199356288	0.000943203864153475	-0.0107450718060136	0.0259431265294552
216	69.3296508789063	-3.56784605979919	3.1756443977356	-0.00230353930965066	0.00516396993771195	-0.00197886489331722	0.0100340843200684
217	69.97900390625	-3.89252042770386	2.9159049987793	-0.00100484199356288	0.00581331877037883	-0.00944637414067984	0.00159255252219737
218	69.3296508789063	-3.56784605979919	3.04577469825745	-0.0026282137259841	-0.00490093370899558	-0.00912170019000769	0.000943203864153475
219	71.9270477294922	-5.19121742248535	2.9159049987793	0.00126787810586393	0.00289124972186983	-0.0130177913233638	-0.00490093370899558
220	68.680305480957	-4.86654329299927	3.04577469825745	0.00159255252219737	0.00256657530553639	-0.000355493422830477	-0.00879702530801296
221	69.97900390625	-4.54186916351318	2.85097002983093	-0.00132951640989631	0.000293855206109583	-0.00425158534198999	-0.00555028254166245
222	70.6283493041992	-5.84056615829468	3.04577469825745	0.000293855206109583	-0.00295288790948689	0.00613799272105098	-0.00944637414067984
223	69.97900390625	-6.16524076461792	3.37044906616211	0.00711201597005129	-0.00522560812532902	0.0022419011220336	-0.000355493422830477
224	71.9270477294922	-5.51589202880859	3.1756443977356	0.00678734155371785	-0.00327756232582033	-0.00165419070981443	0.000293855206109583
225	68.680305480957	-2.91849732398987	3.04577469825745	0.00386527273803949	-0.00587495695799589	0.00548864435404539	-0.00717365415766835
226	68.0309600830078	-4.86654329299927	3.11070966720581	-0.00717365415766835	0.00256657530553639	-0.00132951640989631	0.00581331877037883
227	69.3296508789063	-4.54186916351318	3.04577469825745	-0.00782300252467394	0.0116574559360743	0.000618529506027699	-0.00392691092565656
228	67.3816070556641	-5.19121742248535	3.30551409721375	-0.00587495695799589	0.00451462110504508	0.00711201597005129	-0.00100484199356288
229	68.680305480957	-4.54186916351318	3.24057936668396	-0.00360223650932312	0.00159255252219737	0.00418994715437293	-0.00295288790948689
230	69.3296508789063	-4.21719455718994	3.11070966720581	0.00289124972186983	-0.00490093370899558	-0.00295288790948689	0.00289124972186983
231	71.277702331543	-4.86654329299927	3.24057936668396	-0.00295288790948689	-0.00425158534198999	-0.0026282137259841	-0.00360223650932312
232	70.6283493041992	-4.54186916351318	2.85097002983093	-0.00587495695799589	0.00451462110504508	0.000293855206109583	-0.0120437685400248
233	69.97900390625	-4.54186916351318	3.04577469825745	-0.00977104809135199	0.000943203864153475	-0.00360223650932312	-0.0143164889886975
234	68.680305480957	-3.89252042770386	2.9159049987793	0.00776136433705688	-0.000355493422830477	-0.00749832857400179	-0.00295288790948689
235	68.680305480957	-4.54186916351318	3.43538379669189	-0.00684897974133492	0.00354059832170606	-0.0104203969240189	-0.00165419070981443
236	70.6283493041992	-5.51589202880859	3.63018846511841	0.00678734155371785	0.00483929552137852	-0.00392691092565656	-0.00684897974133492
237	70.6283493041992	-5.84056615829468	3.76005816459656	-3.08191010844894e-05	-0.00327756232582033	-0.00977104809135199	0.0022419011220336
238	69.97900390625	-4.86654329299927	3.11070966720581	0.00418994715437293	-0.00749832857400179	-0.00879702530801296	-0.000355493422830477
239	68.680305480957	-3.56784605979919	2.85097002983093	-3.08191010844894e-05	-0.00132951640989631	-0.00814767740666866	-0.00717365415766835
240	69.97900390625	-4.86654329299927	3.1756443977356	-0.00847235135734081	0.00321592413820326	-0.00360223650932312	-0.00100484199356288
241	68.0309600830078	-4.21719455718994	3.1756443977356	0.00159255252219737	0.00451462110504508	-0.00392691092565656	-0.00132951640989631
242	68.0309600830078	-4.54186916351318	3.30551409721375	-0.00749832857400179	0.00451462110504508	0.0100340843200684	0.0022419011220336
243	70.6283493041992	-4.86654329299927	3.76005816459656	0.000293855206109583	-0.0026282137259841	0.000943203864153475	0.00581331877037883
244	69.3296508789063	-3.56784605979919	3.1756443977356	-0.00100484199356288	0.00451462110504508	-0.00619963090866804	0.00289124972186983
245	69.97900390625	-4.21719455718994	3.1756443977356	0.0100340843200684	-0.00457625929266214	-0.0026282137259841	0.00159255252219737
246	70.6283493041992	-4.54186916351318	2.9159049987793	0.00191722682211548	-0.00165419070981443	-0.00490093370899558	0.00386527273803949
247	68.680305480957	-3.56784605979919	2.9159049987793	-0.00197886489331722	0.00483929552137852	-0.00100484199356288	-0.00490093370899558
248	69.97900390625	-3.56784605979919	2.9159049987793	-0.00327756232582033	-0.00619963090866804	-3.08191010844894e-05	0.00711201597005129
249	69.3296508789063	-3.24317169189453	3.11070966720581	-0.00587495695799589	0.00126787810586393	-0.00197886489331722	-3.08191010844894e-05
250	69.97900390625	-4.54186916351318	3.37044906616211	-0.00295288790948689	-0.00165419070981443	-0.00652430532500148	-0.00360223650932312
251	70.6283493041992	-5.51589202880859	3.04577469825745	-0.00847235135734081	-0.0123684434220195	-0.00652430532500148	-0.0126931173726916
252	68.680305480957	-5.19121742248535	2.98083996772766	-0.00360223650932312	-0.00360223650932312	0.000943203864153475	-0.00912170019000769
253	68.0309600830078	-4.21719455718994	2.78603529930115	-0.00944637414067984	0.0022419011220336	-0.00100484199356288	-0.00555028254166245
254	68.680305480957	-3.56784605979919	2.9159049987793	-0.00425158534198999	0.000618529506027699	0.000943203864153475	-0.00457625929266214
255	70.6283493041992	-3.89252042770386	3.24057936668396	-0.00749832857400179	-0.00457625929266214	-0.0133424662053585	-3.08191010844894e-05
256	67.3816070556641	-3.56784605979919	3.63018846511841	-0.0104203969240189	0.00483929552137852	-0.00912170019000769	-0.00100484199356288
257	66.7322616577148	-3.56784605979919	3.1756443977356	-0.00879702530801296	0.00970941036939621	-0.00684897974133492	0.00256657530553639
258	68.680305480957	-3.24317169189453	2.78603529930115	-0.00587495695799589	0.000943203864153475	-0.00879702530801296	-0.000680167751852423
259	70.6283493041992	-4.54186916351318	2.85097002983093	0.00321592413820326	0.00191722682211548	-0.00197886489331722	0.00289124972186983
260	69.97900390625	-2.91849732398987	2.72110033035278	0.00191722682211548	0.00289124972186983	-0.0123684434220195	0.00126787810586393
261	70.6283493041992	-3.89252042770386	2.9159049987793	0.00451462110504508	-0.00100484199356288	-0.0120437685400248	0.00483929552137852
262	70.6283493041992	-4.54186916351318	3.43538379669189	-0.00912170019000769	0.00516396993771195	-0.00132951640989631	0.00938473641872406
263	68.0309600830078	-2.91849732398987	3.43538379669189	0.0162028968334198	0.00386527273803949	0.00126787810586393	0.00743668992072344
264	68.680305480957	-3.24317169189453	3.37044906616211	0.00354059832170606	-0.00847235135734081	-0.00100484199356288	0.0239950809627771
265	71.277702331543	-5.19121742248535	2.98083996772766	0.0103587592020631	0.00386527273803949	-0.00652430532500148	0.0132808275520802
266	70.6283493041992	-4.86654329299927	3.11070966720581	0.000618529506027699	-0.0113944197073579	-0.00457625929266214	0.0181509424000978
267	71.277702331543	-5.19121742248535	3.24057936668396	0.00354059832170606	0.00354059832170606	0.00646266713738441	0.011982130818069
268	69.3296508789063	-3.89252042770386	3.1756443977356	-0.00490093370899558	0.00646266713738441	-0.00197886489331722	0.0103587592020631
269	68.680305480957	-4.21719455718994	3.63018846511841	0.00873538758605719	-0.000680167751852423	-0.00425158534198999	0.00678734155371785
270	67.3816070556641	-3.24317169189453	3.11070966720581	-0.0110697457566857	0.00516396993771195	-0.0026282137259841	0.000618529506027699
271	68.0309600830078	-3.89252042770386	2.85097002983093	-0.00977104809135199	-3.08191010844894e-05	0.00354059832170606	0.000618529506027699
272	68.680305480957	-2.91849732398987	2.78603529930115	-0.0120437685400248	0.00970941036939621	-0.000680167751852423	0.000943203864153475
273	70.6283493041992	-3.89252042770386	3.37044906616211	-0.0110697457566857	0.00451462110504508	-0.0100957229733467	-0.0107450718060136
274	69.3296508789063	-2.59382319450378	2.9159049987793	-0.00100484199356288	0.00159255252219737	-0.0143164889886975	-0.00327756232582033
275	68.680305480957	-2.91849732398987	3.43538379669189	-0.00522560812532902	0.00191722682211548	-0.00749832857400179	-0.0117190945893526
276	70.6283493041992	-4.21719455718994	3.37044906616211	-0.00619963090866804	0.000943203864153475	-0.0026282137259841	-0.00490093370899558
277	71.277702331543	-4.21719455718994	3.11070966720581	-0.00165419070981443	0.00418994715437293	-0.00587495695799589	-0.0117190945893526
278	70.6283493041992	-4.21719455718994	3.11070966720581	-0.000355493422830477	0.0106834331527352	-3.08191010844894e-05	-0.00684897974133492
279	71.277702331543	-4.21719455718994	3.1756443977356	0.013930176384747	0.00289124972186983	-0.00652430532500148	-0.0172385573387146
280	68.680305480957	-3.24317169189453	2.98083996772766	0.00126787810586393	-0.0126931173726916	-0.00944637414067984	-0.0117190945893526
281	69.97900390625	-5.51589202880859	3.11070966720581	-0.00392691092565656	-0.00555028254166245	-0.00425158534198999	-0.0172385573387146
282	69.97900390625	-4.21719455718994	3.56525373458862	0.00841071270406246	0.00256657530553639	0.0100340843200684	-0.00490093370899558
283	68.680305480957	-2.91849732398987	2.9159049987793	0.0022419011220336	0.00256657530553639	0.00776136433705688	0.00581331877037883
284	70.6283493041992	-4.21719455718994	2.78603529930115	0.00451462110504508	0.00191722682211548	0.00126787810586393	0.00581331877037883
285	67.3816070556641	-3.56784605979919	2.85097002983093	-0.00360223650932312	-0.00327756232582033	0.00743668992072344	0.00646266713738441
286	69.3296508789063	-3.89252042770386	2.9159049987793	-0.00490093370899558	0.000943203864153475	0.000293855206109583	0.0259431265294552
287	69.3296508789063	-3.56784605979919	3.1756443977356	-0.00522560812532902	0.00354059832170606	0.00776136433705688	-0.00100484199356288
288	69.97900390625	-3.89252042770386	3.50031876564026	-0.00165419070981443	0.000618529506027699	-0.000680167751852423	0.00678734155371785
289	70.6283493041992	-3.89252042770386	3.37044906616211	0.00938473641872406	-0.00100484199356288	0.000618529506027699	-0.00197886489331722
290	69.3296508789063	-2.91849732398987	2.85097002983093	0.00548864435404539	0.00126787810586393	-0.00814767740666866	-0.00587495695799589
291	71.277702331543	-3.56784605979919	2.85097002983093	0.00841071270406246	-0.00457625929266214	-0.00132951640989631	-0.00360223650932312
292	69.3296508789063	-3.24317169189453	2.85097002983093	-0.00100484199356288	-0.0026282137259841	0.00646266713738441	-0.0130177913233638
293	71.277702331543	-3.56784605979919	3.11070966720581	0.00418994715437293	0.0106834331527352	-0.00684897974133492	-0.0136671401560307
294	68.680305480957	-3.56784605979919	3.24057936668396	0.00646266713738441	-0.00587495695799589	-0.00717365415766835	-0.0159398596733809
295	70.6283493041992	-5.51589202880859	3.43538379669189	-0.00847235135734081	-0.00977104809135199	-0.00132951640989631	-0.00977104809135199
296	71.9270477294922	-4.54186916351318	3.04577469825745	0.00418994715437293	-0.00522560812532902	-0.00360223650932312	-0.00814767740666866
297	69.97900390625	-2.59382319450378	2.59123063087463	-0.00327756232582033	0.00841071270406246	0.00256657530553639	-0.00132951640989631
298	70.6283493041992	-2.91849732398987	2.98083996772766	0.000943203864153475	0.00678734155371785	-0.00879702530801296	-0.00132951640989631
299	69.3296508789063	-3.56784605979919	3.24057936668396	-0.00197886489331722	0.00321592413820326	-0.00197886489331722	-0.00327756232582033
300	68.0309600830078	-4.21719455718994	3.37044906616211	-0.00132951640989631	-3.08191010844894e-05	-0.00425158534198999	-0.00490093370899558
301	68.0309600830078	-3.24317169189453	3.30551409721375	-0.0026282137259841	-0.00555028254166245	-0.00749832857400179	-0.00100484199356288
302	71.277702331543	-4.54186916351318	2.85097002983093	0.00256657530553639	0.0022419011220336	0.00418994715437293	-0.00197886489331722
303	69.97900390625	-2.91849732398987	2.85097002983093	0.00191722682211548	0.00256657530553639	-0.00912170019000769	0.00126787810586393
304	70.6283493041992	-3.56784605979919	3.04577469825745	0.00808603875339031	-0.00814767740666866	-0.00912170019000769	0.00678734155371785
305	70.6283493041992	-3.56784605979919	3.30551409721375	-0.000355493422830477	-0.00100484199356288	-0.00197886489331722	0.00354059832170606
306	71.277702331543	-3.56784605979919	3.1756443977356	-0.000355493422830477	0.00418994715437293	0.000293855206109583	0.00289124972186983
307	69.3296508789063	-3.89252042770386	3.43538379669189	-0.00912170019000769	0.00289124972186983	0.000943203864153475	0.00256657530553639
308	71.277702331543	-4.54186916351318	3.43538379669189	0.000943203864153475	0.00321592413820326	0.00516396993771195	0.00256657530553639
309	69.3296508789063	-4.54186916351318	3.30551409721375	0.00159255252219737	-0.0117190945893526	-0.000355493422830477	0.00321592413820326
310	69.97900390625	-4.54186916351318	3.1756443977356	0.00613799272105098	-0.0113944197073579	-0.00230353930965066	0.00581331877037883
311	70.6283493041992	-4.21719455718994	3.43538379669189	0.00256657530553639	-0.00814767740666866	-0.00327756232582033	-0.00295288790948689
312	69.97900390625	-4.21719455718994	3.43538379669189	-0.00295288790948689	0.00613799272105098	-0.000680167751852423	0.000943203864153475
313	69.3296508789063	-2.59382319450378	3.43538379669189	-0.00652430532500148	0.00743668992072344	-0.0110697457566857	-0.0026282137259841
314	68.680305480957	-3.89252042770386	3.82499313354492	-0.00327756232582033	0.00613799272105098	-0.00327756232582033	0.00321592413820326
315	69.3296508789063	-4.21719455718994	2.98083996772766	-0.00782300252467394	-0.0026282137259841	-0.00230353930965066	0.00451462110504508
316	67.3816070556641	-2.59382319450378	2.72110033035278	-0.00197886489331722	-0.00327756232582033	-0.000355493422830477	-3.08191010844894e-05
317	69.3296508789063	-3.24317169189453	3.04577469825745	-0.00197886489331722	0.00289124972186983	0.000618529506027699	0.00386527273803949
318	68.680305480957	-3.24317169189453	3.24057936668396	0.00321592413820326	0.00386527273803949	-0.000680167751852423	0.00126787810586393
319	68.0309600830078	-3.24317169189453	2.85097002983093	0.00386527273803949	0.00483929552137852	-0.0146411629393697	0.00841071270406246
320	71.277702331543	-4.21719455718994	3.30551409721375	-0.000680167751852423	0.00516396993771195	0.000293855206109583	0.00873538758605719
321	70.6283493041992	-4.21719455718994	3.24057936668396	0.00191722682211548	-0.00197886489331722	-0.00425158534198999	0.00354059832170606
322	69.3296508789063	-3.56784605979919	2.9159049987793	-0.00295288790948689	0.0022419011220336	0.00321592413820326	0.00711201597005129
323	68.680305480957	-4.21719455718994	3.04577469825745	0.000943203864153475	-0.000680167751852423	0.00451462110504508	-0.000680167751852423
324	70.6283493041992	-5.84056615829468	3.1756443977356	0.00354059832170606	-0.00847235135734081	0.00776136433705688	0.0106834331527352
325	68.0309600830078	-3.89252042770386	2.9159049987793	0.00581331877037883	-0.00749832857400179	0.00678734155371785	0.00451462110504508
326	68.680305480957	-3.56784605979919	3.11070966720581	0.00159255252219737	-0.00360223650932312	0.00451462110504508	0.00386527273803949
327	70.6283493041992	-3.56784605979919	3.1756443977356	-0.00555028254166245	0.00938473641872406	0.00743668992072344	0.0022419011220336
328	68.680305480957	-3.89252042770386	2.85097002983093	-0.00652430532500148	0.00159255252219737	0.00581331877037883	-0.00165419070981443
329	68.0309600830078	-4.54186916351318	3.1756443977356	-0.0107450718060136	0.00159255252219737	-0.00197886489331722	-3.08191010844894e-05
330	68.0309600830078	-3.56784605979919	2.85097002983093	-0.000355493422830477	0.0022419011220336	-0.00100484199356288	-0.00295288790948689
331	68.680305480957	-2.91849732398987	2.78603529930115	-0.00457625929266214	0.00451462110504508	-0.00392691092565656	-3.08191010844894e-05
332	71.277702331543	-4.54186916351318	3.43538379669189	0.00191722682211548	0.00581331877037883	-0.00165419070981443	-0.00295288790948689
333	69.3296508789063	-3.56784605979919	3.37044906616211	-0.00912170019000769	0.00808603875339031	-0.0100957229733467	-0.00490093370899558
334	70.6283493041992	-4.86654329299927	2.98083996772766	0.000618529506027699	-0.000355493422830477	-0.0123684434220195	0.012956153601408
335	68.680305480957	-3.56784605979919	2.46136093139648	0.0022419011220336	-0.00100484199356288	-0.00360223650932312	0.00289124972186983
336	69.3296508789063	-3.89252042770386	2.72110033035278	0.000943203864153475	-0.00619963090866804	-0.00327756232582033	-0.00717365415766835
337	69.3296508789063	-4.21719455718994	2.72110033035278	0.0022419011220336	0.00451462110504508	0.00321592413820326	0.00354059832170606
338	68.680305480957	-4.86654329299927	3.1756443977356	0.00386527273803949	-0.00295288790948689	0.0022419011220336	0.00354059832170606
339	69.3296508789063	-4.54186916351318	3.24057936668396	0.00126787810586393	-0.00132951640989631	-0.0123684434220195	0.00321592413820326
340	69.3296508789063	-3.56784605979919	3.11070966720581	0.00548864435404539	-0.00295288790948689	0.000618529506027699	-0.00490093370899558
341	69.97900390625	-4.54186916351318	3.24057936668396	-0.00327756232582033	-0.00295288790948689	-0.00749832857400179	0.00418994715437293
342	67.3816070556641	-3.89252042770386	2.85097002983093	-0.00392691092565656	0.00548864435404539	0.01100810803473	-0.00684897974133492
343	68.680305480957	-4.54186916351318	3.30551409721375	-0.0026282137259841	0.00159255252219737	-3.08191010844894e-05	0.000943203864153475
344	68.0309600830078	-3.56784605979919	3.04577469825745	0.00354059832170606	0.000618529506027699	0.00711201597005129	-0.00360223650932312
345	69.3296508789063	-3.24317169189453	3.37044906616211	0.00516396993771195	0.00354059832170606	-0.00425158534198999	0.00126787810586393
346	69.3296508789063	-3.89252042770386	3.43538379669189	-3.08191010844894e-05	-0.00652430532500148	-0.00814767740666866	-0.00652430532500148
347	69.3296508789063	-3.56784605979919	2.72110033035278	0.00548864435404539	0.00354059832170606	0.0022419011220336	-0.00327756232582033
348	69.3296508789063	-3.56784605979919	2.656165599823	0.00321592413820326	0.011982130818069	0.00646266713738441	-0.0026282137259841
349	71.277702331543	-4.54186916351318	3.1756443977356	0.0116574559360743	0.00613799272105098	-0.00847235135734081	0.00126787810586393
350	69.97900390625	-4.21719455718994	3.1756443977356	0.00256657530553639	-0.00619963090866804	0.00548864435404539	0.00256657530553639
351	69.97900390625	-4.21719455718994	2.98083996772766	0.000943203864153475	-0.00100484199356288	-0.00684897974133492	0.00126787810586393
352	69.3296508789063	-4.54186916351318	3.30551409721375	-0.0110697457566857	-0.00490093370899558	-0.00132951640989631	0.00808603875339031
353	69.97900390625	-5.84056615829468	3.50031876564026	-0.00327756232582033	-0.00230353930965066	-0.00587495695799589	0.00938473641872406
354	69.97900390625	-3.89252042770386	3.11070966720581	0.00191722682211548	-0.000355493422830477	-0.00425158534198999	0.00126787810586393
355	69.3296508789063	-3.56784605979919	3.24057936668396	-0.00619963090866804	0.00354059832170606	-0.000680167751852423	0.00548864435404539
356	69.97900390625	-4.86654329299927	3.11070966720581	-0.00847235135734081	-3.08191010844894e-05	-0.0146411629393697	0.00646266713738441
357	67.3816070556641	-4.86654329299927	3.1756443977356	-0.00847235135734081	0.00743668992072344	-0.00717365415766835	0.00711201597005129
358	69.3296508789063	-4.54186916351318	3.43538379669189	-0.0156151866540313	0.00483929552137852	-0.00197886489331722	0.00386527273803949
359	71.277702331543	-4.21719455718994	3.43538379669189	0.00516396993771195	0.00613799272105098	-0.00490093370899558	0.00191722682211548
360	69.3296508789063	-3.89252042770386	2.98083996772766	-0.00360223650932312	0.00191722682211548	0.00548864435404539	-0.00490093370899558
361	69.3296508789063	-3.56784605979919	2.78603529930115	-0.0156151866540313	-0.00684897974133492	-0.00392691092565656	0.00191722682211548
362	71.277702331543	-4.86654329299927	2.9159049987793	-0.00295288790948689	-0.00165419070981443	0.000293855206109583	-0.00912170019000769
363	71.9270477294922	-4.86654329299927	2.85097002983093	-0.00717365415766835	-3.08191010844894e-05	0.000943203864153475	-0.00197886489331722
364	69.3296508789063	-3.24317169189453	2.9159049987793	0.00321592413820326	-0.0026282137259841	-0.00814767740666866	0.00159255252219737
365	68.680305480957	-3.89252042770386	3.50031876564026	0.00646266713738441	-3.08191010844894e-05	-0.00652430532500148	-0.00132951640989631
366	69.97900390625	-5.19121742248535	3.50031876564026	-0.00327756232582033	-0.00555028254166245	-3.08191010844894e-05	-0.0133424662053585
367	70.6283493041992	-4.54186916351318	3.11070966720581	-0.00360223650932312	-0.00587495695799589	-0.0026282137259841	-0.00749832857400179
368	70.6283493041992	-4.54186916351318	3.04577469825745	-0.00100484199356288	-0.00977104809135199	0.00841071270406246	-0.00717365415766835
369	69.97900390625	-3.56784605979919	3.1756443977356	-0.00327756232582033	0.00841071270406246	-0.00879702530801296	0.00354059832170606
370	71.277702331543	-4.86654329299927	3.56525373458862	0.000618529506027699	-0.00717365415766835	-0.00490093370899558	-0.00295288790948689
371	67.3816070556641	-3.89252042770386	3.24057936668396	-0.0026282137259841	0.000943203864153475	-0.00717365415766835	-0.00100484199356288
372	66.0829086303711	-3.89252042770386	3.24057936668396	-0.00587495695799589	0.00581331877037883	-0.00197886489331722	0.013930176384747
373	69.97900390625	-4.86654329299927	2.78603529930115	-0.00912170019000769	0.00548864435404539	-0.00100484199356288	0.0249691028147936
374	70.6283493041992	-3.24317169189453	2.78603529930115	0.000618529506027699	0.00581331877037883	-0.00879702530801296	0.00321592413820326
375	71.277702331543	-4.54186916351318	3.1756443977356	0.0022419011220336	0.00711201597005129	-0.0191866029053926	-0.00749832857400179
376	71.277702331543	-4.21719455718994	2.98083996772766	-0.00165419070981443	0.00386527273803949	-0.0120437685400248	-0.00295288790948689
377	71.277702331543	-4.21719455718994	2.78603529930115	-3.08191010844894e-05	0.0149041991680861	-0.00652430532500148	-0.00392691092565656
378	71.277702331543	-4.86654329299927	3.37044906616211	0.00354059832170606	0.0103587592020631	-0.00327756232582033	-0.00100484199356288
379	71.277702331543	-5.51589202880859	3.30551409721375	0.00516396993771195	-0.00197886489331722	-0.00717365415766835	0.00289124972186983
380	71.277702331543	-4.86654329299927	3.04577469825745	0.00711201597005129	-0.00717365415766835	-0.00555028254166245	0.00354059832170606
381	70.6283493041992	-4.21719455718994	2.85097002983093	-0.00165419070981443	-0.0026282137259841	0.00126787810586393	0.00711201597005129
382	71.277702331543	-5.84056615829468	3.1756443977356	-3.08191010844894e-05	0.000943203864153475	-0.00295288790948689	0.0116574559360743
383	70.6283493041992	-3.89252042770386	2.98083996772766	-0.00132951640989631	0.00289124972186983	0.0100340843200684	0.00873538758605719
384	71.277702331543	-4.54186916351318	3.69512343406677	0.000618529506027699	-0.000355493422830477	0.00581331877037883	-0.00425158534198999
385	70.6283493041992	-4.54186916351318	3.76005816459656	0.00418994715437293	-0.00165419070981443	0.000293855206109583	-0.00847235135734081
386	68.680305480957	-4.21719455718994	3.11070966720581	-0.00100484199356288	0.000943203864153475	0.00613799272105098	-0.00652430532500148
387	70.6283493041992	-4.86654329299927	3.04577469825745	0.00256657530553639	0.0022419011220336	-0.00295288790948689	-0.00392691092565656
388	71.277702331543	-4.21719455718994	3.04577469825745	0.00256657530553639	0.00386527273803949	0.00191722682211548	-0.0123684434220195
389	69.97900390625	-3.89252042770386	3.30551409721375	0.00548864435404539	-0.00197886489331722	-3.08191010844894e-05	-0.00360223650932312
390	68.680305480957	-3.56784605979919	2.85097002983093	-0.000680167751852423	-0.00100484199356288	-0.00749832857400179	-0.0146411629393697
391	72.5764007568359	-4.86654329299927	3.24057936668396	-0.00197886489331722	0.00321592413820326	-0.00684897974133492	-0.00847235135734081
392	71.277702331543	-4.54186916351318	3.30551409721375	-0.000355493422830477	-0.00197886489331722	-0.00327756232582033	-0.0117190945893526
393	69.3296508789063	-3.24317169189453	2.78603529930115	-0.00425158534198999	0.013930176384747	-0.00327756232582033	-0.0139918150380254
394	71.9270477294922	-5.19121742248535	3.11070966720581	-0.0026282137259841	0.00646266713738441	-0.00490093370899558	-0.00295288790948689
395	71.277702331543	-5.84056615829468	3.24057936668396	0.00126787810586393	-0.0104203969240189	-0.00425158534198999	-0.0107450718060136
396	68.680305480957	-4.86654329299927	3.37044906616211	-0.00717365415766835	-0.00295288790948689	-0.00912170019000769	-0.00652430532500148
397	69.97900390625	-4.21719455718994	3.04577469825745	-0.00977104809135199	0.00516396993771195	-0.0026282137259841	-0.00490093370899558
398	69.97900390625	-3.89252042770386	3.30551409721375	-0.00490093370899558	0.01100810803473	0.00938473641872406	-0.0104203969240189
399	69.3296508789063	-3.89252042770386	2.85097002983093	0.000293855206109583	0.00256657530553639	-0.00684897974133492	-0.00360223650932312
400	68.680305480957	-4.21719455718994	3.04577469825745	-0.00327756232582033	0.0022419011220336	-0.000680167751852423	-0.00425158534198999
401	68.0309600830078	-5.51589202880859	3.11070966720581	-0.00847235135734081	-0.000680167751852423	-0.0026282137259841	-0.00197886489331722
402	69.3296508789063	-3.56784605979919	3.24057936668396	-3.08191010844894e-05	0.00418994715437293	-0.00100484199356288	-0.0113944197073579
403	70.6283493041992	-4.54186916351318	3.30551409721375	0.0113327819854021	-0.000680167751852423	0.00386527273803949	-3.08191010844894e-05
404	72.5764007568359	-4.86654329299927	3.30551409721375	0.00354059832170606	-0.00490093370899558	-0.0104203969240189	-0.00295288790948689
405	71.277702331543	-3.89252042770386	2.3964262008667	0.00516396993771195	-0.00392691092565656	-0.000355493422830477	-0.00392691092565656
406	69.97900390625	-3.89252042770386	2.72110033035278	-0.00165419070981443	-0.00425158534198999	-0.0026282137259841	-0.00912170019000769
407	70.6283493041992	-4.21719455718994	2.85097002983093	0.000618529506027699	0.00613799272105098	0.00191722682211548	-0.00522560812532902
408	71.277702331543	-4.54186916351318	3.24057936668396	0.00483929552137852	0.000618529506027699	0.00191722682211548	-0.00165419070981443
409	72.5764007568359	-6.16524076461792	3.1756443977356	-0.000355493422830477	-0.00944637414067984	0.00321592413820326	0.00289124972186983
410	69.3296508789063	-5.51589202880859	3.11070966720581	0.00451462110504508	-0.00490093370899558	-0.00295288790948689	-0.00684897974133492
411	69.97900390625	-4.21719455718994	3.43538379669189	-3.08191010844894e-05	-0.00165419070981443	0.0022419011220336	0.00613799272105098
412	69.3296508789063	-4.86654329299927	3.11070966720581	-0.0026282137259841	0.00841071270406246	-0.0026282137259841	-0.000355493422830477
413	69.3296508789063	-4.21719455718994	3.1756443977356	-0.000680167751852423	0.00256657530553639	-0.00847235135734081	0.00613799272105098
414	69.3296508789063	-5.51589202880859	3.1756443977356	-0.00295288790948689	-0.0026282137259841	-0.00100484199356288	0.00483929552137852
415	67.3816070556641	-3.89252042770386	2.9159049987793	-0.00197886489331722	0.00321592413820326	-0.0113944197073579	0.00581331877037883
416	69.97900390625	-4.21719455718994	3.30551409721375	-0.00295288790948689	0.00613799272105098	-0.0146411629393697	-0.00555028254166245
417	69.97900390625	-4.21719455718994	3.37044906616211	-0.00230353930965066	0.00126787810586393	-0.00522560812532902	0.00386527273803949
418	69.97900390625	-4.21719455718994	2.98083996772766	-0.00490093370899558	0.00418994715437293	-0.00522560812532902	0.00191722682211548
419	69.97900390625	-4.21719455718994	2.59123063087463	0.000618529506027699	-0.00490093370899558	-0.00490093370899558	0.00159255252219737
420	71.9270477294922	-4.54186916351318	2.78603529930115	-0.00425158534198999	0.00970941036939621	-3.08191010844894e-05	-0.00132951640989631
421	71.9270477294922	-4.86654329299927	3.24057936668396	0.000943203864153475	-0.0026282137259841	-0.00197886489331722	-0.0026282137259841
422	70.6283493041992	-4.21719455718994	2.98083996772766	-0.00457625929266214	0.00678734155371785	0.01100810803473	-0.00230353930965066
423	71.9270477294922	-6.16524076461792	3.56525373458862	-0.00100484199356288	-0.00490093370899558	0.00711201597005129	0.0123068047687411
424	70.6283493041992	-4.54186916351318	3.1756443977356	0.00386527273803949	-0.00230353930965066	-0.0107450718060136	0.00646266713738441
425	69.97900390625	-5.19121742248535	3.24057936668396	0.00548864435404539	-0.00392691092565656	0.00873538758605719	0.00191722682211548
426	69.97900390625	-4.54186916351318	3.24057936668396	0.00418994715437293	-0.00457625929266214	-0.000355493422830477	-0.0107450718060136
427	69.3296508789063	-4.21719455718994	3.11070966720581	-0.00197886489331722	0.00906006153672934	-0.00132951640989631	-0.00652430532500148
428	69.3296508789063	-4.54186916351318	2.98083996772766	-0.00522560812532902	0.00548864435404539	0.0103587592020631	0.000943203864153475
429	69.97900390625	-4.86654329299927	3.24057936668396	-0.00295288790948689	0.000618529506027699	0.00289124972186983	0.00126787810586393
430	69.97900390625	-4.86654329299927	3.56525373458862	0.00451462110504508	0.0022419011220336	-0.00327756232582033	0.00711201597005129
431	69.3296508789063	-4.21719455718994	3.1756443977356	-3.08191010844894e-05	0.000943203864153475	-0.00457625929266214	-3.08191010844894e-05
432	69.97900390625	-4.21719455718994	3.11070966720581	-0.0026282137259841	0.00581331877037883	-0.00360223650932312	-0.00100484199356288
433	73.2257461547852	-5.19121742248535	3.04577469825745	-0.00295288790948689	0.00906006153672934	-0.00100484199356288	0.00970941036939621
434	69.97900390625	-3.89252042770386	2.78603529930115	0.00126787810586393	0.00354059832170606	-0.00165419070981443	-0.00132951640989631
435	70.6283493041992	-4.54186916351318	2.9159049987793	-0.00555028254166245	-0.000355493422830477	-0.0159398596733809	0.00386527273803949
436	71.9270477294922	-4.86654329299927	3.30551409721375	-0.00555028254166245	0.00548864435404539	-0.00360223650932312	-0.000680167751852423
437	71.277702331543	-5.51589202880859	3.69512343406677	-0.00100484199356288	0.00873538758605719	0.00256657530553639	-0.00555028254166245
438	71.9270477294922	-6.16524076461792	3.30551409721375	0.00159255252219737	0.00548864435404539	-0.00522560812532902	0.00548864435404539
439	71.9270477294922	-6.81458902359009	3.04577469825745	-0.00197886489331722	-0.00684897974133492	0.000293855206109583	0.00418994715437293
440	70.6283493041992	-5.19121742248535	2.85097002983093	0.0103587592020631	-0.0104203969240189	-0.00522560812532902	0.00646266713738441
441	71.277702331543	-5.19121742248535	2.98083996772766	0.00159255252219737	-0.00814767740666866	0.00776136433705688	0.00451462110504508
442	71.277702331543	-5.19121742248535	3.50031876564026	-0.00230353930965066	0.00191722682211548	0.00548864435404539	0.00418994715437293
443	69.3296508789063	-4.54186916351318	3.30551409721375	0.0158782228827477	0.00418994715437293	0.0123068047687411	-0.0139918150380254
444	67.3816070556641	-4.21719455718994	3.04577469825745	-0.0217839982360601	-0.00684897974133492	0.00516396993771195	0.0197743140161037
445	68.0309600830078	-5.19121742248535	3.24057936668396	0.00418994715437293	-0.00100484199356288	-0.00165419070981443	0.00354059832170606
446	69.97900390625	-4.21719455718994	3.43538379669189	-0.00197886489331722	0.00516396993771195	0.00873538758605719	0.00451462110504508
447	69.3296508789063	-4.54186916351318	3.1756443977356	0.00126787810586393	0.00678734155371785	-0.00100484199356288	-0.000680167751852423
448	69.97900390625	-3.56784605979919	2.98083996772766	-0.00132951640989631	0.00516396993771195	0.00938473641872406	-0.00749832857400179
449	69.3296508789063	-3.56784605979919	2.98083996772766	0.00613799272105098	-0.00100484199356288	-0.0026282137259841	-0.00197886489331722
450	70.6283493041992	-4.86654329299927	3.1756443977356	0.00776136433705688	0.00354059832170606	-0.00944637414067984	-0.00847235135734081
451	69.97900390625	-4.21719455718994	2.98083996772766	-0.00490093370899558	0.00159255252219737	-0.0143164889886975	-0.00295288790948689
452	69.3296508789063	-3.56784605979919	2.9159049987793	-0.00587495695799589	0.00483929552137852	-0.00912170019000769	-0.00457625929266214
453	71.277702331543	-4.54186916351318	2.656165599823	-0.0100957229733467	-0.00360223650932312	0.000293855206109583	0.000618529506027699
454	69.97900390625	-4.86654329299927	2.85097002983093	0.00159255252219737	-0.00392691092565656	-0.00814767740666866	-0.00425158534198999
455	71.9270477294922	-5.19121742248535	3.04577469825745	0.00711201597005129	-0.0026282137259841	-0.0110697457566857	-0.0107450718060136
456	71.277702331543	-4.86654329299927	3.24057936668396	-0.00327756232582033	0.00256657530553639	-0.00100484199356288	-0.00392691092565656
457	70.6283493041992	-4.86654329299927	2.78603529930115	0.00386527273803949	0.00159255252219737	0.00386527273803949	-0.00327756232582033
458	68.680305480957	-4.54186916351318	2.85097002983093	-0.00814767740666866	0.00191722682211548	-0.00165419070981443	0.00354059832170606
459	69.3296508789063	-4.54186916351318	3.1756443977356	-0.0162645354866982	0.00873538758605719	-0.00684897974133492	0.0132808275520802
460	71.277702331543	-3.89252042770386	3.24057936668396	-0.00295288790948689	-0.00100484199356288	0.00191722682211548	-0.00749832857400179
461	69.3296508789063	-3.56784605979919	3.04577469825745	-0.0026282137259841	0.000618529506027699	-0.00457625929266214	0.00646266713738441
462	71.9270477294922	-4.21719455718994	3.69512343406677	0.00354059832170606	0.00548864435404539	0.00646266713738441	-0.00522560812532902
463	68.0309600830078	-3.24317169189453	3.04577469825745	0.00289124972186983	0.00354059832170606	0.00678734155371785	0.00613799272105098
464	71.277702331543	-4.54186916351318	2.98083996772766	0.00191722682211548	0.00516396993771195	-0.00132951640989631	0.00776136433705688
465	70.6283493041992	-3.89252042770386	3.04577469825745	-0.0026282137259841	-0.00717365415766835	-0.00652430532500148	0.00581331877037883
466	71.277702331543	-4.86654329299927	3.50031876564026	0.0022419011220336	0.00386527273803949	0.000943203864153475	0.00646266713738441
467	69.97900390625	-4.21719455718994	3.50031876564026	-0.00197886489331722	-0.0026282137259841	0.000618529506027699	-0.00457625929266214
468	71.277702331543	-5.19121742248535	3.50031876564026	0.00418994715437293	-0.00392691092565656	0.00581331877037883	0.00354059832170606
469	69.97900390625	-4.21719455718994	3.30551409721375	0.00159255252219737	-0.00132951640989631	-0.00165419070981443	0.00711201597005129
470	69.97900390625	-3.89252042770386	3.30551409721375	-0.00392691092565656	-0.00392691092565656	-3.08191010844894e-05	0.00516396993771195
471	71.277702331543	-4.54186916351318	3.37044906616211	-0.00912170019000769	0.00321592413820326	-0.00717365415766835	-0.00295288790948689
472	68.0309600830078	-4.21719455718994	3.43538379669189	-0.0117190945893526	0.000293855206109583	-0.00132951640989631	-0.00165419070981443
473	66.7322616577148	-3.24317169189453	3.11070966720581	-0.00879702530801296	0.00613799272105098	0.00126787810586393	-0.00555028254166245
474	69.3296508789063	-3.89252042770386	3.30551409721375	-0.00912170019000769	-0.00360223650932312	-0.0133424662053585	-0.0143164889886975
475	69.97900390625	-3.89252042770386	3.50031876564026	0.000943203864153475	-0.00392691092565656	-0.00197886489331722	-0.00197886489331722
476	69.97900390625	-2.91849732398987	3.1756443977356	0.00418994715437293	0.00418994715437293	-0.0130177913233638	0.00451462110504508
477	68.680305480957	-2.26914882659912	2.78603529930115	-0.00360223650932312	0.0022419011220336	-0.00165419070981443	-0.000355493422830477
478	69.3296508789063	-3.24317169189453	2.656165599823	0.00191722682211548	0.00451462110504508	-0.00944637414067984	0.0188002903014421
479	69.97900390625	-2.59382319450378	2.85097002983093	0.00418994715437293	0.00483929552137852	0.00646266713738441	0.000943203864153475
480	70.6283493041992	-4.21719455718994	3.30551409721375	0.00646266713738441	-0.00782300252467394	-0.00327756232582033	0.00776136433705688
481	69.3296508789063	-3.56784605979919	3.1756443977356	0.020423661917448	0.00289124972186983	-0.000355493422830477	0.00581331877037883
482	69.97900390625	-3.89252042770386	3.11070966720581	-0.000680167751852423	-0.00230353930965066	0.00386527273803949	0.00483929552137852
483	69.3296508789063	-4.86654329299927	2.9159049987793	0.00191722682211548	-0.00619963090866804	0.00613799272105098	0.00646266713738441
484	69.97900390625	-4.21719455718994	3.04577469825745	0.000943203864153475	-0.00587495695799589	0.000293855206109583	0.01100810803473
485	69.3296508789063	-3.56784605979919	2.98083996772766	0.0233457311987877	-0.00782300252467394	-0.0026282137259841	-0.00425158534198999
486	68.680305480957	-2.91849732398987	2.9159049987793	-0.00652430532500148	0.00386527273803949	0.00386527273803949	-0.00230353930965066
487	67.3816070556641	-2.91849732398987	3.11070966720581	-0.0107450718060136	0.00289124972186983	0.00678734155371785	-0.00847235135734081
488	69.3296508789063	-4.21719455718994	3.50031876564026	-0.0139918150380254	-0.00165419070981443	-0.00295288790948689	0.00126787810586393
489	69.3296508789063	-3.56784605979919	3.24057936668396	-0.00944637414067984	0.00321592413820326	0.0022419011220336	-0.0113944197073579
490	68.680305480957	-3.24317169189453	2.9159049987793	0.000618529506027699	0.00126787810586393	-0.0146411629393697	-0.0146411629393697
491	69.97900390625	-2.91849732398987	3.1756443977356	0.00159255252219737	0.00191722682211548	0.00191722682211548	-0.0136671401560307
492	69.97900390625	-3.89252042770386	3.24057936668396	-0.0100957229733467	0.00711201597005129	-0.00652430532500148	-0.00977104809135199
493	69.97900390625	-2.59382319450378	2.98083996772766	-0.000680167751852423	0.00776136433705688	-0.000355493422830477	-0.0123684434220195
494	69.97900390625	-3.89252042770386	3.37044906616211	-0.0026282137259841	0.00646266713738441	-0.0104203969240189	0.00256657530553639
495	69.3296508789063	-2.91849732398987	3.04577469825745	-0.00132951640989631	-0.00230353930965066	-0.00749832857400179	-0.00684897974133492
496	69.3296508789063	-2.26914882659912	2.85097002983093	0.00159255252219737	0.00126787810586393	0.000943203864153475	-0.00749832857400179
497	69.3296508789063	-3.56784605979919	3.24057936668396	-0.00847235135734081	0.00451462110504508	-0.00944637414067984	-0.00165419070981443
498	68.680305480957	-4.54186916351318	2.85097002983093	-0.00165419070981443	-0.00912170019000769	-0.00295288790948689	-0.00100484199356288
499	69.3296508789063	-3.56784605979919	2.85097002983093	0.00289124972186983	-0.00327756232582033	-0.00555028254166245	0.00548864435404539
500	71.9270477294922	-4.21719455718994	3.30551409721375	0.00581331877037883	0.00354059832170606	-0.0110697457566857	0.000943203864153475
501	69.97900390625	-3.24317169189453	3.50031876564026	0.000293855206109583	0.00873538758605719	0.00386527273803949	-0.0026282137259841
502	68.680305480957	-2.91849732398987	3.11070966720581	-0.0159398596733809	0.00354059832170606	-0.00197886489331722	0.00678734155371785
503	68.0309600830078	-3.89252042770386	3.30551409721375	0.00256657530553639	0.000618529506027699	0.00126787810586393	0.00126787810586393
504	67.3816070556641	-3.24317169189453	2.98083996772766	-0.00132951640989631	0.0113327819854021	-0.00392691092565656	0.00321592413820326
505	69.3296508789063	-3.24317169189453	2.98083996772766	0.0171769186854362	0.00483929552137852	-0.00717365415766835	0.000618529506027699
506	69.97900390625	-2.26914882659912	3.04577469825745	0.000293855206109583	0.00159255252219737	-0.00457625929266214	-0.00555028254166245
507	70.6283493041992	-3.24317169189453	3.11070966720581	-0.000680167751852423	0.00354059832170606	0.000618529506027699	-0.00717365415766835
508	69.3296508789063	-2.59382319450378	2.72110033035278	0.00354059832170606	0.01100810803473	-0.00100484199356288	-0.00717365415766835
509	70.6283493041992	-4.21719455718994	2.98083996772766	-0.00230353930965066	-0.000680167751852423	0.00354059832170606	-0.00684897974133492
510	71.277702331543	-3.89252042770386	3.11070966720581	-3.08191010844894e-05	-3.08191010844894e-05	-0.00327756232582033	-0.00165419070981443
511	69.3296508789063	-2.91849732398987	3.11070966720581	-0.00327756232582033	-0.00100484199356288	-0.0104203969240189	-0.00425158534198999
512	70.6283493041992	-3.24317169189453	3.04577469825745	-0.00100484199356288	0.00743668992072344	-0.00847235135734081	-0.00555028254166245
513	71.277702331543	-4.86654329299927	3.37044906616211	-0.00555028254166245	0.00418994715437293	-0.00360223650932312	-0.00457625929266214
514	69.97900390625	-4.54186916351318	3.37044906616211	-0.00912170019000769	0.00289124972186983	-0.0107450718060136	0.000293855206109583
515	69.3296508789063	-2.91849732398987	2.85097002983093	0.00451462110504508	-0.00197886489331722	-0.0117190945893526	-0.00684897974133492
516	70.6283493041992	-4.21719455718994	3.24057936668396	0.00256657530553639	0.00711201597005129	-0.000680167751852423	0.00483929552137852
517	70.6283493041992	-4.54186916351318	3.24057936668396	-0.00652430532500148	0.00191722682211548	-0.00360223650932312	0.00126787810586393
518	68.0309600830078	-3.56784605979919	3.30551409721375	-0.0110697457566857	-0.00230353930965066	-0.00490093370899558	0.0132808275520802
519	67.3816070556641	-2.91849732398987	3.30551409721375	-0.00100484199356288	0.000618529506027699	-0.00814767740666866	0.0126314787194133
520	68.680305480957	-2.59382319450378	3.30551409721375	-0.000355493422830477	-0.000680167751852423	-0.00522560812532902	0.00418994715437293
521	71.9270477294922	-4.21719455718994	3.11070966720581	-0.00392691092565656	-0.00197886489331722	0.00289124972186983	0.00613799272105098
522	70.6283493041992	-4.21719455718994	2.85097002983093	-0.00912170019000769	0.00581331877037883	0.00159255252219737	0.00451462110504508
523	71.277702331543	-4.21719455718994	2.85097002983093	0.00191722682211548	-0.00132951640989631	-3.08191010844894e-05	0.00776136433705688
524	68.680305480957	-3.56784605979919	2.59123063087463	0.00354059832170606	0.000943203864153475	0.000618529506027699	0.00841071270406246
525	69.3296508789063	-2.91849732398987	3.30551409721375	0.00646266713738441	-0.00197886489331722	0.00646266713738441	-0.00197886489331722
526	70.6283493041992	-3.89252042770386	3.63018846511841	-0.000355493422830477	-0.00327756232582033	0.00126787810586393	-0.00587495695799589
527	69.97900390625	-3.89252042770386	3.11070966720581	0.00321592413820326	0.00581331877037883	0.00451462110504508	-0.0117190945893526
528	69.3296508789063	-4.54186916351318	2.98083996772766	0.00548864435404539	-0.00327756232582033	0.00159255252219737	-0.00360223650932312
529	71.9270477294922	-5.19121742248535	2.9159049987793	0.00548864435404539	-0.00100484199356288	-0.00717365415766835	-0.00717365415766835
530	70.6283493041992	-3.89252042770386	3.1756443977356	-0.000355493422830477	-0.00327756232582033	-0.00165419070981443	0.00289124972186983
531	69.97900390625	-3.89252042770386	2.98083996772766	-0.000355493422830477	0.00256657530553639	-0.00782300252467394	0.00126787810586393
532	66.7322616577148	-3.24317169189453	3.11070966720581	-0.00555028254166245	0.00613799272105098	0.000293855206109583	-0.00100484199356288
533	67.3816070556641	-4.54186916351318	3.50031876564026	-0.0107450718060136	0.00418994715437293	-0.00132951640989631	-0.00327756232582033
534	69.3296508789063	-3.89252042770386	2.85097002983093	-0.00327756232582033	-0.000680167751852423	-0.00392691092565656	-0.00619963090866804
535	70.6283493041992	-4.54186916351318	3.04577469825745	0.000618529506027699	-0.00490093370899558	-0.00814767740666866	0.00483929552137852
536	70.6283493041992	-4.54186916351318	2.98083996772766	-0.00652430532500148	-0.00197886489331722	-0.00587495695799589	0.00354059832170606
537	69.97900390625	-3.24317169189453	3.04577469825745	-0.00847235135734081	0.0100340843200684	-0.00782300252467394	0.00418994715437293
538	70.6283493041992	-3.89252042770386	2.85097002983093	-0.00360223650932312	0.00548864435404539	-0.0126931173726916	0.0252937767654657
539	68.680305480957	-3.24317169189453	3.04577469825745	-0.00165419070981443	-0.00360223650932312	-0.000680167751852423	0.00289124972186983
540	71.277702331543	-4.54186916351318	3.1756443977356	-0.0107450718060136	0.00159255252219737	0.0106834331527352	0.0152288740500808
541	70.6283493041992	-5.51589202880859	3.24057936668396	-0.00619963090866804	-0.00360223650932312	-0.00295288790948689	-0.00847235135734081
542	68.680305480957	-4.21719455718994	2.78603529930115	-0.00392691092565656	-0.00100484199356288	0.00483929552137852	0.00646266713738441
543	69.3296508789063	-4.21719455718994	2.98083996772766	-0.00619963090866804	-0.00619963090866804	0.00548864435404539	0.00418994715437293
544	69.3296508789063	-3.89252042770386	3.04577469825745	0.00613799272105098	-0.00847235135734081	0.00321592413820326	0.00126787810586393
545	69.3296508789063	-3.56784605979919	3.50031876564026	0.00354059832170606	-0.00360223650932312	-0.00360223650932312	-0.00847235135734081
546	68.0309600830078	-3.89252042770386	3.43538379669189	-3.08191010844894e-05	0.0022419011220336	0.000943203864153475	-0.017887907102704
547	67.3816070556641	-3.56784605979919	3.1756443977356	-0.0172385573387146	0.00386527273803949	0.00776136433705688	-0.0107450718060136
548	69.3296508789063	-4.21719455718994	2.9159049987793	0.0100340843200684	0.00451462110504508	0.00191722682211548	-0.00555028254166245
549	69.97900390625	-3.89252042770386	3.24057936668396	0.00613799272105098	0.00256657530553639	0.000943203864153475	-0.00425158534198999
550	69.97900390625	-3.24317169189453	3.11070966720581	-0.00457625929266214	0.00289124972186983	-0.00684897974133492	-0.0107450718060136
551	69.97900390625	-2.91849732398987	2.98083996772766	0.00678734155371785	0.00126787810586393	-0.00230353930965066	-0.00717365415766835
552	69.97900390625	-4.54186916351318	3.37044906616211	-0.00717365415766835	0.00418994715437293	-0.00360223650932312	-0.00295288790948689
553	69.3296508789063	-3.24317169189453	2.59123063087463	-0.00132951640989631	0.00321592413820326	-0.00879702530801296	-0.00749832857400179
554	68.0309600830078	-3.56784605979919	3.04577469825745	-0.00100484199356288	0.00321592413820326	-0.00327756232582033	-0.00100484199356288
555	71.277702331543	-4.86654329299927	3.11070966720581	-0.0026282137259841	-0.00197886489331722	-0.00684897974133492	-0.00392691092565656
556	71.277702331543	-3.89252042770386	3.11070966720581	0.00126787810586393	-0.00295288790948689	0.00386527273803949	-0.00619963090866804
557	71.277702331543	-5.84056615829468	3.24057936668396	-0.00132951640989631	-0.00490093370899558	-0.00684897974133492	0.000293855206109583
558	70.6283493041992	-5.51589202880859	3.43538379669189	0.00126787810586393	-0.00619963090866804	-0.000355493422830477	-0.00295288790948689
559	68.680305480957	-4.54186916351318	3.24057936668396	0.000618529506027699	-0.000680167751852423	0.00386527273803949	0.00743668992072344
560	68.680305480957	-3.56784605979919	2.78603529930115	0.00256657530553639	0.00418994715437293	-0.00392691092565656	0.00451462110504508
561	69.3296508789063	-3.24317169189453	3.11070966720581	-0.00587495695799589	-0.00392691092565656	-0.00944637414067984	0.00354059832170606
562	67.3816070556641	-3.24317169189453	2.98083996772766	0.00321592413820326	0.00678734155371785	0.00613799272105098	-0.00782300252467394
563	69.3296508789063	-3.56784605979919	3.11070966720581	-0.00587495695799589	0.00451462110504508	-0.00230353930965066	0.00613799272105098
564	68.680305480957	-2.91849732398987	3.37044906616211	0.00581331877037883	0.00581331877037883	-0.000680167751852423	-3.08191010844894e-05
565	69.3296508789063	-3.24317169189453	3.24057936668396	-0.000355493422830477	0.00418994715437293	-0.00587495695799589	-0.000355493422830477
566	70.6283493041992	-4.21719455718994	2.9159049987793	0.0106834331527352	0.00743668992072344	-0.00392691092565656	-0.0026282137259841
567	70.6283493041992	-3.89252042770386	2.98083996772766	0.00321592413820326	0.00386527273803949	0.000293855206109583	-0.00360223650932312
568	70.6283493041992	-3.56784605979919	3.04577469825745	-0.00100484199356288	0.00873538758605719	-3.08191010844894e-05	0.000618529506027699
569	68.680305480957	-3.24317169189453	3.1756443977356	0.00191722682211548	0.00191722682211548	-0.00327756232582033	0.00613799272105098
570	68.0309600830078	-2.91849732398987	3.11070966720581	-0.00295288790948689	-0.00360223650932312	-0.00847235135734081	0.0217223595827818
571	69.97900390625	-4.86654329299927	3.50031876564026	-0.00230353930965066	-3.08191010844894e-05	0.000293855206109583	0.0171769186854362
572	71.277702331543	-5.84056615829468	3.1756443977356	-0.00749832857400179	0.000943203864153475	-0.000680167751852423	0.00938473641872406
573	68.680305480957	-3.24317169189453	2.85097002983093	-0.00619963090866804	-0.0026282137259841	-0.00717365415766835	0.0106834331527352
574	71.277702331543	-3.89252042770386	3.1756443977356	-3.08191010844894e-05	0.000293855206109583	-0.0104203969240189	0.00613799272105098
575	69.97900390625	-2.91849732398987	3.24057936668396	-0.000355493422830477	-0.000680167751852423	-0.00782300252467394	0.0275664981454611
576	68.680305480957	-3.24317169189453	3.50031876564026	0.000293855206109583	-0.00327756232582033	-0.00847235135734081	0.0152288740500808
577	68.0309600830078	-3.24317169189453	3.24057936668396	-0.0172385573387146	0.00938473641872406	0.00191722682211548	-0.00555028254166245
578	68.680305480957	-3.24317169189453	3.1756443977356	-0.0104203969240189	0.00581331877037883	-0.000355493422830477	0.0230210572481155
579	70.6283493041992	-3.24317169189453	2.98083996772766	0.00711201597005129	-0.00132951640989631	-0.00425158534198999	-0.00132951640989631
580	69.3296508789063	-1.94447445869446	2.98083996772766	-0.00490093370899558	-0.000355493422830477	-0.00360223650932312	-0.00814767740666866
581	70.6283493041992	-3.24317169189453	3.24057936668396	-0.00490093370899558	-0.0026282137259841	-0.0104203969240189	-0.00587495695799589
582	68.680305480957	-1.94447445869446	2.72110033035278	0.00289124972186983	0.00386527273803949	0.00646266713738441	0.00386527273803949
583	70.6283493041992	-2.59382319450378	3.1756443977356	0.00289124972186983	-0.00360223650932312	0.00386527273803949	0.00678734155371785
584	70.6283493041992	-2.59382319450378	3.37044906616211	0.0113327819854021	-0.00392691092565656	0.0116574559360743	-0.00360223650932312
585	69.3296508789063	-2.91849732398987	3.37044906616211	-0.0026282137259841	-0.00132951640989631	0.000943203864153475	-0.00977104809135199
586	71.277702331543	-4.54186916351318	3.43538379669189	-0.00392691092565656	-0.00165419070981443	0.00646266713738441	-0.0133424662053585
587	70.6283493041992	-3.56784605979919	3.30551409721375	-0.00522560812532902	-0.00327756232582033	0.00776136433705688	-0.0198359526693821
588	70.6283493041992	-3.56784605979919	3.37044906616211	0.00191722682211548	0.000618529506027699	0.00191722682211548	-0.0139918150380254
589	69.3296508789063	-2.26914882659912	3.37044906616211	-0.00360223650932312	-0.000680167751852423	0.00289124972186983	-0.00457625929266214
590	68.0309600830078	-1.94447445869446	3.1756443977356	-0.000680167751852423	0.000293855206109583	0.00191722682211548	-0.00847235135734081
591	68.0309600830078	-3.24317169189453	3.11070966720581	-0.00392691092565656	0.00191722682211548	-0.00555028254166245	-0.0185372550040483
592	68.0309600830078	-2.91849732398987	3.37044906616211	-0.0156151866540313	0.00873538758605719	0.000618529506027699	-0.00944637414067984
593	68.0309600830078	-1.94447445869446	2.9159049987793	-0.00619963090866804	0.00321592413820326	-0.00555028254166245	-0.00977104809135199
594	70.6283493041992	-2.91849732398987	3.1756443977356	-0.00814767740666866	0.00808603875339031	-0.0104203969240189	-0.0182125810533762
595	69.97900390625	-3.24317169189453	3.30551409721375	-0.00295288790948689	0.00321592413820326	-0.0117190945893526	-0.0133424662053585
596	71.277702331543	-2.26914882659912	2.98083996772766	-0.00652430532500148	0.00191722682211548	-0.00392691092565656	-0.00165419070981443
597	69.97900390625	-1.61980020999908	2.656165599823	0.00126787810586393	0.00938473641872406	-0.00295288790948689	-0.00684897974133492
598	71.277702331543	-2.91849732398987	3.04577469825745	-0.00230353930965066	0.00678734155371785	-0.00749832857400179	-0.00327756232582033
599	70.6283493041992	-2.26914882659912	3.24057936668396	0.00776136433705688	-0.00197886489331722	-0.0104203969240189	-0.000355493422830477
600	69.3296508789063	-3.24317169189453	3.37044906616211	-3.08191010844894e-05	-0.0100957229733467	0.000943203864153475	-0.00457625929266214
601	71.277702331543	-4.54186916351318	3.37044906616211	0.00451462110504508	-0.0156151866540313	0.0022419011220336	-0.00814767740666866
602	69.3296508789063	-3.56784605979919	3.56525373458862	0.000618529506027699	-0.00652430532500148	0.0113327819854021	0.00159255252219737
603	69.3296508789063	-2.59382319450378	2.98083996772766	-0.00652430532500148	0.000618529506027699	0.00483929552137852	0.00678734155371785
604	68.680305480957	-1.29512584209442	2.9159049987793	0.0103587592020631	0.00159255252219737	0.000943203864153475	0.0113327819854021
605	68.680305480957	-2.91849732398987	3.30551409721375	-0.00360223650932312	0.00191722682211548	-0.00230353930965066	0.0149041991680861
606	68.0309600830078	-2.59382319450378	3.1756443977356	-0.00717365415766835	-3.08191010844894e-05	-0.00392691092565656	-0.00522560812532902
607	68.680305480957	-2.59382319450378	3.30551409721375	-0.00619963090866804	0.00321592413820326	0.00808603875339031	0.000618529506027699
608	71.277702331543	-2.91849732398987	3.50031876564026	-0.0120437685400248	0.0022419011220336	-0.00132951640989631	-0.00490093370899558
609	69.97900390625	-3.24317169189453	3.43538379669189	0.00776136433705688	-0.00132951640989631	0.00126787810586393	0.00159255252219737
610	69.3296508789063	-2.26914882659912	2.3964262008667	0.00256657530553639	-0.000680167751852423	-0.0100957229733467	0.00841071270406246
611	70.6283493041992	-2.59382319450378	2.98083996772766	0.00191722682211548	-0.00100484199356288	-0.00652430532500148	-0.00814767740666866
612	70.6283493041992	-2.26914882659912	2.98083996772766	-0.000680167751852423	0.0106834331527352	-0.00392691092565656	-0.00652430532500148
613	69.97900390625	-2.91849732398987	3.24057936668396	0.0022419011220336	0.00451462110504508	-0.0126931173726916	-0.00327756232582033
614	69.97900390625	-3.24317169189453	3.37044906616211	0.00548864435404539	0.00256657530553639	-0.00457625929266214	0.00386527273803949
615	69.97900390625	-2.59382319450378	3.11070966720581	0.00256657530553639	-0.00392691092565656	-0.0107450718060136	-0.00392691092565656
616	68.680305480957	-2.91849732398987	2.85097002983093	0.000943203864153475	-0.00457625929266214	-0.0110697457566857	0.00386527273803949
617	68.680305480957	-2.59382319450378	3.11070966720581	-0.000680167751852423	0.00613799272105098	-0.00132951640989631	0.0142548503354192
618	68.680305480957	-2.26914882659912	2.85097002983093	-0.000680167751852423	0.00191722682211548	-0.00977104809135199	0.0022419011220336
619	69.3296508789063	-3.24317169189453	3.24057936668396	0.00841071270406246	-0.0026282137259841	0.00808603875339031	0.01847561635077
620	68.0309600830078	-2.91849732398987	3.37044906616211	-0.00555028254166245	0.0022419011220336	-0.0026282137259841	0.00581331877037883
621	64.7842102050781	-1.29512584209442	3.56525373458862	-0.00132951640989631	-0.0026282137259841	-0.00100484199356288	0.0126314787194133
622	69.3296508789063	-2.91849732398987	3.37044906616211	-0.00132951640989631	0.00516396993771195	-0.00100484199356288	0.00451462110504508
623	68.680305480957	-1.29512584209442	2.78603529930115	0.00451462110504508	0.00516396993771195	0.00776136433705688	0.00256657530553639
624	68.0309600830078	-2.91849732398987	3.43538379669189	0.00516396993771195	-0.00555028254166245	-0.00295288790948689	0.00711201597005129
625	69.97900390625	-2.91849732398987	3.30551409721375	0.00321592413820326	0.00289124972186983	-0.000355493422830477	-0.00425158534198999
626	70.6283493041992	-3.24317169189453	3.24057936668396	-0.000355493422830477	-0.0026282137259841	-0.00360223650932312	-0.00814767740666866
627	71.9270477294922	-2.91849732398987	3.30551409721375	0.00483929552137852	0.00191722682211548	0.00191722682211548	0.00159255252219737
628	69.3296508789063	-2.91849732398987	3.37044906616211	-0.0130177913233638	0.00516396993771195	0.0113327819854021	-0.00457625929266214
629	69.97900390625	-3.56784605979919	3.11070966720581	0.01847561635077	0.00581331877037883	-0.00295288790948689	0.00354059832170606
630	68.680305480957	-3.24317169189453	2.85097002983093	-0.00100484199356288	-0.00684897974133492	-0.00327756232582033	0.00418994715437293
631	71.277702331543	-3.56784605979919	3.24057936668396	-0.00295288790948689	-0.00587495695799589	-0.00912170019000769	-0.00814767740666866
632	69.97900390625	-2.59382319450378	3.24057936668396	-0.00619963090866804	0.00613799272105098	-0.00684897974133492	-0.0026282137259841
633	69.97900390625	-2.59382319450378	3.43538379669189	-0.00912170019000769	0.00743668992072344	-0.0026282137259841	-0.0026282137259841
634	69.97900390625	-2.59382319450378	3.24057936668396	-0.0026282137259841	0.00451462110504508	-0.00749832857400179	-0.000680167751852423
635	65.4335632324219	-1.29512584209442	2.72110033035278	-0.0107450718060136	-0.00197886489331722	-0.0120437685400248	-0.00977104809135199
636	67.3816070556641	-2.26914882659912	3.1756443977356	-0.00587495695799589	-3.08191010844894e-05	-0.00360223650932312	0.00483929552137852
637	69.3296508789063	-2.26914882659912	3.1756443977356	-0.00782300252467394	0.00451462110504508	-0.00327756232582033	0.00256657530553639
638	68.0309600830078	-1.94447445869446	2.85097002983093	-0.00327756232582033	0.00841071270406246	-0.00132951640989631	0.00743668992072344
639	71.277702331543	-2.26914882659912	2.98083996772766	0.00678734155371785	-0.00100484199356288	-0.00197886489331722	0.000618529506027699
640	70.6283493041992	-2.91849732398987	3.24057936668396	0.00321592413820326	-0.000680167751852423	-0.00132951640989631	0.00548864435404539
641	69.3296508789063	-1.94447445869446	2.78603529930115	-0.0146411629393697	0.000618529506027699	-0.00749832857400179	-0.00555028254166245
642	69.97900390625	-2.91849732398987	3.11070966720581	0.0103587592020631	0.00678734155371785	0.00516396993771195	0.000618529506027699
643	68.680305480957	-2.26914882659912	3.04577469825745	0.0217223595827818	0.00418994715437293	-0.00100484199356288	0.00289124972186983
644	71.277702331543	-3.89252042770386	2.85097002983093	0.00711201597005129	-3.08191010844894e-05	-0.000355493422830477	0.0022419011220336
645	69.97900390625	-3.89252042770386	3.24057936668396	0.00321592413820326	-0.0156151866540313	0.00126787810586393	-0.000680167751852423
646	71.277702331543	-2.91849732398987	3.1756443977356	0.00126787810586393	-0.00522560812532902	-0.00977104809135199	-0.000680167751852423
647	68.680305480957	-1.61980020999908	2.98083996772766	-0.00684897974133492	0.00516396993771195	0.00354059832170606	-0.00360223650932312
648	69.3296508789063	-2.91849732398987	2.9159049987793	-0.00230353930965066	0.00451462110504508	-0.00555028254166245	0.00126787810586393
649	69.3296508789063	-3.56784605979919	3.11070966720581	0.00418994715437293	-0.00197886489331722	-0.00425158534198999	-0.00100484199356288
650	66.0829086303711	-2.91849732398987	3.11070966720581	0.000943203864153475	0.00159255252219737	-0.00782300252467394	-0.00165419070981443
651	67.3816070556641	-1.61980020999908	2.98083996772766	-0.00782300252467394	-0.00457625929266214	-0.00587495695799589	-0.00522560812532902
652	67.3816070556641	-1.61980020999908	3.04577469825745	-0.00977104809135199	0.0100340843200684	-0.00490093370899558	0.00386527273803949
653	70.6283493041992	-3.24317169189453	3.43538379669189	-0.00100484199356288	0.00451462110504508	-0.00749832857400179	-0.00132951640989631
654	68.680305480957	-1.94447445869446	2.72110033035278	0.000943203864153475	0.00743668992072344	-0.0126931173726916	-3.08191010844894e-05
655	68.680305480957	-2.26914882659912	2.656165599823	0.00841071270406246	-0.000680167751852423	-0.00327756232582033	0.00321592413820326
656	69.3296508789063	-2.26914882659912	2.52629590034485	0.000293855206109583	-0.00555028254166245	-0.0159398596733809	0.00711201597005129
657	68.680305480957	-2.26914882659912	3.04577469825745	-0.00360223650932312	0.00548864435404539	0.00451462110504508	0.00418994715437293
658	69.97900390625	-2.59382319450378	3.1756443977356	-0.00132951640989631	0.0106834331527352	-0.00814767740666866	0.00646266713738441
659	67.3816070556641	-2.26914882659912	3.11070966720581	0.0022419011220336	-0.00392691092565656	-0.00392691092565656	0.00646266713738441
660	69.97900390625	-4.54186916351318	3.43538379669189	-0.00327756232582033	-0.00782300252467394	-0.00652430532500148	0.00678734155371785
661	68.680305480957	-2.91849732398987	2.78603529930115	0.00256657530553639	-0.00327756232582033	0.00906006153672934	-0.00392691092565656
662	69.97900390625	-3.24317169189453	2.98083996772766	-0.000355493422830477	-0.00327756232582033	0.000618529506027699	0.013930176384747
663	69.3296508789063	-3.24317169189453	3.50031876564026	0.00548864435404539	0.00516396993771195	0.01100810803473	0.0126314787194133
664	67.3816070556641	-2.59382319450378	3.37044906616211	-0.000680167751852423	0.00321592413820326	-0.00360223650932312	0.0217223595827818
665	66.0829086303711	-1.94447445869446	3.37044906616211	-0.0113944197073579	-3.08191010844894e-05	0.000943203864153475	0.0178262684494257
666	65.4335632324219	-1.61980020999908	3.50031876564026	-0.0113944197073579	-0.000680167751852423	-0.00457625929266214	0.00808603875339031
667	68.680305480957	-1.94447445869446	3.04577469825745	-0.00327756232582033	0.0103587592020631	0.00386527273803949	0.000943203864153475
668	68.680305480957	-1.94447445869446	2.72110033035278	-0.00490093370899558	0.00516396993771195	0.00386527273803949	-0.00295288790948689
669	69.97900390625	-2.91849732398987	3.04577469825745	-0.000680167751852423	0.000293855206109583	0.00126787810586393	-0.00295288790948689
670	70.6283493041992	-3.56784605979919	2.98083996772766	0.000943203864153475	-0.00490093370899558	0.00776136433705688	-0.00814767740666866
671	67.3816070556641	-0.645777225494385	2.85097002983093	0.00321592413820326	0.000293855206109583	-0.0117190945893526	-0.00749832857400179
672	68.0309600830078	-2.26914882659912	3.37044906616211	0.000293855206109583	0.00970941036939621	-0.0123684434220195	-0.00879702530801296
673	69.97900390625	-2.59382319450378	2.85097002983093	0.000618529506027699	0.0103587592020631	-0.00457625929266214	-0.0123684434220195
674	68.680305480957	-2.26914882659912	2.78603529930115	0.00776136433705688	-0.00165419070981443	-0.00132951640989631	-0.00587495695799589
675	69.97900390625	-3.24317169189453	2.98083996772766	0.00321592413820326	-0.00165419070981443	-0.000355493422830477	-0.0162645354866982
676	69.3296508789063	-3.24317169189453	3.24057936668396	0.00743668992072344	-0.000355493422830477	-0.00717365415766835	-0.00847235135734081
677	68.680305480957	-3.24317169189453	3.30551409721375	-0.000680167751852423	-0.00132951640989631	-0.0026282137259841	-0.00619963090866804
678	67.3816070556641	-1.29512584209442	3.50031876564026	-0.000355493422830477	0.00354059832170606	-0.0107450718060136	-0.0126931173726916
679	66.0829086303711	-1.61980020999908	3.11070966720581	-0.00100484199356288	0.00289124972186983	-0.00619963090866804	0.000943203864153475
680	66.7322616577148	-2.59382319450378	2.98083996772766	-0.00555028254166245	0.00678734155371785	-0.00360223650932312	0.00126787810586393
681	66.7322616577148	-1.94447445869446	3.11070966720581	-0.00490093370899558	0.00159255252219737	-0.00197886489331722	0.00321592413820326
682	71.277702331543	-2.26914882659912	2.98083996772766	0.00646266713738441	0.00126787810586393	0.000618529506027699	0.00354059832170606
683	69.3296508789063	-2.26914882659912	3.24057936668396	-0.000680167751852423	-0.00197886489331722	0.00516396993771195	0.00841071270406246
684	69.97900390625	-3.24317169189453	3.30551409721375	0.00516396993771195	-0.00944637414067984	-0.00652430532500148	0.00646266713738441
685	68.680305480957	-1.29512584209442	2.72110033035278	0.0168522447347641	-0.00684897974133492	0.00516396993771195	-0.00360223650932312
686	69.3296508789063	-1.61980020999908	2.46136093139648	0.00483929552137852	0.00483929552137852	-0.00197886489331722	-0.00392691092565656
687	69.97900390625	-1.94447445869446	2.85097002983093	-0.00132951640989631	0.00483929552137852	-0.00165419070981443	-0.0130177913233638
688	69.3296508789063	-1.94447445869446	2.98083996772766	-0.00165419070981443	0.00873538758605719	0.00418994715437293	-0.00944637414067984
689	71.277702331543	-3.56784605979919	2.98083996772766	0.00191722682211548	-0.0123684434220195	-0.00587495695799589	0.00159255252219737
690	70.6283493041992	-3.89252042770386	3.24057936668396	0.000943203864153475	-0.00847235135734081	-0.00165419070981443	-0.0026282137259841
691	68.680305480957	-2.26914882659912	3.37044906616211	-0.00165419070981443	0.000618529506027699	-0.00425158534198999	-0.00619963090866804
692	68.680305480957	-1.61980020999908	3.1756443977356	-0.00392691092565656	0.00321592413820326	-0.00100484199356288	-0.00879702530801296
693	68.0309600830078	-1.61980020999908	2.85097002983093	-0.0152905117720366	0.0100340843200684	-0.00587495695799589	-0.00522560812532902
694	67.3816070556641	-1.61980020999908	3.11070966720581	-0.00977104809135199	0.00321592413820326	0.000293855206109583	0.00354059832170606
695	66.0829086303711	-2.26914882659912	3.43538379669189	-0.0143164889886975	0.00548864435404539	0.00126787810586393	-0.00165419070981443
696	69.3296508789063	-3.24317169189453	3.24057936668396	-0.00814767740666866	0.0022419011220336	-0.00327756232582033	0.00126787810586393
697	70.6283493041992	-2.91849732398987	3.43538379669189	0.00191722682211548	0.00548864435404539	-0.00132951640989631	0.00483929552137852
698	69.3296508789063	-2.59382319450378	3.69512343406677	-0.00490093370899558	0.00256657530553639	0.00548864435404539	0.00483929552137852
699	69.3296508789063	-1.94447445869446	2.9159049987793	0.00516396993771195	-0.00197886489331722	-0.00425158534198999	0.000618529506027699
700	70.6283493041992	-2.26914882659912	2.59123063087463	0.00678734155371785	-0.00490093370899558	-0.00197886489331722	0.00159255252219737
701	69.3296508789063	-2.91849732398987	3.1756443977356	0.00321592413820326	-0.00522560812532902	-0.0100957229733467	0.00256657530553639
702	69.97900390625	-1.94447445869446	2.98083996772766	0.000943203864153475	0.00418994715437293	0.00678734155371785	-0.00360223650932312
703	70.6283493041992	-2.91849732398987	3.50031876564026	0.000943203864153475	-0.00197886489331722	-0.000680167751852423	0.00126787810586393
704	69.97900390625	-4.21719455718994	3.56525373458862	0.00256657530553639	-0.0130177913233638	-0.00295288790948689	0.00776136433705688
705	69.97900390625	-3.24317169189453	3.1756443977356	-0.00197886489331722	-0.00912170019000769	-0.00425158534198999	0.00418994715437293
706	69.3296508789063	-2.26914882659912	2.9159049987793	-0.00132951640989631	-0.00457625929266214	-0.00197886489331722	-0.0026282137259841
707	68.680305480957	-1.29512584209442	2.9159049987793	-0.00132951640989631	0.0022419011220336	0.00516396993771195	-0.00782300252467394
708	68.680305480957	-2.26914882659912	2.98083996772766	0.00321592413820326	0.000943203864153475	0.000293855206109583	-0.0026282137259841
709	69.3296508789063	-2.59382319450378	3.30551409721375	-0.0100957229733467	0.00354059832170606	0.000618529506027699	0.00451462110504508
710	68.0309600830078	-2.91849732398987	3.82499313354492	-0.00522560812532902	-0.00295288790948689	-0.00295288790948689	0.00126787810586393
711	69.3296508789063	-1.61980020999908	2.98083996772766	-0.00847235135734081	0.00418994715437293	0.0022419011220336	0.00321592413820326
712	69.3296508789063	-2.26914882659912	2.98083996772766	-0.00165419070981443	0.011982130818069	0.00289124972186983	-0.00197886489331722
713	69.3296508789063	-1.94447445869446	2.78603529930115	-0.00392691092565656	0.000943203864153475	-0.0107450718060136	0.00711201597005129
714	69.97900390625	-1.29512584209442	2.72110033035278	-0.00490093370899558	0.000293855206109583	-0.00555028254166245	0.00613799272105098
715	70.6283493041992	-2.91849732398987	2.98083996772766	-0.00100484199356288	-0.000680167751852423	0.00191722682211548	0.0106834331527352
716	71.277702331543	-2.91849732398987	3.30551409721375	-0.00230353930965066	0.00126787810586393	-0.000680167751852423	0.00938473641872406
717	71.277702331543	-3.56784605979919	3.43538379669189	-0.00295288790948689	0.00613799272105098	-0.00684897974133492	0.00256657530553639
718	70.6283493041992	-2.91849732398987	3.04577469825745	-0.0104203969240189	-0.00457625929266214	-0.0126931173726916	0.00418994715437293
719	69.3296508789063	-2.59382319450378	2.85097002983093	-0.00197886489331722	-0.00879702530801296	-0.00360223650932312	0.00126787810586393
720	69.97900390625	-4.54186916351318	2.9159049987793	0.00386527273803949	-0.0123684434220195	-0.00165419070981443	0.00613799272105098
721	69.97900390625	-3.89252042770386	3.11070966720581	-0.000355493422830477	-0.00132951640989631	-0.00392691092565656	-0.00847235135734081
722	69.3296508789063	-2.26914882659912	3.11070966720581	-0.00197886489331722	0.00191722682211548	0.00191722682211548	0.00841071270406246
723	71.277702331543	-3.24317169189453	3.43538379669189	-0.00100484199356288	0.00613799272105098	-0.0026282137259841	-0.00392691092565656
724	68.0309600830078	-1.94447445869446	2.72110033035278	-0.00392691092565656	0.00418994715437293	-0.00197886489331722	0.00191722682211548
725	66.7322616577148	-1.94447445869446	2.9159049987793	-0.00230353930965066	0.00159255252219737	-0.0139918150380254	0.00451462110504508
726	68.680305480957	-2.59382319450378	2.59123063087463	0.0106834331527352	0.00256657530553639	-0.000680167751852423	-0.0136671401560307
727	68.680305480957	-2.59382319450378	2.72110033035278	0.01100810803473	0.00970941036939621	0.00678734155371785	0.00418994715437293
728	69.97900390625	-2.59382319450378	2.72110033035278	0.0249691028147936	0.00321592413820326	0.00191722682211548	-0.00457625929266214
729	71.277702331543	-2.59382319450378	2.9159049987793	0.00354059832170606	0.00743668992072344	0.000293855206109583	0.00808603875339031
730	71.277702331543	-3.24317169189453	2.656165599823	-0.00717365415766835	-0.00457625929266214	-0.00490093370899558	0.0175015944987535
731	68.680305480957	-1.94447445869446	2.656165599823	-0.00197886489331722	0.00159255252219737	-0.00555028254166245	-0.00879702530801296
732	69.3296508789063	-3.56784605979919	3.1756443977356	-0.00295288790948689	0.00678734155371785	-0.00100484199356288	-0.00684897974133492
733	68.680305480957	-3.24317169189453	2.59123063087463	0.000293855206109583	-0.00230353930965066	-0.000680167751852423	-0.0026282137259841
734	68.0309600830078	-3.89252042770386	3.04577469825745	-0.000680167751852423	-0.00879702530801296	-0.0139918150380254	-0.00230353930965066
735	71.9270477294922	-4.86654329299927	3.43538379669189	0.00646266713738441	-0.00327756232582033	-0.0126931173726916	0.000943203864153475
736	70.6283493041992	-3.56784605979919	3.37044906616211	-0.00490093370899558	0.00159255252219737	-0.000355493422830477	-0.00457625929266214
737	69.97900390625	-3.89252042770386	2.85097002983093	0.000618529506027699	0.000618529506027699	-0.0100957229733467	-0.00392691092565656
738	69.3296508789063	-3.89252042770386	3.1756443977356	-0.00457625929266214	0.00451462110504508	0.00256657530553639	-0.00230353930965066
739	66.0829086303711	-2.91849732398987	3.04577469825745	-0.00360223650932312	0.00516396993771195	-0.0136671401560307	0.00289124972186983
740	69.3296508789063	-3.56784605979919	2.98083996772766	0.00289124972186983	-0.00425158534198999	-0.00749832857400179	0.0113327819854021
741	69.3296508789063	-4.21719455718994	3.37044906616211	-0.00457625929266214	-0.00197886489331722	0.0022419011220336	-0.00360223650932312
742	69.3296508789063	-2.91849732398987	3.30551409721375	0.00159255252219737	0.00321592413820326	0.00711201597005129	-0.00165419070981443
743	69.97900390625	-4.21719455718994	3.04577469825745	0.01100810803473	0.00548864435404539	-0.000680167751852423	0.00256657530553639
744	69.97900390625	-3.24317169189453	2.72110033035278	0.00873538758605719	0.00970941036939621	-0.00230353930965066	-0.00749832857400179
745	69.97900390625	-2.91849732398987	2.72110033035278	0.0022419011220336	-0.00912170019000769	-0.00652430532500148	0.000943203864153475
746	69.97900390625	-2.91849732398987	3.24057936668396	0.00451462110504508	0.0022419011220336	-0.000680167751852423	-0.00652430532500148
747	69.97900390625	-2.91849732398987	3.43538379669189	-0.00425158534198999	0.00743668992072344	0.00418994715437293	-0.00619963090866804
748	69.97900390625	-2.91849732398987	3.56525373458862	-0.00132951640989631	-0.00197886489331722	-0.000680167751852423	0.000293855206109583
749	68.680305480957	-4.21719455718994	3.11070966720581	-0.00230353930965066	-0.00587495695799589	-0.00392691092565656	0.000943203864153475
750	71.9270477294922	-4.86654329299927	3.37044906616211	0.00581331877037883	-0.00457625929266214	0.00159255252219737	-0.00619963090866804
751	69.3296508789063	-2.91849732398987	3.04577469825745	-0.00425158534198999	-0.00327756232582033	-0.00100484199356288	0.000618529506027699
752	71.9270477294922	-4.21719455718994	3.30551409721375	-0.0123684434220195	0.00970941036939621	-0.00782300252467394	-0.00327756232582033
753	67.3816070556641	-2.26914882659912	3.11070966720581	-0.00327756232582033	0.00873538758605719	-0.00717365415766835	-0.00230353930965066
754	66.0829086303711	-3.24317169189453	3.50031876564026	-0.00652430532500148	0.00743668992072344	-0.00717365415766835	0.00354059832170606
755	68.680305480957	-4.54186916351318	3.50031876564026	-0.0126931173726916	0.00126787810586393	-0.00360223650932312	0.00451462110504508
756	70.6283493041992	-4.21719455718994	3.11070966720581	-0.00197886489331722	-0.00197886489331722	0.000293855206109583	-0.000680167751852423
757	71.277702331543	-4.54186916351318	2.98083996772766	-0.00555028254166245	0.00841071270406246	-0.00749832857400179	-3.08191010844894e-05
758	71.277702331543	-4.54186916351318	2.98083996772766	-3.08191010844894e-05	0.00354059832170606	-3.08191010844894e-05	0.00873538758605719
759	69.97900390625	-3.56784605979919	2.78603529930115	0.0100340843200684	0.00256657530553639	-0.00490093370899558	0.00970941036939621
760	69.97900390625	-3.24317169189453	2.98083996772766	-0.000355493422830477	-0.00197886489331722	-0.0107450718060136	0.00321592413820326
761	71.277702331543	-4.86654329299927	3.69512343406677	-0.00100484199356288	-0.00619963090866804	0.000943203864153475	0.00743668992072344
762	69.3296508789063	-3.89252042770386	3.11070966720581	0.00321592413820326	-0.000355493422830477	0.000618529506027699	0.00841071270406246
763	69.97900390625	-5.51589202880859	3.11070966720581	0.000293855206109583	-0.00360223650932312	0.00581331877037883	0.0149041991680861
764	69.97900390625	-5.19121742248535	2.9159049987793	0.00386527273803949	-3.08191010844894e-05	-0.00619963090866804	0.0171769186854362
765	69.3296508789063	-3.89252042770386	3.24057936668396	0.00256657530553639	-0.00230353930965066	-0.00392691092565656	0.0158782228827477
766	68.680305480957	-3.89252042770386	3.11070966720581	0.00256657530553639	0.00256657530553639	-0.00100484199356288	0.00906006153672934
767	69.3296508789063	-3.24317169189453	3.04577469825745	-0.00457625929266214	0.00191722682211548	0.00191722682211548	0.00289124972186983
768	66.0829086303711	-3.89252042770386	3.1756443977356	-0.00944637414067984	0.00970941036939621	-0.00165419070981443	0.00191722682211548
769	66.7322616577148	-3.89252042770386	2.78603529930115	-0.00555028254166245	-3.08191010844894e-05	-0.00230353930965066	0.00191722682211548
770	68.680305480957	-4.54186916351318	3.11070966720581	-0.00912170019000769	-0.00619963090866804	-0.0117190945893526	0.00191722682211548
771	69.3296508789063	-3.89252042770386	3.04577469825745	-0.00197886489331722	0.00354059832170606	-0.0026282137259841	0.00354059832170606
772	69.97900390625	-3.89252042770386	3.1756443977356	-0.0143164889886975	0.00678734155371785	-0.00490093370899558	0.00386527273803949
773	69.3296508789063	-3.89252042770386	3.11070966720581	-0.00360223650932312	0.00678734155371785	-0.00230353930965066	0.0100340843200684
774	71.277702331543	-4.54186916351318	3.24057936668396	-0.00100484199356288	-0.000355493422830477	-0.00977104809135199	-0.000680167751852423
775	70.6283493041992	-4.54186916351318	3.04577469825745	0.00386527273803949	-0.00684897974133492	-0.0107450718060136	0.00256657530553639
776	72.5764007568359	-4.86654329299927	3.1756443977356	-0.00132951640989631	0.000293855206109583	-0.00327756232582033	-0.00425158534198999
777	71.277702331543	-4.54186916351318	3.30551409721375	0.000943203864153475	0.00321592413820326	0.00581331877037883	0.00516396993771195
778	71.277702331543	-5.51589202880859	3.24057936668396	0.00418994715437293	-0.00327756232582033	-0.00327756232582033	0.00646266713738441
779	69.97900390625	-5.51589202880859	3.50031876564026	0.00126787810586393	-0.00490093370899558	-0.00522560812532902	0.000618529506027699
780	69.3296508789063	-4.21719455718994	3.43538379669189	0.00906006153672934	-0.00165419070981443	-0.00782300252467394	-0.00782300252467394
781	70.6283493041992	-4.86654329299927	3.11070966720581	0.00191722682211548	0.000293855206109583	0.00613799272105098	-0.00944637414067984
782	69.97900390625	-3.56784605979919	2.85097002983093	-0.00425158534198999	-0.0026282137259841	0.00126787810586393	-0.00912170019000769
783	69.3296508789063	-4.54186916351318	2.98083996772766	-3.08191010844894e-05	-0.00392691092565656	0.000943203864153475	-0.000355493422830477
784	66.0829086303711	-3.24317169189453	2.98083996772766	0.000943203864153475	0.00970941036939621	0.00321592413820326	-0.0107450718060136
785	67.3816070556641	-3.89252042770386	3.43538379669189	-0.00132951640989631	-0.00360223650932312	-0.00652430532500148	-0.00197886489331722
786	71.9270477294922	-4.54186916351318	3.63018846511841	-0.00425158534198999	-0.00555028254166245	-0.00295288790948689	-0.0175632312893867
787	71.277702331543	-4.54186916351318	3.11070966720581	0.00126787810586393	0.00516396993771195	0.0142548503354192	-0.0126931173726916
788	69.97900390625	-4.21719455718994	2.85097002983093	0.000943203864153475	0.00321592413820326	0.00354059832170606	-0.0152905117720366
789	69.3296508789063	-2.91849732398987	2.78603529930115	0.000293855206109583	-3.08191010844894e-05	-0.0026282137259841	-0.00879702530801296
790	71.277702331543	-4.21719455718994	2.9159049987793	0.000293855206109583	-0.00782300252467394	-0.00652430532500148	-0.00392691092565656
791	72.5764007568359	-3.89252042770386	3.43538379669189	-0.00587495695799589	-0.00522560812532902	0.00548864435404539	-0.0159398596733809
792	70.6283493041992	-4.54186916351318	3.69512343406677	-0.0139918150380254	0.00386527273803949	-0.00425158534198999	-0.0117190945893526
793	70.6283493041992	-4.54186916351318	3.1756443977356	-0.00327756232582033	0.000293855206109583	-0.00490093370899558	-0.0126931173726916
794	71.277702331543	-5.51589202880859	3.04577469825745	-0.00717365415766835	-0.00132951640989631	-0.000355493422830477	-0.00879702530801296
795	73.2257461547852	-4.54186916351318	3.1756443977356	-0.00555028254166245	-0.00522560812532902	-0.00522560812532902	-0.00684897974133492
796	71.277702331543	-4.21719455718994	2.9159049987793	0.00256657530553639	0.00191722682211548	0.00256657530553639	-0.0100957229733467
797	68.680305480957	-4.54186916351318	3.1756443977356	-0.00814767740666866	0.00841071270406246	-0.00230353930965066	-0.00912170019000769
798	68.0309600830078	-4.21719455718994	3.43538379669189	-0.00360223650932312	0.0113327819854021	-0.00360223650932312	-0.0149658378213644
799	68.680305480957	-3.89252042770386	3.76005816459656	-0.00717365415766835	0.0116574559360743	-0.0026282137259841	-0.00684897974133492
800	70.6283493041992	-3.56784605979919	2.72110033035278	0.00873538758605719	-0.00230353930965066	-0.00619963090866804	-0.00749832857400179
801	71.277702331543	-3.56784605979919	3.1756443977356	0.0113327819854021	0.0022419011220336	-3.08191010844894e-05	-0.00749832857400179
802	71.277702331543	-3.89252042770386	3.30551409721375	-3.08191010844894e-05	0.000943203864153475	-0.00132951640989631	-0.00392691092565656
803	71.277702331543	-2.59382319450378	2.9159049987793	0.0191249661147594	-0.000680167751852423	0.00126787810586393	-0.00555028254166245
804	69.3296508789063	-3.24317169189453	3.1756443977356	0.0126314787194133	0.0022419011220336	-0.00749832857400179	-0.00327756232582033
805	71.9270477294922	-3.89252042770386	3.56525373458862	0.000293855206109583	-0.00619963090866804	-0.00652430532500148	0.00354059832170606
806	71.9270477294922	-4.54186916351318	3.24057936668396	-0.00295288790948689	-0.00425158534198999	0.00613799272105098	-0.00684897974133492
807	72.5764007568359	-5.19121742248535	3.1756443977356	0.00256657530553639	-0.00619963090866804	0.000293855206109583	-0.00425158534198999
808	71.9270477294922	-5.19121742248535	3.1756443977356	0.00126787810586393	-0.00749832857400179	-0.00230353930965066	0.00711201597005129
809	71.277702331543	-3.89252042770386	2.78603529930115	0.00451462110504508	0.00126787810586393	-0.00425158534198999	0.00289124972186983
810	71.277702331543	-2.91849732398987	3.11070966720581	0.000293855206109583	0.00256657530553639	0.00289124972186983	0.00321592413820326
811	70.6283493041992	-4.54186916351318	3.63018846511841	-0.00652430532500148	-0.00457625929266214	0.00321592413820326	0.00808603875339031
812	69.3296508789063	-4.54186916351318	2.98083996772766	-0.00360223650932312	0.00451462110504508	-0.00425158534198999	0.00354059832170606
813	68.0309600830078	-3.89252042770386	3.24057936668396	-0.00944637414067984	0.00808603875339031	-0.0026282137259841	0.00256657530553639
814	71.9270477294922	-4.54186916351318	3.11070966720581	-0.00392691092565656	0.00354059832170606	-0.0107450718060136	0.00938473641872406
815	71.9270477294922	-3.24317169189453	2.85097002983093	0.00191722682211548	-0.00522560812532902	-0.00100484199356288	0.00808603875339031
816	69.97900390625	-3.89252042770386	2.98083996772766	-0.00327756232582033	-0.00327756232582033	-0.00490093370899558	0.00159255252219737
817	69.3296508789063	-3.24317169189453	2.9159049987793	-0.00652430532500148	0.00548864435404539	-0.0107450718060136	-0.00327756232582033
818	71.277702331543	-4.54186916351318	2.85097002983093	0.0145795252174139	0.0106834331527352	-0.00392691092565656	0.00970941036939621
819	73.2257461547852	-4.54186916351318	3.30551409721375	-0.00327756232582033	0.00289124972186983	-0.00327756232582033	0.0152288740500808
820	69.97900390625	-3.24317169189453	2.9159049987793	0.000293855206109583	-0.0026282137259841	-0.00587495695799589	0.00613799272105098
821	71.9270477294922	-3.89252042770386	2.98083996772766	0.000943203864153475	-0.00360223650932312	-0.00165419070981443	0.00516396993771195
822	71.9270477294922	-5.51589202880859	2.9159049987793	-0.00652430532500148	-0.0113944197073579	0.00808603875339031	-0.00749832857400179
823	70.6283493041992	-4.54186916351318	2.9159049987793	-0.00457625929266214	-0.0113944197073579	0.00386527273803949	0.00516396993771195
824	71.277702331543	-3.89252042770386	2.98083996772766	0.01100810803473	0.000618529506027699	-0.00327756232582033	0.01100810803473
825	71.9270477294922	-4.21719455718994	3.04577469825745	-0.00100484199356288	0.00126787810586393	-0.00100484199356288	0.011982130818069
826	71.9270477294922	-4.86654329299927	3.1756443977356	0.00126787810586393	0.00483929552137852	-0.00749832857400179	0.00516396993771195
827	69.3296508789063	-4.21719455718994	3.04577469825745	-0.0110697457566857	0.00906006153672934	0.0103587592020631	-0.000680167751852423
828	69.97900390625	-4.86654329299927	3.24057936668396	-0.00944637414067984	0.0022419011220336	-0.00327756232582033	0.0113327819854021
829	68.680305480957	-3.89252042770386	3.30551409721375	0.00126787810586393	0.00256657530553639	-0.00100484199356288	-0.00425158534198999
830	69.97900390625	-3.89252042770386	3.43538379669189	-0.000355493422830477	0.00354059832170606	-0.00425158534198999	0.0191249661147594
831	73.2257461547852	-5.19121742248535	3.37044906616211	-3.08191010844894e-05	-0.00132951640989631	-0.00522560812532902	0.0168522447347641
832	69.97900390625	-3.56784605979919	2.9159049987793	-0.00619963090866804	0.0116574559360743	0.000618529506027699	0.00646266713738441
833	71.9270477294922	-5.19121742248535	3.24057936668396	-0.00132951640989631	0.00678734155371785	-0.0130177913233638	-0.00100484199356288
834	71.9270477294922	-4.54186916351318	3.11070966720581	0.00159255252219737	0.00126787810586393	0.00516396993771195	-0.00327756232582033
835	70.6283493041992	-3.89252042770386	2.98083996772766	0.00159255252219737	0.00289124972186983	-0.00425158534198999	-0.00425158534198999
836	71.277702331543	-4.21719455718994	3.04577469825745	0.000618529506027699	-0.00197886489331722	-0.00912170019000769	-0.0143164889886975
837	69.3296508789063	-4.54186916351318	3.04577469825745	-0.00197886489331722	0.000293855206109583	-0.00490093370899558	-0.0113944197073579
838	69.97900390625	-5.51589202880859	2.85097002983093	0.00418994715437293	-0.00425158534198999	-0.00782300252467394	-0.00749832857400179
839	73.2257461547852	-5.51589202880859	3.04577469825745	0.00678734155371785	0.00191722682211548	-0.00944637414067984	-0.00847235135734081
840	69.97900390625	-4.21719455718994	2.98083996772766	-0.00197886489331722	0.00386527273803949	-0.00587495695799589	-0.0130177913233638
841	69.3296508789063	-3.89252042770386	3.04577469825745	-0.000680167751852423	-0.00100484199356288	-0.00457625929266214	-0.00555028254166245
842	68.680305480957	-5.19121742248535	3.24057936668396	-0.0104203969240189	0.00418994715437293	0.000943203864153475	-0.0139918150380254
843	69.3296508789063	-3.89252042770386	3.1756443977356	0.00289124972186983	-0.0026282137259841	-0.00197886489331722	-0.0026282137259841
844	70.6283493041992	-4.86654329299927	3.04577469825745	0.00126787810586393	-0.000680167751852423	0.00841071270406246	-0.00230353930965066
845	71.9270477294922	-5.19121742248535	3.11070966720581	0.00126787810586393	-0.00360223650932312	-0.00295288790948689	-0.00879702530801296
846	70.6283493041992	-5.19121742248535	2.85097002983093	0.00289124972186983	0.00516396993771195	0.00256657530553639	-0.0104203969240189
847	71.277702331543	-4.86654329299927	2.85097002983093	-0.00360223650932312	0.012956153601408	0.00841071270406246	-0.00165419070981443
848	73.2257461547852	-5.51589202880859	3.04577469825745	0.000293855206109583	0.00483929552137852	-0.00197886489331722	-0.00295288790948689
849	71.277702331543	-4.86654329299927	3.37044906616211	0.00678734155371785	0.00418994715437293	0.0022419011220336	-0.00295288790948689
850	68.680305480957	-4.21719455718994	3.1756443977356	0.000293855206109583	-0.00132951640989631	-0.00847235135734081	-0.00555028254166245
851	72.5764007568359	-5.51589202880859	2.98083996772766	0.00256657530553639	0.00191722682211548	-0.00360223650932312	-0.00327756232582033
852	69.3296508789063	-5.84056615829468	2.85097002983093	-0.00457625929266214	0.00483929552137852	-0.00165419070981443	-0.00100484199356288
853	71.9270477294922	-6.489914894104	3.1756443977356	-0.0026282137259841	0.00483929552137852	-0.00814767740666866	0.00386527273803949
854	70.6283493041992	-5.19121742248535	2.9159049987793	-0.0026282137259841	0.00483929552137852	-0.00197886489331722	0.00256657530553639
855	69.97900390625	-4.21719455718994	3.11070966720581	-0.00392691092565656	0.00321592413820326	-0.00879702530801296	0.00548864435404539
856	68.0309600830078	-3.89252042770386	3.30551409721375	-0.0120437685400248	0.00321592413820326	-0.00230353930965066	0.000943203864153475
857	66.7322616577148	-4.21719455718994	2.98083996772766	-0.00490093370899558	0.00483929552137852	0.00451462110504508	0.000293855206109583
858	68.680305480957	-4.54186916351318	2.78603529930115	-0.00619963090866804	0.00321592413820326	0.000943203864153475	-0.00165419070981443
859	71.9270477294922	-5.51589202880859	3.04577469825745	0.000293855206109583	0.0022419011220336	-0.00684897974133492	0.00743668992072344
860	71.9270477294922	-5.84056615829468	3.1756443977356	-0.00165419070981443	0.00451462110504508	-0.00100484199356288	-0.000355493422830477
861	69.97900390625	-4.54186916351318	3.04577469825745	-0.0026282137259841	-0.00490093370899558	-0.00132951640989631	0.0022419011220336
862	71.9270477294922	-6.16524076461792	3.30551409721375	-0.00457625929266214	-0.00197886489331722	0.000293855206109583	-0.00392691092565656
863	70.6283493041992	-5.19121742248535	2.72110033035278	-0.00684897974133492	0.000618529506027699	0.00159255252219737	0.00386527273803949
864	72.5764007568359	-5.84056615829468	3.04577469825745	0.00938473641872406	0.00386527273803949	0.000293855206109583	0.0100340843200684
865	71.277702331543	-6.16524076461792	3.11070966720581	0.00354059832170606	0.000943203864153475	0.000618529506027699	0.00321592413820326
866	71.9270477294922	-5.51589202880859	2.85097002983093	-0.00197886489331722	-0.00165419070981443	-0.000355493422830477	0.00354059832170606
867	71.9270477294922	-6.16524076461792	2.656165599823	-0.00100484199356288	-0.00749832857400179	-0.0026282137259841	0.00613799272105098
868	71.277702331543	-6.489914894104	3.43538379669189	-0.00100484199356288	-0.000680167751852423	0.000618529506027699	0.00289124972186983
869	71.277702331543	-6.16524076461792	3.37044906616211	0.00483929552137852	-0.00360223650932312	-0.00847235135734081	0.0100340843200684
870	69.97900390625	-5.19121742248535	2.72110033035278	0.00256657530553639	0.00386527273803949	-0.00132951640989631	0.000943203864153475
871	69.3296508789063	-5.51589202880859	2.85097002983093	-0.0126931173726916	0.00191722682211548	0.000293855206109583	0.00289124972186983
872	68.0309600830078	-5.19121742248535	2.85097002983093	-0.00619963090866804	0.00548864435404539	-0.0133424662053585	-0.00230353930965066
873	70.6283493041992	-5.51589202880859	2.72110033035278	0.00418994715437293	0.00289124972186983	-0.0100957229733467	-0.00197886489331722
874	69.97900390625	-5.19121742248535	2.98083996772766	0.01100810803473	0.00743668992072344	0.00354059832170606	0.00191722682211548
875	70.6283493041992	-5.19121742248535	2.85097002983093	-0.00165419070981443	0.00321592413820326	-0.00392691092565656	0.0022419011220336
876	69.97900390625	-5.19121742248535	2.85097002983093	0.00776136433705688	-0.00165419070981443	-0.00749832857400179	0.00548864435404539
877	71.9270477294922	-4.86654329299927	2.85097002983093	-0.00782300252467394	0.00613799272105098	-0.00847235135734081	0.00776136433705688
878	69.97900390625	-4.86654329299927	2.85097002983093	-0.000680167751852423	0.00678734155371785	-0.00684897974133492	0.00159255252219737
879	69.97900390625	-4.54186916351318	2.98083996772766	0.0100340843200684	0.00354059832170606	-0.00360223650932312	0.0116574559360743
880	71.9270477294922	-5.51589202880859	3.43538379669189	0.000293855206109583	0.0022419011220336	-0.000355493422830477	-0.0136671401560307
881	69.97900390625	-6.16524076461792	3.37044906616211	0.000943203864153475	-0.0100957229733467	-0.00295288790948689	-0.00100484199356288
882	71.277702331543	-5.84056615829468	2.85097002983093	0.00386527273803949	-0.00912170019000769	0.00613799272105098	0.00386527273803949
883	71.277702331543	-5.51589202880859	3.04577469825745	0.000293855206109583	-0.00165419070981443	-3.08191010844894e-05	-0.000680167751852423
884	72.5764007568359	-5.84056615829468	3.04577469825745	0.00938473641872406	-0.00327756232582033	-0.0026282137259841	0.00776136433705688
885	69.3296508789063	-3.89252042770386	2.85097002983093	0.00354059832170606	-0.000680167751852423	0.00516396993771195	-0.00652430532500148
886	67.3816070556641	-4.21719455718994	3.04577469825745	-0.00879702530801296	-0.00230353930965066	-0.00360223650932312	0.0022419011220336
887	68.0309600830078	-4.54186916351318	3.30551409721375	-0.0156151866540313	0.0113327819854021	0.00808603875339031	0.00159255252219737
888	70.6283493041992	-4.54186916351318	3.1756443977356	-0.00425158534198999	0.00418994715437293	0.00841071270406246	-0.000680167751852423
889	72.5764007568359	-5.51589202880859	3.04577469825745	0.00743668992072344	0.00126787810586393	0.00289124972186983	0.000943203864153475
890	69.97900390625	-3.89252042770386	2.9159049987793	-0.00555028254166245	0.00289124972186983	-0.00327756232582033	-0.00327756232582033
891	71.277702331543	-3.89252042770386	2.78603529930115	0.000943203864153475	-0.00555028254166245	-0.0149658378213644	0.00418994715437293
892	69.97900390625	-4.86654329299927	3.04577469825745	-0.00944637414067984	0.00808603875339031	-0.00132951640989631	-0.00814767740666866
893	70.6283493041992	-4.86654329299927	3.24057936668396	-0.0110697457566857	0.00483929552137852	-0.00652430532500148	-0.00165419070981443
894	69.97900390625	-4.21719455718994	3.24057936668396	-0.00360223650932312	-0.000355493422830477	-0.00425158534198999	0.00159255252219737
895	69.97900390625	-5.84056615829468	3.04577469825745	0.000293855206109583	-0.00847235135734081	-0.00490093370899558	0.00321592413820326
896	72.5764007568359	-6.81458902359009	3.11070966720581	-0.00360223650932312	-0.00392691092565656	-0.0139918150380254	0.000618529506027699
897	71.9270477294922	-5.19121742248535	3.37044906616211	-0.00457625929266214	0.00191722682211548	-0.00132951640989631	-0.00944637414067984
898	70.6283493041992	-3.56784605979919	3.24057936668396	-0.00457625929266214	0.00418994715437293	-0.0130177913233638	0.00159255252219737
899	69.97900390625	-4.21719455718994	3.11070966720581	0.00678734155371785	0.00743668992072344	-0.00782300252467394	0.00678734155371785
900	69.3296508789063	-4.86654329299927	3.56525373458862	-0.00652430532500148	0.00613799272105098	-0.000355493422830477	0.00711201597005129
901	68.680305480957	-4.86654329299927	3.11070966720581	-0.0165892094373703	-0.00814767740666866	0.0103587592020631	-3.08191010844894e-05
902	69.3296508789063	-3.89252042770386	2.85097002983093	-0.00100484199356288	0.00256657530553639	0.00483929552137852	0.00354059832170606
903	71.9270477294922	-5.19121742248535	3.1756443977356	0.000618529506027699	0.0022419011220336	-0.00100484199356288	-0.000680167751852423
904	71.9270477294922	-4.54186916351318	3.11070966720581	0.00483929552137852	-0.00100484199356288	-0.00230353930965066	0.00451462110504508
905	69.97900390625	-4.21719455718994	2.98083996772766	0.0022419011220336	-0.00197886489331722	-0.00749832857400179	-0.00555028254166245
906	71.277702331543	-4.21719455718994	3.04577469825745	-0.00457625929266214	-0.000355493422830477	-0.000680167751852423	-0.0110697457566857
907	69.97900390625	-3.56784605979919	2.98083996772766	0.000618529506027699	0.00581331877037883	0.000943203864153475	-0.0104203969240189
908	71.277702331543	-4.21719455718994	2.78603529930115	-0.00782300252467394	0.000618529506027699	-0.000680167751852423	-0.0100957229733467
909	71.9270477294922	-5.51589202880859	3.04577469825745	0.0168522447347641	-0.00295288790948689	0.00354059832170606	-0.00847235135734081
910	70.6283493041992	-6.81458902359009	3.50031876564026	0.00873538758605719	-0.00879702530801296	-0.000680167751852423	0.000293855206109583
911	69.97900390625	-4.86654329299927	3.24057936668396	-0.00132951640989631	-0.00749832857400179	-0.00977104809135199	-0.00522560812532902
912	71.277702331543	-5.19121742248535	3.43538379669189	-0.000355493422830477	0.013930176384747	-0.00392691092565656	-0.00814767740666866
913	71.277702331543	-3.56784605979919	3.11070966720581	-0.00165419070981443	0.00873538758605719	-0.0136671401560307	-0.0110697457566857
914	68.680305480957	-3.56784605979919	2.98083996772766	0.00289124972186983	0.00386527273803949	-0.00457625929266214	0.00483929552137852
915	69.3296508789063	-5.19121742248535	3.50031876564026	-0.00912170019000769	0.00289124972186983	-0.00977104809135199	0.00159255252219737
916	69.3296508789063	-4.54186916351318	3.37044906616211	-0.00197886489331722	-0.00327756232582033	-0.00944637414067984	-0.00522560812532902
917	70.6283493041992	-4.86654329299927	3.50031876564026	-0.00197886489331722	0.00711201597005129	0.00743668992072344	0.00483929552137852
918	71.277702331543	-4.86654329299927	3.37044906616211	-0.00749832857400179	0.00483929552137852	-0.00619963090866804	0.00256657530553639
919	69.3296508789063	-3.89252042770386	3.04577469825745	-0.00587495695799589	-0.00295288790948689	-0.00587495695799589	0.00808603875339031
920	72.5764007568359	-4.86654329299927	2.52629590034485	-0.00230353930965066	-0.000680167751852423	-0.0026282137259841	0.00321592413820326
921	71.9270477294922	-4.86654329299927	2.85097002983093	-0.00555028254166245	-0.00522560812532902	-0.000355493422830477	0.0106834331527352
922	69.97900390625	-4.21719455718994	2.85097002983093	-0.00555028254166245	0.00354059832170606	-0.000355493422830477	0.00418994715437293
923	71.9270477294922	-5.19121742248535	3.1756443977356	0.00581331877037883	0.00451462110504508	0.0022419011220336	0.0149041991680861
924	71.277702331543	-4.54186916351318	3.11070966720581	0.0116574559360743	0.00289124972186983	0.00354059832170606	0.00646266713738441
925	71.277702331543	-4.86654329299927	3.24057936668396	0.0022419011220336	-0.00879702530801296	-0.0110697457566857	-0.00230353930965066
926	69.97900390625	-3.89252042770386	2.9159049987793	0.00321592413820326	-0.00587495695799589	-0.00360223650932312	-0.00100484199356288
927	69.97900390625	-4.21719455718994	2.9159049987793	0.00191722682211548	0.0116574559360743	-0.00457625929266214	-3.08191010844894e-05
928	69.3296508789063	-3.56784605979919	2.78603529930115	-0.000680167751852423	-0.00295288790948689	-0.00132951640989631	-3.08191010844894e-05
929	68.680305480957	-4.54186916351318	2.98083996772766	0.00678734155371785	0.0022419011220336	-0.00230353930965066	0.0217223595827818
930	69.3296508789063	-5.19121742248535	3.24057936668396	0.0022419011220336	-0.00360223650932312	-0.00619963090866804	0.00938473641872406
931	69.3296508789063	-3.89252042770386	3.11070966720581	0.0191249661147594	0.00256657530553639	-0.00295288790948689	-0.00132951640989631
932	72.5764007568359	-4.86654329299927	3.24057936668396	-0.00522560812532902	0.0100340843200684	-0.00619963090866804	-0.00944637414067984
933	69.97900390625	-3.89252042770386	3.04577469825745	0.00418994715437293	0.0132808275520802	-0.00295288790948689	-0.00587495695799589
934	71.277702331543	-4.86654329299927	2.9159049987793	0.00970941036939621	0.00289124972186983	-0.00847235135734081	-0.000355493422830477
935	70.6283493041992	-4.86654329299927	2.9159049987793	0.00321592413820326	0.00613799272105098	-0.00652430532500148	-0.00555028254166245
936	71.277702331543	-4.86654329299927	3.24057936668396	0.00548864435404539	0.000293855206109583	0.000293855206109583	-0.00684897974133492
937	71.9270477294922	-5.19121742248535	3.50031876564026	0.00191722682211548	0.00678734155371785	-0.0026282137259841	0.000943203864153475
938	69.97900390625	-5.19121742248535	3.37044906616211	-0.00295288790948689	0.00678734155371785	-0.00327756232582033	-0.000680167751852423
939	70.6283493041992	-5.19121742248535	2.9159049987793	0.00678734155371785	-0.00977104809135199	-0.00197886489331722	-0.000680167751852423
940	70.6283493041992	-4.86654329299927	2.9159049987793	0.00159255252219737	-0.00619963090866804	-0.00197886489331722	-0.0139918150380254
941	69.97900390625	-5.19121742248535	3.37044906616211	0.00126787810586393	-0.00360223650932312	-0.00230353930965066	-0.0107450718060136
942	69.3296508789063	-4.21719455718994	2.98083996772766	-0.00360223650932312	-3.08191010844894e-05	0.0113327819854021	-0.00652430532500148
943	68.680305480957	-5.51589202880859	3.43538379669189	-0.0110697457566857	-0.00100484199356288	0.00678734155371785	-0.00295288790948689
944	66.7322616577148	-3.89252042770386	3.43538379669189	0.00581331877037883	-0.000680167751852423	0.00321592413820326	-0.00295288790948689
945	68.0309600830078	-3.89252042770386	2.98083996772766	-0.0026282137259841	-0.00230353930965066	-0.00879702530801296	-0.00814767740666866
946	69.97900390625	-3.89252042770386	3.11070966720581	0.00126787810586393	0.000943203864153475	0.00289124972186983	-0.00522560812532902
947	69.3296508789063	-3.89252042770386	3.1756443977356	-0.00295288790948689	0.0123068047687411	0.00354059832170606	-0.00392691092565656
948	68.680305480957	-4.21719455718994	3.1756443977356	-0.00197886489331722	-0.00197886489331722	0.00126787810586393	-0.00782300252467394
949	69.97900390625	-4.21719455718994	3.04577469825745	0.00191722682211548	0.00321592413820326	-0.00879702530801296	-0.00814767740666866
950	70.6283493041992	-4.54186916351318	3.37044906616211	0.00483929552137852	-0.000355493422830477	-0.00197886489331722	-0.00717365415766835
951	69.3296508789063	-3.89252042770386	2.9159049987793	-0.00165419070981443	-0.00100484199356288	-0.00944637414067984	-0.00327756232582033
952	71.277702331543	-5.19121742248535	3.04577469825745	-0.00912170019000769	0.00711201597005129	0.000618529506027699	-0.0110697457566857
953	69.3296508789063	-5.19121742248535	3.11070966720581	-0.00490093370899558	0.00483929552137852	-0.00912170019000769	-0.00522560812532902
954	71.277702331543	-6.489914894104	3.24057936668396	0.00159255252219737	-0.00100484199356288	-0.00652430532500148	0.00418994715437293
955	70.6283493041992	-5.19121742248535	3.30551409721375	0.00159255252219737	0.000943203864153475	-0.00165419070981443	-0.0026282137259841
956	71.9270477294922	-4.54186916351318	3.1756443977356	-0.00684897974133492	0.00354059832170606	-0.00392691092565656	-0.0026282137259841
957	69.3296508789063	-4.21719455718994	2.9159049987793	-0.00587495695799589	-0.00619963090866804	0.00418994715437293	0.00256657530553639
958	67.3816070556641	-5.19121742248535	3.37044906616211	-0.00619963090866804	0.00581331877037883	0.000293855206109583	0.00776136433705688
959	67.3816070556641	-4.54186916351318	3.37044906616211	-0.00912170019000769	0.00418994715437293	-0.00425158534198999	0.00451462110504508
960	68.680305480957	-3.89252042770386	3.04577469825745	0.000293855206109583	0.00354059832170606	-0.0100957229733467	0.00386527273803949
961	72.5764007568359	-5.19121742248535	3.1756443977356	-0.00230353930965066	0.00191722682211548	-0.00555028254166245	0.00483929552137852
962	68.680305480957	-3.89252042770386	3.43538379669189	-0.00230353930965066	-0.00295288790948689	0.000943203864153475	0.00516396993771195
963	71.277702331543	-3.89252042770386	2.72110033035278	-0.00360223650932312	0.00321592413820326	-0.00425158534198999	0.00289124972186983
964	69.3296508789063	-3.24317169189453	2.46136093139648	0.00841071270406246	-0.00100484199356288	0.00678734155371785	0.00386527273803949
965	69.97900390625	-3.56784605979919	3.24057936668396	0.000943203864153475	0.000618529506027699	-0.00230353930965066	-0.00327756232582033
966	70.6283493041992	-4.86654329299927	3.24057936668396	0.00256657530553639	0.000293855206109583	-0.0026282137259841	-0.00522560812532902
967	70.6283493041992	-4.21719455718994	3.24057936668396	-0.00555028254166245	0.00678734155371785	0.00191722682211548	0.00159255252219737
968	70.6283493041992	-4.54186916351318	3.30551409721375	0.00191722682211548	-0.00749832857400179	0.000618529506027699	0.000943203864153475
969	69.3296508789063	-4.21719455718994	3.11070966720581	0.000293855206109583	-0.00684897974133492	-0.00522560812532902	0.00808603875339031
970	69.97900390625	-4.54186916351318	2.98083996772766	0.00126787810586393	-0.00100484199356288	-0.00555028254166245	-0.00295288790948689
971	69.3296508789063	-3.56784605979919	3.11070966720581	-0.0026282137259841	0.00354059832170606	-0.00197886489331722	-0.00782300252467394
972	69.3296508789063	-4.21719455718994	3.04577469825745	-0.00490093370899558	-0.000355493422830477	-0.00457625929266214	0.0022419011220336
973	67.3816070556641	-4.54186916351318	3.24057936668396	-0.0201606266200542	0.00808603875339031	-0.00912170019000769	0.00548864435404539
974	69.97900390625	-4.54186916351318	3.69512343406677	-0.00717365415766835	0.00289124972186983	-0.00619963090866804	0.00451462110504508
975	71.277702331543	-4.86654329299927	3.30551409721375	-0.000680167751852423	0.00289124972186983	-0.00847235135734081	0.000943203864153475
976	69.3296508789063	-3.24317169189453	2.98083996772766	-0.00490093370899558	-3.08191010844894e-05	-0.00847235135734081	-0.00814767740666866
977	70.6283493041992	-3.89252042770386	2.85097002983093	0.00354059832170606	0.00386527273803949	-0.00392691092565656	-0.00230353930965066
978	71.9270477294922	-4.54186916351318	2.78603529930115	0.000943203864153475	0.00646266713738441	-0.0026282137259841	0.00289124972186983
979	71.9270477294922	-4.54186916351318	2.9159049987793	-0.0100957229733467	0.0022419011220336	-0.00814767740666866	0.00483929552137852
980	70.6283493041992	-3.56784605979919	3.1756443977356	0.0152288740500808	-0.00230353930965066	0.0022419011220336	0.00743668992072344
981	69.97900390625	-4.21719455718994	3.24057936668396	0.00256657530553639	0.0100340843200684	0.00321592413820326	-0.00425158534198999
982	70.6283493041992	-5.19121742248535	3.11070966720581	0.00808603875339031	-0.00360223650932312	0.0022419011220336	0.00418994715437293
983	69.3296508789063	-4.86654329299927	2.85097002983093	0.00743668992072344	-0.00814767740666866	0.00906006153672934	-0.00847235135734081
984	68.680305480957	-4.54186916351318	2.98083996772766	0.000943203864153475	-0.0104203969240189	-0.00295288790948689	0.00678734155371785
985	69.97900390625	-4.21719455718994	3.50031876564026	0.011982130818069	0.00483929552137852	0.00126787810586393	-0.00197886489331722
986	69.3296508789063	-4.86654329299927	3.24057936668396	0.000293855206109583	-0.000680167751852423	-0.00100484199356288	0.00613799272105098
987	69.3296508789063	-4.86654329299927	3.50031876564026	-0.00490093370899558	0.00711201597005129	-0.000680167751852423	-0.00197886489331722
988	66.7322616577148	-3.24317169189453	3.1756443977356	-0.00912170019000769	0.00743668992072344	0.000618529506027699	-0.00100484199356288
989	67.3816070556641	-3.89252042770386	3.1756443977356	0.000943203864153475	0.0116574559360743	-0.00360223650932312	0.00418994715437293
990	71.9270477294922	-4.54186916351318	3.30551409721375	0.00483929552137852	-0.00165419070981443	0.00354059832170606	-0.000680167751852423
991	69.3296508789063	-4.21719455718994	3.43538379669189	-0.00684897974133492	0.000618529506027699	-0.00587495695799589	-0.0100957229733467
992	69.97900390625	-3.89252042770386	2.9159049987793	-0.0136671401560307	0.00711201597005129	0.000943203864153475	0.00191722682211548
993	71.9270477294922	-3.89252042770386	3.50031876564026	-0.0110697457566857	0.00289124972186983	0.00191722682211548	-0.00165419070981443
994	73.2257461547852	-4.54186916351318	3.43538379669189	-0.00360223650932312	-0.00230353930965066	-0.00490093370899558	0.0103587592020631
995	69.3296508789063	-3.56784605979919	3.1756443977356	-0.00197886489331722	-0.00197886489331722	-0.00522560812532902	0.00289124972186983
996	69.3296508789063	-4.54186916351318	2.9159049987793	-0.000355493422830477	-0.00587495695799589	-0.00230353930965066	0.00581331877037883
997	70.6283493041992	-4.54186916351318	2.78603529930115	-0.000355493422830477	-0.00457625929266214	-0.00684897974133492	0.00776136433705688
998	69.3296508789063	-4.54186916351318	3.04577469825745	0.00970941036939621	0.00159255252219737	-0.0146411629393697	0.00354059832170606
999	71.277702331543	-4.86654329299927	3.37044906616211	-0.00490093370899558	-0.00490093370899558	-0.00619963090866804	0.00581331877037883
1000	69.3296508789063	-3.24317169189453	3.30551409721375	-0.000355493422830477	-0.00425158534198999	0.000618529506027699	0.00191722682211548
1001	67.3816070556641	-3.56784605979919	2.98083996772766	-0.00197886489331722	-0.000680167751852423	-0.0107450718060136	0.00613799272105098
1002	68.680305480957	-4.86654329299927	3.11070966720581	-0.00392691092565656	0.00256657530553639	0.00191722682211548	0.0106834331527352
1003	69.3296508789063	-3.56784605979919	2.85097002983093	0.00159255252219737	0.00678734155371785	-0.00490093370899558	0.00321592413820326
1004	70.6283493041992	-3.56784605979919	3.24057936668396	0.00646266713738441	-0.00522560812532902	-0.00879702530801296	0.0188002903014421
1005	71.277702331543	-4.54186916351318	3.24057936668396	0.00321592413820326	-0.00392691092565656	0.00418994715437293	0.00776136433705688
1006	72.5764007568359	-4.54186916351318	3.11070966720581	0.000618529506027699	-0.00132951640989631	0.00354059832170606	0.00516396993771195
1007	72.5764007568359	-4.21719455718994	2.98083996772766	-0.00132951640989631	0.00483929552137852	0.00354059832170606	0.00159255252219737
1008	70.6283493041992	-4.86654329299927	3.04577469825745	-0.00132951640989631	0.0022419011220336	0.00256657530553639	0.00386527273803949
1009	69.97900390625	-3.24317169189453	2.85097002983093	0.00873538758605719	0.00646266713738441	0.0022419011220336	0.00711201597005129
1010	70.6283493041992	-4.86654329299927	3.43538379669189	0.00126787810586393	-0.00295288790948689	0.00483929552137852	0.00418994715437293
1011	71.277702331543	-5.51589202880859	3.24057936668396	-0.00100484199356288	-0.0100957229733467	-0.00717365415766835	-0.00555028254166245
1012	70.6283493041992	-3.89252042770386	3.1756443977356	0.00126787810586393	0.00321592413820326	-0.00912170019000769	-0.00912170019000769
1013	71.9270477294922	-4.86654329299927	3.37044906616211	-0.00360223650932312	0.0022419011220336	-0.00100484199356288	-0.0107450718060136
1014	69.97900390625	-3.24317169189453	2.78603529930115	0.00354059832170606	0.00386527273803949	-0.00879702530801296	-0.00717365415766835
1015	68.680305480957	-3.24317169189453	2.98083996772766	-0.00749832857400179	-0.00327756232582033	-0.00197886489331722	-0.0110697457566857
1016	67.3816070556641	-3.56784605979919	3.11070966720581	-0.00652430532500148	-0.00132951640989631	-0.00132951640989631	-0.00295288790948689
1017	68.680305480957	-3.56784605979919	3.04577469825745	-0.00230353930965066	0.00191722682211548	-0.00132951640989631	-0.00425158534198999
1018	70.6283493041992	-3.56784605979919	2.98083996772766	-0.0026282137259841	0.00516396993771195	0.00354059832170606	-0.00814767740666866
1019	71.9270477294922	-3.24317169189453	3.37044906616211	0.000943203864153475	0.00841071270406246	-0.00652430532500148	-0.0110697457566857
1020	71.9270477294922	-4.86654329299927	3.24057936668396	-0.000355493422830477	-0.00392691092565656	-0.000355493422830477	-0.00684897974133492
1021	70.6283493041992	-3.89252042770386	2.78603529930115	-0.00230353930965066	0.0022419011220336	-0.00360223650932312	-0.0162645354866982
1022	72.5764007568359	-4.86654329299927	3.04577469825745	0.00451462110504508	0.00613799272105098	0.000943203864153475	0.00354059832170606
1023	71.9270477294922	-3.89252042770386	3.04577469825745	0.00126787810586393	-0.00327756232582033	0.00483929552137852	-0.00100484199356288
1024	69.97900390625	-4.21719455718994	3.24057936668396	0.00906006153672934	0.00386527273803949	0.00321592413820326	0.0022419011220336
1025	71.9270477294922	-5.84056615829468	3.63018846511841	0.00581331877037883	-0.00132951640989631	-0.00912170019000769	-0.00619963090866804
1026	71.9270477294922	-6.16524076461792	3.11070966720581	0.00841071270406246	-0.0133424662053585	0.00743668992072344	-0.0100957229733467
1027	71.9270477294922	-5.19121742248535	3.11070966720581	-0.00392691092565656	-0.00295288790948689	-0.00295288790948689	-0.00587495695799589
1028	70.6283493041992	-4.54186916351318	3.1756443977356	-0.00360223650932312	0.00646266713738441	0.0100340843200684	-0.00587495695799589
1029	69.3296508789063	-4.21719455718994	2.98083996772766	0.00289124972186983	0.000293855206109583	0.00646266713738441	0.00808603875339031
1030	70.6283493041992	-4.54186916351318	3.1756443977356	-0.00360223650932312	0.000943203864153475	-0.0107450718060136	0.00516396993771195
1031	69.3296508789063	-4.54186916351318	3.56525373458862	-0.00749832857400179	0.00841071270406246	-0.00555028254166245	-0.00587495695799589
1032	69.97900390625	-3.89252042770386	3.1756443977356	-0.0107450718060136	0.00808603875339031	-0.00977104809135199	0.00354059832170606
1033	69.97900390625	-4.86654329299927	2.9159049987793	0.00256657530553639	0.00581331877037883	-0.00652430532500148	-0.00392691092565656
1034	69.97900390625	-3.89252042770386	2.85097002983093	0.00776136433705688	0.00159255252219737	0.000293855206109583	0.00483929552137852
1035	70.6283493041992	-4.21719455718994	2.72110033035278	0.00159255252219737	0.00906006153672934	-0.00652430532500148	-0.0026282137259841
1036	69.97900390625	-4.54186916351318	2.98083996772766	-0.00230353930965066	0.00321592413820326	-0.00197886489331722	-0.00619963090866804
1037	69.97900390625	-5.19121742248535	3.43538379669189	-0.00490093370899558	0.00256657530553639	-0.0100957229733467	0.00289124972186983
1038	69.3296508789063	-3.89252042770386	3.04577469825745	-0.00619963090866804	0.00289124972186983	-0.000355493422830477	-0.000355493422830477
1039	69.3296508789063	-3.89252042770386	2.9159049987793	-0.00295288790948689	-0.00360223650932312	-0.00717365415766835	0.00354059832170606
1040	71.277702331543	-6.16524076461792	3.37044906616211	0.00483929552137852	-0.00944637414067984	0.00126787810586393	-0.00132951640989631
1041	69.3296508789063	-4.86654329299927	3.04577469825745	0.00289124972186983	-0.00847235135734081	0.00938473641872406	-0.0026282137259841
1042	71.9270477294922	-5.19121742248535	3.1756443977356	-0.00100484199356288	-0.00684897974133492	-0.00132951640989631	0.00613799272105098
1043	68.680305480957	-2.91849732398987	3.24057936668396	-0.00327756232582033	0.00548864435404539	0.000293855206109583	0.0142548503354192
1044	69.97900390625	-5.51589202880859	3.50031876564026	-0.00684897974133492	0.000293855206109583	-0.000355493422830477	0.0106834331527352
1045	69.3296508789063	-4.54186916351318	3.11070966720581	-0.00392691092565656	0.00321592413820326	0.00159255252219737	0.00581331877037883
1046	69.97900390625	-4.86654329299927	3.1756443977356	-0.00782300252467394	0.00191722682211548	0.00743668992072344	0.00418994715437293
1047	72.5764007568359	-4.86654329299927	3.11070966720581	-0.00555028254166245	-0.00132951640989631	-0.00197886489331722	-0.000680167751852423
1048	70.6283493041992	-4.21719455718994	3.11070966720581	-0.00425158534198999	0.0136055024340749	0.000943203864153475	0.000943203864153475
1049	70.6283493041992	-3.56784605979919	3.04577469825745	0.00776136433705688	0.00938473641872406	0.00289124972186983	0.00451462110504508
1050	71.9270477294922	-4.21719455718994	3.11070966720581	0.00516396993771195	0.000943203864153475	-0.00295288790948689	-0.00425158534198999
1051	71.277702331543	-4.54186916351318	2.85097002983093	0.00711201597005129	0.00418994715437293	-0.000355493422830477	0.00938473641872406
1052	70.6283493041992	-4.86654329299927	3.04577469825745	0.0022419011220336	0.011982130818069	-0.00197886489331722	-0.00197886489331722
1053	69.3296508789063	-3.89252042770386	2.85097002983093	0.00289124972186983	0.0116574559360743	0.000618529506027699	-0.00327756232582033
1054	70.6283493041992	-4.54186916351318	2.98083996772766	0.000943203864153475	0.000618529506027699	-0.00717365415766835	0.00126787810586393
1055	69.97900390625	-5.84056615829468	3.56525373458862	0.000618529506027699	-0.00165419070981443	-0.00879702530801296	0.00451462110504508
1056	70.6283493041992	-5.51589202880859	3.76005816459656	0.00386527273803949	-0.000680167751852423	-0.00619963090866804	0.00516396993771195
1057	70.6283493041992	-4.54186916351318	3.04577469825745	-0.000680167751852423	0.000618529506027699	-0.00197886489331722	0.00646266713738441
1058	69.97900390625	-4.86654329299927	3.1756443977356	0.00256657530553639	0.0142548503354192	-0.00327756232582033	0.00613799272105098
1059	68.0309600830078	-3.56784605979919	3.11070966720581	-0.00327756232582033	-3.08191010844894e-05	0.00159255252219737	0.0295145437121391
1060	66.0829086303711	-3.24317169189453	3.30551409721375	0.00289124972186983	-0.00132951640989631	-0.00295288790948689	0.00256657530553639
1061	69.97900390625	-4.86654329299927	3.37044906616211	0.00126787810586393	-0.00717365415766835	-0.00100484199356288	0.0022419011220336
1062	69.97900390625	-3.56784605979919	3.37044906616211	0.00191722682211548	-0.00165419070981443	0.00613799272105098	-0.00782300252467394
1063	68.680305480957	-3.56784605979919	3.24057936668396	0.000618529506027699	0.00126787810586393	0.00548864435404539	-0.00327756232582033
1064	69.97900390625	-4.54186916351318	2.9159049987793	-0.000680167751852423	-0.000355493422830477	0.000618529506027699	-3.08191010844894e-05
1065	71.277702331543	-4.54186916351318	2.78603529930115	0.00906006153672934	-0.0026282137259841	-0.00555028254166245	-0.00100484199356288
1066	71.277702331543	-4.86654329299927	3.30551409721375	0.000293855206109583	0.00386527273803949	-0.00165419070981443	-0.0188619289547205
1067	70.6283493041992	-3.89252042770386	3.30551409721375	-3.08191010844894e-05	0.00808603875339031	0.00581331877037883	-0.00587495695799589
1068	69.97900390625	-3.89252042770386	3.24057936668396	0.00516396993771195	0.00354059832170606	-3.08191010844894e-05	-0.00360223650932312
1069	69.3296508789063	-3.89252042770386	3.30551409721375	0.00159255252219737	-0.00197886489331722	0.00289124972186983	-0.00717365415766835
1070	71.277702331543	-5.19121742248535	3.11070966720581	0.00191722682211548	-0.00782300252467394	-0.000355493422830477	0.00483929552137852
1071	71.277702331543	-4.54186916351318	2.78603529930115	-0.00425158534198999	0.00289124972186983	-0.00392691092565656	-0.00197886489331722
1072	70.6283493041992	-3.56784605979919	3.04577469825745	-0.00327756232582033	0.00483929552137852	-0.0136671401560307	-0.0100957229733467
1073	69.3296508789063	-2.91849732398987	2.98083996772766	-0.00814767740666866	0.00191722682211548	-0.0126931173726916	-0.00555028254166245
1074	66.7322616577148	-3.56784605979919	3.30551409721375	-0.0120437685400248	0.00191722682211548	-0.00392691092565656	-0.00360223650932312
1075	67.3816070556641	-3.89252042770386	3.37044906616211	-0.0117190945893526	-0.00165419070981443	-0.0117190945893526	0.00354059832170606
1076	69.3296508789063	-3.89252042770386	3.24057936668396	-0.00327756232582033	0.00321592413820326	0.00321592413820326	-0.0026282137259841
1077	70.6283493041992	-3.89252042770386	3.11070966720581	0.000293855206109583	0.00776136433705688	0.00321592413820326	-0.00230353930965066
1078	71.277702331543	-3.89252042770386	2.98083996772766	-0.00100484199356288	0.00678734155371785	-0.000680167751852423	0.00483929552137852
1079	71.277702331543	-3.56784605979919	3.04577469825745	-0.00425158534198999	0.0022419011220336	-0.00684897974133492	0.000618529506027699
1080	69.3296508789063	-2.59382319450378	2.85097002983093	0.000293855206109583	-0.00327756232582033	-0.00457625929266214	0.00678734155371785
1081	70.6283493041992	-3.24317169189453	3.1756443977356	-0.00360223650932312	-0.0026282137259841	0.00256657530553639	0.00743668992072344
1082	69.97900390625	-2.59382319450378	3.11070966720581	-0.00392691092565656	0.00483929552137852	0.00256657530553639	0.00841071270406246
1083	69.97900390625	-3.89252042770386	3.11070966720581	0.000293855206109583	0.00126787810586393	-0.00100484199356288	0.0123068047687411
1084	71.277702331543	-3.89252042770386	2.78603529930115	0.0145795252174139	-0.00782300252467394	0.000943203864153475	-0.00100484199356288
1085	70.6283493041992	-4.54186916351318	3.1756443977356	0.0126314787194133	-0.0143164889886975	-0.00652430532500148	0.0022419011220336
1086	72.5764007568359	-3.24317169189453	3.1756443977356	0.0171769186854362	-0.00100484199356288	0.00418994715437293	-0.00490093370899558
1087	69.97900390625	-3.24317169189453	3.30551409721375	-0.0159398596733809	0.00906006153672934	0.000293855206109583	-0.00782300252467394
1088	68.680305480957	-2.91849732398987	3.50031876564026	0.00483929552137852	-0.000355493422830477	0.0022419011220336	-0.00912170019000769
1089	66.0829086303711	-2.59382319450378	2.85097002983093	-0.00295288790948689	0.00451462110504508	-0.00230353930965066	-0.000355493422830477
1090	69.3296508789063	-3.56784605979919	3.11070966720581	0.0188002903014421	-0.00360223650932312	-0.00230353930965066	0.00418994715437293
1091	70.6283493041992	-1.94447445869446	2.98083996772766	-0.00490093370899558	0.00289124972186983	-0.000355493422830477	-0.0123684434220195
1092	71.277702331543	-3.24317169189453	3.11070966720581	-0.00230353930965066	0.00970941036939621	-0.00717365415766835	-0.00230353930965066
1093	69.3296508789063	-2.26914882659912	2.98083996772766	0.000618529506027699	-0.00197886489331722	-0.00814767740666866	-0.00652430532500148
1094	71.277702331543	-3.56784605979919	3.24057936668396	0.00906006153672934	0.000943203864153475	-0.0113944197073579	0.00743668992072344
1095	69.97900390625	-2.26914882659912	3.04577469825745	0.00483929552137852	0.00321592413820326	-0.0224333461374044	0.000943203864153475
1096	69.3296508789063	-2.26914882659912	3.04577469825745	-0.00327756232582033	-0.00555028254166245	-0.0113944197073579	0.00256657530553639
1097	69.3296508789063	-2.59382319450378	2.98083996772766	-0.00749832857400179	0.00808603875339031	-0.00749832857400179	-0.000680167751852423
1098	69.3296508789063	-2.59382319450378	2.98083996772766	0.00451462110504508	-0.00814767740666866	0.000618529506027699	0.00581331877037883
1099	69.3296508789063	-2.91849732398987	3.04577469825745	-0.00230353930965066	-0.000680167751852423	-0.00587495695799589	0.00743668992072344
1100	70.6283493041992	-3.89252042770386	3.43538379669189	-0.00295288790948689	-0.00879702530801296	-0.00360223650932312	0.00906006153672934
1101	70.6283493041992	-2.91849732398987	3.76005816459656	-0.00230353930965066	-0.00457625929266214	-0.00197886489331722	0.00451462110504508
1102	69.97900390625	-2.26914882659912	2.72110033035278	-0.0104203969240189	0.0343846566975117	0.00776136433705688	0.0022419011220336
1103	67.3816070556641	-2.91849732398987	3.11070966720581	-0.00392691092565656	0.00516396993771195	0.000943203864153475	0.0142548503354192
1104	68.680305480957	-3.56784605979919	3.37044906616211	0.000943203864153475	0.000293855206109583	-0.00132951640989631	-0.00360223650932312
1105	70.6283493041992	-3.56784605979919	3.43538379669189	0.00516396993771195	0.00418994715437293	0.000943203864153475	-0.00425158534198999
1106	70.6283493041992	-3.56784605979919	3.43538379669189	0.000943203864153475	0.0022419011220336	0.000293855206109583	-0.00717365415766835
1107	71.277702331543	-2.59382319450378	3.24057936668396	0.00354059832170606	0.01100810803473	-0.000680167751852423	-0.00360223650932312
1108	69.3296508789063	-2.26914882659912	2.656165599823	0.00646266713738441	0.00321592413820326	-0.00100484199356288	0.000943203864153475
1109	71.277702331543	-3.89252042770386	2.9159049987793	-0.00230353930965066	-0.00392691092565656	-0.0107450718060136	-0.00230353930965066
1110	71.277702331543	-2.59382319450378	2.9159049987793	-0.00327756232582033	-0.00652430532500148	-0.00749832857400179	-0.0165892094373703
1111	71.277702331543	-3.24317169189453	3.37044906616211	-0.00684897974133492	-3.08191010844894e-05	-0.00684897974133492	-0.00912170019000769
1112	69.3296508789063	-2.59382319450378	3.11070966720581	-0.00944637414067984	-0.00165419070981443	0.00159255252219737	-0.0113944197073579
1113	70.6283493041992	-4.86654329299927	3.63018846511841	-0.00717365415766835	-0.00295288790948689	-0.00392691092565656	-0.00522560812532902
1114	72.5764007568359	-4.86654329299927	3.24057936668396	0.00126787810586393	-0.00555028254166245	-0.00652430532500148	-0.00587495695799589
1115	71.9270477294922	-2.59382319450378	2.85097002983093	-0.00392691092565656	0.00256657530553639	-0.00327756232582033	-0.000680167751852423
1116	69.97900390625	-2.59382319450378	3.11070966720581	-0.00100484199356288	-0.00327756232582033	-0.0107450718060136	0.00354059832170606
1117	69.3296508789063	-2.91849732398987	2.98083996772766	-0.00132951640989631	0.0100340843200684	-0.00100484199356288	0.000943203864153475
1118	68.0309600830078	-3.24317169189453	3.30551409721375	-0.00295288790948689	-0.00360223650932312	-0.0172385573387146	0.000293855206109583
1119	69.3296508789063	-3.24317169189453	3.56525373458862	-0.00977104809135199	-3.08191010844894e-05	-0.00132951640989631	0.00483929552137852
1120	68.680305480957	-1.94447445869446	3.1756443977356	-3.08191010844894e-05	-0.00652430532500148	-0.0100957229733467	-0.00814767740666866
1121	70.6283493041992	-2.91849732398987	2.85097002983093	-0.00327756232582033	-0.000680167751852423	-0.000355493422830477	0.00159255252219737
1122	71.9270477294922	-3.24317169189453	2.9159049987793	0.00354059832170606	0.00321592413820326	0.00418994715437293	-0.00360223650932312
1123	68.680305480957	-2.91849732398987	2.85097002983093	0.00418994715437293	0.00451462110504508	-0.00684897974133492	0.00711201597005129
1124	70.6283493041992	-3.89252042770386	3.11070966720581	-0.00392691092565656	0.00256657530553639	-0.00522560812532902	-0.00327756232582033
1125	71.277702331543	-3.89252042770386	3.43538379669189	0.00743668992072344	-0.00490093370899558	-0.00100484199356288	-0.00100484199356288
1126	72.5764007568359	-3.89252042770386	3.1756443977356	0.0132808275520802	0.00159255252219737	-0.00360223650932312	-0.00814767740666866
1127	71.9270477294922	-4.54186916351318	2.85097002983093	0.00711201597005129	-0.000680167751852423	0.00451462110504508	-0.00879702530801296
1128	72.5764007568359	-5.51589202880859	3.24057936668396	0.00256657530553639	-0.00717365415766835	-0.00555028254166245	0.000293855206109583
1129	71.277702331543	-4.54186916351318	3.1756443977356	0.020423661917448	-0.00132951640989631	0.00451462110504508	-3.08191010844894e-05
1130	68.680305480957	-3.24317169189453	3.24057936668396	-0.00197886489331722	-0.00295288790948689	-0.00555028254166245	0.00321592413820326
1131	71.277702331543	-4.21719455718994	3.69512343406677	0.00613799272105098	-0.000355493422830477	-0.00392691092565656	-0.0026282137259841
1132	66.7322616577148	-2.59382319450378	3.56525373458862	-0.0143164889886975	0.00743668992072344	-0.0107450718060136	-0.00360223650932312
1133	69.3296508789063	-3.89252042770386	3.24057936668396	-0.00879702530801296	0.00808603875339031	-0.00717365415766835	0.00743668992072344
1134	69.97900390625	-2.91849732398987	2.9159049987793	-0.0026282137259841	0.00711201597005129	-0.00587495695799589	0.00354059832170606
1135	69.3296508789063	-2.91849732398987	3.24057936668396	0.00256657530553639	0.00483929552137852	-0.0130177913233638	0.00906006153672934
1136	69.3296508789063	-3.56784605979919	3.11070966720581	0.00678734155371785	-0.00165419070981443	-0.0136671401560307	0.00808603875339031
1137	68.680305480957	-2.59382319450378	2.9159049987793	-0.00392691092565656	0.00354059832170606	-0.00490093370899558	0.00808603875339031
1138	70.6283493041992	-3.89252042770386	3.1756443977356	-0.00327756232582033	0.00289124972186983	-0.000680167751852423	0.00418994715437293
1139	70.6283493041992	-3.89252042770386	3.37044906616211	0.00613799272105098	-0.00197886489331722	-0.00425158534198999	0.0116574559360743
1140	69.3296508789063	-3.24317169189453	2.9159049987793	-0.00847235135734081	0.00191722682211548	-0.00327756232582033	0.0236704051494598
1141	69.3296508789063	-3.24317169189453	3.1756443977356	0.00386527273803949	-0.00587495695799589	-0.00360223650932312	0.0126314787194133
1142	69.3296508789063	-4.54186916351318	2.98083996772766	-0.00132951640989631	-0.00230353930965066	0.011982130818069	-3.08191010844894e-05
1143	70.6283493041992	-5.19121742248535	3.30551409721375	0.00256657530553639	-0.0136671401560307	-0.000680167751852423	0.00418994715437293
1144	69.97900390625	-3.56784605979919	3.43538379669189	0.000293855206109583	-0.000680167751852423	0.00678734155371785	-3.08191010844894e-05
1145	70.6283493041992	-2.91849732398987	3.37044906616211	0.000618529506027699	-0.00425158534198999	-0.00684897974133492	0.000618529506027699
1146	68.0309600830078	-2.91849732398987	2.98083996772766	-0.00457625929266214	0.00354059832170606	-0.00197886489331722	-0.00555028254166245
1147	67.3816070556641	-3.24317169189453	2.85097002983093	-0.0130177913233638	0.00776136433705688	0.00418994715437293	-0.00879702530801296
1148	68.680305480957	-4.21719455718994	3.11070966720581	-0.00360223650932312	0.00711201597005129	-0.00392691092565656	-0.00879702530801296
1149	69.97900390625	-4.21719455718994	3.24057936668396	0.00418994715437293	0.00354059832170606	0.00126787810586393	-0.00100484199356288
1150	69.3296508789063	-3.56784605979919	3.30551409721375	0.01100810803473	-0.00132951640989631	0.00256657530553639	-0.00165419070981443
1151	69.97900390625	-2.26914882659912	3.04577469825745	-0.00652430532500148	0.000618529506027699	-0.0143164889886975	-0.00392691092565656
1152	69.97900390625	-2.91849732398987	2.78603529930115	0.00256657530553639	0.00483929552137852	-0.00684897974133492	-0.0104203969240189
1153	70.6283493041992	-3.89252042770386	2.98083996772766	-0.00652430532500148	-0.00100484199356288	-0.00912170019000769	-0.0117190945893526
1154	69.3296508789063	-3.24317169189453	2.85097002983093	-0.00100484199356288	-0.00100484199356288	0.00159255252219737	-0.00944637414067984
1155	68.680305480957	-3.56784605979919	2.9159049987793	-0.00165419070981443	-0.00230353930965066	-0.00879702530801296	-0.00879702530801296
1156	68.680305480957	-3.89252042770386	3.11070966720581	-0.00165419070981443	-0.00490093370899558	-0.00327756232582033	-0.000355493422830477
1157	69.3296508789063	-4.21719455718994	3.1756443977356	-0.00684897974133492	-0.00327756232582033	-0.00619963090866804	-3.08191010844894e-05
1158	69.97900390625	-4.21719455718994	3.11070966720581	-0.00197886489331722	-0.00295288790948689	-0.00392691092565656	0.00483929552137852
1159	70.6283493041992	-4.21719455718994	3.1756443977356	0.00126787810586393	0.00841071270406246	-0.00230353930965066	0.0116574559360743
1160	67.3816070556641	-3.56784605979919	2.98083996772766	-0.0136671401560307	0.000618529506027699	0.000943203864153475	0.00386527273803949
1161	66.7322616577148	-3.56784605979919	3.11070966720581	-0.0113944197073579	-0.0107450718060136	0.000618529506027699	0.00386527273803949
1162	69.3296508789063	-3.24317169189453	3.04577469825745	-0.00360223650932312	0.00483929552137852	0.0178262684494257	0.000618529506027699
1163	70.6283493041992	-3.56784605979919	3.30551409721375	0.00126787810586393	0.00386527273803949	-3.08191010844894e-05	0.00159255252219737
1164	70.6283493041992	-3.89252042770386	3.24057936668396	0.00613799272105098	0.000943203864153475	0.00418994715437293	0.00776136433705688
1165	69.3296508789063	-2.91849732398987	2.78603529930115	0.00256657530553639	-0.00360223650932312	-0.00165419070981443	-0.000355493422830477
1166	69.97900390625	-3.24317169189453	2.72110033035278	0.00159255252219737	0.00321592413820326	0.00159255252219737	0.000618529506027699
1167	70.6283493041992	-3.24317169189453	2.78603529930115	-0.00165419070981443	0.01100810803473	0.00418994715437293	-0.00619963090866804
1168	69.97900390625	-3.24317169189453	2.98083996772766	0.00678734155371785	0.00191722682211548	-0.000355493422830477	-0.0107450718060136
1169	72.5764007568359	-3.56784605979919	3.11070966720581	0.00256657530553639	0.00126787810586393	-0.00652430532500148	-0.00197886489331722
1170	70.6283493041992	-4.54186916351318	3.43538379669189	-0.00814767740666866	-0.00522560812532902	-0.0026282137259841	-0.00749832857400179
1171	69.97900390625	-3.56784605979919	3.24057936668396	-0.00360223650932312	-0.0113944197073579	-0.000355493422830477	-0.00295288790948689
1172	69.97900390625	-4.86654329299927	3.37044906616211	0.0022419011220336	0.00646266713738441	0.000943203864153475	-0.00977104809135199
1173	70.6283493041992	-3.24317169189453	3.04577469825745	-0.00392691092565656	0.00938473641872406	0.000943203864153475	-0.00392691092565656
1174	68.680305480957	-3.24317169189453	3.24057936668396	-0.000355493422830477	-0.00425158534198999	-0.00555028254166245	0.01100810803473
1175	68.0309600830078	-2.59382319450378	3.30551409721375	-0.00652430532500148	-0.000355493422830477	-0.00295288790948689	0.000618529506027699
1176	68.0309600830078	-3.24317169189453	3.50031876564026	0.00256657530553639	0.00289124972186983	-0.00977104809135199	0.00483929552137852
1177	68.0309600830078	-2.91849732398987	3.04577469825745	-0.00425158534198999	0.00743668992072344	-0.00132951640989631	-0.0026282137259841
1178	69.97900390625	-4.54186916351318	2.85097002983093	-0.000680167751852423	0.00516396993771195	-3.08191010844894e-05	0.00386527273803949
1179	72.5764007568359	-4.21719455718994	2.98083996772766	0.00711201597005129	0.00906006153672934	-0.00425158534198999	0.0126314787194133
1180	68.680305480957	-2.26914882659912	2.98083996772766	-0.00197886489331722	-0.00230353930965066	-0.00132951640989631	0.00581331877037883
1181	70.6283493041992	-4.21719455718994	3.37044906616211	0.00126787810586393	-3.08191010844894e-05	-0.0100957229733467	0.00678734155371785
1182	68.680305480957	-2.59382319450378	3.11070966720581	0.00159255252219737	0.00418994715437293	0.00548864435404539	-0.00392691092565656
1183	70.6283493041992	-3.89252042770386	3.63018846511841	0.00678734155371785	0.000618529506027699	0.00354059832170606	-0.00230353930965066
1184	69.3296508789063	-3.56784605979919	2.9159049987793	0.00386527273803949	-0.00132951640989631	0.00776136433705688	-0.0026282137259841
1185	70.6283493041992	-4.54186916351318	3.11070966720581	0.000943203864153475	-0.00522560812532902	0.00159255252219737	-0.00197886489331722
1186	71.277702331543	-4.86654329299927	3.24057936668396	-0.00132951640989631	-0.00684897974133492	-0.00522560812532902	0.00386527273803949
1187	70.6283493041992	-3.89252042770386	3.30551409721375	-0.00392691092565656	0.00191722682211548	0.00354059832170606	-0.00652430532500148
1188	70.6283493041992	-3.89252042770386	3.43538379669189	-0.00100484199356288	0.00711201597005129	-0.00295288790948689	0.00354059832170606
1189	68.680305480957	-2.59382319450378	3.50031876564026	-0.00814767740666866	-0.00392691092565656	-0.000355493422830477	-0.00392691092565656
1190	67.3816070556641	-3.24317169189453	3.1756443977356	-0.00555028254166245	-0.0026282137259841	0.00289124972186983	0.00678734155371785
1191	69.97900390625	-3.56784605979919	3.1756443977356	-0.0026282137259841	-0.00197886489331722	-0.00587495695799589	0.000293855206109583
1192	71.277702331543	-3.89252042770386	2.9159049987793	-3.08191010844894e-05	0.00938473641872406	0.00418994715437293	-0.00749832857400179
1193	71.9270477294922	-4.54186916351318	2.98083996772766	-0.00912170019000769	0.0022419011220336	-0.00392691092565656	0.00256657530553639
1194	70.6283493041992	-2.91849732398987	2.9159049987793	-0.00165419070981443	-0.00165419070981443	-0.0104203969240189	-0.00457625929266214
1195	69.3296508789063	-2.91849732398987	3.04577469825745	-0.00100484199356288	0.00776136433705688	-0.000355493422830477	0.0022419011220336
1196	70.6283493041992	-3.89252042770386	2.98083996772766	0.00906006153672934	-0.000355493422830477	-0.00782300252467394	0.00808603875339031
1197	71.277702331543	-3.89252042770386	3.1756443977356	-0.00814767740666866	0.012956153601408	-0.00230353930965066	-0.00360223650932312
1198	70.6283493041992	-3.24317169189453	3.04577469825745	0.00646266713738441	0.00548864435404539	-0.00684897974133492	-0.00132951640989631
1199	69.97900390625	-3.56784605979919	2.9159049987793	0.00483929552137852	0.00256657530553639	0.000293855206109583	-3.08191010844894e-05
1200	69.97900390625	-4.21719455718994	3.24057936668396	0.0181509424000978	-0.00360223650932312	0.000943203864153475	-3.08191010844894e-05
1201	70.6283493041992	-3.56784605979919	3.04577469825745	-0.00327756232582033	-0.00555028254166245	0.00191722682211548	-0.0133424662053585
1202	70.6283493041992	-3.89252042770386	3.63018846511841	0.00256657530553639	0.00711201597005129	0.00386527273803949	-0.0120437685400248
1203	71.9270477294922	-3.56784605979919	2.9159049987793	0.00418994715437293	-3.08191010844894e-05	0.00354059832170606	-0.00327756232582033
1204	67.3816070556641	-2.59382319450378	2.78603529930115	-0.00619963090866804	-0.00555028254166245	0.00418994715437293	0.00256657530553639
1205	68.680305480957	-2.91849732398987	3.1756443977356	-0.00587495695799589	-0.00230353930965066	-3.08191010844894e-05	-0.00782300252467394
1206	69.3296508789063	-3.24317169189453	3.04577469825745	0.00613799272105098	-0.00230353930965066	0.00841071270406246	-0.00977104809135199
1207	69.97900390625	-3.24317169189453	3.11070966720581	-0.00425158534198999	0.00256657530553639	0.00483929552137852	-0.00230353930965066
1208	69.97900390625	-3.24317169189453	3.1756443977356	0.000943203864153475	0.00873538758605719	-0.0026282137259841	-0.00782300252467394
1209	69.97900390625	-2.91849732398987	2.9159049987793	0.00289124972186983	-0.000355493422830477	-0.00782300252467394	0.00256657530553639
1210	71.277702331543	-3.89252042770386	2.78603529930115	0.00808603875339031	-0.00360223650932312	-0.0120437685400248	-0.00684897974133492
1211	69.97900390625	-3.56784605979919	3.30551409721375	0.00289124972186983	0.00191722682211548	-0.00132951640989631	-0.00912170019000769
1212	69.97900390625	-3.56784605979919	3.37044906616211	0.000293855206109583	0.000618529506027699	-0.00587495695799589	-0.00782300252467394
1213	72.5764007568359	-4.54186916351318	3.30551409721375	-0.00457625929266214	0.00289124972186983	-0.00814767740666866	-0.00652430532500148
1214	71.9270477294922	-5.51589202880859	3.43538379669189	0.00191722682211548	-0.00847235135734081	-0.00425158534198999	-0.00132951640989631
1215	72.5764007568359	-4.21719455718994	3.1756443977356	-0.00100484199356288	0.00126787810586393	0.000293855206109583	-0.000680167751852423
1216	71.277702331543	-2.59382319450378	2.9159049987793	-3.08191010844894e-05	0.00418994715437293	-0.00100484199356288	0.000943203864153475
1217	72.5764007568359	-4.21719455718994	2.9159049987793	-0.0026282137259841	0.00483929552137852	-0.00197886489331722	-3.08191010844894e-05
1218	69.3296508789063	-4.21719455718994	3.24057936668396	-0.00944637414067984	0.00386527273803949	-0.00717365415766835	-0.00230353930965066
1219	66.7322616577148	-3.89252042770386	3.37044906616211	0.000618529506027699	-0.00197886489331722	-0.00490093370899558	0.00808603875339031
1220	69.3296508789063	-2.91849732398987	3.04577469825745	-0.0026282137259841	0.00548864435404539	-3.08191010844894e-05	-0.000355493422830477
1221	71.9270477294922	-3.24317169189453	3.30551409721375	0.000618529506027699	-0.00717365415766835	-0.00457625929266214	0.00483929552137852
1222	73.8750915527344	-4.54186916351318	3.11070966720581	-0.0026282137259841	0.000943203864153475	0.0113327819854021	0.00841071270406246
1223	69.3296508789063	-2.91849732398987	2.72110033035278	0.00126787810586393	-0.00230353930965066	0.00321592413820326	0.01100810803473
1224	70.6283493041992	-3.24317169189453	2.9159049987793	0.00256657530553639	-0.00132951640989631	0.000293855206109583	0.00841071270406246
1225	71.9270477294922	-3.89252042770386	3.1756443977356	-0.00132951640989631	-0.0026282137259841	-0.00165419070981443	0.00159255252219737
1226	71.9270477294922	-4.54186916351318	3.43538379669189	-0.0130177913233638	-0.00814767740666866	-0.00197886489331722	-0.00425158534198999
1227	71.277702331543	-5.19121742248535	3.56525373458862	-0.00360223650932312	-0.000680167751852423	0.00418994715437293	0.00256657530553639
1228	69.3296508789063	-5.51589202880859	3.1756443977356	-0.00652430532500148	-0.00165419070981443	-0.00132951640989631	-0.00230353930965066
1229	69.97900390625	-4.54186916351318	2.85097002983093	-0.00360223650932312	-0.00295288790948689	-0.00814767740666866	0.00191722682211548
1230	71.9270477294922	-3.56784605979919	3.1756443977356	-0.00100484199356288	-0.00392691092565656	0.00126787810586393	-0.00132951640989631
1231	71.277702331543	-4.54186916351318	3.30551409721375	-0.00197886489331722	-0.00197886489331722	-0.00619963090866804	0.00418994715437293
1232	68.0309600830078	-3.56784605979919	3.04577469825745	-0.0149658378213644	0.00581331877037883	-0.00814767740666866	-0.00197886489331722
1233	68.680305480957	-4.54186916351318	3.56525373458862	-0.00360223650932312	0.0106834331527352	0.00483929552137852	0.00159255252219737
1234	71.9270477294922	-4.86654329299927	3.37044906616211	-3.08191010844894e-05	0.00386527273803949	-0.00847235135734081	0.00711201597005129
1235	71.9270477294922	-4.21719455718994	2.78603529930115	0.00548864435404539	0.00289124972186983	-0.000680167751852423	0.00354059832170606
1236	71.9270477294922	-4.54186916351318	3.1756443977356	0.00289124972186983	0.00451462110504508	-0.0123684434220195	0.000293855206109583
1237	71.277702331543	-4.54186916351318	2.85097002983093	0.00321592413820326	0.00581331877037883	0.00386527273803949	0.00191722682211548
1238	71.277702331543	-4.86654329299927	3.11070966720581	-0.00425158534198999	0.00678734155371785	-0.000355493422830477	0.00451462110504508
1239	70.6283493041992	-3.89252042770386	3.11070966720581	0.00386527273803949	0.0022419011220336	0.00126787810586393	0.00906006153672934
1240	71.277702331543	-4.21719455718994	3.24057936668396	0.0022419011220336	-0.00327756232582033	-0.0139918150380254	0.00808603875339031
1241	71.277702331543	-4.21719455718994	2.9159049987793	-0.00230353930965066	-0.00749832857400179	-0.00230353930965066	0.00354059832170606
1242	72.5764007568359	-5.19121742248535	2.98083996772766	-0.00652430532500148	-0.00749832857400179	0.00289124972186983	0.00548864435404539
1243	69.3296508789063	-4.21719455718994	2.9159049987793	0.0022419011220336	0.00451462110504508	-0.000355493422830477	-0.00782300252467394
1244	71.9270477294922	-4.21719455718994	3.30551409721375	0.00483929552137852	-0.00490093370899558	-0.00197886489331722	0.00711201597005129
1245	70.6283493041992	-4.21719455718994	3.37044906616211	0.00841071270406246	-0.00327756232582033	-0.00847235135734081	-0.00652430532500148
1246	68.680305480957	-4.21719455718994	3.24057936668396	-0.00327756232582033	-0.00587495695799589	0.00289124972186983	-0.00847235135734081
1247	69.97900390625	-4.54186916351318	3.30551409721375	-0.00132951640989631	0.00743668992072344	0.00581331877037883	-0.0126931173726916
1248	72.5764007568359	-4.54186916351318	3.1756443977356	-3.08191010844894e-05	0.00743668992072344	-0.00912170019000769	-0.00457625929266214
1249	69.97900390625	-3.89252042770386	3.11070966720581	0.0136055024340749	0.00321592413820326	-0.000680167751852423	-0.00717365415766835
1250	69.3296508789063	-3.56784605979919	2.9159049987793	-0.00197886489331722	0.000293855206109583	-0.00197886489331722	-0.00132951640989631
1251	73.8750915527344	-4.86654329299927	3.1756443977356	-0.00230353930965066	0.00516396993771195	-0.00847235135734081	-0.0117190945893526
1252	69.97900390625	-3.56784605979919	2.9159049987793	0.00256657530553639	0.00581331877037883	-0.000355493422830477	-0.00652430532500148
1253	73.2257461547852	-5.19121742248535	3.37044906616211	-0.00457625929266214	0.00743668992072344	-0.00587495695799589	-0.00132951640989631
1254	72.5764007568359	-4.54186916351318	3.43538379669189	0.00743668992072344	-0.00165419070981443	-0.00490093370899558	0.00516396993771195
1255	71.277702331543	-4.54186916351318	3.1756443977356	0.00483929552137852	-0.00425158534198999	-0.00847235135734081	0.00126787810586393
1256	71.277702331543	-4.86654329299927	2.9159049987793	-0.00100484199356288	-0.00457625929266214	-0.00197886489331722	-0.00847235135734081
1257	71.9270477294922	-5.19121742248535	3.43538379669189	-0.00295288790948689	-0.00814767740666866	-0.00457625929266214	-0.00912170019000769
1258	72.5764007568359	-4.86654329299927	3.69512343406677	-0.00360223650932312	-3.08191010844894e-05	-0.00717365415766835	-0.00100484199356288
1259	69.3296508789063	-3.56784605979919	3.37044906616211	-0.0104203969240189	-0.000680167751852423	0.000293855206109583	0.00613799272105098
1260	68.680305480957	-4.21719455718994	2.98083996772766	-0.00749832857400179	0.00191722682211548	-0.00392691092565656	-0.00587495695799589
1261	69.3296508789063	-2.91849732398987	3.04577469825745	-0.00977104809135199	-0.00782300252467394	-0.00717365415766835	-0.00847235135734081
1262	69.97900390625	-3.56784605979919	3.11070966720581	-3.08191010844894e-05	0.00776136433705688	0.00581331877037883	0.00743668992072344
1263	70.6283493041992	-3.56784605979919	3.11070966720581	-0.00425158534198999	0.000293855206109583	0.00841071270406246	-0.00197886489331722
1264	72.5764007568359	-4.21719455718994	3.04577469825745	0.0123068047687411	0.00613799272105098	0.00256657530553639	0.0145795252174139
1265	73.2257461547852	-4.54186916351318	3.04577469825745	0.00711201597005129	-0.00555028254166245	-0.00652430532500148	0.00256657530553639
1266	71.9270477294922	-3.89252042770386	2.9159049987793	-0.00100484199356288	-0.000680167751852423	0.0126314787194133	0.000618529506027699
1267	71.277702331543	-4.54186916351318	2.98083996772766	0.00191722682211548	0.00451462110504508	0.000618529506027699	0.000618529506027699
1268	72.5764007568359	-5.19121742248535	3.11070966720581	0.00191722682211548	0.00418994715437293	-0.00295288790948689	-0.00230353930965066
1269	73.2257461547852	-5.51589202880859	3.30551409721375	0.00808603875339031	-0.00392691092565656	-0.00587495695799589	0.00808603875339031
1270	71.277702331543	-4.86654329299927	3.04577469825745	0.00256657530553639	-0.00132951640989631	-0.00619963090866804	0.00548864435404539
1271	71.277702331543	-4.86654329299927	3.24057936668396	-3.08191010844894e-05	-3.08191010844894e-05	-0.0107450718060136	-0.0026282137259841
1272	71.277702331543	-3.89252042770386	3.30551409721375	-0.00327756232582033	0.00711201597005129	-0.00197886489331722	0.000618529506027699
1273	71.277702331543	-4.86654329299927	3.11070966720581	-0.00717365415766835	0.00938473641872406	-0.000355493422830477	-3.08191010844894e-05
1274	69.97900390625	-4.86654329299927	2.9159049987793	-0.00619963090866804	0.00386527273803949	-0.0110697457566857	0.00581331877037883
1275	69.3296508789063	-3.56784605979919	3.24057936668396	-0.00425158534198999	0.00516396993771195	-0.00360223650932312	0.0282158460468054
1276	70.6283493041992	-2.91849732398987	2.85097002983093	0.00646266713738441	0.000293855206109583	-0.0104203969240189	0.029189869761467
1277	71.9270477294922	-4.54186916351318	3.11070966720581	-0.00230353930965066	-3.08191010844894e-05	0.000293855206109583	0.0106834331527352
1278	73.2257461547852	-4.21719455718994	3.50031876564026	-0.00619963090866804	0.00970941036939621	-0.00619963090866804	0.00548864435404539
1279	71.277702331543	-3.89252042770386	2.78603529930115	0.00613799272105098	0.00613799272105098	-0.00749832857400179	0.00581331877037883
1280	72.5764007568359	-4.21719455718994	2.656165599823	0.00354059832170606	-0.000680167751852423	-0.00652430532500148	-0.00165419070981443
1281	69.97900390625	-3.89252042770386	3.1756443977356	0.00613799272105098	-0.000355493422830477	0.00126787810586393	-3.08191010844894e-05
1282	71.9270477294922	-3.56784605979919	2.98083996772766	0.00516396993771195	0.00126787810586393	0.00743668992072344	0.00451462110504508
1283	72.5764007568359	-4.86654329299927	3.37044906616211	-0.0026282137259841	-0.00717365415766835	0.00418994715437293	-0.00490093370899558
1284	71.9270477294922	-5.84056615829468	3.63018846511841	0.00613799272105098	-0.00879702530801296	0.00159255252219737	0.00159255252219737
1285	70.6283493041992	-3.56784605979919	3.1756443977356	0.00548864435404539	-0.00132951640989631	-0.00197886489331722	-0.00944637414067984
1286	70.6283493041992	-3.56784605979919	2.9159049987793	-0.00295288790948689	0.00159255252219737	-0.00295288790948689	-0.00879702530801296
1287	69.3296508789063	-2.91849732398987	2.9159049987793	-0.00555028254166245	0.00711201597005129	0.00646266713738441	-0.00684897974133492
1288	68.0309600830078	-3.24317169189453	2.9159049987793	-0.0133424662053585	0.00191722682211548	0.00386527273803949	-0.00360223650932312
1289	71.9270477294922	-4.21719455718994	3.30551409721375	-0.00100484199356288	0.000293855206109583	-0.0104203969240189	-0.0110697457566857
1290	71.9270477294922	-3.56784605979919	3.37044906616211	0.00581331877037883	-0.00132951640989631	-0.00360223650932312	-0.00977104809135199
1291	70.6283493041992	-3.24317169189453	3.56525373458862	-0.00587495695799589	-0.00165419070981443	-0.0113944197073579	-0.0152905117720366
1292	71.277702331543	-3.56784605979919	2.85097002983093	-0.000355493422830477	0.00289124972186983	-0.00327756232582033	-0.0117190945893526
1293	71.9270477294922	-3.89252042770386	3.11070966720581	-0.00490093370899558	0.0136055024340749	-0.00879702530801296	-0.00684897974133492
1294	71.277702331543	-3.24317169189453	3.11070966720581	0.00126787810586393	0.00126787810586393	-0.00977104809135199	-0.00522560812532902
1295	70.6283493041992	-2.26914882659912	2.9159049987793	-0.000680167751852423	0.00191722682211548	-0.00100484199356288	-0.00619963090866804
1296	70.6283493041992	-3.24317169189453	3.04577469825745	-3.08191010844894e-05	-0.00230353930965066	-0.00912170019000769	-0.00490093370899558
1297	70.6283493041992	-4.21719455718994	3.24057936668396	0.00321592413820326	-0.00684897974133492	-0.00197886489331722	-0.00490093370899558
1298	71.9270477294922	-5.19121742248535	3.1756443977356	-0.00587495695799589	-0.00782300252467394	-0.00619963090866804	0.00516396993771195
1299	71.277702331543	-3.56784605979919	2.98083996772766	-0.00295288790948689	0.000618529506027699	-0.00392691092565656	-0.00295288790948689
1300	70.6283493041992	-2.91849732398987	2.98083996772766	0.00516396993771195	-0.0026282137259841	0.00191722682211548	0.00516396993771195
1301	71.277702331543	-4.54186916351318	3.1756443977356	-0.00132951640989631	0.000618529506027699	-0.00457625929266214	0.00418994715437293
1302	68.0309600830078	-2.91849732398987	2.98083996772766	-0.00619963090866804	0.000943203864153475	0.00126787810586393	-0.00587495695799589
1303	71.277702331543	-3.89252042770386	3.56525373458862	-0.00977104809135199	-0.000355493422830477	0.00386527273803949	0.000618529506027699
1304	71.277702331543	-3.24317169189453	2.9159049987793	0.00159255252219737	0.00646266713738441	0.0022419011220336	0.00548864435404539
1305	69.97900390625	-2.59382319450378	2.52629590034485	-0.00295288790948689	-0.000680167751852423	0.00321592413820326	0.0116574559360743
1306	69.97900390625	-3.24317169189453	2.78603529930115	0.00938473641872406	0.00191722682211548	-0.0104203969240189	0.00548864435404539
1307	69.97900390625	-2.59382319450378	2.9159049987793	-0.0026282137259841	-0.00100484199356288	0.00613799272105098	-0.00132951640989631
1308	70.6283493041992	-2.91849732398987	2.9159049987793	-0.00132951640989631	0.00386527273803949	0.00159255252219737	0.00613799272105098
1309	71.9270477294922	-3.24317169189453	3.24057936668396	-0.000355493422830477	0.00159255252219737	0.00321592413820326	-3.08191010844894e-05
1310	71.9270477294922	-4.86654329299927	3.11070966720581	-3.08191010844894e-05	-0.00684897974133492	0.00418994715437293	0.00321592413820326
1311	72.5764007568359	-3.56784605979919	2.656165599823	-0.00327756232582033	-0.00652430532500148	-0.0026282137259841	0.00613799272105098
1312	71.9270477294922	-4.54186916351318	3.1756443977356	0.00159255252219737	-0.00230353930965066	-0.00490093370899558	-0.000355493422830477
1313	72.5764007568359	-3.56784605979919	2.9159049987793	-0.00132951640989631	0.00906006153672934	-0.00392691092565656	-0.00587495695799589
1314	70.6283493041992	-1.94447445869446	2.85097002983093	-0.00230353930965066	0.00581331877037883	0.00906006153672934	-0.0113944197073579
1315	68.0309600830078	-2.59382319450378	3.30551409721375	-0.00457625929266214	0.00321592413820326	-0.00977104809135199	-3.08191010844894e-05
1316	68.0309600830078	-2.91849732398987	3.1756443977356	-0.00912170019000769	0.000618529506027699	-0.00619963090866804	-0.0139918150380254
1317	69.97900390625	-2.59382319450378	2.656165599823	-0.000355493422830477	0.0103587592020631	-0.00847235135734081	-0.00782300252467394
1318	72.5764007568359	-3.56784605979919	3.37044906616211	-0.00555028254166245	-3.08191010844894e-05	0.00451462110504508	-0.00327756232582033
1319	71.277702331543	-2.26914882659912	3.11070966720581	-0.000680167751852423	-0.0026282137259841	-0.00619963090866804	-0.00652430532500148
1320	70.6283493041992	-1.94447445869446	2.78603529930115	0.00516396993771195	0.000618529506027699	-0.00782300252467394	0.00256657530553639
1321	71.277702331543	-3.24317169189453	3.04577469825745	0.00321592413820326	-0.00684897974133492	-0.00522560812532902	-0.00490093370899558
1322	71.277702331543	-3.89252042770386	3.82499313354492	-0.00295288790948689	0.00256657530553639	0.00126787810586393	0.00289124972186983
1323	72.5764007568359	-3.24317169189453	2.85097002983093	0.00386527273803949	-3.08191010844894e-05	0.00516396993771195	0.00159255252219737
1324	70.6283493041992	-2.59382319450378	2.78603529930115	0.00808603875339031	0.000293855206109583	0.00483929552137852	0.00256657530553639
1325	71.9270477294922	-3.89252042770386	3.1756443977356	0.00289124972186983	-0.00684897974133492	0.00321592413820326	-0.00652430532500148
1326	69.97900390625	-4.54186916351318	3.1756443977356	-3.08191010844894e-05	-0.00684897974133492	-0.000680167751852423	-0.00230353930965066
1327	69.97900390625	-3.56784605979919	3.43538379669189	0.00354059832170606	-0.00100484199356288	-0.00522560812532902	0.00159255252219737
1328	70.6283493041992	-3.24317169189453	3.24057936668396	-0.0126931173726916	0.00516396993771195	0.0126314787194133	-0.00327756232582033
1329	69.3296508789063	-2.59382319450378	2.98083996772766	0.00191722682211548	0.00548864435404539	-0.00197886489331722	0.00678734155371785
1330	69.97900390625	-3.89252042770386	3.11070966720581	-0.00749832857400179	-0.00490093370899558	-0.000355493422830477	0.0123068047687411
1331	67.3816070556641	-1.94447445869446	3.11070966720581	-0.0110697457566857	0.000293855206109583	-0.00522560812532902	0.00906006153672934
1332	71.9270477294922	-3.56784605979919	3.1756443977356	-0.0110697457566857	0.00906006153672934	-0.00684897974133492	0.00418994715437293
1333	69.97900390625	-2.59382319450378	3.04577469825745	-0.00717365415766835	0.00354059832170606	-0.00749832857400179	-0.000680167751852423
1334	70.6283493041992	-2.59382319450378	3.11070966720581	0.000293855206109583	0.00516396993771195	-0.0113944197073579	0.0116574559360743
1335	71.9270477294922	-3.24317169189453	3.30551409721375	0.000618529506027699	-3.08191010844894e-05	-0.00912170019000769	0.00386527273803949
1336	69.97900390625	-2.91849732398987	2.98083996772766	-0.00132951640989631	0.000618529506027699	-0.00879702530801296	0.00808603875339031
1337	71.277702331543	-2.91849732398987	2.85097002983093	-0.00814767740666866	-0.000680167751852423	-0.00230353930965066	0.000618529506027699
1338	70.6283493041992	-2.26914882659912	2.9159049987793	0.00451462110504508	0.00581331877037883	-0.00587495695799589	-0.00327756232582033
1339	71.9270477294922	-4.86654329299927	3.30551409721375	0.00256657530553639	-0.00652430532500148	-0.00944637414067984	-0.00619963090866804
1340	69.97900390625	-3.89252042770386	3.24057936668396	0.00386527273803949	-0.00392691092565656	-0.0026282137259841	0.00776136433705688
1341	71.277702331543	-2.91849732398987	3.30551409721375	0.00970941036939621	-0.00490093370899558	0.00776136433705688	0.00418994715437293
1342	72.5764007568359	-3.89252042770386	3.24057936668396	-0.00587495695799589	0.00256657530553639	0.00743668992072344	0.00548864435404539
1343	68.680305480957	-2.91849732398987	2.78603529930115	-0.0123684434220195	0.0106834331527352	0.00646266713738441	0.00938473641872406
1344	67.3816070556641	-2.91849732398987	2.98083996772766	-0.00327756232582033	-0.0026282137259841	-0.00165419070981443	0.00678734155371785
1345	69.3296508789063	-3.24317169189453	3.11070966720581	-0.00652430532500148	0.0022419011220336	-0.00555028254166245	-0.00132951640989631
1346	71.277702331543	-4.21719455718994	3.69512343406677	-0.0026282137259841	0.000943203864153475	0.00321592413820326	-0.00490093370899558
1347	71.9270477294922	-3.89252042770386	3.43538379669189	0.0022419011220336	0.0103587592020631	0.00678734155371785	0.00451462110504508
1348	69.3296508789063	-3.24317169189453	2.98083996772766	-0.00327756232582033	0.00841071270406246	0.00776136433705688	-0.00100484199356288
1349	71.277702331543	-3.56784605979919	2.656165599823	0.00938473641872406	0.00321592413820326	-0.00749832857400179	0.00711201597005129
1350	71.277702331543	-3.24317169189453	3.11070966720581	-0.00100484199356288	-0.00165419070981443	-0.00555028254166245	-0.00425158534198999
1351	69.97900390625	-4.21719455718994	3.56525373458862	-0.00100484199356288	0.00256657530553639	-0.00652430532500148	-0.00782300252467394
1352	70.6283493041992	-3.89252042770386	3.30551409721375	-0.00652430532500148	-0.000680167751852423	-0.00522560812532902	-0.00879702530801296
1353	69.3296508789063	-4.21719455718994	3.1756443977356	-0.00197886489331722	0.00418994715437293	-0.00457625929266214	-3.08191010844894e-05
1354	70.6283493041992	-5.51589202880859	3.43538379669189	-0.00132951640989631	-0.00100484199356288	-0.00490093370899558	-0.00132951640989631
1355	71.277702331543	-4.21719455718994	3.04577469825745	0.00581331877037883	-0.00327756232582033	-0.00782300252467394	-0.00425158534198999
1356	71.9270477294922	-4.86654329299927	3.11070966720581	0.000618529506027699	-0.00165419070981443	-0.00684897974133492	-0.00684897974133492
1357	68.680305480957	-2.91849732398987	3.1756443977356	-0.00327756232582033	0.000293855206109583	-0.00652430532500148	-0.00295288790948689
1358	67.3816070556641	-3.24317169189453	2.78603529930115	-0.00912170019000769	0.00191722682211548	-0.00457625929266214	-0.000355493422830477
1359	69.97900390625	-4.54186916351318	3.04577469825745	-0.0110697457566857	-0.000355493422830477	-0.00652430532500148	-0.0026282137259841
1360	71.277702331543	-3.89252042770386	3.1756443977356	0.00289124972186983	-0.00197886489331722	-0.00652430532500148	-0.00132951640989631
1361	71.9270477294922	-3.24317169189453	2.78603529930115	-0.0107450718060136	-0.00295288790948689	0.0022419011220336	0.00418994715437293
1362	71.9270477294922	-4.21719455718994	2.78603529930115	-0.00619963090866804	-0.00749832857400179	0.00938473641872406	0.00354059832170606
1363	69.97900390625	-3.24317169189453	2.52629590034485	-0.00587495695799589	-0.00197886489331722	0.000618529506027699	0.00191722682211548
1364	70.6283493041992	-2.91849732398987	2.85097002983093	-0.0104203969240189	-0.00327756232582033	0.00451462110504508	0.000293855206109583
1365	70.6283493041992	-3.89252042770386	3.24057936668396	-0.00522560812532902	-0.00912170019000769	-0.00100484199356288	0.01100810803473
1366	71.9270477294922	-4.54186916351318	3.50031876564026	0.00873538758605719	-0.000680167751852423	0.00126787810586393	-0.00360223650932312
1367	71.9270477294922	-5.19121742248535	3.11070966720581	0.00418994715437293	-0.00295288790948689	0.000943203864153475	0.00938473641872406
1368	72.5764007568359	-5.51589202880859	3.24057936668396	0.0142548503354192	-0.00490093370899558	-0.00425158534198999	-0.00165419070981443
1369	70.6283493041992	-3.24317169189453	3.1756443977356	0.0226963832974434	0.00483929552137852	-3.08191010844894e-05	0.0178262684494257
1370	71.9270477294922	-3.89252042770386	3.24057936668396	0.00418994715437293	-0.00165419070981443	0.00354059832170606	0.00548864435404539
1371	71.277702331543	-4.86654329299927	3.56525373458862	0.00451462110504508	0.00386527273803949	-0.00360223650932312	0.00256657530553639
1372	68.680305480957	-4.54186916351318	3.43538379669189	-0.00490093370899558	0.0022419011220336	-0.00587495695799589	-0.000355493422830477
1373	67.3816070556641	-3.89252042770386	3.37044906616211	-0.00587495695799589	0.00581331877037883	-0.00717365415766835	0.00159255252219737
1374	69.97900390625	-3.89252042770386	3.04577469825745	0.00354059832170606	0.0116574559360743	-0.0104203969240189	0.00418994715437293
1375	72.5764007568359	-4.86654329299927	3.11070966720581	0.00581331877037883	0.000618529506027699	-0.00295288790948689	0.00126787810586393
1376	71.9270477294922	-4.86654329299927	3.30551409721375	0.000293855206109583	-0.000680167751852423	-0.00944637414067984	-0.00944637414067984
1377	70.6283493041992	-3.56784605979919	3.30551409721375	0.00581331877037883	0.00289124972186983	0.00159255252219737	-0.0107450718060136
1378	70.6283493041992	-3.56784605979919	2.9159049987793	0.00354059832170606	-0.000355493422830477	-0.00230353930965066	-0.00132951640989631
1379	70.6283493041992	-4.54186916351318	3.69512343406677	0.00289124972186983	0.00321592413820326	-0.000355493422830477	-0.00165419070981443
1380	70.6283493041992	-4.86654329299927	3.43538379669189	0.00126787810586393	-0.00230353930965066	-0.00457625929266214	0.00321592413820326
1381	70.6283493041992	-3.56784605979919	2.85097002983093	-0.00522560812532902	-0.00717365415766835	0.00386527273803949	-0.00652430532500148
1382	71.9270477294922	-6.16524076461792	3.1756443977356	-0.00425158534198999	-0.0149658378213644	-0.00100484199356288	0.00386527273803949
1383	70.6283493041992	-3.89252042770386	3.11070966720581	-0.000355493422830477	-0.00425158534198999	0.0022419011220336	-0.00814767740666866
1384	71.9270477294922	-4.21719455718994	3.30551409721375	0.00126787810586393	0.000293855206109583	0.00159255252219737	-0.00457625929266214
1385	71.9270477294922	-4.54186916351318	3.43538379669189	0.00159255252219737	0.000293855206109583	-0.00457625929266214	-0.00522560812532902
1386	69.3296508789063	-3.89252042770386	3.24057936668396	-0.00912170019000769	0.00159255252219737	0.00743668992072344	-0.00814767740666866
1387	69.3296508789063	-4.21719455718994	3.11070966720581	-0.00490093370899558	0.00289124972186983	-0.000355493422830477	-0.00490093370899558
1388	71.277702331543	-4.21719455718994	2.9159049987793	0.00159255252219737	0.00418994715437293	0.0022419011220336	-0.00230353930965066
1389	70.6283493041992	-3.24317169189453	3.30551409721375	0.00711201597005129	0.00386527273803949	0.00451462110504508	-0.00392691092565656
1390	70.6283493041992	-3.56784605979919	3.24057936668396	0.000618529506027699	0.00418994715437293	-0.00782300252467394	-0.00684897974133492
1391	72.5764007568359	-4.21719455718994	3.11070966720581	-0.00360223650932312	0.00256657530553639	-3.08191010844894e-05	-0.0104203969240189
1392	71.277702331543	-3.24317169189453	2.85097002983093	-0.00425158534198999	0.00906006153672934	-0.0123684434220195	-0.0117190945893526
1393	69.97900390625	-3.24317169189453	2.98083996772766	-0.0104203969240189	0.00970941036939621	0.000293855206109583	-0.00814767740666866
1394	72.5764007568359	-4.21719455718994	3.30551409721375	0.00126787810586393	0.000618529506027699	0.00386527273803949	-0.00522560812532902
1395	71.9270477294922	-4.21719455718994	3.1756443977356	0.00483929552137852	-0.00717365415766835	-0.0152905117720366	-0.00587495695799589
1396	70.6283493041992	-5.19121742248535	3.24057936668396	0.00321592413820326	-0.00425158534198999	-0.0107450718060136	-0.00717365415766835
1397	72.5764007568359	-4.86654329299927	3.43538379669189	-0.00522560812532902	-0.00392691092565656	-0.00749832857400179	-0.00619963090866804
1398	70.6283493041992	-3.24317169189453	3.11070966720581	0.00159255252219737	0.00126787810586393	-0.00457625929266214	-0.00230353930965066
1399	71.277702331543	-3.56784605979919	2.85097002983093	-0.000355493422830477	0.000618529506027699	-0.0104203969240189	-0.00587495695799589
1400	71.9270477294922	-3.24317169189453	3.50031876564026	-3.08191010844894e-05	-0.000680167751852423	-0.00977104809135199	-0.00230353930965066
1401	68.680305480957	-2.59382319450378	3.24057936668396	-0.00912170019000769	0.000293855206109583	0.00483929552137852	0.00256657530553639
1402	69.3296508789063	-2.59382319450378	3.1756443977356	-0.00197886489331722	0.00581331877037883	0.000293855206109583	0.00451462110504508
1403	69.97900390625	-2.59382319450378	3.24057936668396	0.000293855206109583	0.00289124972186983	0.00126787810586393	0.000943203864153475
1404	73.8750915527344	-3.24317169189453	3.43538379669189	0.00776136433705688	0.0022419011220336	0.00483929552137852	-0.000355493422830477
1405	72.5764007568359	-2.91849732398987	2.72110033035278	0.0126314787194133	-0.00587495695799589	0.000293855206109583	0.00321592413820326
1406	71.9270477294922	-2.91849732398987	2.72110033035278	-0.00295288790948689	0.00613799272105098	-3.08191010844894e-05	0.0022419011220336
1407	71.277702331543	-3.24317169189453	2.98083996772766	0.00159255252219737	0.00289124972186983	-0.00197886489331722	-0.00652430532500148
1408	72.5764007568359	-3.24317169189453	3.43538379669189	0.0100340843200684	-0.00230353930965066	-0.00392691092565656	0.0022419011220336
1409	73.2257461547852	-3.56784605979919	3.63018846511841	0.00613799272105098	0.00321592413820326	0.00776136433705688	0.00191722682211548
1410	70.6283493041992	-3.24317169189453	3.50031876564026	-0.00327756232582033	-0.00457625929266214	-0.000355493422830477	-0.0026282137259841
1411	72.5764007568359	-4.54186916351318	3.24057936668396	-0.00360223650932312	-0.00652430532500148	-0.00360223650932312	-3.08191010844894e-05
1412	69.97900390625	-2.26914882659912	2.9159049987793	-0.00684897974133492	0.00613799272105098	-0.00392691092565656	-0.00944637414067984
1413	71.277702331543	-3.24317169189453	3.1756443977356	-0.00230353930965066	0.00906006153672934	0.000293855206109583	-0.00100484199356288
1414	70.6283493041992	-3.56784605979919	3.11070966720581	-0.00360223650932312	0.00646266713738441	0.000293855206109583	0.00289124972186983
1415	68.680305480957	-3.24317169189453	2.98083996772766	-0.00652430532500148	-0.00392691092565656	-0.00749832857400179	0.00646266713738441
1416	71.277702331543	-3.24317169189453	3.56525373458862	-0.000355493422830477	-0.00100484199356288	-0.0208099745213985	-0.00555028254166245
1417	71.277702331543	-2.59382319450378	3.1756443977356	-0.00749832857400179	-3.08191010844894e-05	-0.00295288790948689	-0.00555028254166245
1418	69.97900390625	-2.91849732398987	3.11070966720581	0.00743668992072344	0.00581331877037883	-0.00652430532500148	0.00743668992072344
1419	69.3296508789063	-2.26914882659912	2.85097002983093	-0.00132951640989631	-0.00165419070981443	-0.00425158534198999	0.00418994715437293
1420	70.6283493041992	-2.59382319450378	2.9159049987793	-0.00165419070981443	-0.00100484199356288	-3.08191010844894e-05	0.00841071270406246
1421	71.9270477294922	-2.91849732398987	3.1756443977356	-0.00132951640989631	-0.00295288790948689	-0.000355493422830477	-0.00100484199356288
1422	69.97900390625	-1.29512584209442	3.24057936668396	0.00191722682211548	0.00191722682211548	0.00354059832170606	0.00321592413820326
1423	69.97900390625	-3.24317169189453	3.43538379669189	0.00841071270406246	-0.00425158534198999	-0.00490093370899558	-0.00230353930965066
1424	71.277702331543	-4.21719455718994	3.04577469825745	0.00581331877037883	-0.00100484199356288	0.00678734155371785	-0.00165419070981443
1425	69.97900390625	-2.59382319450378	2.98083996772766	0.000618529506027699	-0.0104203969240189	-0.00522560812532902	-0.000680167751852423
1426	69.97900390625	-1.94447445869446	3.11070966720581	-0.00165419070981443	0.000618529506027699	0.00289124972186983	0.00321592413820326
1427	69.3296508789063	-1.61980020999908	3.04577469825745	-0.00425158534198999	-0.00100484199356288	-0.00327756232582033	-0.00944637414067984
1428	70.6283493041992	-1.94447445869446	3.11070966720581	-0.00490093370899558	0.00841071270406246	-0.00132951640989631	-0.00165419070981443
1429	68.680305480957	-2.26914882659912	3.50031876564026	-0.00619963090866804	0.00289124972186983	0.00159255252219737	-3.08191010844894e-05
1430	68.0309600830078	-1.61980020999908	3.30551409721375	-0.0107450718060136	0.00354059832170606	-0.00457625929266214	0.00386527273803949
1431	69.3296508789063	-1.94447445869446	3.04577469825745	0.0022419011220336	-0.00425158534198999	-0.00684897974133492	-0.00197886489331722
1432	69.97900390625	-2.26914882659912	3.50031876564026	-0.0104203969240189	0.00646266713738441	-0.0110697457566857	-0.00295288790948689
1433	71.9270477294922	-3.24317169189453	2.98083996772766	0.000943203864153475	-0.00327756232582033	-0.0117190945893526	0.00548864435404539
1434	70.6283493041992	-1.94447445869446	2.9159049987793	-0.00100484199356288	0.00743668992072344	0.00451462110504508	0.00776136433705688
1435	68.680305480957	-2.26914882659912	3.1756443977356	0.000618529506027699	0.00451462110504508	-0.00717365415766835	0.00159255252219737
1436	69.97900390625	-1.61980020999908	2.78603529930115	0.00256657530553639	-0.00132951640989631	-0.00717365415766835	0.00256657530553639
1437	71.277702331543	-3.56784605979919	3.11070966720581	-0.00392691092565656	-0.00295288790948689	-0.00230353930965066	0.00321592413820326
1438	72.5764007568359	-4.54186916351318	3.1756443977356	0.00646266713738441	-0.00295288790948689	-0.00100484199356288	0.00743668992072344
1439	69.97900390625	-2.91849732398987	3.04577469825745	0.00678734155371785	0.00159255252219737	-0.00847235135734081	0.00970941036939621
1440	71.9270477294922	-3.56784605979919	3.11070966720581	0.00191722682211548	0.00159255252219737	-0.00749832857400179	0.00808603875339031
1441	70.6283493041992	-2.59382319450378	3.50031876564026	-0.000355493422830477	-0.00327756232582033	0.00646266713738441	0.00581331877037883
1442	68.680305480957	-2.26914882659912	3.11070966720581	0.0116574559360743	0.00191722682211548	0.00451462110504508	0.00418994715437293
1443	69.3296508789063	-3.24317169189453	3.04577469825745	-0.000355493422830477	0.00354059832170606	0.00418994715437293	0.0022419011220336
1444	67.3816070556641	-2.59382319450378	2.98083996772766	-0.00652430532500148	0.00386527273803949	0.00451462110504508	0.00841071270406246
1445	70.6283493041992	-3.24317169189453	3.11070966720581	0.00581331877037883	0.00418994715437293	-0.00457625929266214	-0.00132951640989631
1446	69.97900390625	-3.24317169189453	3.24057936668396	-0.000680167751852423	-0.00619963090866804	0.00711201597005129	-0.00132951640989631
1447	71.9270477294922	-3.89252042770386	3.63018846511841	-0.00490093370899558	0.00451462110504508	0.000943203864153475	-0.00749832857400179
1448	71.277702331543	-3.56784605979919	3.37044906616211	0.00581331877037883	-0.000355493422830477	0.00581331877037883	-0.0100957229733467
1449	69.97900390625	-2.91849732398987	2.78603529930115	0.00581331877037883	-0.000355493422830477	0.00354059832170606	0.0100340843200684
1450	71.277702331543	-2.91849732398987	2.9159049987793	-0.00619963090866804	0.000293855206109583	-0.00782300252467394	0.00191722682211548
1451	71.9270477294922	-3.89252042770386	3.37044906616211	-0.00522560812532902	-3.08191010844894e-05	-0.00912170019000769	-0.00197886489331722
1452	71.9270477294922	-5.19121742248535	3.30551409721375	-0.0117190945893526	-0.00295288790948689	-0.00132951640989631	-0.00100484199356288
1453	72.5764007568359	-4.21719455718994	3.50031876564026	-0.00814767740666866	-0.00132951640989631	-0.00977104809135199	-0.00230353930965066
1454	70.6283493041992	-4.21719455718994	3.43538379669189	-0.00944637414067984	0.00159255252219737	0.0022419011220336	-0.00100484199356288
1455	72.5764007568359	-3.89252042770386	2.9159049987793	0.000293855206109583	-0.00749832857400179	0.00126787810586393	0.00126787810586393
1456	70.6283493041992	-4.86654329299927	3.11070966720581	-0.00425158534198999	0.00159255252219737	-0.0107450718060136	0.012956153601408
1457	69.3296508789063	-4.21719455718994	3.11070966720581	-0.0107450718060136	0.000293855206109583	-3.08191010844894e-05	0.0103587592020631
1458	68.680305480957	-2.91849732398987	2.9159049987793	-0.00555028254166245	0.0100340843200684	-0.00230353930965066	0.00191722682211548
1459	71.9270477294922	-3.89252042770386	3.37044906616211	-0.000355493422830477	0.00451462110504508	-0.00295288790948689	0.00776136433705688
1460	70.6283493041992	-3.56784605979919	3.56525373458862	-0.00295288790948689	-0.00100484199356288	-0.00782300252467394	-0.00912170019000769
1461	70.6283493041992	-3.56784605979919	2.9159049987793	-0.00132951640989631	0.00191722682211548	-3.08191010844894e-05	0.00386527273803949
1462	71.277702331543	-4.54186916351318	2.98083996772766	0.00354059832170606	0.00354059832170606	0.00126787810586393	0.00516396993771195
1463	72.5764007568359	-4.54186916351318	3.24057936668396	0.00191722682211548	0.00711201597005129	0.00418994715437293	-0.00360223650932312
1464	70.6283493041992	-4.21719455718994	2.9159049987793	0.00678734155371785	0.00678734155371785	0.00191722682211548	-0.000680167751852423
1465	70.6283493041992	-3.89252042770386	3.11070966720581	0.00776136433705688	-0.00425158534198999	-0.00230353930965066	-0.00749832857400179
1466	69.3296508789063	-5.19121742248535	3.37044906616211	0.0168522447347641	-0.0100957229733467	-0.00425158534198999	-0.0172385573387146
1467	72.5764007568359	-4.86654329299927	2.98083996772766	0.00841071270406246	-0.000355493422830477	-0.00522560812532902	-0.0113944197073579
1468	72.5764007568359	-5.19121742248535	3.1756443977356	-0.000680167751852423	-0.00555028254166245	-0.000680167751852423	-0.00782300252467394
1469	70.6283493041992	-4.54186916351318	3.04577469825745	0.00483929552137852	0.0022419011220336	-3.08191010844894e-05	-0.00132951640989631
1470	69.97900390625	-3.56784605979919	2.9159049987793	-0.00197886489331722	-0.00392691092565656	0.00126787810586393	-0.00165419070981443
1471	69.97900390625	-4.86654329299927	3.30551409721375	-0.00879702530801296	0.00159255252219737	-0.00847235135734081	0.0022419011220336
1472	68.0309600830078	-3.89252042770386	3.50031876564026	-0.0152905117720366	0.00808603875339031	-0.00425158534198999	-0.00619963090866804
1473	72.5764007568359	-5.19121742248535	3.43538379669189	0.00126787810586393	-3.08191010844894e-05	-0.00879702530801296	0.00711201597005129
1474	71.9270477294922	-4.86654329299927	2.85097002983093	0.00289124972186983	0.00256657530553639	-0.00619963090866804	0.00159255252219737
1475	69.97900390625	-3.56784605979919	2.78603529930115	0.00159255252219737	-0.00360223650932312	-0.00197886489331722	-0.00132951640989631
1476	71.277702331543	-3.89252042770386	2.78603529930115	-0.00100484199356288	0.000943203864153475	-0.0113944197073579	0.00159255252219737
1477	69.97900390625	-3.24317169189453	2.85097002983093	-0.00782300252467394	0.00646266713738441	0.0022419011220336	0.00354059832170606
1478	71.277702331543	-3.89252042770386	3.24057936668396	-0.00490093370899558	0.000293855206109583	-0.0026282137259841	0.00841071270406246
1479	73.2257461547852	-4.21719455718994	3.1756443977356	0.000618529506027699	-0.00165419070981443	0.00321592413820326	0.000293855206109583
1480	71.9270477294922	-4.21719455718994	2.78603529930115	-0.00295288790948689	-0.000355493422830477	-0.000680167751852423	0.00159255252219737
1481	72.5764007568359	-4.54186916351318	2.9159049987793	0.00418994715437293	-0.00587495695799589	0.00191722682211548	0.00743668992072344
1482	71.9270477294922	-5.19121742248535	3.11070966720581	0.000293855206109583	-0.000680167751852423	0.00126787810586393	0.00581331877037883
1483	73.2257461547852	-4.54186916351318	3.11070966720581	0.00159255252219737	0.00159255252219737	-0.000680167751852423	0.00483929552137852
1484	70.6283493041992	-3.89252042770386	3.11070966720581	0.00418994715437293	0.00516396993771195	0.00191722682211548	0.00613799272105098
1485	68.0309600830078	-3.56784605979919	3.37044906616211	-3.08191010844894e-05	-0.00100484199356288	-0.00100484199356288	0.00516396993771195
1486	68.0309600830078	-3.89252042770386	2.9159049987793	-0.00587495695799589	0.00646266713738441	-0.00749832857400179	0.00191722682211548
1487	70.6283493041992	-4.54186916351318	2.9159049987793	-0.00619963090866804	0.00841071270406246	-0.00490093370899558	-0.000680167751852423
1488	73.2257461547852	-4.54186916351318	3.50031876564026	0.000618529506027699	-0.00165419070981443	-0.0026282137259841	0.00678734155371785
1489	71.277702331543	-2.59382319450378	3.04577469825745	0.00354059832170606	0.00126787810586393	-0.00230353930965066	-0.00100484199356288
1490	70.6283493041992	-3.24317169189453	3.04577469825745	0.000293855206109583	-0.00522560812532902	-0.00619963090866804	0.000943203864153475
1491	72.5764007568359	-4.21719455718994	3.50031876564026	0.00321592413820326	-0.00197886489331722	-0.00684897974133492	-0.00132951640989631
1492	70.6283493041992	-3.56784605979919	3.43538379669189	-0.00944637414067984	0.00678734155371785	-0.00522560812532902	0.00743668992072344
1493	71.9270477294922	-4.21719455718994	3.11070966720581	-0.00587495695799589	-0.000355493422830477	-0.00392691092565656	0.00418994715437293
1494	70.6283493041992	-3.89252042770386	3.04577469825745	-0.00165419070981443	-0.000355493422830477	-0.00132951640989631	0.00289124972186983
1495	71.277702331543	-4.86654329299927	2.98083996772766	-0.00782300252467394	-0.0120437685400248	-0.00392691092565656	0.00581331877037883
1496	71.277702331543	-4.21719455718994	3.37044906616211	0.00418994715437293	0.000293855206109583	-3.08191010844894e-05	-0.000680167751852423
1497	70.6283493041992	-3.89252042770386	3.56525373458862	-0.00457625929266214	0.00613799272105098	-0.00132951640989631	0.00126787810586393
1498	71.277702331543	-3.89252042770386	3.11070966720581	-0.0100957229733467	0.00321592413820326	0.00159255252219737	-0.00327756232582033
1499	69.3296508789063	-3.24317169189453	2.78603529930115	-0.00749832857400179	0.00678734155371785	-0.00749832857400179	-0.00619963090866804
1500	71.277702331543	-4.21719455718994	3.1756443977356	-0.00327756232582033	-0.00132951640989631	-0.00814767740666866	-0.0126931173726916
1501	71.277702331543	-2.91849732398987	2.9159049987793	0.00321592413820326	-0.00490093370899558	0.000293855206109583	-0.00457625929266214
1502	71.9270477294922	-4.86654329299927	3.37044906616211	-0.0123684434220195	0.00451462110504508	0.000618529506027699	0.00289124972186983
1503	70.6283493041992	-3.89252042770386	3.04577469825745	0.00354059832170606	0.0103587592020631	0.00256657530553639	-0.00749832857400179
1504	70.6283493041992	-3.24317169189453	2.9159049987793	-0.00295288790948689	0.00289124972186983	0.000943203864153475	-0.00944637414067984
1505	71.277702331543	-3.24317169189453	2.9159049987793	0.00386527273803949	0.00418994715437293	-0.00749832857400179	-0.0026282137259841
1506	69.97900390625	-2.59382319450378	3.04577469825745	0.000618529506027699	0.00386527273803949	0.00256657530553639	-0.0126931173726916
1507	72.5764007568359	-3.24317169189453	3.04577469825745	-0.00879702530801296	0.00191722682211548	0.0022419011220336	-0.0149658378213644
1508	71.9270477294922	-4.54186916351318	3.37044906616211	0.00386527273803949	-0.00197886489331722	0.000618529506027699	-0.0117190945893526
1509	70.6283493041992	-3.89252042770386	3.24057936668396	0.00743668992072344	-0.00717365415766835	-0.0026282137259841	-0.00295288790948689
1510	72.5764007568359	-3.24317169189453	3.24057936668396	0.0100340843200684	0.000618529506027699	-0.00587495695799589	0.000943203864153475
1511	71.9270477294922	-3.24317169189453	2.78603529930115	-0.00944637414067984	0.00191722682211548	-0.00392691092565656	-0.00327756232582033
1512	72.5764007568359	-4.86654329299927	3.11070966720581	-0.0120437685400248	0.00548864435404539	-0.0123684434220195	0.00516396993771195
1513	68.0309600830078	-2.91849732398987	2.9159049987793	-0.00652430532500148	0.0022419011220336	-0.00457625929266214	-0.00425158534198999
1514	68.680305480957	-3.89252042770386	3.24057936668396	-0.00327756232582033	0.00191722682211548	-0.00555028254166245	0.00808603875339031
1515	71.9270477294922	-4.54186916351318	3.24057936668396	-0.00230353930965066	-0.00392691092565656	-0.00425158534198999	0.00451462110504508
1516	71.9270477294922	-3.56784605979919	3.24057936668396	0.00581331877037883	0.00126787810586393	0.000293855206109583	0.00743668992072344
1517	71.9270477294922	-2.91849732398987	2.9159049987793	-0.00100484199356288	0.00873538758605719	-0.000355493422830477	0.0113327819854021
1518	71.9270477294922	-2.59382319450378	2.46136093139648	-0.00327756232582033	0.00159255252219737	-0.00555028254166245	-0.00295288790948689
1519	71.277702331543	-3.89252042770386	2.52629590034485	0.00678734155371785	0.00613799272105098	-0.00847235135734081	0.00808603875339031
1520	71.277702331543	-3.89252042770386	2.85097002983093	-0.00132951640989631	-0.00132951640989631	-0.00230353930965066	0.0236704051494598
1521	69.3296508789063	-3.24317169189453	3.04577469825745	-0.00132951640989631	-0.00879702530801296	0.00516396993771195	0.00776136433705688
1522	72.5764007568359	-4.21719455718994	3.24057936668396	0.00743668992072344	0.00191722682211548	0.00483929552137852	-0.000355493422830477
1523	70.6283493041992	-3.89252042770386	3.24057936668396	-0.00619963090866804	-0.00327756232582033	0.0100340843200684	0.00711201597005129
1524	71.277702331543	-4.21719455718994	3.1756443977356	0.00711201597005129	-0.00684897974133492	0.00159255252219737	0.00483929552137852
1525	70.6283493041992	-3.24317169189453	3.11070966720581	-0.00100484199356288	-0.00944637414067984	-0.00327756232582033	-0.00295288790948689
1526	72.5764007568359	-3.24317169189453	3.43538379669189	-0.00619963090866804	-0.00132951640989631	0.000618529506027699	0.00126787810586393
1527	71.9270477294922	-3.56784605979919	3.50031876564026	-0.00425158534198999	0.00483929552137852	0.00483929552137852	-0.00522560812532902
1528	68.0309600830078	-2.59382319450378	2.98083996772766	-0.017887907102704	0.000618529506027699	-0.000680167751852423	-0.00490093370899558
1529	70.6283493041992	-2.91849732398987	3.30551409721375	-0.0100957229733467	0.00613799272105098	-0.00425158534198999	0.00581331877037883
1530	71.277702331543	-3.56784605979919	3.11070966720581	0.000618529506027699	0.00516396993771195	-0.00295288790948689	-0.00132951640989631
1531	71.9270477294922	-3.89252042770386	3.1756443977356	-0.00165419070981443	0.00451462110504508	-0.0149658378213644	-0.000680167751852423
1532	71.277702331543	-2.59382319450378	2.78603529930115	-0.00522560812532902	0.00808603875339031	-0.00295288790948689	-0.00847235135734081
1533	70.6283493041992	-2.91849732398987	2.85097002983093	0.00289124972186983	0.00938473641872406	-0.00977104809135199	-0.00360223650932312
1534	73.2257461547852	-3.56784605979919	3.1756443977356	-0.000680167751852423	0.00483929552137852	-0.00749832857400179	-0.00100484199356288
1535	71.277702331543	-2.91849732398987	3.37044906616211	0.00808603875339031	0.00289124972186983	-0.00230353930965066	-0.00100484199356288
1536	72.5764007568359	-3.24317169189453	3.11070966720581	0.00159255252219737	-0.00555028254166245	-0.00555028254166245	-0.000355493422830477
1537	71.9270477294922	-3.89252042770386	3.1756443977356	-0.000355493422830477	-0.000680167751852423	0.00256657530553639	-0.00555028254166245
1538	71.9270477294922	-5.19121742248535	3.1756443977356	-0.00782300252467394	-0.0026282137259841	0.000293855206109583	0.00159255252219737
1539	70.6283493041992	-4.86654329299927	3.1756443977356	0.00678734155371785	-0.00327756232582033	-0.000680167751852423	0.00159255252219737
1540	70.6283493041992	-2.91849732398987	3.04577469825745	-0.00684897974133492	0.00321592413820326	-0.00132951640989631	-0.00490093370899558
1541	71.9270477294922	-3.24317169189453	3.56525373458862	-0.00490093370899558	-0.00522560812532902	0.00126787810586393	0.00256657530553639
1542	69.3296508789063	-2.26914882659912	3.1756443977356	0.00808603875339031	0.000943203864153475	0.00354059832170606	0.00289124972186983
1543	69.3296508789063	-2.91849732398987	3.1756443977356	0.0188002903014421	0.00516396993771195	0.00126787810586393	0.00159255252219737
1544	70.6283493041992	-3.56784605979919	3.11070966720581	0.00159255252219737	0.00386527273803949	0.00711201597005129	0.00126787810586393
1545	71.277702331543	-3.24317169189453	3.04577469825745	0.000618529506027699	-0.00295288790948689	-0.00490093370899558	-0.0130177913233638
1546	71.9270477294922	-3.24317169189453	3.1756443977356	0.00451462110504508	0.00354059832170606	-0.00977104809135199	-0.0123684434220195
1547	71.9270477294922	-2.91849732398987	3.11070966720581	-0.000355493422830477	-0.00100484199356288	-0.00197886489331722	-0.0126931173726916
1548	69.97900390625	-2.91849732398987	3.30551409721375	-0.00457625929266214	0.00354059832170606	0.00321592413820326	-0.00814767740666866
1549	69.97900390625	-2.26914882659912	2.78603529930115	0.00321592413820326	0.00354059832170606	-0.00684897974133492	-0.00360223650932312
1550	71.277702331543	-2.91849732398987	3.37044906616211	-3.08191010844894e-05	-0.000355493422830477	-0.00327756232582033	-0.00295288790948689
1551	71.277702331543	-3.56784605979919	3.43538379669189	-0.000355493422830477	-0.00132951640989631	-0.00392691092565656	0.00841071270406246
1552	69.97900390625	-3.56784605979919	2.9159049987793	-0.00490093370899558	-0.00165419070981443	0.00159255252219737	0.00776136433705688
1553	72.5764007568359	-4.54186916351318	3.30551409721375	-0.0026282137259841	-0.00619963090866804	-0.00100484199356288	0.0022419011220336
1554	71.9270477294922	-3.24317169189453	3.37044906616211	-3.08191010844894e-05	-0.00327756232582033	-0.00684897974133492	0.00354059832170606
1555	69.97900390625	-2.91849732398987	3.04577469825745	0.00321592413820326	0.00159255252219737	0.000293855206109583	0.0155535480007529
1556	68.680305480957	-2.91849732398987	2.85097002983093	0.00386527273803949	0.00289124972186983	-0.00587495695799589	0.00841071270406246
1557	66.0829086303711	-2.26914882659912	2.85097002983093	-0.00197886489331722	-0.00327756232582033	0.00418994715437293	-0.0026282137259841
1558	68.680305480957	-2.91849732398987	2.85097002983093	-0.0139918150380254	0.00581331877037883	-0.00392691092565656	-0.00490093370899558
1559	70.6283493041992	-2.59382319450378	2.98083996772766	0.00386527273803949	0.00451462110504508	-0.00879702530801296	0.0022419011220336
1560	69.97900390625	-2.26914882659912	3.24057936668396	0.00808603875339031	-3.08191010844894e-05	0.000618529506027699	-0.00327756232582033
1561	69.3296508789063	-1.61980020999908	2.9159049987793	-0.000680167751852423	0.00159255252219737	0.000943203864153475	-0.00587495695799589
1562	69.3296508789063	-2.59382319450378	2.85097002983093	0.00841071270406246	0.00613799272105098	0.00289124972186983	0.00678734155371785
1563	71.277702331543	-2.91849732398987	3.1756443977356	0.00613799272105098	-3.08191010844894e-05	0.00581331877037883	0.00289124972186983
1564	71.277702331543	-2.91849732398987	2.9159049987793	0.00321592413820326	-0.00392691092565656	-0.00327756232582033	0.00126787810586393
1565	71.277702331543	-2.59382319450378	2.98083996772766	-0.00100484199356288	0.00548864435404539	-0.00782300252467394	-0.00165419070981443
1566	70.6283493041992	-3.89252042770386	3.1756443977356	0.00321592413820326	-0.00717365415766835	0.00678734155371785	-0.00879702530801296
1567	70.6283493041992	-4.54186916351318	3.50031876564026	0.00354059832170606	-0.00197886489331722	0.000293855206109583	-0.00522560812532902
1568	69.97900390625	-3.24317169189453	2.98083996772766	-0.00392691092565656	0.0022419011220336	-0.000680167751852423	-0.0113944197073579
1569	69.3296508789063	-1.61980020999908	2.85097002983093	-0.000680167751852423	-0.00197886489331722	0.00256657530553639	0.00289124972186983
1570	70.6283493041992	-2.26914882659912	2.85097002983093	-0.00360223650932312	-0.00132951640989631	-0.00392691092565656	0.00256657530553639
1571	69.3296508789063	-2.59382319450378	2.9159049987793	-0.00977104809135199	0.00354059832170606	-0.00912170019000769	-0.00165419070981443
1572	67.3816070556641	-2.26914882659912	3.63018846511841	-0.0136671401560307	0.00743668992072344	-0.00879702530801296	-0.00392691092565656
1573	69.97900390625	-2.91849732398987	3.43538379669189	-0.0113944197073579	0.000618529506027699	-0.00490093370899558	-0.00912170019000769
1574	69.3296508789063	-1.94447445869446	2.78603529930115	-0.000355493422830477	0.0113327819854021	-0.00717365415766835	0.00418994715437293
1575	69.3296508789063	-2.26914882659912	2.78603529930115	0.0022419011220336	-0.000680167751852423	-0.00197886489331722	0.000293855206109583
1576	69.3296508789063	-2.26914882659912	2.9159049987793	-0.00425158534198999	0.00418994715437293	-0.0139918150380254	0.000943203864153475
1577	69.3296508789063	-1.61980020999908	2.72110033035278	-0.00132951640989631	0.000943203864153475	-0.00977104809135199	-0.00165419070981443
1578	68.680305480957	-1.61980020999908	3.24057936668396	-0.00197886489331722	0.00613799272105098	-0.00782300252467394	-0.00944637414067984
1579	70.6283493041992	-3.56784605979919	3.43538379669189	0.00711201597005129	0.000293855206109583	-0.0026282137259841	0.00256657530553639
1580	70.6283493041992	-3.56784605979919	3.1756443977356	0.00743668992072344	-0.00749832857400179	0.00354059832170606	-0.00100484199356288
1581	68.680305480957	-3.24317169189453	2.85097002983093	0.00483929552137852	-0.00457625929266214	0.00256657530553639	-0.00457625929266214
1582	72.5764007568359	-4.54186916351318	3.04577469825745	-0.00392691092565656	-0.00230353930965066	-0.000680167751852423	0.00711201597005129
1583	69.3296508789063	-1.61980020999908	2.59123063087463	0.00776136433705688	0.0022419011220336	0.000293855206109583	-0.00360223650932312
1584	68.680305480957	-1.61980020999908	2.9159049987793	0.000943203864153475	0.00581331877037883	-0.00717365415766835	0.00548864435404539
1585	69.3296508789063	-2.26914882659912	3.1756443977356	-0.00132951640989631	-0.00425158534198999	0.00159255252219737	-0.00392691092565656
1586	66.0829086303711	-1.61980020999908	3.1756443977356	-0.0120437685400248	-0.00132951640989631	-3.08191010844894e-05	0.0162028968334198
1587	68.680305480957	-2.59382319450378	2.85097002983093	-0.00847235135734081	0.00711201597005129	-0.000355493422830477	0.00743668992072344
1588	70.6283493041992	-2.91849732398987	3.04577469825745	-0.00457625929266214	0.00516396993771195	-3.08191010844894e-05	0.01847561635077
1589	69.97900390625	-2.91849732398987	3.11070966720581	0.000618529506027699	0.00354059832170606	-0.00132951640989631	0.0168522447347641
1590	69.3296508789063	-1.94447445869446	3.1756443977356	0.00451462110504508	0.00808603875339031	-0.00587495695799589	0.01100810803473
1591	71.277702331543	-2.26914882659912	3.1756443977356	-0.00165419070981443	0.00354059832170606	-0.00977104809135199	-0.00360223650932312
1592	71.277702331543	-3.24317169189453	3.24057936668396	-0.00165419070981443	0.00386527273803949	-0.00684897974133492	-0.000355493422830477
1593	69.97900390625	-1.94447445869446	2.85097002983093	-0.00977104809135199	0.00711201597005129	0.00548864435404539	-0.00100484199356288
1594	71.9270477294922	-2.59382319450378	2.78603529930115	-0.00295288790948689	-0.00652430532500148	-0.00814767740666866	0.00483929552137852
1595	71.9270477294922	-3.24317169189453	3.04577469825745	-0.00132951640989631	-0.0104203969240189	-0.00197886489331722	-0.00587495695799589
1596	71.9270477294922	-4.21719455718994	3.24057936668396	-0.00327756232582033	-0.0117190945893526	0.00451462110504508	0.000293855206109583
1597	71.9270477294922	-3.89252042770386	3.04577469825745	0.00159255252219737	0.00776136433705688	0.0022419011220336	-0.00295288790948689
1598	69.3296508789063	-2.59382319450378	3.37044906616211	0.00126787810586393	0.00581331877037883	-0.00652430532500148	-0.00490093370899558
1599	69.3296508789063	-2.26914882659912	3.11070966720581	0.000943203864153475	-0.000355493422830477	-0.00782300252467394	0.000618529506027699
1600	68.680305480957	-2.91849732398987	3.04577469825745	-0.00814767740666866	0.00321592413820326	0.00126787810586393	-0.00977104809135199
1601	69.97900390625	-2.91849732398987	3.1756443977356	-0.00555028254166245	-0.00100484199356288	-0.0146411629393697	-0.0100957229733467
1602	71.9270477294922	-3.56784605979919	3.30551409721375	0.00548864435404539	0.0022419011220336	0.00743668992072344	-0.00912170019000769
1603	70.6283493041992	-2.26914882659912	3.11070966720581	-0.00360223650932312	0.00516396993771195	0.00354059832170606	-0.00230353930965066
1604	71.9270477294922	-2.59382319450378	2.98083996772766	0.00354059832170606	0.000943203864153475	-0.00944637414067984	0.00451462110504508
1605	69.97900390625	-2.59382319450378	3.11070966720581	-0.0026282137259841	0.000618529506027699	-0.00165419070981443	-0.00295288790948689
1606	71.277702331543	-2.59382319450378	2.72110033035278	-0.00360223650932312	0.00483929552137852	-0.00457625929266214	-0.0133424662053585
1607	71.277702331543	-1.94447445869446	2.72110033035278	-0.00587495695799589	0.00159255252219737	0.00386527273803949	-0.00457625929266214
1608	71.9270477294922	-3.89252042770386	3.37044906616211	-0.000680167751852423	-0.00197886489331722	0.00354059832170606	-0.00749832857400179
1609	71.9270477294922	-4.54186916351318	3.11070966720581	0.00516396993771195	-0.00652430532500148	0.00516396993771195	-0.00749832857400179
1610	70.6283493041992	-3.56784605979919	3.1756443977356	-0.00132951640989631	-0.00100484199356288	-0.00652430532500148	-0.00165419070981443
1611	71.277702331543	-3.24317169189453	3.30551409721375	-0.00522560812532902	-0.00652430532500148	-0.00717365415766835	-0.00879702530801296
1612	71.9270477294922	-3.24317169189453	3.30551409721375	-0.0026282137259841	0.00711201597005129	-0.0113944197073579	-0.00749832857400179
1613	71.277702331543	-2.26914882659912	2.85097002983093	-0.00490093370899558	0.011982130818069	0.000618529506027699	-0.00327756232582033
1614	70.6283493041992	-2.91849732398987	3.11070966720581	-0.00230353930965066	0.00191722682211548	0.000293855206109583	-3.08191010844894e-05
1615	69.97900390625	-3.24317169189453	3.24057936668396	-0.00977104809135199	-0.00457625929266214	-0.0139918150380254	0.00841071270406246
1616	71.277702331543	-3.89252042770386	3.50031876564026	-0.0100957229733467	0.00354059832170606	0.00126787810586393	-0.00457625929266214
1617	73.2257461547852	-3.89252042770386	3.76005816459656	-0.00782300252467394	-0.00360223650932312	-0.00295288790948689	0.00354059832170606
1618	73.2257461547852	-3.89252042770386	3.24057936668396	-0.00360223650932312	0.00159255252219737	-0.00457625929266214	0.00126787810586393
1619	71.277702331543	-2.26914882659912	2.78603529930115	0.00548864435404539	0.00256657530553639	-0.00132951640989631	-0.00132951640989631
1620	69.97900390625	-2.59382319450378	2.85097002983093	0.00776136433705688	0.0100340843200684	-0.00619963090866804	-0.00197886489331722
1621	72.5764007568359	-3.89252042770386	3.24057936668396	-0.00392691092565656	-0.00197886489331722	0.00483929552137852	-0.00490093370899558
1622	70.6283493041992	-2.91849732398987	3.04577469825745	0.00418994715437293	-0.00230353930965066	0.00256657530553639	0.000618529506027699
1623	71.9270477294922	-3.24317169189453	3.50031876564026	0.00289124972186983	-0.00555028254166245	0.00159255252219737	0.00711201597005129
1624	71.277702331543	-4.54186916351318	3.11070966720581	-0.000680167751852423	-0.00977104809135199	-0.00392691092565656	0.00516396993771195
1625	72.5764007568359	-4.21719455718994	3.1756443977356	0.00256657530553639	-0.00652430532500148	0.00126787810586393	-0.00230353930965066
1626	69.3296508789063	-2.59382319450378	3.1756443977356	0.00191722682211548	-0.00132951640989631	-0.0026282137259841	-0.00847235135734081
1627	69.3296508789063	-2.59382319450378	2.98083996772766	-0.00619963090866804	0.00613799272105098	-0.000355493422830477	-0.00360223650932312
1628	69.3296508789063	-3.89252042770386	2.98083996772766	-0.00425158534198999	-0.000355493422830477	0.0116574559360743	-0.00295288790948689
1629	68.680305480957	-3.89252042770386	3.43538379669189	-0.000355493422830477	0.00548864435404539	-0.00457625929266214	0.00191722682211548
1630	71.277702331543	-4.21719455718994	3.30551409721375	-0.00230353930965066	-3.08191010844894e-05	-0.00652430532500148	-0.00360223650932312
1631	71.277702331543	-3.89252042770386	3.11070966720581	-0.00295288790948689	0.00126787810586393	-0.00392691092565656	-0.0117190945893526
1632	70.6283493041992	-2.91849732398987	2.78603529930115	0.0022419011220336	0.00970941036939621	-0.00749832857400179	-0.0120437685400248
1633	70.6283493041992	-3.24317169189453	2.9159049987793	-0.00619963090866804	0.00776136433705688	-0.00457625929266214	-0.00392691092565656
1634	70.6283493041992	-4.21719455718994	3.11070966720581	0.0022419011220336	0.000293855206109583	-0.00717365415766835	0.00386527273803949
1635	72.5764007568359	-4.54186916351318	3.1756443977356	0.00418994715437293	-0.00360223650932312	-0.00587495695799589	-0.00295288790948689
1636	71.9270477294922	-3.56784605979919	3.24057936668396	-0.00749832857400179	0.00483929552137852	-0.00522560812532902	0.00289124972186983
1637	71.9270477294922	-4.86654329299927	3.04577469825745	-0.00619963090866804	-0.00392691092565656	-0.0100957229733467	0.00776136433705688
1638	71.277702331543	-4.54186916351318	3.11070966720581	-0.00782300252467394	-0.00652430532500148	0.00906006153672934	-0.00847235135734081
1639	70.6283493041992	-5.19121742248535	3.04577469825745	-0.00197886489331722	-0.00165419070981443	0.00159255252219737	0.00516396993771195
1640	69.97900390625	-3.56784605979919	2.78603529930115	0.00483929552137852	0.000293855206109583	0.00159255252219737	-0.00295288790948689
1641	71.277702331543	-3.89252042770386	3.1756443977356	-0.00425158534198999	-0.0026282137259841	0.00159255252219737	0.00451462110504508
1642	68.680305480957	-3.24317169189453	3.37044906616211	-0.00977104809135199	0.00289124972186983	0.00126787810586393	0.00483929552137852
1643	69.97900390625	-3.56784605979919	3.04577469825745	0.00873538758605719	0.00354059832170606	0.00646266713738441	0.00906006153672934
1644	71.9270477294922	-3.89252042770386	3.43538379669189	0.000618529506027699	-0.00197886489331722	-0.00360223650932312	-3.08191010844894e-05
1645	71.9270477294922	-4.54186916351318	3.43538379669189	0.00483929552137852	-0.00230353930965066	-0.00944637414067984	-0.00100484199356288
1646	72.5764007568359	-3.56784605979919	3.1756443977356	-0.00360223650932312	-3.08191010844894e-05	0.013930176384747	-0.00327756232582033
1647	72.5764007568359	-4.21719455718994	3.37044906616211	0.00191722682211548	0.00873538758605719	-0.00522560812532902	0.00126787810586393
1648	70.6283493041992	-2.59382319450378	3.37044906616211	-0.0026282137259841	0.00159255252219737	0.00386527273803949	-0.00230353930965066
1649	71.277702331543	-3.89252042770386	3.24057936668396	0.011982130818069	0.00191722682211548	-0.00360223650932312	0.00418994715437293
1650	72.5764007568359	-3.56784605979919	3.1756443977356	0.00159255252219737	-0.000355493422830477	-0.00977104809135199	0.00191722682211548
1651	71.277702331543	-4.54186916351318	3.50031876564026	0.000618529506027699	0.000943203864153475	-0.00360223650932312	0.00483929552137852
1652	70.6283493041992	-4.54186916351318	3.04577469825745	-0.00555028254166245	-0.00230353930965066	-0.00425158534198999	-3.08191010844894e-05
1653	71.277702331543	-4.54186916351318	3.1756443977356	0.000293855206109583	0.00159255252219737	-0.00100484199356288	0.00581331877037883
1654	72.5764007568359	-3.56784605979919	3.37044906616211	0.00321592413820326	0.00613799272105098	-0.00977104809135199	0.0230210572481155
1655	69.3296508789063	-2.91849732398987	3.30551409721375	0.00289124972186983	-0.00100484199356288	-0.00197886489331722	0.0178262684494257
1656	68.0309600830078	-2.26914882659912	2.9159049987793	-0.00327756232582033	0.00841071270406246	-0.00360223650932312	0.0126314787194133
1657	68.680305480957	-2.59382319450378	2.9159049987793	-0.0120437685400248	0.00354059832170606	-0.00587495695799589	0.000943203864153475
1658	69.97900390625	-3.24317169189453	2.98083996772766	-0.00555028254166245	0.011982130818069	0.00678734155371785	0.00548864435404539
1659	72.5764007568359	-3.89252042770386	3.11070966720581	0.00256657530553639	0.00289124972186983	-0.000680167751852423	-0.00230353930965066
1660	69.97900390625	-2.59382319450378	3.1756443977356	0.00354059832170606	0.00483929552137852	-0.00587495695799589	0.000293855206109583
1661	70.6283493041992	-2.59382319450378	2.9159049987793	-3.08191010844894e-05	0.000618529506027699	-0.00392691092565656	-0.00847235135734081
1662	70.6283493041992	-3.24317169189453	3.04577469825745	-0.00132951640989631	0.00743668992072344	-0.00360223650932312	-0.0133424662053585
1663	71.9270477294922	-3.56784605979919	3.1756443977356	0.00678734155371785	0.00289124972186983	0.00126787810586393	-0.0026282137259841
1664	72.5764007568359	-3.24317169189453	2.9159049987793	-0.00587495695799589	0.000943203864153475	-0.00132951640989631	-0.00847235135734081
1665	69.97900390625	-3.24317169189453	2.85097002983093	0.00483929552137852	-0.0104203969240189	-0.00327756232582033	-0.00782300252467394
1666	71.9270477294922	-4.54186916351318	3.24057936668396	-0.00782300252467394	-0.0159398596733809	0.00354059832170606	-0.00457625929266214
1667	71.9270477294922	-3.56784605979919	3.30551409721375	-0.0026282137259841	0.000293855206109583	0.00646266713738441	-0.00457625929266214
1668	69.3296508789063	-3.56784605979919	3.04577469825745	-0.00327756232582033	0.00159255252219737	0.00646266713738441	-0.000355493422830477
1669	69.3296508789063	-2.59382319450378	2.78603529930115	-0.00295288790948689	0.000293855206109583	-0.00165419070981443	-0.00425158534198999
1670	69.3296508789063	-2.26914882659912	2.85097002983093	-0.00457625929266214	-0.00619963090866804	-0.00197886489331722	-0.00392691092565656
1671	69.97900390625	-2.59382319450378	2.85097002983093	-0.0130177913233638	0.00159255252219737	-0.00327756232582033	-0.00782300252467394
1672	69.3296508789063	-2.91849732398987	3.43538379669189	-0.00490093370899558	0.00678734155371785	-0.000355493422830477	-0.0133424662053585
1673	71.277702331543	-3.56784605979919	3.37044906616211	-0.00100484199356288	0.00159255252219737	-0.0026282137259841	-0.00230353930965066
1674	69.3296508789063	-1.61980020999908	2.78603529930115	-0.00132951640989631	0.00646266713738441	-0.00230353930965066	-0.00717365415766835
1675	69.97900390625	-1.61980020999908	2.85097002983093	0.0116574559360743	0.000618529506027699	-0.00652430532500148	-0.00392691092565656
1676	69.97900390625	-2.26914882659912	2.46136093139648	0.00191722682211548	0.00126787810586393	-0.00684897974133492	-0.00749832857400179
1677	69.97900390625	-1.94447445869446	2.85097002983093	0.00354059832170606	0.000943203864153475	-0.0100957229733467	0.00321592413820326
1678	70.6283493041992	-2.59382319450378	3.11070966720581	-0.00230353930965066	0.00516396993771195	-0.00295288790948689	0.000293855206109583
1679	71.277702331543	-2.91849732398987	3.30551409721375	0.000293855206109583	-3.08191010844894e-05	-0.00360223650932312	0.00646266713738441
1680	70.6283493041992	-4.54186916351318	3.1756443977356	0.0142548503354192	-0.00684897974133492	-0.00717365415766835	-0.00100484199356288
1681	69.3296508789063	-2.91849732398987	2.9159049987793	0.0116574559360743	-0.00912170019000769	0.00159255252219737	0.000293855206109583
1682	71.277702331543	-3.56784605979919	3.11070966720581	0.0191249661147594	0.00159255252219737	-0.00100484199356288	0.00451462110504508
1683	69.3296508789063	-1.94447445869446	2.98083996772766	0.00256657530553639	0.00386527273803949	0.00256657530553639	0.00613799272105098
1684	68.0309600830078	-1.61980020999908	3.11070966720581	0.00548864435404539	0.0022419011220336	-3.08191010844894e-05	0.00451462110504508
1685	67.3816070556641	-2.26914882659912	3.24057936668396	-0.00197886489331722	0.00483929552137852	-0.00360223650932312	0.0178262684494257
1686	67.3816070556641	-1.29512584209442	3.11070966720581	-0.00132951640989631	0.00126787810586393	0.0022419011220336	-0.00457625929266214
1687	69.3296508789063	-2.59382319450378	3.1756443977356	-3.08191010844894e-05	0.00678734155371785	0.00159255252219737	0.00678734155371785
1688	70.6283493041992	-3.56784605979919	3.37044906616211	-0.00230353930965066	0.00646266713738441	0.00321592413820326	-0.00230353930965066
1689	68.680305480957	-1.94447445869446	3.11070966720581	0.00289124972186983	-0.00587495695799589	-0.00522560812532902	0.00418994715437293
1690	69.3296508789063	-1.94447445869446	2.9159049987793	0.00386527273803949	0.000618529506027699	-0.0126931173726916	0.0100340843200684
1691	69.3296508789063	-1.61980020999908	2.98083996772766	-0.00132951640989631	0.00126787810586393	-0.00490093370899558	0.00159255252219737
1692	71.277702331543	-2.91849732398987	3.11070966720581	-0.00619963090866804	0.00581331877037883	-0.00555028254166245	-0.0110697457566857
1693	68.680305480957	-2.26914882659912	2.9159049987793	0.00159255252219737	0.00548864435404539	-0.0136671401560307	-0.00230353930965066
1694	68.680305480957	-2.59382319450378	3.04577469825745	-0.00360223650932312	-0.00522560812532902	-0.00490093370899558	-0.00457625929266214
1695	71.277702331543	-4.54186916351318	3.04577469825745	0.000618529506027699	-0.0113944197073579	-0.0107450718060136	0.00418994715437293
1696	69.97900390625	-3.89252042770386	3.30551409721375	-0.00619963090866804	-0.00944637414067984	0.00191722682211548	-0.00684897974133492
1697	71.9270477294922	-3.56784605979919	3.56525373458862	-0.00425158534198999	-3.08191010844894e-05	-0.00652430532500148	-0.00100484199356288
1698	69.3296508789063	-1.61980020999908	2.9159049987793	-0.00360223650932312	0.00808603875339031	-0.00100484199356288	0.000943203864153475
1699	66.7322616577148	-1.94447445869446	2.9159049987793	-0.0104203969240189	0.00159255252219737	-0.00165419070981443	0.000943203864153475
1700	68.680305480957	-2.91849732398987	3.1756443977356	-0.00619963090866804	-0.00619963090866804	0.00126787810586393	-0.000680167751852423
1701	68.680305480957	-3.24317169189453	3.11070966720581	-0.00912170019000769	-0.000355493422830477	0.00159255252219737	-0.00132951640989631
1702	69.97900390625	-1.94447445869446	3.04577469825745	-0.00912170019000769	0.000293855206109583	-0.0026282137259841	0.00321592413820326
1703	68.680305480957	-1.94447445869446	3.24057936668396	-0.00295288790948689	0.0022419011220336	0.011982130818069	-0.00132951640989631
1704	70.6283493041992	-2.91849732398987	3.11070966720581	0.00289124972186983	0.00159255252219737	-0.00749832857400179	-0.00490093370899558
1705	71.277702331543	-2.91849732398987	2.78603529930115	0.000618529506027699	-0.00425158534198999	-0.00684897974133492	-0.00425158534198999
1706	69.97900390625	-3.24317169189453	3.04577469825745	0.00386527273803949	0.000943203864153475	-0.00457625929266214	-0.00165419070981443
1707	69.97900390625	-1.94447445869446	3.04577469825745	0.00386527273803949	0.00256657530553639	0.00191722682211548	-0.00652430532500148
1708	68.680305480957	-2.26914882659912	2.98083996772766	-0.00360223650932312	-0.0026282137259841	0.00451462110504508	-0.0026282137259841
1709	71.277702331543	-4.21719455718994	3.56525373458862	-0.00425158534198999	-0.00425158534198999	0.000293855206109583	-0.00619963090866804
1710	71.277702331543	-3.89252042770386	3.37044906616211	0.00321592413820326	-0.0120437685400248	-0.00490093370899558	-0.00522560812532902
1711	69.97900390625	-1.94447445869446	3.24057936668396	-0.00230353930965066	0.00678734155371785	-0.00392691092565656	-0.00295288790948689
1712	70.6283493041992	-2.59382319450378	2.59123063087463	-0.00782300252467394	0.00451462110504508	-0.00814767740666866	-0.00879702530801296
1713	68.0309600830078	-2.59382319450378	2.78603529930115	-0.00295288790948689	-0.00327756232582033	-0.00652430532500148	0.000618529506027699
1714	68.680305480957	-3.56784605979919	3.43538379669189	-0.0123684434220195	0.00906006153672934	-0.00619963090866804	-0.00230353930965066
1715	69.3296508789063	-2.91849732398987	3.43538379669189	0.000293855206109583	0.000943203864153475	-0.00717365415766835	0.00159255252219737
1716	69.97900390625	-2.59382319450378	3.1756443977356	-0.000355493422830477	0.00289124972186983	-0.00652430532500148	0.000943203864153475
1717	71.277702331543	-3.24317169189453	2.9159049987793	0.000293855206109583	0.01100810803473	-0.000355493422830477	-0.00652430532500148
1718	71.9270477294922	-2.91849732398987	2.9159049987793	-0.00197886489331722	0.00191722682211548	-0.000355493422830477	0.00516396993771195
1719	69.97900390625	-2.59382319450378	2.72110033035278	0.000943203864153475	0.00873538758605719	-0.00392691092565656	0.000943203864153475
1720	69.97900390625	-1.94447445869446	2.85097002983093	0.00386527273803949	0.00354059832170606	-0.0100957229733467	-0.00100484199356288
1721	71.9270477294922	-3.56784605979919	3.37044906616211	0.000943203864153475	-0.00132951640989631	-0.00327756232582033	0.00808603875339031
1722	69.97900390625	-2.59382319450378	3.11070966720581	0.00159255252219737	0.00386527273803949	0.0106834331527352	-0.00295288790948689
1723	70.6283493041992	-4.21719455718994	3.11070966720581	0.000293855206109583	-0.0026282137259841	-0.00522560812532902	0.00354059832170606
1724	71.277702331543	-5.19121742248535	3.11070966720581	0.00191722682211548	-0.0146411629393697	-0.00165419070981443	-3.08191010844894e-05
1725	71.277702331543	-4.21719455718994	3.11070966720581	0.00613799272105098	-0.000355493422830477	-0.00295288790948689	-0.00230353930965066
1726	71.277702331543	-3.56784605979919	3.50031876564026	-0.00457625929266214	0.00516396993771195	0.00256657530553639	-0.00782300252467394
1727	68.0309600830078	-2.59382319450378	3.43538379669189	-0.00165419070981443	0.0106834331527352	0.00581331877037883	-0.00684897974133492
1728	66.7322616577148	-2.91849732398987	3.24057936668396	-0.00197886489331722	-0.000680167751852423	-0.00522560812532902	0.000943203864153475
1729	68.680305480957	-3.56784605979919	2.9159049987793	0.0249691028147936	0.00256657530553639	-0.00717365415766835	0.00289124972186983
1730	70.6283493041992	-3.56784605979919	3.37044906616211	0.0142548503354192	-0.00555028254166245	-0.000355493422830477	0.00938473641872406
1731	71.9270477294922	-3.89252042770386	3.1756443977356	-0.00165419070981443	-0.00165419070981443	-0.00749832857400179	0.00548864435404539
1732	69.3296508789063	-1.94447445869446	2.85097002983093	-0.00879702530801296	0.0116574559360743	0.00126787810586393	-0.00490093370899558
1733	70.6283493041992	-3.89252042770386	3.11070966720581	-0.00782300252467394	0.00256657530553639	-0.00197886489331722	0.00776136433705688
1734	70.6283493041992	-2.91849732398987	3.30551409721375	0.00516396993771195	0.00126787810586393	-0.00587495695799589	0.00386527273803949
1735	71.277702331543	-3.24317169189453	3.37044906616211	0.000618529506027699	0.0022419011220336	-0.00327756232582033	0.0100340843200684
1736	71.277702331543	-3.24317169189453	2.78603529930115	0.00743668992072344	-0.00132951640989631	-0.00457625929266214	-3.08191010844894e-05
1737	71.277702331543	-4.21719455718994	2.85097002983093	-0.00814767740666866	0.00613799272105098	0.00191722682211548	0.00191722682211548
1738	72.5764007568359	-4.54186916351318	3.30551409721375	0.00191722682211548	-0.00360223650932312	-0.00165419070981443	0.00483929552137852
1739	69.97900390625	-3.56784605979919	3.30551409721375	0.00191722682211548	-0.00327756232582033	0.00126787810586393	-0.00360223650932312
1740	69.97900390625	-2.91849732398987	3.24057936668396	-0.00197886489331722	-0.00782300252467394	-0.00132951640989631	-0.00490093370899558
1741	70.6283493041992	-2.91849732398987	3.04577469825745	0.0022419011220336	-0.00587495695799589	-0.00230353930965066	-0.000680167751852423
1742	68.680305480957	-3.56784605979919	3.43538379669189	-0.00619963090866804	-0.00327756232582033	0.00613799272105098	0.00256657530553639
1743	69.3296508789063	-3.56784605979919	3.37044906616211	-0.0100957229733467	0.00126787810586393	0.00516396993771195	-3.08191010844894e-05
1744	69.3296508789063	-3.24317169189453	3.11070966720581	0.00289124972186983	0.00386527273803949	0.00646266713738441	-0.00100484199356288
1745	71.277702331543	-3.89252042770386	3.04577469825745	-0.00619963090866804	-0.000355493422830477	-0.00977104809135199	-3.08191010844894e-05
1746	70.6283493041992	-3.89252042770386	3.37044906616211	-0.00100484199356288	0.0022419011220336	0.00906006153672934	-0.00587495695799589
1747	70.6283493041992	-3.89252042770386	3.43538379669189	-0.00197886489331722	0.0116574559360743	0.00289124972186983	0.000943203864153475
1748	69.3296508789063	-2.91849732398987	2.78603529930115	-0.00100484199356288	0.000293855206109583	0.00354059832170606	0.00418994715437293
1749	69.97900390625	-3.56784605979919	2.46136093139648	0.000293855206109583	-0.00132951640989631	-0.00295288790948689	0.00776136433705688
1750	72.5764007568359	-4.21719455718994	3.11070966720581	-0.00327756232582033	-0.00490093370899558	-0.00392691092565656	-0.00132951640989631
1751	70.6283493041992	-3.56784605979919	3.1756443977356	0.00451462110504508	0.00289124972186983	-0.0107450718060136	-0.00165419070981443
1752	69.3296508789063	-4.21719455718994	3.1756443977356	-3.08191010844894e-05	-0.00457625929266214	-0.00782300252467394	-0.000680167751852423
1753	71.9270477294922	-5.19121742248535	3.37044906616211	-0.00555028254166245	-0.00165419070981443	-0.00782300252467394	-3.08191010844894e-05
1754	69.3296508789063	-3.56784605979919	2.72110033035278	-0.00100484199356288	0.00906006153672934	-0.00619963090866804	0.00581331877037883
1755	71.277702331543	-3.56784605979919	2.9159049987793	0.0022419011220336	-3.08191010844894e-05	-0.0104203969240189	0.00743668992072344
1756	69.97900390625	-4.21719455718994	3.24057936668396	-0.000680167751852423	-0.00132951640989631	-0.00100484199356288	0.00678734155371785
1757	69.3296508789063	-4.21719455718994	3.37044906616211	-0.00522560812532902	-0.00165419070981443	-0.0113944197073579	0.00256657530553639
1758	68.0309600830078	-3.89252042770386	3.37044906616211	-0.00295288790948689	0.00776136433705688	-0.00782300252467394	-0.00652430532500148
1759	69.97900390625	-3.24317169189453	3.43538379669189	0.00256657530553639	0.00483929552137852	-0.000355493422830477	0.00418994715437293
1760	71.277702331543	-3.89252042770386	2.9159049987793	0.000618529506027699	-0.00652430532500148	0.00191722682211548	0.000618529506027699
1761	71.9270477294922	-4.54186916351318	3.04577469825745	0.0113327819854021	-0.00165419070981443	-0.00555028254166245	0.00938473641872406
1762	73.2257461547852	-4.54186916351318	3.30551409721375	0.013930176384747	0.00483929552137852	0.00516396993771195	0.00711201597005129
1763	72.5764007568359	-3.89252042770386	3.24057936668396	0.0191249661147594	0.000293855206109583	0.00321592413820326	0.00418994715437293
1764	72.5764007568359	-3.89252042770386	3.37044906616211	0.020423661917448	0.00321592413820326	-0.00360223650932312	0.00289124972186983
1765	73.2257461547852	-4.21719455718994	3.76005816459656	0.00646266713738441	0.00418994715437293	-0.0110697457566857	-0.00912170019000769
1766	73.2257461547852	-5.51589202880859	3.63018846511841	-0.00132951640989631	-0.00847235135734081	0.00938473641872406	-0.00555028254166245
1767	71.9270477294922	-4.86654329299927	3.04577469825745	0.00191722682211548	0.000618529506027699	0.00191722682211548	-0.0026282137259841
1768	71.9270477294922	-4.86654329299927	3.24057936668396	-0.00197886489331722	0.00126787810586393	0.00711201597005129	-0.00327756232582033
1769	73.2257461547852	-3.89252042770386	3.1756443977356	0.00418994715437293	0.00418994715437293	-0.00327756232582033	-0.00230353930965066
1770	71.9270477294922	-4.54186916351318	3.30551409721375	-0.00425158534198999	-0.000355493422830477	-0.00814767740666866	-0.00652430532500148
1771	68.0309600830078	-3.24317169189453	3.30551409721375	-0.0110697457566857	-0.00165419070981443	-0.00197886489331722	-0.0026282137259841
1772	69.3296508789063	-4.21719455718994	3.43538379669189	-0.0237320438027382	0.00938473641872406	-0.000355493422830477	-0.00425158534198999
1773	71.277702331543	-3.56784605979919	2.9159049987793	-0.00684897974133492	0.00354059832170606	-0.00587495695799589	-0.00555028254166245
1774	72.5764007568359	-3.24317169189453	2.78603529930115	-0.000680167751852423	0.00321592413820326	0.000293855206109583	-0.00295288790948689
1775	71.9270477294922	-2.91849732398987	2.72110033035278	-0.00555028254166245	-0.0026282137259841	-0.00619963090866804	0.000293855206109583
1776	70.6283493041992	-3.56784605979919	2.72110033035278	-0.00392691092565656	-3.08191010844894e-05	-0.0126931173726916	-0.00197886489331722
1777	70.6283493041992	-2.91849732398987	2.9159049987793	0.00483929552137852	-0.00100484199356288	-0.0026282137259841	-0.00197886489331722
1778	72.5764007568359	-3.89252042770386	3.69512343406677	-0.00684897974133492	0.000943203864153475	-0.0104203969240189	-0.0026282137259841
1779	72.5764007568359	-4.86654329299927	3.43538379669189	0.000943203864153475	-3.08191010844894e-05	-0.00490093370899558	0.0022419011220336
1780	71.277702331543	-3.56784605979919	2.78603529930115	0.00711201597005129	-0.0026282137259841	-0.00490093370899558	-0.00327756232582033
1781	72.5764007568359	-5.51589202880859	3.11070966720581	0.00678734155371785	-0.00587495695799589	0.00581331877037883	0.00483929552137852
1782	69.97900390625	-3.56784605979919	3.1756443977356	0.00678734155371785	-0.00392691092565656	0.000618529506027699	-0.0100957229733467
1783	71.277702331543	-4.54186916351318	3.30551409721375	-0.00165419070981443	0.000943203864153475	-0.00327756232582033	-0.00619963090866804
1784	71.9270477294922	-3.24317169189453	3.04577469825745	-0.000355493422830477	-3.08191010844894e-05	0.00289124972186983	-0.00619963090866804
1785	68.0309600830078	-2.91849732398987	3.11070966720581	0.00191722682211548	0.00386527273803949	0.00126787810586393	-0.00522560812532902
1786	68.680305480957	-3.56784605979919	2.9159049987793	-0.00392691092565656	0.00159255252219737	-0.000680167751852423	-0.00912170019000769
1787	69.97900390625	-3.24317169189453	2.78603529930115	-0.00587495695799589	0.00159255252219737	0.0123068047687411	-0.0107450718060136
1788	72.5764007568359	-4.54186916351318	3.30551409721375	-0.0100957229733467	0.0022419011220336	-0.00522560812532902	-0.00392691092565656
1789	72.5764007568359	-3.89252042770386	2.9159049987793	0.00516396993771195	-0.00100484199356288	0.0022419011220336	-0.00587495695799589
1790	70.6283493041992	-3.24317169189453	2.9159049987793	-0.00619963090866804	0.000293855206109583	-0.0107450718060136	0.00646266713738441
1791	70.6283493041992	-3.24317169189453	2.9159049987793	-0.00392691092565656	0.000943203864153475	-0.0107450718060136	0.000618529506027699
1792	71.9270477294922	-4.21719455718994	2.9159049987793	-0.0026282137259841	0.00386527273803949	-0.00587495695799589	-0.000680167751852423
1793	71.277702331543	-3.24317169189453	3.11070966720581	-0.00165419070981443	-0.0026282137259841	-0.00587495695799589	-0.00425158534198999
1794	69.97900390625	-3.56784605979919	3.24057936668396	0.00548864435404539	0.000943203864153475	-0.00392691092565656	-0.00425158534198999
1795	71.9270477294922	-4.21719455718994	3.50031876564026	-0.000355493422830477	-0.0100957229733467	-0.0107450718060136	0.00289124972186983
1796	70.6283493041992	-3.89252042770386	3.24057936668396	-0.00749832857400179	-0.00457625929266214	-0.0104203969240189	0.00678734155371785
1797	69.3296508789063	-3.56784605979919	3.24057936668396	-0.00197886489331722	0.00938473641872406	0.00873538758605719	0.00613799272105098
1798	72.5764007568359	-4.21719455718994	2.9159049987793	-0.00425158534198999	0.000943203864153475	-0.00490093370899558	-0.00392691092565656
1799	70.6283493041992	-3.56784605979919	3.04577469825745	-0.00490093370899558	0.00159255252219737	-0.00230353930965066	0.00159255252219737
1800	67.3816070556641	-3.24317169189453	2.98083996772766	-0.00197886489331722	0.000618529506027699	-0.0133424662053585	-0.00165419070981443
1801	70.6283493041992	-3.24317169189453	2.98083996772766	0.00191722682211548	-0.0026282137259841	-0.00555028254166245	0.000618529506027699
1802	71.9270477294922	-4.54186916351318	3.30551409721375	0.01847561635077	0.00191722682211548	0.00776136433705688	0.00159255252219737
1803	73.8750915527344	-4.54186916351318	3.1756443977356	0.0824364572763443	-0.00165419070981443	-0.00295288790948689	0.000943203864153475
1804	69.97900390625	-2.91849732398987	2.72110033035278	-0.0133424662053585	0.00354059832170606	0.0113327819854021	0.0100340843200684
1805	71.277702331543	-2.91849732398987	2.656165599823	0.00451462110504508	-0.00490093370899558	-0.00619963090866804	0.00289124972186983
1806	70.6283493041992	-2.59382319450378	2.85097002983093	0.00451462110504508	-0.00165419070981443	-3.08191010844894e-05	0.0022419011220336
1807	70.6283493041992	-2.91849732398987	3.04577469825745	-0.00457625929266214	0.000618529506027699	-0.0026282137259841	-0.0026282137259841
1808	72.5764007568359	-4.21719455718994	3.11070966720581	-0.00100484199356288	0.00159255252219737	0.00159255252219737	0.00256657530553639
1809	71.277702331543	-4.86654329299927	3.50031876564026	0.00354059832170606	-0.00522560812532902	-0.00230353930965066	0.00613799272105098
1810	70.6283493041992	-4.54186916351318	3.43538379669189	0.00321592413820326	-0.0123684434220195	-0.00490093370899558	-0.00230353930965066
1811	69.97900390625	-3.24317169189453	3.30551409721375	-0.0026282137259841	-0.00100484199356288	-0.00977104809135199	-0.000355493422830477
1812	71.9270477294922	-3.89252042770386	3.1756443977356	-0.0149658378213644	0.00516396993771195	-0.00879702530801296	-0.00197886489331722
1813	69.3296508789063	-2.91849732398987	3.1756443977356	-0.00522560812532902	0.00776136433705688	0.00191722682211548	-0.00555028254166245
1814	67.3816070556641	-3.24317169189453	3.11070966720581	-0.00295288790948689	0.00646266713738441	-0.00392691092565656	0.00808603875339031
1815	68.0309600830078	-3.24317169189453	3.43538379669189	-0.00230353930965066	0.00841071270406246	-0.00327756232582033	0.0022419011220336
1816	69.97900390625	-3.24317169189453	3.30551409721375	-0.00360223650932312	-0.00555028254166245	-0.00327756232582033	-0.00100484199356288
1817	71.277702331543	-3.24317169189453	2.9159049987793	0.000943203864153475	0.00418994715437293	-0.00555028254166245	0.00516396993771195
1818	70.6283493041992	-3.56784605979919	2.72110033035278	-0.00457625929266214	-0.00100484199356288	-0.00197886489331722	-0.00619963090866804
1819	71.9270477294922	-3.89252042770386	3.04577469825745	0.00159255252219737	-3.08191010844894e-05	0.00289124972186983	0.00970941036939621
1820	69.97900390625	-2.91849732398987	2.85097002983093	-0.00230353930965066	0.00159255252219737	-0.00327756232582033	0.00418994715437293
1821	68.680305480957	-2.91849732398987	3.24057936668396	0.00711201597005129	-0.000355493422830477	-0.00132951640989631	0.00289124972186983
1822	71.9270477294922	-4.54186916351318	3.95486283302307	-0.0026282137259841	0.00191722682211548	0.00581331877037883	-0.00100484199356288
1823	71.9270477294922	-2.91849732398987	3.24057936668396	-0.00652430532500148	-0.0026282137259841	-0.00165419070981443	-3.08191010844894e-05
1824	69.3296508789063	-4.21719455718994	3.11070966720581	0.00613799272105098	-0.00944637414067984	0.00483929552137852	0.00126787810586393
1825	69.97900390625	-3.89252042770386	3.1756443977356	0.00321592413820326	0.000293855206109583	-0.00392691092565656	-0.000680167751852423
1826	69.97900390625	-2.59382319450378	3.43538379669189	0.00354059832170606	0.00191722682211548	0.000618529506027699	-0.000680167751852423
1827	69.3296508789063	-2.91849732398987	2.98083996772766	0.00126787810586393	0.000943203864153475	-3.08191010844894e-05	0.00256657530553639
1828	66.7322616577148	-2.59382319450378	3.24057936668396	-0.00425158534198999	0.00743668992072344	-0.00165419070981443	-0.00165419070981443
1829	69.97900390625	-3.89252042770386	3.43538379669189	-0.000355493422830477	0.00841071270406246	0.000618529506027699	0.00159255252219737
1830	68.680305480957	-2.59382319450378	3.11070966720581	-0.00327756232582033	-0.00165419070981443	-0.00749832857400179	-0.00490093370899558
1831	69.97900390625	-3.24317169189453	3.24057936668396	-0.00392691092565656	-0.00165419070981443	-0.00814767740666866	0.000943203864153475
1832	70.6283493041992	-2.26914882659912	2.78603529930115	-0.00132951640989631	0.00289124972186983	-3.08191010844894e-05	-0.00132951640989631
1833	69.3296508789063	-2.26914882659912	2.59123063087463	-0.00717365415766835	0.00483929552137852	-0.00197886489331722	0.00873538758605719
1834	71.277702331543	-2.26914882659912	3.04577469825745	-3.08191010844894e-05	0.00289124972186983	-0.00230353930965066	0.00289124972186983
1835	68.680305480957	-3.24317169189453	3.37044906616211	-0.00327756232582033	-0.00360223650932312	-0.00879702530801296	0.00159255252219737
1836	69.3296508789063	-2.26914882659912	3.11070966720581	-3.08191010844894e-05	0.00483929552137852	-0.0211346503347158	0.00646266713738441
1837	68.680305480957	-2.91849732398987	2.98083996772766	-0.00587495695799589	0.00776136433705688	0.00159255252219737	-0.00652430532500148
1838	71.9270477294922	-4.21719455718994	2.98083996772766	-0.00652430532500148	-0.00100484199356288	0.00418994715437293	0.000943203864153475
1839	71.9270477294922	-4.54186916351318	3.24057936668396	0.00354059832170606	-0.00295288790948689	-0.00522560812532902	0.00321592413820326
1840	69.3296508789063	-3.24317169189453	3.30551409721375	0.00386527273803949	0.00321592413820326	-0.00100484199356288	-0.00749832857400179
1841	69.97900390625	-2.59382319450378	3.56525373458862	-0.0026282137259841	-0.00132951640989631	-0.00295288790948689	-0.000680167751852423
1842	69.3296508789063	-2.59382319450378	3.37044906616211	-0.00944637414067984	0.000943203864153475	0.00646266713738441	-0.00295288790948689
1843	66.7322616577148	-2.26914882659912	3.1756443977356	-0.0143164889886975	0.00191722682211548	-0.00230353930965066	-0.00230353930965066
1844	68.0309600830078	-1.94447445869446	3.11070966720581	-0.00392691092565656	0.000943203864153475	-0.000355493422830477	-0.00132951640989631
1845	69.97900390625	-3.24317169189453	3.11070966720581	-0.00392691092565656	0.000618529506027699	-0.00230353930965066	-0.000355493422830477
1846	71.9270477294922	-3.24317169189453	3.43538379669189	0.000618529506027699	-0.0026282137259841	0.000293855206109583	0.00191722682211548
1847	69.97900390625	-2.59382319450378	3.43538379669189	0.00321592413820326	0.0116574559360743	-0.00100484199356288	-0.0172385573387146
1848	68.680305480957	-1.94447445869446	2.78603529930115	0.00613799272105098	0.00321592413820326	-0.00782300252467394	-0.0113944197073579
1849	71.277702331543	-2.26914882659912	2.78603529930115	-0.00100484199356288	0.00289124972186983	-0.00327756232582033	-0.00457625929266214
1850	71.277702331543	-3.24317169189453	3.50031876564026	0.000293855206109583	-0.00100484199356288	-0.00522560812532902	-0.00132951640989631
1851	71.277702331543	-3.56784605979919	3.43538379669189	0.0022419011220336	-0.00100484199356288	-0.000680167751852423	-0.0117190945893526
1852	69.3296508789063	-2.91849732398987	3.30551409721375	0.000618529506027699	0.00711201597005129	-0.00490093370899558	-0.00360223650932312
1853	70.6283493041992	-3.56784605979919	3.56525373458862	-0.00587495695799589	0.00191722682211548	-0.00522560812532902	-0.00230353930965066
1854	70.6283493041992	-3.56784605979919	3.63018846511841	0.00483929552137852	-0.0026282137259841	-0.00197886489331722	0.00548864435404539
1855	70.6283493041992	-3.24317169189453	3.37044906616211	-3.08191010844894e-05	-0.000355493422830477	-0.00295288790948689	0.00581331877037883
1856	71.9270477294922	-3.56784605979919	3.43538379669189	0.00159255252219737	0.00321592413820326	-0.0149658378213644	0.00841071270406246
1857	66.7322616577148	-2.26914882659912	2.98083996772766	-0.00814767740666866	0.00613799272105098	0.00418994715437293	0.00743668992072344
1858	68.0309600830078	-2.26914882659912	2.9159049987793	-0.00782300252467394	0.000293855206109583	0.000293855206109583	0.00808603875339031
1859	70.6283493041992	-2.91849732398987	3.43538379669189	0.00321592413820326	0.000943203864153475	-0.00197886489331722	0.0132808275520802
1860	71.9270477294922	-3.56784605979919	3.56525373458862	0.000618529506027699	0.000618529506027699	-0.00522560812532902	-0.00230353930965066
1861	70.6283493041992	-3.56784605979919	3.04577469825745	-0.00327756232582033	0.000293855206109583	-0.00522560812532902	0.00646266713738441
1862	70.6283493041992	-2.59382319450378	2.656165599823	0.000618529506027699	0.00354059832170606	0.00483929552137852	-0.00555028254166245
1863	71.277702331543	-2.59382319450378	2.72110033035278	0.00743668992072344	-0.00392691092565656	0.000943203864153475	-0.000355493422830477
1864	72.5764007568359	-3.56784605979919	3.1756443977356	0.00321592413820326	-0.00295288790948689	-0.00230353930965066	0.00386527273803949
1865	71.9270477294922	-3.89252042770386	3.37044906616211	-0.00652430532500148	0.000293855206109583	-0.00197886489331722	0.000293855206109583
1866	70.6283493041992	-4.21719455718994	3.50031876564026	-0.00619963090866804	-0.00944637414067984	-0.00132951640989631	-0.00425158534198999
1867	71.277702331543	-5.19121742248535	3.24057936668396	-0.00555028254166245	-0.00749832857400179	0.00321592413820326	-0.00132951640989631
1868	71.277702331543	-5.19121742248535	3.11070966720581	-0.00132951640989631	-0.00165419070981443	-0.00197886489331722	-0.00100484199356288
1869	69.3296508789063	-2.59382319450378	2.9159049987793	0.00321592413820326	-0.00165419070981443	0.0106834331527352	-0.00100484199356288
1870	71.277702331543	-3.56784605979919	2.98083996772766	-0.00652430532500148	-0.00749832857400179	-0.0143164889886975	-0.00360223650932312
1871	68.680305480957	-3.56784605979919	3.30551409721375	-0.0104203969240189	0.00581331877037883	-0.0104203969240189	-0.00912170019000769
1872	67.3816070556641	-3.24317169189453	3.1756443977356	-0.00879702530801296	0.01100810803473	-0.00165419070981443	-0.00619963090866804
1873	71.277702331543	-4.21719455718994	3.11070966720581	-0.00847235135734081	0.00678734155371785	-0.00230353930965066	-0.00490093370899558
1874	70.6283493041992	-3.89252042770386	2.85097002983093	0.00548864435404539	-0.000355493422830477	0.00386527273803949	-0.00197886489331722
1875	71.9270477294922	-4.21719455718994	2.72110033035278	-0.00490093370899558	0.00126787810586393	0.000293855206109583	-0.00295288790948689
1876	71.277702331543	-4.21719455718994	2.98083996772766	-0.000355493422830477	0.00581331877037883	-0.0130177913233638	0.0022419011220336
1877	70.6283493041992	-3.89252042770386	3.1756443977356	0.00256657530553639	0.00970941036939621	-0.0100957229733467	0.00613799272105098
1878	70.6283493041992	-2.91849732398987	3.11070966720581	0.000943203864153475	-3.08191010844894e-05	-0.00944637414067984	-0.00392691092565656
1879	69.97900390625	-4.54186916351318	3.56525373458862	0.00841071270406246	-0.00457625929266214	0.0022419011220336	0.0103587592020631
1880	69.97900390625	-4.21719455718994	3.11070966720581	0.00808603875339031	0.00126787810586393	0.00159255252219737	0.00516396993771195
1881	70.6283493041992	-5.51589202880859	3.11070966720581	0.00483929552137852	-0.0133424662053585	-0.00100484199356288	0.0106834331527352
1882	69.97900390625	-4.54186916351318	3.1756443977356	-0.00327756232582033	-0.0026282137259841	-3.08191010844894e-05	0.00321592413820326
1883	69.97900390625	-4.54186916351318	3.56525373458862	-0.00100484199356288	0.00126787810586393	0.0113327819854021	-0.00717365415766835
1884	69.97900390625	-4.86654329299927	3.69512343406677	0.00126787810586393	0.00483929552137852	-0.00749832857400179	0.00321592413820326
1885	69.3296508789063	-3.89252042770386	3.56525373458862	-0.0104203969240189	-0.000355493422830477	0.00516396993771195	-0.00717365415766835
1886	66.0829086303711	-3.89252042770386	3.24057936668396	-0.00684897974133492	-0.00100484199356288	0.0022419011220336	0.0022419011220336
1887	69.3296508789063	-3.89252042770386	3.11070966720581	-0.00977104809135199	0.000293855206109583	-0.00132951640989631	-0.00652430532500148
1888	69.97900390625	-5.19121742248535	3.11070966720581	-3.08191010844894e-05	-3.08191010844894e-05	0.00354059832170606	-0.00360223650932312
1889	69.97900390625	-4.86654329299927	3.1756443977356	0.00418994715437293	0.000293855206109583	-0.00782300252467394	0.00256657530553639
1890	69.97900390625	-3.56784605979919	2.9159049987793	-0.00327756232582033	0.00646266713738441	-0.00490093370899558	-0.00587495695799589
1891	69.3296508789063	-4.21719455718994	3.11070966720581	-0.0107450718060136	0.000618529506027699	-0.0107450718060136	-0.00197886489331722
1892	71.277702331543	-4.86654329299927	3.43538379669189	-0.0104203969240189	0.00516396993771195	-0.000680167751852423	0.00354059832170606
1893	69.97900390625	-4.86654329299927	2.78603529930115	-0.00847235135734081	0.00808603875339031	0.00191722682211548	-0.00717365415766835
1894	69.97900390625	-4.54186916351318	2.9159049987793	-0.00749832857400179	-0.00814767740666866	-0.00749832857400179	-0.000355493422830477
1895	68.680305480957	-4.54186916351318	2.98083996772766	0.00354059832170606	-0.00490093370899558	-0.000355493422830477	0.00191722682211548
1896	68.680305480957	-5.51589202880859	3.11070966720581	-0.00652430532500148	-0.0123684434220195	-0.00360223650932312	-0.00132951640989631
1897	71.277702331543	-5.84056615829468	3.69512343406677	-0.00392691092565656	0.00386527273803949	-0.00360223650932312	-0.00230353930965066
1898	69.97900390625	-5.19121742248535	3.43538379669189	0.000293855206109583	0.00191722682211548	-0.00100484199356288	-0.00100484199356288
1899	68.680305480957	-4.21719455718994	3.11070966720581	0.00191722682211548	0.00483929552137852	0.00451462110504508	0.000943203864153475
1900	66.7322616577148	-3.89252042770386	2.98083996772766	-0.00360223650932312	0.000618529506027699	-0.000355493422830477	0.00678734155371785
1901	68.680305480957	-3.89252042770386	2.98083996772766	-0.00327756232582033	0.00451462110504508	0.000618529506027699	0.000293855206109583
1902	69.97900390625	-4.54186916351318	3.50031876564026	0.00548864435404539	-3.08191010844894e-05	0.00483929552137852	0.0100340843200684
1903	71.277702331543	-5.84056615829468	3.69512343406677	-0.0146411629393697	0.0103587592020631	-0.00197886489331722	0.00613799272105098
1904	69.97900390625	-4.54186916351318	3.37044906616211	0.0175015944987535	0.00289124972186983	-0.00457625929266214	0.0246444288641214
1905	69.97900390625	-3.89252042770386	2.59123063087463	0.00386527273803949	-0.00132951640989631	0.00581331877037883	0.0106834331527352
1906	69.97900390625	-4.54186916351318	2.78603529930115	0.00256657530553639	0.00159255252219737	-0.00814767740666866	-0.000680167751852423
1907	69.3296508789063	-3.56784605979919	2.98083996772766	-0.00425158534198999	0.0106834331527352	0.000618529506027699	0.00646266713738441
1908	69.97900390625	-4.86654329299927	3.37044906616211	0.00418994715437293	-0.00684897974133492	0.00451462110504508	-0.00100484199356288
1909	71.9270477294922	-6.489914894104	3.30551409721375	0.0106834331527352	-0.00457625929266214	-0.00197886489331722	0.00386527273803949
1910	71.277702331543	-5.51589202880859	3.43538379669189	0.00646266713738441	-0.0117190945893526	0.00126787810586393	0.0123068047687411
1911	69.3296508789063	-4.86654329299927	2.9159049987793	-0.00522560812532902	-0.00684897974133492	-0.00782300252467394	-0.00425158534198999
1912	70.6283493041992	-5.51589202880859	2.98083996772766	-0.00912170019000769	0.00841071270406246	-0.00327756232582033	0.00191722682211548
1913	69.97900390625	-4.21719455718994	2.78603529930115	-0.00782300252467394	0.00418994715437293	-0.00392691092565656	0.0178262684494257
1914	66.7322616577148	-4.21719455718994	2.9159049987793	-0.0165892094373703	0.00354059832170606	-0.00684897974133492	0.00581331877037883
1915	67.3816070556641	-4.54186916351318	3.1756443977356	-0.0139918150380254	-0.00814767740666866	-0.00457625929266214	0.0246444288641214
1916	69.97900390625	-4.86654329299927	3.30551409721375	-0.0120437685400248	-0.00360223650932312	-0.00457625929266214	-0.00197886489331722
1917	71.277702331543	-5.19121742248535	2.98083996772766	0.00743668992072344	-0.00132951640989631	-0.000680167751852423	0.00581331877037883
1918	72.5764007568359	-5.51589202880859	2.98083996772766	-0.00490093370899558	-0.00230353930965066	0.00451462110504508	0.00483929552137852
1919	70.6283493041992	-3.89252042770386	2.78603529930115	-0.00295288790948689	-0.000680167751852423	-0.00425158534198999	0.00451462110504508
1920	69.3296508789063	-4.86654329299927	3.30551409721375	0.00386527273803949	0.00386527273803949	-0.00327756232582033	0.00678734155371785
1921	69.3296508789063	-3.89252042770386	3.24057936668396	0.0126314787194133	0.00191722682211548	-0.00100484199356288	-0.00392691092565656
1922	71.277702331543	-5.51589202880859	3.88992786407471	0.0178262684494257	0.00126787810586393	0.00321592413820326	-0.00555028254166245
1923	68.680305480957	-4.86654329299927	3.37044906616211	0.0022419011220336	0.00126787810586393	-0.00490093370899558	0.000618529506027699
1924	68.680305480957	-4.86654329299927	3.04577469825745	0.00354059832170606	-0.000355493422830477	-0.00684897974133492	-0.00295288790948689
1925	69.97900390625	-5.19121742248535	3.1756443977356	0.00711201597005129	-0.0026282137259841	-0.000355493422830477	-0.00490093370899558
1926	69.3296508789063	-4.21719455718994	3.1756443977356	0.00613799272105098	0.00354059832170606	-0.00230353930965066	-0.0130177913233638
1927	68.680305480957	-3.56784605979919	3.30551409721375	0.00126787810586393	0.00548864435404539	0.0123068047687411	-0.0117190945893526
1928	66.7322616577148	-3.56784605979919	3.1756443977356	-0.00132951640989631	0.00159255252219737	0.000293855206109583	-0.0188619289547205
1929	67.3816070556641	-4.86654329299927	3.30551409721375	-0.00749832857400179	0.00776136433705688	-0.0026282137259841	0.000293855206109583
1930	69.3296508789063	-4.86654329299927	3.11070966720581	0.00191722682211548	0.00289124972186983	-0.00814767740666866	-0.00132951640989631
1931	69.97900390625	-4.21719455718994	3.1756443977356	-0.00165419070981443	0.00841071270406246	-0.00977104809135199	-0.0159398596733809
1932	69.97900390625	-3.24317169189453	2.85097002983093	-0.00327756232582033	0.00159255252219737	-0.0159398596733809	-0.0104203969240189
1933	69.97900390625	-3.24317169189453	2.72110033035278	-0.00197886489331722	0.0132808275520802	0.00418994715437293	-0.0120437685400248
1934	69.97900390625	-3.89252042770386	3.30551409721375	0.00289124972186983	0.00159255252219737	-0.00944637414067984	-0.00879702530801296
1935	69.97900390625	-4.21719455718994	3.43538379669189	-0.00230353930965066	0.00354059832170606	-0.00587495695799589	0.00483929552137852
1936	69.3296508789063	-3.24317169189453	3.24057936668396	0.00191722682211548	0.000618529506027699	-0.00879702530801296	-0.00327756232582033
1937	70.6283493041992	-3.56784605979919	2.78603529930115	-0.00457625929266214	-0.00425158534198999	-0.00197886489331722	-0.00360223650932312
1938	71.9270477294922	-4.86654329299927	2.85097002983093	0.00159255252219737	0.00483929552137852	-0.00392691092565656	-0.00132951640989631
1939	70.6283493041992	-4.54186916351318	3.37044906616211	-0.00360223650932312	-0.00100484199356288	-0.00457625929266214	-0.00230353930965066
1940	71.277702331543	-3.89252042770386	2.98083996772766	0.00418994715437293	-0.00100484199356288	0.00256657530553639	-0.00230353930965066
1941	70.6283493041992	-3.24317169189453	3.43538379669189	0.0126314787194133	0.0022419011220336	-0.00457625929266214	0.00386527273803949
1942	69.97900390625	-2.59382319450378	2.72110033035278	-0.0107450718060136	-0.000680167751852423	0.00159255252219737	0.00354059832170606
1943	69.3296508789063	-2.59382319450378	2.9159049987793	-0.00847235135734081	0.00289124972186983	0.00646266713738441	0.00191722682211548
1944	72.5764007568359	-3.89252042770386	3.04577469825745	0.000618529506027699	-3.08191010844894e-05	-0.00749832857400179	-0.00684897974133492
1945	73.8750915527344	-3.56784605979919	2.9159049987793	0.00289124972186983	0.000293855206109583	-0.00619963090866804	-0.00230353930965066
1946	72.5764007568359	-2.91849732398987	2.59123063087463	0.000943203864153475	0.000293855206109583	-0.00327756232582033	-0.00457625929266214
1947	73.2257461547852	-2.91849732398987	2.85097002983093	0.000943203864153475	-0.00132951640989631	-0.00327756232582033	0.00289124972186983
1948	72.5764007568359	-3.56784605979919	3.37044906616211	0.000943203864153475	0.00386527273803949	0.01100810803473	-0.00230353930965066
1949	75.8231430053711	-4.21719455718994	3.11070966720581	-0.00457625929266214	-0.00132951640989631	-0.00847235135734081	-0.00230353930965066
1950	72.5764007568359	-2.59382319450378	2.656165599823	-0.00847235135734081	-0.00522560812532902	-0.000355493422830477	0.00256657530553639
1951	73.2257461547852	-4.21719455718994	2.9159049987793	-0.00879702530801296	-0.00165419070981443	-0.00425158534198999	-0.00847235135734081
1952	72.5764007568359	-3.89252042770386	2.9159049987793	0.00191722682211548	-0.00165419070981443	-0.00879702530801296	-0.00197886489331722
1953	71.9270477294922	-3.56784605979919	3.11070966720581	-0.00749832857400179	0.00516396993771195	0.00646266713738441	0.000943203864153475
1954	72.5764007568359	-3.24317169189453	3.30551409721375	-0.000355493422830477	0.00451462110504508	-0.0110697457566857	0.0103587592020631
1955	71.277702331543	-2.26914882659912	2.98083996772766	0.00126787810586393	-3.08191010844894e-05	-0.0026282137259841	0.00841071270406246
1956	69.97900390625	-2.59382319450378	2.85097002983093	0.000618529506027699	0.00938473641872406	-0.00782300252467394	0.00516396993771195
1957	70.6283493041992	-3.56784605979919	3.04577469825745	-0.0117190945893526	0.0116574559360743	-0.00879702530801296	0.00418994715437293
1958	70.6283493041992	-2.91849732398987	3.11070966720581	-0.0123684434220195	0.00191722682211548	-0.00295288790948689	0.0288651939481497
1959	71.9270477294922	-2.59382319450378	3.24057936668396	0.000293855206109583	0.00451462110504508	-0.00652430532500148	0.0324366129934788
1960	70.6283493041992	-2.59382319450378	3.24057936668396	-3.08191010844894e-05	-0.00295288790948689	-0.00230353930965066	0.00418994715437293
1961	74.5244445800781	-4.21719455718994	3.1756443977356	0.00451462110504508	-0.00684897974133492	-0.00327756232582033	0.00646266713738441
1962	71.277702331543	-2.59382319450378	2.72110033035278	-0.00392691092565656	0.00321592413820326	0.00126787810586393	-0.00749832857400179
1963	70.6283493041992	-3.89252042770386	3.11070966720581	0.00418994715437293	0.00743668992072344	0.00646266713738441	0.00646266713738441
1964	71.9270477294922	-3.89252042770386	3.1756443977356	0.00808603875339031	-3.08191010844894e-05	0.00256657530553639	-0.0123684434220195
1965	71.9270477294922	-3.89252042770386	3.24057936668396	0.00289124972186983	0.00159255252219737	0.00126787810586393	-0.00944637414067984
1966	72.5764007568359	-5.19121742248535	3.43538379669189	0.00321592413820326	-0.0113944197073579	-0.00912170019000769	-0.0152905117720366
1967	70.6283493041992	-4.86654329299927	3.50031876564026	-3.08191010844894e-05	0.00191722682211548	-0.00132951640989631	-0.00944637414067984
1968	69.97900390625	-3.24317169189453	2.9159049987793	-0.00132951640989631	0.0136055024340749	-0.000680167751852423	-0.00295288790948689
1969	71.277702331543	-3.89252042770386	2.78603529930115	0.00743668992072344	0.00191722682211548	-0.00457625929266214	-0.0107450718060136
1970	69.3296508789063	-3.89252042770386	3.24057936668396	-0.00327756232582033	0.00386527273803949	-0.0123684434220195	-0.00652430532500148
1971	66.7322616577148	-2.91849732398987	3.24057936668396	-0.00522560812532902	-3.08191010844894e-05	0.000943203864153475	-0.0146411629393697
1972	68.0309600830078	-3.89252042770386	2.98083996772766	-0.0162645354866982	0.00613799272105098	-0.00392691092565656	0.00159255252219737
1973	69.3296508789063	-2.91849732398987	3.30551409721375	0.0022419011220336	0.00938473641872406	-0.00457625929266214	-0.00490093370899558
1974	68.680305480957	-2.91849732398987	3.24057936668396	0.00191722682211548	0.000618529506027699	-0.00619963090866804	-0.00782300252467394
1975	68.680305480957	-4.54186916351318	3.04577469825745	0.00613799272105098	-0.00132951640989631	-0.00555028254166245	0.00646266713738441
1976	69.3296508789063	-4.21719455718994	2.9159049987793	-3.08191010844894e-05	-0.0100957229733467	-0.00490093370899558	-0.000355493422830477
1977	66.7322616577148	-3.56784605979919	3.30551409721375	-0.00522560812532902	0.00906006153672934	0.000293855206109583	0.00191722682211548
1978	68.0309600830078	-3.56784605979919	2.98083996772766	-0.00197886489331722	0.00776136433705688	-0.00327756232582033	-0.0026282137259841
1979	68.680305480957	-4.86654329299927	3.50031876564026	-0.00782300252467394	-0.00490093370899558	0.00126787810586393	0.00483929552137852
1980	69.3296508789063	-5.51589202880859	3.43538379669189	-0.00295288790948689	-0.00977104809135199	-0.00717365415766835	0.00678734155371785
1981	68.0309600830078	-4.54186916351318	2.98083996772766	-0.00684897974133492	-0.0133424662053585	0.0100340843200684	0.00483929552137852
1982	66.7322616577148	-3.24317169189453	2.98083996772766	-0.0195112787187099	-0.00490093370899558	0.0103587592020631	0.0158782228827477
1983	69.97900390625	-4.21719455718994	3.30551409721375	0.00516396993771195	0.00289124972186983	0.00808603875339031	-0.00425158534198999
1984	69.3296508789063	-4.21719455718994	3.50031876564026	-0.00619963090866804	-0.00197886489331722	-0.00847235135734081	0.000618529506027699
1985	68.0309600830078	-4.54186916351318	3.37044906616211	0.00938473641872406	0.000293855206109583	-0.00360223650932312	0.00873538758605719
1986	68.0309600830078	-4.21719455718994	3.56525373458862	0.00256657530553639	0.00191722682211548	-0.00197886489331722	-0.00100484199356288
1987	69.97900390625	-4.54186916351318	3.24057936668396	0.00126787810586393	0.000618529506027699	-0.00587495695799589	-0.00555028254166245
1988	68.0309600830078	-3.24317169189453	2.78603529930115	-0.00197886489331722	0.00548864435404539	0.00776136433705688	-0.00132951640989631
1989	69.97900390625	-4.54186916351318	2.78603529930115	0.00808603875339031	0.00386527273803949	-0.00425158534198999	0.0106834331527352
1990	71.9270477294922	-4.21719455718994	2.98083996772766	0.00646266713738441	-0.00197886489331722	-0.0201606266200542	-0.00522560812532902
1991	69.97900390625	-4.54186916351318	3.11070966720581	-0.00100484199356288	0.00321592413820326	-0.0026282137259841	-0.00425158534198999
1992	69.97900390625	-3.24317169189453	3.11070966720581	-0.00912170019000769	-0.0026282137259841	-0.0026282137259841	-0.00360223650932312
1993	69.97900390625	-3.56784605979919	2.78603529930115	0.00321592413820326	-0.00425158534198999	0.000943203864153475	0.000293855206109583
1994	71.277702331543	-5.84056615829468	3.24057936668396	0.00451462110504508	-0.00360223650932312	-0.00132951640989631	0.00938473641872406
1995	71.277702331543	-5.84056615829468	3.30551409721375	0.00711201597005129	-0.00327756232582033	-0.0113944197073579	0.0100340843200684
1996	71.9270477294922	-4.21719455718994	3.24057936668396	-0.0104203969240189	-0.00230353930965066	-0.00879702530801296	0.0106834331527352
1997	72.5764007568359	-4.86654329299927	3.69512343406677	0.00321592413820326	0.00646266713738441	-0.000355493422830477	0.00678734155371785
1998	69.3296508789063	-4.21719455718994	3.88992786407471	-0.00587495695799589	0.00516396993771195	0.00321592413820326	0.000943203864153475
1999	66.7322616577148	-3.24317169189453	3.1756443977356	-0.00295288790948689	-0.000355493422830477	-0.00230353930965066	0.00451462110504508
2000	70.6283493041992	-4.86654329299927	3.37044906616211	-0.00165419070981443	0.00159255252219737	-0.00425158534198999	0.00386527273803949
[truncated: 7,860 more rows]
