# Supplementary material for: Precise instruction and consideration of the vertical and horizontal force component increases validity and reliability of the 90:20 Isometric Posterior Chain Test
Source: PLoS One. 2024 Oct 28;19(10):e0312843. doi: 10.1371/journal.pone.0312843 (PMC11515970; doi:10.1371/journal.pone.0312843)
Supplement: S1 File — (ZIP) [file pone.0312843.s001.zip › S1_Raw_Data/M1_P23_v_1.csv]

1	71.8647079467773	-5.19121742248535	2.72110033035278	-0.00749832857400179	0.0100340843200684	-0.00717365415766835	-0.00327756232582033
2	73.1634063720703	-5.84056615829468	2.72110033035278	0.000293855206109583	0.00159255252219737	-0.000355493422830477	-0.00425158534198999
3	73.8127593994141	-7.13926362991333	3.24057936668396	0.00126787810586393	0.00126787810586393	-0.00360223650932312	0.00646266713738441
4	71.8647079467773	-5.84056615829468	3.11070966720581	-0.00490093370899558	-0.00717365415766835	-0.000355493422830477	0.00321592413820326
5	72.5140609741211	-6.81458902359009	3.04577469825745	0.00321592413820326	-0.0107450718060136	0.013930176384747	0.0249691028147936
6	71.8647079467773	-6.489914894104	3.1756443977356	-0.00197886489331722	-0.0152905117720366	0.00711201597005129	0.0249691028147936
7	73.1634063720703	-6.81458902359009	3.04577469825745	0.011982130818069	-0.0253554154187441	0.00646266713738441	0.0223717093467712
8	72.5140609741211	-6.489914894104	2.9159049987793	0.00483929552137852	0.00126787810586393	-0.00587495695799589	0.00451462110504508
9	71.2153625488281	-5.51589202880859	3.04577469825745	0.000943203864153475	-0.00360223650932312	0.0022419011220336	0.013930176384747
10	70.5660171508789	-5.84056615829468	2.78603529930115	-0.00814767740666866	-0.0026282137259841	0.00354059832170606	0.00938473641872406
11	70.5660171508789	-6.489914894104	3.11070966720581	-0.00652430532500148	0.00321592413820326	-0.000355493422830477	-0.00165419070981443
12	74.4621047973633	-7.13926362991333	3.76005816459656	0.00581331877037883	0.00678734155371785	-0.00944637414067984	-0.00132951640989631
13	72.5140609741211	-5.51589202880859	3.04577469825745	0.000943203864153475	0.00289124972186983	-0.00652430532500148	-0.00944637414067984
14	73.1634063720703	-6.16524076461792	2.72110033035278	-0.000355493422830477	0.00841071270406246	-0.00327756232582033	0.000293855206109583
15	72.5140609741211	-6.16524076461792	2.85097002983093	-0.00425158534198999	0.0181509424000978	-0.0123684434220195	-0.0113944197073579
16	71.8647079467773	-6.16524076461792	2.72110033035278	-0.000680167751852423	0.0171769186854362	-0.0195112787187099	-0.0217839982360601
17	73.1634063720703	-5.84056615829468	3.11070966720581	-0.0026282137259841	0.012956153601408	-0.0159398596733809	-0.0162645354866982
18	74.4621047973633	-6.489914894104	3.43538379669189	-0.00132951640989631	0.000293855206109583	-0.0110697457566857	-0.0136671401560307
19	73.8127593994141	-7.13926362991333	3.43538379669189	-0.0110697457566857	-3.08191010844894e-05	-0.0136671401560307	-0.00230353930965066
20	73.8127593994141	-8.11328601837158	3.24057936668396	-0.0126931173726916	-0.00684897974133492	-0.00977104809135199	-0.00165419070981443
21	74.4621047973633	-7.78861236572266	3.04577469825745	-0.00360223650932312	0.00159255252219737	-0.00100484199356288	0.00321592413820326
22	74.4621047973633	-7.46393775939941	3.37044906616211	-0.00197886489331722	-0.00392691092565656	0.00126787810586393	0.00451462110504508
23	71.8647079467773	-5.84056615829468	3.24057936668396	-0.00847235135734081	0.000293855206109583	-0.00392691092565656	0.00386527273803949
24	71.2153625488281	-6.81458902359009	3.43538379669189	-0.0130177913233638	0.00451462110504508	-0.00977104809135199	0.0210730116814375
25	71.8647079467773	-6.16524076461792	3.50031876564026	-0.00230353930965066	-0.00392691092565656	0.013930176384747	0.00938473641872406
26	73.1634063720703	-7.46393775939941	3.11070966720581	-0.00360223650932312	0.0022419011220336	0.0168522447347641	0.0207483377307653
27	74.4621047973633	-7.46393775939941	2.78603529930115	0.00873538758605719	-0.00425158534198999	0.00483929552137852	0.012956153601408
28	72.5140609741211	-6.16524076461792	2.85097002983093	0.0100340843200684	-0.00100484199356288	0.00581331877037883	0.0126314787194133
29	73.1634063720703	-5.84056615829468	2.656165599823	0.00256657530553639	-0.00230353930965066	-3.08191010844894e-05	-0.000355493422830477
30	72.5140609741211	-5.84056615829468	2.9159049987793	0.000618529506027699	0.00516396993771195	0.00711201597005129	0.00711201597005129
31	73.1634063720703	-6.489914894104	3.30551409721375	-0.00197886489331722	0.00776136433705688	0.00613799272105098	-0.00100484199356288
32	74.4621047973633	-7.46393775939941	3.04577469825745	0.00841071270406246	-0.000680167751852423	-0.000355493422830477	-0.00425158534198999
33	73.8127593994141	-7.46393775939941	3.11070966720581	0.00483929552137852	-0.00327756232582033	0.00191722682211548	-0.00295288790948689
34	73.1634063720703	-8.11328601837158	2.85097002983093	0.00191722682211548	-0.00587495695799589	-0.0117190945893526	0.0022419011220336
35	73.8127593994141	-8.11328601837158	3.1756443977356	-3.08191010844894e-05	-0.00522560812532902	-0.0110697457566857	-0.0130177913233638
36	73.1634063720703	-6.81458902359009	3.43538379669189	-0.00879702530801296	0.01100810803473	-0.0143164889886975	-0.0253554154187441
37	74.4621047973633	-7.78861236572266	3.82499313354492	-0.00684897974133492	0.0103587592020631	-0.0136671401560307	-0.0260047651827335
38	73.1634063720703	-7.46393775939941	3.1756443977356	-0.00522560812532902	0.0126314787194133	-0.0136671401560307	-0.0201606266200542
39	69.9166641235352	-6.81458902359009	2.9159049987793	-0.00944637414067984	0.0022419011220336	-0.00360223650932312	-0.00879702530801296
40	71.8647079467773	-6.16524076461792	2.85097002983093	-0.00879702530801296	0.00938473641872406	0.00451462110504508	-0.00587495695799589
41	73.8127593994141	-6.489914894104	2.98083996772766	-0.00522560812532902	0.00321592413820326	-0.0159398596733809	-0.00684897974133492
42	73.8127593994141	-6.81458902359009	3.11070966720581	0.00808603875339031	0.00613799272105098	0.00483929552137852	-0.00749832857400179
43	73.8127593994141	-7.78861236572266	3.37044906616211	0.000618529506027699	0.000293855206109583	-0.00814767740666866	0.00126787810586393
44	73.1634063720703	-6.16524076461792	2.85097002983093	0.00126787810586393	0.000943203864153475	-0.00749832857400179	0.00646266713738441
45	72.5140609741211	-6.16524076461792	3.04577469825745	0.00321592413820326	-0.00100484199356288	-0.00295288790948689	0.00126787810586393
46	75.7608032226563	-8.11328601837158	3.1756443977356	0.00548864435404539	-3.08191010844894e-05	-0.00847235135734081	0.0259431265294552
47	73.1634063720703	-6.489914894104	3.11070966720581	0.00256657530553639	0.000943203864153475	-0.00457625929266214	0.0175015944987535
48	71.8647079467773	-7.78861236572266	3.11070966720581	0.00646266713738441	-0.0100957229733467	-0.00197886489331722	0.0155535480007529
49	73.1634063720703	-7.78861236572266	3.56525373458862	0.00743668992072344	-0.00717365415766835	0.011982130818069	0.00418994715437293
50	72.5140609741211	-6.81458902359009	3.50031876564026	0.00581331877037883	-0.0117190945893526	0.00873538758605719	0.00581331877037883
51	73.8127593994141	-6.81458902359009	2.85097002983093	-0.00555028254166245	0.00548864435404539	0.00743668992072344	-0.0026282137259841
52	71.8647079467773	-6.489914894104	2.9159049987793	-0.0026282137259841	0.00321592413820326	0.00483929552137852	0.00256657530553639
53	73.1634063720703	-8.11328601837158	3.43538379669189	0.00126787810586393	0.00159255252219737	-0.00295288790948689	-3.08191010844894e-05
54	70.5660171508789	-6.81458902359009	3.04577469825745	-0.00392691092565656	0.00321592413820326	-0.00814767740666866	-0.00295288790948689
55	73.8127593994141	-7.78861236572266	3.56525373458862	-0.00717365415766835	-0.00197886489331722	-0.00230353930965066	-0.0113944197073579
56	72.5140609741211	-7.13926362991333	3.30551409721375	-0.00684897974133492	0.0175015944987535	-0.0156151866540313	-0.0175632312893867
57	73.8127593994141	-7.46393775939941	3.24057936668396	-0.00619963090866804	0.0116574559360743	-0.0139918150380254	-0.0263294391334057
58	73.8127593994141	-6.489914894104	2.85097002983093	-0.00555028254166245	0.00516396993771195	-0.0169138833880424	-0.0113944197073579
59	72.5140609741211	-6.16524076461792	3.11070966720581	-0.00360223650932312	0.00743668992072344	-0.0104203969240189	-0.00587495695799589
60	73.1634063720703	-6.489914894104	3.1756443977356	-0.00425158534198999	0.00256657530553639	-0.0126931173726916	0.00159255252219737
61	73.8127593994141	-6.489914894104	3.24057936668396	0.00191722682211548	0.00873538758605719	0.00256657530553639	-0.000680167751852423
62	73.1634063720703	-6.81458902359009	3.04577469825745	0.0116574559360743	-0.00165419070981443	-0.000680167751852423	0.00451462110504508
63	75.111457824707	-9.08730983734131	3.04577469825745	0.00289124972186983	-0.00165419070981443	-0.00327756232582033	0.00548864435404539
64	72.5140609741211	-7.46393775939941	2.98083996772766	0.00418994715437293	-0.00814767740666866	-0.000680167751852423	0.00451462110504508
65	72.5140609741211	-6.81458902359009	3.04577469825745	-0.00100484199356288	-0.00587495695799589	0.0155535480007529	0.00256657530553639
66	75.111457824707	-7.78861236572266	2.98083996772766	-3.08191010844894e-05	-0.000680167751852423	0.0103587592020631	0.0207483377307653
67	73.1634063720703	-6.489914894104	3.30551409721375	0.00256657530553639	-0.0026282137259841	0.00938473641872406	0.0249691028147936
68	71.8647079467773	-6.81458902359009	3.43538379669189	-0.00652430532500148	-0.00814767740666866	0.00451462110504508	0.0142548503354192
69	71.8647079467773	-7.13926362991333	3.11070966720581	-0.00944637414067984	-0.00327756232582033	-0.00295288790948689	0.0230210572481155
70	75.111457824707	-7.46393775939941	3.11070966720581	-0.00619963090866804	0.000618529506027699	0.0100340843200684	0.00451462110504508
71	74.4621047973633	-6.489914894104	2.98083996772766	0.00126787810586393	0.00646266713738441	0.00678734155371785	-0.00717365415766835
72	72.5140609741211	-6.489914894104	2.98083996772766	-0.00360223650932312	0.00970941036939621	-0.00100484199356288	-0.00100484199356288
73	76.4101486206055	-7.13926362991333	3.1756443977356	0.00970941036939621	0.00159255252219737	-0.00814767740666866	-0.00100484199356288
74	74.4621047973633	-6.489914894104	3.24057936668396	0.0022419011220336	0.00256657530553639	-0.00360223650932312	-0.00749832857400179
75	74.4621047973633	-6.489914894104	3.1756443977356	-0.00100484199356288	0.00386527273803949	-0.0100957229733467	-0.00879702530801296
76	74.4621047973633	-7.13926362991333	3.11070966720581	-0.00425158534198999	0.0168522447347641	-0.00944637414067984	-0.0308748781681061
77	75.111457824707	-7.13926362991333	3.11070966720581	0.00126787810586393	0.00354059832170606	-0.0107450718060136	-0.0256800893694162
78	73.8127593994141	-7.78861236572266	3.04577469825745	0.00191722682211548	-0.000355493422830477	-0.00749832857400179	-0.0146411629393697
79	72.5140609741211	-7.46393775939941	3.43538379669189	0.000293855206109583	0.00418994715437293	-0.0104203969240189	-0.00522560812532902
80	73.8127593994141	-7.13926362991333	3.50031876564026	-0.00522560812532902	0.000618529506027699	-0.0149658378213644	-0.00490093370899558
81	71.8647079467773	-6.489914894104	3.37044906616211	-0.00100484199356288	0.00548864435404539	-0.00425158534198999	0.00126787810586393
82	70.5660171508789	-6.16524076461792	3.24057936668396	-0.0110697457566857	0.00776136433705688	-0.00165419070981443	-3.08191010844894e-05
83	69.9166641235352	-6.16524076461792	3.37044906616211	-0.00457625929266214	-0.000680167751852423	0.00646266713738441	0.00613799272105098
84	73.8127593994141	-7.13926362991333	3.24057936668396	-0.00749832857400179	-0.00230353930965066	0.00678734155371785	0.00451462110504508
85	73.1634063720703	-7.46393775939941	3.56525373458862	0.00159255252219737	-0.0107450718060136	0.00678734155371785	0.0285405199974775
86	72.5140609741211	-5.51589202880859	3.11070966720581	0.00321592413820326	-0.00100484199356288	0.01847561635077	0.0217223595827818
87	73.1634063720703	-6.16524076461792	2.656165599823	0.000293855206109583	0.00354059832170606	-0.0026282137259841	0.0233457311987877
88	73.8127593994141	-7.13926362991333	2.98083996772766	0.00581331877037883	-0.00717365415766835	0.00516396993771195	0.0116574559360743
89	74.4621047973633	-7.13926362991333	3.30551409721375	-0.00522560812532902	-0.00652430532500148	-0.000680167751852423	0.00743668992072344
90	75.111457824707	-7.46393775939941	3.30551409721375	0.00386527273803949	0.00289124972186983	0.0022419011220336	0.0022419011220336
91	71.8647079467773	-7.78861236572266	3.56525373458862	0.00451462110504508	0.00873538758605719	0.00678734155371785	-0.00619963090866804
92	73.8127593994141	-7.46393775939941	3.43538379669189	0.0149041991680861	-0.0026282137259841	-0.0120437685400248	-0.00912170019000769
93	73.1634063720703	-7.46393775939941	3.11070966720581	-0.00230353930965066	0.00321592413820326	-0.00165419070981443	-0.00587495695799589
94	73.8127593994141	-6.81458902359009	3.30551409721375	0.0152288740500808	0.00646266713738441	-0.0123684434220195	-0.00847235135734081
95	73.1634063720703	-6.16524076461792	3.04577469825745	-3.08191010844894e-05	0.00776136433705688	-0.00782300252467394	-0.0169138833880424
96	71.8647079467773	-6.81458902359009	3.56525373458862	-0.00749832857400179	0.0145795252174139	-0.0136671401560307	-0.0295761823654175
97	69.9166641235352	-6.16524076461792	3.43538379669189	-0.00684897974133492	0.0126314787194133	-0.0165892094373703	-0.0253554154187441
98	71.8647079467773	-6.16524076461792	3.69512343406677	-0.00327756232582033	0.000618529506027699	-0.00814767740666866	-0.0175632312893867
99	74.4621047973633	-6.81458902359009	3.04577469825745	-0.00360223650932312	0.00841071270406246	-0.0159398596733809	-0.00457625929266214
100	74.4621047973633	-7.13926362991333	2.9159049987793	0.00386527273803949	0.00386527273803949	-0.00522560812532902	0.00256657530553639
101	75.111457824707	-7.13926362991333	2.98083996772766	-0.00230353930965066	0.00743668992072344	-0.00944637414067984	-0.00100484199356288
102	75.111457824707	-7.13926362991333	2.98083996772766	0.00483929552137852	0.00548864435404539	-0.00230353930965066	0.00581331877037883
103	72.5140609741211	-5.51589202880859	3.24057936668396	0.00581331877037883	-3.08191010844894e-05	0.000618529506027699	-0.0026282137259841
104	73.8127593994141	-7.13926362991333	3.30551409721375	0.00548864435404539	-0.00392691092565656	-0.00782300252467394	0.00451462110504508
105	74.4621047973633	-7.78861236572266	3.1756443977356	0.00483929552137852	-0.00490093370899558	0.0106834331527352	0.00548864435404539
106	72.5140609741211	-7.13926362991333	2.98083996772766	-0.00360223650932312	-0.00555028254166245	0.0123068047687411	0.0213976856321096
107	74.4621047973633	-7.78861236572266	3.50031876564026	0.0123068047687411	-0.000355493422830477	-0.00100484199356288	0.012956153601408
108	74.4621047973633	-6.16524076461792	3.1756443977356	0.0171769186854362	-0.00490093370899558	0.0123068047687411	0.0194496400654316
109	74.4621047973633	-6.81458902359009	3.56525373458862	-0.00425158534198999	-0.00879702530801296	-0.00100484199356288	0.0197743140161037
110	72.5140609741211	-6.81458902359009	3.43538379669189	-0.0123684434220195	0.00159255252219737	0.000293855206109583	0.00256657530553639
111	72.5140609741211	-6.81458902359009	3.04577469825745	0.00711201597005129	0.00354059832170606	0.0100340843200684	-0.000355493422830477
112	72.5140609741211	-5.84056615829468	2.85097002983093	-0.00327756232582033	0.00808603875339031	-0.00684897974133492	-0.00197886489331722
113	75.111457824707	-6.16524076461792	3.30551409721375	-0.00944637414067984	-0.00360223650932312	-0.00100484199356288	0.00256657530553639
114	75.111457824707	-7.13926362991333	3.1756443977356	0.00776136433705688	0.00483929552137852	-0.0100957229733467	-0.00490093370899558
115	73.1634063720703	-5.51589202880859	3.24057936668396	-0.00522560812532902	0.00548864435404539	-0.0139918150380254	-0.00360223650932312
116	74.4621047973633	-6.489914894104	3.04577469825745	-0.00814767740666866	0.0142548503354192	-0.0146411629393697	-0.0172385573387146
117	73.1634063720703	-6.489914894104	2.78603529930115	-0.00392691092565656	0.0100340843200684	-0.0113944197073579	-0.0224333461374044
118	75.111457824707	-7.46393775939941	3.11070966720581	-0.0026282137259841	0.000293855206109583	-0.0182125810533762	-0.0146411629393697
119	75.111457824707	-6.16524076461792	2.9159049987793	-0.00749832857400179	0.0100340843200684	-0.0117190945893526	-0.00555028254166245
120	71.8647079467773	-6.16524076461792	2.9159049987793	-3.08191010844894e-05	-0.000680167751852423	-0.00652430532500148	-0.00587495695799589
121	72.5140609741211	-7.13926362991333	3.30551409721375	-0.00295288790948689	-0.000680167751852423	-0.00230353930965066	0.000943203864153475
122	73.1634063720703	-6.489914894104	3.24057936668396	0.00386527273803949	0.00256657530553639	-0.00197886489331722	-3.08191010844894e-05
123	73.1634063720703	-6.81458902359009	2.98083996772766	0.00289124972186983	-0.00392691092565656	0.00159255252219737	0.00873538758605719
124	72.5140609741211	-6.81458902359009	3.11070966720581	-0.00327756232582033	-0.00392691092565656	0.00159255252219737	0.00483929552137852
125	68.6179656982422	-5.19121742248535	2.85097002983093	-0.0152905117720366	-0.00197886489331722	0.0181509424000978	0.020423661917448
126	70.5660171508789	-6.81458902359009	2.85097002983093	-0.00392691092565656	-0.00425158534198999	0.0155535480007529	0.0249691028147936
127	72.5140609741211	-7.13926362991333	3.37044906616211	0.013930176384747	-0.00295288790948689	0.00743668992072344	0.011982130818069
128	74.4621047973633	-7.46393775939941	3.50031876564026	-0.00490093370899558	-0.00392691092565656	0.00743668992072344	0.0158782228827477
129	75.111457824707	-7.13926362991333	2.9159049987793	0.00321592413820326	-0.00847235135734081	0.00516396993771195	0.00483929552137852
130	71.8647079467773	-6.489914894104	2.98083996772766	-0.000355493422830477	-0.00132951640989631	0.00646266713738441	0.00613799272105098
131	73.1634063720703	-6.16524076461792	3.11070966720581	0.00256657530553639	-0.00295288790948689	0.00776136433705688	0.011982130818069
132	73.8127593994141	-6.81458902359009	3.04577469825745	0.00516396993771195	0.00841071270406246	0.00354059832170606	-0.0026282137259841
133	73.8127593994141	-7.46393775939941	3.56525373458862	-0.00295288790948689	-0.00717365415766835	-0.00360223650932312	-0.00132951640989631
134	74.4621047973633	-7.46393775939941	3.24057936668396	-0.000355493422830477	-0.00392691092565656	-0.000680167751852423	-0.0117190945893526
135	73.8127593994141	-8.43796062469482	3.04577469825745	0.000618529506027699	0.00289124972186983	-0.00847235135734081	-0.0100957229733467
136	73.1634063720703	-6.81458902359009	2.85097002983093	-0.00717365415766835	0.00711201597005129	-0.0113944197073579	-0.0217839982360601
137	73.8127593994141	-7.46393775939941	3.24057936668396	-0.00912170019000769	0.00548864435404539	-0.0130177913233638	-0.02697878703475
138	71.8647079467773	-7.46393775939941	3.11070966720581	-0.00165419070981443	0.00776136433705688	-0.00295288790948689	-0.00847235135734081
139	69.9166641235352	-6.16524076461792	3.11070966720581	-0.0117190945893526	0.0022419011220336	-0.0110697457566857	-0.00327756232582033
140	71.2153625488281	-6.16524076461792	3.1756443977356	-0.00912170019000769	0.000618529506027699	-0.00782300252467394	-0.00230353930965066
141	73.8127593994141	-5.84056615829468	2.78603529930115	-0.00197886489331722	0.00159255252219737	-0.00327756232582033	0.000618529506027699
142	74.4621047973633	-7.13926362991333	3.11070966720581	0.00581331877037883	-0.00457625929266214	-0.0146411629393697	-0.00425158534198999
143	74.4621047973633	-7.46393775939941	3.04577469825745	-0.00392691092565656	-0.00230353930965066	-0.0120437685400248	0.00191722682211548
144	73.1634063720703	-5.51589202880859	2.59123063087463	0.000618529506027699	0.000618529506027699	0.000943203864153475	-0.000680167751852423
145	71.8647079467773	-6.16524076461792	3.11070966720581	0.000293855206109583	-0.00197886489331722	-0.00652430532500148	0.0158782228827477
146	75.111457824707	-7.46393775939941	3.56525373458862	0.00516396993771195	-0.000355493422830477	-0.00230353930965066	0.0246444288641214
147	72.5140609741211	-6.16524076461792	2.85097002983093	0.00256657530553639	-0.0026282137259841	0.00548864435404539	0.0188002903014421
148	73.1634063720703	-7.46393775939941	3.30551409721375	0.00548864435404539	-0.00879702530801296	-0.00619963090866804	0.0165275707840919
149	73.8127593994141	-8.11328601837158	3.11070966720581	-0.00100484199356288	-0.00717365415766835	0.0106834331527352	-0.00587495695799589
150	73.8127593994141	-7.78861236572266	3.50031876564026	-0.00782300252467394	0.000618529506027699	0.0116574559360743	0.00548864435404539
151	73.1634063720703	-6.81458902359009	3.56525373458862	-0.00717365415766835	-0.00490093370899558	0.011982130818069	0.000943203864153475
152	71.2153625488281	-6.16524076461792	3.30551409721375	-0.00619963090866804	-0.00197886489331722	0.00516396993771195	-0.00457625929266214
153	73.1634063720703	-7.13926362991333	2.9159049987793	0.000293855206109583	0.00159255252219737	-0.00555028254166245	-0.00165419070981443
154	73.8127593994141	-6.81458902359009	3.37044906616211	0.0132808275520802	0.000618529506027699	-0.00847235135734081	-0.00425158534198999
155	75.7608032226563	-8.11328601837158	3.43538379669189	-0.00425158534198999	0.0106834331527352	-0.0133424662053585	-0.00912170019000769
156	73.1634063720703	-7.78861236572266	3.37044906616211	0.00516396993771195	0.0145795252174139	-0.0152905117720366	-0.0243813935667276
157	75.111457824707	-7.78861236572266	3.24057936668396	-0.000355493422830477	0.0175015944987535	-0.0107450718060136	-0.0182125810533762
158	74.4621047973633	-6.489914894104	3.04577469825745	-0.00652430532500148	0.00776136433705688	-0.023407369852066	-0.0175632312893867
159	73.1634063720703	-6.16524076461792	3.11070966720581	-3.08191010844894e-05	0.00548864435404539	-0.0175632312893867	-0.00944637414067984
160	73.1634063720703	-6.489914894104	2.98083996772766	0.00516396993771195	0.00256657530553639	-0.0113944197073579	0.00126787810586393
161	73.1634063720703	-7.78861236572266	2.59123063087463	0.00159255252219737	0.00418994715437293	-0.00165419070981443	-0.000355493422830477
162	74.4621047973633	-7.78861236572266	2.656165599823	0.00646266713738441	0.000618529506027699	-0.0026282137259841	-0.00230353930965066
163	75.7608032226563	-8.11328601837158	3.37044906616211	0.000943203864153475	0.00191722682211548	0.000618529506027699	0.00613799272105098
164	72.5140609741211	-6.16524076461792	3.04577469825745	-0.00490093370899558	0.00386527273803949	0.00646266713738441	-0.00132951640989631
165	71.2153625488281	-6.16524076461792	3.30551409721375	-0.00490093370899558	-0.000355493422830477	0.0103587592020631	0.0152288740500808
166	71.2153625488281	-6.489914894104	2.9159049987793	0.000293855206109583	-0.00100484199356288	0.0213976856321096	0.0207483377307653
167	71.8647079467773	-6.489914894104	2.98083996772766	0.00159255252219737	0.0100340843200684	0.00938473641872406	0.0197743140161037
168	75.111457824707	-7.46393775939941	3.24057936668396	0.00386527273803949	-0.00619963090866804	0.00483929552137852	0.0200989879667759
169	74.4621047973633	-6.81458902359009	3.30551409721375	-0.0104203969240189	-0.00360223650932312	0.00159255252219737	0.00548864435404539
170	75.111457824707	-7.46393775939941	3.37044906616211	-0.00392691092565656	-0.00197886489331722	0.000293855206109583	0.00906006153672934
171	75.111457824707	-7.13926362991333	3.1756443977356	-0.00587495695799589	0.0145795252174139	0.00548864435404539	-0.0110697457566857
172	73.1634063720703	-6.489914894104	2.78603529930115	-0.000680167751852423	0.00808603875339031	-0.00327756232582033	0.000943203864153475
173	73.8127593994141	-6.489914894104	3.11070966720581	-0.00425158534198999	0.00321592413820326	-0.000680167751852423	-0.0117190945893526
174	73.8127593994141	-7.46393775939941	3.50031876564026	0.000943203864153475	0.00321592413820326	0.000943203864153475	-0.00165419070981443
175	75.111457824707	-7.13926362991333	3.37044906616211	-0.00912170019000769	0.00678734155371785	-0.0139918150380254	-0.0026282137259841
176	75.7608032226563	-8.43796062469482	3.37044906616211	-0.00457625929266214	0.0100340843200684	-0.0107450718060136	-0.0185372550040483
177	73.1634063720703	-7.13926362991333	3.1756443977356	0.000618529506027699	0.00970941036939621	-0.0110697457566857	-0.0273034609854221
178	73.8127593994141	-6.81458902359009	2.85097002983093	-0.00457625929266214	0.00841071270406246	-0.0133424662053585	-0.0104203969240189
179	71.8647079467773	-6.81458902359009	3.04577469825745	-0.00392691092565656	0.00451462110504508	-0.00230353930965066	-0.0100957229733467
180	72.5140609741211	-7.13926362991333	3.43538379669189	-0.0130177913233638	0.00126787810586393	-0.00555028254166245	0.00321592413820326
181	70.5660171508789	-6.16524076461792	3.30551409721375	-0.00879702530801296	-0.00165419070981443	0.00743668992072344	-0.00717365415766835
182	72.5140609741211	-6.489914894104	3.50031876564026	0.00126787810586393	0.00646266713738441	0.00126787810586393	-0.00197886489331722
183	74.4621047973633	-7.46393775939941	3.11070966720581	-0.00490093370899558	-0.0026282137259841	-0.00360223650932312	-0.000680167751852423
184	74.4621047973633	-7.46393775939941	3.11070966720581	0.0022419011220336	-0.00360223650932312	0.00808603875339031	0.00483929552137852
185	75.111457824707	-7.78861236572266	2.9159049987793	0.00776136433705688	-0.00587495695799589	0.00386527273803949	0.00646266713738441
186	73.8127593994141	-5.84056615829468	2.52629590034485	0.00256657530553639	-0.00814767740666866	0.00743668992072344	0.0200989879667759
187	75.111457824707	-7.78861236572266	3.30551409721375	0.0178262684494257	-0.00425158534198999	0.00873538758605719	0.0188002903014421
188	75.7608032226563	-7.78861236572266	3.69512343406677	-0.00522560812532902	-0.00392691092565656	0.011982130818069	0.0165275707840919
189	75.111457824707	-7.78861236572266	3.63018846511841	0.0298392176628113	-0.0143164889886975	0.00906006153672934	0.0197743140161037
190	75.111457824707	-8.76263523101807	3.04577469825745	-3.08191010844894e-05	-0.0104203969240189	0.00938473641872406	0.00191722682211548
191	75.111457824707	-8.11328601837158	3.11070966720581	-0.00230353930965066	0.00321592413820326	0.0022419011220336	-0.00392691092565656
192	75.7608032226563	-7.46393775939941	3.43538379669189	0.000943203864153475	0.00548864435404539	0.00646266713738441	0.000943203864153475
193	73.1634063720703	-5.84056615829468	3.04577469825745	-0.00230353930965066	-0.000355493422830477	-0.0026282137259841	0.000943203864153475
194	72.5140609741211	-8.11328601837158	3.50031876564026	-0.00132951640989631	-0.00165419070981443	0.00354059832170606	-0.00197886489331722
195	69.9166641235352	-6.16524076461792	3.04577469825745	-0.00749832857400179	0.00289124972186983	-0.00977104809135199	-0.0104203969240189
196	72.5140609741211	-7.46393775939941	2.78603529930115	-0.0110697457566857	0.01100810803473	-0.0117190945893526	-0.0104203969240189
197	73.8127593994141	-6.489914894104	2.85097002983093	0.00191722682211548	0.0132808275520802	-0.0143164889886975	-0.0237320438027382
198	73.8127593994141	-6.81458902359009	3.11070966720581	0.000943203864153475	0.00873538758605719	-0.00814767740666866	-0.0156151866540313
199	74.4621047973633	-7.78861236572266	3.11070966720581	-0.00522560812532902	0.00256657530553639	-0.0156151866540313	-0.00490093370899558
200	74.4621047973633	-7.46393775939941	3.11070966720581	-0.00587495695799589	-3.08191010844894e-05	-0.0169138833880424	-0.00587495695799589
201	74.4621047973633	-7.78861236572266	3.24057936668396	-0.00360223650932312	0.00776136433705688	0.00256657530553639	-0.00490093370899558
202	74.4621047973633	-7.78861236572266	3.1756443977356	0.00613799272105098	-0.00912170019000769	-0.00684897974133492	0.0022419011220336
203	73.8127593994141	-6.489914894104	2.78603529930115	-0.00360223650932312	-0.00457625929266214	-0.000680167751852423	0.00289124972186983
204	75.7608032226563	-8.43796062469482	3.11070966720581	0.000618529506027699	-0.0100957229733467	0.00126787810586393	0.0136055024340749
205	74.4621047973633	-8.76263523101807	3.50031876564026	0.000618529506027699	-0.0159398596733809	0.0113327819854021	0.00743668992072344
206	73.1634063720703	-7.46393775939941	3.69512343406677	0.0100340843200684	-0.0363943427801132	0.0126314787194133	0.0126314787194133
207	75.111457824707	-7.46393775939941	3.82499313354492	0.00321592413820326	-0.00132951640989631	0.00743668992072344	0.0155535480007529
208	73.1634063720703	-6.81458902359009	2.9159049987793	-0.0026282137259841	-0.0152905117720366	0.00646266713738441	0.0191249661147594
209	71.2153625488281	-6.81458902359009	2.9159049987793	-0.00100484199356288	-0.00652430532500148	0.00548864435404539	0.0171769186854362
210	71.2153625488281	-6.16524076461792	2.98083996772766	-0.00684897974133492	-0.000680167751852423	0.0145795252174139	0.00483929552137852
211	73.8127593994141	-6.489914894104	3.04577469825745	0.000943203864153475	-0.00327756232582033	0.00159255252219737	0.00386527273803949
212	75.111457824707	-7.46393775939941	3.24057936668396	0.00808603875339031	0.0106834331527352	0.00581331877037883	-0.00327756232582033
213	74.4621047973633	-7.13926362991333	3.82499313354492	0.00289124972186983	-3.08191010844894e-05	-0.00230353930965066	-0.00782300252467394
214	75.7608032226563	-6.16524076461792	2.9159049987793	0.00289124972186983	0.00191722682211548	-0.0204853005707264	-0.00522560812532902
215	73.8127593994141	-7.13926362991333	2.85097002983093	-0.00749832857400179	0.00808603875339031	-0.0169138833880424	-0.00425158534198999
216	73.8127593994141	-6.81458902359009	3.04577469825745	-0.0104203969240189	0.00743668992072344	-0.0162645354866982	-0.0139918150380254
217	73.1634063720703	-7.46393775939941	3.50031876564026	-0.00327756232582033	0.00906006153672934	-0.00814767740666866	-0.0256800893694162
218	75.111457824707	-8.43796062469482	3.56525373458862	-0.00847235135734081	0.00743668992072344	-0.0107450718060136	-0.0143164889886975
219	76.4101486206055	-7.78861236572266	3.56525373458862	-0.00425158534198999	-0.00425158534198999	-0.00717365415766835	-0.00717365415766835
220	74.4621047973633	-7.46393775939941	2.98083996772766	-0.00619963090866804	0.00191722682211548	-0.00457625929266214	-0.00749832857400179
221	74.4621047973633	-7.13926362991333	2.98083996772766	-0.00522560812532902	0.00808603875339031	-0.00425158534198999	0.00321592413820326
222	74.4621047973633	-8.11328601837158	3.1756443977356	0.00354059832170606	0.00711201597005129	0.00126787810586393	-0.00717365415766835
223	72.5140609741211	-7.46393775939941	3.43538379669189	-0.000355493422830477	-0.00165419070981443	-0.00490093370899558	0.00354059832170606
224	71.8647079467773	-6.81458902359009	3.11070966720581	-0.00425158534198999	0.000293855206109583	-0.00100484199356288	0.00970941036939621
225	72.5140609741211	-6.489914894104	3.24057936668396	-0.000680167751852423	0.000293855206109583	0.00386527273803949	0.00970941036939621
226	75.111457824707	-8.11328601837158	3.11070966720581	0.012956153601408	-0.00360223650932312	0.0123068047687411	0.020423661917448
227	74.4621047973633	-7.13926362991333	2.78603529930115	0.00418994715437293	-0.000680167751852423	0.00808603875339031	0.00970941036939621
228	73.1634063720703	-7.13926362991333	2.72110033035278	-0.000355493422830477	0.00256657530553639	0.00970941036939621	0.0155535480007529
229	73.1634063720703	-7.46393775939941	2.656165599823	0.00776136433705688	-0.00619963090866804	0.0158782228827477	0.0171769186854362
230	72.5140609741211	-7.13926362991333	2.9159049987793	0.00483929552137852	0.00321592413820326	0.0022419011220336	-0.00392691092565656
231	73.8127593994141	-7.46393775939941	3.1756443977356	0.00159255252219737	-0.000355493422830477	-0.00327756232582033	0.000618529506027699
232	74.4621047973633	-8.11328601837158	3.11070966720581	-0.000680167751852423	-3.08191010844894e-05	-0.00100484199356288	-0.00652430532500148
233	74.4621047973633	-9.08730983734131	3.24057936668396	0.00289124972186983	-0.00749832857400179	-0.00457625929266214	0.000618529506027699
234	73.1634063720703	-7.46393775939941	2.9159049987793	0.00483929552137852	-0.00749832857400179	-0.00652430532500148	-0.00100484199356288
235	73.8127593994141	-8.43796062469482	3.1756443977356	-0.000680167751852423	-0.00555028254166245	-0.00684897974133492	0.00321592413820326
236	73.1634063720703	-7.13926362991333	3.30551409721375	-0.0146411629393697	0.0152288740500808	-0.0172385573387146	-0.0156151866540313
237	73.8127593994141	-8.11328601837158	3.50031876564026	-0.00425158534198999	0.0162028968334198	-0.0146411629393697	-0.0227580219507217
238	69.9166641235352	-6.81458902359009	2.9159049987793	-0.00457625929266214	0.00678734155371785	-0.0159398596733809	-0.0162645354866982
239	71.2153625488281	-6.489914894104	2.59123063087463	-0.00782300252467394	0.00289124972186983	-0.0113944197073579	-0.00879702530801296
240	73.1634063720703	-6.489914894104	2.9159049987793	-3.08191010844894e-05	0.00646266713738441	-0.00879702530801296	-0.000680167751852423
241	73.8127593994141	-6.81458902359009	2.85097002983093	-0.00457625929266214	0.0145795252174139	-0.00392691092565656	-0.0026282137259841
242	71.8647079467773	-5.84056615829468	2.78603529930115	0.00743668992072344	0.00418994715437293	-0.00295288790948689	-0.00619963090866804
243	75.111457824707	-7.78861236572266	3.50031876564026	-0.00522560812532902	0.00321592413820326	-0.0136671401560307	0.00321592413820326
244	72.5140609741211	-7.46393775939941	3.56525373458862	0.00613799272105098	-0.00197886489331722	0.00321592413820326	-0.00100484199356288
245	73.1634063720703	-6.81458902359009	2.98083996772766	0.00386527273803949	-0.0026282137259841	0.00451462110504508	0.00126787810586393
246	74.4621047973633	-8.43796062469482	3.37044906616211	0.000293855206109583	-0.00619963090866804	0.0126314787194133	0.0239950809627771
247	73.1634063720703	-7.78861236572266	3.43538379669189	0.00938473641872406	-0.0113944197073579	0.00970941036939621	0.012956153601408
248	72.5140609741211	-7.78861236572266	3.43538379669189	0.00711201597005129	-0.00847235135734081	0.00321592413820326	0.0223717093467712
249	72.5140609741211	-6.489914894104	3.43538379669189	-3.08191010844894e-05	-0.00879702530801296	0.00483929552137852	0.000943203864153475
250	72.5140609741211	-7.13926362991333	3.30551409721375	-0.00230353930965066	0.00126787810586393	-0.00100484199356288	0.00321592413820326
251	71.2153625488281	-6.81458902359009	3.11070966720581	-0.00490093370899558	0.00516396993771195	0.00841071270406246	-0.00100484199356288
252	71.2153625488281	-6.489914894104	2.9159049987793	-0.00392691092565656	0.00743668992072344	0.00126787810586393	0.00418994715437293
253	73.8127593994141	-7.78861236572266	3.30551409721375	0.00516396993771195	-0.00295288790948689	-0.0126931173726916	0.00191722682211548
254	73.1634063720703	-6.489914894104	2.98083996772766	-0.0026282137259841	-0.00197886489331722	-0.000355493422830477	0.00191722682211548
255	72.5140609741211	-6.81458902359009	3.30551409721375	-0.00652430532500148	0.00321592413820326	-0.0139918150380254	-0.00977104809135199
256	75.111457824707	-7.78861236572266	3.04577469825745	-0.00814767740666866	0.0123068047687411	-0.0169138833880424	-0.0256800893694162
257	72.5140609741211	-6.489914894104	2.85097002983093	-3.08191010844894e-05	0.00386527273803949	-0.00197886489331722	-0.02697878703475
258	73.8127593994141	-6.81458902359009	2.9159049987793	0.00159255252219737	0.00516396993771195	-0.0156151866540313	-0.0130177913233638
259	73.8127593994141	-7.13926362991333	3.24057936668396	0.00126787810586393	0.00581331877037883	-0.00652430532500148	0.00126787810586393
260	75.111457824707	-8.76263523101807	3.24057936668396	0.00516396993771195	0.00321592413820326	-0.00425158534198999	-0.0159398596733809
261	75.111457824707	-9.08730983734131	3.50031876564026	-0.00425158534198999	-0.00327756232582033	-0.00457625929266214	-0.00457625929266214
262	73.8127593994141	-7.46393775939941	3.37044906616211	0.00711201597005129	-0.00392691092565656	-0.00457625929266214	-0.00295288790948689
263	72.5140609741211	-6.489914894104	2.85097002983093	0.00321592413820326	-0.00425158534198999	-0.00230353930965066	0.00126787810586393
264	73.8127593994141	-7.46393775939941	3.11070966720581	0.000943203864153475	0.00418994715437293	0.00159255252219737	0.0168522447347641
265	73.8127593994141	-8.11328601837158	3.1756443977356	0.0022419011220336	-0.00197886489331722	0.00646266713738441	0.00581331877037883
266	70.5660171508789	-5.84056615829468	2.98083996772766	-0.0100957229733467	-0.00165419070981443	0.0145795252174139	0.0207483377307653
267	71.8647079467773	-6.81458902359009	3.69512343406677	0.0236704051494598	-0.00555028254166245	0.00776136433705688	0.0149041991680861
268	74.4621047973633	-7.46393775939941	3.37044906616211	0.00906006153672934	0.00613799272105098	0.00483929552137852	0.00386527273803949
269	74.4621047973633	-7.46393775939941	2.98083996772766	0.00581331877037883	-0.00425158534198999	0.00646266713738441	0.00906006153672934
270	75.7608032226563	-7.78861236572266	2.98083996772766	0.000618529506027699	0.00776136433705688	0.00646266713738441	0.0022419011220336
271	73.8127593994141	-7.13926362991333	2.9159049987793	-0.00360223650932312	-0.00165419070981443	0.000618529506027699	0.00191722682211548
272	71.8647079467773	-6.489914894104	3.04577469825745	0.0113327819854021	-0.00197886489331722	0.00386527273803949	-0.0139918150380254
273	75.7608032226563	-7.78861236572266	3.30551409721375	-0.00230353930965066	-0.00132951640989631	-0.0104203969240189	-0.00555028254166245
274	73.8127593994141	-8.43796062469482	3.30551409721375	-0.00522560812532902	-0.000355493422830477	-0.00717365415766835	-0.00360223650932312
275	73.1634063720703	-7.78861236572266	2.9159049987793	-0.00587495695799589	-0.00425158534198999	-0.00295288790948689	-0.0130177913233638
276	74.4621047973633	-7.13926362991333	2.85097002983093	-0.0113944197073579	0.00516396993771195	-0.00847235135734081	-0.0188619289547205
277	73.8127593994141	-6.81458902359009	2.98083996772766	0.00711201597005129	0.00289124972186983	-0.00652430532500148	-0.0149658378213644
278	74.4621047973633	-7.13926362991333	3.24057936668396	-0.00684897974133492	0.0103587592020631	-0.0104203969240189	-0.0156151866540313
279	71.8647079467773	-7.78861236572266	3.56525373458862	-0.0139918150380254	0.00386527273803949	0.00191722682211548	-3.08191010844894e-05
280	73.1634063720703	-7.46393775939941	2.9159049987793	-0.0204853005707264	0.0022419011220336	-0.0100957229733467	-0.00100484199356288
281	73.8127593994141	-7.46393775939941	3.04577469825745	-0.0146411629393697	0.00711201597005129	-0.00619963090866804	-0.00197886489331722
282	75.111457824707	-7.46393775939941	3.43538379669189	-0.00652430532500148	0.00321592413820326	0.0022419011220336	-0.00100484199356288
283	74.4621047973633	-6.81458902359009	3.43538379669189	0.000943203864153475	0.00191722682211548	-0.00684897974133492	0.00126787810586393
284	73.1634063720703	-6.489914894104	3.1756443977356	0.00808603875339031	-0.00295288790948689	0.00548864435404539	0.00354059832170606
285	74.4621047973633	-7.46393775939941	3.04577469825745	-0.00132951640989631	-0.00165419070981443	0.00776136433705688	0.00386527273803949
286	72.5140609741211	-7.13926362991333	3.04577469825745	-0.00295288790948689	0.000618529506027699	0.0103587592020631	0.0210730116814375
287	75.111457824707	-8.43796062469482	3.11070966720581	0.00906006153672934	0.00126787810586393	0.00906006153672934	0.0165275707840919
288	74.4621047973633	-8.43796062469482	3.1756443977356	0.0158782228827477	-0.00684897974133492	-0.00360223650932312	0.0395794473588467
289	74.4621047973633	-9.08730983734131	3.1756443977356	-0.00652430532500148	-0.0113944197073579	0.00418994715437293	-0.00100484199356288
290	74.4621047973633	-8.43796062469482	3.1756443977356	0.00321592413820326	-0.00327756232582033	0.0022419011220336	0.000618529506027699
291	74.4621047973633	-7.78861236572266	3.43538379669189	-0.0026282137259841	0.00516396993771195	0.00808603875339031	-0.00555028254166245
292	75.111457824707	-7.46393775939941	3.30551409721375	0.0158782228827477	-0.00132951640989631	-0.00327756232582033	0.00126787810586393
293	71.2153625488281	-6.489914894104	2.78603529930115	-0.00295288790948689	0.00386527273803949	-0.00392691092565656	-0.00457625929266214
294	73.8127593994141	-8.43796062469482	3.24057936668396	-0.00749832857400179	-0.00197886489331722	-0.00457625929266214	0.00483929552137852
295	73.1634063720703	-7.78861236572266	2.98083996772766	-0.00230353930965066	0.000618529506027699	-0.0120437685400248	-0.00132951640989631
296	71.8647079467773	-6.81458902359009	3.04577469825745	-0.00295288790948689	0.0142548503354192	-0.0123684434220195	-0.0185372550040483
297	75.111457824707	-8.11328601837158	3.56525373458862	0.00841071270406246	0.00906006153672934	-0.0139918150380254	-0.0230826959013939
298	73.8127593994141	-6.81458902359009	2.9159049987793	0.00159255252219737	0.00808603875339031	-0.0130177913233638	-0.0130177913233638
299	73.8127593994141	-7.13926362991333	2.52629590034485	-0.00555028254166245	0.00354059832170606	-0.0159398596733809	-0.0113944197073579
300	74.4621047973633	-8.11328601837158	3.11070966720581	-0.00295288790948689	0.0022419011220336	-0.00295288790948689	-0.0130177913233638
301	75.111457824707	-8.43796062469482	3.30551409721375	-0.00684897974133492	0.00646266713738441	-0.0026282137259841	-0.00425158534198999
302	74.4621047973633	-8.43796062469482	3.1756443977356	0.00386527273803949	0.000618529506027699	-3.08191010844894e-05	0.00289124972186983
303	73.1634063720703	-8.43796062469482	3.24057936668396	0.00159255252219737	-0.0123684434220195	-0.00879702530801296	0.00613799272105098
304	74.4621047973633	-7.78861236572266	3.04577469825745	-0.0026282137259841	-0.0104203969240189	0.0022419011220336	0.0100340843200684
305	74.4621047973633	-7.78861236572266	2.9159049987793	0.00256657530553639	-0.00327756232582033	0.00873538758605719	0.0136055024340749
306	74.4621047973633	-8.11328601837158	3.24057936668396	-0.00230353930965066	0.012956153601408	0.00646266713738441	0.0239950809627771
307	72.5140609741211	-8.43796062469482	3.43538379669189	0.00354059832170606	-0.00977104809135199	0.0106834331527352	0.0116574559360743
308	71.8647079467773	-7.78861236572266	2.9159049987793	-0.00425158534198999	0.00613799272105098	0.00386527273803949	0.00938473641872406
309	74.4621047973633	-8.11328601837158	3.69512343406677	-0.00360223650932312	-0.00879702530801296	0.00386527273803949	0.00970941036939621
310	75.111457824707	-8.11328601837158	3.24057936668396	-0.00327756232582033	-0.00295288790948689	0.00548864435404539	0.00516396993771195
311	75.111457824707	-8.11328601837158	3.04577469825745	-0.000355493422830477	0.000943203864153475	0.00776136433705688	-0.00717365415766835
312	74.4621047973633	-6.16524076461792	2.656165599823	0.000293855206109583	0.000618529506027699	-0.00749832857400179	-0.000680167751852423
313	75.7608032226563	-8.43796062469482	3.24057936668396	0.00321592413820326	-0.00132951640989631	-0.0100957229733467	-0.00944637414067984
314	74.4621047973633	-8.11328601837158	3.1756443977356	-0.00295288790948689	-0.00392691092565656	-0.00619963090866804	-0.00327756232582033
315	73.1634063720703	-7.13926362991333	3.30551409721375	0.00191722682211548	0.00970941036939621	-0.00977104809135199	-0.0133424662053585
316	76.4101486206055	-9.41198348999023	3.43538379669189	-0.00230353930965066	0.0158782228827477	-0.0282774847000837	-0.0208099745213985
317	76.4101486206055	-8.43796062469482	2.78603529930115	-0.00295288790948689	0.00451462110504508	-0.00814767740666866	-0.0211346503347158
318	73.1634063720703	-7.78861236572266	3.04577469825745	-0.000355493422830477	0.00711201597005129	-0.0113944197073579	-0.0188619289547205
319	74.4621047973633	-7.13926362991333	2.98083996772766	-0.00197886489331722	0.00776136433705688	-0.00977104809135199	-0.0110697457566857
320	73.1634063720703	-7.46393775939941	2.98083996772766	-0.0107450718060136	0.00386527273803949	-0.00879702530801296	-0.00652430532500148
321	71.8647079467773	-6.81458902359009	3.11070966720581	-0.0165892094373703	0.00678734155371785	-0.0120437685400248	0.00321592413820326
322	71.8647079467773	-6.489914894104	3.1756443977356	0.000618529506027699	0.00451462110504508	0.000618529506027699	-0.000355493422830477
323	75.111457824707	-8.11328601837158	3.04577469825745	-0.00587495695799589	0.00321592413820326	-0.00814767740666866	0.00386527273803949
324	73.1634063720703	-7.13926362991333	3.11070966720581	-0.00457625929266214	-0.000355493422830477	0.00646266713738441	-0.00132951640989631
325	76.4101486206055	-8.11328601837158	3.11070966720581	0.00354059832170606	-0.00847235135734081	0.00776136433705688	0.0100340843200684
326	75.111457824707	-6.81458902359009	2.656165599823	-0.00879702530801296	-0.00230353930965066	0.00418994715437293	0.0200989879667759
327	75.7608032226563	-8.11328601837158	3.30551409721375	0.0197743140161037	-0.00425158534198999	0.00451462110504508	0.0213976856321096
328	75.111457824707	-8.43796062469482	3.1756443977356	0.0188002903014421	-0.0026282137259841	0.00516396993771195	0.012956153601408
329	74.4621047973633	-6.81458902359009	2.78603529930115	-0.000355493422830477	-0.0120437685400248	0.00938473641872406	0.000943203864153475
330	73.1634063720703	-7.78861236572266	2.9159049987793	0.00613799272105098	-0.0100957229733467	0.00483929552137852	0.00159255252219737
331	75.111457824707	-8.76263523101807	2.9159049987793	-0.00587495695799589	-0.0026282137259841	0.00354059832170606	0.00516396993771195
332	75.7608032226563	-8.43796062469482	3.1756443977356	0.00548864435404539	-0.00197886489331722	0.000618529506027699	0.000293855206109583
333	75.7608032226563	-7.78861236572266	3.37044906616211	0.00581331877037883	0.000943203864153475	-0.00197886489331722	-0.00684897974133492
334	72.5140609741211	-6.81458902359009	3.1756443977356	0.0022419011220336	0.00451462110504508	-0.00652430532500148	-0.00230353930965066
335	70.5660171508789	-6.81458902359009	2.98083996772766	-0.00814767740666866	0.00191722682211548	-0.00522560812532902	-0.000355493422830477
336	74.4621047973633	-8.11328601837158	2.85097002983093	-0.0191866029053926	0.00841071270406246	-0.0172385573387146	-0.02697878703475
337	73.1634063720703	-6.81458902359009	2.98083996772766	-0.0123684434220195	0.0106834331527352	-0.0107450718060136	-0.0185372550040483
338	75.111457824707	-8.11328601837158	3.04577469825745	-0.00230353930965066	0.00711201597005129	-0.0208099745213985	-0.0165892094373703
339	75.7608032226563	-7.46393775939941	3.24057936668396	0.00191722682211548	0.00678734155371785	-0.0133424662053585	-0.00425158534198999
340	75.111457824707	-8.76263523101807	3.37044906616211	0.00418994715437293	0.00808603875339031	-0.00782300252467394	-0.00197886489331722
341	75.111457824707	-8.11328601837158	3.04577469825745	-0.00132951640989631	0.00126787810586393	-0.00749832857400179	-0.00230353930965066
342	74.4621047973633	-6.489914894104	2.85097002983093	0.00126787810586393	0.00191722682211548	0.00613799272105098	0.000618529506027699
343	75.111457824707	-7.46393775939941	3.1756443977356	0.00483929552137852	-0.00555028254166245	0.000293855206109583	-0.00100484199356288
344	75.7608032226563	-9.08730983734131	3.43538379669189	0.00451462110504508	-0.0107450718060136	-0.00879702530801296	0.00970941036939621
345	75.111457824707	-9.41198348999023	3.37044906616211	-0.00100484199356288	-0.0143164889886975	0.00743668992072344	0.00321592413820326
346	75.111457824707	-8.11328601837158	3.50031876564026	0.00483929552137852	-0.00944637414067984	0.00646266713738441	0.0116574559360743
347	74.4621047973633	-7.13926362991333	3.24057936668396	0.00354059832170606	-0.00230353930965066	0.00613799272105098	0.0213976856321096
348	73.8127593994141	-6.489914894104	2.9159049987793	0.011982130818069	-0.0113944197073579	0.0100340843200684	0.0188002903014421
349	71.2153625488281	-6.81458902359009	2.9159049987793	-0.00619963090866804	-0.00522560812532902	0.00776136433705688	0.0116574559360743
350	71.2153625488281	-6.81458902359009	3.04577469825745	0.00451462110504508	-0.0113944197073579	0.00938473641872406	0.00418994715437293
351	72.5140609741211	-6.489914894104	3.04577469825745	-0.0026282137259841	-0.00230353930965066	0.011982130818069	-0.00684897974133492
352	73.8127593994141	-6.81458902359009	3.24057936668396	0.00354059832170606	-0.00327756232582033	0.00938473641872406	0.00678734155371785
353	75.7608032226563	-7.46393775939941	3.1756443977356	0.0168522447347641	-0.00522560812532902	0.0113327819854021	-0.00295288790948689
354	73.8127593994141	-7.46393775939941	2.78603529930115	-0.00132951640989631	0.00483929552137852	-0.00684897974133492	0.00451462110504508
355	73.8127593994141	-7.78861236572266	2.85097002983093	-0.00100484199356288	0.0123068047687411	-0.0152905117720366	-0.00684897974133492
356	72.5140609741211	-6.489914894104	2.9159049987793	-0.0133424662053585	0.0155535480007529	-0.0113944197073579	-0.0282774847000837
357	73.1634063720703	-7.78861236572266	3.63018846511841	-0.00327756232582033	0.0168522447347641	-0.0126931173726916	-0.0195112787187099
358	75.7608032226563	-8.43796062469482	3.69512343406677	0.00159255252219737	-0.0026282137259841	-0.0175632312893867	-0.0139918150380254
359	75.7608032226563	-8.76263523101807	3.63018846511841	0.000618529506027699	0.00126787810586393	-0.00912170019000769	0.00321592413820326
360	75.7608032226563	-8.11328601837158	3.04577469825745	-0.00652430532500148	-0.00749832857400179	-0.0175632312893867	0.00548864435404539
361	75.111457824707	-7.46393775939941	3.11070966720581	-0.000680167751852423	0.00743668992072344	-3.08191010844894e-05	0.00191722682211548
362	73.8127593994141	-7.78861236572266	3.50031876564026	0.0022419011220336	0.00581331877037883	-0.00977104809135199	0.00516396993771195
363	71.8647079467773	-6.81458902359009	2.9159049987793	-0.00457625929266214	0.000293855206109583	-0.00165419070981443	0.00386527273803949
364	71.8647079467773	-7.46393775939941	3.37044906616211	-0.00912170019000769	0.00289124972186983	-3.08191010844894e-05	0.00483929552137852
365	72.5140609741211	-6.489914894104	3.43538379669189	-0.0026282137259841	0.00743668992072344	0.00841071270406246	0.00581331877037883
366	74.4621047973633	-7.13926362991333	3.04577469825745	0.01100810803473	0.000293855206109583	0.011982130818069	0.0265924744307995
367	73.1634063720703	-6.489914894104	2.9159049987793	-0.000680167751852423	-0.0198359526693821	0.00970941036939621	0.0136055024340749
368	73.1634063720703	-6.16524076461792	2.72110033035278	0.01100810803473	-0.0117190945893526	0.00906006153672934	0.011982130818069
369	74.4621047973633	-7.13926362991333	3.11070966720581	-0.00165419070981443	-0.0188619289547205	-0.00100484199356288	0.0165275707840919
370	75.7608032226563	-7.78861236572266	3.37044906616211	-0.00425158534198999	-0.00132951640989631	0.00418994715437293	0.00808603875339031
371	75.111457824707	-7.46393775939941	3.43538379669189	0.0022419011220336	0.00711201597005129	-0.00132951640989631	-0.00230353930965066
372	73.8127593994141	-6.489914894104	3.1756443977356	0.000618529506027699	0.0022419011220336	-0.00522560812532902	-0.00425158534198999
373	73.1634063720703	-6.81458902359009	2.78603529930115	0.00386527273803949	-0.000355493422830477	-0.00717365415766835	-0.00912170019000769
374	74.4621047973633	-8.11328601837158	3.24057936668396	-0.00100484199356288	-0.00230353930965066	-0.00912170019000769	0.00321592413820326
375	75.7608032226563	-8.11328601837158	3.24057936668396	-0.00360223650932312	-0.00100484199356288	-0.00684897974133492	-0.00392691092565656
376	73.1634063720703	-6.16524076461792	3.04577469825745	-0.0107450718060136	0.0178262684494257	-0.0156151866540313	-0.023407369852066
377	74.4621047973633	-7.13926362991333	3.43538379669189	-0.00814767740666866	0.0113327819854021	-0.0204853005707264	-0.0175632312893867
378	72.5140609741211	-7.13926362991333	3.1756443977356	-0.0110697457566857	0.00711201597005129	-0.0191866029053926	-0.0100957229733467
379	72.5140609741211	-6.16524076461792	2.85097002983093	-0.0136671401560307	0.00483929552137852	-0.00392691092565656	-0.00327756232582033
380	74.4621047973633	-6.489914894104	2.85097002983093	-0.0026282137259841	0.00191722682211548	-0.00749832857400179	0.00289124972186983
381	74.4621047973633	-7.13926362991333	2.78603529930115	-0.00100484199356288	0.00906006153672934	-0.00490093370899558	-0.00425158534198999
382	75.7608032226563	-6.81458902359009	3.11070966720581	0.00256657530553639	0.00808603875339031	-0.00684897974133492	-0.00522560812532902
383	73.1634063720703	-5.84056615829468	3.04577469825745	0.00256657530553639	-0.00100484199356288	-0.0126931173726916	0.00354059832170606
384	73.8127593994141	-6.489914894104	2.98083996772766	0.000293855206109583	0.00451462110504508	-0.00165419070981443	0.00386527273803949
385	73.8127593994141	-5.84056615829468	2.85097002983093	-0.00197886489331722	-0.00360223650932312	0.0106834331527352	0.000293855206109583
386	73.8127593994141	-6.489914894104	2.85097002983093	0.00743668992072344	-0.00457625929266214	0.00776136433705688	0.01847561635077
387	75.111457824707	-7.13926362991333	3.04577469825745	0.0100340843200684	-0.0211346503347158	0.00711201597005129	0.0142548503354192
388	75.111457824707	-7.46393775939941	3.24057936668396	0.00289124972186983	-0.00912170019000769	0.00548864435404539	0.00970941036939621
389	75.7608032226563	-7.46393775939941	3.43538379669189	0.00613799272105098	-0.0026282137259841	0.00711201597005129	0.00289124972186983
390	74.4621047973633	-7.46393775939941	3.30551409721375	0.00516396993771195	-0.000355493422830477	0.00743668992072344	0.00256657530553639
391	72.5140609741211	-6.81458902359009	3.11070966720581	-0.0026282137259841	0.00743668992072344	0.00646266713738441	-0.00230353930965066
392	71.8647079467773	-6.81458902359009	3.04577469825745	-0.00295288790948689	0.00678734155371785	0.00126787810586393	-0.00392691092565656
393	71.8647079467773	-5.84056615829468	3.24057936668396	0.0022419011220336	0.00451462110504508	-0.00360223650932312	-0.00684897974133492
394	75.111457824707	-7.13926362991333	3.50031876564026	-0.000680167751852423	0.00256657530553639	-0.00977104809135199	-0.00360223650932312
395	75.111457824707	-6.489914894104	3.43538379669189	-0.0026282137259841	0.00678734155371785	-0.0107450718060136	-0.0117190945893526
396	75.7608032226563	-6.81458902359009	3.30551409721375	-0.0107450718060136	0.0175015944987535	-0.00912170019000769	-0.0195112787187099
397	75.7608032226563	-7.13926362991333	2.72110033035278	0.00126787810586393	0.01100810803473	-0.0136671401560307	-0.0211346503347158
398	72.5140609741211	-5.51589202880859	2.98083996772766	0.000943203864153475	0.01100810803473	-0.0185372550040483	-0.0126931173726916
399	73.8127593994141	-5.84056615829468	3.24057936668396	-0.00912170019000769	0.00159255252219737	-0.0117190945893526	-0.0026282137259841
400	75.111457824707	-6.489914894104	2.98083996772766	-0.00360223650932312	-0.00132951640989631	-0.00619963090866804	-0.00555028254166245
401	73.8127593994141	-7.46393775939941	3.04577469825745	-0.00327756232582033	-3.08191010844894e-05	-0.00230353930965066	-0.00132951640989631
402	74.4621047973633	-6.489914894104	3.1756443977356	0.00321592413820326	0.00516396993771195	-0.00717365415766835	-0.00522560812532902
403	75.7608032226563	-7.13926362991333	3.1756443977356	0.00873538758605719	-0.00100484199356288	-0.00782300252467394	0.00548864435404539
404	73.1634063720703	-5.51589202880859	2.78603529930115	-0.00197886489331722	-0.00425158534198999	-0.00717365415766835	0.0132808275520802
405	72.5140609741211	-6.489914894104	3.1756443977356	-0.0149658378213644	0.000618529506027699	0.00776136433705688	0.0278911720961332
406	71.2153625488281	-5.51589202880859	3.11070966720581	0.00451462110504508	-0.0126931173726916	0.01100810803473	0.0220470335334539
407	73.8127593994141	-6.81458902359009	3.30551409721375	-0.0026282137259841	0.00516396993771195	0.0145795252174139	0.0194496400654316
408	73.8127593994141	-6.489914894104	3.30551409721375	0.00873538758605719	0.000943203864153475	0.00451462110504508	0.00970941036939621
409	75.111457824707	-6.81458902359009	2.9159049987793	0.00289124972186983	-0.00132951640989631	0.00191722682211548	-0.00295288790948689
410	74.4621047973633	-6.16524076461792	2.85097002983093	-0.00230353930965066	0.000293855206109583	0.0100340843200684	-0.0026282137259841
411	74.4621047973633	-7.13926362991333	3.24057936668396	-0.000355493422830477	0.00418994715437293	-0.00360223650932312	0.00354059832170606
412	75.111457824707	-7.13926362991333	3.1756443977356	-0.00782300252467394	0.00289124972186983	0.00159255252219737	-0.0107450718060136
413	73.1634063720703	-5.84056615829468	3.1756443977356	0.00256657530553639	0.000293855206109583	-0.00165419070981443	-0.00230353930965066
414	75.111457824707	-6.489914894104	3.24057936668396	-0.00425158534198999	-0.00684897974133492	-0.00944637414067984	-0.00327756232582033
415	73.1634063720703	-6.81458902359009	2.85097002983093	-0.00392691092565656	-0.00619963090866804	-0.0107450718060136	-0.00587495695799589
416	75.7608032226563	-7.46393775939941	3.04577469825745	-0.00457625929266214	0.00841071270406246	-0.0156151866540313	-0.0172385573387146
417	73.8127593994141	-5.84056615829468	2.85097002983093	-0.00295288790948689	0.0116574559360743	-0.0230826959013939	-0.0240567177534103
418	72.5140609741211	-6.16524076461792	3.11070966720581	-0.00197886489331722	0.0022419011220336	-0.00684897974133492	-0.00814767740666866
419	72.5140609741211	-6.81458902359009	3.37044906616211	-0.0100957229733467	0.00970941036939621	-0.0117190945893526	-3.08191010844894e-05
420	72.5140609741211	-7.13926362991333	3.69512343406677	-0.00132951640989631	0.00191722682211548	-0.000680167751852423	0.0022419011220336
421	75.111457824707	-6.81458902359009	3.69512343406677	-0.00165419070981443	0.0100340843200684	-0.00295288790948689	-0.00717365415766835
422	73.1634063720703	-5.51589202880859	2.72110033035278	0.00321592413820326	0.00613799272105098	-0.00717365415766835	-0.00327756232582033
423	73.1634063720703	-6.16524076461792	2.78603529930115	0.000618529506027699	-0.00490093370899558	-0.00912170019000769	0.00386527273803949
424	75.111457824707	-7.13926362991333	2.98083996772766	0.00126787810586393	0.00386527273803949	0.000618529506027699	0.00613799272105098
425	75.111457824707	-7.13926362991333	3.04577469825745	-0.00360223650932312	-3.08191010844894e-05	0.00776136433705688	0.0155535480007529
426	74.4621047973633	-5.84056615829468	3.37044906616211	-0.00197886489331722	-0.0117190945893526	0.00970941036939621	0.0220470335334539
427	75.111457824707	-6.81458902359009	3.69512343406677	0.00516396993771195	-0.0279528107494116	0.0126314787194133	0.0123068047687411
428	74.4621047973633	-7.78861236572266	3.24057936668396	0.0126314787194133	-0.00522560812532902	0.00581331877037883	0.0165275707840919
429	73.8127593994141	-6.81458902359009	2.9159049987793	-0.00165419070981443	-0.0143164889886975	0.00613799272105098	-0.0139918150380254
430	72.5140609741211	-6.16524076461792	2.9159049987793	-0.00295288790948689	-0.00295288790948689	0.00548864435404539	0.00613799272105098
431	74.4621047973633	-5.84056615829468	2.85097002983093	0.0022419011220336	0.00126787810586393	0.00743668992072344	-0.00684897974133492
432	73.1634063720703	-6.489914894104	3.30551409721375	-0.00100484199356288	0.00548864435404539	0.00289124972186983	-0.00132951640989631
433	71.8647079467773	-7.46393775939941	3.63018846511841	-0.00879702530801296	-0.00782300252467394	-0.000680167751852423	-0.000680167751852423
434	71.2153625488281	-5.84056615829468	2.98083996772766	-0.00652430532500148	0.00191722682211548	-0.00782300252467394	-0.00684897974133492
435	73.1634063720703	-6.16524076461792	3.24057936668396	-0.0026282137259841	0.00126787810586393	-0.00425158534198999	-0.00230353930965066
436	77.0595016479492	-5.51589202880859	3.04577469825745	-0.00132951640989631	0.01100810803473	-0.00749832857400179	-0.0224333461374044
437	73.8127593994141	-5.51589202880859	2.98083996772766	0.00483929552137852	0.0152288740500808	-0.021459324285388	-0.0247060675173998
438	75.111457824707	-6.489914894104	2.85097002983093	0.0022419011220336	-0.00360223650932312	-0.0185372550040483	-0.00717365415766835
439	75.7608032226563	-6.489914894104	3.43538379669189	-0.00619963090866804	0.00126787810586393	-0.0143164889886975	-0.0104203969240189
440	74.4621047973633	-6.489914894104	3.37044906616211	-0.00652430532500148	0.00711201597005129	-0.00977104809135199	0.00321592413820326
441	75.111457824707	-7.46393775939941	2.98083996772766	-0.00977104809135199	0.000293855206109583	-3.08191010844894e-05	0.000943203864153475
442	74.4621047973633	-7.78861236572266	3.1756443977356	-3.08191010844894e-05	-0.00522560812532902	-0.00197886489331722	-0.00230353930965066
443	74.4621047973633	-6.81458902359009	3.04577469825745	0.000293855206109583	-0.00684897974133492	-0.00360223650932312	-3.08191010844894e-05
444	73.8127593994141	-7.13926362991333	3.1756443977356	0.000618529506027699	-0.00425158534198999	-0.00100484199356288	-0.00814767740666866
445	73.8127593994141	-6.81458902359009	3.56525373458862	0.00289124972186983	-0.0120437685400248	0.00906006153672934	0.0171769186854362
446	73.1634063720703	-6.81458902359009	3.63018846511841	-0.00165419070981443	-0.0026282137259841	0.0116574559360743	0.0188002903014421
447	71.2153625488281	-6.489914894104	2.85097002983093	0.00418994715437293	-0.0100957229733467	0.00451462110504508	0.0155535480007529
448	73.1634063720703	-5.84056615829468	2.9159049987793	-0.00197886489331722	-0.00944637414067984	0.00711201597005129	0.0158782228827477
449	73.1634063720703	-5.19121742248535	3.04577469825745	0.00256657530553639	-0.0026282137259841	0.00321592413820326	-3.08191010844894e-05
450	72.5140609741211	-6.16524076461792	2.98083996772766	0.00126787810586393	-0.00749832857400179	0.00191722682211548	0.0103587592020631
451	72.5140609741211	-5.84056615829468	2.9159049987793	0.0022419011220336	0.00289124972186983	-0.0026282137259841	-0.00360223650932312
452	74.4621047973633	-6.489914894104	3.1756443977356	0.00126787810586393	0.0126314787194133	-0.000680167751852423	-0.00717365415766835
453	75.7608032226563	-6.81458902359009	3.04577469825745	0.00289124972186983	0.00354059832170606	-0.00652430532500148	-0.00132951640989631
454	73.1634063720703	-5.84056615829468	2.9159049987793	0.00354059832170606	0.00581331877037883	-0.00717365415766835	-0.00197886489331722
455	74.4621047973633	-8.43796062469482	3.50031876564026	-0.00230353930965066	0.00289124972186983	-0.0130177913233638	-0.00295288790948689
456	73.1634063720703	-7.13926362991333	2.85097002983093	-0.00587495695799589	0.00970941036939621	-0.0120437685400248	-0.0191866029053926
457	75.111457824707	-6.81458902359009	3.30551409721375	-0.00587495695799589	0.0116574559360743	-0.00522560812532902	-0.0159398596733809
458	75.111457824707	-6.81458902359009	3.63018846511841	-0.00522560812532902	0.00841071270406246	-0.0201606266200542	-0.00977104809135199
459	70.5660171508789	-5.19121742248535	2.9159049987793	-0.00587495695799589	0.00646266713738441	-0.00652430532500148	0.000293855206109583
460	70.5660171508789	-6.16524076461792	2.9159049987793	-0.00457625929266214	0.00516396993771195	-0.0136671401560307	0.000943203864153475
461	72.5140609741211	-5.84056615829468	2.9159049987793	-0.000355493422830477	0.00613799272105098	-0.000355493422830477	-0.00360223650932312
462	74.4621047973633	-6.489914894104	3.1756443977356	0.0217223595827818	0.0106834331527352	-0.00684897974133492	0.0113327819854021
463	75.111457824707	-6.489914894104	3.24057936668396	0.00191722682211548	0.00516396993771195	-0.00197886489331722	0.00548864435404539
464	73.1634063720703	-5.51589202880859	3.04577469825745	-0.00327756232582033	0.00256657530553639	-0.00587495695799589	0.00678734155371785
465	72.5140609741211	-5.51589202880859	3.1756443977356	-0.00847235135734081	-0.00230353930965066	0.0103587592020631	0.0113327819854021
466	73.1634063720703	-6.81458902359009	3.04577469825745	0.0188002903014421	-0.00652430532500148	0.0106834331527352	0.00321592413820326
467	73.1634063720703	-5.84056615829468	2.98083996772766	0.00711201597005129	0.00516396993771195	0.00776136433705688	0.0168522447347641
468	73.1634063720703	-7.13926362991333	2.98083996772766	0.0100340843200684	-0.0159398596733809	0.0106834331527352	0.0178262684494257
469	73.1634063720703	-7.13926362991333	3.30551409721375	-3.08191010844894e-05	-0.00619963090866804	0.00613799272105098	0.0171769186854362
470	72.5140609741211	-6.81458902359009	3.56525373458862	-0.00132951640989631	-0.00684897974133492	0.00516396993771195	-0.00587495695799589
471	72.5140609741211	-5.19121742248535	3.1756443977356	-0.0026282137259841	0.00548864435404539	0.0103587592020631	-0.00100484199356288
472	71.8647079467773	-5.84056615829468	2.85097002983093	-0.00295288790948689	0.000618529506027699	-0.00684897974133492	-0.00360223650932312
473	72.5140609741211	-7.46393775939941	3.11070966720581	0.000943203864153475	0.00321592413820326	-0.0117190945893526	0.00256657530553639
474	69.2673187255859	-5.84056615829468	3.1756443977356	-0.0117190945893526	0.0022419011220336	0.000618529506027699	-0.00165419070981443
475	73.8127593994141	-7.13926362991333	3.24057936668396	-0.0120437685400248	0.00613799272105098	-0.0100957229733467	-0.00619963090866804
476	72.5140609741211	-5.19121742248535	3.11070966720581	-0.00165419070981443	0.0113327819854021	-0.0117190945893526	-0.0263294391334057
477	75.111457824707	-6.489914894104	3.50031876564026	0.000943203864153475	0.0126314787194133	-0.0136671401560307	-0.0159398596733809
478	73.1634063720703	-5.51589202880859	2.72110033035278	-0.00912170019000769	0.00289124972186983	-0.0156151866540313	-0.00847235135734081
479	72.5140609741211	-5.84056615829468	2.85097002983093	-0.000355493422830477	-0.00100484199356288	-0.0133424662053585	0.000618529506027699
480	73.8127593994141	-6.16524076461792	3.11070966720581	0.00418994715437293	0.01100810803473	-0.0100957229733467	0.00581331877037883
481	73.1634063720703	-5.84056615829468	3.37044906616211	-0.00457625929266214	0.00418994715437293	-3.08191010844894e-05	-0.00912170019000769
482	73.1634063720703	-6.16524076461792	3.1756443977356	-0.00295288790948689	-0.00132951640989631	0.00191722682211548	0.00386527273803949
483	74.4621047973633	-7.78861236572266	3.1756443977356	0.00581331877037883	-0.00847235135734081	-0.00197886489331722	-0.00100484199356288
484	74.4621047973633	-7.78861236572266	3.11070966720581	-3.08191010844894e-05	-0.00814767740666866	-0.00327756232582033	0.00808603875339031
485	72.5140609741211	-6.16524076461792	2.85097002983093	-0.00132951640989631	-0.00230353930965066	-0.000680167751852423	0.0106834331527352
486	73.1634063720703	-6.489914894104	3.11070966720581	-0.00684897974133492	0.00808603875339031	0.0210730116814375	0.0233457311987877
487	69.9166641235352	-5.51589202880859	3.04577469825745	-0.0107450718060136	-0.00619963090866804	0.00873538758605719	0.0171769186854362
488	70.5660171508789	-5.84056615829468	3.04577469825745	0.00321592413820326	-0.00555028254166245	0.00743668992072344	0.0152288740500808
489	71.8647079467773	-5.51589202880859	3.1756443977356	-0.00360223650932312	-0.0107450718060136	0.00776136433705688	0.0100340843200684
490	73.1634063720703	-5.51589202880859	3.04577469825745	0.00548864435404539	0.00256657530553639	0.00191722682211548	-0.00165419070981443
491	73.8127593994141	-5.19121742248535	2.656165599823	-0.00132951640989631	0.00938473641872406	-0.00360223650932312	-0.00652430532500148
492	74.4621047973633	-6.489914894104	2.78603529930115	0.00321592413820326	-0.00100484199356288	-0.00490093370899558	-0.000355493422830477
493	73.8127593994141	-5.51589202880859	3.04577469825745	-3.08191010844894e-05	-0.00197886489331722	-0.00912170019000769	-0.00165419070981443
494	73.1634063720703	-6.16524076461792	3.04577469825745	-0.0026282137259841	-0.000355493422830477	-0.00619963090866804	0.000943203864153475
495	75.111457824707	-7.13926362991333	3.37044906616211	-0.00814767740666866	0.00483929552137852	-0.00522560812532902	-0.00782300252467394
496	73.8127593994141	-8.11328601837158	3.50031876564026	-0.0139918150380254	0.01100810803473	-0.0136671401560307	-0.02697878703475
497	74.4621047973633	-7.13926362991333	3.04577469825745	-0.00944637414067984	0.00873538758605719	-0.0120437685400248	-0.021459324285388
498	72.5140609741211	-5.19121742248535	2.72110033035278	-0.00652430532500148	0.00516396993771195	-0.0113944197073579	-0.0165892094373703
499	73.8127593994141	-6.81458902359009	3.24057936668396	-0.0100957229733467	0.0103587592020631	-0.0107450718060136	-0.00360223650932312
500	73.1634063720703	-6.81458902359009	3.1756443977356	-0.0130177913233638	0.00548864435404539	-0.00587495695799589	-0.000355493422830477
501	72.5140609741211	-6.81458902359009	3.24057936668396	-0.0100957229733467	0.0113327819854021	-0.00132951640989631	0.000618529506027699
502	75.111457824707	-6.81458902359009	3.50031876564026	-0.00425158534198999	0.00451462110504508	-0.00392691092565656	0.0022419011220336
503	75.7608032226563	-6.489914894104	3.1756443977356	-0.000355493422830477	-0.00165419070981443	-0.0026282137259841	-0.00619963090866804
504	72.5140609741211	-5.51589202880859	2.9159049987793	0.00776136433705688	0.000293855206109583	-0.00684897974133492	0.00483929552137852
505	75.111457824707	-6.81458902359009	2.9159049987793	0.00451462110504508	0.000618529506027699	0.00256657530553639	0.00159255252219737
506	75.111457824707	-6.81458902359009	3.24057936668396	-0.00327756232582033	-0.00165419070981443	0.011982130818069	0.0194496400654316
507	73.1634063720703	-5.84056615829468	3.37044906616211	0.00841071270406246	0.000293855206109583	0.00418994715437293	0.0152288740500808
508	73.1634063720703	-5.84056615829468	3.1756443977356	0.00841071270406246	-0.0110697457566857	0.0123068047687411	0.0152288740500808
509	73.1634063720703	-6.489914894104	3.1756443977356	0.000618529506027699	-0.0139918150380254	0.00289124972186983	0.0207483377307653
510	73.1634063720703	-7.13926362991333	2.85097002983093	-0.00360223650932312	-0.00879702530801296	0.0022419011220336	-0.00749832857400179
511	75.111457824707	-7.46393775939941	3.37044906616211	-0.00619963090866804	-0.000680167751852423	0.00159255252219737	0.000618529506027699
512	75.111457824707	-7.13926362991333	3.56525373458862	0.000943203864153475	-0.00100484199356288	0.00256657530553639	-0.00782300252467394
513	72.5140609741211	-5.19121742248535	3.24057936668396	0.00256657530553639	-3.08191010844894e-05	-0.00230353930965066	-0.00132951640989631
514	73.8127593994141	-7.46393775939941	3.69512343406677	-0.0100957229733467	-0.00392691092565656	-0.00230353930965066	-0.00360223650932312
515	71.2153625488281	-5.51589202880859	3.63018846511841	-0.00782300252467394	0.00776136433705688	-0.00717365415766835	-0.0113944197073579
516	75.111457824707	-7.13926362991333	3.11070966720581	-0.0133424662053585	0.0113327819854021	-0.00490093370899558	-0.0247060675173998
517	74.4621047973633	-5.84056615829468	2.9159049987793	-0.000355493422830477	0.0155535480007529	-0.0117190945893526	-0.0208099745213985
518	73.8127593994141	-6.489914894104	3.04577469825745	-0.0026282137259841	0.00516396993771195	-0.0152905117720366	-0.00847235135734081
519	75.7608032226563	-6.81458902359009	3.24057936668396	0.000943203864153475	0.00159255252219737	-0.0182125810533762	-0.00749832857400179
520	74.4621047973633	-6.81458902359009	3.1756443977356	-0.0149658378213644	0.000293855206109583	-0.00652430532500148	-0.00360223650932312
521	75.111457824707	-7.46393775939941	3.56525373458862	-0.00652430532500148	0.00516396993771195	0.00321592413820326	0.00256657530553639
522	73.8127593994141	-6.489914894104	3.11070966720581	-0.00100484199356288	0.00451462110504508	-0.00490093370899558	-0.000355493422830477
523	73.1634063720703	-6.489914894104	2.85097002983093	-0.00587495695799589	-0.00717365415766835	-0.00197886489331722	0.00548864435404539
524	76.4101486206055	-8.43796062469482	2.98083996772766	-0.0026282137259841	-0.017887907102704	-0.00295288790948689	0.0123068047687411
525	75.111457824707	-6.489914894104	3.24057936668396	0.00451462110504508	0.0022419011220336	0.00548864435404539	0.0022419011220336
526	73.8127593994141	-6.81458902359009	3.43538379669189	-0.00522560812532902	0.00483929552137852	0.0175015944987535	0.0210730116814375
527	72.5140609741211	-7.13926362991333	3.50031876564026	0.0100340843200684	0.00159255252219737	0.0103587592020631	0.0145795252174139
528	70.5660171508789	-6.16524076461792	3.04577469825745	-0.000355493422830477	-0.00587495695799589	0.00159255252219737	0.0162028968334198
529	74.4621047973633	-5.84056615829468	2.9159049987793	0.0175015944987535	-0.00132951640989631	0.000943203864153475	0.00646266713738441
530	73.1634063720703	-5.19121742248535	2.85097002983093	-0.00295288790948689	0.00159255252219737	0.00516396993771195	-0.00132951640989631
531	73.8127593994141	-6.16524076461792	2.98083996772766	-0.00425158534198999	0.00159255252219737	0.00289124972186983	-0.00684897974133492
532	74.4621047973633	-6.489914894104	2.656165599823	0.00873538758605719	0.0022419011220336	-0.00782300252467394	-0.00717365415766835
533	74.4621047973633	-6.81458902359009	3.24057936668396	0.0152288740500808	-0.0026282137259841	-0.0026282137259841	-0.00230353930965066
534	73.1634063720703	-5.84056615829468	3.24057936668396	-0.000355493422830477	-0.00327756232582033	-0.00684897974133492	-0.00100484199356288
535	72.5140609741211	-5.51589202880859	3.11070966720581	-0.00587495695799589	0.00678734155371785	-0.00619963090866804	-0.0117190945893526
536	73.1634063720703	-6.81458902359009	2.98083996772766	0.00451462110504508	0.00873538758605719	-0.0152905117720366	-0.0240567177534103
537	74.4621047973633	-8.11328601837158	3.11070966720581	-0.00587495695799589	0.000943203864153475	-0.0156151866540313	-0.02697878703475
538	73.8127593994141	-7.46393775939941	3.1756443977356	0.00516396993771195	0.00483929552137852	-0.0026282137259841	-0.0172385573387146
539	75.111457824707	-7.13926362991333	3.30551409721375	-0.00360223650932312	-0.000680167751852423	-0.0120437685400248	-0.00814767740666866
540	74.4621047973633	-6.81458902359009	3.1756443977356	-0.00132951640989631	0.00354059832170606	-0.00100484199356288	0.000618529506027699
541	73.1634063720703	-7.13926362991333	3.11070966720581	-0.00555028254166245	0.00970941036939621	-0.00619963090866804	0.00711201597005129
542	73.1634063720703	-6.81458902359009	3.1756443977356	-0.00912170019000769	0.000618529506027699	-0.000680167751852423	0.00256657530553639
543	73.1634063720703	-5.84056615829468	2.98083996772766	-0.000680167751852423	0.00386527273803949	-0.00392691092565656	0.00581331877037883
544	73.1634063720703	-5.84056615829468	2.78603529930115	0.00159255252219737	-0.00457625929266214	-0.00879702530801296	0.00483929552137852
545	73.8127593994141	-6.16524076461792	2.85097002983093	-0.00197886489331722	-0.00457625929266214	0.00548864435404539	0.00873538758605719
546	75.7608032226563	-7.13926362991333	3.50031876564026	0.00191722682211548	-0.00814767740666866	0.011982130818069	0.0230210572481155
547	73.1634063720703	-5.51589202880859	2.72110033035278	-0.00230353930965066	0.00126787810586393	0.00613799272105098	0.0207483377307653
548	72.5140609741211	-5.84056615829468	3.04577469825745	0.0145795252174139	-3.08191010844894e-05	-0.00295288790948689	0.0103587592020631
549	72.5140609741211	-6.16524076461792	2.9159049987793	0.0181509424000978	-0.0123684434220195	0.0116574559360743	0.0155535480007529
550	72.5140609741211	-6.81458902359009	3.37044906616211	-0.00652430532500148	-0.00522560812532902	0.00646266713738441	0.00841071270406246
551	73.1634063720703	-6.81458902359009	3.43538379669189	-0.00814767740666866	-0.00814767740666866	0.00321592413820326	0.0149041991680861
552	73.1634063720703	-5.19121742248535	3.50031876564026	0.00354059832170606	-0.00132951640989631	0.00451462110504508	-0.00555028254166245
553	72.5140609741211	-6.489914894104	3.56525373458862	-0.00295288790948689	-0.00230353930965066	-0.0100957229733467	-0.0026282137259841
554	71.2153625488281	-5.51589202880859	3.04577469825745	-0.00555028254166245	0.00451462110504508	-0.00392691092565656	-0.00165419070981443
555	71.8647079467773	-6.81458902359009	3.1756443977356	-0.0123684434220195	0.00126787810586393	-0.00717365415766835	-0.0110697457566857
556	72.5140609741211	-5.51589202880859	2.9159049987793	-0.0107450718060136	0.00483929552137852	-0.00555028254166245	-0.0208099745213985
557	73.1634063720703	-6.16524076461792	3.1756443977356	0.00256657530553639	0.00256657530553639	-0.00360223650932312	-0.0292515084147453
558	75.111457824707	-6.16524076461792	3.30551409721375	-0.00165419070981443	0.0022419011220336	-0.0185372550040483	-0.0156151866540313
559	71.8647079467773	-5.51589202880859	3.24057936668396	-0.0104203969240189	0.00483929552137852	-0.0172385573387146	-0.0126931173726916
560	71.8647079467773	-5.51589202880859	2.72110033035278	0.00289124972186983	0.0103587592020631	-0.0113944197073579	-0.00197886489331722
561	73.1634063720703	-5.51589202880859	2.85097002983093	-0.00425158534198999	0.00418994715437293	-0.00425158534198999	0.00581331877037883
562	73.8127593994141	-6.16524076461792	2.85097002983093	0.000943203864153475	0.00256657530553639	-0.000355493422830477	-0.00555028254166245
563	73.8127593994141	-7.13926362991333	3.30551409721375	0.000943203864153475	0.00126787810586393	-0.0143164889886975	0.00581331877037883
564	72.5140609741211	-6.16524076461792	2.98083996772766	0.00256657530553639	-0.0110697457566857	-0.00619963090866804	0.00321592413820326
565	71.8647079467773	-5.51589202880859	3.37044906616211	-0.00100484199356288	0.00581331877037883	0.00354059832170606	0.00906006153672934
566	73.1634063720703	-6.489914894104	3.04577469825745	-3.08191010844894e-05	0.0022419011220336	0.0149041991680861	0.0175015944987535
567	69.9166641235352	-4.86654329299927	2.78603529930115	0.00191722682211548	-0.00652430532500148	0.011982130818069	0.0226963832974434
568	69.9166641235352	-6.16524076461792	3.1756443977356	-0.00652430532500148	-0.0152905117720366	-3.08191010844894e-05	0.00938473641872406
569	71.8647079467773	-5.51589202880859	3.1756443977356	-0.00360223650932312	-0.00912170019000769	0.0126314787194133	0.00808603875339031
570	73.1634063720703	-6.489914894104	3.37044906616211	0.000618529506027699	0.000293855206109583	0.00906006153672934	0.00970941036939621
571	73.1634063720703	-6.16524076461792	3.50031876564026	-0.00197886489331722	0.0022419011220336	0.00678734155371785	-0.000680167751852423
572	71.8647079467773	-5.19121742248535	2.9159049987793	0.00451462110504508	0.000293855206109583	0.00126787810586393	-0.00555028254166245
573	74.4621047973633	-5.51589202880859	2.52629590034485	0.000293855206109583	0.00516396993771195	-0.00944637414067984	-0.00652430532500148
574	73.8127593994141	-5.84056615829468	3.04577469825745	0.00256657530553639	-3.08191010844894e-05	-0.000355493422830477	-0.00100484199356288
575	73.8127593994141	-5.84056615829468	3.30551409721375	-0.00132951640989631	0.00354059832170606	-0.00782300252467394	-0.0110697457566857
576	74.4621047973633	-6.489914894104	3.24057936668396	-0.00879702530801296	0.0100340843200684	-0.0120437685400248	-0.0230826959013939
577	73.8127593994141	-6.489914894104	3.37044906616211	-0.00555028254166245	0.00418994715437293	-0.00977104809135199	-0.0185372550040483
578	73.1634063720703	-6.81458902359009	3.24057936668396	-0.000680167751852423	-0.000680167751852423	-0.0143164889886975	-0.0133424662053585
579	72.5140609741211	-5.19121742248535	2.9159049987793	0.00354059832170606	-0.000355493422830477	-0.00132951640989631	-0.00652430532500148
580	72.5140609741211	-4.86654329299927	2.85097002983093	-0.00100484199356288	-3.08191010844894e-05	-0.00360223650932312	0.00354059832170606
581	72.5140609741211	-4.86654329299927	3.24057936668396	-0.00295288790948689	0.000943203864153475	-0.0133424662053585	0.00321592413820326
582	70.5660171508789	-5.51589202880859	3.30551409721375	-0.00100484199356288	0.00354059832170606	0.000943203864153475	0.00483929552137852
583	73.1634063720703	-5.51589202880859	3.30551409721375	-0.00425158534198999	0.00613799272105098	-0.00587495695799589	0.00418994715437293
584	71.8647079467773	-4.86654329299927	3.37044906616211	0.00354059832170606	-0.00490093370899558	-3.08191010844894e-05	0.00873538758605719
585	73.1634063720703	-5.19121742248535	3.1756443977356	-0.0026282137259841	0.00386527273803949	0.00354059832170606	0.00808603875339031
586	71.8647079467773	-4.54186916351318	2.72110033035278	-0.00165419070981443	0.000618529506027699	0.0162028968334198	0.0194496400654316
587	72.5140609741211	-5.84056615829468	3.24057936668396	0.00711201597005129	-0.00360223650932312	0.0106834331527352	0.0155535480007529
588	73.8127593994141	-6.16524076461792	3.50031876564026	0.0295145437121391	-0.00944637414067984	-0.00230353930965066	0.0106834331527352
589	73.8127593994141	-5.19121742248535	3.63018846511841	0.00646266713738441	-0.0026282137259841	0.00548864435404539	0.0288651939481497
590	74.4621047973633	-6.16524076461792	3.56525373458862	-0.00197886489331722	-0.00619963090866804	0.00711201597005129	0.000943203864153475
591	74.4621047973633	-6.81458902359009	3.24057936668396	-0.00132951640989631	-0.00522560812532902	0.000293855206109583	-0.00944637414067984
592	73.8127593994141	-7.13926362991333	3.11070966720581	-0.00360223650932312	-0.00327756232582033	0.00159255252219737	-0.00490093370899558
593	71.8647079467773	-5.84056615829468	2.85097002983093	0.00646266713738441	0.00321592413820326	-0.00912170019000769	-0.00522560812532902
594	73.1634063720703	-5.51589202880859	3.11070966720581	0.00906006153672934	0.0022419011220336	0.00581331877037883	-0.00392691092565656
595	72.5140609741211	-4.54186916351318	3.04577469825745	-0.00587495695799589	0.00483929552137852	-0.0110697457566857	-3.08191010844894e-05
596	71.2153625488281	-5.51589202880859	3.50031876564026	-0.0169138833880424	0.0113327819854021	-0.0100957229733467	-0.0237320438027382
597	71.2153625488281	-4.86654329299927	3.30551409721375	-0.00684897974133492	0.00646266713738441	-0.0240567177534103	-0.0227580219507217
598	71.8647079467773	-4.86654329299927	2.85097002983093	-0.000355493422830477	0.00776136433705688	-0.0117190945893526	-0.0143164889886975
599	73.8127593994141	-6.16524076461792	3.11070966720581	-0.00392691092565656	0.00321592413820326	-0.00197886489331722	-0.00165419070981443
600	75.111457824707	-6.81458902359009	3.11070966720581	-0.000355493422830477	0.000293855206109583	-0.0120437685400248	-0.00490093370899558
601	73.1634063720703	-5.51589202880859	2.9159049987793	-0.00944637414067984	0.00678734155371785	-0.00782300252467394	0.00808603875339031
602	71.8647079467773	-5.19121742248535	3.11070966720581	0.00483929552137852	-0.00132951640989631	0.00289124972186983	0.00841071270406246
603	73.1634063720703	-4.86654329299927	3.30551409721375	-0.000355493422830477	0.0022419011220336	-0.00619963090866804	0.00354059832170606
604	74.4621047973633	-6.16524076461792	3.11070966720581	-0.000355493422830477	-0.00587495695799589	-0.00197886489331722	0.0116574559360743
605	75.7608032226563	-7.78861236572266	3.11070966720581	0.00191722682211548	-0.0120437685400248	0.0126314787194133	0.0152288740500808
606	72.5140609741211	-6.16524076461792	2.98083996772766	0.0262678004801273	-0.0169138833880424	0.0136055024340749	0.0220470335334539
607	75.111457824707	-6.489914894104	3.24057936668396	0.00354059832170606	-0.0159398596733809	0.00711201597005129	0.020423661917448
608	73.1634063720703	-6.16524076461792	3.30551409721375	0.00418994715437293	-0.00619963090866804	0.00548864435404539	0.0106834331527352
609	70.5660171508789	-5.19121742248535	3.37044906616211	0.0165275707840919	-0.0026282137259841	-0.00197886489331722	-0.0117190945893526
610	70.5660171508789	-4.86654329299927	2.9159049987793	-0.00392691092565656	0.0022419011220336	0.00938473641872406	0.00873538758605719
611	72.5140609741211	-5.84056615829468	2.9159049987793	-0.0026282137259841	0.00613799272105098	0.00321592413820326	0.0022419011220336
612	75.111457824707	-6.489914894104	2.9159049987793	0.00451462110504508	0.00126787810586393	-0.00749832857400179	-0.00360223650932312
613	72.5140609741211	-4.86654329299927	3.11070966720581	0.00354059832170606	0.000293855206109583	-0.0130177913233638	-0.0117190945893526
614	71.8647079467773	-5.51589202880859	2.85097002983093	0.0100340843200684	0.00191722682211548	0.00289124972186983	-0.00360223650932312
615	73.1634063720703	-5.51589202880859	3.04577469825745	-0.0026282137259841	0.0123068047687411	-0.00879702530801296	-0.00619963090866804
616	73.1634063720703	-5.19121742248535	3.04577469825745	-0.00619963090866804	0.0191249661147594	-0.0133424662053585	-0.0217839982360601
617	73.1634063720703	-5.19121742248535	2.85097002983093	-0.00100484199356288	0.012956153601408	-0.0182125810533762	-0.0110697457566857
618	73.8127593994141	-6.81458902359009	3.11070966720581	-0.00230353930965066	0.00386527273803949	-0.0110697457566857	-0.0146411629393697
619	74.4621047973633	-7.78861236572266	3.30551409721375	-0.00230353930965066	0.0022419011220336	-0.00652430532500148	-0.00749832857400179
620	74.4621047973633	-7.46393775939941	3.24057936668396	-0.00425158534198999	-0.00295288790948689	-0.000355493422830477	-0.00814767740666866
621	74.4621047973633	-6.81458902359009	3.37044906616211	-0.00587495695799589	0.00451462110504508	-0.00490093370899558	0.000293855206109583
622	75.111457824707	-6.16524076461792	3.69512343406677	0.00191722682211548	0.00191722682211548	0.000943203864153475	0.00256657530553639
623	71.2153625488281	-4.86654329299927	3.1756443977356	0.000293855206109583	-0.0026282137259841	-0.00717365415766835	-0.00230353930965066
624	71.2153625488281	-7.13926362991333	3.24057936668396	-0.00912170019000769	-0.00327756232582033	-0.00522560812532902	0.013930176384747
625	73.8127593994141	-7.13926362991333	3.43538379669189	-0.00457625929266214	-0.00977104809135199	0.00646266713738441	0.00354059832170606
626	71.8647079467773	-6.16524076461792	3.30551409721375	-0.000680167751852423	-0.00230353930965066	0.0132808275520802	0.0116574559360743
627	75.7608032226563	-6.81458902359009	3.30551409721375	0.020423661917448	0.00159255252219737	0.00841071270406246	0.0178262684494257
628	72.5140609741211	-5.51589202880859	3.04577469825745	0.00548864435404539	-0.00100484199356288	0.000293855206109583	-3.08191010844894e-05
629	73.8127593994141	-5.19121742248535	2.85097002983093	0.00321592413820326	-0.00587495695799589	-0.00295288790948689	0.00516396993771195
630	73.1634063720703	-5.84056615829468	3.04577469825745	0.00613799272105098	-3.08191010844894e-05	0.00256657530553639	0.00548864435404539
631	72.5140609741211	-5.84056615829468	2.98083996772766	-0.00295288790948689	0.00646266713738441	0.00678734155371785	-0.00555028254166245
632	72.5140609741211	-6.489914894104	2.98083996772766	0.00776136433705688	0.00646266713738441	-0.00230353930965066	-0.00360223650932312
633	74.4621047973633	-8.43796062469482	3.30551409721375	0.00386527273803949	-0.00132951640989631	-0.00165419070981443	-0.0110697457566857
634	72.5140609741211	-7.46393775939941	3.24057936668396	-0.00100484199356288	0.00418994715437293	-0.0117190945893526	-0.00587495695799589
635	71.8647079467773	-5.84056615829468	3.24057936668396	-0.00327756232582033	0.00516396993771195	-0.00814767740666866	-0.00619963090866804
636	74.4621047973633	-7.13926362991333	2.9159049987793	-0.00652430532500148	0.0168522447347641	-0.017887907102704	-0.0237320438027382
637	70.5660171508789	-6.16524076461792	2.85097002983093	-0.00684897974133492	0.00938473641872406	-0.00652430532500148	-0.0130177913233638
638	69.9166641235352	-7.13926362991333	3.11070966720581	-0.00392691092565656	0.00548864435404539	-0.00717365415766835	-0.0224333461374044
639	73.8127593994141	-7.46393775939941	3.1756443977356	-0.00132951640989631	0.00256657530553639	-0.0113944197073579	-0.00587495695799589
640	74.4621047973633	-6.81458902359009	3.30551409721375	-0.00165419070981443	0.00191722682211548	-0.00814767740666866	-0.00749832857400179
641	75.111457824707	-7.46393775939941	3.56525373458862	0.00354059832170606	0.00613799272105098	-0.0139918150380254	-0.00555028254166245
642	74.4621047973633	-6.81458902359009	2.656165599823	0.00159255252219737	0.00386527273803949	-0.00749832857400179	-0.00100484199356288
643	73.1634063720703	-6.489914894104	2.59123063087463	0.00418994715437293	-3.08191010844894e-05	-0.00522560812532902	-0.00100484199356288
644	75.111457824707	-8.11328601837158	3.04577469825745	-0.000355493422830477	0.0022419011220336	-0.00197886489331722	0.00256657530553639
645	75.111457824707	-6.489914894104	2.98083996772766	-0.00165419070981443	-0.00782300252467394	0.00841071270406246	0.00678734155371785
646	75.111457824707	-8.11328601837158	3.30551409721375	-0.00100484199356288	-0.017887907102704	0.0106834331527352	0.00711201597005129
647	73.1634063720703	-7.78861236572266	3.1756443977356	0.00483929552137852	-0.0120437685400248	0.0132808275520802	0.0197743140161037
648	71.8647079467773	-7.13926362991333	3.04577469825745	-0.00197886489331722	-0.00977104809135199	0.00743668992072344	0.012956153601408
649	73.8127593994141	-6.489914894104	2.59123063087463	-0.0026282137259841	-0.00619963090866804	0.000943203864153475	-0.00295288790948689
650	71.2153625488281	-6.489914894104	3.1756443977356	-0.00132951640989631	0.00321592413820326	0.00581331877037883	0.00548864435404539
651	71.2153625488281	-6.16524076461792	2.98083996772766	-0.00652430532500148	0.01100810803473	0.0022419011220336	0.00451462110504508
652	71.2153625488281	-5.84056615829468	2.9159049987793	-0.00717365415766835	0.00159255252219737	0.0103587592020631	-0.00555028254166245
653	73.8127593994141	-7.13926362991333	3.37044906616211	-0.00230353930965066	-3.08191010844894e-05	-0.00587495695799589	0.00418994715437293
654	74.4621047973633	-7.46393775939941	3.43538379669189	-0.00132951640989631	-0.000355493422830477	-0.00717365415766835	-0.00392691092565656
655	73.1634063720703	-7.78861236572266	2.78603529930115	0.00581331877037883	0.00711201597005129	-0.00977104809135199	-0.00912170019000769
656	73.1634063720703	-6.16524076461792	2.85097002983093	0.000943203864153475	0.0175015944987535	-0.021459324285388	-0.0256800893694162
657	75.7608032226563	-7.46393775939941	3.04577469825745	0.00354059832170606	0.0142548503354192	-0.0104203969240189	-0.0217839982360601
658	73.8127593994141	-7.46393775939941	3.1756443977356	0.00321592413820326	0.00289124972186983	0.00159255252219737	-0.0104203969240189
659	73.8127593994141	-6.81458902359009	3.37044906616211	0.00191722682211548	0.00354059832170606	-0.00619963090866804	-0.0113944197073579
660	73.1634063720703	-7.46393775939941	3.56525373458862	-0.00327756232582033	-0.00425158534198999	-0.00879702530801296	-0.00360223650932312
661	75.111457824707	-8.11328601837158	3.11070966720581	-0.00619963090866804	0.00191722682211548	-0.0104203969240189	0.00191722682211548
662	74.4621047973633	-7.46393775939941	3.37044906616211	-0.00197886489331722	0.000293855206109583	-0.00652430532500148	0.00841071270406246
663	73.1634063720703	-7.46393775939941	3.50031876564026	-0.00197886489331722	-0.00132951640989631	-0.0107450718060136	-0.000680167751852423
664	72.5140609741211	-5.84056615829468	3.1756443977356	-0.0026282137259841	0.00159255252219737	-0.00230353930965066	0.000618529506027699
665	70.5660171508789	-6.16524076461792	3.1756443977356	-0.00749832857400179	0.00289124972186983	0.00256657530553639	0.0145795252174139
666	74.4621047973633	-7.13926362991333	3.43538379669189	0.00126787810586393	0.000943203864153475	0.0162028968334198	0.0217223595827818
667	72.5140609741211	-5.84056615829468	3.04577469825745	0.0126314787194133	0.00256657530553639	0.0100340843200684	0.020423661917448
668	73.8127593994141	-6.489914894104	3.37044906616211	0.00256657530553639	-0.00684897974133492	0.00289124972186983	0.00906006153672934
669	74.4621047973633	-7.46393775939941	3.30551409721375	0.00483929552137852	-0.000680167751852423	0.00516396993771195	-0.00327756232582033
670	73.8127593994141	-7.46393775939941	3.04577469825745	-0.000355493422830477	0.000943203864153475	0.00743668992072344	0.00354059832170606
671	75.111457824707	-7.46393775939941	3.37044906616211	0.00321592413820326	0.00678734155371785	0.00386527273803949	0.00483929552137852
672	73.1634063720703	-6.489914894104	3.30551409721375	0.00256657530553639	0.00191722682211548	-0.00165419070981443	0.00126787810586393
673	73.1634063720703	-6.81458902359009	3.11070966720581	0.00711201597005129	-0.00619963090866804	-0.00230353930965066	-0.00555028254166245
674	74.4621047973633	-7.78861236572266	3.11070966720581	-0.000680167751852423	-0.00522560812532902	-0.00749832857400179	-0.00100484199356288
675	75.111457824707	-8.76263523101807	3.1756443977356	-0.00619963090866804	0.00191722682211548	0.000618529506027699	-0.000355493422830477
676	72.5140609741211	-8.11328601837158	2.85097002983093	-0.00652430532500148	0.00646266713738441	-0.0123684434220195	-0.023407369852066
677	73.8127593994141	-7.13926362991333	3.24057936668396	-0.00782300252467394	0.0116574559360743	-0.00684897974133492	-0.0185372550040483
678	72.5140609741211	-5.84056615829468	3.11070966720581	-0.00457625929266214	0.00906006153672934	-0.0126931173726916	-0.00392691092565656
679	69.9166641235352	-5.84056615829468	3.1756443977356	-0.00684897974133492	0.00613799272105098	-0.0104203969240189	-0.0126931173726916
680	70.5660171508789	-6.81458902359009	3.04577469825745	-0.0120437685400248	0.00646266713738441	-0.0126931173726916	0.00354059832170606
681	72.5140609741211	-6.489914894104	3.04577469825745	-0.00132951640989631	0.0113327819854021	-0.00197886489331722	-0.00847235135734081
682	73.1634063720703	-6.16524076461792	3.04577469825745	-0.00490093370899558	-3.08191010844894e-05	-0.0026282137259841	0.00548864435404539
683	75.111457824707	-7.78861236572266	3.11070966720581	0.00321592413820326	0.00483929552137852	-0.00847235135734081	-0.00230353930965066
684	72.5140609741211	-5.84056615829468	3.04577469825745	-0.00165419070981443	-3.08191010844894e-05	0.000618529506027699	-0.00197886489331722
685	72.5140609741211	-6.489914894104	3.11070966720581	-0.00684897974133492	-0.00392691092565656	0.00646266713738441	0.0233457311987877
686	74.4621047973633	-7.13926362991333	3.04577469825745	0.000943203864153475	0.00873538758605719	0.013930176384747	0.0178262684494257
687	73.1634063720703	-6.489914894104	3.24057936668396	0.00646266713738441	-0.000355493422830477	0.00970941036939621	0.0265924744307995
688	75.111457824707	-7.78861236572266	3.43538379669189	0.00646266713738441	-0.0117190945893526	0.0132808275520802	0.020423661917448
689	74.4621047973633	-8.11328601837158	3.1756443977356	-0.0100957229733467	-0.0104203969240189	0.00451462110504508	0.0178262684494257
690	75.111457824707	-8.11328601837158	3.30551409721375	0.000293855206109583	-0.00490093370899558	0.00938473641872406	0.00516396993771195
691	73.8127593994141	-6.16524076461792	3.43538379669189	-0.00425158534198999	0.01100810803473	0.00938473641872406	-0.0123684434220195
692	73.8127593994141	-7.46393775939941	3.43538379669189	0.00776136433705688	0.00386527273803949	-0.00392691092565656	-0.0123684434220195
693	71.2153625488281	-6.489914894104	2.85097002983093	-0.00912170019000769	-0.000680167751852423	-0.00944637414067984	-0.0100957229733467
694	71.2153625488281	-5.84056615829468	3.1756443977356	-0.0104203969240189	-3.08191010844894e-05	-0.0117190945893526	0.00256657530553639
695	73.1634063720703	-7.13926362991333	3.50031876564026	-0.00749832857400179	0.00126787810586393	-0.00717365415766835	-0.00425158534198999
696	72.5140609741211	-5.51589202880859	3.24057936668396	-0.000680167751852423	0.0126314787194133	-0.00977104809135199	-0.0279528107494116
697	73.8127593994141	-7.13926362991333	3.69512343406677	-0.00165419070981443	0.00386527273803949	-0.0172385573387146	-0.0198359526693821
698	73.8127593994141	-7.13926362991333	3.11070966720581	-0.00392691092565656	0.00289124972186983	-0.0123684434220195	-0.0221086721867323
699	72.5140609741211	-5.84056615829468	2.72110033035278	-0.00327756232582033	0.00483929552137852	-0.0175632312893867	-0.00587495695799589
700	73.8127593994141	-6.16524076461792	3.11070966720581	-0.00360223650932312	-0.00782300252467394	-0.00587495695799589	0.0022419011220336
701	74.4621047973633	-6.81458902359009	2.85097002983093	-0.00230353930965066	0.00678734155371785	-0.00197886489331722	0.00548864435404539
702	73.8127593994141	-8.11328601837158	3.30551409721375	0.00776136433705688	0.000618529506027699	-0.0133424662053585	-0.000355493422830477
703	71.8647079467773	-7.13926362991333	3.11070966720581	0.000293855206109583	-0.0110697457566857	-0.00425158534198999	-0.00100484199356288
704	73.8127593994141	-7.13926362991333	3.30551409721375	0.00451462110504508	-3.08191010844894e-05	0.00516396993771195	0.00418994715437293
705	73.1634063720703	-5.84056615829468	2.98083996772766	0.00289124972186983	-0.000355493422830477	0.011982130818069	0.0233457311987877
706	72.5140609741211	-5.84056615829468	2.85097002983093	-0.00295288790948689	-0.00425158534198999	0.00841071270406246	0.0259431265294552
707	71.2153625488281	-6.81458902359009	3.1756443977356	0.0200989879667759	-0.00555028254166245	0.00808603875339031	0.0295145437121391
708	71.8647079467773	-7.13926362991333	3.30551409721375	-0.00782300252467394	-0.00749832857400179	0.00873538758605719	0.00808603875339031
709	71.8647079467773	-6.16524076461792	3.11070966720581	0.00938473641872406	-0.00555028254166245	0.00354059832170606	0.00126787810586393
710	73.8127593994141	-5.51589202880859	3.24057936668396	0.000618529506027699	-0.000355493422830477	0.00743668992072344	0.00159255252219737
711	72.5140609741211	-5.84056615829468	3.11070966720581	-0.00100484199356288	0.00906006153672934	0.00678734155371785	0.00126787810586393
712	73.1634063720703	-6.16524076461792	2.78603529930115	-0.000355493422830477	0.00743668992072344	-0.00425158534198999	-0.00425158534198999
713	73.8127593994141	-6.81458902359009	3.04577469825745	-0.00100484199356288	0.00191722682211548	-0.00360223650932312	-0.00490093370899558
714	74.4621047973633	-7.13926362991333	3.50031876564026	0.000618529506027699	0.00418994715437293	-0.0191866029053926	-0.00522560812532902
715	73.8127593994141	-6.16524076461792	3.04577469825745	-0.00392691092565656	0.00678734155371785	-0.0100957229733467	-0.00944637414067984
716	73.1634063720703	-7.13926362991333	3.43538379669189	-0.00749832857400179	0.0132808275520802	-0.0136671401560307	-0.028926832601428
717	74.4621047973633	-8.43796062469482	3.76005816459656	0.00159255252219737	0.00418994715437293	-0.0117190945893526	-0.0237320438027382
718	73.8127593994141	-7.46393775939941	3.24057936668396	-0.00490093370899558	0.012956153601408	-0.0110697457566857	-0.0146411629393697
719	75.111457824707	-7.46393775939941	3.30551409721375	0.00191722682211548	0.00873538758605719	-0.0188619289547205	-0.0107450718060136
720	73.8127593994141	-6.81458902359009	3.37044906616211	-0.00522560812532902	0.00483929552137852	-0.00912170019000769	-0.00717365415766835
721	73.1634063720703	-7.13926362991333	3.24057936668396	-0.00587495695799589	0.00678734155371785	-0.00977104809135199	0.00159255252219737
722	70.5660171508789	-5.51589202880859	3.04577469825745	-0.00392691092565656	0.00191722682211548	-0.00912170019000769	0.000618529506027699
723	73.1634063720703	-6.81458902359009	3.1756443977356	0.00321592413820326	0.00483929552137852	-3.08191010844894e-05	0.0126314787194133
724	75.7608032226563	-5.84056615829468	2.72110033035278	0.00126787810586393	-0.00392691092565656	-0.00392691092565656	0.00354059832170606
725	74.4621047973633	-6.16524076461792	2.9159049987793	0.00873538758605719	-0.00717365415766835	0.00256657530553639	0.00776136433705688
726	72.5140609741211	-5.51589202880859	2.98083996772766	0.00841071270406246	-0.00230353930965066	0.00808603875339031	0.0223717093467712
727	74.4621047973633	-6.81458902359009	2.85097002983093	0.0220470335334539	0.00191722682211548	-0.00100484199356288	0.0168522447347641
728	73.1634063720703	-5.84056615829468	3.11070966720581	0.00646266713738441	-0.00652430532500148	0.0126314787194133	0.0171769186854362
729	72.5140609741211	-6.16524076461792	3.43538379669189	0.00548864435404539	-0.00327756232582033	-0.00132951640989631	-0.00327756232582033
730	73.8127593994141	-5.84056615829468	3.04577469825745	-0.00717365415766835	-0.00587495695799589	-3.08191010844894e-05	0.00548864435404539
731	73.8127593994141	-7.13926362991333	2.59123063087463	-3.08191010844894e-05	0.000293855206109583	0.00646266713738441	0.00126787810586393
732	72.5140609741211	-6.489914894104	2.85097002983093	-0.000680167751852423	-0.0107450718060136	-0.000680167751852423	-0.00360223650932312
733	73.8127593994141	-7.46393775939941	2.9159049987793	-0.00100484199356288	-0.00717365415766835	-0.00165419070981443	-0.00490093370899558
734	73.8127593994141	-6.81458902359009	3.37044906616211	0.00386527273803949	-0.000680167751852423	-0.00295288790948689	-0.00230353930965066
735	71.2153625488281	-5.84056615829468	3.24057936668396	-0.00944637414067984	0.00483929552137852	-0.00587495695799589	-0.00360223650932312
736	73.1634063720703	-7.13926362991333	3.43538379669189	-0.00944637414067984	0.0123068047687411	-0.0117190945893526	-0.0195112787187099
737	70.5660171508789	-5.19121742248535	2.72110033035278	-0.00425158534198999	0.00483929552137852	-0.00847235135734081	-0.0221086721867323
738	71.2153625488281	-6.16524076461792	2.98083996772766	-0.00425158534198999	0.00678734155371785	-0.0107450718060136	-0.0104203969240189
739	71.8647079467773	-6.81458902359009	3.11070966720581	0.00483929552137852	0.00451462110504508	-0.0117190945893526	-0.0139918150380254
740	71.8647079467773	-6.81458902359009	3.1756443977356	-0.00230353930965066	-0.00100484199356288	-0.00879702530801296	0.00321592413820326
741	72.5140609741211	-5.84056615829468	3.1756443977356	-0.00100484199356288	0.00321592413820326	-0.0100957229733467	-3.08191010844894e-05
742	71.8647079467773	-5.51589202880859	3.11070966720581	-3.08191010844894e-05	-0.00230353930965066	-0.00749832857400179	-0.00392691092565656
743	74.4621047973633	-7.13926362991333	3.11070966720581	-0.00295288790948689	-0.0117190945893526	-0.00522560812532902	0.00386527273803949
744	71.8647079467773	-5.84056615829468	3.37044906616211	0.00906006153672934	-0.00425158534198999	0.00321592413820326	0.00483929552137852
745	74.4621047973633	-6.16524076461792	3.04577469825745	0.0142548503354192	-0.00749832857400179	0.0149041991680861	0.0106834331527352
746	74.4621047973633	-8.11328601837158	3.11070966720581	0.00451462110504508	-0.00360223650932312	0.012956153601408	0.0269171483814716
747	72.5140609741211	-6.16524076461792	3.11070966720581	0.00873538758605719	-0.0117190945893526	0.00711201597005129	0.0265924744307995
748	73.1634063720703	-6.489914894104	3.30551409721375	0.0223717093467712	-0.00814767740666866	-0.000355493422830477	0.0116574559360743
749	72.5140609741211	-5.84056615829468	3.37044906616211	0.00906006153672934	-0.00782300252467394	0.00386527273803949	0.00126787810586393
750	72.5140609741211	-6.81458902359009	3.43538379669189	-0.0152905117720366	-0.00327756232582033	-0.00132951640989631	0.0022419011220336
751	70.5660171508789	-6.81458902359009	3.37044906616211	-0.00360223650932312	0.0022419011220336	0.00743668992072344	-0.00327756232582033
752	71.2153625488281	-5.84056615829468	3.11070966720581	-0.00457625929266214	0.00581331877037883	-0.00490093370899558	0.00191722682211548
753	71.8647079467773	-5.51589202880859	2.9159049987793	0.000293855206109583	-0.000355493422830477	-0.00457625929266214	0.00548864435404539
754	74.4621047973633	-6.489914894104	3.37044906616211	0.00289124972186983	0.00938473641872406	-0.0107450718060136	0.00256657530553639
755	73.8127593994141	-7.13926362991333	3.24057936668396	-0.00327756232582033	0.00386527273803949	-0.0165892094373703	-0.00619963090866804
756	72.5140609741211	-5.51589202880859	2.52629590034485	-0.0126931173726916	0.01100810803473	-0.0172385573387146	-0.0276281367987394
757	71.8647079467773	-6.16524076461792	3.04577469825745	-0.00425158534198999	0.00321592413820326	-0.0227580219507217	-0.0263294391334057
758	73.8127593994141	-7.13926362991333	3.1756443977356	-0.000680167751852423	-3.08191010844894e-05	-0.0123684434220195	-0.00782300252467394
759	73.8127593994141	-7.13926362991333	3.24057936668396	0.00191722682211548	0.00126787810586393	-0.00360223650932312	-0.0117190945893526
760	75.111457824707	-7.78861236572266	3.43538379669189	-0.00977104809135199	-0.00490093370899558	-0.00749832857400179	-0.00327756232582033
761	73.8127593994141	-7.13926362991333	3.37044906616211	-0.000680167751852423	-0.00230353930965066	-0.00522560812532902	-0.00457625929266214
762	71.8647079467773	-5.84056615829468	3.04577469825745	-0.00360223650932312	0.00386527273803949	-0.00230353930965066	0.000618529506027699
763	72.5140609741211	-5.51589202880859	2.85097002983093	0.0022419011220336	-0.00165419070981443	-0.00879702530801296	0.00516396993771195
764	72.5140609741211	-5.84056615829468	3.11070966720581	-0.000355493422830477	-0.00100484199356288	0.00841071270406246	0.00678734155371785
765	69.9166641235352	-5.51589202880859	2.98083996772766	-0.00717365415766835	-0.00879702530801296	0.000618529506027699	0.012956153601408
766	71.8647079467773	-6.489914894104	3.04577469825745	0.00386527273803949	0.00126787810586393	0.0197743140161037	0.0200989879667759
767	71.8647079467773	-5.19121742248535	3.30551409721375	0.00743668992072344	-0.00327756232582033	0.0116574559360743	0.0149041991680861
768	73.8127593994141	-6.81458902359009	3.1756443977356	0.0126314787194133	-0.00879702530801296	0.00418994715437293	0.01847561635077
769	74.4621047973633	-6.81458902359009	3.04577469825745	0.011982130818069	-0.0026282137259841	0.00451462110504508	-0.00230353930965066
770	74.4621047973633	-6.16524076461792	2.78603529930115	0.0100340843200684	-0.00490093370899558	0.00159255252219737	0.00386527273803949
771	72.5140609741211	-6.16524076461792	2.98083996772766	-0.00165419070981443	-0.00230353930965066	0.0106834331527352	-0.00392691092565656
772	73.8127593994141	-6.16524076461792	3.37044906616211	0.00386527273803949	0.00289124972186983	-0.00360223650932312	-0.00522560812532902
773	71.8647079467773	-5.19121742248535	3.43538379669189	-0.00782300252467394	-0.00555028254166245	0.00613799272105098	-0.00619963090866804
774	73.1634063720703	-6.16524076461792	3.43538379669189	-0.00749832857400179	-0.00360223650932312	-0.00490093370899558	0.00126787810586393
775	75.111457824707	-7.78861236572266	3.37044906616211	-0.0110697457566857	-0.00425158534198999	-0.00847235135734081	0.0022419011220336
776	71.8647079467773	-5.51589202880859	2.9159049987793	-0.00717365415766835	0.00841071270406246	-0.00490093370899558	-0.0165892094373703
777	74.4621047973633	-6.81458902359009	2.98083996772766	-0.00295288790948689	0.00841071270406246	-0.0123684434220195	-0.0230826959013939
778	73.1634063720703	-6.16524076461792	3.1756443977356	0.00418994715437293	0.00743668992072344	-0.00847235135734081	-0.017887907102704
779	71.8647079467773	-5.51589202880859	3.1756443977356	-0.00197886489331722	0.00451462110504508	-0.00977104809135199	-0.00684897974133492
780	73.1634063720703	-5.51589202880859	3.37044906616211	0.00516396993771195	0.00743668992072344	-0.00360223650932312	0.00126787810586393
781	71.8647079467773	-6.16524076461792	3.04577469825745	-0.00100484199356288	0.0123068047687411	-0.00457625929266214	-0.00425158534198999
782	74.4621047973633	-6.16524076461792	3.11070966720581	0.00289124972186983	0.00970941036939621	-0.00392691092565656	-0.00165419070981443
783	72.5140609741211	-4.86654329299927	2.85097002983093	0.00808603875339031	0.00548864435404539	-0.00912170019000769	-0.00197886489331722
784	74.4621047973633	-6.16524076461792	2.9159049987793	-0.000355493422830477	0.00321592413820326	-0.00684897974133492	0.00873538758605719
785	72.5140609741211	-4.86654329299927	3.04577469825745	-0.00555028254166245	-0.00230353930965066	-0.00132951640989631	0.00451462110504508
786	72.5140609741211	-5.19121742248535	3.24057936668396	0.0022419011220336	0.000293855206109583	0.0200989879667759	0.0194496400654316
787	74.4621047973633	-6.16524076461792	3.11070966720581	0.00678734155371785	-0.00230353930965066	0.00548864435404539	0.0162028968334198
788	73.8127593994141	-5.51589202880859	3.04577469825745	0.00516396993771195	-0.00555028254166245	0.00581331877037883	0.0181509424000978
789	75.7608032226563	-6.16524076461792	2.9159049987793	0.00548864435404539	-0.00782300252467394	0.00613799272105098	0.0136055024340749
790	73.8127593994141	-5.84056615829468	2.9159049987793	0.00711201597005129	-0.00749832857400179	0.00126787810586393	0.00354059832170606
791	72.5140609741211	-4.86654329299927	2.9159049987793	-0.00132951640989631	0.00613799272105098	0.00938473641872406	-0.00100484199356288
792	74.4621047973633	-6.489914894104	3.43538379669189	0.00711201597005129	0.000293855206109583	-0.00230353930965066	-0.0139918150380254
793	73.8127593994141	-6.489914894104	3.24057936668396	-0.00814767740666866	0.00646266713738441	-0.00717365415766835	-0.00490093370899558
794	70.5660171508789	-4.86654329299927	2.78603529930115	-0.00425158534198999	0.00126787810586393	-0.00912170019000769	-0.00587495695799589
795	70.5660171508789	-4.21719455718994	2.59123063087463	-0.00392691092565656	0.0103587592020631	-0.00684897974133492	-0.00782300252467394
796	73.8127593994141	-5.84056615829468	3.1756443977356	-0.00457625929266214	0.00841071270406246	-0.0100957229733467	-0.0273034609854221
797	74.4621047973633	-5.51589202880859	2.78603529930115	0.00256657530553639	0.00678734155371785	-0.0208099745213985	-0.0292515084147453
798	72.5140609741211	-4.86654329299927	3.37044906616211	-0.00782300252467394	0.00386527273803949	-0.0188619289547205	-0.0201606266200542
799	73.8127593994141	-4.86654329299927	3.1756443977356	-0.00425158534198999	0.000618529506027699	-0.0139918150380254	-0.00425158534198999
800	71.8647079467773	-4.54186916351318	2.85097002983093	-0.00165419070981443	0.00159255252219737	-0.00425158534198999	0.00191722682211548
801	72.5140609741211	-4.86654329299927	2.85097002983093	-0.00912170019000769	-0.000680167751852423	-0.0120437685400248	0.00516396993771195
802	74.4621047973633	-5.51589202880859	3.43538379669189	0.00289124972186983	0.00451462110504508	-0.00555028254166245	-0.00327756232582033
803	73.8127593994141	-6.81458902359009	3.24057936668396	0.00516396993771195	-0.00490093370899558	-0.00132951640989631	-0.00360223650932312
804	71.8647079467773	-5.84056615829468	3.1756443977356	-0.00360223650932312	-0.0156151866540313	0.00289124972186983	0.00841071270406246
805	73.1634063720703	-6.16524076461792	3.50031876564026	0.00613799272105098	-0.0026282137259841	0.00841071270406246	0.0100340843200684
806	73.1634063720703	-4.54186916351318	2.9159049987793	-0.0130177913233638	-0.000355493422830477	0.0162028968334198	0.0149041991680861
807	73.1634063720703	-5.19121742248535	3.1756443977356	0.00743668992072344	-0.0279528107494116	-3.08191010844894e-05	0.0116574559360743
808	69.2673187255859	-4.54186916351318	3.1756443977356	-0.00100484199356288	0.000618529506027699	0.00581331877037883	0.0145795252174139
809	71.8647079467773	-4.54186916351318	2.85097002983093	0.00451462110504508	-0.0104203969240189	0.00354059832170606	0.0213976856321096
810	74.4621047973633	-5.51589202880859	3.37044906616211	-0.00165419070981443	0.00191722682211548	0.00808603875339031	0.00354059832170606
811	75.111457824707	-5.84056615829468	3.43538379669189	0.000618529506027699	-0.000355493422830477	0.0103587592020631	-0.0026282137259841
812	71.8647079467773	-5.19121742248535	2.85097002983093	-0.00132951640989631	0.0142548503354192	-0.00360223650932312	0.00548864435404539
813	72.5140609741211	-4.54186916351318	2.78603529930115	-0.00230353930965066	0.000293855206109583	-0.00879702530801296	0.00386527273803949
814	73.1634063720703	-4.54186916351318	2.85097002983093	0.00646266713738441	-0.00230353930965066	-0.0026282137259841	-0.000680167751852423
815	74.4621047973633	-5.51589202880859	3.24057936668396	-0.00555028254166245	0.0022419011220336	-0.00847235135734081	-0.00132951640989631
816	73.8127593994141	-5.51589202880859	3.30551409721375	0.000943203864153475	0.00191722682211548	-0.0107450718060136	-0.0188619289547205
817	74.4621047973633	-6.16524076461792	3.1756443977356	-0.00295288790948689	0.00873538758605719	-0.00912170019000769	-0.0201606266200542
818	73.1634063720703	-5.51589202880859	3.11070966720581	-0.00684897974133492	-0.00197886489331722	-0.0182125810533762	-0.00977104809135199
819	71.2153625488281	-3.89252042770386	2.78603529930115	-0.00457625929266214	-3.08191010844894e-05	-0.0123684434220195	-0.00327756232582033
820	72.5140609741211	-4.86654329299927	2.9159049987793	-0.00522560812532902	0.00386527273803949	-0.00587495695799589	0.000943203864153475
821	72.5140609741211	-5.19121742248535	3.24057936668396	-0.00425158534198999	0.00321592413820326	-0.00619963090866804	0.000618529506027699
822	69.2673187255859	-4.86654329299927	3.24057936668396	-0.0120437685400248	0.01100810803473	0.0022419011220336	0.00418994715437293
823	71.8647079467773	-3.89252042770386	3.1756443977356	-0.0110697457566857	-0.00425158534198999	-0.000355493422830477	0.00970941036939621
824	72.5140609741211	-3.89252042770386	3.37044906616211	0.00516396993771195	-0.000680167751852423	0.00451462110504508	0.00386527273803949
825	71.2153625488281	-4.21719455718994	2.9159049987793	0.000618529506027699	-0.00490093370899558	0.00938473641872406	0.0226963832974434
826	73.8127593994141	-5.51589202880859	2.85097002983093	0.000618529506027699	-0.00230353930965066	0.00938473641872406	0.0126314787194133
827	72.5140609741211	-4.21719455718994	2.85097002983093	0.0106834331527352	0.00451462110504508	0.00386527273803949	0.0158782228827477
828	72.5140609741211	-4.21719455718994	2.98083996772766	0.00418994715437293	-0.00360223650932312	0.0022419011220336	0.00808603875339031
829	71.8647079467773	-5.19121742248535	3.63018846511841	0.00321592413820326	-0.00749832857400179	0.0123068047687411	0.0123068047687411
830	73.1634063720703	-5.84056615829468	3.69512343406677	-3.08191010844894e-05	-0.00619963090866804	-0.00425158534198999	0.00906006153672934
831	72.5140609741211	-5.84056615829468	3.24057936668396	0.0022419011220336	-0.00619963090866804	0.0123068047687411	-0.00652430532500148
832	71.8647079467773	-5.84056615829468	2.98083996772766	0.00418994715437293	-0.00197886489331722	-0.00230353930965066	-0.00782300252467394
833	72.5140609741211	-4.86654329299927	3.24057936668396	0.00386527273803949	-0.00392691092565656	-0.00619963090866804	-0.00360223650932312
834	73.8127593994141	-5.51589202880859	3.24057936668396	-0.00165419070981443	-0.00100484199356288	-0.00717365415766835	-0.000355493422830477
835	73.1634063720703	-5.84056615829468	3.37044906616211	-0.00749832857400179	0.00483929552137852	-0.0162645354866982	-0.00490093370899558
836	69.2673187255859	-4.21719455718994	3.37044906616211	-0.0185372550040483	0.011982130818069	-0.00912170019000769	-0.0159398596733809
837	71.8647079467773	-5.51589202880859	3.43538379669189	-0.00619963090866804	0.00808603875339031	-0.0107450718060136	-0.0162645354866982
838	73.8127593994141	-5.84056615829468	3.11070966720581	-0.00230353930965066	0.0103587592020631	-0.0130177913233638	-0.0165892094373703
839	73.8127593994141	-5.51589202880859	2.98083996772766	0.0022419011220336	0.00321592413820326	-0.00749832857400179	-0.00197886489331722
840	74.4621047973633	-5.51589202880859	2.72110033035278	-0.00490093370899558	0.00321592413820326	-0.00912170019000769	-0.00717365415766835
841	73.8127593994141	-5.19121742248535	2.9159049987793	-0.00230353930965066	0.00256657530553639	-0.00684897974133492	0.00321592413820326
842	73.8127593994141	-5.84056615829468	3.43538379669189	-0.00360223650932312	0.00451462110504508	-0.0126931173726916	-3.08191010844894e-05
843	71.8647079467773	-3.89252042770386	3.11070966720581	0.00711201597005129	0.000293855206109583	-0.00295288790948689	-0.00749832857400179
844	73.1634063720703	-6.16524076461792	2.98083996772766	-0.0026282137259841	-0.0143164889886975	-0.00360223650932312	0.00321592413820326
845	72.5140609741211	-5.51589202880859	2.85097002983093	-0.00522560812532902	-0.0146411629393697	0.0100340843200684	0.0168522447347641
846	73.8127593994141	-6.16524076461792	3.04577469825745	-0.00425158534198999	-0.00587495695799589	0.012956153601408	0.0217223595827818
847	73.8127593994141	-4.86654329299927	3.04577469825745	0.00256657530553639	0.00743668992072344	0.00776136433705688	0.0213976856321096
848	73.1634063720703	-5.19121742248535	3.43538379669189	0.00386527273803949	-0.00814767740666866	0.00289124972186983	0.0191249661147594
849	71.8647079467773	-5.51589202880859	3.50031876564026	-0.00165419070981443	-0.00587495695799589	0.00938473641872406	0.0145795252174139
850	71.2153625488281	-5.19121742248535	3.11070966720581	0.00516396993771195	-0.00360223650932312	0.0022419011220336	0.0188002903014421
851	72.5140609741211	-5.84056615829468	3.50031876564026	-0.00230353930965066	0.00581331877037883	0.0100340843200684	0.00256657530553639
852	73.8127593994141	-5.19121742248535	3.11070966720581	0.00711201597005129	-3.08191010844894e-05	-0.0100957229733467	-0.00100484199356288
853	71.8647079467773	-4.21719455718994	2.98083996772766	0.00159255252219737	0.000618529506027699	-0.00587495695799589	-0.00197886489331722
854	74.4621047973633	-5.19121742248535	3.30551409721375	0.00581331877037883	0.00613799272105098	-0.00425158534198999	0.00386527273803949
855	74.4621047973633	-5.84056615829468	3.50031876564026	0.000293855206109583	0.0158782228827477	-0.0172385573387146	-0.0123684434220195
856	71.2153625488281	-4.54186916351318	3.1756443977356	-0.0026282137259841	0.00873538758605719	-0.0130177913233638	-0.021459324285388
857	74.4621047973633	-5.84056615829468	3.11070966720581	0.00418994715437293	0.00483929552137852	-0.00295288790948689	-0.0211346503347158
858	72.5140609741211	-4.86654329299927	3.04577469825745	-0.00327756232582033	0.00970941036939621	-0.0107450718060136	-0.017887907102704
859	71.8647079467773	-5.84056615829468	3.24057936668396	-0.00197886489331722	-0.00425158534198999	-0.0120437685400248	-0.00977104809135199
860	71.2153625488281	-5.51589202880859	3.04577469825745	-0.000355493422830477	-0.00555028254166245	-0.00814767740666866	-0.0130177913233638
861	71.8647079467773	-5.84056615829468	3.24057936668396	-0.00425158534198999	0.00581331877037883	0.00256657530553639	-0.00360223650932312
862	73.1634063720703	-6.16524076461792	3.24057936668396	0.00159255252219737	0.00548864435404539	0.00516396993771195	-3.08191010844894e-05
863	73.1634063720703	-6.16524076461792	3.24057936668396	-0.000355493422830477	0.00289124972186983	0.00126787810586393	-0.00522560812532902
864	69.9166641235352	-4.86654329299927	2.9159049987793	-0.00652430532500148	-0.000355493422830477	-0.00814767740666866	0.00646266713738441
865	70.5660171508789	-4.86654329299927	3.1756443977356	-0.00782300252467394	-0.00425158534198999	0.0132808275520802	0.0197743140161037
866	71.8647079467773	-5.19121742248535	3.50031876564026	0.000293855206109583	0.00354059832170606	0.00776136433705688	0.0223717093467712
867	71.8647079467773	-6.16524076461792	3.56525373458862	0.00613799272105098	0.00289124972186983	0.00646266713738441	0.0165275707840919
868	73.8127593994141	-6.489914894104	3.37044906616211	0.00386527273803949	-0.00782300252467394	0.00451462110504508	-0.0026282137259841
869	73.8127593994141	-6.16524076461792	2.9159049987793	0.00743668992072344	-0.00360223650932312	0.00289124972186983	0.0126314787194133
870	73.1634063720703	-5.84056615829468	2.78603529930115	-0.000355493422830477	-0.0107450718060136	0.000618529506027699	0.00418994715437293
871	73.8127593994141	-6.16524076461792	3.1756443977356	0.00548864435404539	0.00418994715437293	-3.08191010844894e-05	0.0022419011220336
872	74.4621047973633	-6.16524076461792	3.24057936668396	0.00483929552137852	0.000293855206109583	0.00191722682211548	-0.00814767740666866
873	71.8647079467773	-6.16524076461792	3.43538379669189	-0.000355493422830477	-0.00879702530801296	-0.00782300252467394	-0.00360223650932312
874	72.5140609741211	-6.489914894104	3.30551409721375	0.00126787810586393	-0.00425158534198999	-0.00132951640989631	-0.00165419070981443
875	74.4621047973633	-5.84056615829468	2.98083996772766	-0.00652430532500148	0.00451462110504508	-0.00684897974133492	-0.0169138833880424
876	73.8127593994141	-5.84056615829468	3.30551409721375	-0.0120437685400248	0.0106834331527352	-0.0185372550040483	-0.0211346503347158
877	71.2153625488281	-4.54186916351318	2.9159049987793	-0.0026282137259841	0.0100340843200684	-0.00717365415766835	-0.0208099745213985
878	69.2673187255859	-5.51589202880859	3.11070966720581	-0.00684897974133492	0.00354059832170606	-0.023407369852066	-0.0185372550040483
879	69.2673187255859	-4.54186916351318	3.24057936668396	-0.00717365415766835	-0.00100484199356288	-0.0136671401560307	-0.00652430532500148
880	71.2153625488281	-6.16524076461792	3.37044906616211	-0.00425158534198999	-0.000680167751852423	-0.00522560812532902	-0.00392691092565656
881	73.8127593994141	-5.51589202880859	3.30551409721375	-0.00295288790948689	0.00289124972186983	0.00711201597005129	0.000293855206109583
882	71.8647079467773	-4.86654329299927	2.72110033035278	0.00613799272105098	0.0022419011220336	-0.0130177913233638	-0.00879702530801296
883	73.8127593994141	-6.489914894104	2.656165599823	-0.00197886489331722	-3.08191010844894e-05	-0.0146411629393697	0.000618529506027699
884	74.4621047973633	-5.84056615829468	3.11070966720581	0.000943203864153475	-0.00555028254166245	0.00159255252219737	-0.00555028254166245
885	73.8127593994141	-6.489914894104	3.30551409721375	0.000618529506027699	0.000293855206109583	0.00646266713738441	0.0155535480007529
886	71.8647079467773	-5.19121742248535	3.43538379669189	-0.00327756232582033	-0.00457625929266214	0.0162028968334198	0.0194496400654316
887	74.4621047973633	-7.13926362991333	3.50031876564026	0.0113327819854021	-0.0217839982360601	0.00711201597005129	0.0168522447347641
888	74.4621047973633	-7.46393775939941	2.9159049987793	-0.0026282137259841	-0.0130177913233638	0.00613799272105098	0.011982130818069
889	72.5140609741211	-4.86654329299927	2.85097002983093	-0.00555028254166245	-0.00619963090866804	0.012956153601408	0.012956153601408
890	72.5140609741211	-4.86654329299927	2.9159049987793	-0.00814767740666866	-0.00360223650932312	0.00776136433705688	0.00289124972186983
891	71.8647079467773	-5.19121742248535	2.9159049987793	-0.00879702530801296	0.00646266713738441	-0.00490093370899558	-0.00100484199356288
892	71.8647079467773	-5.84056615829468	3.24057936668396	-0.00782300252467394	0.00581331877037883	-0.00295288790948689	0.00159255252219737
893	72.5140609741211	-6.81458902359009	3.50031876564026	-3.08191010844894e-05	0.00321592413820326	-0.00360223650932312	-0.00230353930965066
894	73.1634063720703	-4.54186916351318	3.04577469825745	0.000293855206109583	0.00613799272105098	-0.0143164889886975	-0.00717365415766835
895	72.5140609741211	-5.19121742248535	2.9159049987793	0.00289124972186983	0.0116574559360743	-0.017887907102704	-0.00587495695799589
896	73.8127593994141	-5.84056615829468	2.9159049987793	-0.00782300252467394	0.0171769186854362	-0.0146411629393697	-0.0260047651827335
897	71.8647079467773	-5.19121742248535	2.656165599823	-0.00555028254166245	0.0158782228827477	-0.023407369852066	-0.0149658378213644
898	73.8127593994141	-6.16524076461792	3.1756443977356	-0.00132951640989631	0.0188002903014421	-0.0159398596733809	-0.017887907102704
899	73.8127593994141	-5.84056615829468	3.43538379669189	-0.000680167751852423	0.0103587592020631	-0.0169138833880424	-0.00944637414067984
900	74.4621047973633	-6.489914894104	3.37044906616211	-0.00100484199356288	0.00841071270406246	-0.00879702530801296	-0.00847235135734081
901	73.1634063720703	-6.81458902359009	3.11070966720581	0.000293855206109583	0.00711201597005129	-0.00490093370899558	0.00289124972186983
902	73.8127593994141	-7.13926362991333	3.24057936668396	0.00548864435404539	-0.00717365415766835	-0.00555028254166245	0.00386527273803949
903	72.5140609741211	-5.84056615829468	2.9159049987793	0.00354059832170606	0.00354059832170606	-0.00684897974133492	-0.0026282137259841
904	73.8127593994141	-6.16524076461792	3.24057936668396	-0.00652430532500148	-0.00100484199356288	0.00678734155371785	0.00483929552137852
905	73.8127593994141	-6.16524076461792	3.30551409721375	0.000293855206109583	0.0022419011220336	0.00159255252219737	0.00516396993771195
906	69.2673187255859	-5.84056615829468	3.50031876564026	-0.0149658378213644	0.000943203864153475	0.0152288740500808	0.0223717093467712
907	71.8647079467773	-6.16524076461792	3.24057936668396	0.00516396993771195	0.00126787810586393	0.0106834331527352	0.0275664981454611
908	72.5140609741211	-5.19121742248535	2.78603529930115	0.00970941036939621	-0.00197886489331722	0.00711201597005129	0.0194496400654316
909	72.5140609741211	-5.19121742248535	2.9159049987793	0.000943203864153475	-0.00587495695799589	0.00711201597005129	0.0103587592020631
910	73.1634063720703	-4.86654329299927	2.98083996772766	0.00256657530553639	-0.000355493422830477	0.00808603875339031	-0.00132951640989631
911	72.5140609741211	-5.19121742248535	2.52629590034485	-0.00619963090866804	0.00678734155371785	0.00711201597005129	-0.00230353930965066
912	72.5140609741211	-5.19121742248535	2.98083996772766	0.0103587592020631	0.000943203864153475	-0.00717365415766835	0.000943203864153475
913	74.4621047973633	-6.16524076461792	3.30551409721375	-0.00100484199356288	-0.00392691092565656	-3.08191010844894e-05	-0.00392691092565656
914	71.8647079467773	-5.51589202880859	2.9159049987793	0.00256657530553639	-0.00132951640989631	-0.00165419070981443	-0.00197886489331722
915	75.111457824707	-6.16524076461792	3.04577469825745	-0.00522560812532902	-0.00360223650932312	0.00159255252219737	-0.00425158534198999
916	71.8647079467773	-6.16524076461792	3.30551409721375	-0.00619963090866804	0.00743668992072344	-0.0120437685400248	-0.0211346503347158
917	72.5140609741211	-6.489914894104	3.30551409721375	0.00354059832170606	0.00776136433705688	-0.00944637414067984	-0.0201606266200542
918	73.8127593994141	-5.84056615829468	3.50031876564026	-0.00360223650932312	0.00678734155371785	-0.00555028254166245	-0.017887907102704
919	72.5140609741211	-6.489914894104	3.30551409721375	-0.00847235135734081	0.00386527273803949	-0.00100484199356288	-0.0139918150380254
920	71.8647079467773	-6.489914894104	2.9159049987793	-0.0130177913233638	0.00548864435404539	-0.00879702530801296	0.00678734155371785
921	71.2153625488281	-5.84056615829468	3.11070966720581	-0.0146411629393697	0.012956153601408	-0.00295288790948689	0.00386527273803949
922	73.1634063720703	-6.489914894104	3.1756443977356	-0.00230353930965066	0.00321592413820326	-0.00327756232582033	0.00126787810586393
923	72.5140609741211	-4.86654329299927	2.98083996772766	0.00256657530553639	-0.00619963090866804	0.000293855206109583	-0.00100484199356288
924	72.5140609741211	-5.19121742248535	3.1756443977356	-0.0026282137259841	-0.00295288790948689	-0.00814767740666866	0.00581331877037883
925	73.8127593994141	-5.19121742248535	2.98083996772766	-0.00522560812532902	-0.00717365415766835	-0.00165419070981443	-0.00132951640989631
926	73.1634063720703	-6.489914894104	3.04577469825745	0.0188002903014421	-0.0136671401560307	0.0106834331527352	0.0213976856321096
927	73.1634063720703	-5.51589202880859	2.85097002983093	0.00841071270406246	0.00126787810586393	0.00711201597005129	0.0236704051494598
928	72.5140609741211	-4.86654329299927	2.9159049987793	0.0175015944987535	-0.0221086721867323	0.00451462110504508	0.00970941036939621
929	73.1634063720703	-6.81458902359009	3.37044906616211	-0.000355493422830477	-0.00847235135734081	0.00743668992072344	0.0142548503354192
930	71.2153625488281	-7.13926362991333	3.37044906616211	0.00776136433705688	-0.00717365415766835	0.00321592413820326	0.000618529506027699
931	70.5660171508789	-5.19121742248535	3.1756443977356	0.0022419011220336	-0.00587495695799589	0.00711201597005129	0.000618529506027699
932	72.5140609741211	-5.51589202880859	3.1756443977356	0.00613799272105098	-3.08191010844894e-05	-0.00165419070981443	-0.00327756232582033
933	71.8647079467773	-5.84056615829468	2.9159049987793	0.000293855206109583	-0.00555028254166245	-0.00392691092565656	0.00126787810586393
934	70.5660171508789	-6.16524076461792	3.11070966720581	-0.00717365415766835	-0.00457625929266214	-0.00717365415766835	0.00159255252219737
935	71.8647079467773	-5.51589202880859	3.1756443977356	-0.00457625929266214	0.0022419011220336	-0.00684897974133492	0.000293855206109583
936	71.8647079467773	-5.19121742248535	3.11070966720581	-0.00717365415766835	0.0171769186854362	-0.0165892094373703	-0.0221086721867323
937	75.111457824707	-6.16524076461792	3.30551409721375	-0.00295288790948689	0.00873538758605719	-0.0120437685400248	-0.0224333461374044
938	73.8127593994141	-6.16524076461792	3.04577469825745	-0.0026282137259841	0.00808603875339031	-0.0123684434220195	-0.017887907102704
939	73.1634063720703	-4.86654329299927	2.85097002983093	-3.08191010844894e-05	0.00354059832170606	-0.0152905117720366	-0.00684897974133492
940	71.8647079467773	-4.54186916351318	2.9159049987793	-0.000680167751852423	-0.00490093370899558	0.00256657530553639	-0.00197886489331722
941	71.8647079467773	-5.51589202880859	3.1756443977356	0.00159255252219737	0.00678734155371785	-0.00425158534198999	0.00418994715437293
942	74.4621047973633	-6.489914894104	2.98083996772766	0.00776136433705688	0.000943203864153475	-0.000680167751852423	0.00354059832170606
943	72.5140609741211	-7.13926362991333	3.24057936668396	0.000618529506027699	-0.00522560812532902	-0.00587495695799589	0.00191722682211548
944	73.1634063720703	-6.489914894104	3.43538379669189	-0.00132951640989631	-0.00652430532500148	0.00581331877037883	0.000293855206109583
945	71.8647079467773	-4.86654329299927	3.37044906616211	0.000618529506027699	0.000293855206109583	0.013930176384747	0.0136055024340749
946	72.5140609741211	-5.84056615829468	3.11070966720581	-0.00457625929266214	-0.0146411629393697	0.00678734155371785	0.0194496400654316
947	71.2153625488281	-4.86654329299927	3.1756443977356	0.00126787810586393	-0.0195112787187099	0.00451462110504508	0.0103587592020631
948	68.6179656982422	-5.84056615829468	3.43538379669189	-0.000355493422830477	0.00126787810586393	0.00386527273803949	0.0126314787194133
949	71.8647079467773	-6.16524076461792	3.1756443977356	-0.000680167751852423	-0.00490093370899558	0.000293855206109583	0.00808603875339031
950	73.1634063720703	-5.84056615829468	3.50031876564026	-0.00100484199356288	0.000293855206109583	0.00646266713738441	0.00646266713738441
951	73.1634063720703	-6.81458902359009	3.43538379669189	-0.00717365415766835	-3.08191010844894e-05	0.0022419011220336	0.0022419011220336
952	71.8647079467773	-4.86654329299927	2.59123063087463	-0.0026282137259841	-0.00360223650932312	-0.00197886489331722	-0.00327756232582033
953	71.8647079467773	-5.19121742248535	2.72110033035278	-0.0107450718060136	0.000293855206109583	-0.00295288790948689	-0.00100484199356288
954	74.4621047973633	-6.16524076461792	3.11070966720581	-3.08191010844894e-05	-0.00295288790948689	0.00159255252219737	0.00159255252219737
955	73.8127593994141	-5.51589202880859	3.30551409721375	-0.00522560812532902	-0.00197886489331722	-0.00425158534198999	-0.00619963090866804
956	73.1634063720703	-7.13926362991333	3.43538379669189	-0.00197886489331722	0.00678734155371785	-0.00522560812532902	-0.0260047651827335
957	73.1634063720703	-7.46393775939941	3.24057936668396	-0.00652430532500148	-0.00165419070981443	-0.00457625929266214	-0.0308748781681061
958	72.5140609741211	-5.84056615829468	3.24057936668396	-0.00132951640989631	-3.08191010844894e-05	-0.00944637414067984	-0.0182125810533762
959	72.5140609741211	-5.84056615829468	3.11070966720581	0.00548864435404539	0.00548864435404539	-0.0130177913233638	-0.00197886489331722
960	72.5140609741211	-5.51589202880859	3.43538379669189	-0.00230353930965066	0.00418994715437293	-0.00749832857400179	0.00159255252219737
961	71.8647079467773	-4.86654329299927	3.11070966720581	-0.00295288790948689	0.00191722682211548	-0.0230826959013939	-0.00847235135734081
962	69.2673187255859	-4.21719455718994	3.04577469825745	-0.00814767740666866	0.000943203864153475	-0.0175632312893867	-0.00652430532500148
963	73.1634063720703	-5.51589202880859	3.56525373458862	-0.00100484199356288	0.00483929552137852	-0.00360223650932312	0.00581331877037883
964	74.4621047973633	-6.489914894104	3.11070966720581	0.00126787810586393	0.0022419011220336	-0.00327756232582033	0.00289124972186983
965	71.8647079467773	-5.51589202880859	2.98083996772766	-0.00100484199356288	0.00418994715437293	0.00678734155371785	0.000618529506027699
966	73.1634063720703	-5.19121742248535	2.656165599823	0.00159255252219737	0.00516396993771195	-0.000680167751852423	0.0132808275520802
967	71.8647079467773	-4.86654329299927	2.98083996772766	-0.000355493422830477	0.00386527273803949	-0.00100484199356288	0.0223717093467712
968	74.4621047973633	-6.489914894104	3.37044906616211	0.0188002903014421	0.00451462110504508	0.000618529506027699	0.00906006153672934
969	73.8127593994141	-7.13926362991333	3.50031876564026	-0.00425158534198999	0.000618529506027699	0.011982130818069	0.00808603875339031
970	73.1634063720703	-7.78861236572266	3.63018846511841	0.000943203864153475	-0.00587495695799589	0.01100810803473	0.00646266713738441
971	73.8127593994141	-7.46393775939941	3.24057936668396	-0.000680167751852423	-0.00327756232582033	0.00483929552137852	0.00581331877037883
972	71.8647079467773	-5.19121742248535	3.04577469825745	0.00451462110504508	0.00418994715437293	-0.00100484199356288	-0.00522560812532902
973	71.8647079467773	-5.84056615829468	3.04577469825745	-0.000355493422830477	-0.00230353930965066	-0.00587495695799589	-0.00490093370899558
974	71.2153625488281	-6.16524076461792	3.37044906616211	-0.0120437685400248	-0.00100484199356288	-0.0026282137259841	-0.00197886489331722
975	71.8647079467773	-6.489914894104	3.1756443977356	-0.00912170019000769	0.00938473641872406	-0.0104203969240189	0.00743668992072344
976	73.8127593994141	-6.489914894104	3.24057936668396	-0.0130177913233638	0.0123068047687411	-0.0110697457566857	-0.0279528107494116
977	72.5140609741211	-5.51589202880859	2.9159049987793	-0.00652430532500148	0.0155535480007529	-0.00652430532500148	-0.0227580219507217
978	74.4621047973633	-6.16524076461792	3.30551409721375	0.00418994715437293	0.00289124972186983	-0.0152905117720366	-0.00490093370899558
979	75.111457824707	-6.489914894104	3.24057936668396	-0.00197886489331722	-0.00132951640989631	-0.00490093370899558	-0.0133424662053585
980	73.1634063720703	-6.81458902359009	2.98083996772766	-0.00425158534198999	-3.08191010844894e-05	-0.0104203969240189	0.00483929552137852
981	74.4621047973633	-6.489914894104	3.24057936668396	0.0171769186854362	0.00873538758605719	-0.00392691092565656	-0.00977104809135199
982	74.4621047973633	-7.13926362991333	3.63018846511841	-0.000355493422830477	-3.08191010844894e-05	-0.00327756232582033	-0.00100484199356288
983	75.111457824707	-7.78861236572266	3.30551409721375	0.00808603875339031	-0.00522560812532902	0.0022419011220336	0.00289124972186983
984	72.5140609741211	-6.81458902359009	2.85097002983093	0.00418994715437293	-0.00587495695799589	-0.00230353930965066	0.00321592413820326
985	74.4621047973633	-7.13926362991333	3.50031876564026	0.00451462110504508	-0.0117190945893526	0.00289124972186983	0.00970941036939621
986	73.8127593994141	-6.489914894104	2.98083996772766	-0.00749832857400179	-0.00100484199356288	0.00581331877037883	0.0168522447347641
987	71.2153625488281	-6.16524076461792	3.04577469825745	-3.08191010844894e-05	-0.00230353930965066	0.01100810803473	0.01847561635077
988	69.9166641235352	-6.489914894104	3.50031876564026	0.000943203864153475	-0.00749832857400179	0.00516396993771195	0.0171769186854362
989	70.5660171508789	-6.16524076461792	3.37044906616211	-0.00360223650932312	-0.00230353930965066	0.00548864435404539	0.0136055024340749
990	72.5140609741211	-6.16524076461792	2.85097002983093	-0.00425158534198999	-0.00587495695799589	0.00321592413820326	-0.00230353930965066
991	71.8647079467773	-5.19121742248535	2.85097002983093	-3.08191010844894e-05	-0.0026282137259841	0.01100810803473	-0.000355493422830477
992	74.4621047973633	-5.84056615829468	2.9159049987793	0.00516396993771195	0.00548864435404539	-0.00749832857400179	-0.00230353930965066
993	74.4621047973633	-7.13926362991333	2.98083996772766	0.00159255252219737	-0.000355493422830477	-0.00587495695799589	-0.00165419070981443
994	73.1634063720703	-6.81458902359009	3.50031876564026	0.00483929552137852	-0.00100484199356288	-0.00879702530801296	0.00354059832170606
995	72.5140609741211	-6.489914894104	3.76005816459656	-0.00782300252467394	-0.00100484199356288	-0.00814767740666866	-0.00652430532500148
996	73.1634063720703	-6.16524076461792	3.11070966720581	-0.00782300252467394	0.01100810803473	-0.00749832857400179	-0.0217839982360601
997	71.8647079467773	-7.13926362991333	3.11070966720581	-0.00327756232582033	0.0022419011220336	-0.0120437685400248	-0.023407369852066
998	73.8127593994141	-8.43796062469482	3.37044906616211	0.00613799272105098	-0.00684897974133492	-0.00717365415766835	-0.0169138833880424
999	74.4621047973633	-7.13926362991333	3.30551409721375	-0.00490093370899558	-0.00295288790948689	-0.00587495695799589	-0.00684897974133492
1000	74.4621047973633	-6.16524076461792	3.11070966720581	-0.00360223650932312	0.00646266713738441	-0.00360223650932312	-0.00327756232582033
1001	73.8127593994141	-5.19121742248535	3.50031876564026	-0.0026282137259841	0.00743668992072344	0.00289124972186983	-0.00360223650932312
1002	71.8647079467773	-7.13926362991333	3.43538379669189	-0.00522560812532902	0.00581331877037883	-0.00555028254166245	0.000943203864153475
1003	72.5140609741211	-6.81458902359009	3.43538379669189	-0.00132951640989631	-0.00684897974133492	-0.00490093370899558	-0.00522560812532902
1004	72.5140609741211	-6.16524076461792	2.98083996772766	-0.00652430532500148	0.00451462110504508	0.00386527273803949	0.00613799272105098
1005	75.111457824707	-6.81458902359009	2.98083996772766	-0.00165419070981443	-0.00197886489331722	0.0103587592020631	0.00386527273803949
1006	71.8647079467773	-5.84056615829468	3.11070966720581	0.0149041991680861	-0.00100484199356288	0.0136055024340749	0.0175015944987535
1007	74.4621047973633	-7.13926362991333	3.24057936668396	0.0022419011220336	-0.00360223650932312	0.00354059832170606	0.020423661917448
1008	73.1634063720703	-6.16524076461792	2.85097002983093	0.00126787810586393	-0.00360223650932312	0.00256657530553639	0.0106834331527352
1009	73.1634063720703	-6.16524076461792	2.98083996772766	0.00516396993771195	-0.00782300252467394	-0.00100484199356288	0.00418994715437293
1010	72.5140609741211	-5.84056615829468	2.85097002983093	-0.00230353930965066	-0.00555028254166245	0.00483929552137852	0.00256657530553639
1011	74.4621047973633	-7.46393775939941	2.98083996772766	0.00191722682211548	-0.00814767740666866	0.0126314787194133	0.00418994715437293
1012	75.111457824707	-8.43796062469482	3.24057936668396	0.00289124972186983	-0.00749832857400179	0.00678734155371785	0.0022419011220336
1013	72.5140609741211	-6.489914894104	3.30551409721375	0.00906006153672934	-0.00165419070981443	0.00289124972186983	-0.000680167751852423
1014	72.5140609741211	-6.16524076461792	3.37044906616211	-0.00749832857400179	0.00906006153672934	-0.00847235135734081	0.00126787810586393
1015	73.1634063720703	-7.13926362991333	3.1756443977356	-0.00944637414067984	0.00159255252219737	-0.00295288790948689	-0.00619963090866804
1016	69.2673187255859	-6.16524076461792	3.1756443977356	-0.0123684434220195	0.0217223595827818	-0.00684897974133492	-0.023407369852066
1017	73.8127593994141	-7.46393775939941	3.37044906616211	0.0022419011220336	0.0210730116814375	-0.0162645354866982	-0.0172385573387146
1018	73.8127593994141	-5.84056615829468	3.04577469825745	-0.00814767740666866	0.0100340843200684	-0.0149658378213644	-0.00652430532500148
1019	73.8127593994141	-6.16524076461792	3.1756443977356	-0.0026282137259841	0.0103587592020631	-0.0165892094373703	-0.00879702530801296
1020	72.5140609741211	-6.16524076461792	3.1756443977356	-0.0100957229733467	0.00321592413820326	-0.0110697457566857	-0.00587495695799589
1021	71.8647079467773	-5.84056615829468	2.656165599823	-0.000355493422830477	0.00289124972186983	-0.00295288790948689	-0.00165419070981443
1022	72.5140609741211	-5.84056615829468	2.656165599823	-0.00619963090866804	0.00938473641872406	-0.000680167751852423	-3.08191010844894e-05
1023	74.4621047973633	-7.46393775939941	2.78603529930115	0.00321592413820326	-0.00555028254166245	-0.00684897974133492	-0.00425158534198999
1024	75.111457824707	-7.46393775939941	3.30551409721375	-0.00197886489331722	0.00581331877037883	-0.00814767740666866	0.00808603875339031
1025	71.8647079467773	-6.489914894104	2.98083996772766	-3.08191010844894e-05	-0.00165419070981443	0.0191249661147594	0.01100810803473
1026	74.4621047973633	-8.76263523101807	3.63018846511841	0.00159255252219737	-0.00814767740666866	0.00418994715437293	0.0168522447347641
1027	73.1634063720703	-6.81458902359009	3.04577469825745	0.00256657530553639	-0.00717365415766835	0.0100340843200684	0.0233457311987877
1028	72.5140609741211	-5.51589202880859	2.78603529930115	0.00776136433705688	-0.00749832857400179	0.00483929552137852	0.013930176384747
1029	71.8647079467773	-6.489914894104	2.98083996772766	-3.08191010844894e-05	-0.00490093370899558	0.00159255252219737	0.0188002903014421
1030	70.5660171508789	-5.84056615829468	2.98083996772766	-0.00457625929266214	0.00776136433705688	0.000943203864153475	0.00906006153672934
1031	70.5660171508789	-6.489914894104	3.11070966720581	-0.0026282137259841	-0.00100484199356288	0.00321592413820326	0.00581331877037883
1032	73.8127593994141	-7.13926362991333	3.11070966720581	0.00451462110504508	0.00646266713738441	-0.00100484199356288	0.00191722682211548
1033	74.4621047973633	-7.13926362991333	3.43538379669189	0.00191722682211548	0.00711201597005129	0.00159255252219737	-0.0026282137259841
1034	71.8647079467773	-5.84056615829468	2.9159049987793	-0.00684897974133492	-0.000355493422830477	-0.00652430532500148	0.000618529506027699
1035	73.8127593994141	-6.81458902359009	2.85097002983093	0.00808603875339031	0.0100340843200684	-0.00100484199356288	-0.00814767740666866
1036	74.4621047973633	-7.46393775939941	3.37044906616211	-0.0107450718060136	0.00938473641872406	-0.0136671401560307	-0.0273034609854221
1037	73.8127593994141	-6.16524076461792	2.9159049987793	-0.00100484199356288	0.0152288740500808	-0.0195112787187099	-0.0230826959013939
1038	72.5140609741211	-6.489914894104	3.24057936668396	-0.000355493422830477	0.012956153601408	-0.0146411629393697	-0.0188619289547205
1039	73.8127593994141	-8.11328601837158	3.56525373458862	-0.00490093370899558	0.000943203864153475	-0.00457625929266214	-0.00555028254166245
1040	75.111457824707	-8.11328601837158	3.11070966720581	-0.00230353930965066	-0.00555028254166245	-0.000680167751852423	-0.00295288790948689
1041	75.7608032226563	-7.46393775939941	3.11070966720581	-0.00197886489331722	-0.00392691092565656	-0.00684897974133492	0.000943203864153475
1042	73.1634063720703	-6.489914894104	3.43538379669189	0.000618529506027699	0.00483929552137852	-0.00587495695799589	-0.00132951640989631
1043	71.8647079467773	-6.16524076461792	3.30551409721375	-0.00782300252467394	0.00711201597005129	0.00354059832170606	-0.000355493422830477
1044	71.2153625488281	-7.13926362991333	3.1756443977356	-0.00847235135734081	-0.00457625929266214	0.0022419011220336	-0.00197886489331722
1045	71.8647079467773	-6.81458902359009	3.56525373458862	-0.00230353930965066	-0.000355493422830477	0.00938473641872406	0.0136055024340749
1046	74.4621047973633	-7.13926362991333	3.1756443977356	-0.00587495695799589	-0.00295288790948689	0.00613799272105098	0.0165275707840919
1047	71.8647079467773	-5.51589202880859	2.85097002983093	-0.00197886489331722	0.00191722682211548	0.00906006153672934	0.0194496400654316
1048	73.1634063720703	-6.81458902359009	3.11070966720581	0.00841071270406246	-0.00684897974133492	0.00386527273803949	0.00678734155371785
1049	75.111457824707	-6.81458902359009	2.9159049987793	0.000943203864153475	0.00126787810586393	0.000943203864153475	0.0223717093467712
1050	73.8127593994141	-7.13926362991333	3.1756443977356	0.00678734155371785	-0.00619963090866804	-0.00587495695799589	-0.00132951640989631
1051	73.8127593994141	-5.84056615829468	3.24057936668396	-0.00360223650932312	-0.00230353930965066	0.00581331877037883	-3.08191010844894e-05
1052	73.1634063720703	-5.19121742248535	3.04577469825745	-0.00977104809135199	0.00354059832170606	-3.08191010844894e-05	-0.00490093370899558
1053	74.4621047973633	-7.78861236572266	3.1756443977356	0.0022419011220336	-0.00230353930965066	0.000943203864153475	-0.00230353930965066
1054	73.8127593994141	-7.46393775939941	3.04577469825745	-0.00360223650932312	-0.00782300252467394	-0.00230353930965066	-0.00587495695799589
1055	72.5140609741211	-7.13926362991333	2.98083996772766	-0.00230353930965066	-0.0026282137259841	-0.000355493422830477	-0.0107450718060136
1056	74.4621047973633	-6.81458902359009	3.1756443977356	-0.0123684434220195	0.00808603875339031	-0.00879702530801296	-0.0149658378213644
1057	71.8647079467773	-5.84056615829468	3.11070966720581	-0.00749832857400179	0.0116574559360743	-0.00684897974133492	-0.0237320438027382
1058	73.8127593994141	-6.489914894104	3.43538379669189	-0.017887907102704	0.0022419011220336	-0.0162645354866982	-0.00879702530801296
1059	72.5140609741211	-6.489914894104	3.37044906616211	-0.0100957229733467	0.00354059832170606	-0.00717365415766835	-0.00392691092565656
1060	73.1634063720703	-6.81458902359009	2.98083996772766	-0.00360223650932312	0.000293855206109583	-0.00555028254166245	0.00321592413820326
1061	74.4621047973633	-6.81458902359009	2.85097002983093	-0.00327756232582033	0.00613799272105098	-0.000680167751852423	-0.00100484199356288
1062	73.8127593994141	-6.81458902359009	3.1756443977356	0.0103587592020631	0.000293855206109583	-0.0100957229733467	0.00451462110504508
1063	75.111457824707	-6.489914894104	3.1756443977356	0.0022419011220336	0.00613799272105098	-0.00555028254166245	0.0132808275520802
1064	72.5140609741211	-5.19121742248535	2.98083996772766	-0.00392691092565656	0.00581331877037883	-0.0149658378213644	0.00321592413820326
1065	74.4621047973633	-6.81458902359009	3.30551409721375	0.0171769186854362	-0.000680167751852423	-0.00197886489331722	0.0126314787194133
1066	72.5140609741211	-5.51589202880859	3.04577469825745	0.0149041991680861	0.0022419011220336	0.0103587592020631	0.011982130818069
1067	74.4621047973633	-7.13926362991333	3.43538379669189	-0.00522560812532902	-0.00717365415766835	0.00678734155371785	0.0136055024340749
1068	74.4621047973633	-7.46393775939941	3.24057936668396	0.0379560738801956	-0.0117190945893526	0.0142548503354192	0.0106834331527352
1069	74.4621047973633	-6.489914894104	3.37044906616211	-0.00749832857400179	-0.00619963090866804	0.00354059832170606	-3.08191010844894e-05
1070	74.4621047973633	-6.489914894104	3.50031876564026	-0.000355493422830477	-0.00197886489331722	0.000293855206109583	-0.000355493422830477
1071	72.5140609741211	-5.84056615829468	3.30551409721375	-0.000355493422830477	0.00126787810586393	0.00711201597005129	-0.0026282137259841
1072	69.2673187255859	-5.84056615829468	3.1756443977356	-0.00230353930965066	0.00776136433705688	0.00581331877037883	-0.00717365415766835
1073	71.2153625488281	-5.51589202880859	2.85097002983093	-0.00360223650932312	-0.00782300252467394	0.00159255252219737	-0.00522560812532902
1074	73.1634063720703	-6.16524076461792	3.11070966720581	-0.00295288790948689	0.00256657530553639	-0.00490093370899558	-0.00295288790948689
1075	75.111457824707	-6.489914894104	3.24057936668396	0.00159255252219737	0.00711201597005129	-0.0130177913233638	-0.00652430532500148
1076	72.5140609741211	-4.21719455718994	3.04577469825745	-0.00652430532500148	0.00613799272105098	-0.0169138833880424	-0.0302255302667618
1077	73.8127593994141	-6.16524076461792	3.30551409721375	0.00159255252219737	0.0142548503354192	-0.00944637414067984	-0.0256800893694162
1078	73.1634063720703	-6.16524076461792	2.9159049987793	-0.000355493422830477	0.00354059832170606	-0.0139918150380254	-0.0149658378213644
1079	73.1634063720703	-5.19121742248535	2.98083996772766	-3.08191010844894e-05	0.00678734155371785	-0.00717365415766835	-0.000680167751852423
1080	73.1634063720703	-4.86654329299927	2.9159049987793	-0.0026282137259841	0.000293855206109583	-0.00782300252467394	0.00126787810586393
1081	72.5140609741211	-6.16524076461792	2.9159049987793	0.00191722682211548	-0.00847235135734081	0.00256657530553639	0.000943203864153475
1082	71.2153625488281	-6.16524076461792	3.24057936668396	0.0022419011220336	-0.00587495695799589	-0.00717365415766835	-3.08191010844894e-05
1083	73.1634063720703	-6.16524076461792	3.43538379669189	-0.00100484199356288	0.00516396993771195	-0.0026282137259841	0.000943203864153475
1084	73.1634063720703	-6.81458902359009	2.98083996772766	-0.00165419070981443	-0.00912170019000769	-0.00782300252467394	0.0116574559360743
1085	71.2153625488281	-4.86654329299927	2.9159049987793	-0.00295288790948689	0.00711201597005129	0.00321592413820326	0.0145795252174139
1086	70.5660171508789	-5.84056615829468	3.1756443977356	-0.0156151866540313	-0.00100484199356288	0.0181509424000978	0.0265924744307995
1087	73.1634063720703	-5.84056615829468	3.04577469825745	0.00646266713738441	-0.00619963090866804	-0.00132951640989631	0.01847561635077
1088	71.8647079467773	-4.54186916351318	3.04577469825745	-0.00165419070981443	-0.00879702530801296	0.00516396993771195	0.0152288740500808
1089	71.8647079467773	-4.86654329299927	3.37044906616211	0.00289124972186983	-0.017887907102704	-0.000680167751852423	0.000943203864153475
1090	72.5140609741211	-4.86654329299927	2.85097002983093	-0.00717365415766835	0.00841071270406246	0.000943203864153475	0.00970941036939621
1091	72.5140609741211	-4.54186916351318	2.656165599823	-0.000355493422830477	0.00126787810586393	0.00646266713738441	-0.0026282137259841
1092	73.8127593994141	-6.16524076461792	3.11070966720581	-0.00100484199356288	0.000618529506027699	-0.00522560812532902	-0.00425158534198999
1093	71.8647079467773	-4.54186916351318	3.11070966720581	0.00548864435404539	0.00126787810586393	0.0022419011220336	0.00191722682211548
1094	72.5140609741211	-5.19121742248535	3.11070966720581	-3.08191010844894e-05	0.000293855206109583	0.000293855206109583	0.000293855206109583
1095	72.5140609741211	-6.81458902359009	3.37044906616211	-0.00392691092565656	-0.00392691092565656	-0.00684897974133492	-0.00749832857400179
1096	73.1634063720703	-6.81458902359009	3.43538379669189	0.00191722682211548	0.000293855206109583	-0.0110697457566857	-0.0175632312893867
1097	73.1634063720703	-5.84056615829468	2.98083996772766	-0.00490093370899558	0.00938473641872406	-0.0156151866540313	-0.0247060675173998
1098	70.5660171508789	-4.54186916351318	2.85097002983093	0.00711201597005129	0.00743668992072344	-0.0156151866540313	-0.0143164889886975
1099	70.5660171508789	-5.19121742248535	3.11070966720581	-0.00327756232582033	-0.00132951640989631	-0.0165892094373703	-0.0113944197073579
1100	70.5660171508789	-6.16524076461792	3.37044906616211	-0.0100957229733467	0.00386527273803949	-0.00847235135734081	-0.00652430532500148
1101	71.2153625488281	-6.16524076461792	3.63018846511841	-0.00457625929266214	0.00581331877037883	-0.00165419070981443	-0.00684897974133492
1102	72.5140609741211	-4.86654329299927	3.30551409721375	0.00483929552137852	0.00646266713738441	0.00483929552137852	0.000293855206109583
1103	71.8647079467773	-4.54186916351318	2.98083996772766	-0.00132951640989631	-0.000355493422830477	-0.00879702530801296	-0.00392691092565656
1104	74.4621047973633	-6.489914894104	2.85097002983093	0.00354059832170606	0.00126787810586393	-0.0143164889886975	-0.000680167751852423
1105	72.5140609741211	-5.51589202880859	2.98083996772766	-0.000355493422830477	0.00841071270406246	0.00483929552137852	0.00483929552137852
1106	74.4621047973633	-5.84056615829468	3.24057936668396	0.0145795252174139	-0.00132951640989631	0.00711201597005129	0.0213976856321096
1107	72.5140609741211	-4.86654329299927	3.1756443977356	0.00548864435404539	-0.00360223650932312	0.00970941036939621	0.0106834331527352
1108	71.2153625488281	-6.16524076461792	3.50031876564026	0.00743668992072344	-0.00100484199356288	0.01100810803473	0.0136055024340749
1109	74.4621047973633	-7.13926362991333	3.24057936668396	0.00581331877037883	-0.0156151866540313	0.00418994715437293	0.0123068047687411
1110	73.8127593994141	-6.489914894104	3.04577469825745	-0.00425158534198999	-0.0175632312893867	0.00354059832170606	0.00873538758605719
1111	73.1634063720703	-4.86654329299927	3.43538379669189	-0.00197886489331722	-0.00100484199356288	0.0149041991680861	0.0123068047687411
1112	71.8647079467773	-4.54186916351318	3.30551409721375	0.00906006153672934	0.00743668992072344	-0.00100484199356288	-0.000680167751852423
1113	70.5660171508789	-5.84056615829468	3.69512343406677	-0.00619963090866804	0.00191722682211548	-0.00132951640989631	0.00613799272105098
1114	69.9166641235352	-5.84056615829468	3.76005816459656	-0.0126931173726916	0.00776136433705688	-0.00912170019000769	-0.00555028254166245
1115	71.2153625488281	-4.54186916351318	3.24057936668396	-0.00522560812532902	0.00386527273803949	-0.0133424662053585	-0.000355493422830477
1116	74.4621047973633	-5.51589202880859	2.98083996772766	-0.00555028254166245	0.0158782228827477	-0.0113944197073579	-0.017887907102704
1117	72.5140609741211	-4.86654329299927	2.85097002983093	0.000618529506027699	0.0106834331527352	-0.0159398596733809	-0.0253554154187441
1118	73.1634063720703	-6.16524076461792	3.11070966720581	-0.0139918150380254	0.0132808275520802	-0.0136671401560307	-0.00782300252467394
1119	73.8127593994141	-5.51589202880859	3.04577469825745	0.0022419011220336	0.000943203864153475	-0.00392691092565656	-0.00847235135734081
1120	73.8127593994141	-6.489914894104	3.43538379669189	-0.00165419070981443	0.00613799272105098	-0.00717365415766835	-0.00652430532500148
1121	75.111457824707	-6.489914894104	2.98083996772766	-0.000355493422830477	0.00159255252219737	-0.00457625929266214	-0.000355493422830477
1122	73.1634063720703	-6.81458902359009	3.04577469825745	0.000943203864153475	0.00776136433705688	-0.00749832857400179	0.00776136433705688
1123	73.8127593994141	-7.46393775939941	3.30551409721375	-0.00230353930965066	-0.00684897974133492	-3.08191010844894e-05	0.000943203864153475
1124	72.5140609741211	-5.19121742248535	3.04577469825745	0.0113327819854021	-0.00197886489331722	-0.0117190945893526	0.00483929552137852
1125	73.1634063720703	-6.489914894104	3.24057936668396	-0.00197886489331722	-0.00165419070981443	0.00159255252219737	0.0162028968334198
1126	73.1634063720703	-4.86654329299927	3.04577469825745	0.00873538758605719	-0.00165419070981443	0.00808603875339031	0.0259431265294552
1127	71.2153625488281	-5.84056615829468	2.98083996772766	0.00873538758605719	-0.00814767740666866	0.00613799272105098	0.0262678004801273
1128	71.2153625488281	-6.16524076461792	3.11070966720581	-0.00782300252467394	-0.00165419070981443	0.000618529506027699	0.0181509424000978
1129	72.5140609741211	-5.84056615829468	3.30551409721375	-0.00522560812532902	-0.00327756232582033	0.00678734155371785	0.0168522447347641
1130	73.1634063720703	-6.489914894104	3.56525373458862	-0.0026282137259841	-0.00100484199356288	0.0022419011220336	0.000618529506027699
1131	74.4621047973633	-5.84056615829468	3.37044906616211	-0.0120437685400248	0.00321592413820326	0.00386527273803949	0.000943203864153475
1132	71.8647079467773	-5.19121742248535	3.1756443977356	0.0022419011220336	-0.00490093370899558	-0.00230353930965066	0.00159255252219737
1133	73.1634063720703	-5.51589202880859	2.9159049987793	-0.00392691092565656	-0.00197886489331722	-0.00360223650932312	-0.00490093370899558
1134	73.8127593994141	-6.489914894104	3.04577469825745	0.0022419011220336	-0.00132951640989631	-0.000680167751852423	-0.00814767740666866
1135	73.8127593994141	-7.13926362991333	3.1756443977356	-0.00652430532500148	0.00418994715437293	-0.00847235135734081	-0.0107450718060136
1136	72.5140609741211	-6.81458902359009	2.85097002983093	-0.00165419070981443	0.00191722682211548	-0.0162645354866982	-0.0266541130840778
1137	73.8127593994141	-7.78861236572266	3.30551409721375	-0.00619963090866804	0.00256657530553639	-0.0120437685400248	-0.0256800893694162
1138	75.111457824707	-7.13926362991333	3.1756443977356	-0.00587495695799589	0.00646266713738441	-0.0159398596733809	-0.0123684434220195
1139	71.8647079467773	-5.19121742248535	3.11070966720581	-0.00327756232582033	0.00581331877037883	-0.00977104809135199	-0.0117190945893526
1140	70.5660171508789	-5.84056615829468	2.9159049987793	-0.0130177913233638	0.00678734155371785	-0.0104203969240189	0.00289124972186983
1141	69.9166641235352	-5.84056615829468	2.78603529930115	-0.00587495695799589	-0.000680167751852423	-0.00490093370899558	-0.00457625929266214
1142	70.5660171508789	-5.51589202880859	2.9159049987793	-0.00490093370899558	0.00159255252219737	0.000293855206109583	0.00548864435404539
1143	73.8127593994141	-6.81458902359009	3.11070966720581	0.00776136433705688	-0.00457625929266214	0.00289124972186983	0.00418994715437293
1144	73.8127593994141	-6.489914894104	3.30551409721375	0.00483929552137852	-0.00587495695799589	0.00386527273803949	-0.000680167751852423
1145	73.1634063720703	-6.16524076461792	3.04577469825745	-0.00555028254166245	-0.00749832857400179	-3.08191010844894e-05	0.000943203864153475
1146	72.5140609741211	-6.489914894104	2.85097002983093	0.00354059832170606	-0.00522560812532902	0.011982130818069	0.0136055024340749
1147	73.8127593994141	-6.81458902359009	2.9159049987793	0.00613799272105098	-0.0136671401560307	0.00873538758605719	0.0197743140161037
1148	71.8647079467773	-5.84056615829468	2.9159049987793	-0.000355493422830477	-0.00100484199356288	0.00126787810586393	0.0136055024340749
1149	72.5140609741211	-6.16524076461792	2.9159049987793	-0.000680167751852423	-0.00847235135734081	0.00646266713738441	-0.00490093370899558
1150	72.5140609741211	-6.81458902359009	3.1756443977356	0.00581331877037883	-0.00847235135734081	0.00581331877037883	0.0158782228827477
1151	72.5140609741211	-6.489914894104	3.30551409721375	-0.00100484199356288	-0.00879702530801296	0.0158782228827477	-0.0113944197073579
1152	74.4621047973633	-6.81458902359009	3.50031876564026	0.00126787810586393	0.00516396993771195	-0.00392691092565656	-0.0107450718060136
1153	72.5140609741211	-5.84056615829468	2.98083996772766	0.00386527273803949	0.00483929552137852	-0.00652430532500148	-0.00944637414067984
1154	69.9166641235352	-5.84056615829468	2.9159049987793	-0.00132951640989631	-0.000680167751852423	-0.00522560812532902	0.00321592413820326
1155	71.8647079467773	-6.81458902359009	3.11070966720581	-0.00912170019000769	0.0106834331527352	-0.0165892094373703	-0.00684897974133492
1156	71.2153625488281	-6.16524076461792	3.30551409721375	-0.00814767740666866	0.0223717093467712	-0.0133424662053585	-0.0204853005707264
1157	75.111457824707	-7.13926362991333	3.1756443977356	-0.00619963090866804	0.0181509424000978	-0.0136671401560307	-0.021459324285388
1158	73.1634063720703	-5.84056615829468	2.72110033035278	-0.00100484199356288	0.00938473641872406	-0.023407369852066	-0.0175632312893867
1159	72.5140609741211	-5.84056615829468	2.59123063087463	-0.00555028254166245	0.0116574559360743	-0.0146411629393697	-0.00197886489331722
1160	75.111457824707	-7.13926362991333	2.9159049987793	-0.00490093370899558	0.00938473641872406	-0.00619963090866804	-0.00555028254166245
1161	73.8127593994141	-6.81458902359009	3.11070966720581	-0.00360223650932312	0.012956153601408	-0.00782300252467394	0.000618529506027699
1162	73.1634063720703	-6.16524076461792	3.37044906616211	0.00354059832170606	0.011982130818069	-0.0191866029053926	0.00289124972186983
1163	71.8647079467773	-5.84056615829468	3.30551409721375	-0.00230353930965066	0.00191722682211548	-0.00782300252467394	-0.00587495695799589
1164	73.8127593994141	-7.78861236572266	3.56525373458862	-0.00100484199356288	-0.00782300252467394	-0.00165419070981443	0.00808603875339031
1165	72.5140609741211	-7.13926362991333	3.11070966720581	-0.00295288790948689	-0.00230353930965066	-0.00392691092565656	0.00159255252219737
1166	74.4621047973633	-7.13926362991333	3.1756443977356	0.00743668992072344	-0.00360223650932312	0.00581331877037883	0.0226963832974434
1167	71.8647079467773	-5.84056615829468	2.98083996772766	0.00743668992072344	-0.0107450718060136	0.00678734155371785	0.0197743140161037
1168	70.5660171508789	-5.19121742248535	3.11070966720581	0.012956153601408	-0.00652430532500148	0.00386527273803949	0.01847561635077
1169	71.2153625488281	-6.81458902359009	3.69512343406677	-0.00555028254166245	-0.00425158534198999	0.00776136433705688	0.0152288740500808
1170	73.1634063720703	-6.489914894104	3.82499313354492	0.00646266713738441	-0.0026282137259841	0.00743668992072344	0.000618529506027699
1171	71.8647079467773	-5.84056615829468	3.11070966720581	-0.00457625929266214	-0.00132951640989631	0.00938473641872406	0.00386527273803949
1172	74.4621047973633	-5.51589202880859	2.78603529930115	0.00483929552137852	-0.000355493422830477	0.00321592413820326	-0.00327756232582033
1173	73.1634063720703	-6.489914894104	3.24057936668396	0.00321592413820326	-0.00100484199356288	-0.00197886489331722	-0.00457625929266214
1174	72.5140609741211	-5.84056615829468	3.11070966720581	-0.000680167751852423	-0.00327756232582033	-0.0146411629393697	-0.00555028254166245
1175	73.1634063720703	-5.84056615829468	3.11070966720581	-0.00425158534198999	0.00906006153672934	-0.00912170019000769	-0.0130177913233638
1176	74.4621047973633	-7.13926362991333	3.69512343406677	-0.0136671401560307	0.00548864435404539	-0.00814767740666866	-0.0162645354866982
1177	71.8647079467773	-6.81458902359009	3.04577469825745	-0.00425158534198999	0.00613799272105098	-0.00457625929266214	-0.0152905117720366
1178	73.1634063720703	-7.78861236572266	3.04577469825745	-0.000680167751852423	-0.00100484199356288	-0.0152905117720366	-0.0139918150380254
1179	74.4621047973633	-7.78861236572266	3.11070966720581	-0.00619963090866804	-0.00100484199356288	-0.0139918150380254	-0.0100957229733467
1180	73.1634063720703	-6.489914894104	3.04577469825745	-0.00522560812532902	0.00418994715437293	-0.00814767740666866	-0.00782300252467394
1181	72.5140609741211	-6.81458902359009	3.30551409721375	-0.00197886489331722	0.00483929552137852	-0.00295288790948689	0.00321592413820326
1182	71.2153625488281	-7.46393775939941	3.30551409721375	-0.00619963090866804	-0.00197886489331722	-0.000680167751852423	0.00386527273803949
1183	70.5660171508789	-6.489914894104	3.37044906616211	-0.00619963090866804	0.00646266713738441	-0.00197886489331722	0.00548864435404539
1184	72.5140609741211	-5.51589202880859	2.9159049987793	-0.00360223650932312	-0.00847235135734081	-3.08191010844894e-05	0.00711201597005129
1185	73.8127593994141	-5.84056615829468	3.04577469825745	0.000293855206109583	-0.00684897974133492	0.0175015944987535	0.00711201597005129
1186	71.8647079467773	-5.84056615829468	2.98083996772766	-0.00425158534198999	-0.00555028254166245	0.0165275707840919	0.0210730116814375
1187	73.1634063720703	-6.81458902359009	3.24057936668396	-0.00100484199356288	-0.00814767740666866	0.00776136433705688	0.0178262684494257
1188	74.4621047973633	-6.489914894104	3.56525373458862	0.00938473641872406	-0.0159398596733809	0.0100340843200684	0.0152288740500808
1189	74.4621047973633	-7.13926362991333	3.82499313354492	0.00451462110504508	-0.00295288790948689	0.00581331877037883	0.0191249661147594
1190	73.8127593994141	-6.81458902359009	3.24057936668396	0.000293855206109583	-0.00197886489331722	0.00418994715437293	0.00581331877037883
1191	73.8127593994141	-8.11328601837158	3.1756443977356	-0.00912170019000769	-0.000680167751852423	-0.0026282137259841	-3.08191010844894e-05
1192	71.8647079467773	-6.81458902359009	3.04577469825745	0.00354059832170606	-0.00782300252467394	-0.00100484199356288	-0.00555028254166245
1193	71.8647079467773	-5.84056615829468	3.04577469825745	0.00776136433705688	0.00126787810586393	-0.00425158534198999	0.00646266713738441
1194	73.8127593994141	-6.16524076461792	3.1756443977356	-0.00360223650932312	-0.00392691092565656	0.00191722682211548	0.000618529506027699
1195	71.2153625488281	-5.51589202880859	3.43538379669189	-0.00457625929266214	0.00581331877037883	-0.0143164889886975	-0.00555028254166245
1196	69.9166641235352	-5.19121742248535	3.30551409721375	-0.0146411629393697	0.012956153601408	-0.0146411629393697	-0.0182125810533762
1197	69.2673187255859	-5.84056615829468	3.37044906616211	-0.00327756232582033	0.0149041991680861	-0.00457625929266214	-0.0315242260694504
1198	73.1634063720703	-6.16524076461792	3.24057936668396	-0.00392691092565656	0.00191722682211548	-0.0136671401560307	-0.0217839982360601
1199	72.5140609741211	-5.84056615829468	2.85097002983093	-0.00132951640989631	0.000618529506027699	-0.00684897974133492	-0.00879702530801296
1200	71.8647079467773	-5.51589202880859	3.11070966720581	-0.0026282137259841	0.00483929552137852	-0.0104203969240189	-0.00814767740666866
1201	73.1634063720703	-5.19121742248535	2.98083996772766	-0.00587495695799589	0.0152288740500808	-0.00327756232582033	-0.00360223650932312
1202	71.8647079467773	-4.86654329299927	3.04577469825745	0.00743668992072344	0.00808603875339031	-0.00684897974133492	0.00418994715437293
1203	73.1634063720703	-6.489914894104	3.1756443977356	-0.00132951640989631	0.0103587592020631	-0.00555028254166245	-0.00165419070981443
1204	71.8647079467773	-6.16524076461792	3.11070966720581	0.00581331877037883	-0.000680167751852423	-0.00555028254166245	0.00483929552137852
1205	71.8647079467773	-5.84056615829468	2.9159049987793	-0.00230353930965066	-0.00619963090866804	-3.08191010844894e-05	0.00678734155371785
1206	73.1634063720703	-6.489914894104	3.11070966720581	-0.00619963090866804	-0.00100484199356288	0.00289124972186983	0.0197743140161037
1207	73.8127593994141	-6.489914894104	3.24057936668396	0.0175015944987535	-0.00619963090866804	0.00938473641872406	0.0197743140161037
1208	74.4621047973633	-5.51589202880859	3.37044906616211	0.00289124972186983	-0.00197886489331722	-0.000680167751852423	0.0106834331527352
1209	70.5660171508789	-5.19121742248535	2.85097002983093	0.00516396993771195	-3.08191010844894e-05	0.0132808275520802	-0.00782300252467394
1210	69.2673187255859	-5.19121742248535	3.30551409721375	-0.0165892094373703	0.00191722682211548	0.00386527273803949	0.00970941036939621
1211	71.8647079467773	-6.16524076461792	3.11070966720581	-0.00912170019000769	0.0116574559360743	0.013930176384747	-0.000680167751852423
1212	73.8127593994141	-6.489914894104	3.11070966720581	0.00354059832170606	0.00354059832170606	0.00321592413820326	-0.00360223650932312
1213	73.1634063720703	-5.19121742248535	3.11070966720581	0.00906006153672934	0.00191722682211548	-0.0113944197073579	-0.00652430532500148
1214	73.1634063720703	-5.19121742248535	3.1756443977356	0.000943203864153475	-0.00100484199356288	-0.00879702530801296	0.00289124972186983
1215	73.8127593994141	-6.16524076461792	2.98083996772766	-0.00327756232582033	-0.0026282137259841	-0.0198359526693821	-0.0100957229733467
1216	72.5140609741211	-5.19121742248535	2.52629590034485	-0.00782300252467394	0.00970941036939621	-0.00977104809135199	-0.0198359526693821
1217	73.1634063720703	-6.489914894104	2.9159049987793	-0.00782300252467394	0.00938473641872406	-0.00457625929266214	-0.0211346503347158
1218	73.1634063720703	-5.51589202880859	2.9159049987793	-0.00100484199356288	0.00776136433705688	-0.0152905117720366	-0.0130177913233638
1219	71.8647079467773	-6.489914894104	2.98083996772766	-0.00457625929266214	-0.00490093370899558	-0.0104203969240189	-0.00587495695799589
1220	72.5140609741211	-6.81458902359009	3.50031876564026	-0.00652430532500148	-0.00555028254166245	-0.00360223650932312	-0.000680167751852423
1221	71.8647079467773	-5.51589202880859	3.1756443977356	0.00126787810586393	0.01100810803473	-0.00230353930965066	-0.00522560812532902
1222	71.8647079467773	-5.51589202880859	3.24057936668396	-0.00197886489331722	0.000293855206109583	-0.00522560812532902	0.000618529506027699
1223	71.8647079467773	-5.19121742248535	2.9159049987793	0.00678734155371785	0.00516396993771195	-0.00392691092565656	0.00126787810586393
1224	70.5660171508789	-6.489914894104	3.24057936668396	-0.0104203969240189	-0.00327756232582033	0.00418994715437293	0.00776136433705688
1225	71.8647079467773	-5.19121742248535	2.98083996772766	-0.00522560812532902	0.00321592413820326	0.00776136433705688	0.00418994715437293
1226	73.8127593994141	-5.51589202880859	3.50031876564026	-3.08191010844894e-05	-0.00490093370899558	0.011982130818069	0.0246444288641214
1227	71.8647079467773	-5.19121742248535	3.11070966720581	-0.000355493422830477	-0.0110697457566857	0.00808603875339031	0.0230210572481155
1228	72.5140609741211	-5.51589202880859	2.59123063087463	0.025618452578783	-0.0104203969240189	-0.000680167751852423	0.0152288740500808
1229	71.2153625488281	-5.19121742248535	2.59123063087463	-0.000680167751852423	-0.00132951640989631	0.00711201597005129	0.0223717093467712
1230	73.1634063720703	-5.19121742248535	3.1756443977356	-0.0026282137259841	-0.00327756232582033	0.00548864435404539	0.00126787810586393
1231	71.8647079467773	-5.51589202880859	2.98083996772766	0.00516396993771195	0.00613799272105098	-0.00132951640989631	0.01100810803473
1232	73.8127593994141	-7.46393775939941	3.37044906616211	0.00483929552137852	0.00159255252219737	0.00126787810586393	-0.0026282137259841
1233	73.1634063720703	-7.78861236572266	3.63018846511841	0.0022419011220336	-0.0120437685400248	-0.00360223650932312	-0.00522560812532902
1234	71.8647079467773	-6.16524076461792	3.04577469825745	-0.000355493422830477	-0.00165419070981443	-0.0100957229733467	-0.00197886489331722
1235	73.8127593994141	-6.81458902359009	2.98083996772766	-0.00197886489331722	0.000943203864153475	-0.00684897974133492	-0.00944637414067984
1236	73.8127593994141	-6.489914894104	3.43538379669189	-0.0110697457566857	0.0178262684494257	-0.0146411629393697	-0.0195112787187099
1237	71.8647079467773	-5.84056615829468	3.30551409721375	-0.000355493422830477	0.00548864435404539	-0.00814767740666866	-0.021459324285388
1238	70.5660171508789	-6.489914894104	3.30551409721375	-0.00295288790948689	0.00516396993771195	-0.0107450718060136	-0.0165892094373703
1239	73.1634063720703	-6.81458902359009	3.56525373458862	-0.00684897974133492	0.00386527273803949	-0.0113944197073579	-0.00230353930965066
1240	74.4621047973633	-6.489914894104	2.9159049987793	-0.000680167751852423	0.000943203864153475	-0.0026282137259841	-0.00165419070981443
1241	71.8647079467773	-5.51589202880859	2.656165599823	-0.0104203969240189	0.00126787810586393	-0.0104203969240189	0.00386527273803949
1242	73.8127593994141	-6.81458902359009	2.9159049987793	0.000618529506027699	0.00483929552137852	-0.00392691092565656	0.00191722682211548
1243	74.4621047973633	-6.81458902359009	3.04577469825745	0.00451462110504508	-0.00100484199356288	-0.00652430532500148	0.0022419011220336
1244	74.4621047973633	-6.81458902359009	3.37044906616211	-0.00847235135734081	-0.00295288790948689	-0.00457625929266214	0.0181509424000978
1245	73.1634063720703	-6.16524076461792	3.30551409721375	0.000293855206109583	-0.00782300252467394	0.0136055024340749	0.0132808275520802
1246	74.4621047973633	-8.76263523101807	3.04577469825745	0.00191722682211548	-0.00717365415766835	0.0100340843200684	0.0269171483814716
1247	73.1634063720703	-7.13926362991333	2.85097002983093	0.000618529506027699	-0.0143164889886975	0.0136055024340749	0.0230210572481155
1248	71.2153625488281	-6.16524076461792	2.98083996772766	-0.00230353930965066	-0.00652430532500148	0.00354059832170606	0.0178262684494257
1249	73.1634063720703	-6.16524076461792	2.98083996772766	-0.00327756232582033	-0.0146411629393697	0.00548864435404539	0.00483929552137852
1250	71.2153625488281	-5.51589202880859	2.98083996772766	-0.00684897974133492	0.00126787810586393	0.00548864435404539	-0.000680167751852423
1251	71.8647079467773	-7.13926362991333	3.30551409721375	-0.0110697457566857	0.00126787810586393	0.00776136433705688	0.0022419011220336
1252	73.1634063720703	-7.78861236572266	3.37044906616211	-0.000680167751852423	-0.00327756232582033	0.00776136433705688	-0.00100484199356288
1253	71.8647079467773	-6.16524076461792	2.78603529930115	0.000943203864153475	-0.00230353930965066	-0.00100484199356288	-0.00522560812532902
1254	74.4621047973633	-7.46393775939941	3.1756443977356	-0.0026282137259841	-0.00165419070981443	-0.00587495695799589	-0.00717365415766835
1255	73.8127593994141	-6.81458902359009	3.04577469825745	0.00126787810586393	-0.00327756232582033	-0.00879702530801296	-0.0159398596733809
1256	73.1634063720703	-5.84056615829468	2.656165599823	0.0022419011220336	0.00938473641872406	-0.0162645354866982	-0.0175632312893867
1257	72.5140609741211	-6.489914894104	3.04577469825745	0.00256657530553639	0.00906006153672934	-0.0152905117720366	-0.0253554154187441
1258	74.4621047973633	-7.13926362991333	3.43538379669189	-0.0026282137259841	0.00451462110504508	-0.00847235135734081	-0.0146411629393697
1259	75.111457824707	-7.46393775939941	3.11070966720581	-0.00197886489331722	-0.00912170019000769	-0.00912170019000769	-0.00912170019000769
1260	73.1634063720703	-8.11328601837158	3.1756443977356	0.000293855206109583	0.0022419011220336	-0.00652430532500148	-0.00619963090866804
1261	74.4621047973633	-9.08730983734131	3.43538379669189	-0.00457625929266214	-0.00684897974133492	-0.00782300252467394	-0.00652430532500148
1262	73.8127593994141	-7.13926362991333	3.56525373458862	-0.00490093370899558	-0.00165419070981443	0.00191722682211548	-0.00360223650932312
1263	72.5140609741211	-6.16524076461792	3.24057936668396	0.00581331877037883	0.00678734155371785	-0.00652430532500148	0.00126787810586393
1264	72.5140609741211	-6.81458902359009	3.50031876564026	-0.00197886489331722	-0.00360223650932312	0.000943203864153475	0.00451462110504508
1265	70.5660171508789	-6.16524076461792	3.24057936668396	-0.00782300252467394	-0.00684897974133492	-0.000680167751852423	0.00516396993771195
1266	73.1634063720703	-7.13926362991333	3.11070966720581	-0.00555028254166245	-0.00977104809135199	0.0132808275520802	0.0136055024340749
1267	71.8647079467773	-6.16524076461792	3.1756443977356	0.00354059832170606	-0.00327756232582033	0.00581331877037883	0.0220470335334539
1268	72.5140609741211	-6.16524076461792	3.1756443977356	0.00191722682211548	0.000618529506027699	0.00418994715437293	0.0106834331527352
1269	73.1634063720703	-6.81458902359009	3.11070966720581	-0.00132951640989631	-0.0133424662053585	-0.000680167751852423	0.013930176384747
1270	73.1634063720703	-6.81458902359009	3.37044906616211	-0.00132951640989631	0.0022419011220336	0.00289124972186983	0.00354059832170606
1271	74.4621047973633	-7.78861236572266	3.1756443977356	0.000943203864153475	-0.00100484199356288	-0.0026282137259841	-0.000680167751852423
1272	71.8647079467773	-6.16524076461792	2.656165599823	0.00159255252219737	-0.00490093370899558	-0.00100484199356288	-0.00652430532500148
1273	72.5140609741211	-6.81458902359009	2.85097002983093	0.00289124972186983	-0.00392691092565656	-0.0123684434220195	-0.000355493422830477
1274	73.8127593994141	-8.11328601837158	3.24057936668396	0.00938473641872406	-0.000680167751852423	-0.00490093370899558	-0.00684897974133492
1275	73.1634063720703	-8.11328601837158	3.50031876564026	0.0022419011220336	0.00516396993771195	-0.000355493422830477	-0.00912170019000769
1276	73.1634063720703	-6.489914894104	3.24057936668396	-0.00847235135734081	0.00873538758605719	-0.00522560812532902	-0.0175632312893867
1277	73.1634063720703	-6.81458902359009	3.30551409721375	0.00159255252219737	0.0103587592020631	-0.00457625929266214	-0.0204853005707264
1278	73.1634063720703	-6.81458902359009	3.11070966720581	-0.000355493422830477	0.00646266713738441	-0.0165892094373703	-0.0117190945893526
1279	71.8647079467773	-6.16524076461792	2.85097002983093	-0.00684897974133492	0.00743668992072344	-0.0146411629393697	-0.00717365415766835
1280	73.1634063720703	-6.16524076461792	2.9159049987793	-0.00457625929266214	0.00289124972186983	-0.0191866029053926	-0.00619963090866804
1281	75.111457824707	-7.13926362991333	3.11070966720581	0.00418994715437293	0.011982130818069	-0.0107450718060136	-0.00717365415766835
1282	73.8127593994141	-6.81458902359009	3.43538379669189	-0.000680167751852423	0.012956153601408	-0.00490093370899558	-0.00100484199356288
1283	73.1634063720703	-6.489914894104	3.04577469825745	-0.00392691092565656	0.00808603875339031	-0.0123684434220195	-0.00230353930965066
1284	72.5140609741211	-5.19121742248535	2.59123063087463	-0.000680167751852423	0.00289124972186983	-0.00100484199356288	-0.00912170019000769
1285	71.2153625488281	-5.84056615829468	2.98083996772766	-0.0026282137259841	0.00126787810586393	0.00678734155371785	0.00613799272105098
1286	75.111457824707	-6.81458902359009	3.43538379669189	0.0197743140161037	-0.000680167751852423	0.0132808275520802	0.0152288740500808
1287	72.5140609741211	-6.16524076461792	2.98083996772766	0.0106834331527352	-0.00912170019000769	0.0100340843200684	0.0223717093467712
1288	73.1634063720703	-8.11328601837158	3.43538379669189	0.00159255252219737	-0.00814767740666866	0.00418994715437293	0.012956153601408
1289	73.1634063720703	-7.46393775939941	3.43538379669189	0.00191722682211548	-0.0107450718060136	0.012956153601408	0.0152288740500808
1290	73.8127593994141	-6.81458902359009	3.11070966720581	-0.0104203969240189	0.00126787810586393	0.00678734155371785	0.0181509424000978
1291	73.1634063720703	-6.16524076461792	3.1756443977356	-0.00652430532500148	-0.00425158534198999	0.00841071270406246	-0.000680167751852423
1292	69.9166641235352	-6.16524076461792	3.56525373458862	-0.00295288790948689	0.00451462110504508	0.00191722682211548	-0.00132951640989631
1293	69.2673187255859	-5.19121742248535	3.04577469825745	-0.00230353930965066	0.00776136433705688	-0.00100484199356288	-0.00587495695799589
1294	72.5140609741211	-6.81458902359009	3.43538379669189	-3.08191010844894e-05	0.00126787810586393	-0.0143164889886975	0.00126787810586393
1295	74.4621047973633	-6.16524076461792	3.37044906616211	-0.00230353930965066	0.00841071270406246	-0.00587495695799589	-0.00717365415766835
1296	72.5140609741211	-4.86654329299927	2.72110033035278	-0.00912170019000769	0.0171769186854362	-0.0152905117720366	-0.0276281367987394
1297	73.8127593994141	-6.489914894104	2.9159049987793	0.0022419011220336	0.0126314787194133	-0.0191866029053926	-0.0185372550040483
1298	73.1634063720703	-5.19121742248535	2.98083996772766	-0.00165419070981443	0.00776136433705688	-0.0136671401560307	-0.0230826959013939
1299	71.8647079467773	-5.19121742248535	3.30551409721375	-0.00197886489331722	0.00613799272105098	-0.00490093370899558	-0.00522560812532902
1300	73.1634063720703	-5.19121742248535	3.11070966720581	-0.00652430532500148	0.00256657530553639	-0.00490093370899558	0.00581331877037883
1301	71.8647079467773	-5.19121742248535	3.50031876564026	0.000943203864153475	0.00418994715437293	-0.00197886489331722	-0.00165419070981443
1302	73.1634063720703	-6.81458902359009	3.04577469825745	-0.00197886489331722	-0.00165419070981443	-0.0123684434220195	0.00483929552137852
1303	73.8127593994141	-6.489914894104	3.11070966720581	0.000293855206109583	0.000618529506027699	-0.000355493422830477	-0.00295288790948689
1304	71.2153625488281	-4.54186916351318	2.98083996772766	0.00159255252219737	0.00289124972186983	-0.00327756232582033	0.00678734155371785
1305	71.2153625488281	-4.86654329299927	2.9159049987793	-0.0026282137259841	-0.00230353930965066	0.00451462110504508	0.00581331877037883
1306	69.9166641235352	-4.54186916351318	3.04577469825745	-0.00197886489331722	-0.00100484199356288	0.00873538758605719	0.00581331877037883
1307	69.9166641235352	-4.54186916351318	3.30551409721375	-0.00457625929266214	0.000943203864153475	0.0022419011220336	0.0210730116814375
1308	72.5140609741211	-5.19121742248535	3.1756443977356	0.00678734155371785	-0.00782300252467394	0.0123068047687411	0.000293855206109583
1309	73.1634063720703	-5.51589202880859	3.1756443977356	-0.000355493422830477	-3.08191010844894e-05	-0.000680167751852423	-0.00490093370899558
1310	74.4621047973633	-5.51589202880859	2.9159049987793	0.000293855206109583	-0.00652430532500148	0.00613799272105098	0.00906006153672934
1311	73.1634063720703	-5.51589202880859	2.9159049987793	0.00418994715437293	0.00581331877037883	0.0022419011220336	0.000618529506027699
1312	74.4621047973633	-5.51589202880859	3.04577469825745	0.000618529506027699	0.00386527273803949	-0.00847235135734081	-0.000355493422830477
1313	72.5140609741211	-4.21719455718994	3.11070966720581	-0.00132951640989631	-0.00230353930965066	-0.0110697457566857	-0.00522560812532902
1314	73.8127593994141	-4.86654329299927	3.30551409721375	-0.00327756232582033	0.00321592413820326	-0.00749832857400179	0.0022419011220336
1315	73.8127593994141	-5.84056615829468	2.78603529930115	0.000943203864153475	0.000943203864153475	-0.00717365415766835	-0.0110697457566857
1316	73.8127593994141	-6.489914894104	3.24057936668396	-0.00944637414067984	0.00808603875339031	-0.00944637414067984	-0.0224333461374044
1317	73.8127593994141	-5.19121742248535	3.11070966720581	-0.00165419070981443	0.0100340843200684	-0.0139918150380254	-0.0204853005707264
1318	71.2153625488281	-4.21719455718994	3.37044906616211	-3.08191010844894e-05	0.0100340843200684	-0.0126931173726916	-0.0198359526693821
1319	71.8647079467773	-4.21719455718994	3.50031876564026	-0.00587495695799589	0.00418994715437293	-0.0188619289547205	-0.00652430532500148
1320	70.5660171508789	-5.19121742248535	3.24057936668396	-0.0113944197073579	0.00548864435404539	-0.00490093370899558	0.00354059832170606
1321	68.6179656982422	-4.54186916351318	3.1756443977356	-0.00944637414067984	0.00451462110504508	-0.00197886489331722	0.0022419011220336
1322	70.5660171508789	-4.21719455718994	2.78603529930115	0.00126787810586393	0.00711201597005129	-0.00165419070981443	-0.00100484199356288
1323	73.1634063720703	-3.89252042770386	2.72110033035278	0.00418994715437293	0.00451462110504508	-0.00490093370899558	-0.00555028254166245
1324	73.8127593994141	-5.51589202880859	3.37044906616211	-0.00490093370899558	0.00646266713738441	-0.0117190945893526	0.00516396993771195
1325	71.8647079467773	-4.54186916351318	3.1756443977356	-0.00522560812532902	-0.00392691092565656	0.00873538758605719	0.00418994715437293
1326	71.2153625488281	-3.89252042770386	2.98083996772766	0.00678734155371785	0.000943203864153475	0.00483929552137852	0.00191722682211548
1327	73.8127593994141	-4.86654329299927	3.11070966720581	0.00873538758605719	-0.00555028254166245	0.00191722682211548	0.0220470335334539
1328	73.8127593994141	-4.86654329299927	3.11070966720581	0.00548864435404539	-0.00522560812532902	0.0152288740500808	0.0152288740500808
1329	74.4621047973633	-5.51589202880859	3.11070966720581	0.00354059832170606	-0.0107450718060136	0.00386527273803949	0.0022419011220336
1330	73.1634063720703	-5.51589202880859	3.04577469825745	-0.00327756232582033	-0.0120437685400248	0.00646266713738441	0.00289124972186983
1331	73.8127593994141	-5.84056615829468	3.43538379669189	0.00321592413820326	0.000293855206109583	0.00126787810586393	0.0022419011220336
1332	73.8127593994141	-5.19121742248535	3.56525373458862	0.000618529506027699	-0.00295288790948689	0.00483929552137852	0.0022419011220336
1333	71.8647079467773	-4.21719455718994	3.30551409721375	0.0022419011220336	-0.00490093370899558	0.00159255252219737	-0.00360223650932312
1334	72.5140609741211	-4.54186916351318	3.11070966720581	0.00321592413820326	0.000943203864153475	0.000943203864153475	-0.000355493422830477
1335	69.9166641235352	-3.24317169189453	3.30551409721375	-0.0165892094373703	0.00321592413820326	-0.00847235135734081	-0.0026282137259841
1336	71.8647079467773	-5.51589202880859	3.50031876564026	-0.00847235135734081	0.00873538758605719	-0.0182125810533762	-0.0198359526693821
1337	72.5140609741211	-3.89252042770386	3.04577469825745	-0.00100484199356288	0.0113327819854021	-0.00684897974133492	-0.0237320438027382
1338	72.5140609741211	-3.89252042770386	3.56525373458862	0.00386527273803949	0.0152288740500808	-0.0152905117720366	-0.0133424662053585
1339	73.8127593994141	-5.19121742248535	2.98083996772766	0.0022419011220336	0.00646266713738441	-0.0104203969240189	-0.00392691092565656
1340	73.8127593994141	-5.19121742248535	3.04577469825745	-0.00360223650932312	0.00711201597005129	-0.00522560812532902	0.00548864435404539
1341	74.4621047973633	-4.86654329299927	3.37044906616211	0.00548864435404539	0.00808603875339031	-0.00327756232582033	0.000293855206109583
1342	72.5140609741211	-4.21719455718994	3.50031876564026	0.000293855206109583	0.00126787810586393	-0.00197886489331722	0.00191722682211548
1343	72.5140609741211	-4.54186916351318	3.11070966720581	-0.00197886489331722	-0.0026282137259841	0.000943203864153475	0.00289124972186983
1344	73.8127593994141	-6.81458902359009	3.56525373458862	0.00548864435404539	-0.00814767740666866	0.00191722682211548	0.0103587592020631
1345	72.5140609741211	-6.489914894104	3.43538379669189	-0.0120437685400248	-0.0104203969240189	0.00451462110504508	0.00776136433705688
1346	73.1634063720703	-4.86654329299927	2.9159049987793	0.00321592413820326	-0.0175632312893867	0.00678734155371785	0.0226963832974434
1347	73.1634063720703	-4.86654329299927	3.30551409721375	0.00548864435404539	-0.0282774847000837	0.0126314787194133	0.0142548503354192
1348	73.1634063720703	-5.19121742248535	3.24057936668396	0.0175015944987535	-0.0347709693014622	0.00873538758605719	0.0272418223321438
1349	69.9166641235352	-4.86654329299927	2.98083996772766	-0.0113944197073579	-0.00619963090866804	0.0022419011220336	0.0188002903014421
1350	71.2153625488281	-4.54186916351318	3.30551409721375	-0.00100484199356288	-0.000355493422830477	0.00646266713738441	0.00743668992072344
1351	73.8127593994141	-5.19121742248535	3.24057936668396	0.0132808275520802	0.00126787810586393	0.00711201597005129	-0.00587495695799589
1352	74.4621047973633	-5.19121742248535	3.11070966720581	0.000943203864153475	0.00548864435404539	0.000618529506027699	-0.00619963090866804
1353	72.5140609741211	-5.19121742248535	3.24057936668396	0.00938473641872406	0.000943203864153475	-0.00782300252467394	-0.00619963090866804
1354	72.5140609741211	-4.21719455718994	2.9159049987793	0.00646266713738441	0.0022419011220336	-0.0104203969240189	-0.00619963090866804
1355	71.8647079467773	-4.86654329299927	3.04577469825745	0.000293855206109583	0.00581331877037883	-0.0104203969240189	-0.00717365415766835
1356	74.4621047973633	-5.19121742248535	3.1756443977356	-0.00457625929266214	0.011982130818069	-0.00392691092565656	-0.0198359526693821
1357	72.5140609741211	-4.54186916351318	3.24057936668396	-0.0026282137259841	0.011982130818069	-0.0117190945893526	-0.0237320438027382
1358	73.8127593994141	-6.489914894104	3.24057936668396	0.00159255252219737	-0.00132951640989631	-0.0149658378213644	-0.021459324285388
1359	74.4621047973633	-7.13926362991333	3.1756443977356	-0.00165419070981443	-0.00652430532500148	-0.00619963090866804	-0.00425158534198999
1360	73.8127593994141	-7.13926362991333	3.11070966720581	-0.00392691092565656	-0.00717365415766835	-0.0133424662053585	0.00159255252219737
1361	73.8127593994141	-6.81458902359009	3.24057936668396	0.00646266713738441	-0.00197886489331722	0.00386527273803949	-0.00197886489331722
1362	74.4621047973633	-6.16524076461792	3.30551409721375	0.00548864435404539	0.00159255252219737	-0.00717365415766835	-0.000680167751852423
1363	71.2153625488281	-5.19121742248535	3.43538379669189	-0.00652430532500148	-0.00197886489331722	-0.00684897974133492	-0.00197886489331722
1364	69.9166641235352	-4.54186916351318	3.04577469825745	-0.00749832857400179	0.0022419011220336	-0.00165419070981443	0.00808603875339031
1365	71.8647079467773	-6.489914894104	3.1756443977356	-0.00717365415766835	-0.00295288790948689	0.00516396993771195	0.00776136433705688
1366	71.8647079467773	-5.19121742248535	2.78603529930115	0.00256657530553639	-0.0146411629393697	0.0152288740500808	0.0123068047687411
1367	73.8127593994141	-6.489914894104	3.24057936668396	-0.000680167751852423	0.00126787810586393	0.00548864435404539	0.0200989879667759
1368	76.4101486206055	-5.51589202880859	2.85097002983093	0.0188002903014421	-0.00652430532500148	-0.00392691092565656	0.0197743140161037
1369	71.8647079467773	-5.51589202880859	2.9159049987793	0.01100810803473	-0.00197886489331722	0.00581331877037883	0.0269171483814716
1370	73.1634063720703	-5.51589202880859	3.1756443977356	0.0162028968334198	0.00418994715437293	0.00451462110504508	0.00483929552137852
1371	73.1634063720703	-5.84056615829468	2.9159049987793	-3.08191010844894e-05	-3.08191010844894e-05	-0.00132951640989631	-0.00619963090866804
1372	75.111457824707	-7.46393775939941	3.24057936668396	0.00516396993771195	0.00970941036939621	-0.0139918150380254	-0.00360223650932312
1373	74.4621047973633	-7.46393775939941	3.1756443977356	0.00581331877037883	-0.00327756232582033	-0.00425158534198999	0.000943203864153475
1374	73.1634063720703	-6.81458902359009	3.04577469825745	0.00418994715437293	-0.00230353930965066	0.00159255252219737	0.00321592413820326
1375	73.1634063720703	-6.16524076461792	3.1756443977356	-0.00555028254166245	0.00808603875339031	-0.00165419070981443	-0.00132951640989631
1376	73.1634063720703	-5.51589202880859	3.24057936668396	-0.00360223650932312	0.012956153601408	0.00906006153672934	-0.0126931173726916
1377	71.8647079467773	-7.13926362991333	3.24057936668396	-0.0117190945893526	0.0116574559360743	0.00159255252219737	-0.0162645354866982
1378	71.8647079467773	-7.46393775939941	3.37044906616211	-0.00814767740666866	0.01100810803473	-0.00490093370899558	-0.0240567177534103
1379	73.8127593994141	-6.81458902359009	3.24057936668396	-0.00782300252467394	0.00548864435404539	-0.00457625929266214	-0.0123684434220195
1380	74.4621047973633	-6.489914894104	3.30551409721375	-0.00360223650932312	0.00483929552137852	-0.0149658378213644	-0.00490093370899558
1381	71.8647079467773	-5.84056615829468	3.24057936668396	0.00289124972186983	0.00256657530553639	-0.00100484199356288	0.000943203864153475
1382	74.4621047973633	-7.78861236572266	3.69512343406677	0.00126787810586393	0.00841071270406246	0.000618529506027699	-0.00165419070981443
1383	76.4101486206055	-7.46393775939941	2.9159049987793	0.00581331877037883	-0.0110697457566857	-0.00619963090866804	-0.00197886489331722
1384	73.8127593994141	-6.16524076461792	3.11070966720581	-0.00165419070981443	0.00386527273803949	0.00516396993771195	0.00776136433705688
1385	76.4101486206055	-7.13926362991333	2.9159049987793	-0.00717365415766835	0.00483929552137852	0.0149041991680861	0.012956153601408
1386	75.111457824707	-7.46393775939941	3.1756443977356	-0.0120437685400248	-0.00977104809135199	0.0136055024340749	0.0249691028147936
1387	75.111457824707	-9.41198348999023	3.11070966720581	0.00516396993771195	-0.00912170019000769	0.00970941036939621	0.0152288740500808
1388	73.1634063720703	-7.13926362991333	3.24057936668396	0.00126787810586393	-0.0107450718060136	0.00776136433705688	0.0113327819854021
1389	73.8127593994141	-6.81458902359009	3.1756443977356	-0.00425158534198999	-0.00814767740666866	0.00873538758605719	0.0175015944987535
1390	73.8127593994141	-6.81458902359009	2.78603529930115	-0.00912170019000769	0.00451462110504508	-0.000680167751852423	-0.00230353930965066
1391	71.8647079467773	-6.16524076461792	2.85097002983093	-0.00749832857400179	-0.00165419070981443	0.00321592413820326	0.00970941036939621
1392	73.8127593994141	-8.11328601837158	3.1756443977356	-0.00457625929266214	0.00581331877037883	-0.00490093370899558	0.0022419011220336
1393	73.1634063720703	-7.46393775939941	3.11070966720581	-0.000680167751852423	0.00873538758605719	0.000293855206109583	0.00386527273803949
1394	73.1634063720703	-7.13926362991333	3.11070966720581	-0.00619963090866804	-0.00230353930965066	-0.0130177913233638	0.00646266713738441
1395	73.8127593994141	-7.46393775939941	3.30551409721375	-0.00165419070981443	0.00418994715437293	-0.00457625929266214	-0.0104203969240189
1396	73.1634063720703	-6.81458902359009	2.656165599823	-0.00912170019000769	0.0149041991680861	-0.0198359526693821	-0.0182125810533762
1397	76.4101486206055	-8.43796062469482	2.98083996772766	-0.000680167751852423	0.0194496400654316	-0.0169138833880424	-0.0263294391334057
1398	75.111457824707	-7.13926362991333	2.9159049987793	-0.00165419070981443	0.00581331877037883	-0.0117190945893526	-0.0211346503347158
1399	73.8127593994141	-7.13926362991333	3.04577469825745	0.00289124972186983	0.0022419011220336	-0.00749832857400179	-0.0130177913233638
1400	74.4621047973633	-7.46393775939941	3.37044906616211	-0.00555028254166245	0.00191722682211548	-0.0100957229733467	-0.00295288790948689
1401	73.8127593994141	-8.11328601837158	3.63018846511841	-0.00295288790948689	-0.00132951640989631	0.000943203864153475	-0.000680167751852423
1402	73.8127593994141	-7.78861236572266	2.9159049987793	-0.00457625929266214	0.00776136433705688	-0.00944637414067984	-0.00392691092565656
1403	72.5140609741211	-6.81458902359009	2.85097002983093	-0.00295288790948689	0.000618529506027699	-0.00684897974133492	0.00321592413820326
1404	75.111457824707	-7.46393775939941	3.56525373458862	-0.00230353930965066	-3.08191010844894e-05	-0.00555028254166245	0.00970941036939621
1405	71.2153625488281	-6.489914894104	3.43538379669189	-0.0156151866540313	-0.00327756232582033	0.00516396993771195	0.00386527273803949
1406	71.2153625488281	-7.46393775939941	3.37044906616211	0.00159255252219737	-0.00295288790948689	0.0181509424000978	0.0272418223321438
1407	75.111457824707	-7.78861236572266	3.56525373458862	0.0022419011220336	-0.0120437685400248	0.00873538758605719	0.0175015944987535
1408	75.111457824707	-7.46393775939941	3.11070966720581	-0.000680167751852423	-0.00555028254166245	0.00451462110504508	0.0145795252174139
1409	75.7608032226563	-8.11328601837158	2.72110033035278	0.00646266713738441	-0.00457625929266214	0.00191722682211548	0.00646266713738441
1410	75.7608032226563	-7.46393775939941	2.98083996772766	-0.00619963090866804	0.00516396993771195	-0.000355493422830477	0.00646266713738441
1411	75.111457824707	-7.46393775939941	3.43538379669189	0.000943203864153475	0.00289124972186983	0.00321592413820326	0.00516396993771195
1412	73.1634063720703	-6.489914894104	3.24057936668396	-0.00684897974133492	0.00386527273803949	0.0100340843200684	-0.0113944197073579
1413	75.111457824707	-7.46393775939941	3.37044906616211	0.00386527273803949	0.00386527273803949	-0.00555028254166245	-3.08191010844894e-05
1414	73.8127593994141	-7.13926362991333	3.30551409721375	0.00256657530553639	0.00354059832170606	-0.0100957229733467	0.000943203864153475
1415	75.111457824707	-7.78861236572266	2.78603529930115	-0.00619963090866804	-0.00327756232582033	-0.00814767740666866	-0.00879702530801296
1416	74.4621047973633	-8.11328601837158	3.30551409721375	-0.00490093370899558	0.00548864435404539	-0.0156151866540313	-0.0139918150380254
1417	74.4621047973633	-6.81458902359009	3.1756443977356	-0.00684897974133492	0.0123068047687411	-0.00814767740666866	-0.0315242260694504
1418	71.2153625488281	-6.489914894104	3.04577469825745	-0.0162645354866982	0.00776136433705688	-0.0146411629393697	-0.0139918150380254
1419	70.5660171508789	-6.81458902359009	3.56525373458862	-0.0117190945893526	0.00548864435404539	0.000943203864153475	-0.00847235135734081
1420	71.2153625488281	-6.16524076461792	3.30551409721375	-0.0110697457566857	0.00873538758605719	-0.00879702530801296	-3.08191010844894e-05
1421	74.4621047973633	-6.489914894104	3.04577469825745	0.00159255252219737	0.00873538758605719	-0.00587495695799589	0.00711201597005129
1422	73.1634063720703	-5.51589202880859	2.85097002983093	-0.00132951640989631	0.000293855206109583	-0.00457625929266214	-3.08191010844894e-05
1423	75.111457824707	-7.46393775939941	2.98083996772766	-3.08191010844894e-05	-0.00100484199356288	-0.00652430532500148	0.00678734155371785
1424	73.8127593994141	-6.489914894104	2.98083996772766	-0.00132951640989631	0.000618529506027699	-0.00490093370899558	0.00711201597005129
1425	73.8127593994141	-5.51589202880859	3.37044906616211	-0.00457625929266214	-3.08191010844894e-05	0.00483929552137852	0.0100340843200684
1426	75.111457824707	-5.51589202880859	3.30551409721375	0.00483929552137852	-0.0175632312893867	0.0162028968334198	0.0288651939481497
1427	73.8127593994141	-6.489914894104	3.11070966720581	0.0262678004801273	0.00256657530553639	0.0100340843200684	0.025618452578783
1428	75.111457824707	-7.78861236572266	3.56525373458862	-0.000355493422830477	-0.0130177913233638	0.00970941036939621	0.00938473641872406
1429	75.111457824707	-7.78861236572266	3.04577469825745	0.00678734155371785	-0.00717365415766835	0.00581331877037883	0.000618529506027699
1430	75.111457824707	-7.78861236572266	3.04577469825745	0.00451462110504508	-0.00684897974133492	0.00126787810586393	-0.000355493422830477
1431	74.4621047973633	-6.16524076461792	3.37044906616211	0.00483929552137852	0.0022419011220336	0.00516396993771195	-0.000355493422830477
1432	73.1634063720703	-6.489914894104	3.50031876564026	0.00256657530553639	0.00776136433705688	-0.00230353930965066	-0.00619963090866804
1433	71.2153625488281	-5.51589202880859	2.9159049987793	-0.00522560812532902	0.00126787810586393	-0.00392691092565656	-3.08191010844894e-05
1434	69.9166641235352	-4.86654329299927	2.9159049987793	-0.00392691092565656	0.00418994715437293	-0.00587495695799589	-0.00165419070981443
1435	73.1634063720703	-5.51589202880859	3.1756443977356	-0.0104203969240189	0.00938473641872406	-0.0120437685400248	-0.0104203969240189
1436	73.8127593994141	-6.489914894104	3.11070966720581	-0.00684897974133492	0.0116574559360743	-0.0130177913233638	-0.0201606266200542
1437	72.5140609741211	-5.19121742248535	3.04577469825745	0.000943203864153475	0.00646266713738441	-0.0120437685400248	-0.0172385573387146
1438	73.8127593994141	-4.86654329299927	3.11070966720581	-0.0026282137259841	0.0132808275520802	-0.00587495695799589	-0.0117190945893526
1439	73.1634063720703	-6.16524076461792	2.72110033035278	-0.00782300252467394	0.00354059832170606	-0.0100957229733467	-0.0107450718060136
1440	73.8127593994141	-6.489914894104	2.85097002983093	-0.00587495695799589	0.0022419011220336	-0.0198359526693821	-0.00782300252467394
1441	71.8647079467773	-5.84056615829468	3.11070966720581	0.00483929552137852	0.00418994715437293	-0.00457625929266214	0.0022419011220336
1442	71.8647079467773	-5.84056615829468	3.11070966720581	0.000618529506027699	0.00418994715437293	0.00418994715437293	0.00289124972186983
1443	73.8127593994141	-6.16524076461792	3.11070966720581	0.0142548503354192	-0.00392691092565656	-0.00879702530801296	-0.000355493422830477
1444	73.8127593994141	-7.13926362991333	3.24057936668396	-3.08191010844894e-05	-0.0152905117720366	-0.00717365415766835	0.00743668992072344
1445	74.4621047973633	-6.16524076461792	3.37044906616211	-0.0026282137259841	0.000618529506027699	-0.00165419070981443	0.00646266713738441
1446	72.5140609741211	-4.21719455718994	2.9159049987793	0.00418994715437293	-0.0117190945893526	0.0132808275520802	0.0223717093467712
1447	72.5140609741211	-5.84056615829468	2.98083996772766	0.00548864435404539	-0.00684897974133492	0.00354059832170606	0.0210730116814375
1448	71.2153625488281	-5.51589202880859	3.1756443977356	-0.0100957229733467	-0.00944637414067984	0.00808603875339031	0.0142548503354192
1449	70.5660171508789	-4.54186916351318	2.98083996772766	0.00548864435404539	0.00841071270406246	0.00678734155371785	0.0158782228827477
1450	73.8127593994141	-4.86654329299927	3.04577469825745	-0.000355493422830477	-0.0120437685400248	0.00354059832170606	0.00906006153672934
1451	71.8647079467773	-4.21719455718994	3.1756443977356	-0.00327756232582033	-0.00327756232582033	0.00548864435404539	-0.00197886489331722
1452	73.8127593994141	-5.51589202880859	2.9159049987793	0.00516396993771195	-0.00425158534198999	-0.00165419070981443	-0.00619963090866804
1453	73.1634063720703	-5.51589202880859	2.85097002983093	0.00256657530553639	-3.08191010844894e-05	-0.00392691092565656	-0.00782300252467394
1454	71.2153625488281	-4.21719455718994	2.9159049987793	-0.000680167751852423	-0.00392691092565656	0.0022419011220336	0.00126787810586393
1455	72.5140609741211	-4.86654329299927	2.9159049987793	-0.00490093370899558	0.00126787810586393	0.000293855206109583	-0.0100957229733467
1456	73.1634063720703	-5.51589202880859	2.98083996772766	-0.0149658378213644	0.00808603875339031	-0.0159398596733809	-0.0169138833880424
1457	73.1634063720703	-5.84056615829468	3.24057936668396	-0.000680167751852423	0.00613799272105098	-0.00814767740666866	-0.0260047651827335
1458	73.8127593994141	-6.16524076461792	3.11070966720581	0.000618529506027699	0.00516396993771195	-0.0149658378213644	-0.0117190945893526
1459	73.8127593994141	-5.51589202880859	3.37044906616211	0.00321592413820326	-0.000355493422830477	-0.0159398596733809	-0.00879702530801296
1460	74.4621047973633	-5.19121742248535	3.43538379669189	-0.00684897974133492	0.00256657530553639	-0.00912170019000769	-0.00555028254166245
1461	72.5140609741211	-5.19121742248535	3.50031876564026	-0.00619963090866804	0.0106834331527352	-3.08191010844894e-05	0.00289124972186983
1462	71.8647079467773	-4.86654329299927	3.56525373458862	-0.00782300252467394	0.00483929552137852	-0.00522560812532902	0.000293855206109583
1463	69.9166641235352	-4.21719455718994	3.24057936668396	-0.00132951640989631	0.00386527273803949	-0.00132951640989631	-0.00100484199356288
1464	73.8127593994141	-5.51589202880859	3.04577469825745	0.00386527273803949	0.000293855206109583	0.00126787810586393	0.00873538758605719
1465	73.8127593994141	-5.51589202880859	3.04577469825745	0.00711201597005129	0.00126787810586393	0.00808603875339031	0.0116574559360743
1466	71.2153625488281	-4.21719455718994	3.1756443977356	-0.00327756232582033	-0.00165419070981443	0.0113327819854021	0.0200989879667759
1467	74.4621047973633	-5.51589202880859	3.30551409721375	0.00451462110504508	-0.0240567177534103	0.00808603875339031	0.0226963832974434
1468	71.8647079467773	-3.89252042770386	3.11070966720581	0.0136055024340749	0.00289124972186983	0.00386527273803949	0.0152288740500808
1469	71.2153625488281	-4.54186916351318	3.1756443977356	0.00289124972186983	-0.00847235135734081	0.0100340843200684	0.00256657530553639
1470	71.8647079467773	-4.54186916351318	3.24057936668396	-0.000355493422830477	-0.00652430532500148	0.00386527273803949	0.00256657530553639
1471	71.2153625488281	-5.19121742248535	3.04577469825745	-0.0162645354866982	-0.00360223650932312	0.00548864435404539	0.00191722682211548
1472	73.8127593994141	-5.19121742248535	2.85097002983093	0.00808603875339031	-3.08191010844894e-05	0.000943203864153475	-0.00684897974133492
1473	71.8647079467773	-5.19121742248535	3.24057936668396	0.00678734155371785	0.00776136433705688	-0.000680167751852423	-0.00782300252467394
1474	71.8647079467773	-4.54186916351318	3.11070966720581	-0.00132951640989631	0.00354059832170606	-0.00912170019000769	-0.00555028254166245
1475	69.9166641235352	-3.89252042770386	3.43538379669189	-0.00490093370899558	0.00418994715437293	-0.00619963090866804	-0.0100957229733467
1476	67.968620300293	-4.86654329299927	3.37044906616211	-0.0133424662053585	0.00906006153672934	-0.0152905117720366	-0.0165892094373703
1477	70.5660171508789	-5.19121742248535	3.24057936668396	-0.00230353930965066	0.00873538758605719	-0.0113944197073579	-0.0237320438027382
1478	73.1634063720703	-5.51589202880859	3.04577469825745	-3.08191010844894e-05	0.00873538758605719	-0.0123684434220195	-0.0162645354866982
1479	73.8127593994141	-5.19121742248535	2.9159049987793	-0.00132951640989631	0.00289124972186983	-0.00912170019000769	-0.00619963090866804
1480	71.8647079467773	-4.54186916351318	2.72110033035278	0.00126787810586393	0.00678734155371785	-0.0146411629393697	-0.000355493422830477
1481	73.8127593994141	-4.86654329299927	2.9159049987793	-0.000355493422830477	0.00776136433705688	-0.0107450718060136	-0.00295288790948689
1482	73.1634063720703	-5.51589202880859	3.43538379669189	-0.00392691092565656	0.00548864435404539	-0.0117190945893526	-0.00555028254166245
1483	73.8127593994141	-5.84056615829468	3.24057936668396	0.00678734155371785	0.00321592413820326	-0.00847235135734081	-0.00100484199356288
1484	71.2153625488281	-4.86654329299927	2.85097002983093	0.000943203864153475	-0.00230353930965066	0.00646266713738441	0.00451462110504508
1485	72.5140609741211	-5.19121742248535	2.78603529930115	0.00776136433705688	-0.0117190945893526	0.00548864435404539	0.00159255252219737
1486	73.1634063720703	-6.489914894104	3.1756443977356	-0.00360223650932312	-0.00814767740666866	0.00581331877037883	0.0145795252174139
1487	71.2153625488281	-4.54186916351318	2.98083996772766	0.0191249661147594	-0.00360223650932312	0.00743668992072344	0.0132808275520802
1488	71.8647079467773	-4.54186916351318	3.24057936668396	-0.00295288790948689	-0.0136671401560307	0.00711201597005129	0.0158782228827477
1489	70.5660171508789	-4.86654329299927	3.24057936668396	0.012956153601408	-0.00100484199356288	0.0106834331527352	0.011982130818069
1490	68.6179656982422	-4.54186916351318	3.11070966720581	-0.00230353930965066	0.00354059832170606	-0.00132951640989631	0.00451462110504508
1491	70.5660171508789	-5.19121742248535	3.24057936668396	-0.0159398596733809	0.00483929552137852	-0.00230353930965066	0.0022419011220336
1492	71.2153625488281	-4.21719455718994	3.1756443977356	0.00418994715437293	-0.00392691092565656	0.00159255252219737	-0.00555028254166245
1493	72.5140609741211	-6.16524076461792	3.24057936668396	-0.00457625929266214	0.00743668992072344	-3.08191010844894e-05	-0.0026282137259841
1494	71.8647079467773	-5.84056615829468	3.24057936668396	-0.00522560812532902	-3.08191010844894e-05	-0.00295288790948689	-3.08191010844894e-05
1495	73.8127593994141	-6.16524076461792	3.56525373458862	0.000943203864153475	0.00159255252219737	-0.0026282137259841	-0.00392691092565656
1496	71.8647079467773	-4.86654329299927	3.04577469825745	-0.00619963090866804	0.0100340843200684	-0.0117190945893526	-0.0175632312893867
1497	73.8127593994141	-5.84056615829468	3.11070966720581	0.000943203864153475	0.00743668992072344	-0.0104203969240189	-0.0253554154187441
1498	73.8127593994141	-5.51589202880859	3.24057936668396	0.00548864435404539	0.00581331877037883	-0.0136671401560307	-0.0172385573387146
1499	71.8647079467773	-5.51589202880859	2.9159049987793	0.00289124972186983	-0.000355493422830477	-0.00652430532500148	-0.0117190945893526
1500	72.5140609741211	-6.16524076461792	3.1756443977356	-0.000355493422830477	-0.00490093370899558	-0.00327756232582033	-0.00392691092565656
1501	72.5140609741211	-5.51589202880859	3.24057936668396	-0.000680167751852423	0.00678734155371785	-0.00977104809135199	-0.000355493422830477
1502	71.2153625488281	-4.86654329299927	2.85097002983093	0.00548864435404539	0.00711201597005129	-0.0100957229733467	-0.000680167751852423
1503	73.8127593994141	-6.16524076461792	3.11070966720581	0.00191722682211548	0.00159255252219737	-0.0104203969240189	0.00289124972186983
1504	68.6179656982422	-5.19121742248535	3.37044906616211	-0.00717365415766835	0.00548864435404539	-0.00295288790948689	0.00776136433705688
1505	68.6179656982422	-5.19121742248535	3.04577469825745	-0.0136671401560307	-3.08191010844894e-05	-0.00457625929266214	0.0158782228827477
1506	72.5140609741211	-6.489914894104	3.30551409721375	-0.00360223650932312	-3.08191010844894e-05	0.00743668992072344	0.0188002903014421
1507	71.8647079467773	-5.84056615829468	3.1756443977356	0.00906006153672934	0.000943203864153475	0.0103587592020631	0.0178262684494257
1508	73.1634063720703	-5.51589202880859	3.24057936668396	0.0136055024340749	-0.00587495695799589	0.00841071270406246	0.00938473641872406
1509	74.4621047973633	-6.16524076461792	2.9159049987793	0.0116574559360743	-3.08191010844894e-05	-0.00392691092565656	0.00159255252219737
1510	74.4621047973633	-6.489914894104	3.11070966720581	-0.00360223650932312	0.000293855206109583	0.000293855206109583	0.00354059832170606
1511	73.1634063720703	-6.81458902359009	3.11070966720581	0.000943203864153475	0.00483929552137852	0.00548864435404539	0.00289124972186983
1512	71.8647079467773	-6.16524076461792	3.37044906616211	-3.08191010844894e-05	-0.00197886489331722	0.00159255252219737	0.000943203864153475
1513	73.8127593994141	-6.489914894104	3.43538379669189	0.00646266713738441	-0.0026282137259841	-0.0126931173726916	-0.00230353930965066
1514	73.8127593994141	-7.78861236572266	3.43538379669189	-0.00165419070981443	-0.00587495695799589	0.00126787810586393	0.000293855206109583
1515	74.4621047973633	-7.78861236572266	3.1756443977356	-0.00230353930965066	-0.00457625929266214	-0.0110697457566857	-0.00457625929266214
1516	74.4621047973633	-6.81458902359009	3.04577469825745	-0.0143164889886975	0.00906006153672934	-0.00847235135734081	-0.0273034609854221
1517	73.8127593994141	-6.489914894104	3.1756443977356	-0.0110697457566857	0.00646266713738441	-0.00944637414067984	-0.0227580219507217
1518	71.2153625488281	-6.16524076461792	3.24057936668396	-0.0107450718060136	0.00678734155371785	-0.00684897974133492	-0.0126931173726916
1519	69.9166641235352	-6.489914894104	3.24057936668396	-0.0143164889886975	0.000293855206109583	-0.00522560812532902	-0.00717365415766835
1520	71.8647079467773	-7.13926362991333	3.50031876564026	-0.0126931173726916	0.00256657530553639	-0.00230353930965066	-0.00360223650932312
1521	72.5140609741211	-7.13926362991333	3.1756443977356	-0.00100484199356288	0.00289124972186983	-0.00522560812532902	-0.00522560812532902
1522	72.5140609741211	-6.489914894104	3.04577469825745	0.00289124972186983	0.00386527273803949	-0.00490093370899558	0.00354059832170606
1523	72.5140609741211	-6.16524076461792	2.72110033035278	-0.000680167751852423	0.00841071270406246	-0.00457625929266214	0.00873538758605719
1524	74.4621047973633	-7.46393775939941	3.04577469825745	-0.000355493422830477	0.000618529506027699	-0.00230353930965066	0.00191722682211548
1525	74.4621047973633	-6.16524076461792	3.11070966720581	0.0132808275520802	-0.00652430532500148	0.00548864435404539	0.0175015944987535
1526	73.1634063720703	-6.16524076461792	3.1756443977356	0.00256657530553639	0.00548864435404539	0.012956153601408	0.0181509424000978
1527	73.1634063720703	-7.46393775939941	3.43538379669189	0.00418994715437293	-0.021459324285388	0.00906006153672934	0.0181509424000978
1528	74.4621047973633	-8.11328601837158	3.04577469825745	0.0210730116814375	-0.00977104809135199	0.0103587592020631	0.00808603875339031
1529	73.8127593994141	-9.41198348999023	3.11070966720581	-0.00490093370899558	-0.0211346503347158	0.00418994715437293	0.01100810803473
1530	74.4621047973633	-8.11328601837158	3.24057936668396	0.00256657530553639	-0.0149658378213644	0.012956153601408	0.00516396993771195
1531	73.8127593994141	-7.46393775939941	3.24057936668396	-0.00555028254166245	0.000618529506027699	0.00516396993771195	0.00646266713738441
1532	74.4621047973633	-8.11328601837158	3.43538379669189	-0.00230353930965066	0.00126787810586393	0.00191722682211548	-0.00814767740666866
1533	70.5660171508789	-6.16524076461792	3.04577469825745	0.00256657530553639	0.000293855206109583	-0.00295288790948689	-0.000355493422830477
1534	71.2153625488281	-7.78861236572266	3.11070966720581	-0.0133424662053585	-0.00165419070981443	0.000293855206109583	0.000943203864153475
1535	73.8127593994141	-6.489914894104	2.85097002983093	-0.000355493422830477	-0.00425158534198999	-0.00392691092565656	-0.00847235135734081
1536	74.4621047973633	-7.78861236572266	3.24057936668396	-0.00425158534198999	0.00970941036939621	-0.00522560812532902	-0.0217839982360601
1537	75.111457824707	-6.81458902359009	3.1756443977356	0.00126787810586393	0.0123068047687411	-0.0152905117720366	-0.0182125810533762
1538	73.8127593994141	-6.489914894104	3.04577469825745	0.00256657530553639	0.00321592413820326	-0.0159398596733809	-0.0204853005707264
1539	75.111457824707	-8.11328601837158	3.43538379669189	0.000618529506027699	0.00581331877037883	-0.0104203969240189	-0.00749832857400179
1540	75.7608032226563	-7.78861236572266	3.1756443977356	-0.000680167751852423	-0.00100484199356288	-0.00912170019000769	-0.0120437685400248
1541	74.4621047973633	-7.78861236572266	3.1756443977356	-0.00327756232582033	0.00808603875339031	0.00386527273803949	0.00191722682211548
1542	73.8127593994141	-8.76263523101807	3.24057936668396	0.000293855206109583	0.00321592413820326	-0.00555028254166245	-0.00360223650932312
1543	73.1634063720703	-8.11328601837158	2.85097002983093	0.00159255252219737	-0.00197886489331722	-0.00457625929266214	0.00483929552137852
1544	75.7608032226563	-8.11328601837158	3.24057936668396	-0.00100484199356288	-0.00392691092565656	-0.00392691092565656	0.0123068047687411
1545	75.111457824707	-7.78861236572266	3.76005816459656	-0.00100484199356288	0.000943203864153475	0.00581331877037883	0.0106834331527352
1546	73.1634063720703	-6.81458902359009	3.24057936668396	0.00159255252219737	0.00386527273803949	-0.00230353930965066	0.00808603875339031
1547	73.1634063720703	-8.11328601837158	3.11070966720581	-0.00619963090866804	0.011982130818069	0.00548864435404539	0.0207483377307653
1548	72.5140609741211	-8.11328601837158	3.11070966720581	-0.00587495695799589	0.00126787810586393	0.00808603875339031	0.0145795252174139
1549	76.4101486206055	-7.46393775939941	3.1756443977356	-0.00295288790948689	0.000293855206109583	0.000618529506027699	0.0288651939481497
1550	75.111457824707	-6.16524076461792	3.37044906616211	-0.00522560812532902	-3.08191010844894e-05	-3.08191010844894e-05	-0.00425158534198999
1551	75.7608032226563	-8.11328601837158	3.50031876564026	-0.0026282137259841	0.00191722682211548	-0.00392691092565656	0.0158782228827477
1552	75.7608032226563	-8.11328601837158	3.24057936668396	0.00418994715437293	0.00191722682211548	0.00191722682211548	-0.00327756232582033
1553	73.8127593994141	-7.13926362991333	3.37044906616211	0.013930176384747	0.00711201597005129	-0.00392691092565656	0.000943203864153475
1554	75.111457824707	-7.13926362991333	2.85097002983093	-0.00100484199356288	-0.00230353930965066	-0.00425158534198999	-0.00457625929266214
1555	73.8127593994141	-7.13926362991333	2.98083996772766	-0.00360223650932312	0.0103587592020631	-0.00327756232582033	-0.0110697457566857
1556	76.4101486206055	-8.76263523101807	3.1756443977356	-0.00977104809135199	0.0022419011220336	-0.0175632312893867	-0.0237320438027382
1557	73.8127593994141	-8.11328601837158	3.43538379669189	-0.000680167751852423	-0.00100484199356288	-0.0182125810533762	-0.0256800893694162
1558	75.111457824707	-8.76263523101807	3.63018846511841	-0.0026282137259841	-0.0026282137259841	-0.00814767740666866	-0.0100957229733467
1559	76.4101486206055	-8.43796062469482	3.11070966720581	0.00126787810586393	0.00451462110504508	-0.00522560812532902	-0.0100957229733467
1560	75.111457824707	-7.78861236572266	3.11070966720581	-0.00782300252467394	0.00841071270406246	-0.0113944197073579	-0.00197886489331722
1561	74.4621047973633	-7.78861236572266	3.1756443977356	0.00483929552137852	0.00776136433705688	-0.00490093370899558	0.0022419011220336
1562	72.5140609741211	-7.78861236572266	3.30551409721375	-0.00619963090866804	0.00548864435404539	0.00289124972186983	-0.00327756232582033
1563	73.1634063720703	-7.13926362991333	3.43538379669189	0.0022419011220336	0.0116574559360743	-0.00230353930965066	0.00256657530553639
1564	75.111457824707	-7.46393775939941	3.11070966720581	0.00386527273803949	0.000618529506027699	-0.00587495695799589	0.00581331877037883
1565	75.111457824707	-8.11328601837158	3.1756443977356	0.00126787810586393	0.000618529506027699	0.00418994715437293	0.00970941036939621
1566	74.4621047973633	-7.13926362991333	2.78603529930115	0.00159255252219737	-0.00490093370899558	0.0123068047687411	0.0178262684494257
1567	75.111457824707	-7.78861236572266	3.1756443977356	0.00808603875339031	-0.00197886489331722	0.0116574559360743	0.0265924744307995
1568	74.4621047973633	-7.13926362991333	3.37044906616211	0.00191722682211548	-0.00392691092565656	0.00970941036939621	0.00970941036939621
1569	73.8127593994141	-7.13926362991333	3.04577469825745	0.00159255252219737	-0.00847235135734081	0.00191722682211548	-0.00197886489331722
1570	73.8127593994141	-7.78861236572266	3.37044906616211	0.00159255252219737	-0.00782300252467394	0.00516396993771195	0.00516396993771195
1571	75.111457824707	-8.11328601837158	3.04577469825745	0.00483929552137852	-0.00587495695799589	0.00159255252219737	-0.00100484199356288
1572	75.7608032226563	-8.43796062469482	2.98083996772766	0.00256657530553639	0.00289124972186983	0.00321592413820326	-0.00457625929266214
1573	76.4101486206055	-8.43796062469482	3.24057936668396	0.01100810803473	0.00516396993771195	-0.00425158534198999	0.00354059832170606
1574	73.1634063720703	-6.81458902359009	3.1756443977356	0.000293855206109583	0.00289124972186983	0.000293855206109583	-0.00197886489331722
1575	71.8647079467773	-6.489914894104	3.1756443977356	-0.00814767740666866	-0.00327756232582033	-0.0104203969240189	0.000618529506027699
1576	73.1634063720703	-7.78861236572266	3.24057936668396	-0.0169138833880424	0.00906006153672934	-0.0221086721867323	-0.0159398596733809
1577	73.1634063720703	-7.46393775939941	3.24057936668396	-0.00392691092565656	0.0103587592020631	-0.00912170019000769	-0.0175632312893867
1578	76.4101486206055	-8.11328601837158	3.11070966720581	-0.00295288790948689	0.01100810803473	-0.0156151866540313	-0.0191866029053926
1579	75.111457824707	-6.81458902359009	2.78603529930115	-0.00555028254166245	0.0103587592020631	-0.0139918150380254	-0.00977104809135199
1580	73.1634063720703	-6.489914894104	2.78603529930115	0.0022419011220336	0.00776136433705688	-0.0152905117720366	0.00289124972186983
1581	73.8127593994141	-7.13926362991333	2.85097002983093	-0.00425158534198999	0.0132808275520802	-0.00944637414067984	-0.00490093370899558
1582	75.111457824707	-7.13926362991333	3.30551409721375	0.00354059832170606	0.0149041991680861	-0.00749832857400179	0.0022419011220336
1583	76.4101486206055	-8.11328601837158	3.43538379669189	-0.00717365415766835	0.00808603875339031	-0.0139918150380254	0.00126787810586393
1584	73.1634063720703	-7.78861236572266	3.11070966720581	-0.00230353930965066	-0.00295288790948689	-0.00360223650932312	0.00743668992072344
1585	73.1634063720703	-8.11328601837158	3.04577469825745	-0.0104203969240189	-0.0149658378213644	0.00548864435404539	0.00808603875339031
1586	73.8127593994141	-7.46393775939941	2.9159049987793	0.00711201597005129	-0.00749832857400179	0.0181509424000978	0.0210730116814375
1587	73.1634063720703	-7.46393775939941	3.30551409721375	-3.08191010844894e-05	0.0022419011220336	0.0113327819854021	0.0191249661147594
1588	74.4621047973633	-8.11328601837158	3.37044906616211	0.00613799272105098	-0.00392691092565656	0.00126787810586393	0.011982130818069
1589	72.5140609741211	-7.46393775939941	3.69512343406677	-0.000680167751852423	-0.00360223650932312	0.00289124972186983	0.00678734155371785
1590	72.5140609741211	-7.46393775939941	3.30551409721375	-0.00360223650932312	-0.00522560812532902	-0.00165419070981443	0.00938473641872406
1591	73.8127593994141	-7.46393775939941	3.11070966720581	-0.00879702530801296	0.00646266713738441	-0.00327756232582033	-0.00230353930965066
1592	72.5140609741211	-6.81458902359009	3.37044906616211	-0.0026282137259841	0.00808603875339031	0.00483929552137852	-0.000680167751852423
1593	72.5140609741211	-6.16524076461792	2.85097002983093	0.0217223595827818	0.00516396993771195	-0.0139918150380254	-0.00684897974133492
1594	75.111457824707	-8.11328601837158	3.04577469825745	-3.08191010844894e-05	0.00321592413820326	-0.00425158534198999	0.00321592413820326
1595	73.8127593994141	-7.78861236572266	3.37044906616211	0.00191722682211548	0.00451462110504508	-0.0201606266200542	-0.000355493422830477
1596	73.1634063720703	-6.16524076461792	2.85097002983093	0.00418994715437293	0.0126314787194133	-0.0117190945893526	-0.0133424662053585
1597	73.8127593994141	-8.11328601837158	3.1756443977356	0.000618529506027699	0.0022419011220336	-0.0133424662053585	-0.0221086721867323
1598	74.4621047973633	-8.11328601837158	3.1756443977356	-0.0026282137259841	0.00321592413820326	-0.0117190945893526	-0.0247060675173998
1599	72.5140609741211	-7.13926362991333	2.98083996772766	-0.000680167751852423	-0.00490093370899558	-0.0104203969240189	-0.00684897974133492
1600	73.8127593994141	-7.13926362991333	3.04577469825745	-0.00457625929266214	0.00159255252219737	-0.00327756232582033	-0.00749832857400179
1601	72.5140609741211	-6.16524076461792	3.37044906616211	-0.00230353930965066	0.00613799272105098	-0.00652430532500148	-0.00814767740666866
1602	72.5140609741211	-6.489914894104	3.24057936668396	0.00548864435404539	0.0022419011220336	-0.00619963090866804	0.00613799272105098
1603	71.2153625488281	-7.13926362991333	3.24057936668396	-0.00652430532500148	0.00191722682211548	-0.00197886489331722	-0.00230353930965066
1604	71.2153625488281	-7.46393775939941	3.24057936668396	-0.00782300252467394	0.00159255252219737	-0.00652430532500148	0.0168522447347641
1605	72.5140609741211	-6.16524076461792	3.11070966720581	0.00548864435404539	-0.00652430532500148	0.00678734155371785	0.00873538758605719
1606	71.2153625488281	-7.13926362991333	3.24057936668396	-0.00392691092565656	-0.00132951640989631	0.0132808275520802	0.0210730116814375
1607	74.4621047973633	-7.46393775939941	3.1756443977356	-0.0113944197073579	-0.0126931173726916	0.00483929552137852	0.0158782228827477
1608	71.8647079467773	-5.84056615829468	3.04577469825745	0.0132808275520802	-0.00944637414067984	-0.000355493422830477	0.0100340843200684
1609	72.5140609741211	-6.489914894104	2.98083996772766	-0.0026282137259841	-0.0104203969240189	-0.000355493422830477	0.0136055024340749
1610	72.5140609741211	-6.489914894104	2.9159049987793	-0.00327756232582033	-0.00652430532500148	0.000618529506027699	0.00386527273803949
1611	72.5140609741211	-6.16524076461792	3.1756443977356	-0.00652430532500148	0.000943203864153475	0.00678734155371785	0.000943203864153475
1612	75.111457824707	-7.78861236572266	3.1756443977356	-0.00782300252467394	-0.00165419070981443	-0.00197886489331722	0.00256657530553639
1613	73.1634063720703	-7.46393775939941	3.43538379669189	-0.00100484199356288	-0.00522560812532902	0.00646266713738441	0.00159255252219737
1614	72.5140609741211	-7.13926362991333	3.50031876564026	-0.00132951640989631	-0.0110697457566857	-0.00847235135734081	-0.00100484199356288
1615	73.8127593994141	-7.78861236572266	3.37044906616211	-0.000355493422830477	0.00483929552137852	-0.00847235135734081	-0.0139918150380254
1616	72.5140609741211	-7.13926362991333	3.43538379669189	-0.00555028254166245	0.0171769186854362	-0.0139918150380254	-0.0237320438027382
1617	73.1634063720703	-6.81458902359009	3.1756443977356	-0.00425158534198999	0.0103587592020631	-0.0136671401560307	-0.0198359526693821
1618	69.2673187255859	-5.84056615829468	3.24057936668396	-0.00490093370899558	0.00418994715437293	-0.0152905117720366	-0.0191866029053926
1619	71.2153625488281	-5.84056615829468	3.63018846511841	-0.00522560812532902	0.00841071270406246	-0.0159398596733809	-0.0120437685400248
1620	73.8127593994141	-7.13926362991333	3.37044906616211	-0.00132951640989631	0.00191722682211548	-0.00782300252467394	-0.00100484199356288
1621	73.1634063720703	-7.46393775939941	3.1756443977356	-0.00230353930965066	0.00743668992072344	0.000943203864153475	-0.00490093370899558
1622	73.1634063720703	-6.16524076461792	2.78603529930115	-0.00230353930965066	0.00289124972186983	0.0022419011220336	-0.000355493422830477
1623	72.5140609741211	-5.84056615829468	2.59123063087463	0.00711201597005129	-3.08191010844894e-05	0.00354059832170606	-0.000355493422830477
1624	74.4621047973633	-7.13926362991333	3.11070966720581	0.00613799272105098	0.000943203864153475	-0.000355493422830477	0.00483929552137852
1625	72.5140609741211	-6.489914894104	3.50031876564026	-0.00360223650932312	-0.00392691092565656	0.00678734155371785	0.000618529506027699
1626	73.8127593994141	-7.46393775939941	3.50031876564026	-3.08191010844894e-05	-0.00684897974133492	0.0136055024340749	0.020423661917448
1627	72.5140609741211	-7.13926362991333	2.98083996772766	0.0152288740500808	0.00678734155371785	0.00711201597005129	0.0197743140161037
1628	72.5140609741211	-8.11328601837158	3.04577469825745	0.0103587592020631	-0.0159398596733809	0.00646266713738441	0.0171769186854362
1629	74.4621047973633	-7.46393775939941	3.04577469825745	0.0223717093467712	-0.0113944197073579	0.00873538758605719	0.00873538758605719
1630	73.1634063720703	-6.81458902359009	3.30551409721375	-0.00749832857400179	-0.00425158534198999	0.00906006153672934	0.00873538758605719
1631	72.5140609741211	-6.16524076461792	3.1756443977356	-0.00425158534198999	-0.00100484199356288	0.00613799272105098	0.00354059832170606
1632	70.5660171508789	-5.51589202880859	3.1756443977356	-0.00522560812532902	0.00126787810586393	0.00191722682211548	-0.00944637414067984
1633	71.2153625488281	-7.13926362991333	3.11070966720581	-0.00327756232582033	-0.00717365415766835	0.00354059832170606	0.00126787810586393
1634	72.5140609741211	-6.81458902359009	3.11070966720581	-0.000355493422830477	-0.00425158534198999	-0.0133424662053585	-0.00100484199356288
1635	73.1634063720703	-5.84056615829468	2.78603529930115	-0.00749832857400179	0.00191722682211548	-0.00977104809135199	-0.00587495695799589
1636	75.111457824707	-7.46393775939941	3.1756443977356	-0.00555028254166245	0.00776136433705688	-0.0195112787187099	-0.0240567177534103
1637	72.5140609741211	-6.16524076461792	3.11070966720581	0.00321592413820326	0.0145795252174139	-0.0143164889886975	-0.028926832601428
1638	73.1634063720703	-6.16524076461792	3.1756443977356	-0.00230353930965066	0.00841071270406246	-0.0133424662053585	-0.0182125810533762
1639	75.111457824707	-7.13926362991333	3.37044906616211	0.00581331877037883	0.00581331877037883	-0.0126931173726916	-0.0113944197073579
1640	75.111457824707	-7.46393775939941	3.11070966720581	-0.00879702530801296	0.00483929552137852	0.000943203864153475	0.000293855206109583
1641	74.4621047973633	-7.13926362991333	2.98083996772766	-0.000680167751852423	0.0132808275520802	-0.00490093370899558	-0.00490093370899558
1642	73.8127593994141	-7.78861236572266	3.24057936668396	-0.00717365415766835	-3.08191010844894e-05	-0.00295288790948689	-0.00100484199356288
1643	72.5140609741211	-7.78861236572266	3.1756443977356	-3.08191010844894e-05	-0.00717365415766835	-0.0149658378213644	0.00418994715437293
1644	72.5140609741211	-6.16524076461792	3.04577469825745	0.00321592413820326	0.000943203864153475	-0.00555028254166245	0.00678734155371785
1645	73.8127593994141	-6.489914894104	3.50031876564026	-0.00652430532500148	-0.000355493422830477	-3.08191010844894e-05	0.0100340843200684
1646	73.1634063720703	-6.16524076461792	2.78603529930115	-0.00295288790948689	-0.0026282137259841	0.0178262684494257	0.0188002903014421
1647	70.5660171508789	-6.81458902359009	2.98083996772766	-0.00587495695799589	0.00516396993771195	0.0155535480007529	0.0194496400654316
1648	73.1634063720703	-6.81458902359009	3.1756443977356	0.00191722682211548	-0.00652430532500148	0.00354059832170606	0.0226963832974434
1649	74.4621047973633	-7.13926362991333	3.43538379669189	0.00516396993771195	-0.00230353930965066	0.00483929552137852	0.0165275707840919
1650	74.4621047973633	-7.13926362991333	3.56525373458862	-0.00749832857400179	-0.00717365415766835	-0.00327756232582033	0.00841071270406246
1651	74.4621047973633	-7.13926362991333	3.63018846511841	-0.00295288790948689	0.00873538758605719	0.00711201597005129	-0.00555028254166245
1652	72.5140609741211	-5.84056615829468	2.656165599823	0.00808603875339031	0.0022419011220336	0.000943203864153475	-0.0026282137259841
1653	73.8127593994141	-6.16524076461792	2.52629590034485	0.0116574559360743	0.000618529506027699	-0.00782300252467394	-0.00295288790948689
1654	75.7608032226563	-7.13926362991333	3.11070966720581	0.00678734155371785	-0.00132951640989631	-0.00944637414067984	-0.00717365415766835
1655	73.1634063720703	-6.81458902359009	3.04577469825745	-0.00847235135734081	0.000293855206109583	0.000293855206109583	-0.00132951640989631
1656	73.1634063720703	-7.46393775939941	3.11070966720581	-0.00327756232582033	0.00743668992072344	-0.0123684434220195	-0.0250307414680719
1657	73.1634063720703	-7.46393775939941	3.43538379669189	-0.0026282137259841	0.00126787810586393	-0.0159398596733809	-0.0175632312893867
1658	75.7608032226563	-7.46393775939941	3.11070966720581	-0.00132951640989631	-0.00132951640989631	-0.0100957229733467	-0.0195112787187099
1659	75.111457824707	-6.16524076461792	2.656165599823	-0.00652430532500148	0.00289124972186983	-0.0100957229733467	-0.0143164889886975
1660	71.8647079467773	-6.16524076461792	2.656165599823	-0.00490093370899558	0.0100340843200684	-0.0143164889886975	-0.00132951640989631
1661	71.8647079467773	-6.489914894104	2.98083996772766	-0.00749832857400179	0.00841071270406246	-0.00587495695799589	-0.00230353930965066
1662	71.8647079467773	-6.81458902359009	3.04577469825745	-0.00457625929266214	0.0123068047687411	-0.00457625929266214	-0.00490093370899558
1663	74.4621047973633	-7.46393775939941	3.37044906616211	-0.00327756232582033	0.00191722682211548	-0.00295288790948689	0.00289124972186983
1664	73.1634063720703	-5.84056615829468	3.37044906616211	-3.08191010844894e-05	0.00451462110504508	0.000293855206109583	-0.000355493422830477
1665	74.4621047973633	-6.489914894104	2.72110033035278	-0.00165419070981443	0.000618529506027699	-3.08191010844894e-05	0.00873538758605719
1666	72.5140609741211	-6.489914894104	2.72110033035278	0.00581331877037883	-0.00360223650932312	0.0132808275520802	0.0158782228827477
1667	74.4621047973633	-7.46393775939941	3.04577469825745	0.00906006153672934	0.000943203864153475	-0.00100484199356288	0.0171769186854362
1668	75.7608032226563	-6.81458902359009	2.9159049987793	0.0152288740500808	-0.00490093370899558	0.00678734155371785	0.00906006153672934
1669	72.5140609741211	-6.16524076461792	3.04577469825745	0.0132808275520802	-0.00490093370899558	0.00548864435404539	0.0233457311987877
1670	73.8127593994141	-6.81458902359009	3.24057936668396	-0.00165419070981443	-0.00197886489331722	0.00678734155371785	0.00321592413820326
1671	74.4621047973633	-8.11328601837158	2.85097002983093	0.00581331877037883	0.000293855206109583	0.00451462110504508	-0.00425158534198999
1672	75.111457824707	-8.43796062469482	3.11070966720581	-3.08191010844894e-05	-0.00814767740666866	-0.00652430532500148	-0.00457625929266214
1673	73.8127593994141	-7.13926362991333	3.04577469825745	-0.00490093370899558	-0.00295288790948689	0.000943203864153475	0.000943203864153475
1674	74.4621047973633	-7.13926362991333	3.11070966720581	-0.00165419070981443	0.00289124972186983	-0.00230353930965066	-0.00847235135734081
1675	72.5140609741211	-6.81458902359009	3.30551409721375	-0.00490093370899558	0.00678734155371785	-0.00944637414067984	-0.00847235135734081
1676	69.9166641235352	-6.16524076461792	3.24057936668396	-0.00912170019000769	0.00938473641872406	-0.00782300252467394	-0.0139918150380254
1677	72.5140609741211	-7.13926362991333	3.30551409721375	-0.00879702530801296	0.0165275707840919	-0.0172385573387146	-0.0221086721867323
1678	71.8647079467773	-6.489914894104	2.85097002983093	-0.00425158534198999	0.00516396993771195	-0.0126931173726916	-0.0126931173726916
1679	72.5140609741211	-6.16524076461792	2.9159049987793	-0.0100957229733467	0.011982130818069	-0.00944637414067984	-0.00847235135734081
1680	73.8127593994141	-7.78861236572266	3.24057936668396	-0.0104203969240189	-0.00295288790948689	-0.0139918150380254	0.00483929552137852
1681	73.8127593994141	-7.46393775939941	3.43538379669189	-0.00457625929266214	0.000293855206109583	-0.00782300252467394	-0.00230353930965066
1682	72.5140609741211	-7.46393775939941	3.63018846511841	-0.00457625929266214	0.00289124972186983	0.000618529506027699	0.000943203864153475
1683	73.1634063720703	-6.489914894104	2.9159049987793	-0.000680167751852423	-0.00295288790948689	-0.00490093370899558	0.00191722682211548
1684	73.1634063720703	-6.489914894104	2.9159049987793	0.00418994715437293	-0.00197886489331722	0.00483929552137852	0.00321592413820326
1685	75.7608032226563	-8.76263523101807	3.1756443977356	0.00613799272105098	-0.00717365415766835	0.00516396993771195	0.00289124972186983
1686	72.5140609741211	-8.11328601837158	3.37044906616211	0.012956153601408	-0.00814767740666866	0.00776136433705688	0.0223717093467712
1687	75.111457824707	-8.43796062469482	3.24057936668396	0.00646266713738441	-0.00684897974133492	0.0022419011220336	0.0236704051494598
1688	75.7608032226563	-6.81458902359009	3.30551409721375	0.0100340843200684	-0.00360223650932312	-0.00555028254166245	0.0103587592020631
1689	74.4621047973633	-7.13926362991333	3.43538379669189	0.00321592413820326	-0.00327756232582033	0.013930176384747	0.0149041991680861
1690	73.1634063720703	-7.46393775939941	3.24057936668396	-0.000355493422830477	0.00159255252219737	0.0142548503354192	-0.00522560812532902
1691	71.8647079467773	-7.13926362991333	3.37044906616211	-0.00977104809135199	0.00159255252219737	0.00581331877037883	-0.00100484199356288
1692	73.1634063720703	-6.489914894104	3.11070966720581	-0.00490093370899558	0.00516396993771195	0.00159255252219737	-0.000355493422830477
1693	75.111457824707	-6.81458902359009	2.98083996772766	0.00159255252219737	-0.000680167751852423	0.00483929552137852	-0.00230353930965066
1694	73.1634063720703	-6.16524076461792	3.50031876564026	0.00613799272105098	-0.0026282137259841	-0.0104203969240189	-0.00360223650932312
1695	72.5140609741211	-6.16524076461792	3.24057936668396	-0.00457625929266214	0.00256657530553639	-0.00652430532500148	-0.0110697457566857
1696	73.8127593994141	-7.46393775939941	2.9159049987793	-0.00522560812532902	0.01100810803473	-0.0107450718060136	-0.0146411629393697
1697	75.111457824707	-7.78861236572266	3.04577469825745	-0.00360223650932312	0.0155535480007529	-0.0152905117720366	-0.021459324285388
1698	73.1634063720703	-5.84056615829468	3.24057936668396	-0.00360223650932312	0.00126787810586393	-0.00619963090866804	-0.0146411629393697
1699	73.1634063720703	-6.489914894104	3.04577469825745	-0.00327756232582033	-0.00100484199356288	-0.0100957229733467	-0.00814767740666866
1700	73.1634063720703	-7.46393775939941	3.24057936668396	-0.00360223650932312	-0.00425158534198999	-0.00619963090866804	-0.00522560812532902
1701	72.5140609741211	-7.46393775939941	3.37044906616211	-0.00197886489331722	0.00289124972186983	-0.00132951640989631	0.00418994715437293
1702	73.1634063720703	-6.81458902359009	2.78603529930115	0.00289124972186983	-0.00132951640989631	-0.0104203969240189	-0.000355493422830477
1703	73.8127593994141	-7.46393775939941	2.85097002983093	0.00159255252219737	-0.00230353930965066	-0.000680167751852423	0.00386527273803949
1704	74.4621047973633	-7.46393775939941	3.43538379669189	-0.0026282137259841	-0.00360223650932312	-0.00360223650932312	0.0106834331527352
1705	70.5660171508789	-5.84056615829468	3.30551409721375	-0.00879702530801296	0.00191722682211548	0.00354059832170606	0.00776136433705688
1706	70.5660171508789	-6.16524076461792	3.1756443977356	-0.00782300252467394	0.00873538758605719	0.0165275707840919	0.0136055024340749
1707	71.8647079467773	-7.46393775939941	3.56525373458862	0.00808603875339031	0.00289124972186983	0.00841071270406246	0.0155535480007529
1708	75.111457824707	-7.46393775939941	3.1756443977356	0.000943203864153475	-0.00132951640989631	0.0113327819854021	0.00873538758605719
1709	75.7608032226563	-7.46393775939941	3.04577469825745	0.00581331877037883	-0.00360223650932312	-0.00522560812532902	0.00548864435404539
1710	75.111457824707	-7.13926362991333	2.656165599823	-0.00457625929266214	-0.00360223650932312	0.0022419011220336	0.00646266713738441
1711	74.4621047973633	-7.13926362991333	3.24057936668396	0.00581331877037883	0.00289124972186983	-0.000355493422830477	-0.000355493422830477
1712	75.111457824707	-7.46393775939941	3.43538379669189	-0.00100484199356288	0.000293855206109583	0.00321592413820326	-0.00912170019000769
1713	72.5140609741211	-6.489914894104	3.56525373458862	0.00516396993771195	-3.08191010844894e-05	-0.00100484199356288	-0.000355493422830477
1714	74.4621047973633	-7.46393775939941	3.1756443977356	0.00159255252219737	-0.00100484199356288	-0.0120437685400248	-0.00100484199356288
1715	73.1634063720703	-7.78861236572266	2.72110033035278	-0.00100484199356288	-0.00327756232582033	-0.0117190945893526	-0.00782300252467394
1716	75.111457824707	-8.11328601837158	3.11070966720581	-0.00392691092565656	0.0103587592020631	-0.0100957229733467	-0.0185372550040483
1717	73.8127593994141	-5.51589202880859	3.04577469825745	0.000293855206109583	0.00548864435404539	-0.0149658378213644	-0.0240567177534103
1718	71.8647079467773	-6.16524076461792	3.43538379669189	-0.00295288790948689	0.0116574559360743	-0.00587495695799589	-0.00879702530801296
1719	72.5140609741211	-7.78861236572266	3.76005816459656	-0.00782300252467394	0.00159255252219737	-0.0110697457566857	-0.00717365415766835
1720	71.8647079467773	-7.13926362991333	3.82499313354492	-0.0143164889886975	0.00256657530553639	-0.0133424662053585	0.00418994715437293
1721	74.4621047973633	-7.78861236572266	3.11070966720581	-0.00100484199356288	0.00354059832170606	-0.00490093370899558	-0.00197886489331722
1722	73.1634063720703	-6.16524076461792	3.04577469825745	0.00646266713738441	0.00191722682211548	-3.08191010844894e-05	-0.00619963090866804
1723	71.8647079467773	-6.489914894104	3.24057936668396	0.000618529506027699	0.000618529506027699	-0.0104203969240189	0.0106834331527352
1724	73.8127593994141	-7.46393775939941	2.9159049987793	0.00451462110504508	-0.000355493422830477	0.000293855206109583	0.000943203864153475
1725	73.8127593994141	-7.46393775939941	3.24057936668396	-0.00392691092565656	-3.08191010844894e-05	0.00256657530553639	0.00548864435404539
1726	73.8127593994141	-6.81458902359009	3.37044906616211	-0.00132951640989631	-0.0149658378213644	0.0155535480007529	0.0181509424000978
1727	74.4621047973633	-7.13926362991333	3.04577469825745	0.00678734155371785	-0.0247060675173998	0.0100340843200684	0.0152288740500808
1728	73.8127593994141	-8.11328601837158	3.04577469825745	0.00970941036939621	-0.0100957229733467	0.00841071270406246	0.00970941036939621
1729	73.1634063720703	-7.78861236572266	2.98083996772766	0.00646266713738441	-0.0162645354866982	0.0100340843200684	0.00776136433705688
1730	73.1634063720703	-7.13926362991333	3.11070966720581	-0.00555028254166245	-0.0113944197073579	0.00256657530553639	0.00289124972186983
1731	75.111457824707	-6.489914894104	3.11070966720581	0.00289124972186983	-0.00132951640989631	0.00743668992072344	0.00451462110504508
1732	73.8127593994141	-6.81458902359009	3.56525373458862	0.000293855206109583	0.00938473641872406	0.00354059832170606	-0.0104203969240189
1733	71.8647079467773	-7.46393775939941	3.37044906616211	-0.00814767740666866	0.00386527273803949	-0.0133424662053585	0.00581331877037883
1734	71.2153625488281	-5.51589202880859	2.9159049987793	-0.00717365415766835	0.000618529506027699	-0.00197886489331722	-0.000680167751852423
1735	73.1634063720703	-6.489914894104	2.85097002983093	-0.00392691092565656	0.000293855206109583	-0.00847235135734081	-0.00944637414067984
1736	73.8127593994141	-7.13926362991333	3.11070966720581	-0.00230353930965066	0.0178262684494257	-0.0156151866540313	-0.0191866029053926
1737	72.5140609741211	-6.16524076461792	2.9159049987793	-0.00814767740666866	0.0155535480007529	-0.0133424662053585	-0.0263294391334057
1738	73.8127593994141	-7.13926362991333	3.11070966720581	-0.00295288790948689	0.0100340843200684	-0.0143164889886975	-0.0159398596733809
1739	73.8127593994141	-6.81458902359009	3.11070966720581	0.00321592413820326	0.00678734155371785	-0.00619963090866804	-0.0110697457566857
1740	74.4621047973633	-7.46393775939941	3.11070966720581	-0.00360223650932312	0.00646266713738441	-0.0198359526693821	-0.00165419070981443
1741	73.8127593994141	-6.81458902359009	3.04577469825745	-0.00392691092565656	0.00970941036939621	0.000293855206109583	-0.0117190945893526
1742	75.111457824707	-7.78861236572266	3.1756443977356	0.00516396993771195	0.00516396993771195	0.000618529506027699	-0.00327756232582033
1743	74.4621047973633	-8.43796062469482	3.30551409721375	0.00418994715437293	-0.00230353930965066	0.00386527273803949	-0.00295288790948689
1744	73.8127593994141	-6.489914894104	3.04577469825745	0.00126787810586393	-0.00295288790948689	-0.00295288790948689	0.00808603875339031
1745	76.4101486206055	-7.13926362991333	3.37044906616211	-0.00132951640989631	-0.00522560812532902	-0.00392691092565656	0.00451462110504508
1746	73.8127593994141	-6.16524076461792	2.98083996772766	0.0178262684494257	-0.00457625929266214	0.0100340843200684	0.0103587592020631
1747	71.2153625488281	-6.489914894104	3.43538379669189	0.00873538758605719	0.00289124972186983	0.0113327819854021	0.0210730116814375
1748	71.8647079467773	-7.46393775939941	3.37044906616211	-0.00619963090866804	-0.00230353930965066	0.00646266713738441	0.00646266713738441
1749	73.1634063720703	-7.13926362991333	3.50031876564026	0.00354059832170606	-3.08191010844894e-05	0.012956153601408	0.00548864435404539
1750	74.4621047973633	-7.13926362991333	3.50031876564026	-0.0026282137259841	0.000618529506027699	-0.000680167751852423	0.000618529506027699
1751	74.4621047973633	-5.84056615829468	3.43538379669189	0.000293855206109583	0.00646266713738441	0.00613799272105098	-0.00197886489331722
1752	73.8127593994141	-5.51589202880859	3.1756443977356	0.00776136433705688	0.00386527273803949	-0.00132951640989631	0.0022419011220336
1753	75.111457824707	-7.46393775939941	2.9159049987793	0.00159255252219737	-0.0104203969240189	0.000293855206109583	-0.00425158534198999
1754	75.111457824707	-6.81458902359009	3.04577469825745	-0.00100484199356288	-3.08191010844894e-05	-0.00457625929266214	-0.00490093370899558
1755	74.4621047973633	-5.84056615829468	3.04577469825745	-0.00684897974133492	0.000618529506027699	-0.00100484199356288	-0.00912170019000769
1756	74.4621047973633	-6.16524076461792	3.04577469825745	-0.0104203969240189	0.00678734155371785	-0.0126931173726916	-0.0165892094373703
1757	73.8127593994141	-7.13926362991333	3.24057936668396	-0.00230353930965066	-0.00327756232582033	-0.0139918150380254	-0.0263294391334057
1758	74.4621047973633	-7.78861236572266	3.63018846511841	-0.000680167751852423	0.000618529506027699	-0.0208099745213985	-0.0159398596733809
1759	74.4621047973633	-6.489914894104	2.9159049987793	-0.00197886489331722	0.000943203864153475	-0.00912170019000769	-0.00425158534198999
1760	73.1634063720703	-5.51589202880859	2.72110033035278	-0.00749832857400179	0.00256657530553639	-0.00619963090866804	-0.00132951640989631
1761	70.5660171508789	-5.19121742248535	3.1756443977356	-0.0113944197073579	-0.000355493422830477	-0.00165419070981443	0.000293855206109583
1762	72.5140609741211	-6.81458902359009	3.04577469825745	-0.00944637414067984	0.00354059832170606	-0.00619963090866804	0.00711201597005129
1763	73.1634063720703	-6.16524076461792	3.30551409721375	0.0243197549134493	0.0106834331527352	-0.00360223650932312	-0.00327756232582033
1764	72.5140609741211	-5.51589202880859	3.30551409721375	0.000293855206109583	0.00354059832170606	0.00289124972186983	0.00126787810586393
1765	73.1634063720703	-6.16524076461792	2.78603529930115	0.0022419011220336	0.00386527273803949	-0.00360223650932312	0.00581331877037883
1766	73.1634063720703	-5.84056615829468	2.52629590034485	0.00678734155371785	-0.00100484199356288	0.0100340843200684	0.0210730116814375
1767	75.111457824707	-7.13926362991333	2.98083996772766	0.00516396993771195	-0.00392691092565656	0.00808603875339031	0.0191249661147594
1768	74.4621047973633	-5.51589202880859	2.85097002983093	0.000943203864153475	-0.00132951640989631	0.00711201597005129	0.00808603875339031
1769	73.1634063720703	-5.51589202880859	3.11070966720581	0.00678734155371785	-0.00652430532500148	0.00646266713738441	0.0262678004801273
1770	73.1634063720703	-6.16524076461792	3.30551409721375	-0.00490093370899558	-0.00165419070981443	-3.08191010844894e-05	0.0181509424000978
1771	73.8127593994141	-7.78861236572266	2.85097002983093	-0.00782300252467394	-0.00132951640989631	0.00191722682211548	-0.00684897974133492
1772	75.7608032226563	-8.11328601837158	3.24057936668396	0.00386527273803949	-0.00425158534198999	-0.00717365415766835	0.00516396993771195
1773	72.5140609741211	-5.84056615829468	3.1756443977356	-0.00360223650932312	0.00873538758605719	-0.00230353930965066	-0.00132951640989631
1774	73.1634063720703	-6.16524076461792	3.24057936668396	-0.00165419070981443	-0.00230353930965066	-0.0110697457566857	0.000618529506027699
1775	72.5140609741211	-6.489914894104	3.50031876564026	-0.0146411629393697	0.00191722682211548	-0.0123684434220195	-0.00684897974133492
1776	69.9166641235352	-5.84056615829468	3.63018846511841	-0.0172385573387146	0.00873538758605719	-0.00132951640989631	-0.0107450718060136
1777	73.8127593994141	-7.13926362991333	3.24057936668396	-0.00782300252467394	0.0113327819854021	-0.0143164889886975	-0.0185372550040483
1778	74.4621047973633	-5.51589202880859	2.656165599823	-0.00555028254166245	0.0158782228827477	-0.0117190945893526	-0.0130177913233638
1779	73.1634063720703	-6.16524076461792	2.78603529930115	-0.00814767740666866	0.00159255252219737	-0.0133424662053585	-0.00165419070981443
1780	73.1634063720703	-5.51589202880859	2.85097002983093	0.000293855206109583	0.00776136433705688	-0.0146411629393697	-0.00457625929266214
1781	72.5140609741211	-5.51589202880859	2.59123063087463	-0.00457625929266214	0.00418994715437293	-0.00360223650932312	-0.00230353930965066
1782	73.1634063720703	-5.84056615829468	3.04577469825745	0.0126314787194133	-0.000680167751852423	-0.0159398596733809	0.00321592413820326
1783	73.1634063720703	-6.489914894104	3.04577469825745	0.00256657530553639	0.00483929552137852	-0.00457625929266214	0.00126787810586393
1784	76.4101486206055	-6.81458902359009	2.98083996772766	0.00548864435404539	-0.00360223650932312	-0.00814767740666866	0.00841071270406246
1785	73.8127593994141	-6.489914894104	2.9159049987793	-0.00392691092565656	-0.00197886489331722	0.000293855206109583	0.00613799272105098
1786	73.1634063720703	-8.76263523101807	3.24057936668396	0.0236704051494598	0.00808603875339031	-0.00490093370899558	0.00938473641872406
1787	71.8647079467773	-5.84056615829468	2.78603529930115	0.0217223595827818	0.00451462110504508	0.00743668992072344	0.0168522447347641
1788	72.5140609741211	-5.84056615829468	3.1756443977356	-0.00457625929266214	0.00516396993771195	0.00321592413820326	0.011982130818069
1789	71.8647079467773	-5.84056615829468	3.1756443977356	-0.00132951640989631	-0.00132951640989631	0.00548864435404539	0.00418994715437293
1790	70.5660171508789	-5.19121742248535	2.9159049987793	-0.0100957229733467	-0.00295288790948689	0.00321592413820326	0.00906006153672934
1791	71.8647079467773	-6.16524076461792	2.9159049987793	-0.00977104809135199	0.00776136433705688	0.0022419011220336	-0.000680167751852423
1792	74.4621047973633	-6.489914894104	3.04577469825745	0.00711201597005129	-0.00360223650932312	0.00646266713738441	-0.00749832857400179
1793	74.4621047973633	-6.81458902359009	3.24057936668396	0.00906006153672934	0.00386527273803949	-0.00132951640989631	-0.00165419070981443
1794	71.8647079467773	-5.51589202880859	2.9159049987793	-0.00457625929266214	-0.0026282137259841	-0.00457625929266214	-0.00457625929266214
1795	73.8127593994141	-6.81458902359009	3.24057936668396	-0.00587495695799589	0.0106834331527352	-0.0117190945893526	-0.0133424662053585
1796	75.111457824707	-6.81458902359009	2.98083996772766	-0.0117190945893526	0.0116574559360743	-0.0136671401560307	-0.0208099745213985
1797	73.8127593994141	-6.81458902359009	2.85097002983093	-0.00879702530801296	0.011982130818069	-0.00782300252467394	-0.0247060675173998
1798	72.5140609741211	-6.16524076461792	3.1756443977356	0.00289124972186983	0.00451462110504508	-0.0107450718060136	-0.0133424662053585
1799	73.1634063720703	-7.46393775939941	3.24057936668396	-0.00684897974133492	0.00126787810586393	-0.00652430532500148	-0.00295288790948689
1800	73.8127593994141	-8.11328601837158	3.24057936668396	-0.00100484199356288	-0.00197886489331722	-0.00749832857400179	-0.00522560812532902
1801	75.111457824707	-7.78861236572266	3.43538379669189	-0.00522560812532902	0.00256657530553639	0.00289124972186983	0.00841071270406246
1802	72.5140609741211	-6.16524076461792	3.50031876564026	0.00126787810586393	0.00126787810586393	-3.08191010844894e-05	0.000943203864153475
1803	72.5140609741211	-5.84056615829468	2.98083996772766	-0.00132951640989631	0.00256657530553639	0.00743668992072344	0.00418994715437293
1804	71.8647079467773	-6.81458902359009	3.04577469825745	-0.00295288790948689	-0.00295288790948689	-0.000680167751852423	0.00906006153672934
1805	71.8647079467773	-6.81458902359009	3.43538379669189	-0.0211346503347158	-0.00392691092565656	0.00938473641872406	0.0158782228827477
1806	73.1634063720703	-7.13926362991333	3.1756443977356	-0.00132951640989631	-0.00619963090866804	0.0162028968334198	0.0288651939481497
1807	72.5140609741211	-5.51589202880859	3.1756443977356	0.00483929552137852	-0.0276281367987394	0.011982130818069	0.0194496400654316
1808	73.8127593994141	-6.81458902359009	3.43538379669189	0.00646266713738441	0.00841071270406246	0.00906006153672934	0.0262678004801273
1809	73.8127593994141	-6.489914894104	2.72110033035278	0.000943203864153475	-0.0136671401560307	0.00678734155371785	0.00289124972186983
1810	73.1634063720703	-6.81458902359009	3.04577469825745	0.00808603875339031	-0.00392691092565656	0.00386527273803949	0.00354059832170606
1811	73.1634063720703	-5.84056615829468	3.04577469825745	-0.00490093370899558	-0.00100484199356288	0.00483929552137852	-0.00197886489331722
1812	71.8647079467773	-5.84056615829468	2.98083996772766	0.0210730116814375	0.00418994715437293	-0.00132951640989631	-0.000680167751852423
1813	75.7608032226563	-7.78861236572266	3.69512343406677	0.00126787810586393	-0.00165419070981443	-0.00782300252467394	-0.00619963090866804
1814	71.8647079467773	-7.78861236572266	4.01979780197144	0.00386527273803949	-0.00555028254166245	-0.00457625929266214	0.000943203864153475
1815	72.5140609741211	-6.489914894104	3.04577469825745	-0.000355493422830477	-3.08191010844894e-05	-0.0149658378213644	-0.00295288790948689
1816	74.4621047973633	-7.13926362991333	3.11070966720581	-0.00749832857400179	0.01100810803473	-0.00749832857400179	-0.0162645354866982
1817	72.5140609741211	-5.84056615829468	3.04577469825745	-0.00360223650932312	0.0162028968334198	-0.0185372550040483	-0.0282774847000837
1818	71.2153625488281	-6.81458902359009	3.24057936668396	-0.00555028254166245	0.00873538758605719	-0.0120437685400248	-0.00782300252467394
1819	71.2153625488281	-6.81458902359009	3.30551409721375	-0.0120437685400248	0.00191722682211548	-0.0130177913233638	-0.00360223650932312
1820	74.4621047973633	-6.81458902359009	3.56525373458862	-0.00522560812532902	0.0022419011220336	-0.00944637414067984	0.00159255252219737
1821	75.111457824707	-6.489914894104	3.04577469825745	0.00191722682211548	0.00938473641872406	0.00418994715437293	-0.00782300252467394
1822	74.4621047973633	-6.81458902359009	3.1756443977356	0.0103587592020631	0.00418994715437293	-0.00684897974133492	-0.000680167751852423
1823	74.4621047973633	-6.81458902359009	3.04577469825745	0.00289124972186983	-0.00197886489331722	-0.0136671401560307	0.00516396993771195
1824	72.5140609741211	-5.84056615829468	2.98083996772766	-0.00230353930965066	-0.0026282137259841	-0.0026282137259841	0.0103587592020631
1825	75.111457824707	-7.13926362991333	3.37044906616211	-0.00295288790948689	-0.00230353930965066	0.00191722682211548	0.00581331877037883
1826	73.1634063720703	-5.84056615829468	3.50031876564026	0.0022419011220336	-0.00360223650932312	0.012956153601408	0.0106834331527352
1827	73.8127593994141	-7.78861236572266	3.50031876564026	0.00191722682211548	-0.0126931173726916	0.0136055024340749	0.0197743140161037
1828	73.8127593994141	-8.11328601837158	3.11070966720581	-0.00100484199356288	-0.0123684434220195	0.00906006153672934	0.01100810803473
1829	74.4621047973633	-7.78861236572266	3.24057936668396	0.0265924744307995	-0.021459324285388	0.0132808275520802	0.0181509424000978
1830	75.111457824707	-6.489914894104	3.24057936668396	-0.00457625929266214	0.000293855206109583	0.00841071270406246	0.00646266713738441
1831	74.4621047973633	-5.84056615829468	3.24057936668396	-3.08191010844894e-05	0.00354059832170606	0.00289124972186983	-0.00197886489331722
1832	71.8647079467773	-5.51589202880859	3.69512343406677	-0.00782300252467394	0.00191722682211548	-0.00165419070981443	0.00256657530553639
1833	69.9166641235352	-5.84056615829468	3.11070966720581	-0.0026282137259841	-0.000680167751852423	-0.00100484199356288	-0.00132951640989631
1834	72.5140609741211	-6.489914894104	3.11070966720581	-0.00555028254166245	0.00678734155371785	-0.00230353930965066	-3.08191010844894e-05
1835	72.5140609741211	-5.51589202880859	3.1756443977356	-0.00847235135734081	0.00386527273803949	0.00191722682211548	0.000293855206109583
1836	72.5140609741211	-5.19121742248535	2.98083996772766	-0.00490093370899558	0.00938473641872406	-0.00652430532500148	-0.0185372550040483
1837	72.5140609741211	-6.16524076461792	3.1756443977356	0.00191722682211548	0.00711201597005129	-0.0156151866540313	-0.0224333461374044
1838	74.4621047973633	-5.51589202880859	3.24057936668396	-0.000680167751852423	0.00841071270406246	-0.00847235135734081	-0.0162645354866982
1839	72.5140609741211	-5.19121742248535	3.04577469825745	0.00548864435404539	0.00159255252219737	-0.017887907102704	-0.0123684434220195
1840	73.1634063720703	-5.84056615829468	2.78603529930115	0.00613799272105098	-0.0026282137259841	-0.0130177913233638	-0.00132951640989631
1841	73.1634063720703	-4.86654329299927	3.04577469825745	0.0022419011220336	0.01100810803473	0.00126787810586393	-0.00847235135734081
1842	73.8127593994141	-5.51589202880859	2.9159049987793	0.000293855206109583	0.00256657530553639	-0.00977104809135199	0.00256657530553639
1843	74.4621047973633	-7.46393775939941	3.50031876564026	0.00906006153672934	-0.0126931173726916	-0.000355493422830477	-0.00360223650932312
1844	74.4621047973633	-7.13926362991333	3.43538379669189	-0.00295288790948689	-0.00555028254166245	-0.00295288790948689	0.00711201597005129
1845	72.5140609741211	-5.19121742248535	3.1756443977356	0.00808603875339031	-0.0026282137259841	0.00483929552137852	-0.00100484199356288
1846	71.8647079467773	-5.19121742248535	2.9159049987793	-0.00782300252467394	-0.00230353930965066	0.020423661917448	0.0230210572481155
1847	73.1634063720703	-6.489914894104	3.1756443977356	-0.000680167751852423	-0.0156151866540313	0.00289124972186983	0.0278911720961332
1848	71.2153625488281	-4.86654329299927	2.85097002983093	-0.000680167751852423	-0.00879702530801296	0.00418994715437293	0.0132808275520802
1849	71.2153625488281	-5.51589202880859	3.04577469825745	-0.0117190945893526	-0.00230353930965066	0.00126787810586393	0.0272418223321438
1850	72.5140609741211	-5.51589202880859	3.37044906616211	-0.00165419070981443	-0.00392691092565656	0.00548864435404539	-0.0026282137259841
1851	73.8127593994141	-6.16524076461792	3.37044906616211	0.00354059832170606	0.00256657530553639	-0.00165419070981443	0.00581331877037883
1852	75.7608032226563	-6.16524076461792	3.11070966720581	0.0113327819854021	-3.08191010844894e-05	0.0113327819854021	-0.00230353930965066
1853	72.5140609741211	-5.19121742248535	2.52629590034485	0.01100810803473	0.000943203864153475	-0.00522560812532902	-0.00522560812532902
1854	74.4621047973633	-5.51589202880859	2.78603529930115	-0.00360223650932312	0.00483929552137852	-0.00619963090866804	0.00159255252219737
1855	75.111457824707	-6.16524076461792	3.24057936668396	-0.00392691092565656	0.00711201597005129	-0.00165419070981443	-0.0110697457566857
1856	73.1634063720703	-5.19121742248535	3.43538379669189	-0.00847235135734081	0.0136055024340749	-0.0110697457566857	-0.0230826959013939
1857	75.7608032226563	-7.13926362991333	3.43538379669189	-0.00522560812532902	0.00354059832170606	-0.0152905117720366	-0.0208099745213985
1858	73.1634063720703	-6.16524076461792	3.11070966720581	0.00159255252219737	-0.00457625929266214	-0.00814767740666866	-0.0172385573387146
1859	73.1634063720703	-6.16524076461792	2.9159049987793	-0.00879702530801296	0.00776136433705688	-0.0113944197073579	-0.00684897974133492
1860	72.5140609741211	-4.54186916351318	3.1756443977356	-0.00457625929266214	0.0103587592020631	-0.00749832857400179	-0.00360223650932312
1861	71.8647079467773	-5.19121742248535	3.1756443977356	-0.00327756232582033	0.0106834331527352	-0.0175632312893867	-0.00327756232582033
1862	70.5660171508789	-5.19121742248535	3.04577469825745	-0.00490093370899558	0.00841071270406246	-0.00360223650932312	0.0022419011220336
1863	69.9166641235352	-5.19121742248535	3.1756443977356	-0.00360223650932312	0.00418994715437293	-0.00749832857400179	-0.00360223650932312
1864	74.4621047973633	-6.489914894104	3.43538379669189	-0.0130177913233638	0.0136055024340749	-0.00100484199356288	0.011982130818069
1865	73.1634063720703	-4.86654329299927	2.98083996772766	-0.00100484199356288	0.00159255252219737	-3.08191010844894e-05	0.00354059832170606
1866	74.4621047973633	-6.16524076461792	3.1756443977356	-0.00132951640989631	-0.000680167751852423	0.000293855206109583	0.0197743140161037
1867	72.5140609741211	-5.51589202880859	2.78603529930115	0.00581331877037883	-0.00619963090866804	0.011982130818069	0.0191249661147594
1868	72.5140609741211	-4.86654329299927	2.78603529930115	0.00483929552137852	-0.000355493422830477	0.0113327819854021	0.0113327819854021
1869	73.1634063720703	-5.19121742248535	2.98083996772766	0.00646266713738441	-0.00457625929266214	-0.00230353930965066	0.00678734155371785
1870	72.5140609741211	-4.86654329299927	3.24057936668396	0.00841071270406246	-0.00165419070981443	0.000618529506027699	0.0249691028147936
1871	73.1634063720703	-5.51589202880859	2.98083996772766	0.00159255252219737	-0.00100484199356288	-0.00230353930965066	-0.0026282137259841
1872	74.4621047973633	-6.81458902359009	2.98083996772766	0.00678734155371785	-0.000680167751852423	0.00451462110504508	-0.00847235135734081
1873	74.4621047973633	-7.78861236572266	3.30551409721375	0.00873538758605719	-0.00555028254166245	-0.00555028254166245	-0.0159398596733809
1874	73.1634063720703	-5.51589202880859	2.98083996772766	-3.08191010844894e-05	-0.00457625929266214	-0.0123684434220195	-0.00522560812532902
1875	73.8127593994141	-6.16524076461792	3.56525373458862	-0.00522560812532902	0.00483929552137852	-0.00684897974133492	-0.00977104809135199
1876	73.8127593994141	-6.16524076461792	3.82499313354492	-0.0100957229733467	0.00970941036939621	-0.0211346503347158	-0.0188619289547205
1877	71.8647079467773	-5.19121742248535	2.78603529930115	-0.0110697457566857	0.00808603875339031	-0.00847235135734081	-0.021459324285388
1878	70.5660171508789	-5.51589202880859	2.9159049987793	-0.0107450718060136	0.00191722682211548	-0.00327756232582033	-0.0120437685400248
1879	74.4621047973633	-6.81458902359009	3.24057936668396	-0.00782300252467394	-3.08191010844894e-05	-0.00717365415766835	-0.00977104809135199
1880	74.4621047973633	-6.16524076461792	3.11070966720581	-0.000680167751852423	0.00354059832170606	-0.00360223650932312	-0.00587495695799589
1881	75.7608032226563	-6.489914894104	3.11070966720581	-0.0117190945893526	0.000618529506027699	-0.00912170019000769	-0.00717365415766835
1882	73.8127593994141	-5.84056615829468	3.30551409721375	-0.00230353930965066	-0.0026282137259841	-0.0100957229733467	-0.00132951640989631
1883	74.4621047973633	-7.13926362991333	3.1756443977356	0.00418994715437293	-0.00360223650932312	-0.0136671401560307	0.00289124972186983
1884	73.1634063720703	-6.16524076461792	3.11070966720581	-0.00457625929266214	-0.00652430532500148	0.00386527273803949	0.0022419011220336
1885	72.5140609741211	-6.16524076461792	3.24057936668396	0.00483929552137852	-0.00555028254166245	-0.00360223650932312	0.0022419011220336
1886	76.4101486206055	-8.76263523101807	3.56525373458862	-0.00327756232582033	-0.00522560812532902	0.000943203864153475	0.0175015944987535
1887	72.5140609741211	-6.489914894104	2.98083996772766	0.00743668992072344	-0.00392691092565656	-0.00392691092565656	0.0152288740500808
1888	71.8647079467773	-6.16524076461792	3.30551409721375	0.00321592413820326	-0.000680167751852423	-0.00749832857400179	-0.00165419070981443
1889	72.5140609741211	-5.84056615829468	3.11070966720581	0.00516396993771195	0.00516396993771195	0.01100810803473	0.0126314787194133
1890	71.2153625488281	-6.489914894104	3.30551409721375	0.0022419011220336	-3.08191010844894e-05	0.00711201597005129	0.00613799272105098
1891	71.8647079467773	-6.489914894104	2.98083996772766	-0.00392691092565656	0.00483929552137852	0.00613799272105098	0.00126787810586393
1892	71.2153625488281	-6.81458902359009	3.24057936668396	-0.00132951640989631	0.0022419011220336	0.00321592413820326	0.0022419011220336
1893	72.5140609741211	-5.84056615829468	3.04577469825745	0.00483929552137852	-0.0026282137259841	-0.00457625929266214	0.000293855206109583
1894	73.1634063720703	-6.16524076461792	3.43538379669189	0.00646266713738441	0.00191722682211548	-0.00490093370899558	-0.00684897974133492
1895	73.1634063720703	-6.16524076461792	3.04577469825745	0.000293855206109583	0.00451462110504508	-0.00457625929266214	-0.00360223650932312
1896	75.7608032226563	-6.81458902359009	2.9159049987793	-0.0165892094373703	0.013930176384747	-0.0139918150380254	-0.0224333461374044
1897	73.1634063720703	-5.84056615829468	2.98083996772766	0.00321592413820326	0.0175015944987535	-0.00912170019000769	-0.0198359526693821
1898	74.4621047973633	-6.489914894104	3.1756443977356	0.00289124972186983	0.00483929552137852	-0.0120437685400248	-0.0120437685400248
1899	75.111457824707	-7.46393775939941	3.1756443977356	-0.00230353930965066	-0.0026282137259841	-0.0136671401560307	-0.00944637414067984
1900	74.4621047973633	-8.11328601837158	3.43538379669189	-0.00165419070981443	-0.00132951640989631	-0.00652430532500148	-0.00555028254166245
1901	75.111457824707	-8.43796062469482	3.56525373458862	0.00256657530553639	0.00191722682211548	-0.00360223650932312	-0.00555028254166245
1902	73.1634063720703	-6.16524076461792	3.04577469825745	0.000618529506027699	0.0100340843200684	-0.00197886489331722	-0.00457625929266214
1903	73.8127593994141	-5.84056615829468	2.72110033035278	0.00678734155371785	0.000618529506027699	-0.00295288790948689	-0.00392691092565656
1904	73.8127593994141	-6.81458902359009	3.11070966720581	-0.0026282137259841	-0.0026282137259841	0.000293855206109583	0.00938473641872406
1905	73.1634063720703	-7.13926362991333	3.30551409721375	-0.00814767740666866	-0.00197886489331722	0.00906006153672934	0.00581331877037883
1906	71.8647079467773	-6.16524076461792	2.9159049987793	-0.00197886489331722	0.00256657530553639	0.0165275707840919	0.0197743140161037
1907	74.4621047973633	-7.46393775939941	3.63018846511841	0.00743668992072344	-0.00847235135734081	0.0145795252174139	0.0239950809627771
1908	74.4621047973633	-6.489914894104	2.85097002983093	-0.00100484199356288	-0.00425158534198999	0.00873538758605719	0.0132808275520802
1909	73.1634063720703	-5.84056615829468	2.72110033035278	0.00613799272105098	-0.00295288790948689	-0.00295288790948689	0.0123068047687411
1910	74.4621047973633	-6.81458902359009	2.98083996772766	0.00483929552137852	-0.00619963090866804	-0.00749832857400179	0.00256657530553639
1911	74.4621047973633	-6.16524076461792	2.78603529930115	-0.000680167751852423	0.00581331877037883	0.00841071270406246	-0.0026282137259841
1912	73.8127593994141	-6.489914894104	3.11070966720581	-0.00749832857400179	0.000293855206109583	0.00776136433705688	-0.000680167751852423
1913	75.111457824707	-7.46393775939941	3.43538379669189	0.000293855206109583	-0.00197886489331722	-0.00197886489331722	-0.00197886489331722
1914	73.8127593994141	-7.13926362991333	3.04577469825745	-0.00977104809135199	-0.0123684434220195	-0.00165419070981443	-0.000355493422830477
1915	75.111457824707	-8.11328601837158	2.9159049987793	-0.0126931173726916	-0.0126931173726916	-0.0026282137259841	0.00256657530553639
1916	75.7608032226563	-7.13926362991333	3.1756443977356	-0.00652430532500148	0.00256657530553639	-0.00749832857400179	-0.0188619289547205
1917	73.1634063720703	-6.489914894104	3.04577469825745	-0.00295288790948689	0.0103587592020631	-0.00782300252467394	-0.02697878703475
1918	74.4621047973633	-7.46393775939941	3.43538379669189	-3.08191010844894e-05	0.00548864435404539	-0.0162645354866982	-0.0204853005707264
1919	72.5140609741211	-7.46393775939941	3.43538379669189	-0.0169138833880424	0.00191722682211548	-0.00100484199356288	-0.00619963090866804
1920	74.4621047973633	-7.78861236572266	3.37044906616211	-0.00912170019000769	0.000618529506027699	-0.00684897974133492	-0.0026282137259841
1921	75.111457824707	-7.13926362991333	3.37044906616211	0.01847561635077	0.00418994715437293	-0.00360223650932312	0.00191722682211548
1922	75.7608032226563	-7.46393775939941	3.1756443977356	0.00906006153672934	0.00483929552137852	-0.00684897974133492	0.00159255252219737
1923	74.4621047973633	-6.489914894104	2.78603529930115	0.00646266713738441	0.00159255252219737	-0.00782300252467394	-0.00230353930965066
1924	75.7608032226563	-7.46393775939941	2.656165599823	0.000293855206109583	-0.00490093370899558	-0.00230353930965066	0.00808603875339031
1925	76.4101486206055	-7.78861236572266	3.11070966720581	-0.00392691092565656	-0.00165419070981443	0.00938473641872406	0.00354059832170606
1926	75.111457824707	-7.13926362991333	3.50031876564026	0.00581331877037883	-0.000680167751852423	0.0158782228827477	0.0230210572481155
1927	75.111457824707	-7.13926362991333	2.9159049987793	-0.00652430532500148	-0.00327756232582033	0.00776136433705688	0.0223717093467712
1928	73.8127593994141	-6.81458902359009	2.78603529930115	0.01100810803473	-0.00977104809135199	0.0100340843200684	0.0136055024340749
1929	73.1634063720703	-7.46393775939941	3.30551409721375	-0.00295288790948689	-0.00977104809135199	0.00126787810586393	0.0168522447347641
1930	74.4621047973633	-7.13926362991333	3.1756443977356	0.00483929552137852	-0.00425158534198999	0.000618529506027699	0.00289124972186983
1931	73.8127593994141	-6.81458902359009	2.98083996772766	-3.08191010844894e-05	0.00711201597005129	0.00776136433705688	-0.00295288790948689
1932	73.8127593994141	-6.489914894104	3.30551409721375	-0.00197886489331722	0.0022419011220336	0.00354059832170606	-0.00619963090866804
1933	73.1634063720703	-7.13926362991333	2.98083996772766	0.00289124972186983	0.00418994715437293	-0.0026282137259841	-0.00522560812532902
1934	72.5140609741211	-7.46393775939941	3.11070966720581	-0.00587495695799589	-3.08191010844894e-05	-0.0110697457566857	0.00126787810586393
1935	72.5140609741211	-6.489914894104	3.24057936668396	0.00418994715437293	0.0103587592020631	-0.00295288790948689	-0.00587495695799589
1936	73.1634063720703	-6.489914894104	2.9159049987793	-0.00912170019000769	0.0152288740500808	-0.0123684434220195	-0.0230826959013939
1937	75.7608032226563	-7.46393775939941	3.1756443977356	-0.00555028254166245	0.013930176384747	-0.0152905117720366	-0.0237320438027382
1938	75.111457824707	-6.489914894104	3.1756443977356	0.000943203864153475	0.0155535480007529	-0.023407369852066	-0.0195112787187099
1939	75.7608032226563	-7.13926362991333	3.04577469825745	0.00516396993771195	0.00970941036939621	-0.0172385573387146	-0.00782300252467394
1940	74.4621047973633	-6.16524076461792	2.78603529930115	0.00159255252219737	0.00483929552137852	-0.00360223650932312	-0.00392691092565656
1941	75.7608032226563	-6.489914894104	3.24057936668396	-0.00165419070981443	0.0103587592020631	-0.000680167751852423	0.000293855206109583
1942	75.7608032226563	-8.11328601837158	3.43538379669189	0.0022419011220336	0.0022419011220336	0.000293855206109583	-0.000355493422830477
1943	75.111457824707	-7.78861236572266	3.1756443977356	0.00516396993771195	-0.00847235135734081	-0.00879702530801296	0.000293855206109583
1944	73.8127593994141	-7.13926362991333	3.1756443977356	-0.00490093370899558	-0.00392691092565656	-0.00197886489331722	0.00354059832170606
1945	74.4621047973633	-5.51589202880859	3.30551409721375	-0.00912170019000769	-0.00425158534198999	0.00906006153672934	0.00354059832170606
1946	75.7608032226563	-6.81458902359009	3.43538379669189	0.00159255252219737	-0.00132951640989631	0.00256657530553639	0.0269171483814716
1947	71.2153625488281	-5.84056615829468	2.78603529930115	-0.0162645354866982	0.000618529506027699	0.00906006153672934	0.0175015944987535
1948	69.9166641235352	-5.84056615829468	3.1756443977356	0.00191722682211548	-0.00652430532500148	0.0113327819854021	0.012956153601408
1949	72.5140609741211	-5.51589202880859	3.43538379669189	0.00159255252219737	-0.000355493422830477	-0.00230353930965066	0.0162028968334198
1950	73.8127593994141	-5.51589202880859	3.63018846511841	0.000943203864153475	-0.0149658378213644	0.01100810803473	-0.000355493422830477
1951	73.1634063720703	-6.16524076461792	3.30551409721375	-0.00100484199356288	0.00483929552137852	0.00548864435404539	0.00418994715437293
1952	73.8127593994141	-5.19121742248535	2.78603529930115	-0.00132951640989631	-0.00295288790948689	-0.00100484199356288	-0.00360223650932312
1953	75.111457824707	-6.81458902359009	2.72110033035278	0.000293855206109583	-0.00457625929266214	-0.00100484199356288	0.000293855206109583
1954	75.7608032226563	-7.13926362991333	3.1756443977356	0.00483929552137852	0.00321592413820326	-0.00847235135734081	-0.000355493422830477
1955	73.1634063720703	-6.489914894104	3.24057936668396	0.00191722682211548	-0.000355493422830477	-0.0123684434220195	-0.00555028254166245
1956	73.8127593994141	-6.489914894104	3.11070966720581	-0.00425158534198999	-0.00100484199356288	-0.0100957229733467	-0.021459324285388
1957	76.4101486206055	-7.78861236572266	3.50031876564026	-0.00425158534198999	0.00841071270406246	-0.00977104809135199	-0.0282774847000837
1958	75.111457824707	-7.46393775939941	3.1756443977356	-0.00327756232582033	0.00841071270406246	-0.00555028254166245	-0.0175632312893867
1959	74.4621047973633	-5.84056615829468	2.85097002983093	0.00354059832170606	-0.00100484199356288	-0.00814767740666866	-0.0104203969240189
1960	71.8647079467773	-5.51589202880859	2.98083996772766	-0.00749832857400179	0.00451462110504508	-0.00977104809135199	-0.0026282137259841
1961	70.5660171508789	-6.16524076461792	2.9159049987793	-0.00977104809135199	0.00678734155371785	-0.0100957229733467	0.00289124972186983
1962	72.5140609741211	-5.51589202880859	2.85097002983093	-0.00944637414067984	0.00548864435404539	-0.00392691092565656	-0.00392691092565656
1963	75.111457824707	-7.13926362991333	3.43538379669189	-0.0026282137259841	-0.00230353930965066	-0.00230353930965066	0.00126787810586393
1964	73.8127593994141	-5.84056615829468	3.37044906616211	0.00321592413820326	0.0022419011220336	-0.00652430532500148	0.00451462110504508
1965	72.5140609741211	-5.51589202880859	2.85097002983093	-0.00197886489331722	0.00191722682211548	0.000943203864153475	0.0132808275520802
1966	75.7608032226563	-6.81458902359009	3.1756443977356	-0.00165419070981443	-0.00132951640989631	0.00483929552137852	0.0197743140161037
1967	73.1634063720703	-5.51589202880859	2.85097002983093	0.0152288740500808	0.00354059832170606	0.0106834331527352	0.00938473641872406
1968	73.1634063720703	-5.84056615829468	3.24057936668396	0.00646266713738441	-0.00457625929266214	0.000943203864153475	0.0155535480007529
1969	74.4621047973633	-7.78861236572266	3.50031876564026	0.000943203864153475	-0.00749832857400179	-0.00100484199356288	0.00711201597005129
1970	75.111457824707	-8.11328601837158	3.63018846511841	-0.00457625929266214	-0.0143164889886975	0.00418994715437293	0.00906006153672934
1971	75.111457824707	-7.46393775939941	3.37044906616211	-0.00165419070981443	0.00256657530553639	0.00354059832170606	0.00516396993771195
1972	72.5140609741211	-5.51589202880859	3.04577469825745	-0.000680167751852423	0.00354059832170606	-0.00100484199356288	0.00354059832170606
1973	72.5140609741211	-5.84056615829468	3.24057936668396	0.00483929552137852	-0.00100484199356288	-0.00295288790948689	-0.00457625929266214
1974	72.5140609741211	-6.16524076461792	3.1756443977356	-0.00522560812532902	0.00126787810586393	-0.00555028254166245	-0.00749832857400179
1975	71.8647079467773	-6.489914894104	3.30551409721375	-0.00522560812532902	0.00321592413820326	-0.00425158534198999	-0.00522560812532902
1976	71.8647079467773	-6.81458902359009	3.50031876564026	-0.0113944197073579	0.0142548503354192	-0.0100957229733467	-0.0175632312893867
1977	75.111457824707	-6.16524076461792	3.11070966720581	-0.00684897974133492	0.0106834331527352	-0.00847235135734081	-0.021459324285388
1978	73.8127593994141	-5.84056615829468	3.11070966720581	0.00548864435404539	0.00321592413820326	-0.0110697457566857	-0.0126931173726916
1979	73.8127593994141	-5.51589202880859	2.98083996772766	-0.00457625929266214	0.00743668992072344	-0.0165892094373703	-0.0221086721867323
1980	73.1634063720703	-5.84056615829468	3.1756443977356	-0.000680167751852423	0.00418994715437293	-0.0120437685400248	0.00191722682211548
1981	73.1634063720703	-6.16524076461792	3.04577469825745	0.000943203864153475	0.00776136433705688	-0.0026282137259841	-0.00652430532500148
1982	73.1634063720703	-5.51589202880859	3.24057936668396	0.00256657530553639	0.00191722682211548	0.00159255252219737	0.0022419011220336
1983	74.4621047973633	-6.81458902359009	3.11070966720581	0.000943203864153475	-0.00717365415766835	-0.00327756232582033	-0.00522560812532902
1984	73.8127593994141	-7.46393775939941	3.11070966720581	0.0022419011220336	-0.0143164889886975	-0.00360223650932312	0.00126787810586393
1985	72.5140609741211	-6.81458902359009	2.98083996772766	-3.08191010844894e-05	-0.00619963090866804	0.00548864435404539	0.0145795252174139
1986	74.4621047973633	-6.81458902359009	3.04577469825745	0.00354059832170606	-0.0139918150380254	0.0145795252174139	0.020423661917448
1987	71.8647079467773	-5.51589202880859	3.1756443977356	-0.000680167751852423	-0.00457625929266214	0.0113327819854021	0.0233457311987877
1988	73.1634063720703	-7.13926362991333	3.50031876564026	0.00743668992072344	-0.0117190945893526	0.00548864435404539	0.0200989879667759
1989	71.8647079467773	-6.16524076461792	3.82499313354492	-0.000680167751852423	0.000618529506027699	0.00808603875339031	0.00354059832170606
1990	73.8127593994141	-7.13926362991333	3.11070966720581	-3.08191010844894e-05	-0.00814767740666866	0.00516396993771195	0.00581331877037883
1991	76.4101486206055	-6.81458902359009	3.11070966720581	-3.08191010844894e-05	-0.000355493422830477	0.00646266713738441	0.000293855206109583
1992	75.111457824707	-6.489914894104	3.1756443977356	0.000618529506027699	-0.0026282137259841	0.00548864435404539	-0.0104203969240189
1993	73.8127593994141	-5.84056615829468	2.78603529930115	0.0145795252174139	-0.00457625929266214	0.00159255252219737	-3.08191010844894e-05
1994	73.8127593994141	-6.81458902359009	3.11070966720581	0.00159255252219737	-0.00912170019000769	0.00256657530553639	0.00159255252219737
1995	75.7608032226563	-7.13926362991333	3.43538379669189	-0.00197886489331722	0.00938473641872406	-0.017887907102704	-0.00749832857400179
1996	74.4621047973633	-6.81458902359009	3.04577469825745	-0.00782300252467394	0.0136055024340749	-0.0126931173726916	-0.0237320438027382
1997	73.8127593994141	-6.81458902359009	2.9159049987793	-0.00360223650932312	0.00613799272105098	-0.0113944197073579	-0.0201606266200542
1998	72.5140609741211	-7.13926362991333	3.04577469825745	0.00841071270406246	0.000293855206109583	-0.00912170019000769	-0.0133424662053585
1999	73.1634063720703	-7.46393775939941	3.24057936668396	0.00418994715437293	0.00386527273803949	-0.00977104809135199	-0.0139918150380254
2000	75.7608032226563	-7.13926362991333	3.43538379669189	-0.00717365415766835	0.00548864435404539	-0.0107450718060136	-0.00392691092565656
[truncated: 7,840 more rows]
