# Supplementary material for: Precise instruction and consideration of the vertical and horizontal force component increases validity and reliability of the 90:20 Isometric Posterior Chain Test
Source: PLoS One. 2024 Oct 28;19(10):e0312843. doi: 10.1371/journal.pone.0312843 (PMC11515970; doi:10.1371/journal.pone.0312843)
Supplement: S1 File — (ZIP) [file pone.0312843.s001.zip › S1_Raw_Data/M1_P23_v_2.csv]

1	68.0309600830078	-4.21719455718994	2.85097002983093	0.00743668992072344	0.00321592413820326	-3.08191010844894e-05	0.0022419011220336
2	67.3816070556641	-2.59382319450378	2.85097002983093	-0.00944637414067984	0.00548864435404539	-0.00619963090866804	-0.00652430532500148
3	67.3816070556641	-3.24317169189453	3.37044906616211	-0.00295288790948689	0.00289124972186983	0.0022419011220336	-0.00100484199356288
4	67.3816070556641	-4.54186916351318	3.69512343406677	0.0022419011220336	-0.000680167751852423	-0.0117190945893526	-0.00652430532500148
5	68.0309600830078	-5.51589202880859	3.63018846511841	-0.00230353930965066	0.000943203864153475	-0.00782300252467394	0.000943203864153475
6	66.0829086303711	-3.24317169189453	3.24057936668396	-0.00360223650932312	0.00386527273803949	-0.00619963090866804	0.00451462110504508
7	67.3816070556641	-2.59382319450378	3.04577469825745	-0.00944637414067984	0.00743668992072344	0.00159255252219737	-0.00360223650932312
8	66.7322616577148	-3.56784605979919	3.1756443977356	-0.00782300252467394	0.00581331877037883	-0.00457625929266214	0.00191722682211548
9	64.7842102050781	-3.56784605979919	3.1756443977356	-0.00327756232582033	0.00386527273803949	-0.0113944197073579	0.00321592413820326
10	64.7842102050781	-2.59382319450378	3.37044906616211	-0.00425158534198999	-0.00522560812532902	-0.000355493422830477	-0.00522560812532902
11	65.4335632324219	-2.59382319450378	3.24057936668396	-3.08191010844894e-05	0.00581331877037883	-0.00197886489331722	0.00256657530553639
12	69.3296508789063	-3.89252042770386	3.1756443977356	-0.00684897974133492	0.00841071270406246	0.0022419011220336	-0.00360223650932312
13	66.7322616577148	-2.59382319450378	2.656165599823	0.0022419011220336	0.00386527273803949	0.000618529506027699	0.00289124972186983
14	69.3296508789063	-3.89252042770386	2.78603529930115	0.00776136433705688	-0.00457625929266214	0.00646266713738441	0.0249691028147936
15	66.7322616577148	-2.59382319450378	2.78603529930115	-0.00230353930965066	-0.00392691092565656	0.00548864435404539	-0.00587495695799589
16	66.0829086303711	-2.91849732398987	3.1756443977356	-0.00295288790948689	0.00126787810586393	0.00711201597005129	0.00321592413820326
17	67.3816070556641	-3.24317169189453	3.43538379669189	0.00126787810586393	-0.00425158534198999	0.00743668992072344	-0.0026282137259841
18	66.7322616577148	-4.21719455718994	3.1756443977356	0.0022419011220336	-0.00619963090866804	0.00159255252219737	-3.08191010844894e-05
19	67.3816070556641	-3.56784605979919	2.85097002983093	0.00516396993771195	-0.00392691092565656	0.00191722682211548	-3.08191010844894e-05
20	66.7322616577148	-2.91849732398987	2.78603529930115	-0.000355493422830477	0.00289124972186983	-0.00555028254166245	0.00451462110504508
21	68.0309600830078	-3.89252042770386	3.24057936668396	-0.0026282137259841	0.00289124972186983	0.00548864435404539	-0.000355493422830477
22	64.1348648071289	-2.59382319450378	2.98083996772766	-0.0130177913233638	0.00321592413820326	0.00808603875339031	0.000943203864153475
23	65.4335632324219	-3.56784605979919	3.1756443977356	-0.0120437685400248	0.00808603875339031	-0.00327756232582033	-0.00879702530801296
24	67.3816070556641	-3.89252042770386	3.11070966720581	-0.00847235135734081	0.00159255252219737	-0.00619963090866804	-0.00230353930965066
25	67.3816070556641	-2.91849732398987	2.9159049987793	-0.00814767740666866	0.00386527273803949	-0.0026282137259841	-0.00814767740666866
26	68.0309600830078	-3.24317169189453	2.72110033035278	-0.00977104809135199	-0.000355493422830477	-0.00197886489331722	0.00321592413820326
27	68.680305480957	-3.24317169189453	2.98083996772766	-0.00619963090866804	0.00548864435404539	-0.0126931173726916	-0.00782300252467394
28	68.0309600830078	-4.21719455718994	3.11070966720581	0.000293855206109583	-0.00197886489331722	-0.00490093370899558	-0.0026282137259841
29	69.3296508789063	-4.21719455718994	3.24057936668396	0.0106834331527352	0.00678734155371785	-0.00652430532500148	-3.08191010844894e-05
30	68.680305480957	-4.21719455718994	3.56525373458862	0.00776136433705688	-0.00619963090866804	0.00159255252219737	0.0022419011220336
31	68.0309600830078	-4.54186916351318	2.98083996772766	-0.00327756232582033	-0.00619963090866804	0.00191722682211548	-0.00132951640989631
32	68.0309600830078	-3.89252042770386	2.85097002983093	-0.000355493422830477	-0.00230353930965066	-0.00392691092565656	0.00321592413820326
33	68.680305480957	-5.19121742248535	3.43538379669189	0.00386527273803949	-0.00230353930965066	0.000293855206109583	0.00418994715437293
34	68.680305480957	-4.21719455718994	3.11070966720581	-0.00782300252467394	-3.08191010844894e-05	0.00159255252219737	-0.00490093370899558
35	66.0829086303711	-3.24317169189453	3.04577469825745	0.00289124972186983	-0.0026282137259841	-0.00457625929266214	0.00451462110504508
36	65.4335632324219	-3.56784605979919	3.50031876564026	0.0123068047687411	0.0022419011220336	-0.00327756232582033	0.0126314787194133
37	64.1348648071289	-4.21719455718994	3.37044906616211	-0.00652430532500148	0.00451462110504508	-0.00295288790948689	-0.00327756232582033
38	66.7322616577148	-4.54186916351318	3.37044906616211	-0.00100484199356288	-0.00197886489331722	-0.00230353930965066	-0.00425158534198999
39	67.3816070556641	-2.91849732398987	3.56525373458862	0.000293855206109583	-0.00100484199356288	-0.00165419070981443	-0.00749832857400179
40	66.7322616577148	-3.89252042770386	3.1756443977356	0.00191722682211548	-0.0026282137259841	-0.00197886489331722	0.00289124972186983
41	69.3296508789063	-4.86654329299927	3.30551409721375	-0.00522560812532902	-0.00360223650932312	-0.00327756232582033	0.00159255252219737
42	67.3816070556641	-3.24317169189453	3.30551409721375	-0.00912170019000769	0.00808603875339031	-0.00165419070981443	-0.000680167751852423
43	68.680305480957	-3.24317169189453	3.1756443977356	-0.00717365415766835	0.00418994715437293	-3.08191010844894e-05	0.00548864435404539
44	68.0309600830078	-4.86654329299927	3.04577469825745	-0.0026282137259841	-0.000680167751852423	-0.00360223650932312	-0.000680167751852423
45	67.3816070556641	-4.86654329299927	3.11070966720581	-0.00360223650932312	-0.00749832857400179	-0.0107450718060136	0.00386527273803949
46	66.7322616577148	-5.84056615829468	3.11070966720581	0.00483929552137852	-0.00132951640989631	0.000618529506027699	-0.00132951640989631
47	68.680305480957	-5.19121742248535	3.1756443977356	0.0022419011220336	0.00646266713738441	-0.00360223650932312	-0.00360223650932312
48	69.97900390625	-4.86654329299927	3.43538379669189	-0.00425158534198999	0.00354059832170606	-0.0107450718060136	-0.00295288790948689
49	66.7322616577148	-4.86654329299927	3.63018846511841	0.000293855206109583	0.0103587592020631	-0.00814767740666866	0.00451462110504508
50	66.0829086303711	-5.19121742248535	3.1756443977356	-0.00847235135734081	0.00191722682211548	-0.0172385573387146	0.00548864435404539
51	66.0829086303711	-3.56784605979919	3.11070966720581	-0.00717365415766835	0.00289124972186983	0.00386527273803949	-0.00132951640989631
52	67.3816070556641	-3.89252042770386	2.98083996772766	-0.00100484199356288	-0.00100484199356288	0.00386527273803949	-0.00555028254166245
53	69.3296508789063	-4.54186916351318	3.11070966720581	0.00451462110504508	0.00711201597005129	0.00386527273803949	-0.00132951640989631
54	68.680305480957	-3.89252042770386	2.85097002983093	0.00678734155371785	-0.00360223650932312	-0.00100484199356288	0.00516396993771195
55	68.0309600830078	-4.21719455718994	3.1756443977356	-0.00197886489331722	0.00321592413820326	-0.00392691092565656	0.00938473641872406
56	68.680305480957	-4.21719455718994	2.9159049987793	0.011982130818069	-0.00555028254166245	0.00483929552137852	-0.00165419070981443
57	68.0309600830078	-4.86654329299927	3.11070966720581	-0.00360223650932312	0.0123068047687411	-0.00457625929266214	0.00678734155371785
58	69.3296508789063	-5.51589202880859	3.1756443977356	0.00581331877037883	-0.000355493422830477	0.00483929552137852	-0.00587495695799589
59	68.0309600830078	-6.489914894104	3.1756443977356	0.00191722682211548	-0.00197886489331722	0.00289124972186983	0.00126787810586393
60	67.3816070556641	-4.86654329299927	3.04577469825745	-3.08191010844894e-05	-0.00197886489331722	-0.00392691092565656	-0.000355493422830477
61	68.0309600830078	-4.86654329299927	3.37044906616211	-0.0104203969240189	-0.0149658378213644	0.00256657530553639	0.00548864435404539
62	69.3296508789063	-5.84056615829468	3.37044906616211	-0.0165892094373703	0.00483929552137852	-0.00295288790948689	0.00678734155371785
63	64.7842102050781	-3.56784605979919	3.1756443977356	-0.0165892094373703	0.0022419011220336	-0.000355493422830477	-0.00457625929266214
64	66.7322616577148	-5.51589202880859	3.24057936668396	-0.0208099745213985	0.00126787810586393	-0.00392691092565656	0.00321592413820326
65	68.0309600830078	-4.21719455718994	3.04577469825745	-0.0143164889886975	-0.00132951640989631	-0.00587495695799589	0.00191722682211548
66	68.0309600830078	-5.19121742248535	3.24057936668396	-0.00197886489331722	0.00256657530553639	-0.00717365415766835	-0.00392691092565656
67	69.97900390625	-5.51589202880859	3.30551409721375	0.00126787810586393	0.011982130818069	-0.000680167751852423	-0.00717365415766835
68	69.97900390625	-4.86654329299927	2.9159049987793	0.00841071270406246	0.00159255252219737	-0.00652430532500148	-0.00360223650932312
69	68.680305480957	-5.19121742248535	2.656165599823	0.00451462110504508	0.00776136433705688	-0.0126931173726916	-0.00230353930965066
70	69.3296508789063	-5.51589202880859	3.11070966720581	0.00678734155371785	-0.00165419070981443	-0.00360223650932312	-0.00522560812532902
71	69.3296508789063	-5.84056615829468	3.30551409721375	0.00159255252219737	0.000293855206109583	0.000943203864153475	0.00354059832170606
72	68.0309600830078	-4.86654329299927	3.24057936668396	0.000943203864153475	-0.00100484199356288	-0.00392691092565656	0.00418994715437293
73	69.3296508789063	-6.81458902359009	3.43538379669189	-0.000680167751852423	-0.00360223650932312	0.00354059832170606	-0.00100484199356288
74	69.3296508789063	-4.86654329299927	3.56525373458862	0.00678734155371785	0.00386527273803949	-0.00879702530801296	0.00548864435404539
75	67.3816070556641	-5.51589202880859	3.43538379669189	0.00938473641872406	-0.00197886489331722	0.00548864435404539	-0.0110697457566857
76	68.0309600830078	-5.51589202880859	3.43538379669189	0.00906006153672934	-0.00619963090866804	-0.0026282137259841	0.00256657530553639
77	66.7322616577148	-5.19121742248535	3.24057936668396	-0.00652430532500148	0.00548864435404539	0.00483929552137852	-0.00847235135734081
78	66.7322616577148	-5.19121742248535	3.43538379669189	0.0103587592020631	0.00159255252219737	0.00159255252219737	-0.00587495695799589
79	69.3296508789063	-5.84056615829468	3.37044906616211	0.000618529506027699	0.00289124972186983	-0.00392691092565656	0.00191722682211548
80	68.680305480957	-3.89252042770386	3.50031876564026	0.000943203864153475	0.00354059832170606	-0.00230353930965066	-0.00360223650932312
81	69.97900390625	-5.19121742248535	2.98083996772766	-0.00295288790948689	0.00321592413820326	-0.00912170019000769	0.00451462110504508
82	69.3296508789063	-5.51589202880859	3.11070966720581	-0.00295288790948689	0.00191722682211548	-3.08191010844894e-05	-0.00814767740666866
83	66.7322616577148	-4.86654329299927	3.1756443977356	-0.00295288790948689	0.000618529506027699	0.00126787810586393	-0.0026282137259841
84	69.97900390625	-4.86654329299927	2.9159049987793	0.00321592413820326	-0.000680167751852423	-0.00425158534198999	-0.00327756232582033
85	67.3816070556641	-5.19121742248535	2.98083996772766	-0.0026282137259841	-0.00392691092565656	-0.0165892094373703	0.00418994715437293
86	69.97900390625	-6.81458902359009	3.37044906616211	-0.00652430532500148	-0.00555028254166245	-0.00652430532500148	0.00126787810586393
87	69.3296508789063	-6.16524076461792	3.43538379669189	-0.00295288790948689	-0.000680167751852423	0.000618529506027699	0.000943203864153475
88	68.680305480957	-5.19121742248535	2.9159049987793	0.00256657530553639	-0.000355493422830477	-0.00879702530801296	0.00581331877037883
89	67.3816070556641	-5.84056615829468	2.78603529930115	0.00191722682211548	0.000293855206109583	-0.00197886489331722	0.00873538758605719
90	66.7322616577148	-5.19121742248535	3.24057936668396	-0.00555028254166245	0.00256657530553639	-0.00782300252467394	0.00841071270406246
91	68.0309600830078	-5.51589202880859	3.37044906616211	-0.00555028254166245	0.00743668992072344	0.00191722682211548	-0.000680167751852423
92	67.3816070556641	-3.56784605979919	3.11070966720581	0.000943203864153475	0.00776136433705688	-0.00717365415766835	-0.000680167751852423
93	68.0309600830078	-5.19121742248535	3.37044906616211	-0.00197886489331722	-3.08191010844894e-05	-0.00197886489331722	-0.00619963090866804
94	67.3816070556641	-4.21719455718994	2.656165599823	0.00581331877037883	0.00159255252219737	-0.000680167751852423	0.00711201597005129
95	67.3816070556641	-5.51589202880859	2.85097002983093	-0.00165419070981443	-0.00522560812532902	-0.0026282137259841	-0.00425158534198999
96	69.3296508789063	-5.19121742248535	3.04577469825745	-0.00165419070981443	-0.00587495695799589	0.00581331877037883	-0.00457625929266214
97	67.3816070556641	-5.19121742248535	3.04577469825745	-0.00230353930965066	0.011982130818069	0.011982130818069	-0.00295288790948689
98	69.97900390625	-4.86654329299927	3.43538379669189	-0.00197886489331722	0.00321592413820326	0.00354059832170606	-0.00652430532500148
99	68.680305480957	-5.84056615829468	3.37044906616211	0.00386527273803949	0.000293855206109583	-0.00360223650932312	0.00159255252219737
100	68.0309600830078	-6.16524076461792	3.1756443977356	0.00321592413820326	-0.0107450718060136	-3.08191010844894e-05	0.00873538758605719
101	66.0829086303711	-4.54186916351318	2.85097002983093	-0.00392691092565656	-0.00392691092565656	0.00548864435404539	-0.00295288790948689
102	68.0309600830078	-4.86654329299927	3.24057936668396	-0.00132951640989631	0.0100340843200684	0.000618529506027699	0.0022419011220336
103	67.3816070556641	-3.89252042770386	3.37044906616211	-0.0026282137259841	0.00483929552137852	-0.00392691092565656	0.000943203864153475
104	63.4855155944824	-3.24317169189453	3.30551409721375	-0.00814767740666866	0.00516396993771195	-0.0104203969240189	0.00191722682211548
105	64.7842102050781	-4.54186916351318	3.82499313354492	-0.0130177913233638	0.000618529506027699	-0.00684897974133492	-0.00327756232582033
106	68.680305480957	-4.86654329299927	3.37044906616211	-0.0123684434220195	0.000293855206109583	-0.00100484199356288	-0.00587495695799589
107	67.3816070556641	-4.21719455718994	2.78603529930115	-0.00392691092565656	0.00483929552137852	-0.00295288790948689	0.0022419011220336
108	68.0309600830078	-4.54186916351318	2.78603529930115	-0.00847235135734081	0.00906006153672934	-0.00944637414067984	0.00873538758605719
109	67.3816070556641	-3.24317169189453	2.72110033035278	-0.00555028254166245	0.00191722682211548	-0.00360223650932312	0.00873538758605719
110	69.3296508789063	-4.86654329299927	3.1756443977356	0.00321592413820326	-0.000355493422830477	-0.0107450718060136	0.00808603875339031
111	68.680305480957	-4.86654329299927	3.50031876564026	0.000293855206109583	-0.00295288790948689	0.00581331877037883	-0.00490093370899558
112	66.0829086303711	-4.21719455718994	3.04577469825745	0.00256657530553639	0.00646266713738441	0.00159255252219737	0.00386527273803949
113	68.680305480957	-4.86654329299927	3.04577469825745	0.00289124972186983	-0.00619963090866804	0.00191722682211548	-0.00587495695799589
114	66.7322616577148	-5.19121742248535	3.1756443977356	0.00321592413820326	-0.00749832857400179	0.00483929552137852	0.000293855206109583
115	69.97900390625	-5.51589202880859	3.1756443977356	0.000618529506027699	-0.00555028254166245	0.00451462110504508	0.00354059832170606
116	68.680305480957	-3.89252042770386	2.98083996772766	-0.00619963090866804	-0.0165892094373703	0.00646266713738441	0.000618529506027699
117	67.3816070556641	-3.56784605979919	3.30551409721375	-0.00295288790948689	0.00159255252219737	0.00321592413820326	-0.00425158534198999
118	66.7322616577148	-3.56784605979919	3.11070966720581	-0.00879702530801296	0.00743668992072344	0.00159255252219737	-0.00814767740666866
119	66.0829086303711	-4.54186916351318	2.98083996772766	-0.00327756232582033	0.000943203864153475	0.00191722682211548	-0.00100484199356288
120	69.3296508789063	-4.86654329299927	3.11070966720581	0.00354059832170606	0.00191722682211548	-0.00490093370899558	0.00354059832170606
121	66.7322616577148	-3.56784605979919	2.9159049987793	0.000943203864153475	-3.08191010844894e-05	0.00159255252219737	0.00256657530553639
122	68.680305480957	-4.21719455718994	2.9159049987793	0.000618529506027699	0.0100340843200684	-0.00360223650932312	-0.00619963090866804
123	66.7322616577148	-3.56784605979919	3.43538379669189	-0.00360223650932312	0.00548864435404539	-0.000355493422830477	-0.00360223650932312
124	66.7322616577148	-3.24317169189453	3.24057936668396	0.000618529506027699	-0.00132951640989631	-0.0133424662053585	-0.00165419070981443
125	69.3296508789063	-4.21719455718994	3.04577469825745	0.00321592413820326	0.00548864435404539	-0.0126931173726916	-0.0026282137259841
126	68.680305480957	-4.54186916351318	3.11070966720581	-0.00425158534198999	-0.00165419070981443	-0.00814767740666866	-0.00100484199356288
127	68.0309600830078	-4.21719455718994	3.1756443977356	0.000618529506027699	0.00678734155371785	-0.0026282137259841	0.00126787810586393
128	66.0829086303711	-3.56784605979919	2.98083996772766	0.00646266713738441	-0.00165419070981443	-0.0100957229733467	-0.000355493422830477
129	66.0829086303711	-3.24317169189453	3.1756443977356	0.00159255252219737	0.000293855206109583	-0.00652430532500148	0.00970941036939621
130	67.3816070556641	-2.91849732398987	3.24057936668396	0.00646266713738441	0.00289124972186983	-0.0107450718060136	0.00354059832170606
131	67.3816070556641	-3.89252042770386	3.30551409721375	-0.00392691092565656	0.00386527273803949	-0.00132951640989631	0.00256657530553639
132	65.4335632324219	-3.56784605979919	3.11070966720581	-0.00587495695799589	0.00808603875339031	0.000293855206109583	0.000943203864153475
133	63.4855155944824	-2.59382319450378	2.9159049987793	0.000293855206109583	0.00126787810586393	-0.000680167751852423	0.00678734155371785
134	66.7322616577148	-3.24317169189453	3.50031876564026	0.0103587592020631	-0.00295288790948689	0.00159255252219737	0.00516396993771195
135	68.680305480957	-4.21719455718994	3.24057936668396	0.00808603875339031	-0.00425158534198999	-0.00522560812532902	0.00646266713738441
136	69.3296508789063	-3.56784605979919	3.11070966720581	0.00711201597005129	-0.00457625929266214	0.00354059832170606	0.0022419011220336
137	67.3816070556641	-2.91849732398987	3.1756443977356	0.000943203864153475	0.00191722682211548	-3.08191010844894e-05	0.00613799272105098
138	68.0309600830078	-2.91849732398987	2.72110033035278	-0.00165419070981443	0.00613799272105098	0.00483929552137852	0.00906006153672934
139	69.3296508789063	-4.21719455718994	3.1756443977356	-0.0026282137259841	0.00289124972186983	0.00126787810586393	0.00516396993771195
140	68.0309600830078	-3.89252042770386	3.11070966720581	0.0181509424000978	-0.00749832857400179	-0.00619963090866804	0.0022419011220336
141	66.7322616577148	-4.54186916351318	2.78603529930115	-0.00555028254166245	-0.00944637414067984	0.0022419011220336	0.00548864435404539
142	69.3296508789063	-4.86654329299927	2.9159049987793	-0.00197886489331722	-0.00879702530801296	-3.08191010844894e-05	0.00126787810586393
143	68.0309600830078	-3.89252042770386	3.43538379669189	-0.00392691092565656	-0.000355493422830477	-0.000355493422830477	-0.00197886489331722
144	67.3816070556641	-3.24317169189453	2.9159049987793	0.000618529506027699	0.00711201597005129	-0.00360223650932312	-0.00132951640989631
145	68.0309600830078	-3.89252042770386	2.9159049987793	-0.00295288790948689	-3.08191010844894e-05	-0.00425158534198999	0.0152288740500808
146	66.7322616577148	-3.89252042770386	2.98083996772766	-0.0159398596733809	0.00516396993771195	-0.0107450718060136	0.00483929552137852
147	64.7842102050781	-2.91849732398987	2.85097002983093	-0.0107450718060136	0.00743668992072344	0.00191722682211548	-0.0100957229733467
148	66.7322616577148	-2.91849732398987	3.04577469825745	0.0022419011220336	0.00256657530553639	-0.00425158534198999	-0.00360223650932312
149	67.3816070556641	-2.91849732398987	3.24057936668396	-3.08191010844894e-05	-0.00749832857400179	-0.00132951640989631	0.00126787810586393
150	66.7322616577148	-2.91849732398987	2.85097002983093	0.00126787810586393	0.00159255252219737	-0.0136671401560307	0.000618529506027699
151	69.3296508789063	-3.89252042770386	2.9159049987793	-0.00360223650932312	0.00418994715437293	0.0022419011220336	-0.00619963090866804
152	66.0829086303711	-3.56784605979919	3.04577469825745	-0.00555028254166245	0.00743668992072344	0.0022419011220336	-0.00977104809135199
153	66.0829086303711	-2.59382319450378	3.04577469825745	0.00354059832170606	0.000618529506027699	-0.00132951640989631	-0.00230353930965066
154	69.3296508789063	-4.54186916351318	3.37044906616211	0.00646266713738441	0.00159255252219737	0.00613799272105098	0.000618529506027699
155	68.0309600830078	-4.54186916351318	3.30551409721375	0.00483929552137852	-0.00782300252467394	0.00776136433705688	-0.00295288790948689
156	68.0309600830078	-4.21719455718994	3.43538379669189	0.00873538758605719	-0.00132951640989631	0.000293855206109583	-0.00392691092565656
157	66.7322616577148	-3.24317169189453	3.24057936668396	-0.0100957229733467	-0.00457625929266214	0.00678734155371785	-0.00847235135734081
158	66.0829086303711	-3.89252042770386	3.1756443977356	0.0210730116814375	0.00354059832170606	-0.00165419070981443	-0.00652430532500148
159	65.4335632324219	-3.89252042770386	3.1756443977356	-0.00490093370899558	0.000293855206109583	0.00159255252219737	-0.00425158534198999
160	66.0829086303711	-4.54186916351318	3.50031876564026	0.0132808275520802	0.0022419011220336	0.00126787810586393	-0.00814767740666866
161	66.7322616577148	-4.21719455718994	3.1756443977356	0.0116574559360743	-0.00327756232582033	0.00126787810586393	-0.00684897974133492
162	67.3816070556641	-3.89252042770386	3.24057936668396	0.00841071270406246	0.0106834331527352	0.00289124972186983	-0.00717365415766835
163	69.3296508789063	-4.54186916351318	3.37044906616211	0.00483929552137852	0.0022419011220336	-0.0110697457566857	-0.00490093370899558
164	66.7322616577148	-3.24317169189453	2.98083996772766	-0.00100484199356288	0.00418994715437293	-0.00555028254166245	-0.0152905117720366
165	68.680305480957	-5.19121742248535	2.98083996772766	-0.00522560812532902	0.00451462110504508	-0.00912170019000769	-0.00749832857400179
166	68.680305480957	-4.21719455718994	2.85097002983093	-0.00522560812532902	0.00126787810586393	-3.08191010844894e-05	-0.00619963090866804
167	66.0829086303711	-3.89252042770386	3.30551409721375	-0.00749832857400179	0.00613799272105098	0.000943203864153475	0.0022419011220336
168	68.0309600830078	-5.19121742248535	3.50031876564026	0.00386527273803949	-0.00100484199356288	-0.0123684434220195	0.0022419011220336
169	66.7322616577148	-4.54186916351318	3.1756443977356	0.0022419011220336	-0.00977104809135199	-0.00652430532500148	0.00581331877037883
170	66.7322616577148	-4.54186916351318	3.04577469825745	0.00386527273803949	-0.00652430532500148	-3.08191010844894e-05	0.00646266713738441
171	68.680305480957	-5.19121742248535	2.9159049987793	-0.00392691092565656	-0.00230353930965066	-0.00360223650932312	-0.000355493422830477
172	68.0309600830078	-4.54186916351318	3.1756443977356	-0.0117190945893526	0.00191722682211548	-0.000680167751852423	0.00808603875339031
173	66.7322616577148	-4.54186916351318	2.98083996772766	-0.0100957229733467	-0.00132951640989631	-0.00230353930965066	0.00386527273803949
174	66.0829086303711	-4.86654329299927	3.30551409721375	-0.00912170019000769	-0.00619963090866804	0.00970941036939621	0.00906006153672934
175	66.7322616577148	-3.89252042770386	3.1756443977356	-0.00295288790948689	-0.00197886489331722	-0.00197886489331722	0.00776136433705688
176	66.0829086303711	-3.56784605979919	2.9159049987793	-0.00652430532500148	0.00548864435404539	-0.00327756232582033	-0.000355493422830477
177	66.7322616577148	-4.54186916351318	2.85097002983093	-0.00555028254166245	0.0113327819854021	0.00451462110504508	-0.00100484199356288
178	66.7322616577148	-3.89252042770386	2.59123063087463	0.00711201597005129	0.00126787810586393	0.0116574559360743	-0.00977104809135199
179	66.7322616577148	-4.21719455718994	2.72110033035278	0.000293855206109583	-0.00522560812532902	-0.00555028254166245	-0.00425158534198999
180	69.3296508789063	-5.84056615829468	3.11070966720581	0.00451462110504508	-0.00132951640989631	-0.0113944197073579	-0.00327756232582033
181	68.0309600830078	-5.51589202880859	3.37044906616211	0.00126787810586393	0.00256657530553639	0.000943203864153475	-0.00165419070981443
182	67.3816070556641	-5.19121742248535	3.24057936668396	0.012956153601408	0.00581331877037883	-0.00879702530801296	-0.00555028254166245
183	68.680305480957	-6.81458902359009	3.04577469825745	-0.00425158534198999	-3.08191010844894e-05	-0.00392691092565656	-0.00782300252467394
184	66.7322616577148	-5.19121742248535	2.98083996772766	0.00321592413820326	-0.00490093370899558	0.00256657530553639	-0.000355493422830477
185	69.3296508789063	-5.84056615829468	3.24057936668396	0.000618529506027699	0.00483929552137852	-0.0191866029053926	-0.0123684434220195
186	67.3816070556641	-4.54186916351318	2.9159049987793	-0.00230353930965066	0.00841071270406246	-0.00814767740666866	0.00418994715437293
187	66.0829086303711	-4.86654329299927	2.98083996772766	-0.00490093370899558	0.00841071270406246	-0.0156151866540313	-0.00230353930965066
188	64.1348648071289	-4.54186916351318	3.37044906616211	-0.00392691092565656	0.00776136433705688	-0.00652430532500148	-0.00425158534198999
189	66.0829086303711	-4.86654329299927	2.98083996772766	0.00289124972186983	0.000618529506027699	-0.00132951640989631	0.00581331877037883
190	66.7322616577148	-4.54186916351318	2.98083996772766	0.000943203864153475	0.00191722682211548	-0.00619963090866804	0.0116574559360743
191	69.3296508789063	-5.19121742248535	3.11070966720581	-0.00814767740666866	0.00483929552137852	-0.000680167751852423	0.00646266713738441
192	69.97900390625	-5.51589202880859	3.24057936668396	-0.00717365415766835	0.00354059832170606	-0.00360223650932312	0.00386527273803949
193	66.7322616577148	-4.54186916351318	2.98083996772766	0.00516396993771195	0.00548864435404539	0.00191722682211548	0.00354059832170606
194	68.0309600830078	-6.16524076461792	3.76005816459656	0.00321592413820326	-0.00230353930965066	0.0123068047687411	0.00743668992072344
195	68.0309600830078	-4.86654329299927	3.37044906616211	0.0106834331527352	-0.00652430532500148	0.00289124972186983	0.00808603875339031
196	66.7322616577148	-4.86654329299927	3.04577469825745	0.000618529506027699	-0.00847235135734081	0.000293855206109583	0.00321592413820326
197	68.0309600830078	-6.16524076461792	3.1756443977356	-0.00782300252467394	-0.0113944197073579	0.00354059832170606	0.00613799272105098
198	66.7322616577148	-5.19121742248535	3.1756443977356	0.00386527273803949	0.000293855206109583	0.0022419011220336	0.00776136433705688
199	66.7322616577148	-4.54186916351318	3.24057936668396	0.00191722682211548	0.000943203864153475	0.00159255252219737	0.00321592413820326
200	68.0309600830078	-5.51589202880859	3.56525373458862	-0.00230353930965066	0.00321592413820326	-0.000680167751852423	-0.00197886489331722
201	66.0829086303711	-5.51589202880859	3.56525373458862	-0.00652430532500148	-0.00717365415766835	-3.08191010844894e-05	0.0022419011220336
202	65.4335632324219	-4.21719455718994	2.85097002983093	-0.0120437685400248	-3.08191010844894e-05	-0.00327756232582033	-0.00425158534198999
203	67.3816070556641	-5.51589202880859	3.04577469825745	-0.00295288790948689	-0.00425158534198999	0.00483929552137852	-0.00587495695799589
204	68.0309600830078	-5.51589202880859	3.04577469825745	0.00483929552137852	-0.00295288790948689	-0.0100957229733467	-0.00165419070981443
205	68.680305480957	-4.86654329299927	3.1756443977356	-0.00684897974133492	0.00321592413820326	-0.00490093370899558	-0.00814767740666866
206	66.7322616577148	-4.54186916351318	2.85097002983093	-0.00717365415766835	-0.00100484199356288	-0.0107450718060136	-0.00327756232582033
207	67.3816070556641	-4.54186916351318	2.98083996772766	-0.0026282137259841	0.00808603875339031	-0.00749832857400179	0.00711201597005129
208	66.7322616577148	-5.51589202880859	3.1756443977356	-0.000355493422830477	0.00126787810586393	-0.00522560812532902	-0.00132951640989631
209	68.0309600830078	-5.19121742248535	3.11070966720581	-0.00197886489331722	0.00386527273803949	-0.00555028254166245	0.00516396993771195
210	67.3816070556641	-4.54186916351318	2.78603529930115	-0.00587495695799589	-0.00717365415766835	-0.00457625929266214	-0.00684897974133492
211	68.0309600830078	-5.51589202880859	3.04577469825745	-0.000680167751852423	-0.0120437685400248	-0.000680167751852423	-0.0026282137259841
212	68.680305480957	-6.489914894104	3.1756443977356	-0.00749832857400179	-0.00814767740666866	0.0022419011220336	0.000943203864153475
213	68.0309600830078	-4.54186916351318	3.30551409721375	-0.00587495695799589	-0.00100484199356288	0.00256657530553639	-0.000680167751852423
214	69.3296508789063	-5.51589202880859	3.43538379669189	0.00451462110504508	0.000943203864153475	-0.00100484199356288	0.00516396993771195
215	66.7322616577148	-4.21719455718994	2.9159049987793	-0.0026282137259841	0.00776136433705688	0.00418994715437293	0.00256657530553639
216	66.0829086303711	-4.54186916351318	2.9159049987793	-0.00814767740666866	-0.0026282137259841	-0.00132951640989631	0.00321592413820326
217	66.0829086303711	-3.89252042770386	3.24057936668396	0.0022419011220336	-0.00100484199356288	0.000943203864153475	-0.00652430532500148
218	67.3816070556641	-4.21719455718994	3.11070966720581	-0.00132951640989631	0.00191722682211548	0.00126787810586393	-0.00555028254166245
219	68.0309600830078	-4.21719455718994	3.04577469825745	0.00581331877037883	-0.00619963090866804	0.00613799272105098	-0.0107450718060136
220	68.0309600830078	-4.86654329299927	3.30551409721375	0.00191722682211548	0.00321592413820326	-0.00165419070981443	-0.00360223650932312
221	68.680305480957	-5.19121742248535	2.98083996772766	-0.00749832857400179	-0.00230353930965066	-0.00912170019000769	0.00159255252219737
222	68.0309600830078	-3.24317169189453	2.85097002983093	-0.00327756232582033	-0.00100484199356288	0.00906006153672934	-0.0100957229733467
223	68.680305480957	-4.54186916351318	2.98083996772766	-0.00587495695799589	0.00548864435404539	-0.00490093370899558	-0.00392691092565656
224	69.3296508789063	-5.51589202880859	3.1756443977356	-0.00490093370899558	0.00191722682211548	-0.0110697457566857	-0.00392691092565656
225	69.97900390625	-6.16524076461792	3.04577469825745	0.00321592413820326	0.00126787810586393	-0.00847235135734081	-0.00684897974133492
226	68.0309600830078	-4.86654329299927	3.1756443977356	0.00451462110504508	0.00126787810586393	-0.00977104809135199	0.00256657530553639
227	68.0309600830078	-4.21719455718994	3.37044906616211	0.00711201597005129	0.00483929552137852	-0.0133424662053585	-0.0026282137259841
228	67.3816070556641	-4.86654329299927	3.24057936668396	0.00613799272105098	0.013930176384747	-0.017887907102704	0.000943203864153475
229	65.4335632324219	-3.89252042770386	3.11070966720581	-0.00197886489331722	0.000293855206109583	-0.0113944197073579	-0.00425158534198999
230	66.0829086303711	-4.54186916351318	3.04577469825745	-0.00587495695799589	0.00646266713738441	-0.0100957229733467	-0.00100484199356288
231	64.7842102050781	-3.89252042770386	3.04577469825745	-0.0107450718060136	0.00451462110504508	-0.00197886489331722	0.00776136433705688
232	68.0309600830078	-5.19121742248535	3.37044906616211	-0.00912170019000769	0.00646266713738441	0.00418994715437293	0.000293855206109583
233	69.97900390625	-4.54186916351318	3.63018846511841	0.00289124972186983	-0.00392691092565656	-0.00327756232582033	0.00289124972186983
234	69.97900390625	-4.86654329299927	3.24057936668396	0.00483929552137852	-0.000680167751852423	-0.00425158534198999	0.00970941036939621
235	68.680305480957	-3.89252042770386	2.72110033035278	0.0126314787194133	-0.00295288790948689	-0.00457625929266214	0.00548864435404539
236	67.3816070556641	-4.54186916351318	2.85097002983093	0.000293855206109583	-3.08191010844894e-05	0.00321592413820326	-0.00100484199356288
237	68.680305480957	-5.19121742248535	3.30551409721375	-0.00100484199356288	0.000293855206109583	0.00354059832170606	-0.00457625929266214
238	69.3296508789063	-5.19121742248535	3.24057936668396	0.00711201597005129	0.00289124972186983	0.00418994715437293	-0.00490093370899558
239	68.0309600830078	-4.21719455718994	3.24057936668396	0.00841071270406246	-0.00912170019000769	0.00613799272105098	0.00678734155371785
240	68.0309600830078	-5.19121742248535	3.37044906616211	0.00678734155371785	-0.0126931173726916	-0.00360223650932312	0.00516396993771195
241	69.97900390625	-5.84056615829468	3.11070966720581	-0.00619963090866804	-0.00490093370899558	-0.00522560812532902	-0.0026282137259841
242	67.3816070556641	-4.54186916351318	3.1756443977356	0.0022419011220336	0.00451462110504508	0.00516396993771195	-0.00230353930965066
243	68.680305480957	-5.51589202880859	2.98083996772766	0.00548864435404539	0.00613799272105098	-0.00360223650932312	-0.00295288790948689
244	67.3816070556641	-4.86654329299927	3.1756443977356	-0.00587495695799589	0.00516396993771195	-0.00425158534198999	0.00256657530553639
245	68.0309600830078	-4.86654329299927	3.43538379669189	-0.00912170019000769	0.0022419011220336	-0.0104203969240189	-0.00457625929266214
246	66.7322616577148	-3.56784605979919	3.63018846511841	-0.00327756232582033	0.00873538758605719	-0.0136671401560307	-0.00132951640989631
247	67.3816070556641	-4.86654329299927	3.56525373458862	-0.00425158534198999	0.00678734155371785	-0.00360223650932312	-0.00197886489331722
248	69.3296508789063	-5.51589202880859	3.04577469825745	0.000618529506027699	0.00646266713738441	-0.00782300252467394	0.00808603875339031
249	68.0309600830078	-5.19121742248535	3.04577469825745	0.00418994715437293	-0.00132951640989631	-0.00619963090866804	0.0100340843200684
250	68.680305480957	-4.21719455718994	2.656165599823	-0.00100484199356288	-0.00392691092565656	-0.00197886489331722	0.00159255252219737
251	66.7322616577148	-4.21719455718994	2.9159049987793	0.0022419011220336	0.00451462110504508	0.00321592413820326	-0.00425158534198999
252	69.3296508789063	-6.16524076461792	3.56525373458862	-0.00652430532500148	0.00483929552137852	-0.00132951640989631	0.00126787810586393
253	67.3816070556641	-4.54186916351318	3.37044906616211	0.00354059832170606	0.000943203864153475	0.00191722682211548	-0.00327756232582033
254	68.680305480957	-7.13926362991333	3.1756443977356	0.00191722682211548	-0.0107450718060136	0.00678734155371785	0.0136055024340749
255	68.0309600830078	-5.19121742248535	2.9159049987793	-3.08191010844894e-05	-0.00652430532500148	0.0022419011220336	-0.00132951640989631
256	66.7322616577148	-4.54186916351318	3.24057936668396	0.00386527273803949	0.00613799272105098	0.00548864435404539	0.00646266713738441
257	68.0309600830078	-5.84056615829468	3.24057936668396	-0.00230353930965066	-0.00295288790948689	0.0022419011220336	0.0022419011220336
258	64.7842102050781	-4.86654329299927	3.43538379669189	-0.00619963090866804	0.00256657530553639	0.00646266713738441	0.00289124972186983
259	64.7842102050781	-5.19121742248535	3.56525373458862	-0.00587495695799589	-0.00295288790948689	-0.00522560812532902	0.00354059832170606
260	67.3816070556641	-5.19121742248535	3.30551409721375	0.00126787810586393	-0.000355493422830477	-0.00360223650932312	0.00354059832170606
261	69.97900390625	-5.84056615829468	3.37044906616211	0.000293855206109583	-0.000355493422830477	0.00126787810586393	0.00613799272105098
262	68.680305480957	-5.19121742248535	2.85097002983093	0.000618529506027699	0.00743668992072344	-0.00457625929266214	0.000943203864153475
263	68.0309600830078	-5.19121742248535	2.78603529930115	-0.00165419070981443	-0.00392691092565656	0.000618529506027699	-0.00555028254166245
264	69.97900390625	-6.489914894104	3.1756443977356	-0.00749832857400179	-0.00230353930965066	-0.00327756232582033	-0.00749832857400179
265	67.3816070556641	-4.86654329299927	3.11070966720581	-0.017887907102704	-0.00100484199356288	-0.00132951640989631	-0.00652430532500148
266	66.7322616577148	-5.51589202880859	3.24057936668396	-0.00912170019000769	0.00418994715437293	-0.000355493422830477	-3.08191010844894e-05
267	69.3296508789063	-7.13926362991333	3.24057936668396	-0.0133424662053585	-0.00230353930965066	-0.00555028254166245	-0.00327756232582033
268	68.680305480957	-7.13926362991333	3.1756443977356	-0.00327756232582033	0.00126787810586393	0.00548864435404539	0.00678734155371785
269	69.97900390625	-7.46393775939941	3.43538379669189	0.00191722682211548	-0.00360223650932312	-0.00684897974133492	0.00321592413820326
270	68.0309600830078	-5.84056615829468	3.56525373458862	0.00743668992072344	-0.00327756232582033	-0.0133424662053585	-0.00327756232582033
271	67.3816070556641	-5.19121742248535	3.43538379669189	-0.00555028254166245	0.00548864435404539	-0.00522560812532902	-0.000355493422830477
272	66.7322616577148	-6.489914894104	3.63018846511841	-0.00327756232582033	0.000943203864153475	0.00418994715437293	-0.0107450718060136
273	65.4335632324219	-6.81458902359009	3.43538379669189	0.00418994715437293	0.00516396993771195	-0.00230353930965066	0.0136055024340749
274	69.97900390625	-6.81458902359009	3.1756443977356	0.00418994715437293	0.00386527273803949	-0.00425158534198999	0.00808603875339031
275	67.3816070556641	-5.19121742248535	3.11070966720581	0.00354059832170606	-0.00197886489331722	0.00581331877037883	0.00256657530553639
276	67.3816070556641	-5.84056615829468	3.1756443977356	0.000618529506027699	-0.0026282137259841	0.000293855206109583	0.00289124972186983
277	67.3816070556641	-6.16524076461792	2.98083996772766	0.00776136433705688	0.000943203864153475	0.00548864435404539	-0.00555028254166245
278	67.3816070556641	-5.84056615829468	3.1756443977356	0.00483929552137852	0.00386527273803949	0.00321592413820326	-0.00587495695799589
279	68.0309600830078	-5.51589202880859	3.1756443977356	0.00906006153672934	0.000618529506027699	-0.00230353930965066	-0.00100484199356288
280	68.680305480957	-5.51589202880859	3.1756443977356	0.00191722682211548	0.00289124972186983	0.000618529506027699	0.000943203864153475
281	69.3296508789063	-8.11328601837158	3.37044906616211	0.00711201597005129	-0.00652430532500148	-0.000355493422830477	0.000293855206109583
282	68.0309600830078	-7.13926362991333	3.11070966720581	-0.00879702530801296	-0.00749832857400179	-0.00360223650932312	0.00159255252219737
283	68.0309600830078	-6.16524076461792	2.98083996772766	-0.00327756232582033	0.00483929552137852	-0.00295288790948689	-0.0026282137259841
284	68.680305480957	-7.46393775939941	3.24057936668396	-0.000355493422830477	0.00451462110504508	-0.0026282137259841	-3.08191010844894e-05
285	64.7842102050781	-5.84056615829468	3.24057936668396	-0.0100957229733467	-0.00717365415766835	-0.0104203969240189	0.000943203864153475
286	66.7322616577148	-7.13926362991333	3.11070966720581	-0.0159398596733809	0.00678734155371785	-0.00457625929266214	0.00711201597005129
287	66.7322616577148	-6.81458902359009	3.04577469825745	-0.0100957229733467	0.0113327819854021	0.000618529506027699	0.000943203864153475
288	68.680305480957	-5.84056615829468	3.04577469825745	-0.00425158534198999	0.00548864435404539	-0.00360223650932312	0.00938473641872406
289	67.3816070556641	-5.84056615829468	2.9159049987793	0.00483929552137852	-0.00197886489331722	-0.00717365415766835	0.00451462110504508
290	68.680305480957	-6.81458902359009	3.24057936668396	-0.00100484199356288	0.00386527273803949	-0.00879702530801296	-0.000680167751852423
291	69.97900390625	-7.13926362991333	3.37044906616211	-0.00814767740666866	0.00256657530553639	0.000293855206109583	0.00191722682211548
292	67.3816070556641	-6.81458902359009	3.50031876564026	0.01847561635077	0.0113327819854021	0.00126787810586393	0.00451462110504508
293	68.680305480957	-5.84056615829468	3.1756443977356	0.0142548503354192	-0.00230353930965066	-0.00165419070981443	-0.00327756232582033
294	69.97900390625	-6.489914894104	3.1756443977356	0.0233457311987877	-0.00230353930965066	0.00938473641872406	0.00159255252219737
295	67.3816070556641	-7.46393775939941	2.98083996772766	-0.0110697457566857	-0.00912170019000769	-0.00197886489331722	0.00613799272105098
296	66.7322616577148	-6.81458902359009	3.37044906616211	0.00678734155371785	-0.00522560812532902	0.00516396993771195	0.00483929552137852
297	68.0309600830078	-5.84056615829468	3.30551409721375	-0.0139918150380254	0.000943203864153475	-0.00392691092565656	-0.00782300252467394
298	68.680305480957	-5.84056615829468	3.30551409721375	0.00516396993771195	0.00451462110504508	0.00776136433705688	-0.00327756232582033
299	68.680305480957	-6.16524076461792	3.1756443977356	-0.00522560812532902	0.00516396993771195	0.000618529506027699	0.00418994715437293
300	66.0829086303711	-6.16524076461792	3.11070966720581	-0.00327756232582033	0.00386527273803949	-0.00814767740666866	-0.00555028254166245
301	67.3816070556641	-5.19121742248535	2.98083996772766	-0.00165419070981443	0.00613799272105098	0.000293855206109583	-0.000680167751852423
302	69.97900390625	-7.13926362991333	3.37044906616211	-0.00132951640989631	0.00581331877037883	0.00451462110504508	-0.00392691092565656
303	68.0309600830078	-6.489914894104	3.1756443977356	-0.00717365415766835	0.00808603875339031	0.00418994715437293	-0.0104203969240189
304	69.97900390625	-6.16524076461792	3.04577469825745	0.00191722682211548	0.00451462110504508	-0.0175632312893867	-0.00652430532500148
305	68.0309600830078	-5.84056615829468	2.98083996772766	-0.00327756232582033	0.00159255252219737	-0.00684897974133492	-0.0026282137259841
306	69.3296508789063	-6.489914894104	2.9159049987793	0.00191722682211548	0.00711201597005129	-0.0100957229733467	-0.00425158534198999
307	69.97900390625	-6.81458902359009	3.11070966720581	0.000943203864153475	0.00548864435404539	-0.00879702530801296	0.00581331877037883
308	69.3296508789063	-6.489914894104	2.98083996772766	0.00516396993771195	0.0022419011220336	-0.00457625929266214	-0.00197886489331722
309	69.97900390625	-7.78861236572266	2.98083996772766	0.00418994715437293	-0.00165419070981443	-0.00619963090866804	-0.000680167751852423
310	71.277702331543	-8.11328601837158	3.37044906616211	-0.000355493422830477	-0.00132951640989631	-0.0026282137259841	-0.000680167751852423
311	69.3296508789063	-6.16524076461792	3.56525373458862	-0.0026282137259841	0.00548864435404539	-0.000355493422830477	0.00386527273803949
312	67.3816070556641	-5.51589202880859	2.9159049987793	-0.00197886489331722	0.00678734155371785	-0.00197886489331722	0.00354059832170606
313	68.680305480957	-6.489914894104	3.1756443977356	-0.00132951640989631	0.00970941036939621	0.00159255252219737	0.000618529506027699
314	65.4335632324219	-5.19121742248535	3.04577469825745	0.000293855206109583	-0.00490093370899558	-0.000680167751852423	0.0116574559360743
315	69.3296508789063	-6.81458902359009	3.11070966720581	-0.00230353930965066	-0.00490093370899558	0.00581331877037883	0.00289124972186983
316	69.3296508789063	-6.16524076461792	3.24057936668396	0.000293855206109583	-0.00425158534198999	0.00808603875339031	0.00418994715437293
317	70.6283493041992	-6.81458902359009	3.37044906616211	-0.0026282137259841	0.00613799272105098	0.000943203864153475	0.00743668992072344
318	68.680305480957	-5.84056615829468	3.11070966720581	-0.00132951640989631	-0.00327756232582033	0.00841071270406246	-0.00425158534198999
319	69.3296508789063	-6.81458902359009	2.85097002983093	0.00386527273803949	-0.00425158534198999	-0.00165419070981443	0.00516396993771195
320	68.0309600830078	-5.19121742248535	2.59123063087463	0.00159255252219737	-0.00814767740666866	0.00159255252219737	-0.00327756232582033
321	69.3296508789063	-6.16524076461792	2.9159049987793	0.000618529506027699	-0.00165419070981443	-0.00132951640989631	0.00354059832170606
322	71.277702331543	-6.81458902359009	3.50031876564026	-3.08191010844894e-05	0.000943203864153475	-0.00490093370899558	0.00354059832170606
323	69.3296508789063	-7.13926362991333	3.50031876564026	-0.000680167751852423	-0.00197886489331722	-0.000355493422830477	-0.00197886489331722
324	68.0309600830078	-6.16524076461792	3.11070966720581	-0.00457625929266214	-0.00132951640989631	-0.0113944197073579	0.00613799272105098
325	68.0309600830078	-6.489914894104	3.04577469825745	-0.0026282137259841	-0.000680167751852423	0.00289124972186983	-0.00295288790948689
326	68.680305480957	-6.489914894104	3.1756443977356	-0.00360223650932312	0.00548864435404539	-0.0146411629393697	-0.00165419070981443
327	68.680305480957	-5.84056615829468	2.9159049987793	-0.00587495695799589	0.00256657530553639	-0.00360223650932312	0.00581331877037883
328	65.4335632324219	-5.19121742248535	2.98083996772766	-0.0126931173726916	0.00581331877037883	-0.00879702530801296	0.00678734155371785
329	67.3816070556641	-5.19121742248535	3.24057936668396	-0.00132951640989631	0.000618529506027699	-0.0100957229733467	0.000618529506027699
330	69.97900390625	-6.16524076461792	3.69512343406677	-0.00100484199356288	0.000943203864153475	-0.000680167751852423	-0.0100957229733467
331	69.97900390625	-6.16524076461792	3.1756443977356	-0.00619963090866804	0.00321592413820326	0.00321592413820326	0.00354059832170606
332	68.0309600830078	-5.51589202880859	2.656165599823	0.00256657530553639	0.00289124972186983	-0.00587495695799589	0.00159255252219737
333	69.3296508789063	-5.51589202880859	2.656165599823	0.00873538758605719	-0.00977104809135199	-0.00197886489331722	-0.00230353930965066
334	69.3296508789063	-5.19121742248535	2.85097002983093	0.00126787810586393	-0.00457625929266214	-0.00100484199356288	0.00711201597005129
335	69.97900390625	-5.84056615829468	3.1756443977356	0.012956153601408	-0.00522560812532902	0.00808603875339031	0.00256657530553639
336	69.97900390625	-6.489914894104	3.37044906616211	0.00159255252219737	-0.00165419070981443	0.00289124972186983	0.00646266713738441
337	69.3296508789063	-6.16524076461792	3.11070966720581	-3.08191010844894e-05	-0.00522560812532902	0.00808603875339031	-0.00425158534198999
338	69.97900390625	-6.81458902359009	2.78603529930115	-0.00392691092565656	-0.00847235135734081	0.00159255252219737	0.00289124972186983
339	69.97900390625	-6.81458902359009	3.11070966720581	-0.00132951640989631	0.00256657530553639	0.00256657530553639	-0.00165419070981443
340	69.3296508789063	-6.16524076461792	3.1756443977356	0.00354059832170606	0.000943203864153475	0.00776136433705688	-0.00360223650932312
341	67.3816070556641	-5.19121742248535	2.78603529930115	-0.00392691092565656	-0.00197886489331722	0.00159255252219737	-0.00230353930965066
342	67.3816070556641	-5.19121742248535	3.30551409721375	-0.00717365415766835	0.00678734155371785	0.00808603875339031	-0.00652430532500148
343	68.0309600830078	-6.489914894104	3.24057936668396	-0.00295288790948689	0.00711201597005129	0.000943203864153475	-0.00652430532500148
344	67.3816070556641	-5.51589202880859	2.78603529930115	0.000293855206109583	0.0116574559360743	-0.00717365415766835	-0.00944637414067984
345	69.3296508789063	-6.489914894104	3.04577469825745	-0.00717365415766835	0.00646266713738441	0.00126787810586393	-0.00782300252467394
346	70.6283493041992	-6.81458902359009	2.85097002983093	0.00159255252219737	0.00516396993771195	-0.0146411629393697	0.000943203864153475
347	68.680305480957	-4.86654329299927	2.9159049987793	-0.00327756232582033	0.00451462110504508	-0.00392691092565656	-0.00619963090866804
348	68.680305480957	-5.19121742248535	3.24057936668396	-0.00619963090866804	0.00581331877037883	0.00126787810586393	-0.000355493422830477
349	68.680305480957	-5.51589202880859	3.50031876564026	-0.000680167751852423	0.00191722682211548	-0.00132951640989631	-0.00295288790948689
350	69.3296508789063	-6.489914894104	3.11070966720581	0.000943203864153475	-0.000355493422830477	-0.00522560812532902	0.00678734155371785
351	69.97900390625	-7.78861236572266	3.24057936668396	-0.00165419070981443	-0.00457625929266214	-0.00490093370899558	0.000293855206109583
352	67.3816070556641	-6.489914894104	3.1756443977356	0.000943203864153475	0.00191722682211548	-0.0026282137259841	-0.00782300252467394
353	69.3296508789063	-5.51589202880859	3.1756443977356	0.000293855206109583	0.00256657530553639	0.0106834331527352	0.00354059832170606
354	67.3816070556641	-6.489914894104	3.50031876564026	0.00808603875339031	0.000618529506027699	-3.08191010844894e-05	0.00548864435404539
355	67.3816070556641	-6.81458902359009	3.63018846511841	-0.00555028254166245	-0.00230353930965066	-0.0026282137259841	0.0142548503354192
356	66.7322616577148	-5.51589202880859	3.24057936668396	-0.00522560812532902	-3.08191010844894e-05	0.00516396993771195	0.00159255252219737
357	67.3816070556641	-5.19121742248535	3.04577469825745	-0.00100484199356288	0.000943203864153475	0.00354059832170606	-0.00749832857400179
358	69.97900390625	-5.84056615829468	3.1756443977356	0.00256657530553639	-0.00522560812532902	0.00711201597005129	-0.000680167751852423
359	69.97900390625	-6.81458902359009	3.1756443977356	0.00418994715437293	0.00289124972186983	-0.00327756232582033	0.000618529506027699
360	69.97900390625	-6.81458902359009	3.04577469825745	0.00613799272105098	-0.00100484199356288	-0.00555028254166245	-0.00295288790948689
361	68.0309600830078	-5.84056615829468	3.1756443977356	-0.0026282137259841	-0.00132951640989631	-0.00749832857400179	-0.0107450718060136
362	69.3296508789063	-6.81458902359009	3.43538379669189	-0.00847235135734081	0.00386527273803949	0.0022419011220336	-0.00555028254166245
363	69.97900390625	-7.13926362991333	3.11070966720581	0.00548864435404539	0.00613799272105098	0.00548864435404539	-0.00619963090866804
364	68.680305480957	-6.489914894104	3.24057936668396	0.00516396993771195	-0.000355493422830477	-0.00814767740666866	-0.00977104809135199
365	69.97900390625	-8.11328601837158	3.43538379669189	-0.00490093370899558	-0.00717365415766835	-0.00814767740666866	0.000293855206109583
366	68.680305480957	-6.16524076461792	2.9159049987793	-0.00425158534198999	-0.000680167751852423	-0.00490093370899558	-0.00652430532500148
367	68.0309600830078	-5.84056615829468	3.43538379669189	0.000943203864153475	0.00743668992072344	-0.00847235135734081	-0.00619963090866804
368	67.3816070556641	-5.84056615829468	3.1756443977356	-0.00652430532500148	-0.00360223650932312	-0.00490093370899558	-0.00392691092565656
369	66.0829086303711	-5.84056615829468	3.11070966720581	-0.00165419070981443	0.00581331877037883	-0.0117190945893526	0.000293855206109583
370	67.3816070556641	-5.84056615829468	2.9159049987793	0.000943203864153475	0.00256657530553639	-0.00847235135734081	0.00581331877037883
371	69.97900390625	-7.46393775939941	2.98083996772766	-0.00327756232582033	-0.00100484199356288	-0.00295288790948689	0.00159255252219737
372	69.97900390625	-6.81458902359009	3.24057936668396	-0.00165419070981443	-0.00295288790948689	-0.00100484199356288	-0.00587495695799589
373	68.680305480957	-5.84056615829468	2.85097002983093	0.00678734155371785	0.00548864435404539	0.00776136433705688	0.00354059832170606
374	69.3296508789063	-7.46393775939941	3.1756443977356	0.011982130818069	0.00418994715437293	-0.00619963090866804	0.00711201597005129
375	69.97900390625	-6.81458902359009	3.11070966720581	-0.000355493422830477	-0.000355493422830477	-0.00425158534198999	0.00516396993771195
376	68.0309600830078	-5.84056615829468	2.98083996772766	-0.00100484199356288	-0.00132951640989631	0.00646266713738441	0.00646266713738441
377	68.680305480957	-6.81458902359009	2.98083996772766	0.00678734155371785	0.00126787810586393	-0.000355493422830477	-0.00392691092565656
378	68.0309600830078	-7.46393775939941	2.9159049987793	0.00483929552137852	-0.00717365415766835	0.00776136433705688	-0.0149658378213644
379	69.3296508789063	-8.43796062469482	3.11070966720581	0.000618529506027699	0.000293855206109583	-0.00100484199356288	0.000618529506027699
380	69.3296508789063	-7.78861236572266	2.98083996772766	0.00418994715437293	-0.00717365415766835	-0.00230353930965066	-0.00327756232582033
381	68.0309600830078	-6.81458902359009	3.30551409721375	-0.00847235135734081	0.00483929552137852	-0.000680167751852423	-0.00392691092565656
382	67.3816070556641	-6.489914894104	3.11070966720581	-0.00619963090866804	0.0126314787194133	-0.00684897974133492	0.00451462110504508
383	66.7322616577148	-7.13926362991333	3.1756443977356	-0.00944637414067984	0.000293855206109583	-0.00230353930965066	0.000943203864153475
384	68.680305480957	-7.46393775939941	3.30551409721375	-0.00295288790948689	0.00613799272105098	-0.00619963090866804	-0.000355493422830477
385	68.680305480957	-7.13926362991333	3.50031876564026	-0.0026282137259841	-0.00100484199356288	-0.0113944197073579	-0.00490093370899558
386	67.3816070556641	-6.489914894104	2.9159049987793	-0.00619963090866804	-0.00165419070981443	-0.00360223650932312	-0.00360223650932312
387	68.0309600830078	-6.81458902359009	3.11070966720581	0.000618529506027699	0.00256657530553639	-0.00457625929266214	-0.000680167751852423
388	68.680305480957	-6.81458902359009	3.11070966720581	-0.00327756232582033	0.0022419011220336	-0.0026282137259841	-0.00100484199356288
389	69.97900390625	-7.46393775939941	3.30551409721375	0.00386527273803949	-0.00295288790948689	-0.00912170019000769	-0.000355493422830477
390	68.0309600830078	-6.16524076461792	3.04577469825745	-0.00327756232582033	-0.00132951640989631	0.00906006153672934	0.00548864435404539
391	67.3816070556641	-7.13926362991333	3.11070966720581	-0.00230353930965066	-0.00360223650932312	-0.00847235135734081	-0.00100484199356288
392	68.680305480957	-8.76263523101807	3.43538379669189	0.00354059832170606	0.00126787810586393	0.000618529506027699	-0.00230353930965066
393	68.0309600830078	-7.13926362991333	3.50031876564026	0.00321592413820326	-0.000355493422830477	-0.000355493422830477	0.00256657530553639
394	71.277702331543	-7.78861236572266	3.82499313354492	0.00516396993771195	-0.00912170019000769	-0.00360223650932312	0.0116574559360743
395	66.7322616577148	-5.51589202880859	3.04577469825745	0.000293855206109583	-3.08191010844894e-05	0.00548864435404539	0.01100810803473
396	66.0829086303711	-5.84056615829468	3.1756443977356	-0.0146411629393697	-0.00684897974133492	0.00321592413820326	0.00451462110504508
397	66.0829086303711	-6.489914894104	3.30551409721375	-0.0120437685400248	-0.00100484199356288	-0.00132951640989631	0.0022419011220336
398	66.0829086303711	-6.16524076461792	3.11070966720581	-0.00977104809135199	-0.000680167751852423	0.000943203864153475	0.00873538758605719
399	68.0309600830078	-5.51589202880859	3.04577469825745	0.00743668992072344	-0.00197886489331722	-0.00425158534198999	0.00841071270406246
400	69.97900390625	-6.489914894104	3.50031876564026	0.00418994715437293	0.00126787810586393	-0.00879702530801296	0.0106834331527352
401	69.97900390625	-6.16524076461792	2.9159049987793	0.0022419011220336	0.00321592413820326	-0.00717365415766835	0.00678734155371785
402	68.0309600830078	-5.84056615829468	2.656165599823	0.00321592413820326	0.00516396993771195	-0.00490093370899558	-0.000680167751852423
403	68.680305480957	-6.16524076461792	2.98083996772766	-0.00295288790948689	-0.00392691092565656	-0.00652430532500148	-0.00522560812532902
404	70.6283493041992	-7.13926362991333	3.1756443977356	0.00256657530553639	0.00321592413820326	-0.00814767740666866	-0.00587495695799589
405	68.0309600830078	-6.489914894104	3.04577469825745	-3.08191010844894e-05	0.000293855206109583	-0.0107450718060136	-0.0026282137259841
406	69.97900390625	-7.46393775939941	3.37044906616211	-0.000680167751852423	0.00289124972186983	-0.0113944197073579	-0.0026282137259841
407	69.3296508789063	-7.13926362991333	3.24057936668396	0.00613799272105098	0.00418994715437293	-0.0110697457566857	-3.08191010844894e-05
408	69.3296508789063	-7.13926362991333	3.1756443977356	0.00613799272105098	0.00743668992072344	-0.0107450718060136	-0.00782300252467394
409	69.97900390625	-7.13926362991333	3.24057936668396	0.00451462110504508	0.00191722682211548	-0.00717365415766835	-0.00197886489331722
410	66.0829086303711	-6.81458902359009	3.24057936668396	0.00159255252219737	0.00451462110504508	-0.00652430532500148	0.00126787810586393
411	66.7322616577148	-5.19121742248535	3.04577469825745	-0.0159398596733809	-0.00425158534198999	-3.08191010844894e-05	0.00354059832170606
412	69.3296508789063	-6.16524076461792	3.43538379669189	-0.0026282137259841	0.00581331877037883	0.00516396993771195	-0.00619963090866804
413	69.97900390625	-6.81458902359009	3.56525373458862	0.00743668992072344	-0.00165419070981443	0.00938473641872406	-0.000680167751852423
414	69.97900390625	-5.84056615829468	2.9159049987793	0.00516396993771195	0.00906006153672934	-0.00295288790948689	0.00418994715437293
415	69.3296508789063	-5.19121742248535	2.72110033035278	-0.00165419070981443	-0.00132951640989631	-0.00619963090866804	0.00711201597005129
416	68.0309600830078	-5.51589202880859	3.04577469825745	-0.0026282137259841	-3.08191010844894e-05	-3.08191010844894e-05	-0.00457625929266214
417	68.680305480957	-6.16524076461792	3.24057936668396	0.00289124972186983	0.00548864435404539	0.00938473641872406	0.00386527273803949
418	68.0309600830078	-5.84056615829468	3.43538379669189	0.00548864435404539	0.00646266713738441	0.00354059832170606	-0.00360223650932312
419	67.3816070556641	-5.84056615829468	3.1756443977356	0.00678734155371785	-0.00555028254166245	0.00776136433705688	0.00126787810586393
420	68.0309600830078	-6.489914894104	2.9159049987793	-0.00197886489331722	-0.00782300252467394	0.00126787810586393	-0.00684897974133492
421	69.97900390625	-6.489914894104	3.04577469825745	-0.000355493422830477	-0.00847235135734081	0.00354059832170606	-0.00879702530801296
422	67.3816070556641	-5.19121742248535	3.24057936668396	0.00386527273803949	0.00873538758605719	0.00354059832170606	-0.00360223650932312
423	67.3816070556641	-5.51589202880859	2.98083996772766	-0.00230353930965066	0.00970941036939621	-0.00814767740666866	-0.00912170019000769
424	66.7322616577148	-5.84056615829468	3.37044906616211	-0.0126931173726916	-3.08191010844894e-05	-0.0120437685400248	0.000943203864153475
425	66.0829086303711	-5.19121742248535	3.30551409721375	-0.00782300252467394	0.00321592413820326	-0.0100957229733467	-0.00652430532500148
426	68.0309600830078	-5.51589202880859	3.11070966720581	0.000293855206109583	0.000618529506027699	-0.00100484199356288	0.000618529506027699
427	69.97900390625	-5.84056615829468	3.11070966720581	-0.00360223650932312	0.00646266713738441	0.00321592413820326	0.0022419011220336
428	68.680305480957	-6.489914894104	3.11070966720581	0.00289124972186983	0.00711201597005129	-0.00749832857400179	-0.00295288790948689
429	69.97900390625	-6.16524076461792	3.1756443977356	-0.00555028254166245	-0.00100484199356288	-0.00555028254166245	0.00516396993771195
430	70.6283493041992	-6.16524076461792	3.37044906616211	0.00289124972186983	0.00678734155371785	-0.0100957229733467	-0.00814767740666866
431	68.680305480957	-4.54186916351318	3.50031876564026	-0.00944637414067984	0.00841071270406246	0.00808603875339031	-0.00230353930965066
432	68.0309600830078	-5.84056615829468	3.43538379669189	0.00191722682211548	0.0022419011220336	-0.00619963090866804	-0.00360223650932312
433	69.97900390625	-7.13926362991333	3.50031876564026	-0.00555028254166245	-0.00684897974133492	0.00613799272105098	0.000943203864153475
434	68.0309600830078	-5.84056615829468	3.24057936668396	0.00581331877037883	-0.00457625929266214	0.0126314787194133	0.0126314787194133
435	68.680305480957	-6.16524076461792	3.43538379669189	-0.000355493422830477	-0.0026282137259841	-0.000680167751852423	0.00841071270406246
436	69.97900390625	-5.51589202880859	3.43538379669189	0.00256657530553639	-0.000680167751852423	0.00581331877037883	0.00451462110504508
437	68.680305480957	-5.84056615829468	3.43538379669189	-0.00360223650932312	-0.00392691092565656	0.00451462110504508	-0.00100484199356288
438	66.7322616577148	-5.84056615829468	3.43538379669189	-0.00717365415766835	0.00289124972186983	-3.08191010844894e-05	-0.00490093370899558
439	68.0309600830078	-5.19121742248535	3.04577469825745	-0.000355493422830477	-0.00327756232582033	0.00711201597005129	-0.00295288790948689
440	68.0309600830078	-4.86654329299927	3.04577469825745	-0.00100484199356288	0.0022419011220336	-0.00295288790948689	0.00256657530553639
441	69.97900390625	-6.16524076461792	3.30551409721375	-0.00100484199356288	0.00548864435404539	0.00938473641872406	0.00289124972186983
442	69.97900390625	-6.489914894104	3.37044906616211	-0.00425158534198999	0.00743668992072344	-0.00555028254166245	0.000618529506027699
443	68.680305480957	-4.86654329299927	3.50031876564026	0.000293855206109583	0.00613799272105098	-0.0026282137259841	-0.00327756232582033
444	68.680305480957	-5.19121742248535	3.30551409721375	-0.00425158534198999	0.00808603875339031	-0.00327756232582033	0.00126787810586393
445	67.3816070556641	-5.19121742248535	2.9159049987793	-0.00230353930965066	-0.00717365415766835	-0.00684897974133492	-0.00230353930965066
446	68.0309600830078	-7.13926362991333	3.1756443977356	-0.000680167751852423	-0.000680167751852423	0.000293855206109583	0.0022419011220336
447	69.97900390625	-7.78861236572266	3.1756443977356	-0.00230353930965066	0.000943203864153475	-0.00782300252467394	0.00451462110504508
448	69.3296508789063	-7.13926362991333	3.1756443977356	0.000618529506027699	0.00126787810586393	-0.00295288790948689	0.000293855206109583
449	69.97900390625	-5.84056615829468	3.30551409721375	-0.00197886489331722	0.00548864435404539	-0.00425158534198999	0.00289124972186983
450	69.3296508789063	-5.51589202880859	3.30551409721375	-0.00100484199356288	-0.00132951640989631	-0.0117190945893526	-0.00295288790948689
451	65.4335632324219	-5.51589202880859	3.11070966720581	-0.0149658378213644	-0.00360223650932312	-0.00132951640989631	0.00354059832170606
452	65.4335632324219	-5.19121742248535	2.59123063087463	-0.0126931173726916	0.00126787810586393	-0.000680167751852423	0.0022419011220336
453	68.680305480957	-6.16524076461792	3.11070966720581	0.000293855206109583	0.000943203864153475	0.000618529506027699	0.00548864435404539
454	68.680305480957	-5.19121742248535	2.85097002983093	0.00776136433705688	-0.00587495695799589	-0.000355493422830477	0.00938473641872406
455	68.680305480957	-5.84056615829468	3.11070966720581	0.00613799272105098	-0.00555028254166245	0.00418994715437293	0.00776136433705688
456	69.3296508789063	-6.16524076461792	3.43538379669189	-0.00425158534198999	-0.000680167751852423	-0.00132951640989631	0.00743668992072344
457	69.97900390625	-5.51589202880859	3.37044906616211	0.000943203864153475	0.000618529506027699	0.00873538758605719	-0.00425158534198999
458	68.680305480957	-6.16524076461792	3.43538379669189	0.000943203864153475	0.00386527273803949	0.00743668992072344	0.00191722682211548
459	69.3296508789063	-6.489914894104	3.37044906616211	0.0022419011220336	-0.00392691092565656	0.00841071270406246	-0.00197886489331722
460	68.680305480957	-6.81458902359009	3.11070966720581	0.000618529506027699	-0.0107450718060136	-0.000355493422830477	-0.00165419070981443
461	68.0309600830078	-5.84056615829468	3.04577469825745	-0.00555028254166245	-0.00490093370899558	-0.00619963090866804	-0.00295288790948689
462	69.3296508789063	-6.16524076461792	3.50031876564026	0.0207483377307653	0.00646266713738441	0.0106834331527352	-0.0123684434220195
463	68.0309600830078	-6.489914894104	3.50031876564026	-0.00392691092565656	0.00970941036939621	-0.00555028254166245	-0.00652430532500148
464	65.4335632324219	-5.51589202880859	2.85097002983093	0.00256657530553639	0.00906006153672934	-0.0120437685400248	-0.00587495695799589
465	65.4335632324219	-6.16524076461792	3.30551409721375	-0.00360223650932312	0.00386527273803949	-0.0110697457566857	-0.00392691092565656
466	69.3296508789063	-6.489914894104	3.04577469825745	-0.0136671401560307	0.00808603875339031	-0.00684897974133492	0.000618529506027699
467	69.97900390625	-5.84056615829468	2.9159049987793	0.00451462110504508	0.00354059832170606	-0.00295288790948689	-3.08191010844894e-05
468	68.680305480957	-5.19121742248535	3.11070966720581	0.00451462110504508	0.00548864435404539	-0.00749832857400179	-0.00522560812532902
469	69.3296508789063	-5.19121742248535	3.04577469825745	-0.00619963090866804	-0.000355493422830477	-0.0100957229733467	0.00159255252219737
470	69.97900390625	-6.81458902359009	3.04577469825745	-0.000680167751852423	-0.000680167751852423	-0.00879702530801296	0.000293855206109583
471	70.6283493041992	-6.16524076461792	3.30551409721375	0.00354059832170606	-0.00100484199356288	-0.00587495695799589	-0.000680167751852423
472	68.0309600830078	-4.86654329299927	3.1756443977356	-0.00555028254166245	0.00451462110504508	0.00354059832170606	0.00159255252219737
473	70.6283493041992	-7.13926362991333	2.98083996772766	0.00256657530553639	-0.00327756232582033	-0.00165419070981443	-0.00295288790948689
474	68.680305480957	-6.489914894104	3.56525373458862	-0.00360223650932312	-0.0165892094373703	0.00256657530553639	0.00613799272105098
475	69.3296508789063	-6.81458902359009	3.76005816459656	0.0188002903014421	-0.00555028254166245	0.00126787810586393	0.00841071270406246
476	70.6283493041992	-6.489914894104	3.43538379669189	-0.0026282137259841	0.00321592413820326	0.00581331877037883	0.0220470335334539
477	69.3296508789063	-5.19121742248535	3.1756443977356	0.00613799272105098	0.00321592413820326	0.00126787810586393	-0.00165419070981443
478	68.680305480957	-4.86654329299927	2.85097002983093	-0.00944637414067984	0.00126787810586393	-0.00197886489331722	0.00418994715437293
479	68.0309600830078	-5.51589202880859	3.1756443977356	0.00711201597005129	-0.00165419070981443	-0.00165419070981443	0.000618529506027699
480	68.680305480957	-5.84056615829468	3.63018846511841	-0.00197886489331722	0.000943203864153475	-0.0026282137259841	0.00970941036939621
481	68.680305480957	-4.86654329299927	2.98083996772766	-0.00230353930965066	0.00678734155371785	-0.00587495695799589	-0.00392691092565656
482	68.680305480957	-6.489914894104	3.37044906616211	-0.00490093370899558	0.00808603875339031	-0.00132951640989631	-0.00230353930965066
483	70.6283493041992	-6.489914894104	2.98083996772766	0.00841071270406246	0.00776136433705688	-0.00814767740666866	-0.00490093370899558
484	68.680305480957	-4.86654329299927	2.72110033035278	-0.00782300252467394	-0.00132951640989631	-0.00912170019000769	-0.00782300252467394
485	69.97900390625	-6.81458902359009	3.43538379669189	0.00451462110504508	0.00841071270406246	-0.017887907102704	-0.00295288790948689
486	69.97900390625	-5.84056615829468	3.30551409721375	-0.00782300252467394	0.00451462110504508	-0.00425158534198999	-0.00522560812532902
487	68.0309600830078	-6.16524076461792	3.37044906616211	0.00159255252219737	-3.08191010844894e-05	-0.00912170019000769	-0.00619963090866804
488	69.3296508789063	-6.489914894104	3.43538379669189	0.0022419011220336	-0.00457625929266214	-0.00619963090866804	-0.00555028254166245
489	68.680305480957	-5.51589202880859	3.37044906616211	-0.000355493422830477	0.00191722682211548	-0.00295288790948689	0.000293855206109583
490	70.6283493041992	-5.19121742248535	2.85097002983093	-0.00619963090866804	-0.00327756232582033	-0.00977104809135199	0.000293855206109583
491	68.680305480957	-6.16524076461792	3.11070966720581	-0.000680167751852423	0.000943203864153475	0.000618529506027699	-0.00197886489331722
492	66.0829086303711	-5.19121742248535	2.98083996772766	-0.017887907102704	-0.000680167751852423	0.00516396993771195	-0.00295288790948689
493	66.0829086303711	-5.19121742248535	2.9159049987793	0.0022419011220336	0.000293855206109583	0.00321592413820326	0.00906006153672934
494	69.97900390625	-6.489914894104	3.30551409721375	-0.00490093370899558	-0.00749832857400179	0.00256657530553639	0.0116574559360743
495	71.277702331543	-5.84056615829468	3.1756443977356	-0.00555028254166245	-0.00425158534198999	0.00126787810586393	0.00256657530553639
496	68.680305480957	-4.54186916351318	2.9159049987793	-0.0149658378213644	-0.00360223650932312	-0.00132951640989631	-0.000355493422830477
497	68.0309600830078	-5.51589202880859	2.59123063087463	-0.00977104809135199	0.00126787810586393	0.00743668992072344	-0.00425158534198999
498	69.3296508789063	-4.86654329299927	2.656165599823	-0.00360223650932312	0.00451462110504508	0.00451462110504508	-0.00912170019000769
499	69.3296508789063	-6.16524076461792	3.37044906616211	-0.00360223650932312	-0.00684897974133492	-0.00197886489331722	-0.00165419070981443
500	69.97900390625	-6.81458902359009	3.24057936668396	0.00289124972186983	-0.000680167751852423	0.00451462110504508	-0.00197886489331722
501	68.0309600830078	-6.489914894104	3.43538379669189	0.00548864435404539	-0.00165419070981443	-0.00717365415766835	-0.00327756232582033
502	68.680305480957	-6.489914894104	3.24057936668396	0.00906006153672934	0.00354059832170606	-3.08191010844894e-05	-0.00522560812532902
503	69.97900390625	-6.16524076461792	3.04577469825745	0.00483929552137852	0.00808603875339031	0.000618529506027699	-0.00717365415766835
504	68.0309600830078	-5.51589202880859	3.04577469825745	0.00451462110504508	0.00548864435404539	-0.0162645354866982	-0.0120437685400248
505	68.680305480957	-6.16524076461792	3.1756443977356	0.00256657530553639	0.00841071270406246	-0.00782300252467394	-0.00782300252467394
506	66.0829086303711	-4.86654329299927	3.24057936668396	-0.00814767740666866	0.00873538758605719	-0.0156151866540313	-0.000355493422830477
507	67.3816070556641	-5.51589202880859	3.30551409721375	-0.00619963090866804	0.011982130818069	-0.00879702530801296	-0.00652430532500148
508	68.0309600830078	-4.86654329299927	3.50031876564026	0.00808603875339031	0.0123068047687411	-0.0107450718060136	0.00386527273803949
509	68.0309600830078	-5.19121742248535	3.11070966720581	0.00548864435404539	0.00743668992072344	-0.0136671401560307	0.00126787810586393
510	68.680305480957	-4.86654329299927	2.9159049987793	0.000943203864153475	-3.08191010844894e-05	-0.0136671401560307	0.00256657530553639
511	69.97900390625	-6.16524076461792	2.9159049987793	-0.00197886489331722	-0.00197886489331722	-0.0149658378213644	0.00743668992072344
512	68.680305480957	-4.86654329299927	2.85097002983093	-0.0110697457566857	0.00678734155371785	0.00646266713738441	0.00678734155371785
513	67.3816070556641	-4.86654329299927	3.30551409721375	0.0106834331527352	0.00289124972186983	-0.00392691092565656	0.0145795252174139
514	71.277702331543	-6.489914894104	3.76005816459656	0.00678734155371785	0.00386527273803949	-0.00457625929266214	0.00483929552137852
515	68.680305480957	-5.51589202880859	3.30551409721375	0.00808603875339031	-0.0139918150380254	0.00418994715437293	0.012956153601408
516	67.3816070556641	-5.84056615829468	3.1756443977356	0.00483929552137852	-0.0100957229733467	0.00873538758605719	0.00256657530553639
517	68.0309600830078	-5.19121742248535	3.1756443977356	-0.000680167751852423	0.00646266713738441	0.00743668992072344	-0.00490093370899558
518	68.680305480957	-4.86654329299927	3.30551409721375	0.0022419011220336	0.0106834331527352	0.00581331877037883	0.000943203864153475
519	68.0309600830078	-5.19121742248535	3.24057936668396	-0.00392691092565656	0.00256657530553639	0.000943203864153475	0.00516396993771195
520	67.3816070556641	-5.19121742248535	3.56525373458862	-0.00944637414067984	0.00451462110504508	-0.00165419070981443	0.00289124972186983
521	66.7322616577148	-5.84056615829468	3.76005816459656	-0.0123684434220195	0.00516396993771195	-0.00457625929266214	-0.00360223650932312
522	67.3816070556641	-4.21719455718994	3.11070966720581	-0.0100957229733467	0.00321592413820326	-3.08191010844894e-05	-0.00457625929266214
523	69.97900390625	-5.51589202880859	3.24057936668396	0.000943203864153475	-3.08191010844894e-05	-0.00425158534198999	-0.00879702530801296
524	69.97900390625	-6.16524076461792	3.24057936668396	-0.000680167751852423	0.0022419011220336	-0.00684897974133492	-0.00132951640989631
525	69.3296508789063	-5.84056615829468	2.9159049987793	0.000293855206109583	-0.000355493422830477	-0.00652430532500148	-0.00392691092565656
526	69.3296508789063	-4.86654329299927	2.85097002983093	-0.0026282137259841	-0.00814767740666866	-0.00782300252467394	0.0022419011220336
527	67.3816070556641	-3.89252042770386	3.37044906616211	-0.00490093370899558	0.00159255252219737	-0.00197886489331722	-0.000355493422830477
528	67.3816070556641	-4.86654329299927	2.9159049987793	0.00418994715437293	0.00516396993771195	-0.00490093370899558	0.00126787810586393
529	69.3296508789063	-5.51589202880859	2.9159049987793	0.00418994715437293	-0.00652430532500148	-3.08191010844894e-05	-0.00652430532500148
530	68.680305480957	-5.51589202880859	2.98083996772766	-0.00132951640989631	-0.00814767740666866	-0.000355493422830477	0.00646266713738441
531	71.277702331543	-6.16524076461792	2.9159049987793	-0.00327756232582033	-0.00782300252467394	-0.00652430532500148	-0.00782300252467394
532	69.3296508789063	-5.19121742248535	3.56525373458862	-0.00490093370899558	0.0103587592020631	0.00418994715437293	-0.00490093370899558
533	67.3816070556641	-4.21719455718994	3.56525373458862	0.00321592413820326	-0.00100484199356288	-0.00652430532500148	0.00646266713738441
534	66.0829086303711	-5.19121742248535	3.1756443977356	-0.00522560812532902	-0.00165419070981443	0.00126787810586393	0.00483929552137852
535	66.0829086303711	-4.21719455718994	2.9159049987793	-0.00555028254166245	-0.00652430532500148	0.0100340843200684	0.00841071270406246
536	68.0309600830078	-4.54186916351318	2.59123063087463	0.000293855206109583	0.00191722682211548	-0.00327756232582033	0.00711201597005129
537	66.7322616577148	-4.21719455718994	2.9159049987793	0.00581331877037883	0.01100810803473	-0.00100484199356288	0.00483929552137852
538	68.0309600830078	-4.21719455718994	2.85097002983093	0.00159255252219737	0.00289124972186983	-0.00230353930965066	0.000293855206109583
539	66.7322616577148	-3.89252042770386	2.85097002983093	0.00191722682211548	-0.00132951640989631	0.00386527273803949	0.000943203864153475
540	68.0309600830078	-5.19121742248535	2.85097002983093	0.00321592413820326	-0.00295288790948689	0.0022419011220336	-0.00230353930965066
541	69.3296508789063	-5.19121742248535	2.78603529930115	0.00776136433705688	0.00191722682211548	-3.08191010844894e-05	0.000618529506027699
542	67.3816070556641	-4.54186916351318	2.52629590034485	0.00451462110504508	0.00613799272105098	0.00321592413820326	-0.00717365415766835
543	69.3296508789063	-6.489914894104	2.9159049987793	-0.00555028254166245	-3.08191010844894e-05	-0.00522560812532902	-0.00327756232582033
544	69.3296508789063	-5.84056615829468	3.1756443977356	0.00548864435404539	-0.00555028254166245	-0.000355493422830477	-0.0104203969240189
545	68.0309600830078	-4.21719455718994	3.37044906616211	0.00386527273803949	0.00418994715437293	-0.0143164889886975	-0.00490093370899558
546	66.0829086303711	-4.21719455718994	3.24057936668396	-0.00717365415766835	0.00321592413820326	-0.00977104809135199	-0.00425158534198999
547	67.3816070556641	-5.19121742248535	3.11070966720581	0.00191722682211548	0.00256657530553639	-0.00197886489331722	-0.00295288790948689
548	67.3816070556641	-5.19121742248535	2.98083996772766	-0.00912170019000769	0.00386527273803949	-0.0026282137259841	0.00191722682211548
549	67.3816070556641	-5.19121742248535	3.43538379669189	-0.00490093370899558	-0.000355493422830477	-0.000355493422830477	0.000943203864153475
550	70.6283493041992	-5.51589202880859	3.37044906616211	0.00289124972186983	0.000618529506027699	-0.00879702530801296	0.000943203864153475
551	68.0309600830078	-3.89252042770386	3.43538379669189	-0.00392691092565656	-0.00360223650932312	-3.08191010844894e-05	-0.00717365415766835
552	68.0309600830078	-4.21719455718994	3.43538379669189	-0.00879702530801296	0.00191722682211548	-3.08191010844894e-05	0.000618529506027699
553	70.6283493041992	-5.51589202880859	3.04577469825745	0.00159255252219737	0.00743668992072344	-0.000355493422830477	-0.000355493422830477
554	69.3296508789063	-4.86654329299927	2.98083996772766	-3.08191010844894e-05	-0.000355493422830477	0.00256657530553639	0.00938473641872406
555	69.3296508789063	-3.89252042770386	2.656165599823	0.000943203864153475	-0.00587495695799589	0.00970941036939621	0.0022419011220336
556	68.0309600830078	-3.89252042770386	2.98083996772766	0.000293855206109583	-0.00165419070981443	-0.00165419070981443	0.00191722682211548
557	67.3816070556641	-4.86654329299927	3.04577469825745	-0.0026282137259841	-0.00100484199356288	0.000943203864153475	-0.000355493422830477
558	69.3296508789063	-5.19121742248535	3.1756443977356	0.00289124972186983	-0.00132951640989631	0.00418994715437293	-0.00295288790948689
559	69.97900390625	-5.19121742248535	3.63018846511841	-0.00165419070981443	0.00289124972186983	-0.00490093370899558	0.00126787810586393
560	68.680305480957	-4.21719455718994	2.78603529930115	0.000618529506027699	-0.00100484199356288	-0.00360223650932312	-0.00619963090866804
561	66.7322616577148	-3.89252042770386	2.85097002983093	0.00289124972186983	-0.00360223650932312	-0.00457625929266214	-0.00100484199356288
562	68.680305480957	-5.51589202880859	3.30551409721375	-0.0026282137259841	-0.00100484199356288	0.00321592413820326	0.00159255252219737
563	66.0829086303711	-3.56784605979919	3.04577469825745	-0.00360223650932312	0.0158782228827477	-0.00327756232582033	-0.00295288790948689
564	68.680305480957	-5.51589202880859	3.43538379669189	0.00159255252219737	0.00289124972186983	-0.00782300252467394	0.00386527273803949
565	68.680305480957	-4.21719455718994	3.37044906616211	-0.00490093370899558	-0.00230353930965066	-0.00230353930965066	-0.00879702530801296
566	68.680305480957	-4.21719455718994	2.656165599823	-0.00100484199356288	0.00451462110504508	-0.0110697457566857	-0.00132951640989631
567	68.680305480957	-4.54186916351318	2.72110033035278	-0.00717365415766835	0.00386527273803949	-3.08191010844894e-05	-0.00132951640989631
568	67.3816070556641	-3.89252042770386	3.1756443977356	-0.000680167751852423	-0.000355493422830477	-0.00360223650932312	0.00776136433705688
569	66.7322616577148	-4.54186916351318	3.24057936668396	0.0022419011220336	0.00191722682211548	-0.0107450718060136	0.00126787810586393
570	66.7322616577148	-4.54186916351318	2.98083996772766	-0.00749832857400179	-0.00165419070981443	-0.00425158534198999	0.00126787810586393
571	69.3296508789063	-6.489914894104	3.63018846511841	0.00646266713738441	-0.00295288790948689	-0.00814767740666866	0.00191722682211548
572	68.0309600830078	-4.54186916351318	3.1756443977356	-0.00230353930965066	0.00159255252219737	-0.00360223650932312	0.00191722682211548
573	69.3296508789063	-5.19121742248535	3.11070966720581	0.00191722682211548	0.00646266713738441	0.00126787810586393	0.00159255252219737
574	67.3816070556641	-4.86654329299927	3.04577469825745	0.00289124972186983	-0.00587495695799589	-0.00587495695799589	0.00354059832170606
575	67.3816070556641	-4.86654329299927	3.1756443977356	-0.00749832857400179	-0.00230353930965066	0.00321592413820326	0.00418994715437293
576	66.7322616577148	-4.86654329299927	3.1756443977356	-0.00749832857400179	-0.00165419070981443	0.00126787810586393	0.0100340843200684
577	66.7322616577148	-4.21719455718994	3.56525373458862	-0.00814767740666866	-0.00230353930965066	0.00906006153672934	-0.00165419070981443
578	68.0309600830078	-4.21719455718994	3.11070966720581	-0.00165419070981443	-0.00360223650932312	0.00938473641872406	0.000293855206109583
579	69.97900390625	-4.21719455718994	2.78603529930115	-0.00522560812532902	-0.00522560812532902	-0.0113944197073579	0.00126787810586393
580	69.3296508789063	-4.86654329299927	2.9159049987793	-0.00392691092565656	0.00321592413820326	0.000293855206109583	0.00516396993771195
581	67.3816070556641	-5.51589202880859	3.04577469825745	-0.00392691092565656	-0.00522560812532902	-0.00490093370899558	0.00613799272105098
582	66.7322616577148	-4.54186916351318	3.1756443977356	0.00159255252219737	0.00711201597005129	0.00159255252219737	-0.00165419070981443
583	68.0309600830078	-4.21719455718994	3.30551409721375	0.00191722682211548	0.00938473641872406	-0.00684897974133492	-0.00100484199356288
584	69.3296508789063	-6.489914894104	3.43538379669189	-0.00684897974133492	0.000293855206109583	-0.0162645354866982	-0.00327756232582033
585	67.3816070556641	-5.84056615829468	2.98083996772766	-0.0026282137259841	-0.00879702530801296	-3.08191010844894e-05	0.00354059832170606
586	68.0309600830078	-5.19121742248535	3.04577469825745	-0.00100484199356288	0.000943203864153475	-0.00587495695799589	-0.00457625929266214
587	66.7322616577148	-5.19121742248535	3.11070966720581	-0.00132951640989631	0.00646266713738441	-0.00100484199356288	-0.000680167751852423
588	66.0829086303711	-5.51589202880859	3.30551409721375	0.00678734155371785	0.00483929552137852	-0.0100957229733467	-0.00132951640989631
589	65.4335632324219	-4.54186916351318	3.11070966720581	-0.00587495695799589	0.00646266713738441	-0.00327756232582033	-0.000680167751852423
590	66.7322616577148	-4.54186916351318	3.1756443977356	0.00191722682211548	0.00354059832170606	0.000618529506027699	-3.08191010844894e-05
591	70.6283493041992	-5.51589202880859	3.43538379669189	-0.00327756232582033	0.00354059832170606	-0.00587495695799589	0.00451462110504508
592	67.3816070556641	-3.89252042770386	2.98083996772766	0.00581331877037883	-0.000680167751852423	0.00483929552137852	-0.00879702530801296
593	69.97900390625	-5.51589202880859	2.98083996772766	0.00873538758605719	0.00646266713738441	-0.00327756232582033	-0.00230353930965066
594	68.680305480957	-4.54186916351318	2.72110033035278	0.0123068047687411	0.0022419011220336	-0.000680167751852423	0.00451462110504508
595	69.97900390625	-5.51589202880859	3.1756443977356	0.00970941036939621	-0.0026282137259841	0.000293855206109583	0.00548864435404539
596	69.97900390625	-5.84056615829468	3.04577469825745	0.029189869761467	-0.00132951640989631	0.00159255252219737	-3.08191010844894e-05
597	68.0309600830078	-5.19121742248535	3.43538379669189	-0.00100484199356288	0.000293855206109583	0.00418994715437293	0.00451462110504508
598	69.3296508789063	-5.84056615829468	3.1756443977356	0.00191722682211548	-0.00490093370899558	0.00418994715437293	-0.00360223650932312
599	69.3296508789063	-5.19121742248535	3.11070966720581	0.00191722682211548	-0.00555028254166245	-0.00490093370899558	0.000943203864153475
600	68.680305480957	-5.84056615829468	3.1756443977356	0.00289124972186983	0.00386527273803949	-0.00295288790948689	0.00548864435404539
601	68.0309600830078	-5.84056615829468	3.1756443977356	-0.00360223650932312	-0.00132951640989631	-0.00165419070981443	-0.00392691092565656
602	66.0829086303711	-4.86654329299927	3.24057936668396	-0.00912170019000769	0.00451462110504508	-0.000680167751852423	0.00126787810586393
603	66.7322616577148	-4.54186916351318	3.50031876564026	-0.00684897974133492	0.00808603875339031	-0.00360223650932312	0.000293855206109583
604	68.680305480957	-4.86654329299927	3.30551409721375	-3.08191010844894e-05	0.00126787810586393	-0.0126931173726916	-0.00619963090866804
605	68.0309600830078	-4.54186916351318	2.9159049987793	-0.00684897974133492	0.00418994715437293	-0.00197886489331722	-0.00197886489331722
606	68.680305480957	-4.54186916351318	2.78603529930115	-0.00327756232582033	0.00451462110504508	-0.00522560812532902	-0.00230353930965066
607	68.0309600830078	-5.84056615829468	2.98083996772766	-0.000355493422830477	0.00256657530553639	-0.0100957229733467	-0.00977104809135199
608	68.680305480957	-6.489914894104	3.30551409721375	0.00191722682211548	0.00841071270406246	-0.00587495695799589	-0.00230353930965066
609	68.680305480957	-4.54186916351318	3.11070966720581	0.00776136433705688	-0.00197886489331722	-0.00197886489331722	0.00159255252219737
610	68.680305480957	-4.86654329299927	3.24057936668396	-0.00490093370899558	0.0022419011220336	-0.00652430532500148	-0.00425158534198999
611	69.97900390625	-6.16524076461792	3.11070966720581	-0.00425158534198999	0.00581331877037883	-0.00782300252467394	-3.08191010844894e-05
612	68.0309600830078	-6.16524076461792	3.1756443977356	-0.00652430532500148	-0.00490093370899558	-0.0026282137259841	-0.00132951640989631
613	70.6283493041992	-6.81458902359009	3.11070966720581	0.00191722682211548	-0.00749832857400179	0.00354059832170606	0.00678734155371785
614	68.0309600830078	-5.84056615829468	3.30551409721375	0.00418994715437293	-3.08191010844894e-05	-0.00587495695799589	0.00873538758605719
615	69.97900390625	-6.16524076461792	3.43538379669189	-0.00197886489331722	-0.0100957229733467	0.00354059832170606	0.00581331877037883
616	65.4335632324219	-4.86654329299927	3.24057936668396	-0.0113944197073579	-0.00619963090866804	-0.00100484199356288	0.00126787810586393
617	66.0829086303711	-5.51589202880859	2.98083996772766	-0.00782300252467394	0.000618529506027699	0.00126787810586393	0.00386527273803949
618	68.680305480957	-5.19121742248535	2.85097002983093	-0.00295288790948689	0.00191722682211548	0.00938473641872406	0.0022419011220336
619	68.0309600830078	-4.86654329299927	2.85097002983093	0.00808603875339031	-0.000355493422830477	0.000618529506027699	-0.0026282137259841
620	70.6283493041992	-6.16524076461792	2.85097002983093	-0.00392691092565656	-0.00619963090866804	-0.00295288790948689	0.00191722682211548
621	69.97900390625	-5.51589202880859	3.04577469825745	-0.000680167751852423	-0.00847235135734081	-0.000355493422830477	-0.00100484199356288
622	68.680305480957	-5.19121742248535	3.43538379669189	-0.000680167751852423	0.00126787810586393	-0.00132951640989631	-0.00587495695799589
623	68.0309600830078	-5.51589202880859	3.24057936668396	0.00548864435404539	0.00808603875339031	0.00321592413820326	-0.0104203969240189
624	69.3296508789063	-6.489914894104	3.30551409721375	0.00191722682211548	0.00548864435404539	-0.00230353930965066	-0.0117190945893526
625	68.680305480957	-6.16524076461792	2.85097002983093	0.00581331877037883	-0.0113944197073579	-0.00555028254166245	-0.00814767740666866
626	68.680305480957	-6.16524076461792	3.11070966720581	0.000618529506027699	-0.00327756232582033	-0.00847235135734081	-0.00360223650932312
627	70.6283493041992	-6.81458902359009	3.24057936668396	-0.0026282137259841	0.00516396993771195	-0.00619963090866804	-0.00912170019000769
628	69.3296508789063	-5.84056615829468	3.37044906616211	-0.00100484199356288	0.00808603875339031	-0.00749832857400179	-0.00555028254166245
629	67.3816070556641	-5.51589202880859	3.43538379669189	0.00451462110504508	0.00256657530553639	-0.00360223650932312	0.00191722682211548
630	66.0829086303711	-5.19121742248535	2.85097002983093	-0.00717365415766835	-0.00327756232582033	0.00646266713738441	-0.0026282137259841
631	68.0309600830078	-5.84056615829468	3.24057936668396	-0.0159398596733809	0.00581331877037883	0.00451462110504508	0.00418994715437293
632	68.680305480957	-5.51589202880859	3.30551409721375	-0.00392691092565656	0.00418994715437293	-0.0026282137259841	0.00711201597005129
633	69.97900390625	-5.84056615829468	3.37044906616211	0.00256657530553639	-0.00327756232582033	-0.0026282137259841	0.00451462110504508
634	68.680305480957	-6.16524076461792	3.63018846511841	0.00938473641872406	0.00191722682211548	-0.00522560812532902	0.0106834331527352
635	69.97900390625	-6.16524076461792	3.24057936668396	-0.0026282137259841	-0.00197886489331722	-0.00522560812532902	0.00354059832170606
636	68.680305480957	-4.86654329299927	2.72110033035278	0.0181509424000978	0.00126787810586393	0.000618529506027699	0.00191722682211548
637	68.680305480957	-5.51589202880859	2.78603529930115	-0.00230353930965066	0.00159255252219737	0.0132808275520802	0.000943203864153475
638	68.0309600830078	-5.19121742248535	2.9159049987793	-0.00392691092565656	0.00126787810586393	0.00386527273803949	0.00321592413820326
639	68.0309600830078	-5.84056615829468	2.98083996772766	0.00548864435404539	-0.00230353930965066	-0.00652430532500148	0.00548864435404539
640	70.6283493041992	-7.13926362991333	3.1756443977356	-0.000680167751852423	-0.0117190945893526	0.0022419011220336	-0.00522560812532902
641	69.97900390625	-7.13926362991333	3.63018846511841	-0.0100957229733467	-3.08191010844894e-05	-0.00619963090866804	0.00191722682211548
642	68.680305480957	-5.19121742248535	2.98083996772766	-0.00555028254166245	0.000943203864153475	0.00256657530553639	0.00191722682211548
643	66.7322616577148	-4.54186916351318	3.04577469825745	-0.00652430532500148	0.00613799272105098	-0.00490093370899558	-0.00327756232582033
644	69.3296508789063	-5.84056615829468	3.11070966720581	-0.00327756232582033	0.00483929552137852	-0.00912170019000769	-0.00717365415766835
645	66.0829086303711	-4.21719455718994	2.85097002983093	-0.0104203969240189	0.00159255252219737	-0.000355493422830477	-0.00684897974133492
646	66.7322616577148	-5.19121742248535	3.30551409721375	0.000943203864153475	0.00678734155371785	-0.00425158534198999	0.000943203864153475
647	69.97900390625	-6.489914894104	3.37044906616211	-0.00100484199356288	0.00418994715437293	-0.000355493422830477	-0.00230353930965066
648	69.97900390625	-6.489914894104	3.30551409721375	0.00483929552137852	0.00873538758605719	-0.0107450718060136	-0.00619963090866804
649	68.680305480957	-4.86654329299927	2.9159049987793	0.00743668992072344	0.00613799272105098	-0.0139918150380254	0.00743668992072344
650	68.0309600830078	-4.54186916351318	2.59123063087463	0.00613799272105098	-0.00230353930965066	-0.0120437685400248	-0.00425158534198999
651	70.6283493041992	-6.16524076461792	2.72110033035278	-0.00295288790948689	0.000618529506027699	-0.00295288790948689	-0.000680167751852423
652	67.3816070556641	-5.19121742248535	3.1756443977356	-0.00392691092565656	0.00548864435404539	0.000943203864153475	-0.00587495695799589
653	69.97900390625	-5.84056615829468	3.37044906616211	-0.00132951640989631	0.00418994715437293	-0.00132951640989631	-0.00100484199356288
654	69.97900390625	-6.489914894104	3.43538379669189	0.00970941036939621	-0.00782300252467394	-0.00100484199356288	0.00354059832170606
655	69.97900390625	-6.81458902359009	3.11070966720581	-0.00132951640989631	-0.0126931173726916	0.00776136433705688	0.00418994715437293
656	68.0309600830078	-5.84056615829468	2.85097002983093	0.00808603875339031	-0.0026282137259841	-0.00814767740666866	0.00711201597005129
657	67.3816070556641	-4.86654329299927	2.9159049987793	0.00354059832170606	0.00159255252219737	0.000618529506027699	0.00159255252219737
658	67.3816070556641	-4.54186916351318	3.04577469825745	-0.00165419070981443	0.00711201597005129	0.0100340843200684	-0.00490093370899558
659	66.7322616577148	-4.54186916351318	2.98083996772766	-0.00457625929266214	-0.00522560812532902	-0.00230353930965066	-0.00652430532500148
660	66.7322616577148	-5.84056615829468	3.24057936668396	-0.0130177913233638	0.00256657530553639	-0.00587495695799589	-0.00132951640989631
661	69.3296508789063	-5.51589202880859	3.24057936668396	-0.00490093370899558	0.00191722682211548	-0.00782300252467394	0.00321592413820326
662	68.0309600830078	-4.54186916351318	3.1756443977356	-0.00717365415766835	0.00678734155371785	-0.00684897974133492	-0.00425158534198999
663	68.0309600830078	-4.86654329299927	3.1756443977356	-0.00425158534198999	0.00483929552137852	0.00354059832170606	-0.0026282137259841
664	69.97900390625	-4.54186916351318	2.72110033035278	0.00159255252219737	0.00646266713738441	-0.00749832857400179	-0.00490093370899558
665	67.3816070556641	-4.86654329299927	2.85097002983093	-0.00392691092565656	0.00548864435404539	0.000293855206109583	0.0022419011220336
666	69.3296508789063	-5.51589202880859	3.37044906616211	0.000293855206109583	-0.00327756232582033	-0.0104203969240189	0.000293855206109583
667	69.3296508789063	-5.19121742248535	3.56525373458862	0.00191722682211548	0.0103587592020631	-0.00295288790948689	0.00354059832170606
668	69.3296508789063	-5.84056615829468	3.43538379669189	-0.00197886489331722	-0.00197886489331722	-0.00327756232582033	-0.00327756232582033
669	69.97900390625	-6.16524076461792	3.37044906616211	0.00906006153672934	0.000943203864153475	-0.00490093370899558	-0.0026282137259841
670	68.680305480957	-5.51589202880859	3.30551409721375	-0.000680167751852423	-0.00457625929266214	-0.00587495695799589	-0.00555028254166245
671	69.97900390625	-5.19121742248535	3.24057936668396	-0.0026282137259841	-3.08191010844894e-05	-0.00197886489331722	0.00516396993771195
672	69.3296508789063	-5.84056615829468	3.43538379669189	0.000943203864153475	0.00483929552137852	-0.00360223650932312	-3.08191010844894e-05
673	69.3296508789063	-5.84056615829468	3.1756443977356	-0.00457625929266214	-0.00717365415766835	-0.00392691092565656	0.0022419011220336
674	66.7322616577148	-5.84056615829468	3.43538379669189	-0.00327756232582033	-0.00197886489331722	0.000618529506027699	0.00776136433705688
675	67.3816070556641	-5.84056615829468	3.11070966720581	-0.0026282137259841	-0.00197886489331722	-0.00555028254166245	0.0142548503354192
676	68.680305480957	-4.86654329299927	2.9159049987793	0.00483929552137852	0.0022419011220336	0.00321592413820326	0.00483929552137852
677	68.680305480957	-4.86654329299927	2.9159049987793	0.00126787810586393	0.012956153601408	-0.00360223650932312	0.00191722682211548
678	68.680305480957	-4.86654329299927	3.11070966720581	0.0149041991680861	-0.00132951640989631	0.0022419011220336	-0.00490093370899558
679	68.680305480957	-4.21719455718994	3.30551409721375	0.00548864435404539	0.00354059832170606	-3.08191010844894e-05	0.00483929552137852
680	69.97900390625	-6.16524076461792	3.43538379669189	-0.000680167751852423	0.00126787810586393	-0.00879702530801296	0.00126787810586393
681	69.3296508789063	-6.16524076461792	3.56525373458862	0.000618529506027699	0.000618529506027699	-0.00197886489331722	-0.00684897974133492
682	68.0309600830078	-4.54186916351318	2.85097002983093	-0.00879702530801296	0.00159255252219737	0.00191722682211548	-0.00652430532500148
683	69.3296508789063	-5.84056615829468	3.24057936668396	-0.00392691092565656	-0.00457625929266214	-0.00165419070981443	-0.00749832857400179
684	68.0309600830078	-6.16524076461792	3.11070966720581	0.000618529506027699	-0.0100957229733467	-0.00619963090866804	-0.00360223650932312
685	68.0309600830078	-5.51589202880859	3.30551409721375	-0.00749832857400179	-0.00717365415766835	-0.0117190945893526	0.00516396993771195
686	69.97900390625	-6.16524076461792	3.69512343406677	-0.00100484199356288	-0.00165419070981443	-0.00587495695799589	-0.00490093370899558
687	68.680305480957	-5.84056615829468	3.30551409721375	-0.0026282137259841	0.00548864435404539	-0.00457625929266214	0.000293855206109583
688	68.0309600830078	-6.16524076461792	3.04577469825745	-0.00814767740666866	0.00613799272105098	0.000293855206109583	0.00483929552137852
689	66.7322616577148	-6.489914894104	3.24057936668396	-0.00490093370899558	0.00548864435404539	-0.00782300252467394	0.00678734155371785
690	67.3816070556641	-4.54186916351318	3.37044906616211	0.00938473641872406	-0.00165419070981443	-0.00490093370899558	-0.00132951640989631
691	68.0309600830078	-4.21719455718994	3.30551409721375	-0.00912170019000769	0.000943203864153475	0.00191722682211548	0.00646266713738441
692	71.277702331543	-6.81458902359009	3.69512343406677	0.000618529506027699	0.00776136433705688	-0.00197886489331722	-0.00197886489331722
693	69.97900390625	-5.51589202880859	2.656165599823	-0.00165419070981443	0.00321592413820326	0.0022419011220336	-0.0026282137259841
694	69.97900390625	-5.84056615829468	2.98083996772766	0.00126787810586393	-0.00230353930965066	0.00548864435404539	0.00418994715437293
695	70.6283493041992	-6.489914894104	3.1756443977356	0.0103587592020631	-0.00912170019000769	-0.000680167751852423	0.00613799272105098
696	68.0309600830078	-5.19121742248535	3.11070966720581	0.00516396993771195	-0.00425158534198999	0.00678734155371785	-0.00295288790948689
697	68.680305480957	-6.489914894104	3.11070966720581	0.00386527273803949	0.00191722682211548	0.00354059832170606	-0.00197886489331722
698	68.0309600830078	-6.16524076461792	3.30551409721375	0.00159255252219737	0.000293855206109583	0.011982130818069	-0.00555028254166245
699	68.680305480957	-5.19121742248535	3.1756443977356	0.00289124972186983	-0.0026282137259841	-0.00197886489331722	-0.00684897974133492
700	69.3296508789063	-5.84056615829468	3.04577469825745	0.00451462110504508	-0.00165419070981443	-0.00230353930965066	-0.00684897974133492
701	68.0309600830078	-6.16524076461792	3.1756443977356	-0.00295288790948689	0.00743668992072344	0.00159255252219737	-0.00814767740666866
702	66.7322616577148	-4.86654329299927	3.24057936668396	-0.00327756232582033	0.00678734155371785	-0.00457625929266214	-0.0026282137259841
703	65.4335632324219	-5.84056615829468	3.43538379669189	-0.00295288790948689	0.00841071270406246	-0.00490093370899558	-0.00555028254166245
704	67.3816070556641	-5.19121742248535	3.24057936668396	-0.00230353930965066	0.00678734155371785	-0.0165892094373703	-0.00977104809135199
705	68.680305480957	-5.19121742248535	3.37044906616211	0.00159255252219737	0.00386527273803949	-0.00684897974133492	-0.00717365415766835
706	69.97900390625	-6.16524076461792	2.85097002983093	-0.00879702530801296	0.00483929552137852	-0.00912170019000769	-0.00749832857400179
707	70.6283493041992	-6.489914894104	2.85097002983093	-0.000680167751852423	0.00841071270406246	-0.00847235135734081	-0.00327756232582033
708	69.97900390625	-5.51589202880859	3.24057936668396	-3.08191010844894e-05	0.00646266713738441	-0.0126931173726916	-0.00684897974133492
709	67.3816070556641	-6.81458902359009	3.63018846511841	0.00126787810586393	0.00354059832170606	-0.00327756232582033	0.00483929552137852
710	69.97900390625	-6.489914894104	3.63018846511841	0.00159255252219737	-0.00684897974133492	-0.00295288790948689	-0.00555028254166245
711	67.3816070556641	-6.16524076461792	3.43538379669189	-0.00619963090866804	-0.00782300252467394	-0.00360223650932312	0.00516396993771195
712	70.6283493041992	-7.13926362991333	3.04577469825745	0.000943203864153475	-0.00392691092565656	0.0022419011220336	-0.00197886489331722
713	69.3296508789063	-5.51589202880859	2.78603529930115	0.000293855206109583	0.000618529506027699	0.000618529506027699	0.00418994715437293
714	69.97900390625	-6.489914894104	3.24057936668396	0.00354059832170606	-0.00587495695799589	-0.00555028254166245	0.0282158460468054
715	67.3816070556641	-5.51589202880859	2.9159049987793	-0.00197886489331722	-0.00165419070981443	0.00386527273803949	-0.00912170019000769
716	65.4335632324219	-5.51589202880859	3.1756443977356	-0.00749832857400179	-0.000355493422830477	0.00256657530553639	0.00743668992072344
717	66.7322616577148	-5.51589202880859	3.24057936668396	-0.00847235135734081	0.0100340843200684	-0.00230353930965066	-0.00392691092565656
718	67.3816070556641	-5.19121742248535	2.9159049987793	0.0136055024340749	0.00354059832170606	0.00289124972186983	-0.00295288790948689
719	68.680305480957	-5.51589202880859	2.78603529930115	0.00841071270406246	0.00321592413820326	0.00289124972186983	-3.08191010844894e-05
720	69.3296508789063	-5.84056615829468	2.85097002983093	-0.00619963090866804	-0.00425158534198999	0.000943203864153475	-0.00230353930965066
721	69.3296508789063	-6.16524076461792	3.04577469825745	-0.00132951640989631	-0.00490093370899558	-0.00912170019000769	0.00126787810586393
722	67.3816070556641	-4.86654329299927	3.11070966720581	-0.00425158534198999	0.00321592413820326	0.0022419011220336	-0.00230353930965066
723	68.680305480957	-5.84056615829468	3.50031876564026	0.00321592413820326	0.00321592413820326	0.00678734155371785	-0.000680167751852423
724	68.680305480957	-5.51589202880859	3.04577469825745	0.000618529506027699	-0.00360223650932312	-0.00490093370899558	-0.00327756232582033
725	67.3816070556641	-6.81458902359009	3.11070966720581	-3.08191010844894e-05	0.000618529506027699	-0.00652430532500148	-0.00165419070981443
726	70.6283493041992	-8.11328601837158	3.24057936668396	-0.00879702530801296	-0.00490093370899558	-0.00132951640989631	-0.00652430532500148
727	69.3296508789063	-6.489914894104	3.24057936668396	-0.00230353930965066	-0.00295288790948689	-0.00295288790948689	-0.00490093370899558
728	69.3296508789063	-6.489914894104	3.56525373458862	-0.00165419070981443	0.00354059832170606	0.00256657530553639	0.000618529506027699
729	69.3296508789063	-6.16524076461792	3.43538379669189	-0.000680167751852423	0.00418994715437293	0.00159255252219737	0.00321592413820326
730	68.680305480957	-6.489914894104	3.50031876564026	-0.00327756232582033	-0.00295288790948689	-0.00847235135734081	0.01100810803473
731	67.3816070556641	-5.19121742248535	2.98083996772766	-0.0120437685400248	-0.000355493422830477	0.00126787810586393	0.00613799272105098
732	68.0309600830078	-5.84056615829468	3.04577469825745	-0.00652430532500148	-0.00100484199356288	-0.00587495695799589	-0.00100484199356288
733	68.0309600830078	-4.86654329299927	2.9159049987793	0.00548864435404539	-0.00197886489331722	0.00191722682211548	-0.0026282137259841
734	69.97900390625	-6.16524076461792	3.1756443977356	0.0022419011220336	-0.00100484199356288	0.00354059832170606	0.00841071270406246
735	68.680305480957	-4.86654329299927	2.85097002983093	-0.00165419070981443	-3.08191010844894e-05	-0.00749832857400179	0.00743668992072344
736	68.680305480957	-4.21719455718994	3.04577469825745	-0.00132951640989631	-0.00295288790948689	0.00418994715437293	0.0022419011220336
737	68.0309600830078	-5.19121742248535	3.04577469825745	-0.00522560812532902	0.00548864435404539	0.00126787810586393	-0.00490093370899558
738	69.3296508789063	-4.86654329299927	2.98083996772766	-0.00165419070981443	0.00970941036939621	-0.00912170019000769	-0.00360223650932312
739	68.0309600830078	-4.86654329299927	2.85097002983093	0.000293855206109583	-0.0026282137259841	-0.00457625929266214	-0.0100957229733467
740	69.97900390625	-6.489914894104	3.04577469825745	0.00711201597005129	-0.00879702530801296	-0.00619963090866804	0.00776136433705688
741	70.6283493041992	-6.81458902359009	3.24057936668396	0.00191722682211548	-0.00879702530801296	-0.00165419070981443	-0.00360223650932312
742	66.7322616577148	-5.19121742248535	3.1756443977356	0.0022419011220336	0.00548864435404539	0.00678734155371785	-0.00717365415766835
743	69.97900390625	-5.84056615829468	3.50031876564026	-0.0026282137259841	0.0136055024340749	-0.0110697457566857	-0.00490093370899558
744	66.0829086303711	-4.21719455718994	3.24057936668396	0.0022419011220336	-3.08191010844894e-05	-0.00944637414067984	-0.00652430532500148
745	66.0829086303711	-5.51589202880859	3.43538379669189	-0.00749832857400179	-0.00100484199356288	-0.0104203969240189	0.000293855206109583
746	68.0309600830078	-6.16524076461792	3.37044906616211	-0.00197886489331722	0.00743668992072344	-0.00457625929266214	-0.00425158534198999
747	69.97900390625	-5.19121742248535	3.24057936668396	0.00613799272105098	0.00938473641872406	-0.00522560812532902	0.000618529506027699
748	69.97900390625	-5.19121742248535	3.30551409721375	0.00548864435404539	0.00646266713738441	-0.0100957229733467	0.00256657530553639
749	69.3296508789063	-4.86654329299927	3.1756443977356	-0.00879702530801296	0.000618529506027699	-0.00749832857400179	0.00906006153672934
750	69.97900390625	-5.51589202880859	2.98083996772766	0.0106834331527352	-0.000355493422830477	-0.0113944197073579	0.00548864435404539
751	68.0309600830078	-4.54186916351318	2.78603529930115	0.000293855206109583	0.000618529506027699	-0.00782300252467394	-0.00360223650932312
752	68.680305480957	-5.84056615829468	3.30551409721375	-0.00522560812532902	0.00483929552137852	0.0123068047687411	0.00516396993771195
753	68.680305480957	-5.19121742248535	3.1756443977356	-0.00392691092565656	-0.00944637414067984	0.000943203864153475	0.00386527273803949
754	69.3296508789063	-6.489914894104	3.50031876564026	-0.00587495695799589	-0.00782300252467394	0.00743668992072344	0.0103587592020631
755	68.680305480957	-5.19121742248535	3.43538379669189	-0.000680167751852423	-0.0139918150380254	-0.000355493422830477	0.0116574559360743
756	66.7322616577148	-4.21719455718994	3.24057936668396	-0.00749832857400179	0.00159255252219737	0.00581331877037883	-0.00782300252467394
757	66.7322616577148	-3.89252042770386	2.85097002983093	0.000618529506027699	-0.000680167751852423	0.00126787810586393	-0.00132951640989631
758	65.4335632324219	-4.54186916351318	3.1756443977356	-0.0120437685400248	-0.00132951640989631	0.0103587592020631	-0.00619963090866804
759	65.4335632324219	-4.86654329299927	2.85097002983093	-0.000355493422830477	0.00386527273803949	-0.00197886489331722	0.00386527273803949
760	68.0309600830078	-4.86654329299927	2.9159049987793	0.00418994715437293	-0.000355493422830477	-0.00619963090866804	0.000943203864153475
761	68.680305480957	-4.86654329299927	3.37044906616211	0.00159255252219737	-0.00230353930965066	-0.00392691092565656	-0.00295288790948689
762	66.7322616577148	-4.86654329299927	3.1756443977356	-0.000355493422830477	0.00808603875339031	-0.00295288790948689	0.000618529506027699
763	68.680305480957	-5.19121742248535	2.656165599823	0.00354059832170606	0.00321592413820326	-0.00944637414067984	-0.00619963090866804
764	66.7322616577148	-3.89252042770386	2.72110033035278	0.000943203864153475	0.00613799272105098	-0.00522560812532902	-0.00587495695799589
765	69.97900390625	-4.86654329299927	3.1756443977356	-0.0026282137259841	0.0022419011220336	-0.0139918150380254	-3.08191010844894e-05
766	69.3296508789063	-5.19121742248535	2.9159049987793	-0.0026282137259841	0.000943203864153475	-0.00717365415766835	0.000293855206109583
767	68.0309600830078	-4.86654329299927	3.04577469825745	-0.00425158534198999	0.00451462110504508	-0.0110697457566857	0.000943203864153475
768	66.7322616577148	-5.51589202880859	3.24057936668396	-0.000680167751852423	-0.0104203969240189	-0.00717365415766835	-0.00814767740666866
769	67.3816070556641	-5.19121742248535	3.1756443977356	0.00191722682211548	0.00191722682211548	-0.00100484199356288	0.00776136433705688
770	68.680305480957	-5.19121742248535	3.24057936668396	0.00776136433705688	-0.00100484199356288	-0.0100957229733467	0.0103587592020631
771	69.3296508789063	-4.54186916351318	3.56525373458862	-0.00425158534198999	0.00354059832170606	0.0022419011220336	0.0022419011220336
772	68.0309600830078	-4.21719455718994	3.04577469825745	0.00159255252219737	0.013930176384747	-0.000680167751852423	-0.000355493422830477
773	66.0829086303711	-3.56784605979919	3.04577469825745	-0.0104203969240189	0.00711201597005129	0.000618529506027699	0.00386527273803949
774	67.3816070556641	-4.86654329299927	3.63018846511841	-0.0026282137259841	-0.00522560812532902	0.00451462110504508	0.0282158460468054
775	68.680305480957	-3.89252042770386	3.04577469825745	0.00321592413820326	0.00256657530553639	0.00386527273803949	-0.00457625929266214
776	67.3816070556641	-3.89252042770386	2.78603529930115	-0.00457625929266214	-0.000355493422830477	0.00646266713738441	0.00354059832170606
777	67.3816070556641	-3.89252042770386	2.78603529930115	-3.08191010844894e-05	0.00191722682211548	0.00581331877037883	0.00321592413820326
778	66.7322616577148	-4.21719455718994	2.85097002983093	0.00516396993771195	0.00776136433705688	-0.000680167751852423	-0.000355493422830477
779	66.7322616577148	-3.89252042770386	2.85097002983093	0.00516396993771195	-0.0026282137259841	-3.08191010844894e-05	-0.000355493422830477
780	68.680305480957	-5.19121742248535	3.63018846511841	0.000943203864153475	-0.00295288790948689	-0.00132951640989631	-0.000680167751852423
781	68.680305480957	-5.51589202880859	3.43538379669189	-0.00717365415766835	-0.00197886489331722	0.000618529506027699	-0.00652430532500148
782	67.3816070556641	-4.54186916351318	2.85097002983093	-0.00100484199356288	0.000618529506027699	-3.08191010844894e-05	0.000293855206109583
783	69.3296508789063	-6.489914894104	3.11070966720581	-0.0026282137259841	-0.00360223650932312	-0.00295288790948689	-0.0110697457566857
784	67.3816070556641	-5.19121742248535	3.24057936668396	-0.000355493422830477	-0.00652430532500148	-0.00749832857400179	-0.00360223650932312
785	68.0309600830078	-4.86654329299927	3.24057936668396	0.0022419011220336	-0.00490093370899558	-0.00392691092565656	-0.00555028254166245
786	68.680305480957	-4.21719455718994	3.43538379669189	-0.0026282137259841	0.00418994715437293	0.000618529506027699	-0.00100484199356288
787	64.7842102050781	-4.21719455718994	3.50031876564026	-0.0107450718060136	0.0106834331527352	0.00126787810586393	-0.0100957229733467
788	64.1348648071289	-3.89252042770386	3.04577469825745	-0.00879702530801296	0.00613799272105098	-0.000680167751852423	0.00126787810586393
789	65.4335632324219	-4.21719455718994	2.85097002983093	-0.00652430532500148	-0.00425158534198999	-0.00717365415766835	0.00938473641872406
790	68.0309600830078	-4.54186916351318	3.04577469825745	-0.00100484199356288	0.00126787810586393	0.00126787810586393	0.00256657530553639
791	69.3296508789063	-5.19121742248535	3.24057936668396	0.000293855206109583	0.00516396993771195	-0.0120437685400248	0.00191722682211548
792	68.0309600830078	-4.21719455718994	2.98083996772766	0.00321592413820326	0.0103587592020631	0.00354059832170606	-0.00360223650932312
793	67.3816070556641	-3.89252042770386	3.50031876564026	-0.00782300252467394	0.00711201597005129	0.00516396993771195	0.00613799272105098
794	68.680305480957	-4.54186916351318	3.11070966720581	0.00841071270406246	-0.00100484199356288	0.000293855206109583	0.00581331877037883
795	67.3816070556641	-3.56784605979919	2.656165599823	0.000943203864153475	-0.0100957229733467	-0.00230353930965066	0.0103587592020631
796	68.680305480957	-3.89252042770386	3.04577469825745	-0.00522560812532902	-0.00132951640989631	-0.000680167751852423	-0.00360223650932312
797	67.3816070556641	-4.21719455718994	2.98083996772766	0.00159255252219737	0.00483929552137852	0.00678734155371785	-0.000355493422830477
798	68.680305480957	-5.19121742248535	3.43538379669189	0.0022419011220336	-0.00847235135734081	-0.00360223650932312	-0.00652430532500148
799	66.7322616577148	-4.86654329299927	3.1756443977356	0.000293855206109583	-0.0136671401560307	0.00126787810586393	-0.00684897974133492
800	69.3296508789063	-4.86654329299927	3.43538379669189	0.00678734155371785	-0.00197886489331722	0.00321592413820326	-0.00197886489331722
801	68.0309600830078	-5.19121742248535	3.30551409721375	0.00613799272105098	0.000293855206109583	-0.00619963090866804	-3.08191010844894e-05
802	66.0829086303711	-3.56784605979919	3.24057936668396	-0.0198359526693821	0.00743668992072344	0.00191722682211548	-0.00717365415766835
803	66.7322616577148	-4.86654329299927	3.24057936668396	0.0288651939481497	0.0126314787194133	-0.0110697457566857	-0.00555028254166245
804	64.7842102050781	-3.89252042770386	3.24057936668396	-0.00879702530801296	-0.00392691092565656	-0.00814767740666866	-0.00555028254166245
805	67.3816070556641	-4.86654329299927	3.43538379669189	-0.00425158534198999	-0.00425158534198999	-0.0113944197073579	-0.00619963090866804
806	67.3816070556641	-3.89252042770386	3.1756443977356	-0.00522560812532902	0.00678734155371785	-0.00197886489331722	-0.00717365415766835
807	66.7322616577148	-3.89252042770386	2.78603529930115	-0.00684897974133492	0.00354059832170606	0.00808603875339031	0.00289124972186983
808	68.680305480957	-3.89252042770386	2.72110033035278	-0.00132951640989631	0.00191722682211548	-0.00684897974133492	0.00126787810586393
809	66.7322616577148	-3.56784605979919	2.85097002983093	-0.00457625929266214	-3.08191010844894e-05	-0.00619963090866804	0.00613799272105098
810	68.0309600830078	-4.54186916351318	3.04577469825745	-0.000355493422830477	-0.00717365415766835	-0.0113944197073579	0.00711201597005129
811	67.3816070556641	-3.24317169189453	2.98083996772766	-0.0113944197073579	0.000943203864153475	0.000293855206109583	0.00126787810586393
812	68.0309600830078	-5.19121742248535	3.50031876564026	-0.00912170019000769	0.00548864435404539	0.00289124972186983	0.00126787810586393
813	68.0309600830078	-4.86654329299927	2.85097002983093	0.0158782228827477	-0.00555028254166245	0.00711201597005129	-3.08191010844894e-05
814	68.0309600830078	-5.84056615829468	2.9159049987793	-0.00100484199356288	-0.00555028254166245	0.0126314787194133	-3.08191010844894e-05
815	68.680305480957	-6.16524076461792	2.85097002983093	0.0149041991680861	-0.00782300252467394	-0.00847235135734081	0.00386527273803949
816	68.0309600830078	-4.54186916351318	3.1756443977356	-0.00555028254166245	0.00159255252219737	0.00191722682211548	-0.00327756232582033
817	68.0309600830078	-5.19121742248535	3.37044906616211	0.00451462110504508	0.00354059832170606	0.00646266713738441	-0.00132951640989631
818	66.0829086303711	-4.86654329299927	3.43538379669189	-0.0152905117720366	0.0022419011220336	0.0022419011220336	-0.00165419070981443
819	62.8361663818359	-4.86654329299927	3.50031876564026	0.0142548503354192	0.000293855206109583	0.00581331877037883	0.00418994715437293
820	66.7322616577148	-4.21719455718994	2.9159049987793	0.00418994715437293	0.000618529506027699	-0.00814767740666866	-0.000355493422830477
821	68.680305480957	-4.54186916351318	3.04577469825745	-0.000680167751852423	0.000943203864153475	-0.00360223650932312	-0.00132951640989631
822	66.7322616577148	-4.21719455718994	3.30551409721375	-0.00814767740666866	0.00743668992072344	-0.00132951640989631	-0.00619963090866804
823	67.3816070556641	-4.21719455718994	3.11070966720581	0.00354059832170606	0.00126787810586393	-0.0133424662053585	-0.00165419070981443
824	66.7322616577148	-4.86654329299927	3.43538379669189	-0.00230353930965066	-0.00392691092565656	-0.00912170019000769	-0.00457625929266214
825	69.3296508789063	-5.19121742248535	3.43538379669189	-0.00392691092565656	-0.00327756232582033	-0.00230353930965066	-0.00132951640989631
826	67.3816070556641	-3.89252042770386	3.1756443977356	-0.00197886489331722	-0.00132951640989631	-0.00977104809135199	-0.00230353930965066
827	66.7322616577148	-4.86654329299927	2.78603529930115	-0.00490093370899558	0.00159255252219737	-0.00392691092565656	-0.00230353930965066
828	67.3816070556641	-5.19121742248535	3.1756443977356	0.00126787810586393	-0.00717365415766835	-0.00619963090866804	0.000618529506027699
829	67.3816070556641	-5.19121742248535	3.04577469825745	-0.00555028254166245	-0.00555028254166245	-0.0107450718060136	0.00873538758605719
830	68.0309600830078	-5.19121742248535	3.24057936668396	0.000293855206109583	0.000293855206109583	-0.00360223650932312	0.0022419011220336
831	67.3816070556641	-4.54186916351318	3.50031876564026	-0.00587495695799589	0.00126787810586393	-0.00847235135734081	0.00743668992072344
832	68.0309600830078	-4.21719455718994	3.50031876564026	-0.000680167751852423	0.00873538758605719	-0.00295288790948689	0.00354059832170606
833	65.4335632324219	-5.19121742248535	3.30551409721375	-0.0107450718060136	0.00386527273803949	0.000943203864153475	0.00191722682211548
834	65.4335632324219	-4.54186916351318	3.24057936668396	0.00159255252219737	0.000618529506027699	0.00451462110504508	0.00938473641872406
835	68.0309600830078	-5.51589202880859	3.24057936668396	-0.00230353930965066	-0.00425158534198999	0.00126787810586393	0.000943203864153475
836	68.680305480957	-6.16524076461792	3.24057936668396	0.000943203864153475	0.00451462110504508	0.00256657530553639	-0.00295288790948689
837	69.3296508789063	-5.84056615829468	3.1756443977356	-0.0133424662053585	-0.00165419070981443	0.00548864435404539	0.00191722682211548
838	68.0309600830078	-5.51589202880859	3.30551409721375	-0.00652430532500148	0.000618529506027699	-0.00360223650932312	0.000943203864153475
839	69.3296508789063	-5.51589202880859	2.98083996772766	-0.00717365415766835	0.00776136433705688	-0.00522560812532902	0.00191722682211548
840	69.3296508789063	-5.51589202880859	3.11070966720581	0.00354059832170606	-0.00814767740666866	0.0103587592020631	-0.00522560812532902
841	68.0309600830078	-4.86654329299927	3.11070966720581	-0.00425158534198999	0.00159255252219737	-0.00587495695799589	-0.0026282137259841
842	68.0309600830078	-6.489914894104	3.1756443977356	-0.00230353930965066	0.00418994715437293	0.00743668992072344	-0.00425158534198999
843	67.3816070556641	-5.51589202880859	2.98083996772766	0.00743668992072344	0.00581331877037883	-0.00977104809135199	-0.00912170019000769
844	69.3296508789063	-6.81458902359009	3.69512343406677	0.000618529506027699	0.00126787810586393	-0.0107450718060136	-0.00555028254166245
845	68.0309600830078	-4.21719455718994	2.9159049987793	0.00126787810586393	0.00581331877037883	-0.00717365415766835	-0.0126931173726916
846	66.0829086303711	-4.54186916351318	2.9159049987793	0.000293855206109583	0.00159255252219737	-0.00490093370899558	0.00711201597005129
847	65.4335632324219	-4.54186916351318	2.98083996772766	-0.00555028254166245	0.0113327819854021	-0.00132951640989631	-0.00522560812532902
848	64.1348648071289	-4.21719455718994	2.98083996772766	-0.0026282137259841	0.00159255252219737	-0.00587495695799589	0.000618529506027699
849	67.3816070556641	-4.86654329299927	2.98083996772766	-0.000355493422830477	-0.00425158534198999	-0.00652430532500148	0.00321592413820326
850	68.0309600830078	-5.51589202880859	3.43538379669189	0.0106834331527352	0.00321592413820326	-0.0113944197073579	0.00386527273803949
851	68.680305480957	-5.51589202880859	2.98083996772766	-0.00132951640989631	0.0022419011220336	-0.00652430532500148	0.00516396993771195
852	68.0309600830078	-3.89252042770386	2.33149123191833	0.00159255252219737	0.00581331877037883	-0.00100484199356288	-0.00879702530801296
853	69.3296508789063	-5.51589202880859	3.11070966720581	0.00354059832170606	-0.000680167751852423	0.00321592413820326	0.00418994715437293
854	67.3816070556641	-4.21719455718994	2.85097002983093	-0.000355493422830477	-0.00327756232582033	0.00191722682211548	0.0200989879667759
855	69.97900390625	-5.84056615829468	3.24057936668396	0.00256657530553639	-0.00490093370899558	-0.00295288790948689	0.00321592413820326
856	69.3296508789063	-6.489914894104	3.50031876564026	-0.0026282137259841	-0.00619963090866804	-0.00360223650932312	0.00418994715437293
857	68.680305480957	-5.84056615829468	3.11070966720581	-0.00490093370899558	-0.00360223650932312	-0.000680167751852423	-0.00457625929266214
858	68.680305480957	-5.19121742248535	2.9159049987793	0.00841071270406246	-0.00165419070981443	0.000943203864153475	-0.00295288790948689
859	68.680305480957	-6.16524076461792	2.98083996772766	-0.00100484199356288	-0.00392691092565656	0.00191722682211548	-0.00457625929266214
860	68.0309600830078	-5.51589202880859	3.43538379669189	0.00808603875339031	-0.000355493422830477	-0.000355493422830477	0.00386527273803949
861	66.7322616577148	-4.86654329299927	3.24057936668396	-0.00165419070981443	-0.00165419070981443	-0.00360223650932312	0.00808603875339031
862	66.7322616577148	-4.54186916351318	3.24057936668396	-0.00977104809135199	0.00386527273803949	0.00581331877037883	0.00841071270406246
863	65.4335632324219	-4.54186916351318	3.56525373458862	-0.000355493422830477	0.0100340843200684	-0.0175632312893867	-0.00392691092565656
864	68.680305480957	-5.51589202880859	3.37044906616211	0.00126787810586393	0.00451462110504508	-0.00555028254166245	-0.0107450718060136
865	67.3816070556641	-5.19121742248535	3.11070966720581	-0.00295288790948689	0.011982130818069	-0.00457625929266214	0.00483929552137852
866	68.0309600830078	-4.54186916351318	2.85097002983093	-3.08191010844894e-05	0.00776136433705688	-0.00425158534198999	-0.00522560812532902
867	67.3816070556641	-4.54186916351318	2.98083996772766	-0.0136671401560307	0.00191722682211548	-0.00977104809135199	-0.00684897974133492
868	68.0309600830078	-4.86654329299927	3.24057936668396	0.00321592413820326	0.00581331877037883	-0.00457625929266214	-0.00197886489331722
869	66.7322616577148	-3.89252042770386	3.11070966720581	-0.00165419070981443	-0.00392691092565656	-0.00782300252467394	-0.00490093370899558
870	69.3296508789063	-5.51589202880859	3.11070966720581	-0.00425158534198999	-0.00165419070981443	-0.00814767740666866	0.00321592413820326
871	69.3296508789063	-7.13926362991333	3.30551409721375	-0.00717365415766835	-0.0120437685400248	-0.00230353930965066	0.00159255252219737
872	66.7322616577148	-5.51589202880859	2.9159049987793	-0.00230353930965066	-0.00360223650932312	0.00581331877037883	-0.00327756232582033
873	69.3296508789063	-5.84056615829468	3.24057936668396	-3.08191010844894e-05	-0.00425158534198999	0.00191722682211548	0.00581331877037883
874	68.0309600830078	-4.54186916351318	3.04577469825745	0.0145795252174139	0.000293855206109583	-0.00392691092565656	0.00354059832170606
875	66.7322616577148	-5.51589202880859	3.50031876564026	0.00743668992072344	-3.08191010844894e-05	-0.00587495695799589	0.00418994715437293
876	66.0829086303711	-5.19121742248535	3.11070966720581	-0.00684897974133492	-0.00197886489331722	0.000293855206109583	0.000943203864153475
877	67.3816070556641	-5.51589202880859	2.656165599823	-0.00522560812532902	-0.00197886489331722	0.00256657530553639	-0.00392691092565656
878	69.3296508789063	-4.54186916351318	2.78603529930115	0.00159255252219737	0.00516396993771195	0.0113327819854021	0.00386527273803949
879	68.680305480957	-5.19121742248535	3.37044906616211	0.00678734155371785	0.00516396993771195	-0.00684897974133492	0.00159255252219737
880	69.3296508789063	-6.16524076461792	3.37044906616211	0.00418994715437293	-0.000680167751852423	-0.00230353930965066	-0.000355493422830477
881	67.3816070556641	-3.89252042770386	2.9159049987793	-3.08191010844894e-05	0.00354059832170606	0.000943203864153475	0.000943203864153475
882	67.3816070556641	-5.19121742248535	3.11070966720581	-0.00782300252467394	-0.000680167751852423	0.00516396993771195	-0.00100484199356288
883	68.0309600830078	-4.54186916351318	2.9159049987793	0.000618529506027699	0.00256657530553639	-0.00230353930965066	-0.00652430532500148
884	68.0309600830078	-5.84056615829468	3.1756443977356	-0.00425158534198999	0.00256657530553639	-0.00977104809135199	-0.0100957229733467
885	67.3816070556641	-5.51589202880859	2.85097002983093	0.000618529506027699	0.00191722682211548	-0.00782300252467394	-0.00165419070981443
886	67.3816070556641	-5.51589202880859	2.98083996772766	-0.00587495695799589	-0.00295288790948689	-0.00360223650932312	0.0022419011220336
887	67.3816070556641	-4.86654329299927	3.43538379669189	-0.0107450718060136	0.00711201597005129	0.000293855206109583	-0.00814767740666866
888	66.7322616577148	-4.54186916351318	3.43538379669189	-0.00197886489331722	0.00808603875339031	-0.00522560812532902	0.00386527273803949
889	65.4335632324219	-4.54186916351318	3.11070966720581	0.00191722682211548	-0.00100484199356288	-0.00360223650932312	0.00386527273803949
890	66.7322616577148	-4.54186916351318	2.9159049987793	-0.0113944197073579	-0.00457625929266214	-0.00197886489331722	0.00548864435404539
891	66.7322616577148	-5.19121742248535	3.11070966720581	-0.00652430532500148	0.00841071270406246	0.00646266713738441	0.00841071270406246
892	68.0309600830078	-4.86654329299927	2.98083996772766	-0.0100957229733467	0.00906006153672934	0.00191722682211548	-0.00522560812532902
893	69.3296508789063	-5.19121742248535	3.24057936668396	0.00289124972186983	0.00126787810586393	0.00159255252219737	-3.08191010844894e-05
894	66.7322616577148	-4.86654329299927	3.11070966720581	0.0142548503354192	-0.00717365415766835	0.00126787810586393	0.0116574559360743
895	69.3296508789063	-5.51589202880859	3.30551409721375	-0.00197886489331722	-0.00197886489331722	0.00191722682211548	0.000618529506027699
896	68.680305480957	-5.19121742248535	2.78603529930115	0.00354059832170606	-0.00360223650932312	-0.00457625929266214	0.00126787810586393
897	68.680305480957	-4.54186916351318	2.85097002983093	0.00938473641872406	0.00418994715437293	-0.00100484199356288	-0.00327756232582033
898	66.7322616577148	-4.54186916351318	2.9159049987793	0.0103587592020631	0.00646266713738441	0.00126787810586393	0.00159255252219737
899	68.680305480957	-6.16524076461792	3.11070966720581	0.00418994715437293	-0.00814767740666866	-0.00977104809135199	-0.00360223650932312
900	68.0309600830078	-6.81458902359009	3.37044906616211	0.00126787810586393	-0.00749832857400179	0.00906006153672934	-0.00100484199356288
901	67.3816070556641	-4.86654329299927	3.63018846511841	-0.000355493422830477	-0.000680167751852423	-0.0026282137259841	-0.00782300252467394
902	68.680305480957	-4.21719455718994	3.04577469825745	-0.00100484199356288	0.00159255252219737	0.00483929552137852	-0.00879702530801296
903	65.4335632324219	-3.89252042770386	3.11070966720581	-0.00327756232582033	0.0022419011220336	-0.00100484199356288	-0.00587495695799589
904	67.3816070556641	-5.19121742248535	3.1756443977356	-0.00490093370899558	0.00386527273803949	-0.0126931173726916	-0.00230353930965066
905	65.4335632324219	-4.21719455718994	2.98083996772766	-0.00944637414067984	-0.00132951640989631	0.000293855206109583	-0.00717365415766835
906	66.0829086303711	-4.54186916351318	3.04577469825745	-0.00587495695799589	0.00581331877037883	-0.0100957229733467	-0.00360223650932312
907	69.3296508789063	-5.51589202880859	3.43538379669189	-0.00717365415766835	0.00743668992072344	-0.00587495695799589	-0.00132951640989631
908	68.0309600830078	-5.51589202880859	3.43538379669189	0.000618529506027699	0.00613799272105098	-0.00684897974133492	0.00256657530553639
909	68.0309600830078	-4.54186916351318	2.59123063087463	0.00711201597005129	0.00191722682211548	-0.0107450718060136	0.00613799272105098
910	67.3816070556641	-3.89252042770386	2.9159049987793	0.000293855206109583	-3.08191010844894e-05	-0.00522560812532902	0.00126787810586393
911	68.680305480957	-5.51589202880859	3.56525373458862	0.000618529506027699	-0.00230353930965066	0.00483929552137852	-0.000355493422830477
912	67.3816070556641	-5.19121742248535	3.24057936668396	-0.00490093370899558	0.00548864435404539	0.00808603875339031	-0.00944637414067984
913	68.680305480957	-6.489914894104	3.24057936668396	0.00418994715437293	-0.00522560812532902	0.00483929552137852	0.00126787810586393
914	67.3816070556641	-6.81458902359009	3.69512343406677	0.00418994715437293	-0.00944637414067984	-0.00295288790948689	-0.000680167751852423
915	68.680305480957	-4.86654329299927	3.1756443977356	-0.00295288790948689	-0.00847235135734081	0.0103587592020631	0.00418994715437293
916	68.680305480957	-4.21719455718994	3.1756443977356	-0.0152905117720366	-0.000355493422830477	0.0022419011220336	0.0165275707840919
917	66.0829086303711	-3.89252042770386	3.04577469825745	-0.00490093370899558	-0.0026282137259841	0.000943203864153475	-0.00230353930965066
918	64.7842102050781	-4.54186916351318	2.98083996772766	-0.00360223650932312	0.00159255252219737	0.00906006153672934	-0.00295288790948689
919	68.0309600830078	-4.54186916351318	2.98083996772766	-3.08191010844894e-05	0.000943203864153475	0.00386527273803949	0.00581331877037883
920	67.3816070556641	-4.86654329299927	3.50031876564026	-0.000355493422830477	0.00386527273803949	-0.00230353930965066	0.00483929552137852
921	68.0309600830078	-5.84056615829468	3.24057936668396	0.0113327819854021	0.00126787810586393	-0.00392691092565656	-0.00360223650932312
922	67.3816070556641	-4.54186916351318	2.59123063087463	0.00159255252219737	0.00256657530553639	-0.00619963090866804	-0.0139918150380254
923	67.3816070556641	-4.86654329299927	2.98083996772766	-3.08191010844894e-05	0.0113327819854021	-0.00619963090866804	-0.00360223650932312
924	68.680305480957	-4.86654329299927	3.11070966720581	0.00418994715437293	0.00548864435404539	-0.00912170019000769	-0.0126931173726916
925	67.3816070556641	-4.21719455718994	2.98083996772766	0.00386527273803949	0.00646266713738441	-0.00425158534198999	-0.00522560812532902
926	68.0309600830078	-5.51589202880859	3.37044906616211	-0.00522560812532902	0.00126787810586393	-3.08191010844894e-05	0.00159255252219737
927	68.680305480957	-6.489914894104	3.50031876564026	-0.00490093370899558	-0.0026282137259841	-0.00587495695799589	-0.00457625929266214
928	68.0309600830078	-6.489914894104	3.30551409721375	-0.000680167751852423	0.000293855206109583	-0.0110697457566857	0.00191722682211548
929	68.0309600830078	-4.21719455718994	3.1756443977356	-0.00295288790948689	-0.00132951640989631	-0.00100484199356288	0.00613799272105098
930	66.7322616577148	-4.21719455718994	2.9159049987793	-0.0026282137259841	0.000293855206109583	-0.00555028254166245	-0.00295288790948689
931	67.3816070556641	-5.51589202880859	3.1756443977356	-0.0123684434220195	0.00808603875339031	-0.000680167751852423	0.00321592413820326
932	64.1348648071289	-5.51589202880859	3.37044906616211	-0.00847235135734081	0.00483929552137852	0.000293855206109583	0.000618529506027699
933	68.0309600830078	-5.51589202880859	3.56525373458862	-0.00684897974133492	0.00483929552137852	0.000943203864153475	0.00548864435404539
934	68.680305480957	-5.19121742248535	3.56525373458862	0.00776136433705688	-0.00425158534198999	0.00581331877037883	0.00711201597005129
935	68.680305480957	-5.51589202880859	3.11070966720581	0.00321592413820326	-0.00165419070981443	0.00646266713738441	0.00711201597005129
936	66.7322616577148	-4.21719455718994	2.656165599823	-0.00360223650932312	-0.00522560812532902	-0.00295288790948689	0.00841071270406246
937	66.0829086303711	-3.89252042770386	2.9159049987793	0.000618529506027699	-0.00327756232582033	0.0171769186854362	-0.00587495695799589
938	67.3816070556641	-3.89252042770386	3.24057936668396	-0.00522560812532902	-0.00327756232582033	0.00256657530553639	-0.00100484199356288
939	66.7322616577148	-3.89252042770386	3.11070966720581	0.00548864435404539	0.00289124972186983	0.00256657530553639	0.00451462110504508
940	68.0309600830078	-6.489914894104	3.50031876564026	0.00159255252219737	-0.00879702530801296	-0.00619963090866804	-0.00327756232582033
941	67.3816070556641	-6.489914894104	3.43538379669189	0.00159255252219737	-0.00879702530801296	0.00808603875339031	-0.00197886489331722
942	67.3816070556641	-5.19121742248535	2.78603529930115	-0.00327756232582033	0.00126787810586393	-0.00360223650932312	-0.0104203969240189
943	67.3816070556641	-4.54186916351318	2.98083996772766	0.00386527273803949	0.00581331877037883	-0.0120437685400248	-0.00587495695799589
944	68.0309600830078	-4.54186916351318	2.98083996772766	0.00516396993771195	0.00483929552137852	-0.0113944197073579	-0.000355493422830477
945	65.4335632324219	-4.86654329299927	3.11070966720581	-0.00230353930965066	0.00516396993771195	-0.0117190945893526	0.00289124972186983
946	64.1348648071289	-5.19121742248535	3.56525373458862	-0.00360223650932312	0.00678734155371785	-0.00392691092565656	-0.00749832857400179
947	67.3816070556641	-5.51589202880859	3.24057936668396	-0.00490093370899558	0.00321592413820326	-0.000680167751852423	0.00418994715437293
948	68.0309600830078	-5.84056615829468	3.11070966720581	0.000293855206109583	0.00483929552137852	-0.00652430532500148	0.00548864435404539
949	66.0829086303711	-5.19121742248535	3.04577469825745	0.00841071270406246	-0.000680167751852423	-0.0113944197073579	0.00711201597005129
950	68.0309600830078	-4.54186916351318	2.656165599823	-3.08191010844894e-05	-0.00295288790948689	-0.00555028254166245	-0.00879702530801296
951	68.0309600830078	-4.54186916351318	3.04577469825745	-0.00165419070981443	0.00483929552137852	0.00289124972186983	0.00678734155371785
952	68.0309600830078	-5.51589202880859	3.88992786407471	-0.00100484199356288	0.00970941036939621	-0.00165419070981443	-0.00490093370899558
953	68.0309600830078	-4.21719455718994	3.43538379669189	0.000618529506027699	-0.00165419070981443	0.0155535480007529	-0.00295288790948689
954	67.3816070556641	-5.84056615829468	3.30551409721375	0.00418994715437293	-0.00327756232582033	0.000943203864153475	-0.00879702530801296
955	69.3296508789063	-6.489914894104	3.11070966720581	0.00289124972186983	-0.00522560812532902	-0.00100484199356288	0.00970941036939621
956	66.7322616577148	-4.21719455718994	3.04577469825745	0.00256657530553639	-0.0120437685400248	0.0113327819854021	-0.00197886489331722
957	67.3816070556641	-4.21719455718994	3.1756443977356	0.000618529506027699	-0.00100484199356288	-0.00782300252467394	-0.00360223650932312
958	66.7322616577148	-4.21719455718994	3.11070966720581	-0.00490093370899558	0.000618529506027699	0.00678734155371785	-0.00619963090866804
959	64.7842102050781	-4.21719455718994	3.43538379669189	0.00321592413820326	0.00938473641872406	0.000618529506027699	0.000943203864153475
960	66.0829086303711	-5.19121742248535	3.11070966720581	0.0272418223321438	-0.0104203969240189	-0.00197886489331722	0.00126787810586393
961	67.3816070556641	-5.19121742248535	3.11070966720581	-0.00425158534198999	0.000293855206109583	0.00354059832170606	-0.00619963090866804
962	68.0309600830078	-4.21719455718994	2.98083996772766	-0.00425158534198999	0.00808603875339031	-0.0026282137259841	-0.00132951640989631
963	67.3816070556641	-4.86654329299927	2.98083996772766	0.00159255252219737	0.0155535480007529	-0.017887907102704	-0.00912170019000769
964	67.3816070556641	-4.21719455718994	2.9159049987793	0.00678734155371785	0.000943203864153475	-0.00912170019000769	-0.00327756232582033
965	67.3816070556641	-4.54186916351318	3.24057936668396	0.0132808275520802	0.000293855206109583	-0.00944637414067984	-0.00457625929266214
966	68.0309600830078	-4.86654329299927	3.24057936668396	-3.08191010844894e-05	-0.00132951640989631	-0.00490093370899558	0.00191722682211548
967	69.97900390625	-5.51589202880859	2.98083996772766	-0.00197886489331722	0.00808603875339031	-0.00619963090866804	-0.0100957229733467
968	68.0309600830078	-5.84056615829468	3.1756443977356	0.00418994715437293	-0.00522560812532902	-0.00165419070981443	0.000618529506027699
969	69.3296508789063	-6.81458902359009	3.50031876564026	-0.00100484199356288	-0.00230353930965066	-0.00522560812532902	-0.00100484199356288
970	67.3816070556641	-4.54186916351318	3.30551409721375	0.00289124972186983	0.000943203864153475	-0.00392691092565656	-0.00392691092565656
971	68.0309600830078	-3.56784605979919	3.1756443977356	0.00386527273803949	0.00191722682211548	0.000293855206109583	0.00418994715437293
972	67.3816070556641	-5.19121742248535	3.43538379669189	-0.00522560812532902	0.00451462110504508	-0.00360223650932312	0.000943203864153475
973	64.7842102050781	-3.89252042770386	2.72110033035278	-0.00132951640989631	0.00256657530553639	0.00256657530553639	0.00354059832170606
974	67.3816070556641	-5.19121742248535	2.9159049987793	0.00418994715437293	-0.00230353930965066	-0.00295288790948689	0.00970941036939621
975	68.0309600830078	-3.56784605979919	3.1756443977356	0.00970941036939621	-0.00165419070981443	-0.0026282137259841	0.00159255252219737
976	67.3816070556641	-4.21719455718994	3.37044906616211	-0.00652430532500148	0.00581331877037883	-0.00944637414067984	0.00646266713738441
977	68.0309600830078	-3.89252042770386	2.85097002983093	0.00581331877037883	0.00483929552137852	0.00191722682211548	0.000293855206109583
978	67.3816070556641	-3.56784605979919	3.04577469825745	0.000618529506027699	-0.00327756232582033	0.00159255252219737	0.00386527273803949
979	67.3816070556641	-4.54186916351318	2.72110033035278	-0.00165419070981443	0.00289124972186983	-0.00360223650932312	0.00548864435404539
980	68.0309600830078	-3.89252042770386	2.656165599823	0.00451462110504508	-0.00587495695799589	-0.00100484199356288	0.00386527273803949
981	68.680305480957	-5.19121742248535	3.11070966720581	-0.00490093370899558	-0.00295288790948689	-0.00197886489331722	0.00483929552137852
982	66.7322616577148	-5.51589202880859	2.85097002983093	-3.08191010844894e-05	0.0022419011220336	0.00321592413820326	-0.00327756232582033
983	69.3296508789063	-6.489914894104	3.24057936668396	0.00126787810586393	-0.00879702530801296	0.00418994715437293	-0.00392691092565656
984	67.3816070556641	-4.21719455718994	3.11070966720581	0.00354059832170606	-0.00327756232582033	-0.00749832857400179	-0.00425158534198999
985	66.0829086303711	-5.19121742248535	3.37044906616211	-0.0026282137259841	-0.00327756232582033	-0.00717365415766835	-0.00392691092565656
986	66.7322616577148	-5.19121742248535	3.11070966720581	-0.0139918150380254	0.00126787810586393	-0.00587495695799589	-0.000355493422830477
987	65.4335632324219	-4.86654329299927	3.11070966720581	-0.0172385573387146	0.0142548503354192	0.00418994715437293	0.00678734155371785
988	67.3816070556641	-5.51589202880859	3.1756443977356	-0.00555028254166245	-0.00100484199356288	-0.00717365415766835	0.00256657530553639
989	68.680305480957	-5.51589202880859	3.50031876564026	-0.00425158534198999	0.00711201597005129	-0.00392691092565656	0.00711201597005129
990	67.3816070556641	-4.86654329299927	3.37044906616211	-0.00230353930965066	0.00678734155371785	-0.0100957229733467	0.00289124972186983
991	68.680305480957	-4.54186916351318	3.30551409721375	-0.00197886489331722	-0.00197886489331722	-0.00392691092565656	-0.00100484199356288
992	68.680305480957	-4.21719455718994	2.72110033035278	-0.00425158534198999	0.00678734155371785	-0.00327756232582033	-0.00100484199356288
993	67.3816070556641	-4.21719455718994	3.1756443977356	0.00191722682211548	0.00711201597005129	0.00581331877037883	-0.0104203969240189
994	68.680305480957	-5.19121742248535	3.37044906616211	-0.00555028254166245	-0.00327756232582033	0.00354059832170606	0.00613799272105098
995	66.7322616577148	-5.19121742248535	3.04577469825745	0.00354059832170606	-0.00197886489331722	0.0022419011220336	-3.08191010844894e-05
996	68.0309600830078	-5.51589202880859	3.1756443977356	-0.00132951640989631	-0.0149658378213644	0.00321592413820326	0.00191722682211548
997	66.7322616577148	-5.51589202880859	3.50031876564026	-0.00132951640989631	-0.000680167751852423	0.000293855206109583	-0.00165419070981443
998	67.3816070556641	-5.19121742248535	3.43538379669189	0.00159255252219737	0.00126787810586393	-0.00197886489331722	-0.0107450718060136
999	66.7322616577148	-3.89252042770386	2.85097002983093	0.000293855206109583	-0.00230353930965066	0.00126787810586393	-0.00619963090866804
1000	65.4335632324219	-4.21719455718994	3.04577469825745	-0.00555028254166245	-0.00295288790948689	-0.000680167751852423	-0.00197886489331722
1001	67.3816070556641	-5.19121742248535	3.1756443977356	-0.0130177913233638	-0.00717365415766835	-0.00230353930965066	-0.00132951640989631
1002	66.0829086303711	-4.86654329299927	3.1756443977356	-0.000355493422830477	0.00906006153672934	0.0022419011220336	-0.00977104809135199
1003	69.97900390625	-5.19121742248535	3.50031876564026	-0.00132951640989631	0.0145795252174139	-0.0100957229733467	-0.00327756232582033
1004	66.0829086303711	-3.56784605979919	2.98083996772766	0.000943203864153475	0.00126787810586393	-0.00490093370899558	-0.00587495695799589
1005	68.680305480957	-5.19121742248535	2.85097002983093	-0.00327756232582033	0.000293855206109583	-0.00652430532500148	-0.00132951640989631
1006	69.3296508789063	-4.86654329299927	2.9159049987793	-0.0107450718060136	-3.08191010844894e-05	-0.00847235135734081	-0.00100484199356288
1007	68.680305480957	-5.19121742248535	2.9159049987793	-0.00782300252467394	-0.00295288790948689	-0.00360223650932312	-0.0026282137259841
1008	69.3296508789063	-5.51589202880859	3.04577469825745	-0.00457625929266214	0.00548864435404539	-0.00749832857400179	0.0022419011220336
1009	69.97900390625	-5.51589202880859	3.30551409721375	-0.00197886489331722	0.00483929552137852	-0.00425158534198999	0.00711201597005129
1010	68.680305480957	-6.489914894104	3.50031876564026	0.000943203864153475	-0.00717365415766835	-0.00360223650932312	-0.00100484199356288
1011	66.7322616577148	-4.86654329299927	2.9159049987793	-0.00425158534198999	-0.00132951640989631	-0.00977104809135199	-0.00392691092565656
1012	69.3296508789063	-5.51589202880859	3.1756443977356	-0.00100484199356288	0.00483929552137852	0.00159255252219737	0.00581331877037883
1013	66.7322616577148	-4.21719455718994	2.9159049987793	0.000293855206109583	-0.000680167751852423	0.00646266713738441	0.00191722682211548
1014	66.0829086303711	-5.19121742248535	2.9159049987793	0.00126787810586393	-0.000355493422830477	0.00126787810586393	0.01100810803473
1015	66.0829086303711	-4.21719455718994	3.04577469825745	-0.00425158534198999	-0.00652430532500148	-0.00100484199356288	0.00386527273803949
1016	67.3816070556641	-4.86654329299927	3.43538379669189	-0.00490093370899558	-0.00100484199356288	0.00581331877037883	0.00191722682211548
1017	68.680305480957	-5.51589202880859	3.50031876564026	0.00418994715437293	0.00126787810586393	-0.00165419070981443	0.00776136433705688
1018	68.680305480957	-5.19121742248535	3.11070966720581	0.0022419011220336	-0.0026282137259841	0.00711201597005129	-0.00522560812532902
1019	68.0309600830078	-5.19121742248535	2.85097002983093	0.00776136433705688	0.00516396993771195	-0.00230353930965066	0.00548864435404539
1020	69.97900390625	-5.84056615829468	2.98083996772766	0.0113327819854021	0.0022419011220336	-0.00230353930965066	0.00581331877037883
1021	67.3816070556641	-3.89252042770386	2.9159049987793	0.000293855206109583	0.000943203864153475	-0.00392691092565656	-0.00782300252467394
1022	68.680305480957	-5.51589202880859	3.43538379669189	-0.00392691092565656	0.00191722682211548	-0.00327756232582033	-0.00457625929266214
1023	68.0309600830078	-6.16524076461792	3.37044906616211	-0.00360223650932312	-0.00132951640989631	-0.00652430532500148	-0.0104203969240189
1024	66.0829086303711	-5.19121742248535	2.72110033035278	0.0022419011220336	0.00321592413820326	-0.00684897974133492	0.00126787810586393
1025	68.0309600830078	-5.19121742248535	2.9159049987793	-0.0026282137259841	-0.00327756232582033	-0.00879702530801296	-0.00977104809135199
1026	66.7322616577148	-5.19121742248535	3.04577469825745	-0.00360223650932312	0.00159255252219737	-0.0026282137259841	-0.00879702530801296
1027	68.0309600830078	-5.19121742248535	3.1756443977356	-0.00619963090866804	0.00678734155371785	-0.00100484199356288	-0.00555028254166245
1028	65.4335632324219	-4.21719455718994	3.1756443977356	-0.0100957229733467	0.00483929552137852	-0.0165892094373703	0.00743668992072344
1029	64.1348648071289	-4.54186916351318	3.30551409721375	-0.00749832857400179	-0.00392691092565656	-0.00522560812532902	0.00906006153672934
1030	68.0309600830078	-5.19121742248535	3.11070966720581	-0.000680167751852423	0.00516396993771195	-0.00684897974133492	0.00581331877037883
1031	67.3816070556641	-4.54186916351318	3.24057936668396	0.00191722682211548	0.000618529506027699	0.00483929552137852	0.00321592413820326
1032	69.3296508789063	-5.51589202880859	3.30551409721375	-0.00587495695799589	0.00678734155371785	-0.00749832857400179	0.00256657530553639
1033	68.0309600830078	-5.19121742248535	2.98083996772766	0.00386527273803949	0.00418994715437293	-0.00392691092565656	-0.00100484199356288
1034	67.3816070556641	-4.54186916351318	2.98083996772766	0.00938473641872406	-0.00392691092565656	0.00646266713738441	0.0152288740500808
1035	67.3816070556641	-4.21719455718994	3.24057936668396	0.00808603875339031	-0.00360223650932312	-0.00132951640989631	0.00289124972186983
1036	68.680305480957	-5.84056615829468	3.63018846511841	-0.00295288790948689	-0.00555028254166245	0.000293855206109583	0.00386527273803949
1037	69.3296508789063	-6.16524076461792	3.43538379669189	-0.00425158534198999	-0.00425158534198999	0.00386527273803949	0.00321592413820326
1038	68.680305480957	-5.84056615829468	3.37044906616211	0.00321592413820326	-0.00392691092565656	-0.00522560812532902	0.0022419011220336
1039	69.3296508789063	-5.51589202880859	3.24057936668396	0.00418994715437293	-0.00360223650932312	-0.00327756232582033	0.00581331877037883
1040	67.3816070556641	-4.86654329299927	3.24057936668396	0.00289124972186983	0.00126787810586393	-0.00100484199356288	-0.00717365415766835
1041	66.0829086303711	-4.21719455718994	3.24057936668396	-0.00132951640989631	-0.000680167751852423	-0.00100484199356288	0.00159255252219737
1042	65.4335632324219	-5.19121742248535	3.76005816459656	-0.00230353930965066	-3.08191010844894e-05	-0.000680167751852423	-0.00912170019000769
1043	66.7322616577148	-4.86654329299927	3.37044906616211	-3.08191010844894e-05	0.011982130818069	-0.00392691092565656	-0.00782300252467394
1044	67.3816070556641	-3.89252042770386	3.30551409721375	0.0149041991680861	0.00906006153672934	-0.0107450718060136	-0.00977104809135199
1045	68.0309600830078	-4.54186916351318	3.1756443977356	0.00354059832170606	0.00418994715437293	-0.00847235135734081	-0.0110697457566857
1046	68.680305480957	-5.19121742248535	2.9159049987793	0.00159255252219737	-0.00165419070981443	-0.0133424662053585	-0.00327756232582033
1047	69.3296508789063	-4.21719455718994	2.46136093139648	0.00808603875339031	0.013930176384747	-0.00619963090866804	-0.00132951640989631
1048	68.0309600830078	-4.86654329299927	3.30551409721375	0.00873538758605719	0.00321592413820326	-0.00977104809135199	-0.00490093370899558
1049	69.3296508789063	-5.19121742248535	3.1756443977356	0.00906006153672934	0.000618529506027699	-3.08191010844894e-05	0.00191722682211548
1050	66.0829086303711	-5.19121742248535	2.98083996772766	-0.00132951640989631	0.00581331877037883	-0.00327756232582033	0.00451462110504508
1051	67.3816070556641	-4.86654329299927	2.9159049987793	-0.00555028254166245	0.000293855206109583	-0.00132951640989631	-0.00230353930965066
1052	67.3816070556641	-5.51589202880859	3.11070966720581	-0.000355493422830477	-0.00912170019000769	0.00451462110504508	-0.000680167751852423
1053	69.3296508789063	-5.19121742248535	3.24057936668396	0.00548864435404539	0.00516396993771195	0.00483929552137852	-0.00295288790948689
1054	66.7322616577148	-4.21719455718994	3.24057936668396	0.00191722682211548	0.00354059832170606	0.00776136433705688	0.00743668992072344
1055	65.4335632324219	-4.86654329299927	3.69512343406677	-0.00132951640989631	-0.000680167751852423	0.00256657530553639	0.00646266713738441
1056	66.7322616577148	-4.86654329299927	3.30551409721375	-0.00587495695799589	-0.00490093370899558	-0.00392691092565656	0.000618529506027699
1057	66.7322616577148	-4.54186916351318	3.11070966720581	-0.00327756232582033	0.00743668992072344	0.00678734155371785	-3.08191010844894e-05
1058	68.680305480957	-5.19121742248535	2.9159049987793	0.00159255252219737	0.000943203864153475	-0.0026282137259841	0.000293855206109583
1059	68.0309600830078	-4.54186916351318	3.11070966720581	0.00386527273803949	0.000293855206109583	0.000293855206109583	0.00354059832170606
1060	68.680305480957	-4.86654329299927	3.11070966720581	-0.00587495695799589	-0.00100484199356288	-0.00977104809135199	0.00386527273803949
1061	68.0309600830078	-3.89252042770386	3.24057936668396	-0.00652430532500148	0.00516396993771195	0.00938473641872406	0.00841071270406246
1062	68.0309600830078	-3.89252042770386	3.1756443977356	-0.00132951640989631	0.000943203864153475	0.00159255252219737	0.00354059832170606
1063	69.3296508789063	-4.54186916351318	2.9159049987793	-0.00425158534198999	0.00256657530553639	-0.00782300252467394	-0.000355493422830477
1064	67.3816070556641	-5.51589202880859	3.50031876564026	-0.0100957229733467	-0.0100957229733467	-0.00619963090866804	-0.00327756232582033
1065	68.680305480957	-6.16524076461792	3.43538379669189	-0.000355493422830477	-0.00717365415766835	-0.00977104809135199	-0.00392691092565656
1066	68.680305480957	-5.84056615829468	3.1756443977356	-0.000355493422830477	0.00159255252219737	-0.00912170019000769	-0.00652430532500148
1067	68.680305480957	-3.89252042770386	3.30551409721375	-0.00457625929266214	0.00970941036939621	-0.0120437685400248	-0.000355493422830477
1068	68.0309600830078	-4.86654329299927	3.43538379669189	-0.00360223650932312	-0.00132951640989631	-0.000355493422830477	-0.00295288790948689
1069	66.0829086303711	-4.54186916351318	3.04577469825745	-0.00749832857400179	-0.000680167751852423	-0.00619963090866804	0.00678734155371785
1070	64.7842102050781	-4.54186916351318	3.11070966720581	-0.000680167751852423	0.00678734155371785	-0.00684897974133492	-0.00327756232582033
1071	66.0829086303711	-3.89252042770386	2.85097002983093	0.00678734155371785	0.000618529506027699	-0.00425158534198999	-0.00490093370899558
1072	67.3816070556641	-3.56784605979919	2.98083996772766	-0.00100484199356288	0.00386527273803949	0.000293855206109583	0.00483929552137852
1073	69.3296508789063	-5.19121742248535	3.37044906616211	0.00906006153672934	0.00191722682211548	-0.000355493422830477	-0.00652430532500148
1074	67.3816070556641	-3.56784605979919	3.04577469825745	0.00191722682211548	0.000618529506027699	0.0116574559360743	0.00418994715437293
1075	68.680305480957	-5.19121742248535	3.11070966720581	0.00613799272105098	-0.00490093370899558	-0.0026282137259841	0.00581331877037883
1076	69.3296508789063	-4.86654329299927	2.98083996772766	0.000293855206109583	-0.00425158534198999	-0.00360223650932312	-0.00490093370899558
1077	67.3816070556641	-4.54186916351318	2.9159049987793	-0.00165419070981443	0.0022419011220336	0.00613799272105098	0.00159255252219737
1078	67.3816070556641	-4.86654329299927	2.98083996772766	-0.000355493422830477	-0.00230353930965066	0.000618529506027699	-0.00295288790948689
1079	68.680305480957	-5.19121742248535	3.30551409721375	0.000618529506027699	-0.00684897974133492	0.0113327819854021	-3.08191010844894e-05
1080	68.680305480957	-4.86654329299927	3.56525373458862	0.00126787810586393	-0.00360223650932312	-0.00360223650932312	0.0022419011220336
1081	66.0829086303711	-4.86654329299927	3.69512343406677	-0.00132951640989631	0.00289124972186983	0.00938473641872406	-0.00490093370899558
1082	66.0829086303711	-3.56784605979919	2.85097002983093	-3.08191010844894e-05	0.00970941036939621	-0.00392691092565656	0.00289124972186983
1083	64.1348648071289	-3.56784605979919	2.72110033035278	-0.00684897974133492	0.00159255252219737	-0.00457625929266214	-0.00490093370899558
1084	66.0829086303711	-5.19121742248535	3.24057936668396	-0.0149658378213644	0.00516396993771195	-0.00879702530801296	-0.00522560812532902
1085	68.0309600830078	-4.86654329299927	2.9159049987793	-0.00717365415766835	-0.0026282137259841	-0.00879702530801296	0.00126787810586393
1086	66.7322616577148	-3.24317169189453	3.04577469825745	0.00191722682211548	0.00678734155371785	-0.00977104809135199	-0.00457625929266214
1087	66.7322616577148	-3.56784605979919	3.1756443977356	-0.00912170019000769	0.00873538758605719	-0.0100957229733467	0.00646266713738441
1088	67.3816070556641	-3.56784605979919	2.59123063087463	-0.00100484199356288	-0.00360223650932312	-0.00879702530801296	0.00418994715437293
1089	68.0309600830078	-4.54186916351318	2.3964262008667	0.00126787810586393	0.00451462110504508	-0.0120437685400248	0.00321592413820326
1090	68.680305480957	-4.54186916351318	3.04577469825745	0.00354059832170606	-0.00555028254166245	-0.00197886489331722	0.0100340843200684
1091	67.3816070556641	-3.89252042770386	2.98083996772766	0.00354059832170606	-0.00132951640989631	-0.00652430532500148	0.000618529506027699
1092	68.0309600830078	-3.89252042770386	2.9159049987793	-0.00425158534198999	0.00418994715437293	0.00126787810586393	-3.08191010844894e-05
1093	68.0309600830078	-5.51589202880859	3.43538379669189	0.00191722682211548	0.00126787810586393	0.00256657530553639	0.00678734155371785
1094	67.3816070556641	-4.54186916351318	3.43538379669189	0.0100340843200684	-0.0113944197073579	0.00386527273803949	0.0100340843200684
1095	68.680305480957	-4.86654329299927	2.98083996772766	0.0152288740500808	0.00289124972186983	-0.0026282137259841	-0.00425158534198999
1096	66.0829086303711	-3.89252042770386	2.9159049987793	0.00938473641872406	-0.00360223650932312	-0.00100484199356288	0.00321592413820326
1097	64.7842102050781	-3.89252042770386	3.11070966720581	-0.00847235135734081	0.000618529506027699	0.00841071270406246	-0.00912170019000769
1098	64.7842102050781	-2.91849732398987	2.85097002983093	0.00191722682211548	0.00516396993771195	0.00191722682211548	-0.00230353930965066
1099	66.0829086303711	-3.89252042770386	3.11070966720581	-0.00522560812532902	-0.00327756232582033	-0.00295288790948689	0.00126787810586393
1100	66.7322616577148	-3.56784605979919	3.24057936668396	0.00613799272105098	0.00354059832170606	-0.000680167751852423	-0.00490093370899558
1101	68.0309600830078	-4.21719455718994	3.04577469825745	-0.00619963090866804	0.0022419011220336	-0.00165419070981443	0.00711201597005129
1102	68.0309600830078	-4.86654329299927	2.85097002983093	-0.00295288790948689	0.000293855206109583	-3.08191010844894e-05	-0.00360223650932312
1103	66.7322616577148	-3.24317169189453	2.72110033035278	-0.00197886489331722	0.00646266713738441	-0.00619963090866804	-0.00425158534198999
1104	67.3816070556641	-4.54186916351318	3.04577469825745	-3.08191010844894e-05	-0.00100484199356288	-0.00944637414067984	-0.00555028254166245
1105	68.680305480957	-4.21719455718994	3.56525373458862	0.00256657530553639	0.00191722682211548	-0.0149658378213644	-0.00230353930965066
1106	68.680305480957	-5.84056615829468	3.56525373458862	-0.00327756232582033	0.00289124972186983	-0.0117190945893526	-0.00522560812532902
1107	68.680305480957	-5.84056615829468	3.1756443977356	-0.00814767740666866	0.000943203864153475	-0.00132951640989631	-0.00555028254166245
1108	68.680305480957	-5.84056615829468	3.11070966720581	-0.0026282137259841	-0.00165419070981443	-0.00197886489331722	-0.00425158534198999
1109	67.3816070556641	-4.21719455718994	2.9159049987793	-0.00392691092565656	-0.00327756232582033	0.00126787810586393	0.00906006153672934
1110	67.3816070556641	-3.24317169189453	2.78603529930115	0.00321592413820326	0.000618529506027699	-0.00717365415766835	0.00938473641872406
1111	68.0309600830078	-4.86654329299927	3.37044906616211	-0.0113944197073579	0.00678734155371785	-0.00522560812532902	0.00126787810586393
1112	64.1348648071289	-3.56784605979919	3.1756443977356	-0.00100484199356288	0.0103587592020631	0.00841071270406246	-0.00230353930965066
1113	64.7842102050781	-3.56784605979919	3.11070966720581	0.00743668992072344	0.00418994715437293	-0.00425158534198999	0.0152288740500808
1114	68.0309600830078	-4.86654329299927	3.04577469825745	0.0142548503354192	0.00386527273803949	0.00354059832170606	0.00516396993771195
1115	69.3296508789063	-3.89252042770386	2.78603529930115	0.00743668992072344	-0.000355493422830477	0.00970941036939621	0.0103587592020631
1116	68.680305480957	-3.89252042770386	2.72110033035278	0.0162028968334198	0.000943203864153475	-0.0026282137259841	0.00581331877037883
1117	66.7322616577148	-4.21719455718994	2.9159049987793	-0.00197886489331722	-3.08191010844894e-05	-0.00392691092565656	-0.00522560812532902
1118	68.0309600830078	-5.19121742248535	3.37044906616211	0.00191722682211548	0.0106834331527352	0.00646266713738441	-0.0123684434220195
1119	69.3296508789063	-5.19121742248535	3.43538379669189	0.00418994715437293	-0.00555028254166245	0.00613799272105098	-0.0156151866540313
1120	66.7322616577148	-3.89252042770386	3.1756443977356	0.00548864435404539	0.000943203864153475	0.000943203864153475	-0.00619963090866804
1121	68.0309600830078	-5.19121742248535	2.72110033035278	0.00483929552137852	-0.00684897974133492	0.00191722682211548	-0.00587495695799589
1122	68.680305480957	-6.16524076461792	3.11070966720581	-0.00197886489331722	0.000618529506027699	-0.00132951640989631	-0.00717365415766835
1123	67.3816070556641	-5.19121742248535	3.24057936668396	0.00256657530553639	0.00678734155371785	-0.00847235135734081	-0.0026282137259841
1124	69.3296508789063	-4.86654329299927	3.1756443977356	-0.00652430532500148	0.00159255252219737	-0.00879702530801296	-0.00814767740666866
1125	67.3816070556641	-4.54186916351318	3.30551409721375	-0.00327756232582033	0.0100340843200684	-0.0133424662053585	-0.0026282137259841
1126	66.7322616577148	-4.21719455718994	3.11070966720581	-0.0104203969240189	0.00126787810586393	-0.00652430532500148	0.00159255252219737
1127	65.4335632324219	-4.21719455718994	2.72110033035278	-0.0152905117720366	0.00516396993771195	-0.00230353930965066	-0.00295288790948689
1128	68.0309600830078	-4.86654329299927	2.98083996772766	-0.00132951640989631	0.00418994715437293	-0.00782300252467394	0.0103587592020631
1129	68.0309600830078	-4.54186916351318	3.11070966720581	0.00354059832170606	-0.000355493422830477	-0.00457625929266214	0.00743668992072344
1130	67.3816070556641	-4.21719455718994	3.04577469825745	0.000618529506027699	0.00516396993771195	-0.00749832857400179	0.0123068047687411
1131	68.680305480957	-5.19121742248535	2.85097002983093	0.00126787810586393	0.0022419011220336	-0.00230353930965066	0.00451462110504508
1132	68.680305480957	-5.19121742248535	3.30551409721375	0.00126787810586393	0.00321592413820326	-0.000680167751852423	0.00483929552137852
1133	67.3816070556641	-4.21719455718994	3.11070966720581	0.000293855206109583	0.00451462110504508	-0.00490093370899558	0.00548864435404539
1134	69.3296508789063	-4.54186916351318	3.43538379669189	-0.0026282137259841	0.000618529506027699	0.00386527273803949	0.0188002903014421
1135	69.3296508789063	-4.54186916351318	2.9159049987793	0.0022419011220336	-0.00555028254166245	0.0022419011220336	0.00289124972186983
1136	68.0309600830078	-4.54186916351318	2.98083996772766	-0.000355493422830477	-0.0201606266200542	0.000293855206109583	-0.000680167751852423
1137	66.7322616577148	-4.86654329299927	3.37044906616211	0.000618529506027699	-0.00392691092565656	0.00743668992072344	-3.08191010844894e-05
1138	66.7322616577148	-4.21719455718994	3.50031876564026	-0.000680167751852423	0.00289124972186983	0.00159255252219737	-0.00327756232582033
1139	66.7322616577148	-3.89252042770386	3.30551409721375	0.00548864435404539	-0.00165419070981443	-0.00295288790948689	-0.00295288790948689
1140	67.3816070556641	-5.19121742248535	3.11070966720581	0.00159255252219737	0.00678734155371785	-0.000680167751852423	0.000618529506027699
1141	64.7842102050781	-4.21719455718994	3.24057936668396	-0.00717365415766835	-0.00555028254166245	-0.00457625929266214	-0.00327756232582033
1142	65.4335632324219	-4.86654329299927	2.98083996772766	-0.00197886489331722	0.0022419011220336	0.00483929552137852	0.0022419011220336
1143	68.0309600830078	-5.19121742248535	3.1756443977356	0.00776136433705688	0.00451462110504508	-0.00132951640989631	-0.00555028254166245
1144	66.7322616577148	-4.54186916351318	3.43538379669189	-0.00490093370899558	0.00256657530553639	-0.00717365415766835	-0.00749832857400179
1145	69.97900390625	-5.84056615829468	3.24057936668396	0.000293855206109583	-3.08191010844894e-05	-0.0149658378213644	0.00289124972186983
1146	68.0309600830078	-4.86654329299927	2.656165599823	-0.00522560812532902	-0.000680167751852423	-0.00782300252467394	-0.00652430532500148
1147	68.680305480957	-4.54186916351318	2.85097002983093	-0.00652430532500148	0.00743668992072344	-0.00619963090866804	0.000293855206109583
1148	69.3296508789063	-4.54186916351318	3.30551409721375	-0.00132951640989631	0.00451462110504508	-0.0126931173726916	-0.00295288790948689
1149	68.680305480957	-5.51589202880859	3.43538379669189	-3.08191010844894e-05	-0.00717365415766835	0.00418994715437293	-0.00230353930965066
1150	68.680305480957	-7.13926362991333	3.30551409721375	0.00646266713738441	-0.00977104809135199	-0.00392691092565656	-0.0107450718060136
1151	67.3816070556641	-5.19121742248535	3.30551409721375	-0.00652430532500148	-0.00197886489331722	-0.00490093370899558	-0.00555028254166245
1152	69.97900390625	-5.19121742248535	2.78603529930115	-0.00879702530801296	0.00354059832170606	0.00873538758605719	-0.000680167751852423
1153	67.3816070556641	-3.56784605979919	2.85097002983093	-0.00100484199356288	0.00938473641872406	0.000943203864153475	0.00451462110504508
1154	66.0829086303711	-5.19121742248535	3.50031876564026	-0.00619963090866804	-0.00392691092565656	0.00159255252219737	0.0100340843200684
1155	65.4335632324219	-4.21719455718994	2.85097002983093	-0.00425158534198999	0.000293855206109583	-0.000680167751852423	0.0210730116814375
1156	65.4335632324219	-4.21719455718994	3.1756443977356	0.000618529506027699	0.00126787810586393	-0.00684897974133492	0.00256657530553639
1157	68.680305480957	-4.21719455718994	3.24057936668396	-0.0117190945893526	0.0100340843200684	0.000293855206109583	0.00354059832170606
1158	66.7322616577148	-3.56784605979919	2.85097002983093	0.00873538758605719	0.00386527273803949	0.00613799272105098	-0.000355493422830477
1159	67.3816070556641	-4.21719455718994	2.59123063087463	0.00483929552137852	-0.000680167751852423	-0.00360223650932312	-0.00392691092565656
1160	69.97900390625	-4.86654329299927	2.78603529930115	0.00418994715437293	0.00289124972186983	-0.00457625929266214	-0.00165419070981443
1161	68.0309600830078	-5.51589202880859	3.11070966720581	-0.00230353930965066	0.000293855206109583	-0.00360223650932312	-3.08191010844894e-05
1162	67.3816070556641	-4.54186916351318	2.98083996772766	-0.00425158534198999	0.00678734155371785	0.00581331877037883	-0.00327756232582033
1163	68.680305480957	-5.84056615829468	3.37044906616211	-0.00912170019000769	0.000293855206109583	-0.000680167751852423	-0.00522560812532902
1164	69.3296508789063	-5.84056615829468	3.1756443977356	-0.00360223650932312	-0.00684897974133492	-0.0165892094373703	-0.000355493422830477
1165	69.3296508789063	-5.51589202880859	3.04577469825745	-0.00457625929266214	-0.00327756232582033	-0.00847235135734081	-0.00230353930965066
1166	69.3296508789063	-4.86654329299927	2.98083996772766	-0.0123684434220195	0.000618529506027699	0.000293855206109583	0.00418994715437293
1167	66.0829086303711	-4.54186916351318	2.78603529930115	-0.00587495695799589	0.0116574559360743	-0.00197886489331722	-0.000355493422830477
1168	64.7842102050781	-4.86654329299927	3.1756443977356	0.00418994715437293	0.00711201597005129	-3.08191010844894e-05	0.01100810803473
1169	66.0829086303711	-4.54186916351318	3.30551409721375	-0.00132951640989631	0.00743668992072344	-0.0126931173726916	0.012956153601408
1170	68.680305480957	-4.86654329299927	3.50031876564026	0.00613799272105098	0.000943203864153475	-0.00360223650932312	0.00516396993771195
1171	68.680305480957	-5.51589202880859	3.1756443977356	-0.00132951640989631	0.00289124972186983	-0.0117190945893526	0.00126787810586393
1172	67.3816070556641	-4.54186916351318	2.78603529930115	0.00191722682211548	0.00613799272105098	0.00321592413820326	-0.00425158534198999
1173	68.0309600830078	-4.54186916351318	3.04577469825745	0.0136055024340749	0.00354059832170606	0.00354059832170606	0.000943203864153475
1174	69.97900390625	-6.16524076461792	2.98083996772766	0.00289124972186983	0.00159255252219737	-0.00295288790948689	0.00646266713738441
1175	68.680305480957	-5.19121742248535	3.1756443977356	0.0200989879667759	-0.00457625929266214	0.000618529506027699	0.00711201597005129
1176	69.97900390625	-5.51589202880859	3.82499313354492	0.00418994715437293	0.000943203864153475	-0.00684897974133492	-0.00132951640989631
1177	69.97900390625	-5.84056615829468	3.69512343406677	-0.0104203969240189	0.00289124972186983	0.00126787810586393	-0.0117190945893526
1178	69.97900390625	-7.13926362991333	3.1756443977356	-0.00100484199356288	-0.00392691092565656	0.00776136433705688	-0.00360223650932312
1179	69.97900390625	-6.489914894104	3.24057936668396	0.00386527273803949	-0.00457625929266214	-0.00879702530801296	0.000943203864153475
1180	68.0309600830078	-4.54186916351318	2.78603529930115	-0.00230353930965066	-0.00165419070981443	0.00678734155371785	0.00289124972186983
1181	69.3296508789063	-5.84056615829468	3.24057936668396	-0.00425158534198999	-0.00197886489331722	-0.0123684434220195	-0.00619963090866804
1182	66.7322616577148	-3.89252042770386	3.50031876564026	-3.08191010844894e-05	0.00841071270406246	0.00808603875339031	-0.00977104809135199
1183	64.7842102050781	-4.54186916351318	3.56525373458862	-0.00717365415766835	0.00938473641872406	-0.0126931173726916	-0.00555028254166245
1184	66.0829086303711	-5.19121742248535	3.37044906616211	-0.0123684434220195	0.00548864435404539	-0.0149658378213644	-0.00457625929266214
1185	68.680305480957	-5.84056615829468	3.11070966720581	-0.00100484199356288	0.00581331877037883	-0.0162645354866982	-0.00684897974133492
1186	68.680305480957	-4.86654329299927	2.78603529930115	-0.000680167751852423	0.0022419011220336	-0.0123684434220195	-0.000680167751852423
1187	66.7322616577148	-4.54186916351318	2.78603529930115	-0.00360223650932312	0.00451462110504508	-0.00587495695799589	0.00418994715437293
1188	68.680305480957	-4.86654329299927	3.04577469825745	0.000293855206109583	0.0158782228827477	-0.0162645354866982	0.000943203864153475
1189	68.0309600830078	-3.89252042770386	3.37044906616211	0.00354059832170606	0.00126787810586393	-0.00847235135734081	0.0022419011220336
1190	68.0309600830078	-4.86654329299927	3.37044906616211	-0.00100484199356288	0.00159255252219737	-0.0100957229733467	-0.00165419070981443
1191	69.3296508789063	-5.84056615829468	3.1756443977356	0.0022419011220336	-0.00100484199356288	-0.00360223650932312	-0.00230353930965066
1192	67.3816070556641	-4.86654329299927	2.85097002983093	-0.00684897974133492	0.00613799272105098	-0.00165419070981443	0.000618529506027699
1193	68.680305480957	-5.84056615829468	2.85097002983093	-0.00197886489331722	-0.00879702530801296	0.00159255252219737	0.0103587592020631
1194	69.3296508789063	-5.84056615829468	3.1756443977356	0.00581331877037883	-0.00879702530801296	0.00289124972186983	0.00873538758605719
1195	67.3816070556641	-4.21719455718994	3.50031876564026	0.00418994715437293	-0.00327756232582033	0.000293855206109583	0.00808603875339031
1196	68.0309600830078	-4.21719455718994	3.30551409721375	-0.00230353930965066	-0.00619963090866804	0.00613799272105098	0.00354059832170606
1197	66.0829086303711	-4.21719455718994	2.9159049987793	-0.00912170019000769	0.00418994715437293	0.01100810803473	-0.00392691092565656
1198	66.0829086303711	-4.54186916351318	2.98083996772766	-0.00295288790948689	0.00386527273803949	0.0022419011220336	-0.000680167751852423
1199	67.3816070556641	-4.86654329299927	3.11070966720581	-0.00392691092565656	-0.0026282137259841	0.00191722682211548	-0.00490093370899558
1200	69.97900390625	-5.51589202880859	3.24057936668396	0.00126787810586393	-0.00457625929266214	-0.00782300252467394	0.00613799272105098
1201	68.0309600830078	-4.54186916351318	2.85097002983093	0.0022419011220336	0.00776136433705688	-0.00522560812532902	-0.00230353930965066
1202	67.3816070556641	-3.89252042770386	3.1756443977356	-0.00197886489331722	0.000293855206109583	-0.00100484199356288	-0.00944637414067984
1203	68.0309600830078	-4.86654329299927	2.78603529930115	-0.00295288790948689	0.00321592413820326	-0.00847235135734081	0.00256657530553639
1204	69.3296508789063	-5.19121742248535	3.04577469825745	-0.00165419070981443	-0.000355493422830477	-0.0120437685400248	-0.0026282137259841
1205	69.97900390625	-4.86654329299927	2.78603529930115	-0.000355493422830477	-0.0026282137259841	-0.00425158534198999	-0.000355493422830477
1206	68.0309600830078	-4.86654329299927	2.98083996772766	-0.00132951640989631	0.01100810803473	-0.00652430532500148	-0.00230353930965066
1207	67.3816070556641	-5.51589202880859	3.11070966720581	-0.00782300252467394	0.00321592413820326	0.000293855206109583	-0.00457625929266214
1208	68.680305480957	-6.16524076461792	3.37044906616211	0.00516396993771195	-0.00165419070981443	-0.00652430532500148	-0.00652430532500148
1209	68.0309600830078	-5.19121742248535	3.24057936668396	0.00354059832170606	-0.00457625929266214	-0.00197886489331722	0.00646266713738441
1210	68.680305480957	-4.86654329299927	2.72110033035278	0.00743668992072344	0.00483929552137852	-0.00944637414067984	-0.00555028254166245
1211	68.0309600830078	-4.86654329299927	2.9159049987793	-0.00782300252467394	0.00256657530553639	-0.000355493422830477	-0.00100484199356288
1212	68.0309600830078	-5.84056615829468	3.30551409721375	-0.00847235135734081	0.00191722682211548	-0.000680167751852423	-0.00197886489331722
1213	66.7322616577148	-4.21719455718994	3.43538379669189	-0.000680167751852423	0.00289124972186983	0.00126787810586393	-0.00360223650932312
1214	69.97900390625	-5.51589202880859	3.1756443977356	-0.00100484199356288	-0.000355493422830477	0.00289124972186983	0.00516396993771195
1215	68.680305480957	-4.54186916351318	3.11070966720581	0.000618529506027699	0.00159255252219737	-0.00555028254166245	0.0106834331527352
1216	68.0309600830078	-4.21719455718994	2.656165599823	0.00418994715437293	0.00126787810586393	0.00126787810586393	0.00354059832170606
1217	69.3296508789063	-4.54186916351318	2.72110033035278	-0.00425158534198999	0.000293855206109583	0.00386527273803949	-0.000355493422830477
1218	68.680305480957	-4.21719455718994	3.1756443977356	-0.00749832857400179	-0.00132951640989631	-0.000355493422830477	-0.00684897974133492
1219	69.3296508789063	-4.54186916351318	2.98083996772766	-0.000680167751852423	0.00126787810586393	0.00354059832170606	0.00289124972186983
1220	69.97900390625	-6.16524076461792	3.1756443977356	-0.0026282137259841	-0.00717365415766835	-0.00165419070981443	0.00321592413820326
1221	68.0309600830078	-5.51589202880859	3.1756443977356	-0.00619963090866804	-0.00912170019000769	-0.0026282137259841	0.00354059832170606
1222	69.97900390625	-6.81458902359009	3.30551409721375	-0.00360223650932312	-0.00295288790948689	-0.00782300252467394	0.00289124972186983
1223	66.7322616577148	-4.54186916351318	3.04577469825745	-0.00425158534198999	0.00354059832170606	-0.00684897974133492	0.000943203864153475
1224	68.0309600830078	-5.51589202880859	3.37044906616211	-0.00392691092565656	0.00451462110504508	-0.0159398596733809	-0.00165419070981443
1225	66.7322616577148	-3.89252042770386	3.1756443977356	-0.00555028254166245	0.000293855206109583	-0.0104203969240189	-0.00555028254166245
1226	64.7842102050781	-4.86654329299927	3.37044906616211	-0.00457625929266214	0.00289124972186983	-0.0107450718060136	0.00483929552137852
1227	68.0309600830078	-5.84056615829468	3.56525373458862	-0.00879702530801296	-0.00165419070981443	-0.0100957229733467	-0.00522560812532902
1228	68.680305480957	-5.51589202880859	3.69512343406677	0.00386527273803949	0.00483929552137852	-0.00782300252467394	-0.00132951640989631
1229	70.6283493041992	-5.84056615829468	2.9159049987793	0.00776136433705688	0.000943203864153475	-0.00522560812532902	0.0022419011220336
1230	67.3816070556641	-3.89252042770386	3.11070966720581	-0.00132951640989631	-3.08191010844894e-05	-0.00749832857400179	0.00256657530553639
1231	67.3816070556641	-4.86654329299927	2.72110033035278	0.000943203864153475	-0.0026282137259841	-0.0104203969240189	0.00548864435404539
1232	69.97900390625	-5.19121742248535	3.04577469825745	-0.00652430532500148	0.000618529506027699	0.00386527273803949	-0.00490093370899558
1233	68.680305480957	-5.84056615829468	3.11070966720581	-0.00587495695799589	0.00581331877037883	0.011982130818069	0.00321592413820326
1234	68.0309600830078	-5.19121742248535	3.24057936668396	0.00483929552137852	-0.00490093370899558	-0.00782300252467394	0.0022419011220336
1235	67.3816070556641	-4.86654329299927	3.24057936668396	-0.00100484199356288	-0.0172385573387146	0.00321592413820326	0.000943203864153475
1236	69.97900390625	-7.13926362991333	3.37044906616211	-0.00684897974133492	-0.0107450718060136	-0.00100484199356288	0.0103587592020631
1237	68.0309600830078	-5.19121742248535	3.11070966720581	-0.00295288790948689	0.00743668992072344	0.000293855206109583	-0.00230353930965066
1238	66.0829086303711	-5.19121742248535	3.24057936668396	-0.00360223650932312	0.00354059832170606	0.01100810803473	0.000943203864153475
1239	64.7842102050781	-4.86654329299927	2.9159049987793	-0.000355493422830477	0.00516396993771195	-0.00100484199356288	-0.00360223650932312
1240	66.7322616577148	-5.19121742248535	3.04577469825745	-0.00977104809135199	-0.00132951640989631	-0.00295288790948689	-0.00555028254166245
1241	68.680305480957	-5.51589202880859	3.63018846511841	-3.08191010844894e-05	0.00386527273803949	-0.00652430532500148	-0.0026282137259841
1242	69.3296508789063	-5.19121742248535	3.11070966720581	0.000618529506027699	0.011982130818069	0.000943203864153475	-0.00490093370899558
1243	68.680305480957	-5.19121742248535	3.1756443977356	0.00516396993771195	0.00191722682211548	-0.00879702530801296	-0.00717365415766835
1244	69.3296508789063	-4.21719455718994	2.59123063087463	0.00548864435404539	0.00776136433705688	-0.00425158534198999	-0.0104203969240189
1245	66.7322616577148	-4.54186916351318	2.78603529930115	-0.00100484199356288	0.00321592413820326	-0.00392691092565656	-0.0100957229733467
1246	69.97900390625	-5.19121742248535	3.1756443977356	-0.00522560812532902	-0.00165419070981443	-0.0107450718060136	0.00126787810586393
1247	67.3816070556641	-5.19121742248535	3.56525373458862	-0.00619963090866804	-0.00295288790948689	-0.00360223650932312	0.00386527273803949
1248	69.3296508789063	-5.84056615829468	3.24057936668396	0.00711201597005129	-0.00782300252467394	-0.00587495695799589	0.00581331877037883
1249	68.0309600830078	-6.489914894104	2.9159049987793	0.00548864435404539	0.00159255252219737	-0.00555028254166245	-3.08191010844894e-05
1250	67.3816070556641	-6.489914894104	3.24057936668396	-0.00847235135734081	-0.00490093370899558	-0.000680167751852423	0.00321592413820326
1251	67.3816070556641	-4.21719455718994	2.85097002983093	0.00451462110504508	0.00808603875339031	0.00646266713738441	0.00126787810586393
1252	67.3816070556641	-5.19121742248535	3.24057936668396	-0.0026282137259841	0.00743668992072344	-0.00490093370899558	0.00776136433705688
1253	68.0309600830078	-5.51589202880859	3.43538379669189	0.000618529506027699	0.000618529506027699	0.00646266713738441	0.000293855206109583
1254	65.4335632324219	-3.89252042770386	3.11070966720581	0.00873538758605719	0.000943203864153475	0.000943203864153475	0.00581331877037883
1255	66.7322616577148	-4.86654329299927	3.11070966720581	0.00159255252219737	0.00581331877037883	-0.000355493422830477	-0.00619963090866804
1256	68.0309600830078	-5.19121742248535	3.37044906616211	0.00289124972186983	0.000943203864153475	0.00418994715437293	-0.00490093370899558
1257	69.3296508789063	-5.51589202880859	3.30551409721375	-0.000680167751852423	0.00678734155371785	0.0123068047687411	0.00256657530553639
1258	68.0309600830078	-4.54186916351318	3.30551409721375	0.00354059832170606	0.00386527273803949	0.00613799272105098	-0.00295288790948689
1259	67.3816070556641	-4.21719455718994	2.9159049987793	0.00808603875339031	0.000293855206109583	-0.00360223650932312	-0.0026282137259841
1260	69.3296508789063	-4.54186916351318	3.30551409721375	-0.00230353930965066	0.00451462110504508	0.00906006153672934	-3.08191010844894e-05
1261	69.3296508789063	-4.86654329299927	3.1756443977356	0.00289124972186983	0.00191722682211548	-0.00132951640989631	0.00126787810586393
1262	68.680305480957	-5.19121742248535	3.11070966720581	0.00418994715437293	0.000943203864153475	0.0022419011220336	-0.00879702530801296
1263	69.97900390625	-6.81458902359009	3.1756443977356	-0.00457625929266214	-0.0126931173726916	-0.00457625929266214	-0.00847235135734081
1264	66.0829086303711	-4.86654329299927	3.24057936668396	-0.00879702530801296	-0.00457625929266214	0.000618529506027699	-0.00717365415766835
1265	68.680305480957	-4.86654329299927	3.30551409721375	-0.00100484199356288	-0.00457625929266214	-0.00879702530801296	0.000943203864153475
1266	67.3816070556641	-4.21719455718994	3.43538379669189	-0.00392691092565656	0.00418994715437293	0.000943203864153475	-0.00230353930965066
1267	66.7322616577148	-5.19121742248535	3.30551409721375	-0.0133424662053585	0.0106834331527352	-0.0026282137259841	-0.00100484199356288
1268	66.7322616577148	-5.19121742248535	2.72110033035278	-0.00717365415766835	0.00191722682211548	-0.00392691092565656	0.000943203864153475
1269	66.7322616577148	-4.54186916351318	3.24057936668396	0.000943203864153475	-0.0026282137259841	-0.0113944197073579	0.00873538758605719
1270	69.97900390625	-5.19121742248535	3.30551409721375	-0.00295288790948689	0.000293855206109583	-0.00295288790948689	0.00256657530553639
1271	68.680305480957	-3.89252042770386	2.9159049987793	-0.00360223650932312	0.00418994715437293	0.00386527273803949	-3.08191010844894e-05
1272	68.0309600830078	-3.56784605979919	2.98083996772766	0.00581331877037883	0.00970941036939621	-0.0162645354866982	0.00256657530553639
1273	68.0309600830078	-4.54186916351318	2.9159049987793	-0.00132951640989631	0.00451462110504508	0.00970941036939621	-0.00100484199356288
1274	68.680305480957	-4.21719455718994	3.37044906616211	0.0165275707840919	0.000943203864153475	-0.00392691092565656	0.00126787810586393
1275	69.97900390625	-5.19121742248535	3.50031876564026	0.0100340843200684	-0.00522560812532902	0.00191722682211548	-0.00230353930965066
1276	68.680305480957	-5.51589202880859	3.04577469825745	0.00418994715437293	0.00289124972186983	0.00451462110504508	0.0022419011220336
1277	69.97900390625	-6.489914894104	3.24057936668396	0.000618529506027699	-0.00490093370899558	0.00776136433705688	-0.00197886489331722
1278	68.680305480957	-5.51589202880859	3.1756443977356	0.00646266713738441	-0.00165419070981443	0.00938473641872406	-0.00749832857400179
1279	67.3816070556641	-5.19121742248535	3.63018846511841	0.00418994715437293	0.00159255252219737	-0.00197886489331722	0.000618529506027699
1280	66.7322616577148	-4.21719455718994	3.30551409721375	0.00321592413820326	-0.00555028254166245	0.000293855206109583	-0.00749832857400179
1281	66.0829086303711	-4.86654329299927	3.04577469825745	-0.00490093370899558	-0.00197886489331722	-0.00652430532500148	0.00191722682211548
1282	66.7322616577148	-3.89252042770386	2.9159049987793	-0.0110697457566857	0.00613799272105098	0.00678734155371785	-0.00425158534198999
1283	68.0309600830078	-4.86654329299927	3.1756443977356	-0.00652430532500148	0.0149041991680861	0.0022419011220336	-0.00555028254166245
1284	67.3816070556641	-4.21719455718994	2.9159049987793	-0.00457625929266214	0.0022419011220336	-0.0146411629393697	0.000293855206109583
1285	68.0309600830078	-4.54186916351318	3.30551409721375	-0.00392691092565656	0.000293855206109583	-0.00749832857400179	-0.00490093370899558
1286	69.3296508789063	-4.86654329299927	3.37044906616211	-0.00879702530801296	0.0022419011220336	-0.00717365415766835	-0.00327756232582033
1287	67.3816070556641	-4.21719455718994	2.72110033035278	-0.0026282137259841	0.00516396993771195	-0.00392691092565656	-0.00230353930965066
1288	67.3816070556641	-3.89252042770386	2.85097002983093	-0.00295288790948689	0.0022419011220336	-0.00230353930965066	-0.00197886489331722
1289	69.3296508789063	-4.86654329299927	2.98083996772766	-0.00392691092565656	-0.00587495695799589	-0.0110697457566857	-0.000355493422830477
1290	69.3296508789063	-5.19121742248535	3.11070966720581	-0.00165419070981443	-0.00165419070981443	-0.00944637414067984	0.00418994715437293
1291	67.3816070556641	-5.19121742248535	3.56525373458862	0.00548864435404539	-0.00652430532500148	-0.000680167751852423	-0.00392691092565656
1292	67.3816070556641	-4.86654329299927	3.50031876564026	-0.00684897974133492	-0.00197886489331722	-0.00392691092565656	-0.00522560812532902
1293	66.7322616577148	-3.89252042770386	3.04577469825745	0.00418994715437293	-0.00100484199356288	0.00289124972186983	-0.00230353930965066
1294	68.0309600830078	-4.86654329299927	3.11070966720581	0.00678734155371785	-0.00100484199356288	0.0113327819854021	0.00126787810586393
1295	66.7322616577148	-4.86654329299927	2.98083996772766	0.000618529506027699	0.00321592413820326	0.00516396993771195	0.00613799272105098
1296	64.7842102050781	-4.21719455718994	2.9159049987793	-0.0130177913233638	-3.08191010844894e-05	0.00159255252219737	0.0142548503354192
1297	66.0829086303711	-3.56784605979919	2.98083996772766	-3.08191010844894e-05	0.00808603875339031	0.0123068047687411	-0.00749832857400179
1298	67.3816070556641	-4.21719455718994	3.1756443977356	-0.00230353930965066	0.00159255252219737	0.00646266713738441	-0.00165419070981443
1299	68.0309600830078	-5.19121742248535	3.30551409721375	0.00711201597005129	-0.00327756232582033	-0.00522560812532902	0.000943203864153475
1300	67.3816070556641	-4.86654329299927	2.9159049987793	0.0022419011220336	-0.00587495695799589	0.00451462110504508	0.00289124972186983
1301	67.3816070556641	-4.21719455718994	2.72110033035278	-0.00782300252467394	-0.00100484199356288	-0.00619963090866804	-0.00197886489331722
1302	66.7322616577148	-3.56784605979919	3.1756443977356	0.00548864435404539	0.00581331877037883	0.000618529506027699	-0.0026282137259841
1303	68.680305480957	-3.56784605979919	3.04577469825745	0.000293855206109583	0.00776136433705688	-0.0100957229733467	-0.00392691092565656
1304	66.7322616577148	-4.86654329299927	3.37044906616211	0.00126787810586393	0.00841071270406246	-0.0165892094373703	-0.00522560812532902
1305	66.7322616577148	-6.16524076461792	3.43538379669189	-0.00522560812532902	-0.0104203969240189	-0.00587495695799589	-0.0026282137259841
1306	67.3816070556641	-4.86654329299927	2.78603529930115	-0.00327756232582033	-0.00457625929266214	0.000943203864153475	0.000618529506027699
1307	66.0829086303711	-3.89252042770386	2.85097002983093	-0.00392691092565656	0.00678734155371785	-0.00327756232582033	0.0022419011220336
1308	67.3816070556641	-4.21719455718994	2.9159049987793	-0.00684897974133492	0.000293855206109583	-0.0113944197073579	0.00646266713738441
1309	65.4335632324219	-3.56784605979919	2.9159049987793	-0.0117190945893526	-0.00230353930965066	-0.00684897974133492	0.00581331877037883
1310	65.4335632324219	-4.21719455718994	3.1756443977356	-0.00944637414067984	-0.00425158534198999	-0.00165419070981443	0.00808603875339031
1311	68.0309600830078	-5.19121742248535	3.50031876564026	-0.00879702530801296	-0.00717365415766835	-0.00165419070981443	0.00354059832170606
1312	66.7322616577148	-4.54186916351318	3.04577469825745	-0.0104203969240189	-0.000680167751852423	0.00906006153672934	0.00451462110504508
1313	68.0309600830078	-3.89252042770386	2.78603529930115	0.00646266713738441	0.00126787810586393	0.00256657530553639	0.000943203864153475
1314	68.0309600830078	-4.86654329299927	2.9159049987793	0.0123068047687411	-0.000355493422830477	0.00646266713738441	0.00873538758605719
1315	67.3816070556641	-4.86654329299927	2.78603529930115	0.00581331877037883	-0.00132951640989631	-0.00522560812532902	0.00711201597005129
1316	66.7322616577148	-3.89252042770386	2.78603529930115	0.00126787810586393	0.00548864435404539	0.00386527273803949	0.00289124972186983
1317	67.3816070556641	-4.86654329299927	3.1756443977356	-0.00165419070981443	0.00289124972186983	0.00646266713738441	0.00126787810586393
1318	67.3816070556641	-5.19121742248535	3.43538379669189	0.00451462110504508	-0.00230353930965066	0.00873538758605719	-0.000355493422830477
1319	68.680305480957	-6.489914894104	3.30551409721375	0.00321592413820326	-0.00684897974133492	-0.00392691092565656	0.00126787810586393
1320	69.3296508789063	-6.489914894104	3.11070966720581	0.00743668992072344	-0.0143164889886975	-0.00327756232582033	0.00354059832170606
1321	66.0829086303711	-4.21719455718994	2.9159049987793	-0.00425158534198999	0.000943203864153475	-0.000680167751852423	0.00321592413820326
1322	66.7322616577148	-4.21719455718994	3.04577469825745	-0.00100484199356288	0.00581331877037883	-0.0026282137259841	-3.08191010844894e-05
1323	66.0829086303711	-4.86654329299927	3.04577469825745	-0.00619963090866804	0.0100340843200684	-0.00879702530801296	-0.00814767740666866
1324	65.4335632324219	-5.51589202880859	3.43538379669189	-0.00749832857400179	0.00581331877037883	-0.00230353930965066	0.00386527273803949
1325	67.3816070556641	-4.86654329299927	2.98083996772766	-0.0104203969240189	-3.08191010844894e-05	-0.0110697457566857	0.00418994715437293
1326	66.0829086303711	-3.89252042770386	2.78603529930115	-0.00652430532500148	-0.00425158534198999	-0.000355493422830477	-0.00749832857400179
1327	66.7322616577148	-4.54186916351318	2.98083996772766	-0.00587495695799589	0.00906006153672934	-0.00912170019000769	-0.00392691092565656
1328	66.7322616577148	-4.21719455718994	2.85097002983093	0.000943203864153475	0.00126787810586393	-0.00879702530801296	-0.00197886489331722
1329	67.3816070556641	-4.54186916351318	2.78603529930115	-0.00847235135734081	0.00776136433705688	-0.00360223650932312	0.00483929552137852
1330	68.680305480957	-4.86654329299927	3.24057936668396	-0.00490093370899558	-0.00490093370899558	-0.00490093370899558	-3.08191010844894e-05
1331	69.97900390625	-5.51589202880859	3.69512343406677	-0.00912170019000769	-0.00132951640989631	0.0022419011220336	0.00776136433705688
1332	69.3296508789063	-6.489914894104	3.1756443977356	0.00159255252219737	0.00581331877037883	-0.00717365415766835	0.0213976856321096
1333	67.3816070556641	-5.84056615829468	3.11070966720581	0.0259431265294552	-0.00392691092565656	-0.00522560812532902	-0.00425158534198999
1334	68.0309600830078	-6.489914894104	2.98083996772766	0.00613799272105098	-0.00327756232582033	-0.000355493422830477	0.00613799272105098
1335	66.7322616577148	-4.86654329299927	2.98083996772766	0.012956153601408	0.00613799272105098	-0.00587495695799589	0.00386527273803949
1336	67.3816070556641	-4.86654329299927	3.37044906616211	0.0194496400654316	0.00126787810586393	0.00451462110504508	-0.00619963090866804
1337	66.7322616577148	-4.21719455718994	3.43538379669189	-0.00684897974133492	0.00548864435404539	0.000618529506027699	-0.00230353930965066
1338	64.1348648071289	-4.21719455718994	3.37044906616211	0.0126314787194133	0.000618529506027699	0.00191722682211548	-0.0110697457566857
1339	67.3816070556641	-5.19121742248535	2.9159049987793	0.000618529506027699	0.00776136433705688	-0.00392691092565656	-0.00165419070981443
1340	68.680305480957	-6.16524076461792	3.11070966720581	0.00938473641872406	0.00126787810586393	0.000943203864153475	-0.00684897974133492
1341	66.7322616577148	-5.51589202880859	3.04577469825745	-0.00197886489331722	0.00678734155371785	-0.00165419070981443	-0.00717365415766835
1342	69.3296508789063	-6.16524076461792	3.04577469825745	0.00418994715437293	0.00581331877037883	-0.00230353930965066	0.00191722682211548
1343	66.7322616577148	-4.54186916351318	2.85097002983093	0.00451462110504508	0.0116574559360743	-0.00912170019000769	-0.00490093370899558
1344	68.0309600830078	-5.84056615829468	3.43538379669189	-0.00295288790948689	0.00256657530553639	-0.00782300252467394	0.0022419011220336
1345	66.7322616577148	-4.86654329299927	2.9159049987793	-0.00392691092565656	0.00126787810586393	-0.0107450718060136	-0.00879702530801296
1346	66.7322616577148	-5.51589202880859	3.04577469825745	-0.0107450718060136	0.00126787810586393	-0.00165419070981443	-0.00684897974133492
1347	68.0309600830078	-7.46393775939941	3.1756443977356	-0.00425158534198999	0.00516396993771195	-0.0026282137259841	0.000618529506027699
1348	68.680305480957	-7.13926362991333	3.30551409721375	0.00256657530553639	-0.0026282137259841	-0.00879702530801296	-0.00944637414067984
1349	67.3816070556641	-6.16524076461792	3.37044906616211	-0.00295288790948689	0.00321592413820326	-0.00782300252467394	0.0022419011220336
1350	66.0829086303711	-4.86654329299927	3.50031876564026	0.00451462110504508	0.0022419011220336	-0.0026282137259841	-0.000680167751852423
1351	66.7322616577148	-6.16524076461792	3.37044906616211	-0.0162645354866982	0.00191722682211548	-0.00100484199356288	0.00743668992072344
1352	66.0829086303711	-6.16524076461792	3.04577469825745	-0.00652430532500148	0.00354059832170606	-0.00132951640989631	0.00418994715437293
1353	67.3816070556641	-6.489914894104	3.1756443977356	-0.00230353930965066	-0.00132951640989631	0.00873538758605719	0.00873538758605719
1354	68.680305480957	-4.86654329299927	3.04577469825745	0.00386527273803949	-0.00392691092565656	-0.00100484199356288	0.0126314787194133
1355	67.3816070556641	-4.21719455718994	3.24057936668396	-0.00327756232582033	0.00970941036939621	-0.00555028254166245	0.00776136433705688
1356	68.680305480957	-6.16524076461792	3.1756443977356	-0.00490093370899558	-0.00912170019000769	0.0022419011220336	0.00776136433705688
1357	68.680305480957	-5.84056615829468	3.24057936668396	-0.00490093370899558	0.00256657530553639	-3.08191010844894e-05	0.000293855206109583
1358	68.680305480957	-5.19121742248535	3.04577469825745	-0.00652430532500148	0.00678734155371785	-0.00327756232582033	0.000293855206109583
1359	68.680305480957	-5.19121742248535	2.85097002983093	0.00256657530553639	-0.00165419070981443	0.00711201597005129	0.00516396993771195
1360	69.97900390625	-6.81458902359009	2.98083996772766	0.00289124972186983	-0.00295288790948689	0.00126787810586393	0.00938473641872406
1361	68.680305480957	-7.46393775939941	3.24057936668396	0.00126787810586393	-0.0146411629393697	-0.00490093370899558	0.0022419011220336
1362	69.3296508789063	-6.81458902359009	3.30551409721375	-0.00132951640989631	0.00256657530553639	0.00321592413820326	-0.00749832857400179
1363	68.0309600830078	-6.16524076461792	3.50031876564026	-0.0026282137259841	0.000618529506027699	-0.00814767740666866	-0.0136671401560307
1364	68.680305480957	-5.51589202880859	3.1756443977356	0.00256657530553639	0.00548864435404539	-0.00360223650932312	-0.00652430532500148
1365	64.7842102050781	-5.19121742248535	2.85097002983093	-0.00652430532500148	0.00159255252219737	-0.00327756232582033	-0.00814767740666866
1366	68.680305480957	-6.489914894104	3.1756443977356	-0.00977104809135199	0.000293855206109583	-0.00782300252467394	0.00678734155371785
1367	69.3296508789063	-5.84056615829468	3.1756443977356	-0.00749832857400179	0.00548864435404539	0.00191722682211548	0.00126787810586393
1368	69.3296508789063	-6.16524076461792	3.30551409721375	-3.08191010844894e-05	0.000618529506027699	-0.00360223650932312	0.00548864435404539
1369	69.97900390625	-6.489914894104	3.50031876564026	-0.00619963090866804	-0.00295288790948689	-0.00652430532500148	0.00191722682211548
1370	68.0309600830078	-5.19121742248535	3.56525373458862	0.0022419011220336	0.000943203864153475	-0.00977104809135199	0.00906006153672934
1371	68.680305480957	-4.54186916351318	2.78603529930115	-0.00230353930965066	0.00159255252219737	0.000293855206109583	0.00451462110504508
1372	69.3296508789063	-6.16524076461792	3.37044906616211	0.00841071270406246	0.0100340843200684	-0.00717365415766835	-0.000680167751852423
1373	69.3296508789063	-6.16524076461792	3.37044906616211	0.0252937767654657	0.00743668992072344	-0.00230353930965066	0.000293855206109583
1374	67.3816070556641	-6.16524076461792	3.24057936668396	0.031137915328145	-0.00587495695799589	-0.000680167751852423	-0.00490093370899558
1375	68.0309600830078	-7.46393775939941	3.56525373458862	0.000943203864153475	-0.0100957229733467	-3.08191010844894e-05	0.000943203864153475
1376	69.3296508789063	-6.489914894104	3.43538379669189	0.00418994715437293	0.000293855206109583	0.00613799272105098	-0.00490093370899558
1377	69.3296508789063	-6.16524076461792	3.50031876564026	0.00256657530553639	0.0126314787194133	-0.00165419070981443	-0.00944637414067984
1378	67.3816070556641	-5.51589202880859	3.1756443977356	-0.00847235135734081	0.00841071270406246	-0.00360223650932312	-0.00100484199356288
1379	64.7842102050781	-3.89252042770386	2.656165599823	-0.00587495695799589	-0.00360223650932312	-3.08191010844894e-05	-0.00587495695799589
1380	67.3816070556641	-5.51589202880859	3.04577469825745	-0.00230353930965066	0.000618529506027699	-0.00100484199356288	0.00321592413820326
1381	68.680305480957	-5.51589202880859	3.24057936668396	-0.00425158534198999	-0.00490093370899558	-0.0107450718060136	-0.00717365415766835
1382	69.3296508789063	-5.51589202880859	3.37044906616211	0.00321592413820326	-0.00230353930965066	0.0022419011220336	-0.00652430532500148
1383	69.97900390625	-5.84056615829468	3.50031876564026	-0.00457625929266214	0.0113327819854021	-0.0107450718060136	-0.00555028254166245
1384	66.7322616577148	-4.54186916351318	2.9159049987793	-3.08191010844894e-05	0.00354059832170606	-0.00619963090866804	-0.0123684434220195
1385	68.0309600830078	-4.86654329299927	3.04577469825745	-0.000680167751852423	0.00483929552137852	-0.0107450718060136	-0.00132951640989631
1386	69.3296508789063	-5.51589202880859	3.04577469825745	-0.00782300252467394	-0.00165419070981443	-0.00912170019000769	-0.0117190945893526
1387	68.680305480957	-6.489914894104	3.1756443977356	0.00711201597005129	-0.0026282137259841	-0.00457625929266214	0.00256657530553639
1388	68.680305480957	-7.13926362991333	3.24057936668396	0.00159255252219737	-0.00814767740666866	-0.00944637414067984	-0.00425158534198999
1389	68.0309600830078	-6.489914894104	3.37044906616211	0.00126787810586393	-0.00295288790948689	-0.00522560812532902	0.00386527273803949
1390	69.97900390625	-5.84056615829468	3.37044906616211	0.00516396993771195	-0.00197886489331722	-0.0182125810533762	0.00483929552137852
1391	66.7322616577148	-4.21719455718994	2.98083996772766	-0.00879702530801296	-0.00652430532500148	-0.00230353930965066	-0.00100484199356288
1392	66.7322616577148	-5.51589202880859	2.9159049987793	-0.0130177913233638	-0.00197886489331722	0.00483929552137852	-0.000355493422830477
1393	66.7322616577148	-4.86654329299927	2.9159049987793	-0.00197886489331722	0.00289124972186983	0.00483929552137852	0.00873538758605719
1394	67.3816070556641	-4.86654329299927	3.24057936668396	-0.00197886489331722	-0.00100484199356288	0.0106834331527352	0.00970941036939621
1395	69.97900390625	-5.84056615829468	3.11070966720581	0.00321592413820326	-0.000355493422830477	-0.00587495695799589	0.00873538758605719
1396	68.680305480957	-5.19121742248535	3.43538379669189	-0.00197886489331722	-0.00392691092565656	0.00191722682211548	0.000293855206109583
1397	69.97900390625	-5.19121742248535	3.04577469825745	-0.000680167751852423	0.00289124972186983	-0.00490093370899558	0.00191722682211548
1398	69.3296508789063	-4.86654329299927	2.98083996772766	-3.08191010844894e-05	-0.000680167751852423	0.00646266713738441	-0.00619963090866804
1399	66.7322616577148	-4.21719455718994	3.04577469825745	0.000943203864153475	0.00418994715437293	0.00126787810586393	-0.00360223650932312
1400	67.3816070556641	-4.54186916351318	2.98083996772766	0.00289124972186983	-3.08191010844894e-05	-0.00392691092565656	0.00191722682211548
1401	69.3296508789063	-6.16524076461792	3.24057936668396	0.00191722682211548	-0.00457625929266214	0.00386527273803949	0.000943203864153475
1402	68.680305480957	-4.86654329299927	2.98083996772766	-0.000355493422830477	0.000293855206109583	-0.00879702530801296	-0.00132951640989631
1403	68.0309600830078	-4.86654329299927	3.50031876564026	0.00126787810586393	0.00711201597005129	-0.00619963090866804	-0.00944637414067984
1404	67.3816070556641	-3.89252042770386	3.11070966720581	-0.0123684434220195	-0.00230353930965066	-0.00749832857400179	-0.000355493422830477
1405	68.0309600830078	-4.86654329299927	3.37044906616211	-0.0107450718060136	0.0103587592020631	-0.0120437685400248	0.00321592413820326
1406	65.4335632324219	-4.86654329299927	3.11070966720581	-0.0149658378213644	-0.00197886489331722	0.000618529506027699	0.00646266713738441
1407	66.0829086303711	-3.89252042770386	3.1756443977356	-0.00749832857400179	0.011982130818069	-0.00619963090866804	0.00548864435404539
1408	66.7322616577148	-3.56784605979919	3.24057936668396	0.000618529506027699	0.0022419011220336	-0.00522560812532902	0.00256657530553639
1409	68.0309600830078	-3.89252042770386	3.50031876564026	-0.000680167751852423	-0.00360223650932312	-0.00392691092565656	0.00808603875339031
1410	69.3296508789063	-4.86654329299927	3.37044906616211	-0.00782300252467394	-0.00522560812532902	-0.00749832857400179	-0.00425158534198999
1411	67.3816070556641	-4.21719455718994	2.78603529930115	-0.00944637414067984	0.00418994715437293	-0.00814767740666866	0.0100340843200684
1412	67.3816070556641	-3.56784605979919	2.9159049987793	-0.00457625929266214	-0.00327756232582033	-0.00425158534198999	0.00256657530553639
1413	67.3816070556641	-3.89252042770386	2.85097002983093	0.00321592413820326	0.00451462110504508	0.00354059832170606	0.00613799272105098
1414	68.680305480957	-5.84056615829468	3.43538379669189	0.00841071270406246	-0.00717365415766835	0.000943203864153475	0.0106834331527352
1415	68.680305480957	-6.16524076461792	3.69512343406677	0.00386527273803949	-0.00295288790948689	0.00743668992072344	0.00289124972186983
1416	68.680305480957	-5.84056615829468	3.50031876564026	-0.00165419070981443	-0.0113944197073579	0.012956153601408	0.00191722682211548
1417	67.3816070556641	-4.86654329299927	2.98083996772766	-0.00944637414067984	0.00548864435404539	0.00289124972186983	0.00548864435404539
1418	68.0309600830078	-4.86654329299927	2.98083996772766	-0.00327756232582033	-0.00197886489331722	-3.08191010844894e-05	0.000943203864153475
1419	66.7322616577148	-5.19121742248535	3.11070966720581	-0.00782300252467394	0.00256657530553639	0.00191722682211548	0.00841071270406246
1420	63.4855155944824	-3.56784605979919	2.9159049987793	-0.0110697457566857	0.00483929552137852	0.00256657530553639	0.00451462110504508
1421	66.0829086303711	-4.54186916351318	3.37044906616211	-0.00100484199356288	0.00256657530553639	-0.00490093370899558	0.00191722682211548
1422	66.7322616577148	-4.21719455718994	3.50031876564026	-0.000355493422830477	0.00483929552137852	0.00159255252219737	-0.00197886489331722
1423	69.3296508789063	-3.89252042770386	3.11070966720581	-0.00197886489331722	0.0116574559360743	-0.00327756232582033	-0.00652430532500148
1424	67.3816070556641	-4.21719455718994	2.85097002983093	-0.000680167751852423	-3.08191010844894e-05	-0.0120437685400248	-0.00197886489331722
1425	68.680305480957	-5.19121742248535	2.78603529930115	0.013930176384747	0.0132808275520802	-0.00587495695799589	-0.00425158534198999
1426	66.0829086303711	-4.21719455718994	2.98083996772766	0.0181509424000978	0.00776136433705688	-0.0126931173726916	-0.00555028254166245
1427	66.7322616577148	-3.56784605979919	2.9159049987793	-0.00522560812532902	0.0116574559360743	-0.000355493422830477	-0.00425158534198999
1428	66.0829086303711	-4.21719455718994	3.1756443977356	0.00906006153672934	-0.0026282137259841	-0.00457625929266214	-0.00522560812532902
1429	67.3816070556641	-5.19121742248535	3.63018846511841	0.00743668992072344	-0.00457625929266214	-0.00457625929266214	-0.00425158534198999
1430	68.680305480957	-5.51589202880859	3.1756443977356	-0.000680167751852423	-0.00132951640989631	-0.00327756232582033	-3.08191010844894e-05
1431	68.680305480957	-5.84056615829468	3.1756443977356	0.000943203864153475	0.00386527273803949	-0.00782300252467394	0.00451462110504508
1432	66.0829086303711	-3.56784605979919	2.98083996772766	-0.00522560812532902	-3.08191010844894e-05	-0.00197886489331722	0.00516396993771195
1433	66.0829086303711	-4.54186916351318	3.04577469825745	0.0116574559360743	0.0022419011220336	-0.00327756232582033	0.000943203864153475
1434	66.7322616577148	-5.19121742248535	3.43538379669189	-0.00782300252467394	-0.00197886489331722	0.00776136433705688	0.01100810803473
1435	66.7322616577148	-4.54186916351318	3.63018846511841	0.00126787810586393	-0.00327756232582033	-0.00360223650932312	0.0100340843200684
1436	68.0309600830078	-4.86654329299927	3.11070966720581	-0.00100484199356288	-0.00457625929266214	-0.00197886489331722	0.01100810803473
1437	67.3816070556641	-4.21719455718994	2.72110033035278	-0.0026282137259841	0.00483929552137852	0.00354059832170606	0.00354059832170606
1438	69.3296508789063	-5.19121742248535	2.85097002983093	-0.00684897974133492	0.00354059832170606	-0.00425158534198999	0.00516396993771195
1439	69.3296508789063	-5.51589202880859	2.9159049987793	0.000943203864153475	0.00126787810586393	0.00126787810586393	-0.00230353930965066
1440	67.3816070556641	-4.86654329299927	3.24057936668396	-0.00555028254166245	-0.000355493422830477	0.00418994715437293	-0.00230353930965066
1441	68.680305480957	-5.19121742248535	3.11070966720581	-0.00814767740666866	-0.00327756232582033	0.00354059832170606	-0.00782300252467394
1442	66.7322616577148	-4.54186916351318	3.24057936668396	-0.00490093370899558	0.00159255252219737	-0.000355493422830477	0.000618529506027699
1443	67.3816070556641	-5.84056615829468	3.04577469825745	-0.00197886489331722	0.000618529506027699	0.00191722682211548	-0.00717365415766835
1444	68.680305480957	-6.16524076461792	3.1756443977356	-0.00295288790948689	-0.00457625929266214	-0.00327756232582033	-0.017887907102704
1445	69.3296508789063	-5.51589202880859	3.04577469825745	-0.00197886489331722	0.00646266713738441	-0.00749832857400179	-0.00425158534198999
1446	66.7322616577148	-4.86654329299927	3.04577469825745	-0.00652430532500148	0.00776136433705688	-0.0110697457566857	-0.00295288790948689
1447	65.4335632324219	-4.54186916351318	3.1756443977356	-0.00165419070981443	0.00646266713738441	-0.0026282137259841	-0.00977104809135199
1448	64.1348648071289	-4.54186916351318	3.37044906616211	-0.00749832857400179	0.00776136433705688	-0.00977104809135199	0.00678734155371785
1449	66.0829086303711	-4.21719455718994	3.24057936668396	0.00906006153672934	-0.00230353930965066	0.00256657530553639	0.00354059832170606
1450	68.0309600830078	-4.54186916351318	2.98083996772766	0.00256657530553639	0.00743668992072344	-0.00879702530801296	0.00159255252219737
1451	69.3296508789063	-5.51589202880859	2.9159049987793	0.00191722682211548	0.00418994715437293	-0.0026282137259841	-0.00100484199356288
1452	68.0309600830078	-5.19121742248535	2.656165599823	-0.00425158534198999	0.00256657530553639	-0.00555028254166245	-0.00684897974133492
1453	67.3816070556641	-5.19121742248535	2.9159049987793	0.000293855206109583	-0.0026282137259841	-0.00522560812532902	0.00418994715437293
1454	69.3296508789063	-5.84056615829468	2.98083996772766	0.00743668992072344	-0.000355493422830477	0.00191722682211548	0.00808603875339031
1455	67.3816070556641	-5.51589202880859	3.24057936668396	-0.0100957229733467	-0.00457625929266214	-0.00327756232582033	0.00516396993771195
1456	66.7322616577148	-5.84056615829468	3.11070966720581	0.00354059832170606	-0.00327756232582033	-0.000355493422830477	0.00418994715437293
1457	67.3816070556641	-6.489914894104	2.85097002983093	-0.000680167751852423	0.00256657530553639	0.00776136433705688	-0.000355493422830477
1458	68.680305480957	-6.16524076461792	2.85097002983093	0.00256657530553639	-0.00652430532500148	0.00970941036939621	-0.00132951640989631
1459	69.3296508789063	-5.19121742248535	2.98083996772766	0.00159255252219737	-0.00100484199356288	0.00613799272105098	0.00126787810586393
1460	68.680305480957	-6.489914894104	3.24057936668396	0.000943203864153475	-0.00327756232582033	-0.00619963090866804	-3.08191010844894e-05
1461	65.4335632324219	-4.86654329299927	3.11070966720581	-0.00977104809135199	-0.000680167751852423	-0.0104203969240189	-0.00425158534198999
1462	64.7842102050781	-6.16524076461792	3.63018846511841	-0.00587495695799589	0.00516396993771195	-0.000355493422830477	0.000943203864153475
1463	66.7322616577148	-5.19121742248535	2.85097002983093	-0.00360223650932312	0.00808603875339031	-0.00587495695799589	-0.00587495695799589
1464	69.97900390625	-6.489914894104	3.11070966720581	0.000943203864153475	0.00776136433705688	-0.00814767740666866	-0.00749832857400179
1465	69.3296508789063	-5.51589202880859	2.9159049987793	-3.08191010844894e-05	0.00548864435404539	-0.0152905117720366	0.00321592413820326
1466	67.3816070556641	-5.51589202880859	2.78603529930115	-0.00457625929266214	0.00646266713738441	-0.00392691092565656	-0.00230353930965066
1467	68.680305480957	-6.81458902359009	3.11070966720581	-0.00132951640989631	0.00906006153672934	-0.00295288790948689	0.00321592413820326
1468	69.3296508789063	-6.489914894104	3.50031876564026	0.00386527273803949	0.00678734155371785	0.00191722682211548	0.00256657530553639
1469	68.680305480957	-6.489914894104	3.30551409721375	-0.00230353930965066	0.00483929552137852	-0.000355493422830477	0.0116574559360743
1470	68.680305480957	-6.16524076461792	2.85097002983093	-0.00522560812532902	-0.00327756232582033	-0.00684897974133492	0.0188002903014421
1471	69.3296508789063	-6.489914894104	2.98083996772766	-0.00652430532500148	-0.00814767740666866	-0.00360223650932312	0.00159255252219737
1472	68.0309600830078	-7.46393775939941	3.1756443977356	0.00256657530553639	-0.00392691092565656	0.0022419011220336	0.00613799272105098
1473	68.680305480957	-6.81458902359009	3.24057936668396	0.00159255252219737	-0.00392691092565656	0.00581331877037883	0.00256657530553639
1474	68.0309600830078	-6.16524076461792	3.43538379669189	0.00646266713738441	0.00678734155371785	-0.00197886489331722	-0.0117190945893526
1475	66.0829086303711	-6.16524076461792	3.11070966720581	-0.00684897974133492	-0.00717365415766835	0.0022419011220336	0.00743668992072344
1476	65.4335632324219	-5.84056615829468	2.85097002983093	-0.0113944197073579	-0.00360223650932312	-0.00165419070981443	0.000618529506027699
1477	68.0309600830078	-5.51589202880859	2.85097002983093	-0.00717365415766835	0.000618529506027699	0.00256657530553639	-0.00100484199356288
1478	68.0309600830078	-5.19121742248535	2.85097002983093	0.00159255252219737	0.00289124972186983	0.00451462110504508	-0.00360223650932312
1479	68.0309600830078	-5.84056615829468	2.9159049987793	0.00256657530553639	-0.00555028254166245	-0.00457625929266214	0.00321592413820326
1480	69.3296508789063	-6.81458902359009	2.98083996772766	-0.00782300252467394	-0.000680167751852423	-0.00360223650932312	0.000293855206109583
1481	66.0829086303711	-6.16524076461792	3.1756443977356	-0.00652430532500148	-0.00327756232582033	-0.00425158534198999	-0.00490093370899558
1482	69.97900390625	-6.81458902359009	3.30551409721375	-3.08191010844894e-05	0.00483929552137852	-0.00295288790948689	-0.00814767740666866
1483	66.7322616577148	-5.84056615829468	3.11070966720581	-0.0120437685400248	0.00808603875339031	-0.00457625929266214	-0.00652430532500148
1484	69.3296508789063	-6.16524076461792	2.9159049987793	-0.00587495695799589	-0.00457625929266214	-0.00587495695799589	-0.00327756232582033
1485	68.680305480957	-7.46393775939941	2.98083996772766	-0.00749832857400179	-0.0139918150380254	0.00483929552137852	-0.00132951640989631
1486	68.680305480957	-8.43796062469482	3.37044906616211	-0.00814767740666866	-0.00425158534198999	-0.00230353930965066	-0.000355493422830477
1487	69.3296508789063	-7.46393775939941	3.37044906616211	0.00159255252219737	0.00711201597005129	0.00451462110504508	-0.0104203969240189
1488	68.680305480957	-6.16524076461792	3.1756443977356	0.00808603875339031	0.0100340843200684	-0.00619963090866804	0.000293855206109583
1489	69.3296508789063	-6.489914894104	2.78603529930115	-0.00847235135734081	0.00581331877037883	-0.0123684434220195	0.00418994715437293
1490	67.3816070556641	-6.489914894104	3.04577469825745	-3.08191010844894e-05	0.00256657530553639	0.00289124972186983	-0.00684897974133492
1491	68.680305480957	-7.46393775939941	3.24057936668396	-0.00717365415766835	0.000943203864153475	-0.00230353930965066	0.00516396993771195
1492	68.680305480957	-5.84056615829468	2.9159049987793	-0.00457625929266214	0.00354059832170606	-0.00392691092565656	-0.00652430532500148
1493	68.680305480957	-7.13926362991333	3.1756443977356	-3.08191010844894e-05	-0.000680167751852423	0.00386527273803949	0.0022419011220336
1494	68.680305480957	-6.489914894104	2.98083996772766	0.01100810803473	-0.00197886489331722	-0.000680167751852423	0.00841071270406246
1495	68.680305480957	-5.51589202880859	3.1756443977356	0.01100810803473	-0.00360223650932312	-0.00652430532500148	0.00289124972186983
1496	68.0309600830078	-6.16524076461792	2.9159049987793	0.00191722682211548	-3.08191010844894e-05	-0.00360223650932312	-0.00295288790948689
1497	68.0309600830078	-6.16524076461792	2.78603529930115	0.0132808275520802	0.00256657530553639	0.00451462110504508	-0.00782300252467394
1498	69.3296508789063	-7.46393775939941	3.04577469825745	0.00126787810586393	-0.00425158534198999	-0.000355493422830477	-0.00782300252467394
1499	69.3296508789063	-8.43796062469482	3.30551409721375	0.00776136433705688	-0.00327756232582033	0.0103587592020631	-0.00392691092565656
1500	68.0309600830078	-6.16524076461792	3.30551409721375	0.00126787810586393	-0.00230353930965066	-0.00749832857400179	-0.00295288790948689
1501	68.680305480957	-5.84056615829468	3.69512343406677	-0.00295288790948689	0.000943203864153475	-0.0149658378213644	-0.00165419070981443
1502	66.7322616577148	-5.19121742248535	3.24057936668396	-0.00555028254166245	0.00483929552137852	-0.000680167751852423	-0.0120437685400248
1503	67.3816070556641	-7.13926362991333	3.1756443977356	-0.00327756232582033	0.00646266713738441	-0.0107450718060136	-0.00847235135734081
1504	65.4335632324219	-6.489914894104	3.04577469825745	-0.0143164889886975	0.00451462110504508	-0.0026282137259841	-0.00522560812532902
1505	66.0829086303711	-5.84056615829468	3.37044906616211	-0.00782300252467394	0.00581331877037883	-0.00652430532500148	-0.00165419070981443
1506	69.3296508789063	-6.81458902359009	3.56525373458862	-0.00749832857400179	0.000293855206109583	-0.0113944197073579	0.00483929552137852
1507	70.6283493041992	-6.489914894104	3.50031876564026	-0.00814767740666866	0.00418994715437293	-0.00717365415766835	-0.00490093370899558
1508	69.3296508789063	-6.81458902359009	3.24057936668396	0.000293855206109583	0.00970941036939621	-0.00749832857400179	-0.00100484199356288
1509	68.0309600830078	-5.84056615829468	2.85097002983093	0.00321592413820326	-0.00132951640989631	-0.00977104809135199	0.00159255252219737
1510	68.0309600830078	-6.16524076461792	2.78603529930115	0.00126787810586393	-0.0026282137259841	-0.00425158534198999	0.00678734155371785
1511	69.97900390625	-6.81458902359009	3.11070966720581	-0.000355493422830477	-0.00100484199356288	-0.00100484199356288	0.00970941036939621
1512	68.680305480957	-7.46393775939941	2.98083996772766	-0.00230353930965066	-0.000680167751852423	0.00970941036939621	0.00321592413820326
1513	68.680305480957	-7.13926362991333	3.1756443977356	-0.00165419070981443	-0.0026282137259841	-0.00360223650932312	0.0243197549134493
1514	69.3296508789063	-7.78861236572266	3.43538379669189	-3.08191010844894e-05	-0.00814767740666866	-0.00230353930965066	0.00354059832170606
1515	67.3816070556641	-6.81458902359009	3.11070966720581	0.000618529506027699	-0.00100484199356288	0.00289124972186983	0.00483929552137852
1516	68.0309600830078	-6.16524076461792	2.85097002983093	-0.00425158534198999	-3.08191010844894e-05	0.00386527273803949	0.0022419011220336
1517	66.0829086303711	-6.489914894104	3.1756443977356	-3.08191010844894e-05	0.00159255252219737	0.00581331877037883	0.000943203864153475
1518	66.7322616577148	-5.84056615829468	3.24057936668396	-0.00522560812532902	0.000618529506027699	0.00451462110504508	-0.00425158534198999
1519	65.4335632324219	-5.51589202880859	3.24057936668396	-0.00327756232582033	-0.000680167751852423	0.00256657530553639	0.00321592413820326
1520	68.0309600830078	-5.84056615829468	3.43538379669189	0.00191722682211548	-0.00619963090866804	0.00191722682211548	0.00646266713738441
1521	69.3296508789063	-6.81458902359009	3.69512343406677	0.00613799272105098	-0.0026282137259841	0.00191722682211548	-0.00425158534198999
1522	68.680305480957	-6.16524076461792	2.85097002983093	-0.00814767740666866	0.000943203864153475	-3.08191010844894e-05	-0.00100484199356288
1523	69.97900390625	-6.81458902359009	2.78603529930115	-0.00132951640989631	0.00483929552137852	-0.00782300252467394	-0.0110697457566857
1524	68.0309600830078	-5.51589202880859	2.78603529930115	0.00613799272105098	0.00483929552137852	-0.00717365415766835	-0.00652430532500148
1525	70.6283493041992	-7.13926362991333	3.24057936668396	0.000618529506027699	0.0022419011220336	-0.00879702530801296	-0.00587495695799589
1526	68.680305480957	-7.46393775939941	3.11070966720581	0.00418994715437293	0.00483929552137852	-3.08191010844894e-05	-0.00392691092565656
1527	68.680305480957	-7.78861236572266	3.50031876564026	-0.00132951640989631	0.00159255252219737	0.00516396993771195	-0.00295288790948689
1528	69.97900390625	-8.43796062469482	3.37044906616211	0.00159255252219737	-0.00912170019000769	-0.00652430532500148	-0.0026282137259841
1529	69.97900390625	-7.13926362991333	3.04577469825745	-0.00425158534198999	0.00548864435404539	-0.00392691092565656	-0.00165419070981443
1530	68.0309600830078	-5.84056615829468	2.85097002983093	-0.00100484199356288	0.000943203864153475	-0.00392691092565656	0.000293855206109583
1531	68.0309600830078	-6.81458902359009	2.9159049987793	0.0022419011220336	0.00678734155371785	-0.00912170019000769	0.00256657530553639
1532	67.3816070556641	-6.81458902359009	3.24057936668396	-0.00782300252467394	0.00483929552137852	-0.000680167751852423	0.00873538758605719
1533	64.7842102050781	-5.84056615829468	3.43538379669189	0.00386527273803949	0.00516396993771195	-0.00327756232582033	-0.00360223650932312
1534	68.0309600830078	-7.13926362991333	3.43538379669189	0.00581331877037883	0.00386527273803949	0.00743668992072344	0.00354059832170606
1535	68.680305480957	-5.84056615829468	2.9159049987793	0.00776136433705688	0.000293855206109583	-0.00490093370899558	0.00873538758605719
1536	67.3816070556641	-5.19121742248535	2.85097002983093	0.00256657530553639	0.00386527273803949	-0.00197886489331722	0.00938473641872406
1537	68.680305480957	-6.81458902359009	2.98083996772766	0.00321592413820326	0.00126787810586393	-0.00457625929266214	-0.00749832857400179
1538	69.97900390625	-6.81458902359009	3.24057936668396	0.00906006153672934	0.000618529506027699	-0.000355493422830477	-0.00555028254166245
1539	68.0309600830078	-7.13926362991333	3.56525373458862	-0.000680167751852423	0.00516396993771195	-0.00490093370899558	0.00646266713738441
1540	68.680305480957	-6.16524076461792	3.43538379669189	-0.00684897974133492	-0.0104203969240189	0.00776136433705688	0.00873538758605719
1541	69.3296508789063	-6.81458902359009	3.24057936668396	-0.00879702530801296	-0.00717365415766835	-0.00619963090866804	-3.08191010844894e-05
1542	69.97900390625	-8.43796062469482	3.11070966720581	-0.0100957229733467	-0.00392691092565656	0.000618529506027699	0.00613799272105098
1543	69.3296508789063	-7.13926362991333	2.98083996772766	-0.00977104809135199	0.00386527273803949	-0.00717365415766835	0.000943203864153475
1544	66.7322616577148	-5.84056615829468	2.85097002983093	-0.00360223650932312	-0.00100484199356288	-0.0126931173726916	-0.00295288790948689
1545	66.7322616577148	-5.84056615829468	3.24057936668396	-0.00100484199356288	0.00548864435404539	-0.00295288790948689	-0.000680167751852423
1546	65.4335632324219	-5.84056615829468	3.43538379669189	-0.00490093370899558	0.00321592413820326	0.000618529506027699	-0.00100484199356288
1547	65.4335632324219	-6.16524076461792	3.50031876564026	-0.00684897974133492	0.00808603875339031	-0.00392691092565656	-0.00392691092565656
1548	66.7322616577148	-5.51589202880859	2.85097002983093	-0.00295288790948689	0.0113327819854021	-0.00490093370899558	-0.0149658378213644
1549	67.3816070556641	-6.16524076461792	2.9159049987793	0.00321592413820326	-0.00230353930965066	-0.0152905117720366	-0.00425158534198999
1550	68.680305480957	-6.81458902359009	2.98083996772766	0.00386527273803949	-0.00749832857400179	0.000293855206109583	-0.00619963090866804
1551	67.3816070556641	-5.19121742248535	2.78603529930115	0.00873538758605719	0.00191722682211548	-0.00295288790948689	-0.00165419070981443
1552	70.6283493041992	-7.13926362991333	3.04577469825745	-0.00392691092565656	-0.00684897974133492	-0.00165419070981443	0.00191722682211548
1553	68.0309600830078	-6.81458902359009	3.30551409721375	0.00646266713738441	0.00776136433705688	0.00289124972186983	0.0106834331527352
1554	69.97900390625	-7.46393775939941	3.30551409721375	0.0136055024340749	-0.00392691092565656	-0.00847235135734081	0.0113327819854021
1555	66.7322616577148	-6.16524076461792	2.85097002983093	0.012956153601408	-0.0026282137259841	-0.00327756232582033	-0.00132951640989631
1556	66.7322616577148	-8.11328601837158	3.04577469825745	-0.00392691092565656	-0.00230353930965066	0.00418994715437293	0.00159255252219737
1557	69.3296508789063	-7.78861236572266	3.1756443977356	0.00354059832170606	0.00256657530553639	0.00711201597005129	-0.00847235135734081
1558	69.3296508789063	-7.46393775939941	3.11070966720581	0.00873538758605719	-3.08191010844894e-05	0.00516396993771195	-0.00782300252467394
1559	68.0309600830078	-6.81458902359009	3.37044906616211	-0.000680167751852423	-0.000355493422830477	-0.00879702530801296	-0.00165419070981443
1560	64.7842102050781	-5.51589202880859	3.30551409721375	-0.00230353930965066	0.00126787810586393	0.00354059832170606	-0.00425158534198999
1561	66.7322616577148	-6.489914894104	3.24057936668396	-0.0026282137259841	0.00191722682211548	-0.00360223650932312	-3.08191010844894e-05
1562	68.680305480957	-7.78861236572266	3.11070966720581	0.00678734155371785	0.00256657530553639	-0.00457625929266214	-0.00360223650932312
1563	68.680305480957	-6.81458902359009	3.11070966720581	-0.000355493422830477	0.00613799272105098	0.00126787810586393	-0.00977104809135199
1564	68.680305480957	-6.16524076461792	2.85097002983093	0.00938473641872406	0.000943203864153475	-0.0107450718060136	-0.00360223650932312
1565	69.3296508789063	-6.489914894104	3.04577469825745	0.00483929552137852	0.00191722682211548	-0.0165892094373703	-0.00652430532500148
1566	69.3296508789063	-6.81458902359009	3.37044906616211	-0.00652430532500148	0.00451462110504508	-0.00847235135734081	-0.00295288790948689
1567	70.6283493041992	-6.81458902359009	3.37044906616211	-0.00555028254166245	-0.000355493422830477	-0.00360223650932312	-0.00555028254166245
1568	69.3296508789063	-7.46393775939941	3.11070966720581	-0.00555028254166245	0.00386527273803949	-0.0026282137259841	0.00678734155371785
1569	68.0309600830078	-7.78861236572266	3.11070966720581	-3.08191010844894e-05	-0.00652430532500148	-0.0107450718060136	0.01100810803473
1570	68.0309600830078	-7.46393775939941	2.9159049987793	0.00289124972186983	-0.00847235135734081	0.00159255252219737	0.00354059832170606
1571	69.97900390625	-7.78861236572266	3.56525373458862	-3.08191010844894e-05	-0.00425158534198999	-0.00522560812532902	0.0142548503354192
1572	69.3296508789063	-6.489914894104	3.30551409721375	-0.00197886489331722	-0.00100484199356288	0.00418994715437293	-0.00100484199356288
1573	68.0309600830078	-7.46393775939941	3.50031876564026	-0.00197886489331722	-3.08191010844894e-05	0.00841071270406246	0.00354059832170606
1574	66.0829086303711	-6.489914894104	2.9159049987793	-0.00132951640989631	-0.00132951640989631	-0.00295288790948689	-0.00165419070981443
1575	66.0829086303711	-6.16524076461792	3.04577469825745	0.000293855206109583	-0.00587495695799589	0.00289124972186983	0.00256657530553639
1576	69.97900390625	-8.11328601837158	3.24057936668396	0.00776136433705688	-0.00360223650932312	0.0022419011220336	0.000943203864153475
1577	69.3296508789063	-6.81458902359009	3.43538379669189	0.00126787810586393	0.00289124972186983	-0.00295288790948689	-0.0026282137259841
1578	69.3296508789063	-6.81458902359009	3.30551409721375	-0.00879702530801296	0.00646266713738441	0.00646266713738441	0.000293855206109583
1579	69.97900390625	-7.46393775939941	3.1756443977356	0.00289124972186983	0.00191722682211548	-0.00197886489331722	-0.00457625929266214
1580	68.0309600830078	-5.84056615829468	3.37044906616211	0.00289124972186983	-0.00295288790948689	-3.08191010844894e-05	0.00289124972186983
1581	69.3296508789063	-6.16524076461792	2.85097002983093	-0.00295288790948689	0.00386527273803949	0.00256657530553639	0.00321592413820326
1582	70.6283493041992	-7.13926362991333	3.11070966720581	-0.0120437685400248	0.000618529506027699	-0.00684897974133492	-0.00717365415766835
1583	69.97900390625	-8.11328601837158	3.1756443977356	0.00289124972186983	-0.00100484199356288	-0.000355493422830477	-0.00684897974133492
1584	68.0309600830078	-6.81458902359009	3.24057936668396	0.00548864435404539	0.00191722682211548	-0.0185372550040483	-0.0104203969240189
1585	68.680305480957	-7.78861236572266	3.43538379669189	-3.08191010844894e-05	-0.00100484199356288	-0.00490093370899558	-0.000355493422830477
1586	69.3296508789063	-7.13926362991333	3.43538379669189	0.00289124972186983	0.00841071270406246	-0.00490093370899558	-0.00717365415766835
1587	68.680305480957	-6.81458902359009	3.11070966720581	-0.00197886489331722	0.0149041991680861	-0.00555028254166245	0.00126787810586393
1588	68.680305480957	-7.46393775939941	3.1756443977356	-0.00522560812532902	0.00256657530553639	-0.00782300252467394	-0.00684897974133492
1589	67.3816070556641	-6.16524076461792	3.04577469825745	0.000293855206109583	-0.00197886489331722	-0.00847235135734081	0.00483929552137852
1590	65.4335632324219	-5.84056615829468	3.04577469825745	-0.00392691092565656	0.00613799272105098	-0.00684897974133492	-0.00360223650932312
1591	69.3296508789063	-7.13926362991333	3.04577469825745	-0.0026282137259841	0.00581331877037883	0.000943203864153475	-0.00327756232582033
1592	69.3296508789063	-5.84056615829468	3.37044906616211	-0.00392691092565656	0.00841071270406246	0.00451462110504508	-0.00425158534198999
1593	70.6283493041992	-7.13926362991333	3.43538379669189	0.00354059832170606	0.00646266713738441	0.00354059832170606	-0.00100484199356288
1594	68.680305480957	-5.51589202880859	2.85097002983093	0.0022419011220336	0.00386527273803949	0.00256657530553639	-3.08191010844894e-05
1595	69.97900390625	-6.81458902359009	2.98083996772766	-0.00132951640989631	-0.00684897974133492	-0.00555028254166245	0.00678734155371785
1596	69.3296508789063	-7.13926362991333	3.11070966720581	0.00159255252219737	-0.00165419070981443	-0.00392691092565656	-0.00327756232582033
1597	69.3296508789063	-7.13926362991333	3.30551409721375	-0.00360223650932312	-0.00132951640989631	0.00970941036939621	-0.00197886489331722
1598	69.97900390625	-7.78861236572266	3.63018846511841	0.0022419011220336	-0.00457625929266214	0.0103587592020631	-0.00749832857400179
1599	69.97900390625	-8.11328601837158	3.43538379669189	0.0103587592020631	-0.00392691092565656	0.00970941036939621	-0.00392691092565656
1600	70.6283493041992	-7.13926362991333	3.24057936668396	-0.00165419070981443	-0.00522560812532902	-0.00684897974133492	-0.00587495695799589
1601	67.3816070556641	-5.51589202880859	2.98083996772766	0.00126787810586393	-3.08191010844894e-05	-0.00295288790948689	-0.00522560812532902
1602	68.0309600830078	-6.489914894104	3.1756443977356	-0.00717365415766835	0.00873538758605719	-0.00197886489331722	-0.00165419070981443
1603	66.7322616577148	-6.16524076461792	2.98083996772766	-0.00912170019000769	-0.00132951640989631	-0.00555028254166245	-0.00327756232582033
1604	67.3816070556641	-6.81458902359009	3.30551409721375	-0.00555028254166245	0.00581331877037883	-0.00587495695799589	0.00289124972186983
1605	69.97900390625	-6.489914894104	3.43538379669189	-0.00230353930965066	0.00906006153672934	-0.0146411629393697	0.00159255252219737
1606	69.97900390625	-6.489914894104	3.37044906616211	-0.0117190945893526	0.00126787810586393	-0.0110697457566857	-0.0104203969240189
1607	69.97900390625	-6.489914894104	3.24057936668396	0.00418994715437293	0.0116574559360743	-0.0175632312893867	-0.00165419070981443
1608	69.3296508789063	-6.489914894104	2.78603529930115	-0.00197886489331722	0.00743668992072344	0.00386527273803949	0.000618529506027699
1609	69.3296508789063	-6.489914894104	3.1756443977356	0.00126787810586393	0.00646266713738441	-0.00717365415766835	0.00516396993771195
1610	68.680305480957	-5.84056615829468	3.04577469825745	0.00418994715437293	-0.00327756232582033	-0.00327756232582033	0.00418994715437293
1611	68.680305480957	-6.489914894104	3.24057936668396	-0.00555028254166245	-0.00814767740666866	-0.00652430532500148	0.00548864435404539
1612	68.680305480957	-7.13926362991333	3.1756443977356	-0.00977104809135199	-0.00587495695799589	-0.00490093370899558	0.0022419011220336
1613	69.97900390625	-8.11328601837158	3.24057936668396	-0.00100484199356288	-0.00717365415766835	0.0100340843200684	0.00711201597005129
1614	67.3816070556641	-6.81458902359009	2.98083996772766	0.00386527273803949	-0.0026282137259841	0.00613799272105098	0.0158782228827477
1615	69.97900390625	-7.13926362991333	3.04577469825745	0.00581331877037883	-0.00879702530801296	-0.00295288790948689	-0.000680167751852423
1616	69.3296508789063	-6.16524076461792	3.11070966720581	-0.00360223650932312	-0.00619963090866804	-0.00165419070981443	0.00646266713738441
1617	68.680305480957	-6.16524076461792	2.9159049987793	-0.00847235135734081	-0.0026282137259841	0.00451462110504508	0.00126787810586393
1618	66.0829086303711	-5.51589202880859	3.11070966720581	-0.00977104809135199	-0.00717365415766835	0.00613799272105098	0.00451462110504508
1619	69.3296508789063	-7.13926362991333	3.69512343406677	-0.00295288790948689	-0.000680167751852423	0.00126787810586393	0.00516396993771195
1620	69.97900390625	-6.81458902359009	3.1756443977356	0.00451462110504508	-0.00684897974133492	0.00743668992072344	-0.00100484199356288
1621	68.680305480957	-6.16524076461792	2.85097002983093	-0.0026282137259841	-0.00327756232582033	-0.00230353930965066	0.000293855206109583
1622	69.97900390625	-6.489914894104	2.78603529930115	0.0155535480007529	0.00516396993771195	0.00256657530553639	0.00321592413820326
1623	68.0309600830078	-5.84056615829468	2.85097002983093	-0.00490093370899558	0.00483929552137852	-0.00684897974133492	-0.00360223650932312
1624	69.97900390625	-7.46393775939941	3.24057936668396	-0.000355493422830477	0.00321592413820326	-0.0113944197073579	-0.00749832857400179
1625	69.3296508789063	-6.81458902359009	3.69512343406677	0.00354059832170606	0.00159255252219737	-0.00879702530801296	-0.00425158534198999
1626	69.97900390625	-7.78861236572266	3.37044906616211	-0.00295288790948689	-0.0026282137259841	0.00581331877037883	0.000943203864153475
1627	69.97900390625	-7.78861236572266	2.78603529930115	-0.00100484199356288	-0.00847235135734081	-0.00490093370899558	-0.00360223650932312
1628	69.97900390625	-7.78861236572266	3.11070966720581	0.00613799272105098	0.000618529506027699	-0.000355493422830477	-0.00522560812532902
1629	69.97900390625	-7.13926362991333	3.11070966720581	-3.08191010844894e-05	-0.00100484199356288	-0.0113944197073579	0.0116574559360743
1630	68.0309600830078	-5.19121742248535	3.11070966720581	-0.00360223650932312	-0.00360223650932312	0.000943203864153475	0.00256657530553639
1631	67.3816070556641	-7.13926362991333	3.63018846511841	-0.00879702530801296	0.00516396993771195	-0.00619963090866804	-0.00132951640989631
1632	64.7842102050781	-5.51589202880859	3.30551409721375	-0.00879702530801296	0.0103587592020631	0.000293855206109583	-0.00132951640989631
1633	68.0309600830078	-6.489914894104	2.9159049987793	-0.00132951640989631	0.00581331877037883	-0.000355493422830477	-0.00360223650932312
1634	69.3296508789063	-6.489914894104	3.1756443977356	-0.00360223650932312	0.00256657530553639	0.00646266713738441	0.0145795252174139
1635	69.3296508789063	-7.13926362991333	2.98083996772766	0.00386527273803949	-0.00295288790948689	-3.08191010844894e-05	0.00418994715437293
1636	69.97900390625	-6.16524076461792	2.78603529930115	0.000293855206109583	0.00483929552137852	-0.00392691092565656	0.00191722682211548
1637	68.0309600830078	-5.84056615829468	2.85097002983093	-0.00165419070981443	0.00418994715437293	0.00256657530553639	-0.00360223650932312
1638	66.7322616577148	-6.489914894104	3.37044906616211	-0.00522560812532902	0.00516396993771195	0.00354059832170606	-0.00100484199356288
1639	68.680305480957	-7.13926362991333	2.98083996772766	0.00711201597005129	-0.0026282137259841	-0.00100484199356288	0.0136055024340749
1640	69.97900390625	-8.43796062469482	3.11070966720581	0.00483929552137852	0.00126787810586393	0.00321592413820326	0.00126787810586393
1641	69.97900390625	-8.43796062469482	3.1756443977356	0.00711201597005129	-0.00847235135734081	-0.00425158534198999	0.00354059832170606
1642	67.3816070556641	-6.489914894104	3.04577469825745	-0.00555028254166245	0.00613799272105098	-0.000355493422830477	-0.00490093370899558
1643	68.680305480957	-6.489914894104	3.24057936668396	-0.000680167751852423	0.013930176384747	-0.0182125810533762	-0.00425158534198999
1644	68.0309600830078	-7.13926362991333	3.43538379669189	0.00386527273803949	0.00191722682211548	-0.00555028254166245	-0.00912170019000769
1645	67.3816070556641	-7.46393775939941	3.04577469825745	-0.00327756232582033	0.00126787810586393	-0.0123684434220195	-0.000680167751852423
1646	67.3816070556641	-6.16524076461792	2.85097002983093	0.00321592413820326	0.00289124972186983	-0.000355493422830477	0.00548864435404539
1647	66.7322616577148	-6.16524076461792	2.78603529930115	-0.00490093370899558	0.00191722682211548	-0.00847235135734081	-0.00522560812532902
1648	69.3296508789063	-8.11328601837158	2.98083996772766	0.00711201597005129	0.00483929552137852	-0.00587495695799589	-0.0133424662053585
1649	69.97900390625	-7.13926362991333	3.24057936668396	0.000618529506027699	-0.00230353930965066	-0.00425158534198999	-0.00490093370899558
1650	67.3816070556641	-6.489914894104	2.98083996772766	-0.00132951640989631	0.00418994715437293	-0.0143164889886975	-0.00717365415766835
1651	69.3296508789063	-7.78861236572266	3.11070966720581	-0.00360223650932312	0.00256657530553639	0.00321592413820326	-0.00132951640989631
1652	68.0309600830078	-6.16524076461792	3.24057936668396	-0.000355493422830477	0.00808603875339031	-0.00879702530801296	0.00386527273803949
1653	69.3296508789063	-7.13926362991333	3.11070966720581	-0.00522560812532902	-0.00360223650932312	0.00159255252219737	0.00776136433705688
1654	69.97900390625	-8.43796062469482	3.37044906616211	0.00776136433705688	-0.00977104809135199	-0.00230353930965066	0.00711201597005129
1655	70.6283493041992	-8.11328601837158	3.04577469825745	0.00256657530553639	-0.0149658378213644	-0.00392691092565656	0.00873538758605719
1656	67.3816070556641	-6.81458902359009	3.11070966720581	-0.00814767740666866	-0.00814767740666866	0.00548864435404539	-0.00522560812532902
1657	68.0309600830078	-6.16524076461792	3.50031876564026	-0.00165419070981443	0.00354059832170606	0.00516396993771195	0.00256657530553639
1658	67.3816070556641	-7.13926362991333	3.50031876564026	-0.00360223650932312	-0.00490093370899558	0.00483929552137852	-0.00522560812532902
1659	64.7842102050781	-7.13926362991333	3.37044906616211	-0.00132951640989631	0.000943203864153475	-0.000355493422830477	0.00126787810586393
1660	67.3816070556641	-6.16524076461792	2.9159049987793	0.000293855206109583	0.000618529506027699	-0.00977104809135199	0.00418994715437293
1661	68.0309600830078	-5.51589202880859	2.98083996772766	-0.0026282137259841	-0.00490093370899558	-0.00457625929266214	-0.000355493422830477
1662	69.97900390625	-7.46393775939941	3.37044906616211	-0.00230353930965066	0.00581331877037883	0.00191722682211548	-0.00717365415766835
1663	67.3816070556641	-6.489914894104	3.11070966720581	0.00126787810586393	0.0126314787194133	-0.00327756232582033	-0.00912170019000769
1664	69.97900390625	-7.46393775939941	2.98083996772766	0.00354059832170606	0.0100340843200684	-0.00490093370899558	-0.00457625929266214
1665	69.97900390625	-7.13926362991333	2.98083996772766	0.0022419011220336	-3.08191010844894e-05	-0.00782300252467394	-0.0100957229733467
1666	69.3296508789063	-7.13926362991333	3.1756443977356	-0.00490093370899558	0.00613799272105098	-0.00197886489331722	-0.00327756232582033
1667	69.3296508789063	-7.13926362991333	3.24057936668396	0.00126787810586393	0.00289124972186983	-0.00490093370899558	0.00451462110504508
1668	69.97900390625	-8.11328601837158	3.04577469825745	0.00321592413820326	-0.00295288790948689	-0.00165419070981443	0.000293855206109583
1669	68.0309600830078	-7.46393775939941	3.30551409721375	-0.00944637414067984	0.000293855206109583	0.00126787810586393	0.0022419011220336
1670	68.680305480957	-7.13926362991333	3.37044906616211	0.00191722682211548	-0.00457625929266214	-0.00847235135734081	0.00418994715437293
1671	68.680305480957	-6.489914894104	2.98083996772766	-0.00327756232582033	-0.00425158534198999	-0.00197886489331722	0.00191722682211548
1672	68.0309600830078	-7.13926362991333	3.11070966720581	-0.0133424662053585	0.00289124972186983	0.00191722682211548	0.00321592413820326
1673	64.7842102050781	-5.84056615829468	3.11070966720581	-0.00425158534198999	-3.08191010844894e-05	-0.00425158534198999	0.00191722682211548
1674	67.3816070556641	-6.81458902359009	3.30551409721375	-0.0026282137259841	0.00418994715437293	0.0022419011220336	0.00646266713738441
1675	68.0309600830078	-5.84056615829468	3.04577469825745	-0.00360223650932312	-0.00230353930965066	-3.08191010844894e-05	-0.00197886489331722
1676	68.0309600830078	-7.13926362991333	3.43538379669189	-0.0026282137259841	0.000943203864153475	-0.00360223650932312	0.00126787810586393
1677	69.97900390625	-6.81458902359009	2.98083996772766	-0.00197886489331722	0.00321592413820326	0.00548864435404539	-0.00100484199356288
1678	69.3296508789063	-6.489914894104	2.9159049987793	0.00321592413820326	0.00970941036939621	-0.00197886489331722	-0.00327756232582033
1679	69.97900390625	-6.81458902359009	3.04577469825745	0.00646266713738441	0.000943203864153475	-0.00327756232582033	-0.000680167751852423
1680	67.3816070556641	-5.84056615829468	3.43538379669189	0.00581331877037883	0.00159255252219737	-0.0104203969240189	-0.00977104809135199
1681	67.3816070556641	-6.81458902359009	3.11070966720581	0.0022419011220336	-0.00684897974133492	-0.00100484199356288	-0.000355493422830477
1682	69.97900390625	-8.11328601837158	3.43538379669189	-0.00814767740666866	0.00191722682211548	-0.00457625929266214	-0.00132951640989631
1683	69.3296508789063	-7.46393775939941	3.30551409721375	-3.08191010844894e-05	0.00289124972186983	-0.00392691092565656	-0.0156151866540313
1684	68.0309600830078	-5.84056615829468	2.78603529930115	0.000618529506027699	0.00418994715437293	-0.00490093370899558	-0.0026282137259841
1685	66.7322616577148	-5.51589202880859	3.04577469825745	-0.00522560812532902	0.00483929552137852	-0.0117190945893526	-0.00132951640989631
1686	64.7842102050781	-6.16524076461792	3.37044906616211	-0.00522560812532902	0.0022419011220336	-0.00717365415766835	0.000293855206109583
1687	66.0829086303711	-6.16524076461792	3.11070966720581	-0.00197886489331722	0.000618529506027699	-0.00619963090866804	0.000618529506027699
1688	68.0309600830078	-5.84056615829468	3.1756443977356	0.000293855206109583	0.00483929552137852	-0.0117190945893526	0.0100340843200684
1689	69.97900390625	-6.81458902359009	3.43538379669189	-0.00197886489331722	0.000293855206109583	-0.00197886489331722	0.00126787810586393
1690	68.680305480957	-6.81458902359009	2.85097002983093	-0.00295288790948689	0.000618529506027699	-0.00360223650932312	0.00581331877037883
1691	68.680305480957	-5.19121742248535	2.52629590034485	-0.00230353930965066	0.00256657530553639	-0.00490093370899558	0.00256657530553639
1692	69.3296508789063	-5.84056615829468	2.78603529930115	0.0123068047687411	-0.00100484199356288	0.00743668992072344	0.00321592413820326
1693	70.6283493041992	-6.81458902359009	3.24057936668396	0.0106834331527352	-0.00230353930965066	-0.00230353930965066	0.0100340843200684
1694	68.680305480957	-6.81458902359009	2.9159049987793	0.00159255252219737	-0.00684897974133492	0.000943203864153475	0.0149041991680861
1695	66.7322616577148	-6.489914894104	3.24057936668396	0.00386527273803949	-0.00652430532500148	0.00191722682211548	0.00613799272105098
1696	69.3296508789063	-7.13926362991333	3.43538379669189	0.00613799272105098	-0.00425158534198999	0.00418994715437293	0.00516396993771195
1697	68.680305480957	-6.16524076461792	3.04577469825745	-0.00457625929266214	0.00516396993771195	0.00354059832170606	-0.00197886489331722
1698	68.0309600830078	-6.489914894104	3.1756443977356	-0.0123684434220195	0.00743668992072344	0.00159255252219737	-0.000680167751852423
1699	65.4335632324219	-6.489914894104	3.11070966720581	-0.00847235135734081	-0.000680167751852423	0.00256657530553639	-0.00555028254166245
1700	65.4335632324219	-5.19121742248535	2.98083996772766	-0.00522560812532902	-0.00132951640989631	-0.00425158534198999	0.00678734155371785
1701	68.680305480957	-6.489914894104	3.11070966720581	-0.00717365415766835	-0.00295288790948689	-0.00425158534198999	-0.00490093370899558
1702	69.3296508789063	-5.51589202880859	3.50031876564026	0.00159255252219737	0.0022419011220336	0.00808603875339031	-0.00814767740666866
1703	68.0309600830078	-5.84056615829468	2.78603529930115	0.00418994715437293	0.00354059832170606	-0.00717365415766835	-0.0104203969240189
1704	67.3816070556641	-6.16524076461792	2.78603529930115	-0.00132951640989631	0.000618529506027699	-0.0107450718060136	-0.00717365415766835
1705	69.3296508789063	-6.489914894104	3.04577469825745	0.000293855206109583	-0.0026282137259841	-0.0107450718060136	0.00418994715437293
1706	69.3296508789063	-6.489914894104	3.11070966720581	0.00159255252219737	0.00906006153672934	-0.00457625929266214	-0.0100957229733467
1707	68.680305480957	-6.16524076461792	3.30551409721375	-0.00295288790948689	0.00516396993771195	0.0022419011220336	-0.00717365415766835
1708	69.3296508789063	-7.13926362991333	3.69512343406677	0.00321592413820326	-0.00457625929266214	-0.00717365415766835	-0.00230353930965066
1709	68.680305480957	-7.13926362991333	3.1756443977356	0.00548864435404539	-0.0104203969240189	-0.00652430532500148	-0.000355493422830477
1710	67.3816070556641	-5.51589202880859	2.85097002983093	0.00354059832170606	-0.00360223650932312	-0.00392691092565656	-0.000680167751852423
1711	69.3296508789063	-6.489914894104	2.98083996772766	-0.00490093370899558	0.00581331877037883	0.00126787810586393	-0.00749832857400179
1712	68.0309600830078	-5.84056615829468	3.04577469825745	0.00256657530553639	0.00548864435404539	0.00159255252219737	-3.08191010844894e-05
1713	66.7322616577148	-6.16524076461792	3.63018846511841	0.000943203864153475	0.00159255252219737	0.0022419011220336	0.000618529506027699
1714	67.3816070556641	-4.86654329299927	3.43538379669189	0.00386527273803949	0.00159255252219737	0.00159255252219737	0.00191722682211548
1715	67.3816070556641	-6.16524076461792	3.37044906616211	0.000618529506027699	0.00191722682211548	-0.000680167751852423	0.00451462110504508
1716	68.680305480957	-5.84056615829468	3.30551409721375	0.00906006153672934	-0.00327756232582033	0.00159255252219737	0.00386527273803949
1717	69.3296508789063	-5.84056615829468	2.85097002983093	-0.000680167751852423	0.00873538758605719	0.00646266713738441	-0.0026282137259841
1718	70.6283493041992	-6.81458902359009	2.59123063087463	0.00451462110504508	-0.0026282137259841	-0.00522560812532902	0.00711201597005129
1719	68.680305480957	-5.51589202880859	3.37044906616211	0.00126787810586393	0.00548864435404539	0.00354059832170606	0.00873538758605719
1720	69.3296508789063	-6.489914894104	3.63018846511841	-0.00165419070981443	-0.00100484199356288	-0.00619963090866804	0.00126787810586393
1721	68.0309600830078	-4.54186916351318	3.50031876564026	-0.00619963090866804	-0.00100484199356288	-0.00522560812532902	0.00354059832170606
1722	68.0309600830078	-6.16524076461792	2.85097002983093	-0.00619963090866804	0.00581331877037883	0.000943203864153475	0.011982130818069
1723	69.97900390625	-7.46393775939941	2.9159049987793	-0.00944637414067984	-3.08191010844894e-05	-0.000355493422830477	0.00289124972186983
1724	67.3816070556641	-5.84056615829468	2.85097002983093	0.00418994715437293	-0.00457625929266214	-0.000680167751852423	-0.00977104809135199
1725	68.680305480957	-5.51589202880859	3.37044906616211	-0.00555028254166245	-0.00100484199356288	-0.0169138833880424	0.00126787810586393
1726	68.0309600830078	-6.16524076461792	3.30551409721375	-0.00392691092565656	-0.000680167751852423	-0.00879702530801296	-0.000680167751852423
1727	65.4335632324219	-6.16524076461792	3.50031876564026	-0.0113944197073579	0.00418994715437293	-0.00132951640989631	0.00256657530553639
1728	66.0829086303711	-5.51589202880859	2.98083996772766	-0.00457625929266214	-0.00230353930965066	-0.00814767740666866	-0.00749832857400179
1729	68.0309600830078	-5.19121742248535	2.98083996772766	-0.00230353930965066	0.00321592413820326	-0.00522560812532902	-0.00100484199356288
1730	71.9270477294922	-6.489914894104	3.24057936668396	-0.00619963090866804	0.0022419011220336	0.000618529506027699	-0.000355493422830477
1731	67.3816070556641	-4.54186916351318	3.24057936668396	-0.00392691092565656	-0.00392691092565656	-0.00587495695799589	0.00483929552137852
1732	67.3816070556641	-5.19121742248535	2.72110033035278	-0.00327756232582033	0.00613799272105098	-0.00327756232582033	-0.000680167751852423
1733	68.680305480957	-6.16524076461792	3.24057936668396	0.00906006153672934	0.000293855206109583	0.00483929552137852	-0.000355493422830477
1734	67.3816070556641	-5.19121742248535	3.04577469825745	0.00548864435404539	0.00548864435404539	0.00776136433705688	0.00289124972186983
1735	69.97900390625	-7.13926362991333	3.37044906616211	0.00613799272105098	-0.00295288790948689	0.00516396993771195	0.00256657530553639
1736	69.3296508789063	-7.13926362991333	3.04577469825745	0.00743668992072344	-0.0100957229733467	-0.00327756232582033	-0.000355493422830477
1737	69.3296508789063	-8.11328601837158	3.50031876564026	-0.00652430532500148	-0.00457625929266214	0.000943203864153475	-0.00165419070981443
1738	69.97900390625	-6.16524076461792	3.24057936668396	0.00289124972186983	-0.000355493422830477	-0.00295288790948689	-0.0107450718060136
1739	69.3296508789063	-6.16524076461792	3.43538379669189	0.00548864435404539	-0.0026282137259841	-0.00327756232582033	0.00159255252219737
1740	67.3816070556641	-5.84056615829468	3.30551409721375	-0.00295288790948689	-3.08191010844894e-05	0.00451462110504508	0.000943203864153475
1741	64.7842102050781	-5.51589202880859	2.78603529930115	-0.00782300252467394	0.000943203864153475	-0.00555028254166245	0.00613799272105098
1742	68.0309600830078	-6.81458902359009	2.98083996772766	-0.0104203969240189	0.00646266713738441	-0.00132951640989631	-0.00295288790948689
1743	68.0309600830078	-5.51589202880859	3.24057936668396	0.00548864435404539	0.00613799272105098	-0.0113944197073579	-0.00587495695799589
1744	69.97900390625	-7.13926362991333	3.1756443977356	-0.00197886489331722	0.00711201597005129	-0.0117190945893526	-0.00587495695799589
1745	69.97900390625	-6.16524076461792	2.85097002983093	0.00548864435404539	-0.000680167751852423	-0.00977104809135199	-0.0026282137259841
1746	68.0309600830078	-5.84056615829468	3.30551409721375	-0.00295288790948689	0.00841071270406246	-0.0117190945893526	-0.00230353930965066
1747	68.680305480957	-6.16524076461792	2.72110033035278	-3.08191010844894e-05	0.00386527273803949	-0.00847235135734081	0.0022419011220336
1748	66.7322616577148	-5.51589202880859	2.98083996772766	0.00159255252219737	0.0103587592020631	-0.00782300252467394	0.00191722682211548
1749	69.3296508789063	-7.46393775939941	3.24057936668396	0.000943203864153475	-0.00522560812532902	-0.00652430532500148	-0.00197886489331722
1750	70.6283493041992	-7.78861236572266	3.11070966720581	0.000618529506027699	-0.00457625929266214	-0.00522560812532902	-0.00327756232582033
1751	66.7322616577148	-6.81458902359009	3.11070966720581	-0.00100484199356288	-0.0120437685400248	-0.00944637414067984	0.00386527273803949
1752	67.3816070556641	-6.16524076461792	3.43538379669189	-0.00425158534198999	-0.00457625929266214	0.00906006153672934	-0.00360223650932312
1753	69.3296508789063	-6.81458902359009	2.98083996772766	0.00159255252219737	-3.08191010844894e-05	-0.00100484199356288	0.00678734155371785
1754	67.3816070556641	-6.16524076461792	2.85097002983093	-0.00295288790948689	-0.00392691092565656	0.000618529506027699	0.01100810803473
1755	66.7322616577148	-6.81458902359009	3.1756443977356	-0.00684897974133492	-0.00425158534198999	0.00126787810586393	0.0123068047687411
1756	68.680305480957	-6.81458902359009	3.1756443977356	0.000618529506027699	-0.00197886489331722	-0.00619963090866804	0.00776136433705688
1757	69.97900390625	-6.489914894104	2.9159049987793	-0.0100957229733467	-0.00197886489331722	0.00354059832170606	-0.00327756232582033
1758	69.97900390625	-7.13926362991333	3.11070966720581	0.0155535480007529	0.00418994715437293	0.00256657530553639	-0.00652430532500148
1759	70.6283493041992	-7.13926362991333	3.11070966720581	0.0022419011220336	0.00646266713738441	-3.08191010844894e-05	0.00646266713738441
1760	69.3296508789063	-6.81458902359009	2.78603529930115	0.000618529506027699	0.00873538758605719	-0.00814767740666866	0.00581331877037883
1761	69.3296508789063	-6.489914894104	2.9159049987793	-0.00717365415766835	-0.000680167751852423	-0.0100957229733467	-0.00100484199356288
1762	69.97900390625	-7.46393775939941	3.11070966720581	-0.00360223650932312	0.00418994715437293	-0.00425158534198999	-0.00327756232582033
1763	68.0309600830078	-7.46393775939941	3.30551409721375	0.000618529506027699	0.00418994715437293	-0.0130177913233638	-0.00392691092565656
1764	69.3296508789063	-8.43796062469482	3.43538379669189	0.00354059832170606	-0.00749832857400179	-0.00392691092565656	-0.00652430532500148
1765	68.0309600830078	-6.81458902359009	3.50031876564026	-0.0026282137259841	-0.000355493422830477	-0.00847235135734081	0.000943203864153475
1766	68.680305480957	-6.489914894104	2.98083996772766	-0.00847235135734081	0.000943203864153475	-0.0104203969240189	-3.08191010844894e-05
1767	67.3816070556641	-6.16524076461792	3.1756443977356	-0.00814767740666866	0.00548864435404539	-0.00165419070981443	0.00321592413820326
1768	66.7322616577148	-6.489914894104	3.1756443977356	-0.0159398596733809	0.000943203864153475	-0.00132951640989631	-0.00295288790948689
1769	67.3816070556641	-6.489914894104	2.85097002983093	-0.00392691092565656	0.00256657530553639	-0.000355493422830477	-0.00230353930965066
1770	68.0309600830078	-7.78861236572266	3.37044906616211	-0.00132951640989631	0.00418994715437293	-0.0146411629393697	0.00711201597005129
1771	69.3296508789063	-6.81458902359009	3.30551409721375	-0.00165419070981443	-0.00360223650932312	-3.08191010844894e-05	0.00354059832170606
1772	67.3816070556641	-6.81458902359009	2.85097002983093	-0.00555028254166245	0.00354059832170606	0.00418994715437293	-0.00295288790948689
1773	68.0309600830078	-6.489914894104	2.52629590034485	0.00418994715437293	0.00516396993771195	-0.00619963090866804	0.000293855206109583
1774	68.0309600830078	-7.13926362991333	2.9159049987793	0.00159255252219737	0.00646266713738441	-0.00327756232582033	0.00418994715437293
1775	69.3296508789063	-7.13926362991333	3.24057936668396	0.000943203864153475	0.000943203864153475	0.000943203864153475	0.000943203864153475
1776	69.3296508789063	-6.81458902359009	3.11070966720581	-0.000355493422830477	-0.00392691092565656	0.00613799272105098	-0.000680167751852423
1777	68.0309600830078	-6.81458902359009	3.1756443977356	-0.00522560812532902	-0.00555028254166245	0.0022419011220336	0.00126787810586393
1778	68.680305480957	-7.13926362991333	3.04577469825745	0.00516396993771195	0.000943203864153475	0.00354059832170606	-0.00425158534198999
1779	69.3296508789063	-8.11328601837158	2.9159049987793	0.00354059832170606	-0.0110697457566857	-0.00392691092565656	0.000293855206109583
1780	69.3296508789063	-8.11328601837158	3.1756443977356	0.00613799272105098	0.00191722682211548	-0.0100957229733467	-3.08191010844894e-05
1781	68.0309600830078	-6.16524076461792	3.24057936668396	-0.00425158534198999	0.00289124972186983	-0.00587495695799589	-0.00197886489331722
1782	67.3816070556641	-6.81458902359009	3.04577469825745	-0.0104203969240189	0.00289124972186983	-0.00619963090866804	0.00483929552137852
1783	66.0829086303711	-6.489914894104	3.11070966720581	-0.00197886489331722	0.00873538758605719	-0.00555028254166245	0.00516396993771195
1784	68.0309600830078	-7.13926362991333	3.37044906616211	-0.00360223650932312	0.000293855206109583	-0.0100957229733467	-0.00295288790948689
1785	69.3296508789063	-6.489914894104	2.85097002983093	0.00126787810586393	0.0022419011220336	-0.0107450718060136	-0.00132951640989631
1786	68.680305480957	-5.84056615829468	2.72110033035278	-0.00295288790948689	0.00256657530553639	-0.00295288790948689	-0.00132951640989631
1787	68.0309600830078	-6.489914894104	2.72110033035278	-0.00749832857400179	0.000618529506027699	-0.00360223650932312	0.0022419011220336
1788	68.0309600830078	-6.81458902359009	3.11070966720581	-0.00132951640989631	0.00970941036939621	-0.00490093370899558	0.00191722682211548
1789	69.3296508789063	-6.489914894104	2.98083996772766	-0.000355493422830477	-3.08191010844894e-05	-0.00619963090866804	0.00386527273803949
1790	69.97900390625	-7.78861236572266	3.50031876564026	-0.00327756232582033	0.00126787810586393	-0.00165419070981443	0.00808603875339031
1791	68.0309600830078	-6.81458902359009	2.98083996772766	0.0022419011220336	-3.08191010844894e-05	0.00483929552137852	0.00386527273803949
1792	69.3296508789063	-7.46393775939941	2.9159049987793	-0.00782300252467394	-0.00977104809135199	0.00256657530553639	0.00483929552137852
1793	68.680305480957	-6.81458902359009	2.78603529930115	0.0152288740500808	-0.0120437685400248	0.0100340843200684	0.00483929552137852
1794	68.680305480957	-7.78861236572266	3.24057936668396	0.00776136433705688	0.00126787810586393	0.000293855206109583	0.0181509424000978
1795	69.3296508789063	-7.13926362991333	3.24057936668396	0.00354059832170606	0.00191722682211548	0.00289124972186983	-0.00749832857400179
1796	65.4335632324219	-5.51589202880859	3.11070966720581	0.0152288740500808	-0.0026282137259841	0.00354059832170606	0.0022419011220336
1797	66.7322616577148	-6.489914894104	3.24057936668396	-0.0152905117720366	-0.000355493422830477	0.00841071270406246	0.00354059832170606
1798	68.0309600830078	-5.84056615829468	2.98083996772766	0.00581331877037883	0.00289124972186983	0.00678734155371785	-0.00425158534198999
1799	69.3296508789063	-6.16524076461792	2.85097002983093	0.0116574559360743	0.00126787810586393	-0.000355493422830477	-0.00814767740666866
1800	69.97900390625	-7.13926362991333	3.11070966720581	0.00191722682211548	-0.00490093370899558	-0.00717365415766835	-0.00684897974133492
1801	67.3816070556641	-5.84056615829468	3.04577469825745	0.0116574559360743	-0.00197886489331722	-0.0026282137259841	-0.00652430532500148
1802	69.3296508789063	-5.84056615829468	3.04577469825745	0.00159255252219737	0.0022419011220336	-0.000355493422830477	-0.0117190945893526
1803	68.0309600830078	-6.489914894104	3.30551409721375	0.00321592413820326	0.00256657530553639	-0.00295288790948689	-0.00652430532500148
1804	69.97900390625	-6.16524076461792	2.85097002983093	0.00418994715437293	0.00126787810586393	-0.0136671401560307	-0.00814767740666866
1805	68.0309600830078	-5.84056615829468	2.78603529930115	-0.00197886489331722	0.00256657530553639	-0.00392691092565656	-0.00457625929266214
1806	68.0309600830078	-7.13926362991333	2.98083996772766	-0.00425158534198999	-3.08191010844894e-05	-0.0110697457566857	-0.00457625929266214
1807	68.680305480957	-7.13926362991333	3.1756443977356	-0.00457625929266214	0.00289124972186983	0.00483929552137852	-0.00425158534198999
1808	67.3816070556641	-5.84056615829468	3.30551409721375	-0.00197886489331722	0.00613799272105098	0.00483929552137852	-0.00132951640989631
1809	68.0309600830078	-6.16524076461792	3.30551409721375	0.000293855206109583	0.00418994715437293	-0.00847235135734081	0.00483929552137852
1810	66.7322616577148	-6.16524076461792	3.11070966720581	-0.00555028254166245	-0.00522560812532902	-0.00619963090866804	0.00646266713738441
1811	64.7842102050781	-6.81458902359009	3.30551409721375	-0.00847235135734081	-0.00652430532500148	-0.00295288790948689	0.00191722682211548
1812	66.0829086303711	-5.84056615829468	2.85097002983093	-0.00684897974133492	0.0103587592020631	-0.00230353930965066	-0.00782300252467394
1813	67.3816070556641	-5.84056615829468	2.9159049987793	0.00386527273803949	0.00256657530553639	-0.00360223650932312	-0.0026282137259841
1814	69.3296508789063	-6.81458902359009	3.69512343406677	0.00711201597005129	-0.00490093370899558	0.00191722682211548	0.0142548503354192
1815	68.0309600830078	-6.16524076461792	3.37044906616211	0.00126787810586393	-0.00977104809135199	0.000293855206109583	0.00613799272105098
1816	68.680305480957	-6.16524076461792	2.72110033035278	0.00289124972186983	-0.00652430532500148	-0.000355493422830477	0.00256657530553639
1817	68.0309600830078	-5.19121742248535	2.85097002983093	-0.0026282137259841	0.00191722682211548	0.00451462110504508	-0.000680167751852423
1818	66.7322616577148	-5.51589202880859	3.04577469825745	0.000618529506027699	0.0022419011220336	0.000293855206109583	0.000618529506027699
1819	68.680305480957	-6.489914894104	2.9159049987793	0.00451462110504508	-0.00230353930965066	-0.000355493422830477	0.00516396993771195
1820	68.680305480957	-6.489914894104	3.11070966720581	0.00743668992072344	-0.00522560812532902	0.00126787810586393	-0.00197886489331722
1821	69.3296508789063	-7.46393775939941	3.50031876564026	-0.00749832857400179	-0.0126931173726916	-0.00165419070981443	0.00191722682211548
1822	68.0309600830078	-5.51589202880859	3.04577469825745	-0.00717365415766835	0.00126787810586393	0.00386527273803949	-0.00360223650932312
1823	68.0309600830078	-5.51589202880859	3.04577469825745	-0.00490093370899558	0.00613799272105098	0.00321592413820326	-0.00749832857400179
1824	68.0309600830078	-5.84056615829468	3.1756443977356	0.00256657530553639	0.00711201597005129	-0.00425158534198999	-0.000355493422830477
1825	66.0829086303711	-5.19121742248535	3.04577469825745	-0.00944637414067984	0.00516396993771195	-0.00295288790948689	-0.000680167751852423
1826	67.3816070556641	-5.19121742248535	2.98083996772766	-0.00814767740666866	0.00808603875339031	-0.00879702530801296	0.00516396993771195
1827	67.3816070556641	-4.54186916351318	3.1756443977356	-0.00522560812532902	-0.000680167751852423	-0.0120437685400248	0.00581331877037883
1828	69.97900390625	-6.81458902359009	3.1756443977356	-0.00522560812532902	0.00906006153672934	-0.00425158534198999	-0.00360223650932312
1829	68.680305480957	-6.16524076461792	2.85097002983093	0.00159255252219737	0.00289124972186983	-0.00425158534198999	0.000293855206109583
1830	66.0829086303711	-5.19121742248535	2.72110033035278	-0.00100484199356288	-3.08191010844894e-05	-0.00490093370899558	-0.00132951640989631
1831	69.3296508789063	-5.84056615829468	2.78603529930115	-0.000355493422830477	-0.00230353930965066	0.000293855206109583	0.00678734155371785
1832	68.680305480957	-6.489914894104	3.24057936668396	-0.00327756232582033	0.00678734155371785	0.000943203864153475	-0.00360223650932312
1833	68.680305480957	-5.51589202880859	3.1756443977356	0.01100810803473	0.00386527273803949	0.0100340843200684	0.0155535480007529
1834	69.97900390625	-6.81458902359009	3.11070966720581	0.00906006153672934	-0.0117190945893526	-0.00230353930965066	0.00159255252219737
1835	68.680305480957	-6.81458902359009	2.59123063087463	-0.00522560812532902	-0.0136671401560307	-0.00165419070981443	0.00613799272105098
1836	67.3816070556641	-5.51589202880859	2.9159049987793	0.00418994715437293	0.000293855206109583	-0.00100484199356288	0.00321592413820326
1837	66.0829086303711	-4.86654329299927	3.1756443977356	0.00159255252219737	0.00159255252219737	0.00256657530553639	-0.0104203969240189
1838	67.3816070556641	-5.84056615829468	3.11070966720581	-0.00425158534198999	0.00483929552137852	0.000618529506027699	-0.00295288790948689
1839	66.0829086303711	-4.86654329299927	3.04577469825745	-0.00230353930965066	0.00289124972186983	0.00159255252219737	-0.00587495695799589
1840	64.7842102050781	-5.19121742248535	3.30551409721375	0.00191722682211548	0.000293855206109583	-0.0107450718060136	-0.000680167751852423
1841	69.3296508789063	-5.51589202880859	3.30551409721375	0.00159255252219737	0.000943203864153475	0.00126787810586393	-0.00717365415766835
1842	67.3816070556641	-5.51589202880859	3.24057936668396	-0.00425158534198999	0.00548864435404539	-0.00230353930965066	0.000293855206109583
1843	67.3816070556641	-6.81458902359009	3.1756443977356	-0.000680167751852423	0.00938473641872406	-0.00360223650932312	-0.00165419070981443
1844	68.0309600830078	-4.86654329299927	2.72110033035278	-0.00457625929266214	0.0022419011220336	-0.0100957229733467	0.0022419011220336
1845	68.0309600830078	-5.51589202880859	2.9159049987793	-0.00295288790948689	-0.000680167751852423	-0.0104203969240189	-0.00912170019000769
1846	66.7322616577148	-5.19121742248535	3.24057936668396	0.000943203864153475	0.00451462110504508	-0.00684897974133492	0.0100340843200684
1847	67.3816070556641	-5.51589202880859	3.30551409721375	-0.00684897974133492	0.00256657530553639	-0.000355493422830477	0.00191722682211548
1848	67.3816070556641	-6.16524076461792	2.98083996772766	-0.000680167751852423	-0.00847235135734081	-0.00619963090866804	0.00548864435404539
1849	67.3816070556641	-6.489914894104	2.9159049987793	-0.00327756232582033	-0.0026282137259841	-0.00327756232582033	0.00841071270406246
1850	69.97900390625	-6.81458902359009	3.1756443977356	-3.08191010844894e-05	-0.00165419070981443	0.00256657530553639	-0.00132951640989631
1851	66.7322616577148	-5.51589202880859	2.98083996772766	-0.00522560812532902	0.00483929552137852	-0.00100484199356288	0.00743668992072344
1852	68.680305480957	-7.46393775939941	3.56525373458862	0.000293855206109583	0.00159255252219737	0.00354059832170606	0.00808603875339031
1853	66.0829086303711	-6.81458902359009	3.43538379669189	-0.00295288790948689	0.000618529506027699	0.00516396993771195	0.00256657530553639
1854	66.0829086303711	-6.81458902359009	2.85097002983093	-0.0026282137259841	0.00581331877037883	0.00678734155371785	0.01847561635077
1855	67.3816070556641	-5.84056615829468	3.1756443977356	-0.00197886489331722	-0.0100957229733467	0.00776136433705688	0.00386527273803949
1856	66.7322616577148	-6.16524076461792	3.30551409721375	0.00289124972186983	0.00256657530553639	0.00613799272105098	0.0126314787194133
1857	69.97900390625	-7.13926362991333	3.11070966720581	0.00126787810586393	0.00126787810586393	0.00451462110504508	-0.0107450718060136
1858	69.3296508789063	-6.489914894104	3.11070966720581	0.00678734155371785	0.00581331877037883	0.00548864435404539	-0.00490093370899558
1859	68.680305480957	-6.16524076461792	3.37044906616211	0.00354059832170606	0.01100810803473	-0.00717365415766835	0.00289124972186983
1860	66.7322616577148	-5.84056615829468	2.78603529930115	0.000293855206109583	-0.00392691092565656	-0.000680167751852423	-0.00392691092565656
1861	69.97900390625	-7.13926362991333	3.11070966720581	0.00321592413820326	0.00191722682211548	-0.0133424662053585	0.00451462110504508
1862	69.3296508789063	-8.11328601837158	3.37044906616211	0.00191722682211548	-0.00165419070981443	0.00289124972186983	-0.0026282137259841
1863	69.3296508789063	-7.78861236572266	3.24057936668396	-0.00522560812532902	0.00776136433705688	-0.00684897974133492	-0.0143164889886975
1864	69.3296508789063	-6.16524076461792	3.24057936668396	-0.0117190945893526	-0.00230353930965066	-0.00392691092565656	-3.08191010844894e-05
1865	68.0309600830078	-6.489914894104	3.63018846511841	-0.00619963090866804	-3.08191010844894e-05	-0.00295288790948689	-0.000680167751852423
1866	69.3296508789063	-7.13926362991333	3.11070966720581	-0.0139918150380254	0.00841071270406246	-0.0104203969240189	0.00678734155371785
1867	67.3816070556641	-6.81458902359009	2.98083996772766	-0.0139918150380254	0.0022419011220336	-0.00522560812532902	0.00483929552137852
1868	67.3816070556641	-7.13926362991333	3.30551409721375	-0.00392691092565656	-0.00295288790948689	0.000293855206109583	0.000943203864153475
1869	68.0309600830078	-6.489914894104	3.30551409721375	0.00354059832170606	0.0022419011220336	-0.00555028254166245	0.00256657530553639
1870	67.3816070556641	-6.16524076461792	3.30551409721375	-0.00652430532500148	-0.000355493422830477	0.000943203864153475	-0.00327756232582033
1871	70.6283493041992	-7.13926362991333	3.43538379669189	0.00418994715437293	-0.00295288790948689	-0.00912170019000769	-0.00522560812532902
1872	69.3296508789063	-7.13926362991333	2.9159049987793	0.00159255252219737	0.00321592413820326	-0.00619963090866804	-0.0110697457566857
1873	69.97900390625	-7.46393775939941	3.11070966720581	0.0152288740500808	0.00289124972186983	0.00256657530553639	0.000943203864153475
1874	69.3296508789063	-5.84056615829468	2.98083996772766	0.00256657530553639	-0.000680167751852423	0.00289124972186983	-0.00392691092565656
1875	68.0309600830078	-6.16524076461792	3.43538379669189	-0.0100957229733467	0.000618529506027699	-0.000355493422830477	0.000943203864153475
1876	69.3296508789063	-8.43796062469482	3.63018846511841	0.0123068047687411	-0.00684897974133492	-0.000680167751852423	-0.00165419070981443
1877	69.3296508789063	-7.78861236572266	3.82499313354492	-0.00944637414067984	-0.00652430532500148	0.00906006153672934	-0.00944637414067984
1878	69.3296508789063	-7.13926362991333	3.1756443977356	0.00873538758605719	0.000618529506027699	0.00289124972186983	-3.08191010844894e-05
1879	69.3296508789063	-7.13926362991333	3.11070966720581	0.00483929552137852	0.00159255252219737	0.00159255252219737	-0.00587495695799589
1880	68.0309600830078	-7.46393775939941	3.24057936668396	-0.00230353930965066	0.00354059832170606	-0.00392691092565656	-0.00295288790948689
1881	65.4335632324219	-6.16524076461792	3.04577469825745	-0.00717365415766835	-0.00360223650932312	-0.00555028254166245	0.00418994715437293
1882	66.0829086303711	-6.16524076461792	3.04577469825745	-0.00392691092565656	0.0136055024340749	-0.0123684434220195	-0.00295288790948689
1883	69.97900390625	-7.46393775939941	3.50031876564026	-0.00457625929266214	0.0126314787194133	-0.00425158534198999	-0.00522560812532902
1884	68.0309600830078	-6.489914894104	3.04577469825745	0.000943203864153475	0.00451462110504508	-0.00652430532500148	-0.00912170019000769
1885	67.3816070556641	-6.489914894104	2.72110033035278	-0.00100484199356288	0.00354059832170606	-0.00619963090866804	0.00159255252219737
1886	69.3296508789063	-6.489914894104	2.72110033035278	-0.00425158534198999	0.0100340843200684	-0.00782300252467394	0.00191722682211548
1887	68.0309600830078	-5.84056615829468	2.9159049987793	0.00191722682211548	0.00743668992072344	-0.00782300252467394	-0.00295288790948689
1888	68.680305480957	-6.81458902359009	3.04577469825745	-0.00457625929266214	0.0106834331527352	-0.00684897974133492	0.00451462110504508
1889	69.97900390625	-7.13926362991333	3.30551409721375	-0.00392691092565656	0.00354059832170606	-0.00327756232582033	-0.00327756232582033
1890	69.3296508789063	-8.43796062469482	3.76005816459656	-0.00522560812532902	-0.00392691092565656	-0.00392691092565656	0.00256657530553639
1891	68.680305480957	-8.11328601837158	3.37044906616211	-0.00327756232582033	-0.00490093370899558	0.00126787810586393	0.00548864435404539
1892	67.3816070556641	-7.13926362991333	2.78603529930115	-0.00879702530801296	-0.00490093370899558	-0.00522560812532902	0.0022419011220336
1893	70.6283493041992	-7.78861236572266	3.1756443977356	0.00289124972186983	0.00354059832170606	0.000293855206109583	-0.00879702530801296
1894	67.3816070556641	-5.84056615829468	3.24057936668396	0.0188002903014421	0.00289124972186983	0.00711201597005129	0.00256657530553639
1895	66.0829086303711	-6.489914894104	3.69512343406677	0.00548864435404539	0.00321592413820326	-0.00100484199356288	0.00548864435404539
1896	67.3816070556641	-7.13926362991333	3.76005816459656	-0.0107450718060136	0.000943203864153475	0.00451462110504508	-0.00879702530801296
1897	69.97900390625	-7.46393775939941	3.30551409721375	0.000618529506027699	0.00873538758605719	0.00321592413820326	-0.00814767740666866
1898	71.277702331543	-7.46393775939941	2.98083996772766	0.01847561635077	0.0126314787194133	0.00678734155371785	0.00256657530553639
1899	68.680305480957	-6.489914894104	3.04577469825745	-0.00197886489331722	0.0113327819854021	-0.00977104809135199	0.00451462110504508
1900	68.680305480957	-6.16524076461792	2.72110033035278	0.0116574559360743	-0.00392691092565656	0.00159255252219737	0.000943203864153475
1901	70.6283493041992	-6.489914894104	3.1756443977356	0.0116574559360743	-0.00782300252467394	-0.00555028254166245	-0.000680167751852423
1902	69.97900390625	-7.13926362991333	3.56525373458862	0.0022419011220336	0.0022419011220336	0.00418994715437293	-0.0026282137259841
1903	68.680305480957	-6.16524076461792	3.04577469825745	-0.0026282137259841	0.00386527273803949	0.0022419011220336	-0.0100957229733467
1904	69.97900390625	-7.13926362991333	3.04577469825745	-0.000680167751852423	0.00418994715437293	0.000293855206109583	-0.00490093370899558
1905	69.97900390625	-7.13926362991333	2.85097002983093	-0.00490093370899558	-0.00912170019000769	-0.00977104809135199	0.00289124972186983
1906	68.0309600830078	-5.51589202880859	3.04577469825745	-0.00132951640989631	0.00548864435404539	-0.00944637414067984	-0.00847235135734081
1907	68.0309600830078	-5.84056615829468	3.11070966720581	-0.00555028254166245	0.00581331877037883	-0.0136671401560307	0.00126787810586393
1908	66.7322616577148	-5.84056615829468	3.30551409721375	0.00354059832170606	0.0103587592020631	0.00289124972186983	0.000943203864153475
1909	64.7842102050781	-5.51589202880859	3.11070966720581	0.00126787810586393	0.00483929552137852	-0.00847235135734081	0.00906006153672934
1910	68.0309600830078	-6.489914894104	2.9159049987793	-0.000355493422830477	-0.000355493422830477	-0.00749832857400179	0.0022419011220336
1911	68.0309600830078	-5.84056615829468	3.37044906616211	0.00126787810586393	0.000943203864153475	-0.00197886489331722	0.00906006153672934
1912	68.0309600830078	-5.51589202880859	3.24057936668396	-0.000355493422830477	0.00354059832170606	-3.08191010844894e-05	-3.08191010844894e-05
1913	69.3296508789063	-6.16524076461792	2.85097002983093	0.0168522447347641	-0.000355493422830477	0.00776136433705688	-0.00457625929266214
1914	68.0309600830078	-5.19121742248535	2.98083996772766	0.00516396993771195	-0.000355493422830477	-0.00684897974133492	0.00841071270406246
1915	69.97900390625	-6.489914894104	3.24057936668396	-0.00230353930965066	-0.00490093370899558	-0.00425158534198999	-0.00197886489331722
1916	69.97900390625	-6.16524076461792	2.9159049987793	0.00159255252219737	0.0022419011220336	-0.000355493422830477	0.00451462110504508
1917	69.97900390625	-6.489914894104	3.04577469825745	-0.0026282137259841	-0.000355493422830477	-0.00100484199356288	-0.00522560812532902
1918	70.6283493041992	-6.489914894104	3.1756443977356	-0.0026282137259841	-0.00100484199356288	0.0155535480007529	-0.0026282137259841
1919	69.97900390625	-7.78861236572266	3.24057936668396	-0.00230353930965066	-0.00360223650932312	0.000943203864153475	0.0106834331527352
1920	67.3816070556641	-6.16524076461792	3.1756443977356	-0.00165419070981443	-0.00587495695799589	-0.00717365415766835	-0.00295288790948689
1921	68.680305480957	-6.16524076461792	3.24057936668396	-0.00555028254166245	0.00289124972186983	-0.000355493422830477	0.00321592413820326
1922	68.0309600830078	-6.489914894104	3.04577469825745	-0.00944637414067984	0.0022419011220336	0.00191722682211548	-0.000355493422830477
1923	65.4335632324219	-5.84056615829468	3.04577469825745	-0.00717365415766835	0.00289124972186983	-0.00457625929266214	-0.00327756232582033
1924	67.3816070556641	-5.84056615829468	2.9159049987793	-0.00490093370899558	0.00548864435404539	-0.00425158534198999	0.00711201597005129
1925	66.7322616577148	-4.54186916351318	2.85097002983093	0.000618529506027699	0.00418994715437293	-0.00977104809135199	-0.00847235135734081
1926	68.0309600830078	-5.19121742248535	3.11070966720581	-0.00165419070981443	0.00256657530553639	0.00678734155371785	-3.08191010844894e-05
1927	68.680305480957	-4.86654329299927	3.37044906616211	0.00126787810586393	0.00548864435404539	-0.00717365415766835	0.00386527273803949
1928	67.3816070556641	-4.54186916351318	2.72110033035278	-0.00165419070981443	0.00581331877037883	-0.00944637414067984	-0.00132951640989631
1929	68.680305480957	-4.86654329299927	2.72110033035278	0.00126787810586393	0.0100340843200684	-0.00912170019000769	-0.0026282137259841
1930	69.3296508789063	-4.21719455718994	2.85097002983093	0.00581331877037883	-0.00425158534198999	-0.00165419070981443	-0.00490093370899558
1931	68.680305480957	-6.16524076461792	3.11070966720581	0.000943203864153475	-0.00522560812532902	-0.00749832857400179	0.00613799272105098
1932	67.3816070556641	-5.19121742248535	3.30551409721375	-0.00587495695799589	-0.00457625929266214	0.00354059832170606	-0.00619963090866804
1933	68.680305480957	-5.84056615829468	3.24057936668396	0.00256657530553639	-0.00555028254166245	0.0142548503354192	-0.00132951640989631
1934	68.680305480957	-5.84056615829468	3.24057936668396	0.00743668992072344	-0.00360223650932312	-0.0026282137259841	0.000293855206109583
1935	68.680305480957	-5.19121742248535	3.11070966720581	-0.00100484199356288	-3.08191010844894e-05	0.00159255252219737	0.00516396993771195
1936	69.3296508789063	-5.84056615829468	3.43538379669189	0.00126787810586393	0.00126787810586393	0.00613799272105098	0.00354059832170606
1937	66.0829086303711	-5.19121742248535	3.30551409721375	-0.00879702530801296	-0.0026282137259841	0.00841071270406246	-0.00684897974133492
1938	67.3816070556641	-5.51589202880859	3.30551409721375	-0.0026282137259841	0.000943203864153475	-0.00230353930965066	-0.00749832857400179
1939	69.3296508789063	-5.84056615829468	3.30551409721375	0.00678734155371785	0.00646266713738441	0.0022419011220336	0.00711201597005129
1940	66.0829086303711	-4.54186916351318	3.37044906616211	0.00321592413820326	-0.00522560812532902	-0.00977104809135199	0.000293855206109583
1941	68.0309600830078	-4.54186916351318	2.656165599823	-3.08191010844894e-05	0.00581331877037883	-0.00619963090866804	-0.00392691092565656
1942	68.680305480957	-5.19121742248535	2.656165599823	-0.00197886489331722	0.00321592413820326	-0.00197886489331722	-0.0117190945893526
1943	68.680305480957	-5.19121742248535	3.04577469825745	-0.00425158534198999	0.000618529506027699	-0.00295288790948689	0.00191722682211548
1944	67.3816070556641	-4.21719455718994	2.98083996772766	-0.00165419070981443	0.00808603875339031	-0.0113944197073579	-0.0026282137259841
1945	67.3816070556641	-4.86654329299927	3.1756443977356	0.00386527273803949	0.00906006153672934	-0.0149658378213644	-0.00132951640989631
1946	67.3816070556641	-6.489914894104	3.50031876564026	0.00256657530553639	0.00159255252219737	-0.0139918150380254	0.00516396993771195
1947	68.0309600830078	-6.489914894104	3.04577469825745	-0.00230353930965066	0.00873538758605719	-0.00814767740666866	0.00743668992072344
1948	68.680305480957	-5.84056615829468	3.11070966720581	0.000618529506027699	0.011982130818069	-0.0182125810533762	0.00418994715437293
1949	66.7322616577148	-4.21719455718994	2.85097002983093	0.00386527273803949	0.00906006153672934	-0.00814767740666866	-0.00100484199356288
1950	64.7842102050781	-4.54186916351318	3.04577469825745	-0.00684897974133492	0.00516396993771195	-0.0120437685400248	0.00613799272105098
1951	66.7322616577148	-5.51589202880859	3.43538379669189	-0.0123684434220195	-0.0026282137259841	-0.00360223650932312	0.00516396993771195
1952	65.4335632324219	-5.19121742248535	3.50031876564026	-0.00782300252467394	0.00646266713738441	0.00776136433705688	0.00873538758605719
1953	67.3816070556641	-4.54186916351318	2.85097002983093	0.00191722682211548	0.00646266713738441	-0.00360223650932312	0.0113327819854021
1954	69.3296508789063	-5.19121742248535	2.98083996772766	0.00386527273803949	-0.0026282137259841	-0.00100484199356288	0.00743668992072344
1955	68.680305480957	-5.19121742248535	2.656165599823	0.00418994715437293	-3.08191010844894e-05	-0.00555028254166245	0.000618529506027699
1956	68.680305480957	-4.86654329299927	2.78603529930115	0.00159255252219737	-0.00230353930965066	-0.00295288790948689	0.000618529506027699
1957	68.680305480957	-4.86654329299927	3.11070966720581	0.00451462110504508	0.00841071270406246	0.01100810803473	-0.000355493422830477
1958	69.3296508789063	-5.19121742248535	3.76005816459656	-3.08191010844894e-05	-0.00522560812532902	0.00646266713738441	0.00191722682211548
1959	68.0309600830078	-6.16524076461792	3.24057936668396	0.01100810803473	-0.00490093370899558	-0.00425158534198999	0.00776136433705688
1960	67.3816070556641	-5.51589202880859	3.1756443977356	0.00354059832170606	0.00321592413820326	-0.00814767740666866	0.00289124972186983
1961	66.7322616577148	-3.89252042770386	2.9159049987793	0.0113327819854021	0.0136055024340749	-0.0113944197073579	-0.00457625929266214
1962	68.680305480957	-5.19121742248535	3.04577469825745	-0.00295288790948689	0.0249691028147936	-0.00749832857400179	-0.0110697457566857
1963	67.3816070556641	-5.51589202880859	3.30551409721375	-0.00749832857400179	0.0246444288641214	-0.0230826959013939	-0.0113944197073579
1964	63.4855155944824	-3.89252042770386	3.24057936668396	0.000618529506027699	0.0230210572481155	-0.0136671401560307	-0.00717365415766835
1965	67.3816070556641	-4.21719455718994	3.30551409721375	-0.00230353930965066	0.00646266713738441	-0.00977104809135199	-0.00230353930965066
1966	68.0309600830078	-5.19121742248535	3.04577469825745	0.00646266713738441	-0.0026282137259841	-0.0117190945893526	-0.0133424662053585
1967	68.680305480957	-5.19121742248535	3.11070966720581	-0.00360223650932312	0.00418994715437293	-0.00392691092565656	-0.00327756232582033
1968	69.3296508789063	-5.19121742248535	2.85097002983093	-0.000355493422830477	0.00126787810586393	-0.00977104809135199	-0.0100957229733467
1969	68.0309600830078	-5.19121742248535	3.1756443977356	0.00548864435404539	-0.00295288790948689	-0.00879702530801296	-0.000680167751852423
1970	68.0309600830078	-4.21719455718994	3.30551409721375	0.00841071270406246	-0.0159398596733809	-0.00749832857400179	-0.0026282137259841
1971	68.680305480957	-5.19121742248535	3.56525373458862	0.00873538758605719	-0.00652430532500148	0.0178262684494257	-0.00100484199356288
1972	69.3296508789063	-6.81458902359009	3.30551409721375	-0.00327756232582033	-0.0198359526693821	0.0252937767654657	-0.000355493422830477
1973	66.7322616577148	-4.86654329299927	2.85097002983093	0.00581331877037883	-0.0286021586507559	0.0334106348454952	-0.00457625929266214
1974	68.680305480957	-5.51589202880859	3.1756443977356	0.000618529506027699	-0.0201606266200542	0.049319677054882	0.00841071270406246
1975	69.3296508789063	-5.19121742248535	3.50031876564026	0.00451462110504508	-0.0026282137259841	0.0152288740500808	0.00191722682211548
1976	65.4335632324219	-3.89252042770386	3.30551409721375	0.000293855206109583	0.0113327819854021	0.0171769186854362	-0.00360223650932312
1977	65.4335632324219	-4.54186916351318	3.50031876564026	-0.00360223650932312	-0.00684897974133492	0.0259431265294552	0.00483929552137852
1978	67.3816070556641	-3.89252042770386	2.85097002983093	-0.00749832857400179	-0.0159398596733809	0.0142548503354192	0.00256657530553639
1979	68.0309600830078	-5.19121742248535	3.11070966720581	0.00159255252219737	-0.00392691092565656	0.00289124972186983	0.00126787810586393
1980	69.3296508789063	-5.51589202880859	3.11070966720581	0.000293855206109583	-0.00749832857400179	0.00256657530553639	0.00483929552137852
1981	68.0309600830078	-4.21719455718994	2.78603529930115	0.000293855206109583	-0.00490093370899558	-0.00165419070981443	0.00451462110504508
1982	68.0309600830078	-4.54186916351318	3.04577469825745	-0.00912170019000769	0.00711201597005129	0.00159255252219737	0.000293855206109583
1983	69.3296508789063	-5.51589202880859	3.50031876564026	0.00581331877037883	0.00548864435404539	-0.00619963090866804	0.00548864435404539
1984	68.0309600830078	-4.21719455718994	2.98083996772766	0.00418994715437293	0.00483929552137852	-0.00360223650932312	0.00451462110504508
1985	68.680305480957	-6.16524076461792	3.04577469825745	-0.000680167751852423	-0.00327756232582033	-0.0120437685400248	-0.00490093370899558
1986	68.680305480957	-6.81458902359009	3.24057936668396	-0.00749832857400179	-0.00749832857400179	-0.000680167751852423	-0.000680167751852423
1987	69.3296508789063	-6.489914894104	3.11070966720581	-0.00522560812532902	0.00646266713738441	-0.00847235135734081	-0.00652430532500148
1988	68.0309600830078	-5.51589202880859	3.30551409721375	-0.00652430532500148	0.00743668992072344	-0.00425158534198999	0.00451462110504508
1989	69.97900390625	-5.51589202880859	3.24057936668396	-0.00619963090866804	-0.000680167751852423	-0.00977104809135199	0.00256657530553639
1990	66.7322616577148	-4.54186916351318	3.30551409721375	-0.00197886489331722	0.00581331877037883	-0.00132951640989631	-0.00490093370899558
1991	64.7842102050781	-4.54186916351318	2.9159049987793	-0.00814767740666866	-0.00165419070981443	-0.00132951640989631	0.00678734155371785
1992	68.0309600830078	-4.86654329299927	3.11070966720581	-0.00522560812532902	0.00418994715437293	-0.00165419070981443	0.00354059832170606
1993	66.7322616577148	-4.21719455718994	2.98083996772766	0.0106834331527352	0.000293855206109583	0.00711201597005129	0.00970941036939621
1994	69.3296508789063	-5.19121742248535	3.1756443977356	0.00191722682211548	-0.00230353930965066	0.00126787810586393	0.00938473641872406
1995	68.680305480957	-4.86654329299927	3.11070966720581	0.00451462110504508	-0.00360223650932312	-0.00360223650932312	0.00418994715437293
1996	69.3296508789063	-3.89252042770386	2.98083996772766	-3.08191010844894e-05	-0.00132951640989631	-0.00977104809135199	-0.00165419070981443
1997	68.0309600830078	-3.89252042770386	2.78603529930115	-0.00132951640989631	0.000943203864153475	0.000293855206109583	-0.00522560812532902
1998	68.0309600830078	-5.19121742248535	3.04577469825745	0.00159255252219737	0.00354059832170606	-0.000680167751852423	-0.00100484199356288
1999	68.680305480957	-6.16524076461792	3.1756443977356	0.00418994715437293	-0.00197886489331722	0.00451462110504508	-0.000355493422830477
2000	67.3816070556641	-4.86654329299927	3.04577469825745	0.00938473641872406	-0.00879702530801296	0.00126787810586393	0.000618529506027699
[truncated: 6,640 more rows]
