# Supplementary material for: Precise instruction and consideration of the vertical and horizontal force component increases validity and reliability of the 90:20 Isometric Posterior Chain Test
Source: PLoS One. 2024 Oct 28;19(10):e0312843. doi: 10.1371/journal.pone.0312843 (PMC11515970; doi:10.1371/journal.pone.0312843)
Supplement: S1 File — (ZIP) [file pone.0312843.s001.zip › S1_Raw_Data/M1_P23_v_3.csv]

1	69.97900390625	-3.24317169189453	3.1756443977356	0.00646266713738441	-0.00230353930965066	-0.00555028254166245	-0.00944637414067984
2	68.680305480957	-3.24317169189453	2.72110033035278	-0.00100484199356288	0.00289124972186983	-0.00165419070981443	-0.00132951640989631
3	71.277702331543	-5.19121742248535	3.04577469825745	-0.00230353930965066	0.00548864435404539	-0.00425158534198999	-0.00392691092565656
4	68.680305480957	-3.56784605979919	2.9159049987793	-0.00197886489331722	0.000293855206109583	-0.0120437685400248	0.00321592413820326
5	68.0309600830078	-2.91849732398987	3.30551409721375	-0.00392691092565656	0.000293855206109583	-0.00100484199356288	-0.00749832857400179
6	68.0309600830078	-2.91849732398987	2.9159049987793	-0.00814767740666866	-0.0026282137259841	-0.00652430532500148	-0.00587495695799589
7	66.7322616577148	-3.56784605979919	3.50031876564026	-0.0110697457566857	0.00873538758605719	0.00386527273803949	0.00159255252219737
8	68.0309600830078	-3.56784605979919	3.30551409721375	-0.0100957229733467	-0.00457625929266214	0.00386527273803949	0.00126787810586393
9	68.680305480957	-3.56784605979919	3.04577469825745	-0.00814767740666866	0.000293855206109583	-0.00652430532500148	0.0113327819854021
10	71.277702331543	-3.89252042770386	3.1756443977356	0.00191722682211548	-0.00425158534198999	-0.00392691092565656	0.00581331877037883
11	69.97900390625	-3.56784605979919	3.11070966720581	-0.00360223650932312	-0.00230353930965066	-0.00425158534198999	0.00321592413820326
12	70.6283493041992	-3.89252042770386	3.1756443977356	-0.000680167751852423	0.01100810803473	-0.000680167751852423	0.000618529506027699
13	69.3296508789063	-3.24317169189453	2.85097002983093	0.0022419011220336	0.00386527273803949	-0.00457625929266214	0.00678734155371785
14	69.97900390625	-3.24317169189453	3.30551409721375	0.00418994715437293	0.00646266713738441	-0.00425158534198999	0.0100340843200684
15	71.277702331543	-3.89252042770386	2.9159049987793	0.0113327819854021	0.00256657530553639	-0.00522560812532902	0.00711201597005129
16	70.6283493041992	-3.89252042770386	3.1756443977356	-0.00782300252467394	-3.08191010844894e-05	0.000293855206109583	-3.08191010844894e-05
17	69.3296508789063	-4.54186916351318	2.9159049987793	0.00743668992072344	-0.00360223650932312	0.00126787810586393	0.000618529506027699
18	68.680305480957	-4.21719455718994	3.24057936668396	0.000293855206109583	-0.00782300252467394	0.00386527273803949	0.00321592413820326
19	68.680305480957	-3.56784605979919	3.11070966720581	0.00321592413820326	-0.00977104809135199	-0.00490093370899558	0.000618529506027699
20	69.3296508789063	-3.24317169189453	3.24057936668396	0.00126787810586393	-0.00749832857400179	0.00289124972186983	0.00678734155371785
21	68.0309600830078	-2.59382319450378	2.98083996772766	-0.00684897974133492	0.00386527273803949	0.00289124972186983	-0.00327756232582033
22	69.97900390625	-3.24317169189453	2.85097002983093	-0.00490093370899558	-0.0026282137259841	-0.0107450718060136	0.00321592413820326
23	68.0309600830078	-3.56784605979919	3.1756443977356	-0.0149658378213644	-0.00490093370899558	0.00548864435404539	-0.000355493422830477
24	67.3816070556641	-2.91849732398987	2.98083996772766	-0.00295288790948689	-0.00392691092565656	-0.000355493422830477	-0.00197886489331722
25	69.97900390625	-4.21719455718994	3.1756443977356	0.00126787810586393	-0.00814767740666866	-0.00717365415766835	-0.00165419070981443
26	69.3296508789063	-2.91849732398987	3.1756443977356	-0.00327756232582033	-0.00522560812532902	-0.0026282137259841	-0.00587495695799589
27	69.97900390625	-3.89252042770386	3.24057936668396	-0.00100484199356288	0.0106834331527352	-0.00457625929266214	-0.00457625929266214
28	69.97900390625	-3.89252042770386	2.9159049987793	-3.08191010844894e-05	0.0022419011220336	0.00418994715437293	-0.00392691092565656
29	70.6283493041992	-4.54186916351318	2.9159049987793	0.00516396993771195	-0.00100484199356288	-0.00944637414067984	0.00126787810586393
30	70.6283493041992	-4.21719455718994	2.85097002983093	0.00159255252219737	-0.0026282137259841	-0.0026282137259841	-3.08191010844894e-05
31	70.6283493041992	-4.21719455718994	3.04577469825745	0.00743668992072344	-0.00490093370899558	-0.00652430532500148	-0.00425158534198999
32	70.6283493041992	-4.86654329299927	3.37044906616211	0.00289124972186983	-0.00327756232582033	0.00483929552137852	-0.00814767740666866
33	69.3296508789063	-4.21719455718994	3.30551409721375	0.000943203864153475	-0.00684897974133492	-0.000355493422830477	-0.0026282137259841
34	71.277702331543	-5.19121742248535	2.78603529930115	0.00711201597005129	-0.000680167751852423	-0.00295288790948689	-3.08191010844894e-05
35	69.97900390625	-3.24317169189453	2.72110033035278	0.00354059832170606	0.000943203864153475	0.00613799272105098	0.00159255252219737
36	69.97900390625	-4.21719455718994	3.30551409721375	0.0155535480007529	-0.00230353930965066	0.00808603875339031	-0.00327756232582033
37	67.3816070556641	-3.89252042770386	2.9159049987793	-0.00165419070981443	0.00191722682211548	-0.00132951640989631	0.000943203864153475
38	66.0829086303711	-2.91849732398987	3.24057936668396	-0.00555028254166245	0.00191722682211548	0.00126787810586393	-0.00392691092565656
39	68.680305480957	-3.56784605979919	3.37044906616211	-0.0026282137259841	-0.0026282137259841	-0.00327756232582033	0.000943203864153475
40	69.97900390625	-2.59382319450378	3.11070966720581	-0.00132951640989631	-0.00555028254166245	-0.00165419070981443	0.00711201597005129
41	69.3296508789063	-3.56784605979919	3.1756443977356	-0.00132951640989631	0.000618529506027699	-0.00197886489331722	0.00289124972186983
42	69.97900390625	-2.91849732398987	2.656165599823	-0.00165419070981443	0.00483929552137852	0.00191722682211548	-0.00197886489331722
43	70.6283493041992	-4.21719455718994	3.04577469825745	-0.00295288790948689	0.00548864435404539	0.000618529506027699	0.00386527273803949
44	69.97900390625	-3.56784605979919	2.72110033035278	0.00354059832170606	0.00548864435404539	-0.00457625929266214	-0.000680167751852423
45	71.277702331543	-4.54186916351318	3.30551409721375	-0.00197886489331722	0.00321592413820326	-0.00197886489331722	0.00613799272105098
46	69.3296508789063	-3.89252042770386	3.24057936668396	-0.00944637414067984	0.00126787810586393	-0.00652430532500148	0.000943203864153475
47	70.6283493041992	-4.54186916351318	3.04577469825745	-0.0113944197073579	-0.0026282137259841	0.00386527273803949	-0.00847235135734081
48	69.97900390625	-5.84056615829468	3.04577469825745	0.00126787810586393	-0.000680167751852423	0.00386527273803949	0.00548864435404539
49	69.3296508789063	-4.54186916351318	2.9159049987793	0.00354059832170606	0.00418994715437293	-0.0117190945893526	0.00451462110504508
50	69.3296508789063	-3.24317169189453	3.1756443977356	0.00354059832170606	0.000943203864153475	-0.00425158534198999	0.00159255252219737
51	71.277702331543	-3.24317169189453	2.9159049987793	-3.08191010844894e-05	0.0022419011220336	-0.00717365415766835	-3.08191010844894e-05
52	69.3296508789063	-3.89252042770386	3.50031876564026	-0.00197886489331722	0.0113327819854021	-0.00847235135734081	-0.0107450718060136
53	68.0309600830078	-4.21719455718994	3.1756443977356	-0.00619963090866804	0.00516396993771195	-0.00295288790948689	0.000618529506027699
54	66.7322616577148	-2.59382319450378	2.85097002983093	-0.00360223650932312	0.00386527273803949	-0.0100957229733467	-0.0026282137259841
55	68.0309600830078	-3.24317169189453	3.11070966720581	0.00289124972186983	0.00483929552137852	0.00743668992072344	-0.00425158534198999
56	71.9270477294922	-4.21719455718994	3.11070966720581	0.00126787810586393	-0.00295288790948689	-0.00295288790948689	0.00159255252219737
57	68.0309600830078	-2.59382319450378	2.78603529930115	-0.00132951640989631	0.00126787810586393	0.00841071270406246	-0.00457625929266214
58	70.6283493041992	-3.24317169189453	3.11070966720581	0.0022419011220336	0.00451462110504508	-0.00425158534198999	-0.0113944197073579
59	69.3296508789063	-2.91849732398987	3.24057936668396	0.0103587592020631	0.00191722682211548	-0.0107450718060136	-0.00425158534198999
60	68.680305480957	-2.91849732398987	2.98083996772766	0.00418994715437293	0.00159255252219737	-0.00555028254166245	-0.00555028254166245
61	69.3296508789063	-3.24317169189453	2.85097002983093	-0.00132951640989631	-0.0110697457566857	-0.00197886489331722	0.00126787810586393
62	68.680305480957	-3.56784605979919	2.9159049987793	0.000293855206109583	-0.00327756232582033	0.000293855206109583	-0.00327756232582033
63	71.9270477294922	-4.86654329299927	3.1756443977356	-0.00100484199356288	-0.00392691092565656	-0.00100484199356288	0.00256657530553639
64	68.0309600830078	-3.56784605979919	3.1756443977356	-0.00132951640989631	-0.000680167751852423	-0.00165419070981443	0.00906006153672934
65	69.3296508789063	-3.89252042770386	3.76005816459656	0.00126787810586393	-3.08191010844894e-05	-0.0100957229733467	0.000943203864153475
66	68.0309600830078	-2.59382319450378	2.85097002983093	-0.00295288790948689	0.0106834331527352	-0.00392691092565656	-0.0026282137259841
67	68.680305480957	-3.89252042770386	3.1756443977356	-0.0110697457566857	0.00613799272105098	0.00126787810586393	0.00548864435404539
68	68.680305480957	-3.89252042770386	3.11070966720581	-0.00619963090866804	0.00548864435404539	0.00646266713738441	0.0022419011220336
69	67.3816070556641	-2.59382319450378	2.9159049987793	-0.00100484199356288	-0.00165419070981443	-0.00197886489331722	0.012956153601408
70	69.3296508789063	-2.91849732398987	3.11070966720581	0.00873538758605719	0.000293855206109583	-0.00879702530801296	0.00451462110504508
71	68.680305480957	-2.26914882659912	3.1756443977356	-0.00132951640989631	0.00743668992072344	-0.00490093370899558	-0.000355493422830477
72	69.3296508789063	-2.91849732398987	2.85097002983093	-0.00295288790948689	0.00451462110504508	-0.00490093370899558	-0.000680167751852423
73	70.6283493041992	-3.89252042770386	2.85097002983093	-0.00230353930965066	0.0116574559360743	-0.00360223650932312	0.000293855206109583
74	69.3296508789063	-2.59382319450378	2.656165599823	-0.00165419070981443	0.00354059832170606	-0.00197886489331722	-0.00327756232582033
75	69.3296508789063	-2.59382319450378	2.9159049987793	0.00256657530553639	-0.000355493422830477	0.000293855206109583	-0.00230353930965066
76	69.3296508789063	-2.91849732398987	3.1756443977356	0.00841071270406246	0.00159255252219737	0.00743668992072344	-0.00555028254166245
77	70.6283493041992	-4.54186916351318	3.69512343406677	0.00321592413820326	0.00256657530553639	-0.0126931173726916	0.000293855206109583
78	69.97900390625	-4.86654329299927	3.37044906616211	-0.00522560812532902	-0.00197886489331722	-0.00327756232582033	0.000618529506027699
79	69.97900390625	-3.24317169189453	3.11070966720581	0.00451462110504508	0.00159255252219737	-0.00295288790948689	-0.00165419070981443
80	70.6283493041992	-3.56784605979919	3.04577469825745	-0.00165419070981443	0.00354059832170606	0.00191722682211548	0.000943203864153475
81	69.3296508789063	-3.24317169189453	3.11070966720581	-0.00425158534198999	0.00516396993771195	-0.00327756232582033	-0.00425158534198999
82	68.0309600830078	-3.89252042770386	3.30551409721375	-0.0117190945893526	0.00548864435404539	-0.00327756232582033	-3.08191010844894e-05
83	65.4335632324219	-2.26914882659912	3.04577469825745	0.000943203864153475	0.00418994715437293	-0.0100957229733467	-0.00749832857400179
84	69.3296508789063	-2.91849732398987	3.37044906616211	-0.00555028254166245	0.00418994715437293	-0.0130177913233638	-0.00847235135734081
85	71.277702331543	-3.89252042770386	3.11070966720581	-0.00392691092565656	0.00159255252219737	-0.00100484199356288	-0.00749832857400179
86	69.3296508789063	-2.26914882659912	2.72110033035278	-0.0110697457566857	0.00256657530553639	-0.00490093370899558	-0.00619963090866804
87	71.277702331543	-3.89252042770386	3.04577469825745	-0.00782300252467394	0.00191722682211548	-0.00230353930965066	-0.00879702530801296
88	69.97900390625	-2.59382319450378	2.656165599823	-0.00165419070981443	0.00289124972186983	0.00126787810586393	0.00386527273803949
89	68.680305480957	-2.59382319450378	2.9159049987793	0.0022419011220336	-0.00847235135734081	-0.00327756232582033	0.00289124972186983
90	68.680305480957	-2.91849732398987	3.50031876564026	0.00483929552137852	-0.00197886489331722	-0.00295288790948689	-0.00457625929266214
91	68.680305480957	-3.24317169189453	3.24057936668396	0.000293855206109583	-0.00392691092565656	-0.0026282137259841	0.000618529506027699
92	69.97900390625	-3.56784605979919	2.85097002983093	-0.00392691092565656	-0.00425158534198999	-0.00392691092565656	-3.08191010844894e-05
93	69.97900390625	-4.86654329299927	3.04577469825745	0.0022419011220336	-0.00230353930965066	0.00808603875339031	-0.00100484199356288
94	69.97900390625	-2.91849732398987	3.24057936668396	0.00191722682211548	-0.00230353930965066	-0.0026282137259841	0.00191722682211548
95	67.3816070556641	-1.61980020999908	2.98083996772766	0.00873538758605719	-0.00814767740666866	0.00581331877037883	-0.000355493422830477
96	69.97900390625	-3.89252042770386	3.56525373458862	-0.00295288790948689	-0.00652430532500148	-0.00717365415766835	-0.00392691092565656
97	68.0309600830078	-2.91849732398987	3.43538379669189	-0.00230353930965066	0.00256657530553639	0.00451462110504508	-0.0152905117720366
98	65.4335632324219	-2.59382319450378	2.85097002983093	-0.0100957229733467	0.00451462110504508	-0.00165419070981443	-0.00977104809135199
99	68.680305480957	-2.59382319450378	2.78603529930115	0.00159255252219737	-3.08191010844894e-05	0.00191722682211548	0.00256657530553639
100	68.680305480957	-1.61980020999908	2.98083996772766	0.00873538758605719	-0.00782300252467394	0.00191722682211548	0.000293855206109583
101	69.97900390625	-2.59382319450378	2.656165599823	0.00159255252219737	0.00418994715437293	-3.08191010844894e-05	-0.00587495695799589
102	70.6283493041992	-3.24317169189453	2.9159049987793	0.000943203864153475	-0.00100484199356288	-0.00425158534198999	-0.00684897974133492
103	67.3816070556641	-2.91849732398987	3.30551409721375	-0.00230353930965066	-3.08191010844894e-05	-0.00360223650932312	0.000618529506027699
104	69.97900390625	-2.59382319450378	2.78603529930115	0.00646266713738441	0.00386527273803949	-0.00749832857400179	-0.0026282137259841
105	70.6283493041992	-3.24317169189453	2.78603529930115	-0.00295288790948689	-0.00425158534198999	-0.00652430532500148	0.00354059832170606
106	71.277702331543	-4.21719455718994	3.1756443977356	-0.0117190945893526	-0.00587495695799589	-0.0113944197073579	-0.00132951640989631
107	69.97900390625	-4.21719455718994	3.04577469825745	-3.08191010844894e-05	0.00289124972186983	-0.00490093370899558	-0.00360223650932312
108	68.680305480957	-3.89252042770386	3.1756443977356	-0.00425158534198999	0.00321592413820326	0.00678734155371785	0.00126787810586393
109	69.3296508789063	-2.91849732398987	3.37044906616211	-0.000355493422830477	-0.00132951640989631	-0.00490093370899558	0.00711201597005129
110	68.680305480957	-2.91849732398987	3.24057936668396	0.00386527273803949	-0.00392691092565656	-0.00197886489331722	0.00646266713738441
111	68.0309600830078	-2.91849732398987	3.11070966720581	-0.00522560812532902	-0.000355493422830477	-0.000355493422830477	0.00354059832170606
112	66.0829086303711	-2.26914882659912	3.1756443977356	-0.00522560812532902	0.00483929552137852	-0.00814767740666866	0.00159255252219737
113	67.3816070556641	-2.91849732398987	3.1756443977356	-0.000355493422830477	-3.08191010844894e-05	-0.000355493422830477	0.00483929552137852
114	69.3296508789063	-3.56784605979919	3.43538379669189	0.00126787810586393	0.00126787810586393	-0.00327756232582033	0.0106834331527352
115	69.3296508789063	-3.24317169189453	3.24057936668396	-0.0026282137259841	-0.00879702530801296	-0.0026282137259841	0.00191722682211548
116	70.6283493041992	-3.56784605979919	3.56525373458862	-0.0110697457566857	-0.00522560812532902	0.00289124972186983	0.00418994715437293
117	68.680305480957	-2.91849732398987	2.9159049987793	0.000943203864153475	-0.0136671401560307	0.00256657530553639	0.000943203864153475
118	69.97900390625	-2.26914882659912	2.9159049987793	-0.000355493422830477	0.00159255252219737	0.00386527273803949	-0.00165419070981443
119	69.97900390625	-2.59382319450378	2.9159049987793	0.00776136433705688	-0.00717365415766835	0.00581331877037883	-0.00100484199356288
120	69.97900390625	-3.24317169189453	3.11070966720581	0.00873538758605719	-0.00749832857400179	-0.00977104809135199	-0.00165419070981443
121	68.680305480957	-3.56784605979919	2.98083996772766	-0.0169138833880424	-0.00587495695799589	0.00711201597005129	-0.00165419070981443
122	69.97900390625	-4.54186916351318	3.69512343406677	0.00483929552137852	-0.00490093370899558	0.00386527273803949	0.00256657530553639
123	69.97900390625	-3.89252042770386	3.11070966720581	0.00548864435404539	0.00289124972186983	0.00970941036939621	0.00516396993771195
124	69.3296508789063	-2.59382319450378	2.72110033035278	-0.00197886489331722	0.00191722682211548	-0.00132951640989631	0.00126787810586393
125	68.680305480957	-2.59382319450378	3.04577469825745	0.00126787810586393	0.00516396993771195	-0.00912170019000769	-0.000680167751852423
126	69.3296508789063	-3.56784605979919	3.11070966720581	0.00191722682211548	0.00451462110504508	-0.00652430532500148	-3.08191010844894e-05
127	66.0829086303711	-2.59382319450378	3.30551409721375	-0.00912170019000769	0.00873538758605719	0.000943203864153475	-0.0026282137259841
128	67.3816070556641	-2.59382319450378	3.63018846511841	-0.00782300252467394	0.00776136433705688	0.000618529506027699	0.0103587592020631
129	69.97900390625	-3.89252042770386	3.24057936668396	0.00256657530553639	0.00711201597005129	-0.00295288790948689	0.00354059832170606
130	71.277702331543	-3.56784605979919	2.78603529930115	-0.00295288790948689	0.00354059832170606	-0.0117190945893526	0.012956153601408
131	70.6283493041992	-3.24317169189453	3.04577469825745	-0.00360223650932312	0.00256657530553639	-0.00944637414067984	-0.00295288790948689
132	68.680305480957	-2.91849732398987	2.98083996772766	0.0022419011220336	0.0145795252174139	-0.0100957229733467	-0.000355493422830477
133	69.3296508789063	-2.59382319450378	2.72110033035278	-0.00197886489331722	0.00808603875339031	-0.00132951640989631	-0.00619963090866804
134	70.6283493041992	-3.89252042770386	3.11070966720581	-0.00230353930965066	0.00126787810586393	0.00581331877037883	-0.000680167751852423
135	71.277702331543	-3.89252042770386	3.11070966720581	0.00126787810586393	-0.00360223650932312	-0.0026282137259841	-0.00619963090866804
136	69.3296508789063	-3.56784605979919	2.52629590034485	0.0132808275520802	-0.00425158534198999	-0.0026282137259841	-0.000680167751852423
137	68.680305480957	-3.89252042770386	2.9159049987793	-0.000355493422830477	-0.00165419070981443	-0.00197886489331722	-0.00652430532500148
138	69.3296508789063	-4.54186916351318	3.1756443977356	0.0106834331527352	0.00191722682211548	0.00126787810586393	-0.00360223650932312
139	69.3296508789063	-4.21719455718994	3.24057936668396	0.00354059832170606	0.00451462110504508	0.00126787810586393	-0.00132951640989631
140	68.680305480957	-3.56784605979919	3.50031876564026	-0.00555028254166245	-0.00360223650932312	-0.0026282137259841	-0.00132951640989631
141	68.0309600830078	-3.24317169189453	3.30551409721375	-0.00425158534198999	0.00646266713738441	0.00386527273803949	0.0123068047687411
142	67.3816070556641	-2.91849732398987	2.78603529930115	-0.0175632312893867	0.00516396993771195	0.000293855206109583	0.00159255252219737
143	67.3816070556641	-3.24317169189453	3.04577469825745	-0.0100957229733467	0.000943203864153475	0.00289124972186983	-0.00327756232582033
144	69.3296508789063	-4.21719455718994	3.24057936668396	-0.00684897974133492	0.00321592413820326	-0.00132951640989631	0.00126787810586393
145	68.680305480957	-2.59382319450378	2.98083996772766	0.0022419011220336	-0.00392691092565656	-0.00100484199356288	0.00873538758605719
146	69.97900390625	-4.21719455718994	3.30551409721375	-0.00619963090866804	0.00159255252219737	-0.00360223650932312	0.00581331877037883
147	68.680305480957	-3.24317169189453	3.11070966720581	-0.0104203969240189	0.00289124972186983	-0.00522560812532902	-0.000355493422830477
148	69.97900390625	-3.56784605979919	2.98083996772766	-0.00197886489331722	0.00581331877037883	0.00418994715437293	0.0022419011220336
149	71.9270477294922	-3.89252042770386	3.11070966720581	0.0022419011220336	-0.00457625929266214	-0.0117190945893526	0.00126787810586393
150	71.277702331543	-3.89252042770386	3.04577469825745	-0.00652430532500148	-0.00749832857400179	-0.00230353930965066	0.000943203864153475
151	70.6283493041992	-4.54186916351318	3.30551409721375	-0.00555028254166245	-0.000355493422830477	-0.0117190945893526	-0.00100484199356288
152	69.97900390625	-5.51589202880859	3.24057936668396	0.00321592413820326	-0.0110697457566857	-0.00100484199356288	-0.00522560812532902
153	69.3296508789063	-3.89252042770386	3.30551409721375	-0.00230353930965066	-3.08191010844894e-05	-0.000355493422830477	-0.00360223650932312
154	70.6283493041992	-3.89252042770386	3.30551409721375	-0.00132951640989631	0.00159255252219737	-0.00165419070981443	0.00191722682211548
155	70.6283493041992	-3.89252042770386	3.11070966720581	0.00841071270406246	-0.00555028254166245	0.00646266713738441	0.00581331877037883
156	68.0309600830078	-2.91849732398987	2.98083996772766	-0.00944637414067984	0.000293855206109583	-0.00522560812532902	-0.00425158534198999
157	67.3816070556641	-2.91849732398987	3.11070966720581	-0.00782300252467394	0.00581331877037883	0.00581331877037883	-0.00230353930965066
158	68.680305480957	-4.21719455718994	3.30551409721375	-0.00912170019000769	-3.08191010844894e-05	0.00321592413820326	-0.00100484199356288
159	70.6283493041992	-3.89252042770386	3.43538379669189	0.00613799272105098	0.00159255252219737	0.00256657530553639	-0.00230353930965066
160	69.97900390625	-3.89252042770386	3.50031876564026	0.00678734155371785	-0.00392691092565656	-0.00360223650932312	0.0022419011220336
161	71.9270477294922	-3.89252042770386	2.9159049987793	0.00126787810586393	-0.00295288790948689	-0.00100484199356288	-0.000680167751852423
162	68.680305480957	-1.94447445869446	2.59123063087463	-0.0110697457566857	0.000618529506027699	-0.017887907102704	-0.00847235135734081
163	69.97900390625	-3.56784605979919	2.98083996772766	-0.00132951640989631	-0.00425158534198999	-0.00100484199356288	-0.00749832857400179
164	71.277702331543	-4.21719455718994	3.11070966720581	0.00613799272105098	-0.000355493422830477	-0.0026282137259841	-0.00977104809135199
165	69.97900390625	-3.24317169189453	3.37044906616211	0.00289124972186983	-0.00522560812532902	-0.0130177913233638	-0.00295288790948689
166	69.3296508789063	-3.24317169189453	3.37044906616211	-0.00197886489331722	0.0022419011220336	-0.00295288790948689	-0.00814767740666866
167	68.680305480957	-4.21719455718994	2.9159049987793	-0.00619963090866804	0.000943203864153475	0.00646266713738441	-0.00100484199356288
168	69.97900390625	-4.54186916351318	3.11070966720581	-0.000680167751852423	-0.00847235135734081	-0.00295288790948689	0.000943203864153475
169	69.97900390625	-3.56784605979919	3.04577469825745	-0.000355493422830477	0.0100340843200684	-0.00327756232582033	0.00451462110504508
170	69.3296508789063	-3.56784605979919	3.43538379669189	0.00613799272105098	-0.00392691092565656	-0.00684897974133492	0.000293855206109583
171	69.3296508789063	-3.89252042770386	3.1756443977356	-0.0107450718060136	0.0022419011220336	-0.0026282137259841	0.00159255252219737
172	68.0309600830078	-3.89252042770386	3.56525373458862	-0.0162645354866982	0.00256657530553639	-0.000355493422830477	0.00159255252219737
173	68.0309600830078	-2.59382319450378	3.11070966720581	-0.00360223650932312	0.00256657530553639	-0.00847235135734081	0.000618529506027699
174	68.680305480957	-2.59382319450378	2.9159049987793	0.00321592413820326	0.00548864435404539	0.00613799272105098	0.00354059832170606
175	70.6283493041992	-3.89252042770386	3.37044906616211	0.0116574559360743	-0.00360223650932312	-0.00490093370899558	0.00516396993771195
176	67.3816070556641	-2.59382319450378	2.78603529930115	-0.00392691092565656	-0.00100484199356288	-0.00944637414067984	-0.0026282137259841
177	70.6283493041992	-3.89252042770386	2.98083996772766	-0.00132951640989631	0.000618529506027699	-3.08191010844894e-05	0.0022419011220336
178	70.6283493041992	-3.89252042770386	3.1756443977356	0.000293855206109583	0.00646266713738441	0.000293855206109583	0.00321592413820326
179	69.97900390625	-3.56784605979919	3.37044906616211	-0.00132951640989631	0.00321592413820326	0.00191722682211548	0.00256657530553639
180	71.277702331543	-3.89252042770386	3.24057936668396	0.00678734155371785	-3.08191010844894e-05	-0.00652430532500148	0.00516396993771195
181	70.6283493041992	-3.89252042770386	3.11070966720581	0.00126787810586393	-0.0133424662053585	0.00126787810586393	0.00191722682211548
182	68.680305480957	-3.89252042770386	2.98083996772766	0.00126787810586393	-0.00100484199356288	0.00581331877037883	0.00711201597005129
183	69.3296508789063	-3.56784605979919	3.04577469825745	0.00321592413820326	-0.00100484199356288	-0.00230353930965066	0.000943203864153475
184	69.97900390625	-3.89252042770386	3.30551409721375	-0.00360223650932312	-0.00230353930965066	-0.00327756232582033	0.00516396993771195
185	69.97900390625	-3.56784605979919	3.43538379669189	0.000618529506027699	-0.00555028254166245	-0.00132951640989631	0.00451462110504508
186	66.7322616577148	-1.94447445869446	2.9159049987793	-0.0026282137259841	-0.00327756232582033	0.00743668992072344	-0.00360223650932312
187	67.3816070556641	-3.89252042770386	3.1756443977356	-0.00392691092565656	0.01100810803473	-0.00327756232582033	0.00159255252219737
188	68.680305480957	-3.56784605979919	2.98083996772766	-0.00360223650932312	0.00321592413820326	-0.00360223650932312	0.00678734155371785
189	68.680305480957	-2.91849732398987	2.98083996772766	-0.00165419070981443	-0.0026282137259841	0.000943203864153475	0.0113327819854021
190	69.3296508789063	-2.91849732398987	2.98083996772766	0.0145795252174139	-0.00522560812532902	-0.00295288790948689	0.00548864435404539
191	68.0309600830078	-2.59382319450378	3.04577469825745	-0.00165419070981443	-0.00230353930965066	-0.0133424662053585	0.00386527273803949
192	68.680305480957	-2.59382319450378	2.85097002983093	-0.0026282137259841	0.00581331877037883	-0.00490093370899558	-0.00197886489331722
193	68.680305480957	-2.26914882659912	2.78603529930115	0.000618529506027699	0.00938473641872406	0.000943203864153475	-0.00555028254166245
194	70.6283493041992	-3.89252042770386	3.24057936668396	0.00581331877037883	-0.00360223650932312	-3.08191010844894e-05	-0.000680167751852423
195	69.97900390625	-2.91849732398987	2.9159049987793	0.00873538758605719	-0.00944637414067984	-0.000355493422830477	-0.00977104809135199
196	68.680305480957	-3.56784605979919	3.1756443977356	0.00516396993771195	-0.00425158534198999	0.00451462110504508	-0.000355493422830477
197	71.9270477294922	-5.19121742248535	3.50031876564026	-0.0026282137259841	-0.00230353930965066	0.000943203864153475	-0.00587495695799589
198	70.6283493041992	-4.21719455718994	3.56525373458862	0.00289124972186983	-0.00165419070981443	-0.00652430532500148	-0.00165419070981443
199	69.97900390625	-3.89252042770386	3.24057936668396	0.00970941036939621	0.00386527273803949	0.00451462110504508	-0.00619963090866804
200	68.0309600830078	-2.59382319450378	3.11070966720581	-0.00360223650932312	0.00321592413820326	-0.0026282137259841	-0.00977104809135199
201	66.0829086303711	-2.59382319450378	3.24057936668396	-0.00717365415766835	-0.00132951640989631	-0.00392691092565656	-0.00944637414067984
202	68.0309600830078	-3.89252042770386	3.1756443977356	-0.0159398596733809	0.00516396993771195	0.00483929552137852	-0.00782300252467394
203	67.3816070556641	-2.59382319450378	3.11070966720581	0.00191722682211548	0.00451462110504508	-0.00165419070981443	-0.00132951640989631
204	68.0309600830078	-3.24317169189453	3.1756443977356	0.000618529506027699	0.00418994715437293	-0.00684897974133492	0.00289124972186983
205	70.6283493041992	-3.56784605979919	2.9159049987793	0.0022419011220336	-0.00197886489331722	-0.0133424662053585	0.0022419011220336
206	68.680305480957	-2.59382319450378	2.98083996772766	0.000618529506027699	0.00289124972186983	-0.00814767740666866	0.00646266713738441
207	70.6283493041992	-3.89252042770386	3.11070966720581	-0.00490093370899558	0.00711201597005129	0.00386527273803949	-0.000680167751852423
208	69.3296508789063	-2.91849732398987	3.04577469825745	0.00159255252219737	0.00646266713738441	-0.00782300252467394	0.00678734155371785
209	69.97900390625	-2.59382319450378	2.98083996772766	-0.00132951640989631	0.0022419011220336	-0.00717365415766835	0.0168522447347641
210	68.680305480957	-2.59382319450378	3.43538379669189	-0.00295288790948689	0.00159255252219737	-0.0110697457566857	-0.00717365415766835
211	68.680305480957	-3.89252042770386	3.50031876564026	-0.00165419070981443	-0.00879702530801296	-0.00977104809135199	0.00581331877037883
212	69.3296508789063	-3.89252042770386	2.72110033035278	-0.0110697457566857	-0.00879702530801296	0.00808603875339031	-0.00522560812532902
213	69.97900390625	-4.54186916351318	3.11070966720581	-0.00230353930965066	-0.00652430532500148	-0.00457625929266214	-3.08191010844894e-05
214	70.6283493041992	-3.89252042770386	3.43538379669189	0.00418994715437293	-0.00587495695799589	-0.00132951640989631	0.00711201597005129
215	68.0309600830078	-2.59382319450378	3.30551409721375	-0.00392691092565656	0.00289124972186983	0.00126787810586393	-0.00197886489331722
216	68.680305480957	-3.89252042770386	3.43538379669189	-0.00165419070981443	-0.00425158534198999	-0.00717365415766835	0.00548864435404539
217	67.3816070556641	-2.26914882659912	3.24057936668396	-0.0136671401560307	0.00126787810586393	0.00776136433705688	-0.00165419070981443
218	67.3816070556641	-2.59382319450378	2.52629590034485	0.00321592413820326	-0.000355493422830477	-0.00295288790948689	-0.00132951640989631
219	69.3296508789063	-2.91849732398987	2.52629590034485	0.00159255252219737	0.00483929552137852	0.000943203864153475	-0.00230353930965066
220	69.3296508789063	-2.59382319450378	2.98083996772766	-0.00684897974133492	-0.00782300252467394	0.00354059832170606	-0.00132951640989631
221	70.6283493041992	-3.56784605979919	2.98083996772766	0.00483929552137852	-0.0165892094373703	-0.00425158534198999	-0.00360223650932312
222	70.6283493041992	-4.21719455718994	2.78603529930115	0.00418994715437293	0.00743668992072344	0.00256657530553639	-0.00230353930965066
223	69.3296508789063	-3.24317169189453	2.98083996772766	0.000618529506027699	0.00646266713738441	-0.00555028254166245	-3.08191010844894e-05
224	69.3296508789063	-2.59382319450378	3.11070966720581	0.00516396993771195	0.00451462110504508	-0.00847235135734081	-0.00490093370899558
225	69.3296508789063	-3.24317169189453	2.98083996772766	-0.000355493422830477	0.00289124972186983	-0.00392691092565656	-0.00587495695799589
226	71.277702331543	-4.86654329299927	3.04577469825745	-0.000355493422830477	-0.00295288790948689	-0.00587495695799589	-0.00327756232582033
227	69.3296508789063	-4.21719455718994	2.9159049987793	-0.00522560812532902	0.00418994715437293	-3.08191010844894e-05	-0.00555028254166245
228	68.680305480957	-3.24317169189453	3.04577469825745	0.00126787810586393	0.0103587592020631	-0.00749832857400179	-0.00457625929266214
229	69.3296508789063	-3.89252042770386	3.30551409721375	0.00678734155371785	0.00451462110504508	-0.00327756232582033	-0.00392691092565656
230	69.3296508789063	-4.21719455718994	3.63018846511841	-0.00165419070981443	0.00483929552137852	-0.00749832857400179	-0.00425158534198999
231	66.0829086303711	-4.54186916351318	3.24057936668396	-0.0120437685400248	0.00711201597005129	-0.00684897974133492	-3.08191010844894e-05
232	67.3816070556641	-3.24317169189453	3.04577469825745	-0.0110697457566857	0.00451462110504508	-0.000680167751852423	-0.00295288790948689
233	69.3296508789063	-3.24317169189453	3.1756443977356	-0.00619963090866804	0.0022419011220336	-0.00392691092565656	-0.00327756232582033
234	70.6283493041992	-3.89252042770386	3.43538379669189	0.00418994715437293	0.00808603875339031	-0.0026282137259841	0.00516396993771195
235	69.3296508789063	-3.56784605979919	3.43538379669189	-0.00132951640989631	-0.00555028254166245	0.000943203864153475	-0.00165419070981443
236	69.97900390625	-4.54186916351318	3.30551409721375	0.00354059832170606	-0.00425158534198999	-0.00522560812532902	-0.000680167751852423
237	68.680305480957	-3.24317169189453	2.9159049987793	-0.00165419070981443	0.00191722682211548	0.00483929552137852	-0.000355493422830477
238	69.3296508789063	-3.24317169189453	3.11070966720581	0.00289124972186983	-0.00132951640989631	0.00581331877037883	0.000943203864153475
239	68.680305480957	-3.24317169189453	2.9159049987793	0.00873538758605719	0.00776136433705688	-0.00132951640989631	-0.00132951640989631
240	69.3296508789063	-4.21719455718994	2.98083996772766	0.0103587592020631	-0.00360223650932312	-0.00197886489331722	0.00256657530553639
241	68.0309600830078	-3.89252042770386	2.98083996772766	0.00483929552137852	-0.00555028254166245	0.000943203864153475	-0.00490093370899558
242	69.97900390625	-5.19121742248535	3.56525373458862	0.000943203864153475	-0.000355493422830477	0.00159255252219737	-0.00490093370899558
243	69.3296508789063	-3.56784605979919	2.9159049987793	0.020423661917448	0.00711201597005129	0.000293855206109583	-0.00847235135734081
244	67.3816070556641	-3.56784605979919	2.9159049987793	0.00581331877037883	0.0126314787194133	-0.00587495695799589	-0.00132951640989631
245	67.3816070556641	-3.56784605979919	2.9159049987793	-0.0139918150380254	0.00548864435404539	-0.00555028254166245	-0.00944637414067984
246	68.0309600830078	-3.89252042770386	3.1756443977356	-0.00847235135734081	0.00256657530553639	-0.00652430532500148	-0.00717365415766835
247	68.0309600830078	-3.56784605979919	3.11070966720581	0.00256657530553639	0.0106834331527352	-0.00522560812532902	-3.08191010844894e-05
248	68.680305480957	-3.56784605979919	3.24057936668396	-0.0026282137259841	0.00646266713738441	-0.00490093370899558	-0.00879702530801296
249	69.97900390625	-4.54186916351318	3.11070966720581	0.00581331877037883	-0.000355493422830477	-0.00522560812532902	0.00418994715437293
250	71.9270477294922	-4.54186916351318	2.59123063087463	-0.00392691092565656	-0.00132951640989631	0.000618529506027699	-0.00197886489331722
251	70.6283493041992	-3.89252042770386	2.9159049987793	-0.00619963090866804	-0.000680167751852423	-0.00619963090866804	-0.00360223650932312
252	69.97900390625	-2.91849732398987	2.9159049987793	-0.00619963090866804	0.00548864435404539	-0.00230353930965066	0.00548864435404539
253	68.680305480957	-2.91849732398987	3.04577469825745	-0.00814767740666866	0.00321592413820326	-0.00230353930965066	0.000618529506027699
254	70.6283493041992	-4.54186916351318	3.56525373458862	0.00126787810586393	0.00289124972186983	0.00289124972186983	0.00191722682211548
255	70.6283493041992	-5.19121742248535	3.30551409721375	0.000293855206109583	-0.00847235135734081	0.00256657530553639	0.0022419011220336
256	68.0309600830078	-3.89252042770386	2.72110033035278	0.00451462110504508	-0.00977104809135199	0.00289124972186983	0.00418994715437293
257	69.3296508789063	-3.24317169189453	3.11070966720581	0.00418994715437293	0.000943203864153475	-0.0026282137259841	0.00289124972186983
258	69.3296508789063	-3.56784605979919	3.24057936668396	0.00516396993771195	-3.08191010844894e-05	0.00321592413820326	-0.00197886489331722
259	69.3296508789063	-4.54186916351318	3.37044906616211	0.00678734155371785	-0.0026282137259841	-3.08191010844894e-05	0.00256657530553639
260	67.3816070556641	-3.56784605979919	3.50031876564026	-0.00652430532500148	0.00256657530553639	-0.00100484199356288	-0.00197886489331722
261	67.3816070556641	-3.24317169189453	3.30551409721375	-0.00717365415766835	0.000943203864153475	-0.00132951640989631	0.000943203864153475
262	69.3296508789063	-3.24317169189453	2.72110033035278	0.00159255252219737	0.00354059832170606	0.00451462110504508	-0.000680167751852423
263	70.6283493041992	-4.21719455718994	2.78603529930115	0.000293855206109583	0.00483929552137852	0.00386527273803949	-0.00230353930965066
264	71.9270477294922	-3.89252042770386	3.37044906616211	0.00613799272105098	-0.000680167751852423	-0.00619963090866804	0.00516396993771195
265	68.680305480957	-2.59382319450378	2.52629590034485	-0.00230353930965066	0.000293855206109583	-0.00977104809135199	0.00256657530553639
266	69.3296508789063	-4.21719455718994	3.11070966720581	-0.00555028254166245	0.00418994715437293	-0.0123684434220195	0.000618529506027699
267	68.680305480957	-3.24317169189453	3.24057936668396	-0.00522560812532902	0.00191722682211548	-0.00944637414067984	0.00289124972186983
268	68.680305480957	-4.54186916351318	3.1756443977356	-0.0133424662053585	-0.000680167751852423	-0.00717365415766835	0.00711201597005129
269	71.9270477294922	-5.19121742248535	3.04577469825745	0.00711201597005129	-0.00749832857400179	0.00321592413820326	0.0136055024340749
270	69.3296508789063	-4.54186916351318	3.1756443977356	-0.00457625929266214	-0.00587495695799589	-0.0107450718060136	0.00548864435404539
271	70.6283493041992	-3.89252042770386	3.1756443977356	0.000618529506027699	0.0022419011220336	-0.00295288790948689	-0.000355493422830477
272	69.3296508789063	-3.56784605979919	3.30551409721375	-0.00749832857400179	0.00386527273803949	-0.000355493422830477	0.00159255252219737
273	68.0309600830078	-2.59382319450378	3.43538379669189	-0.00717365415766835	0.00451462110504508	0.000293855206109583	0.00906006153672934
274	67.3816070556641	-3.56784605979919	3.1756443977356	-0.00684897974133492	-0.00132951640989631	-0.00132951640989631	0.00386527273803949
275	68.0309600830078	-3.89252042770386	3.04577469825745	-0.00587495695799589	-0.000680167751852423	-0.00230353930965066	0.00841071270406246
276	69.3296508789063	-2.91849732398987	2.85097002983093	0.000618529506027699	0.00159255252219737	-0.00457625929266214	0.00776136433705688
277	69.3296508789063	-2.91849732398987	3.1756443977356	0.00354059832170606	0.00548864435404539	0.00418994715437293	-0.00457625929266214
278	69.97900390625	-3.89252042770386	3.1756443977356	0.000618529506027699	0.00970941036939621	-0.00230353930965066	0.00289124972186983
279	70.6283493041992	-3.89252042770386	3.24057936668396	0.011982130818069	-0.000355493422830477	0.00159255252219737	-0.00490093370899558
280	69.97900390625	-3.89252042770386	3.24057936668396	-0.00392691092565656	0.00126787810586393	0.00159255252219737	-0.00490093370899558
281	68.680305480957	-2.91849732398987	3.04577469825745	0.00191722682211548	-0.00360223650932312	0.00126787810586393	-0.00392691092565656
282	68.680305480957	-2.59382319450378	2.9159049987793	-0.00132951640989631	0.00191722682211548	0.00841071270406246	-0.00555028254166245
283	70.6283493041992	-4.54186916351318	3.24057936668396	-0.000680167751852423	-0.00100484199356288	-0.00944637414067984	-0.00457625929266214
284	69.3296508789063	-4.21719455718994	3.1756443977356	0.00776136433705688	-0.0165892094373703	-0.00295288790948689	-0.000355493422830477
285	69.97900390625	-4.86654329299927	3.56525373458862	-0.00100484199356288	-0.00100484199356288	-0.00847235135734081	0.00386527273803949
286	69.97900390625	-2.59382319450378	3.63018846511841	-0.000680167751852423	-0.00132951640989631	-0.00360223650932312	0.000618529506027699
287	68.0309600830078	-2.26914882659912	3.1756443977356	-0.00132951640989631	0.00386527273803949	0.00581331877037883	0.00776136433705688
288	69.3296508789063	-3.89252042770386	3.24057936668396	-0.00619963090866804	-0.00295288790948689	-0.00490093370899558	0.0249691028147936
289	67.3816070556641	-3.24317169189453	3.37044906616211	0.00289124972186983	0.000293855206109583	-0.0100957229733467	0.0145795252174139
290	68.0309600830078	-3.89252042770386	3.24057936668396	-0.00555028254166245	-0.00522560812532902	-0.00587495695799589	0.013930176384747
291	70.6283493041992	-3.56784605979919	3.56525373458862	-0.000355493422830477	-0.000355493422830477	-0.00230353930965066	-0.00360223650932312
292	70.6283493041992	-3.89252042770386	3.76005816459656	0.00873538758605719	0.000943203864153475	0.00159255252219737	-0.00360223650932312
293	68.0309600830078	-2.91849732398987	2.9159049987793	-0.00132951640989631	0.00873538758605719	0.00126787810586393	-0.00782300252467394
294	69.97900390625	-2.59382319450378	2.59123063087463	0.00418994715437293	-0.00100484199356288	-0.00197886489331722	-0.00230353930965066
295	69.3296508789063	-3.56784605979919	2.78603529930115	-0.00522560812532902	0.0022419011220336	-0.0113944197073579	-0.00684897974133492
296	69.3296508789063	-2.26914882659912	2.98083996772766	0.01100810803473	-0.00230353930965066	-0.0026282137259841	-0.0120437685400248
297	69.97900390625	-4.21719455718994	3.30551409721375	0.000293855206109583	-0.00132951640989631	0.00354059832170606	-0.00652430532500148
298	69.97900390625	-3.89252042770386	3.24057936668396	-0.00555028254166245	-0.00100484199356288	-0.00457625929266214	-0.00360223650932312
299	69.3296508789063	-4.54186916351318	3.30551409721375	0.00159255252219737	-0.00684897974133492	0.00483929552137852	-0.000680167751852423
300	71.9270477294922	-4.54186916351318	3.11070966720581	-0.00879702530801296	0.000293855206109583	0.000293855206109583	0.00126787810586393
301	69.97900390625	-3.56784605979919	2.98083996772766	-0.00197886489331722	-0.00230353930965066	-0.00327756232582033	-0.00360223650932312
302	68.680305480957	-2.91849732398987	3.04577469825745	-0.00425158534198999	0.00256657530553639	0.0022419011220336	-0.0107450718060136
303	68.0309600830078	-2.91849732398987	2.9159049987793	-3.08191010844894e-05	0.00126787810586393	0.00126787810586393	-0.00555028254166245
304	67.3816070556641	-3.24317169189453	3.30551409721375	-0.00814767740666866	-0.00132951640989631	-0.000355493422830477	-0.00295288790948689
305	68.680305480957	-3.89252042770386	3.43538379669189	-0.00360223650932312	0.00256657530553639	-0.0139918150380254	0.000618529506027699
306	68.0309600830078	-2.26914882659912	2.85097002983093	-0.00100484199356288	0.000943203864153475	-0.00197886489331722	-0.00295288790948689
307	70.6283493041992	-3.24317169189453	3.37044906616211	-0.00425158534198999	0.00483929552137852	-0.00100484199356288	0.00126787810586393
308	69.97900390625	-3.56784605979919	3.30551409721375	-0.00360223650932312	0.00516396993771195	-0.00619963090866804	-0.00814767740666866
309	70.6283493041992	-2.59382319450378	2.9159049987793	0.00906006153672934	0.00613799272105098	-0.00327756232582033	0.00516396993771195
310	69.3296508789063	-2.59382319450378	2.98083996772766	0.0103587592020631	-0.0026282137259841	-0.00555028254166245	0.00126787810586393
311	70.6283493041992	-3.24317169189453	3.50031876564026	0.000943203864153475	0.000943203864153475	-0.000680167751852423	-0.00132951640989631
312	71.277702331543	-3.56784605979919	3.11070966720581	-0.00360223650932312	-3.08191010844894e-05	-0.00457625929266214	0.0022419011220336
313	70.6283493041992	-3.56784605979919	3.11070966720581	0.00191722682211548	0.000618529506027699	-0.00457625929266214	-0.00619963090866804
314	68.680305480957	-3.89252042770386	2.9159049987793	0.00483929552137852	-0.0130177913233638	-0.00977104809135199	0.00548864435404539
315	70.6283493041992	-4.21719455718994	3.1756443977356	0.00289124972186983	-0.00619963090866804	0.00841071270406246	-0.00100484199356288
316	68.680305480957	-3.56784605979919	3.69512343406677	0.00678734155371785	-0.00197886489331722	-0.00100484199356288	-0.00522560812532902
317	70.6283493041992	-4.21719455718994	3.76005816459656	0.00126787810586393	-0.00100484199356288	-3.08191010844894e-05	-0.000355493422830477
318	69.97900390625	-3.56784605979919	3.37044906616211	-0.00165419070981443	0.00386527273803949	0.00418994715437293	-0.00360223650932312
319	68.680305480957	-3.56784605979919	2.78603529930115	0.000943203864153475	0.00289124972186983	0.00159255252219737	0.00159255252219737
320	67.3816070556641	-3.24317169189453	3.1756443977356	-0.00327756232582033	-0.00749832857400179	-0.00132951640989631	-0.00100484199356288
321	69.97900390625	-3.89252042770386	3.30551409721375	0.0022419011220336	0.000618529506027699	-0.00295288790948689	0.000618529506027699
322	69.97900390625	-2.59382319450378	3.37044906616211	-0.00555028254166245	-0.00132951640989631	0.00516396993771195	-0.00360223650932312
323	69.97900390625	-2.59382319450378	3.1756443977356	-0.00132951640989631	0.00841071270406246	0.00256657530553639	0.00548864435404539
324	71.277702331543	-2.91849732398987	2.85097002983093	0.00159255252219737	0.00126787810586393	-0.00555028254166245	0.00191722682211548
325	70.6283493041992	-3.24317169189453	2.72110033035278	0.00159255252219737	0.00354059832170606	0.000293855206109583	-0.00197886489331722
326	68.680305480957	-2.91849732398987	2.78603529930115	-0.00555028254166245	0.00191722682211548	-0.0104203969240189	0.00289124972186983
327	70.6283493041992	-3.56784605979919	3.1756443977356	-0.00522560812532902	0.00581331877037883	-0.00490093370899558	-3.08191010844894e-05
328	69.3296508789063	-3.56784605979919	3.11070966720581	-0.000680167751852423	0.00126787810586393	-0.00457625929266214	0.00451462110504508
329	69.3296508789063	-4.21719455718994	3.24057936668396	-0.00132951640989631	-0.00555028254166245	-0.00327756232582033	0.0200989879667759
330	68.680305480957	-3.89252042770386	3.04577469825745	0.00126787810586393	-0.00490093370899558	0.00548864435404539	0.0106834331527352
331	69.3296508789063	-3.24317169189453	2.78603529930115	0.00256657530553639	-0.0026282137259841	-0.00522560812532902	0.00321592413820326
332	69.3296508789063	-2.59382319450378	2.85097002983093	-0.00100484199356288	-0.00360223650932312	-0.00782300252467394	0.00418994715437293
333	69.97900390625	-3.89252042770386	3.30551409721375	-0.00652430532500148	0.00581331877037883	-0.00619963090866804	0.0158782228827477
334	68.0309600830078	-3.24317169189453	3.24057936668396	0.000293855206109583	-0.00490093370899558	0.00256657530553639	0.00126787810586393
335	66.0829086303711	-3.89252042770386	3.11070966720581	-0.00587495695799589	-0.00100484199356288	0.00581331877037883	0.00711201597005129
336	70.6283493041992	-4.21719455718994	3.37044906616211	0.00256657530553639	0.00256657530553639	-0.00782300252467394	-0.00197886489331722
337	70.6283493041992	-3.89252042770386	2.78603529930115	-0.00555028254166245	0.00451462110504508	-0.00684897974133492	-0.00652430532500148
338	69.97900390625	-3.89252042770386	2.9159049987793	0.0116574559360743	0.00418994715437293	-0.000680167751852423	-0.0026282137259841
339	69.97900390625	-2.91849732398987	2.72110033035278	0.00516396993771195	0.00126787810586393	-0.00425158534198999	0.000618529506027699
340	69.97900390625	-3.89252042770386	2.72110033035278	0.00483929552137852	0.000943203864153475	-0.00392691092565656	0.00126787810586393
341	71.277702331543	-4.54186916351318	3.1756443977356	-0.00360223650932312	-0.00295288790948689	0.00711201597005129	-0.00749832857400179
342	68.680305480957	-3.89252042770386	3.50031876564026	0.00159255252219737	0.00613799272105098	0.00354059832170606	-0.00749832857400179
343	70.6283493041992	-3.89252042770386	2.9159049987793	-0.00360223650932312	0.00418994715437293	-0.00392691092565656	-0.00327756232582033
344	69.3296508789063	-3.89252042770386	2.72110033035278	0.00126787810586393	-0.0026282137259841	-0.00490093370899558	-0.000355493422830477
345	71.9270477294922	-4.54186916351318	2.98083996772766	-0.00165419070981443	-0.00165419070981443	-0.00652430532500148	0.0022419011220336
346	70.6283493041992	-4.86654329299927	3.30551409721375	-0.00587495695799589	-0.0026282137259841	-0.0117190945893526	-0.00490093370899558
347	70.6283493041992	-3.89252042770386	3.1756443977356	-0.00619963090866804	0.00776136433705688	0.00451462110504508	0.0022419011220336
348	68.680305480957	-3.89252042770386	3.11070966720581	-0.00392691092565656	0.00386527273803949	0.01100810803473	-0.00392691092565656
349	68.0309600830078	-3.89252042770386	3.37044906616211	-0.00522560812532902	0.00256657530553639	-0.00457625929266214	0.00613799272105098
350	69.97900390625	-5.19121742248535	3.37044906616211	-0.0113944197073579	0.00386527273803949	-0.0133424662053585	0.00191722682211548
351	69.3296508789063	-4.21719455718994	3.43538379669189	-0.00490093370899558	0.01100810803473	-0.00392691092565656	-0.00684897974133492
352	70.6283493041992	-4.86654329299927	3.50031876564026	-0.00132951640989631	0.00321592413820326	-0.0026282137259841	-0.00749832857400179
353	69.3296508789063	-3.89252042770386	3.11070966720581	0.00256657530553639	0.0106834331527352	0.00289124972186983	0.00808603875339031
354	69.3296508789063	-3.56784605979919	3.04577469825745	0.00191722682211548	0.00126787810586393	-0.000355493422830477	0.00354059832170606
355	71.9270477294922	-4.54186916351318	2.59123063087463	0.00418994715437293	-0.00132951640989631	-0.00684897974133492	0.0123068047687411
356	70.6283493041992	-4.21719455718994	3.1756443977356	0.000618529506027699	0.00321592413820326	0.00159255252219737	0.000293855206109583
357	70.6283493041992	-4.54186916351318	3.04577469825745	-0.00619963090866804	0.00483929552137852	-0.00782300252467394	-0.0104203969240189
358	69.3296508789063	-3.89252042770386	2.78603529930115	-0.00522560812532902	0.000618529506027699	-0.00392691092565656	-0.0110697457566857
359	69.97900390625	-5.51589202880859	3.30551409721375	-3.08191010844894e-05	-0.000680167751852423	0.00256657530553639	-0.00100484199356288
360	69.97900390625	-6.16524076461792	3.50031876564026	0.000293855206109583	-0.00717365415766835	0.00483929552137852	-0.0139918150380254
361	68.680305480957	-4.86654329299927	3.04577469825745	-0.00619963090866804	0.00386527273803949	-0.00425158534198999	-3.08191010844894e-05
362	69.3296508789063	-3.89252042770386	3.04577469825745	0.0155535480007529	-0.00100484199356288	0.00126787810586393	-0.00619963090866804
363	69.97900390625	-4.21719455718994	3.04577469825745	-0.00490093370899558	0.00386527273803949	0.00159255252219737	-0.00814767740666866
364	68.0309600830078	-4.86654329299927	3.50031876564026	0.00548864435404539	0.00451462110504508	-0.00555028254166245	0.00548864435404539
365	67.3816070556641	-3.89252042770386	3.24057936668396	-0.00327756232582033	-0.00230353930965066	-0.00749832857400179	0.00548864435404539
366	71.277702331543	-4.86654329299927	3.50031876564026	-0.00977104809135199	0.0100340843200684	0.00159255252219737	-0.00652430532500148
367	70.6283493041992	-3.89252042770386	2.85097002983093	-0.00230353930965066	0.0100340843200684	-0.00327756232582033	-0.00490093370899558
368	69.3296508789063	-2.91849732398987	2.78603529930115	-0.000680167751852423	0.00418994715437293	-0.00392691092565656	-0.00360223650932312
369	69.3296508789063	-3.89252042770386	2.656165599823	0.0155535480007529	0.00451462110504508	-0.0208099745213985	0.00451462110504508
370	69.3296508789063	-2.91849732398987	2.656165599823	0.000293855206109583	0.00191722682211548	-0.00425158534198999	-0.00652430532500148
371	68.680305480957	-3.56784605979919	2.98083996772766	0.000293855206109583	0.0022419011220336	-0.00197886489331722	0.00159255252219737
372	70.6283493041992	-4.54186916351318	3.69512343406677	0.0022419011220336	0.0022419011220336	-0.00197886489331722	0.00256657530553639
373	69.97900390625	-4.21719455718994	3.30551409721375	-0.00295288790948689	-0.00522560812532902	0.00906006153672934	0.00256657530553639
374	69.97900390625	-4.86654329299927	2.85097002983093	0.000293855206109583	-0.00295288790948689	-0.00652430532500148	0.00938473641872406
375	70.6283493041992	-5.19121742248535	2.9159049987793	-0.00392691092565656	-0.00360223650932312	-0.00165419070981443	0.00159255252219737
376	68.680305480957	-4.54186916351318	3.24057936668396	-0.00230353930965066	-0.00165419070981443	-0.00490093370899558	0.00873538758605719
377	69.3296508789063	-4.54186916351318	3.24057936668396	-0.00360223650932312	0.00386527273803949	0.000943203864153475	-0.00360223650932312
378	68.0309600830078	-3.24317169189453	3.1756443977356	-0.0107450718060136	-0.000680167751852423	0.0100340843200684	0.00289124972186983
379	66.7322616577148	-3.24317169189453	3.11070966720581	-0.00912170019000769	0.00191722682211548	0.00289124972186983	-0.00165419070981443
380	66.7322616577148	-2.91849732398987	2.78603529930115	-0.00652430532500148	-0.00392691092565656	0.00289124972186983	0.00386527273803949
381	68.0309600830078	-3.56784605979919	2.9159049987793	-0.0110697457566857	0.00354059832170606	-0.000680167751852423	-0.00490093370899558
382	70.6283493041992	-4.21719455718994	2.85097002983093	0.00159255252219737	0.00776136433705688	-0.00327756232582033	-0.0120437685400248
383	69.97900390625	-4.54186916351318	3.24057936668396	0.011982130818069	0.00159255252219737	-0.00165419070981443	0.00418994715437293
384	68.680305480957	-3.56784605979919	2.59123063087463	0.00646266713738441	0.00646266713738441	-0.0113944197073579	0.00581331877037883
385	68.680305480957	-3.24317169189453	2.9159049987793	0.00354059832170606	-0.00360223650932312	-0.00944637414067984	0.00418994715437293
386	71.277702331543	-4.21719455718994	2.72110033035278	-0.00230353930965066	0.00581331877037883	-0.00522560812532902	-0.00912170019000769
387	68.680305480957	-2.59382319450378	2.78603529930115	-0.00555028254166245	0.00483929552137852	-0.00165419070981443	-0.00360223650932312
388	69.3296508789063	-3.56784605979919	3.1756443977356	-0.00230353930965066	0.00516396993771195	-0.00100484199356288	-0.00165419070981443
389	69.3296508789063	-5.51589202880859	3.50031876564026	0.01100810803473	-0.00522560812532902	-0.00587495695799589	-3.08191010844894e-05
390	68.680305480957	-4.86654329299927	3.63018846511841	0.00256657530553639	-0.00944637414067984	-0.00295288790948689	0.00938473641872406
391	69.3296508789063	-3.56784605979919	3.24057936668396	-0.00132951640989631	-0.00587495695799589	-0.00977104809135199	0.00646266713738441
392	68.0309600830078	-2.59382319450378	3.11070966720581	-0.00327756232582033	-0.00327756232582033	-0.00165419070981443	0.000618529506027699
393	69.97900390625	-3.89252042770386	3.11070966720581	-0.00847235135734081	0.00159255252219737	-0.00132951640989631	0.00743668992072344
394	66.0829086303711	-2.59382319450378	2.98083996772766	-0.00360223650932312	-0.00327756232582033	-0.0104203969240189	0.00418994715437293
395	68.0309600830078	-2.91849732398987	2.9159049987793	-0.00132951640989631	-0.00165419070981443	-0.00360223650932312	0.0103587592020631
396	71.277702331543	-4.54186916351318	3.43538379669189	-0.000680167751852423	-0.00197886489331722	0.00678734155371785	-0.000355493422830477
397	70.6283493041992	-3.89252042770386	3.43538379669189	-0.00132951640989631	0.00451462110504508	-0.00392691092565656	-0.00555028254166245
398	69.97900390625	-2.91849732398987	2.85097002983093	0.00451462110504508	0.0022419011220336	0.00548864435404539	-0.00814767740666866
399	68.0309600830078	-2.59382319450378	2.59123063087463	-0.0026282137259841	0.00418994715437293	0.00126787810586393	-0.0130177913233638
400	68.0309600830078	-2.26914882659912	2.78603529930115	0.011982130818069	-0.00197886489331722	-0.00587495695799589	0.000943203864153475
401	69.3296508789063	-2.91849732398987	3.1756443977356	-0.00522560812532902	0.00418994715437293	-0.00684897974133492	0.00451462110504508
402	70.6283493041992	-3.56784605979919	3.30551409721375	0.00354059832170606	0.00581331877037883	-0.00587495695799589	0.00548864435404539
403	71.277702331543	-4.21719455718994	3.69512343406677	0.00126787810586393	0.00159255252219737	-0.00652430532500148	0.00159255252219737
404	68.0309600830078	-3.56784605979919	3.30551409721375	-0.00295288790948689	-0.00749832857400179	-0.00360223650932312	0.00581331877037883
405	69.97900390625	-4.21719455718994	3.24057936668396	0.00516396993771195	-0.00360223650932312	-0.0120437685400248	-0.00814767740666866
406	68.0309600830078	-2.59382319450378	2.98083996772766	-0.00197886489331722	-0.00100484199356288	-0.00230353930965066	-0.00684897974133492
407	68.680305480957	-2.91849732398987	2.98083996772766	0.0022419011220336	0.011982130818069	0.00418994715437293	-0.00912170019000769
408	68.680305480957	-3.89252042770386	3.1756443977356	0.00126787810586393	0.00548864435404539	-0.00132951640989631	-0.0104203969240189
409	67.3816070556641	-3.89252042770386	3.37044906616211	-0.00100484199356288	0.00516396993771195	-0.00197886489331722	0.00191722682211548
410	68.680305480957	-3.89252042770386	3.50031876564026	-0.00587495695799589	-3.08191010844894e-05	-0.0113944197073579	0.00613799272105098
411	68.0309600830078	-3.56784605979919	3.04577469825745	0.00970941036939621	-0.00230353930965066	-3.08191010844894e-05	-0.00522560812532902
412	69.3296508789063	-2.91849732398987	2.72110033035278	0.00126787810586393	0.00451462110504508	-0.00587495695799589	-0.00490093370899558
413	70.6283493041992	-3.89252042770386	2.78603529930115	-3.08191010844894e-05	0.00678734155371785	-0.000680167751852423	-0.0026282137259841
414	69.97900390625	-3.89252042770386	2.78603529930115	0.0207483377307653	0.00256657530553639	0.00516396993771195	-0.00100484199356288
415	69.3296508789063	-2.59382319450378	2.59123063087463	0.0191249661147594	-0.00717365415766835	-0.00490093370899558	0.00938473641872406
416	69.97900390625	-3.56784605979919	3.43538379669189	0.00159255252219737	0.00321592413820326	-0.00165419070981443	-0.00425158534198999
417	69.97900390625	-3.24317169189453	3.11070966720581	0.000293855206109583	-0.000355493422830477	-0.0026282137259841	0.00841071270406246
418	68.0309600830078	-2.59382319450378	2.78603529930115	0.0022419011220336	-0.00230353930965066	0.00354059832170606	0.00191722682211548
419	68.680305480957	-4.21719455718994	2.72110033035278	-0.00197886489331722	-0.00977104809135199	0.0022419011220336	-0.00587495695799589
420	69.3296508789063	-3.89252042770386	3.11070966720581	0.00613799272105098	-0.0243813935667276	0.00289124972186983	0.00126787810586393
421	68.680305480957	-2.91849732398987	2.72110033035278	-0.00230353930965066	-0.00327756232582033	0.00159255252219737	-3.08191010844894e-05
422	71.277702331543	-4.21719455718994	3.24057936668396	-0.00684897974133492	-0.00652430532500148	-0.0026282137259841	-0.0026282137259841
423	69.3296508789063	-3.24317169189453	3.43538379669189	-0.00360223650932312	0.00483929552137852	0.00548864435404539	-0.00652430532500148
424	66.7322616577148	-3.24317169189453	2.85097002983093	-0.00100484199356288	0.0022419011220336	-0.00847235135734081	0.00548864435404539
425	66.0829086303711	-3.56784605979919	3.11070966720581	-0.0100957229733467	0.00516396993771195	-0.0107450718060136	-0.00587495695799589
426	66.7322616577148	-2.91849732398987	3.04577469825745	-0.00879702530801296	0.000943203864153475	0.00289124972186983	0.00126787810586393
427	69.97900390625	-2.59382319450378	3.1756443977356	-3.08191010844894e-05	0.000943203864153475	-0.0026282137259841	0.00126787810586393
428	69.97900390625	-3.56784605979919	3.30551409721375	0.00743668992072344	-0.00197886489331722	-0.00230353930965066	-0.000355493422830477
429	70.6283493041992	-4.21719455718994	3.30551409721375	0.00906006153672934	0.000293855206109583	-0.0117190945893526	0.00808603875339031
430	70.6283493041992	-3.56784605979919	2.85097002983093	0.00321592413820326	-0.00652430532500148	-0.0126931173726916	0.00289124972186983
431	69.97900390625	-4.54186916351318	3.37044906616211	0.00256657530553639	-0.000680167751852423	-3.08191010844894e-05	-0.000680167751852423
432	69.3296508789063	-3.24317169189453	3.1756443977356	-0.00295288790948689	-0.00197886489331722	0.0106834331527352	0.00418994715437293
433	69.3296508789063	-3.89252042770386	3.24057936668396	0.00191722682211548	-0.00165419070981443	-0.000355493422830477	0.00873538758605719
434	70.6283493041992	-5.51589202880859	3.56525373458862	0.00678734155371785	-0.00782300252467394	0.00321592413820326	0.00841071270406246
435	68.680305480957	-3.89252042770386	3.56525373458862	-0.00132951640989631	-0.00555028254166245	-0.00100484199356288	0.00743668992072344
436	70.6283493041992	-4.54186916351318	3.50031876564026	0.000943203864153475	-0.000680167751852423	-3.08191010844894e-05	0.00451462110504508
437	70.6283493041992	-4.54186916351318	2.72110033035278	-0.00522560812532902	-0.00197886489331722	0.00711201597005129	-0.00457625929266214
438	68.680305480957	-3.24317169189453	2.98083996772766	-0.00165419070981443	0.00743668992072344	0.00191722682211548	0.00418994715437293
439	66.7322616577148	-3.56784605979919	2.98083996772766	-0.00619963090866804	-0.00100484199356288	0.00743668992072344	0.00906006153672934
440	66.0829086303711	-2.91849732398987	3.24057936668396	0.000618529506027699	-0.00327756232582033	-0.00230353930965066	-0.00100484199356288
441	69.97900390625	-3.56784605979919	3.43538379669189	-0.00912170019000769	0.00581331877037883	-0.0113944197073579	0.00548864435404539
442	70.6283493041992	-3.89252042770386	3.11070966720581	-0.00847235135734081	0.00126787810586393	0.00159255252219737	-0.000355493422830477
443	69.97900390625	-4.54186916351318	2.98083996772766	-0.00555028254166245	0.00808603875339031	0.00256657530553639	0.00159255252219737
444	69.3296508789063	-3.56784605979919	2.52629590034485	-0.00457625929266214	0.00548864435404539	-0.00587495695799589	0.00581331877037883
445	69.97900390625	-4.54186916351318	2.9159049987793	-0.00165419070981443	0.00970941036939621	-0.00425158534198999	-0.000355493422830477
446	69.97900390625	-3.56784605979919	2.9159049987793	-0.0104203969240189	0.00776136433705688	-0.00652430532500148	-0.000355493422830477
447	69.97900390625	-3.24317169189453	3.24057936668396	-0.00555028254166245	0.00808603875339031	-0.00814767740666866	-0.00555028254166245
448	70.6283493041992	-5.51589202880859	3.50031876564026	-0.00490093370899558	0.0022419011220336	-0.00977104809135199	-0.00100484199356288
449	70.6283493041992	-6.489914894104	2.85097002983093	0.00354059832170606	0.00354059832170606	-0.00944637414067984	-0.00295288790948689
450	70.6283493041992	-5.51589202880859	2.98083996772766	-0.00197886489331722	0.00354059832170606	-0.0126931173726916	0.00354059832170606
451	71.277702331543	-4.54186916351318	3.24057936668396	-0.00392691092565656	0.0116574559360743	-0.00555028254166245	-0.00100484199356288
452	69.3296508789063	-4.21719455718994	3.11070966720581	-0.00392691092565656	0.00873538758605719	-0.00490093370899558	-0.00392691092565656
453	67.3816070556641	-3.89252042770386	2.98083996772766	-0.0126931173726916	0.00646266713738441	-0.00749832857400179	-0.00132951640989631
454	68.0309600830078	-4.86654329299927	3.56525373458862	-0.00717365415766835	0.00711201597005129	-0.00100484199356288	0.00841071270406246
455	68.0309600830078	-3.89252042770386	2.98083996772766	0.00581331877037883	-0.00587495695799589	-0.00327756232582033	0.000293855206109583
456	70.6283493041992	-5.19121742248535	2.72110033035278	-0.000680167751852423	0.00126787810586393	0.0022419011220336	0.00321592413820326
457	70.6283493041992	-3.89252042770386	2.72110033035278	-0.00425158534198999	-0.00100484199356288	-0.00197886489331722	-0.00847235135734081
458	70.6283493041992	-3.89252042770386	2.33149123191833	0.00581331877037883	0.000943203864153475	-0.00782300252467394	-0.00522560812532902
459	68.680305480957	-3.56784605979919	2.3964262008667	-0.00392691092565656	-0.00360223650932312	-0.00197886489331722	-0.00977104809135199
460	68.680305480957	-3.56784605979919	2.98083996772766	0.00678734155371785	-0.00879702530801296	-0.00555028254166245	-0.00587495695799589
461	69.3296508789063	-4.21719455718994	3.11070966720581	0.00126787810586393	0.00321592413820326	0.00354059832170606	-0.00132951640989631
462	69.3296508789063	-5.51589202880859	2.72110033035278	-0.0107450718060136	0.00289124972186983	0.00126787810586393	-0.00100484199356288
463	71.9270477294922	-6.16524076461792	3.1756443977356	-3.08191010844894e-05	-0.00165419070981443	-0.00360223650932312	0.00289124972186983
464	69.3296508789063	-5.19121742248535	2.85097002983093	0.000293855206109583	-3.08191010844894e-05	-0.00197886489331722	-0.0110697457566857
465	70.6283493041992	-5.84056615829468	3.11070966720581	0.00159255252219737	-0.00749832857400179	-0.0107450718060136	-0.00490093370899558
466	68.680305480957	-3.89252042770386	3.43538379669189	-0.00425158534198999	-0.00165419070981443	-0.0104203969240189	-0.0110697457566857
467	70.6283493041992	-5.51589202880859	3.76005816459656	-0.00587495695799589	0.00776136433705688	-0.00230353930965066	-0.00490093370899558
468	67.3816070556641	-5.51589202880859	3.24057936668396	-0.0104203969240189	0.000618529506027699	0.000293855206109583	-0.00977104809135199
469	68.0309600830078	-4.54186916351318	3.30551409721375	-0.00684897974133492	0.00386527273803949	-0.000680167751852423	0.00581331877037883
470	71.277702331543	-5.19121742248535	3.11070966720581	0.00354059832170606	-0.00327756232582033	-0.00717365415766835	0.00191722682211548
471	70.6283493041992	-4.86654329299927	3.04577469825745	-0.00197886489331722	0.00418994715437293	-0.00847235135734081	-0.00425158534198999
472	70.6283493041992	-4.54186916351318	3.37044906616211	-0.00522560812532902	0.000293855206109583	-0.00652430532500148	0.00159255252219737
473	69.97900390625	-4.54186916351318	3.1756443977356	-0.00295288790948689	-0.0026282137259841	-0.00555028254166245	-0.00490093370899558
474	70.6283493041992	-5.51589202880859	3.04577469825745	0.000618529506027699	-0.00230353930965066	0.00289124972186983	0.00548864435404539
475	69.97900390625	-3.89252042770386	2.78603529930115	0.00126787810586393	-0.00197886489331722	-3.08191010844894e-05	0.00159255252219737
476	70.6283493041992	-5.19121742248535	3.1756443977356	0.00256657530553639	-0.00392691092565656	0.00516396993771195	0.00548864435404539
477	69.3296508789063	-5.19121742248535	2.98083996772766	-3.08191010844894e-05	-0.00619963090866804	-0.00749832857400179	-0.00392691092565656
478	69.3296508789063	-4.86654329299927	3.04577469825745	-0.00619963090866804	-0.00847235135734081	-0.00100484199356288	-0.00230353930965066
479	69.3296508789063	-5.19121742248535	3.30551409721375	-0.00132951640989631	0.00321592413820326	0.00126787810586393	0.00841071270406246
480	69.97900390625	-4.54186916351318	3.11070966720581	0.00841071270406246	0.00289124972186983	0.000293855206109583	-0.00360223650932312
481	68.680305480957	-3.89252042770386	2.72110033035278	-0.0100957229733467	-0.00392691092565656	0.00483929552137852	-0.00165419070981443
482	70.6283493041992	-5.51589202880859	2.85097002983093	-0.00457625929266214	0.00646266713738441	-3.08191010844894e-05	0.00386527273803949
483	68.680305480957	-4.54186916351318	3.24057936668396	-0.00490093370899558	0.00873538758605719	0.000943203864153475	0.00970941036939621
484	67.3816070556641	-4.21719455718994	3.1756443977356	-0.00230353930965066	0.00191722682211548	-0.00619963090866804	0.00743668992072344
485	71.277702331543	-5.19121742248535	3.43538379669189	-0.00197886489331722	-0.000680167751852423	-0.00587495695799589	0.00126787810586393
486	69.3296508789063	-3.89252042770386	3.1756443977356	-0.00165419070981443	0.00646266713738441	-0.000355493422830477	-3.08191010844894e-05
487	71.9270477294922	-4.86654329299927	2.9159049987793	-0.00847235135734081	0.0106834331527352	0.000943203864153475	-0.00132951640989631
488	70.6283493041992	-4.86654329299927	2.98083996772766	0.00873538758605719	0.00418994715437293	-0.00749832857400179	0.00516396993771195
489	69.97900390625	-4.54186916351318	2.9159049987793	0.00354059832170606	0.00516396993771195	-0.00684897974133492	-0.000680167751852423
490	71.277702331543	-4.86654329299927	2.9159049987793	0.00646266713738441	-0.00230353930965066	-0.0149658378213644	0.00451462110504508
491	71.277702331543	-5.19121742248535	3.37044906616211	0.000618529506027699	-0.00165419070981443	0.00256657530553639	0.000618529506027699
492	71.9270477294922	-6.489914894104	3.43538379669189	0.000293855206109583	0.00581331877037883	-3.08191010844894e-05	-0.00165419070981443
493	69.3296508789063	-5.19121742248535	2.9159049987793	0.00386527273803949	-0.00165419070981443	0.000293855206109583	0.00126787810586393
494	71.9270477294922	-5.19121742248535	2.98083996772766	-0.00360223650932312	-0.00100484199356288	-0.000355493422830477	0.0022419011220336
495	68.680305480957	-3.89252042770386	2.9159049987793	0.00581331877037883	-0.00490093370899558	-0.00360223650932312	-0.00652430532500148
496	69.3296508789063	-4.86654329299927	3.30551409721375	0.00126787810586393	-0.00457625929266214	0.00354059832170606	-0.00392691092565656
497	68.0309600830078	-3.56784605979919	2.85097002983093	-0.00327756232582033	0.00516396993771195	0.00451462110504508	0.000293855206109583
498	66.0829086303711	-3.56784605979919	3.24057936668396	-0.0139918150380254	0.00613799272105098	-0.00847235135734081	0.00256657530553639
499	69.3296508789063	-3.89252042770386	2.98083996772766	-0.00197886489331722	-0.000680167751852423	-0.00165419070981443	0.000618529506027699
500	69.3296508789063	-3.89252042770386	2.9159049987793	0.00256657530553639	-0.00327756232582033	0.0022419011220336	-0.00425158534198999
501	69.3296508789063	-3.56784605979919	2.85097002983093	0.00451462110504508	-0.00392691092565656	-0.00782300252467394	0.00321592413820326
502	70.6283493041992	-4.54186916351318	2.98083996772766	-0.00327756232582033	0.00256657530553639	-0.00392691092565656	-0.00814767740666866
503	69.3296508789063	-4.54186916351318	3.04577469825745	-0.0026282137259841	0.00386527273803949	-0.000355493422830477	-0.00587495695799589
504	68.680305480957	-3.89252042770386	3.11070966720581	0.00256657530553639	0.00256657530553639	-0.00100484199356288	0.000618529506027699
505	70.6283493041992	-4.86654329299927	3.63018846511841	-0.00490093370899558	-0.00327756232582033	-0.00457625929266214	0.00256657530553639
506	69.3296508789063	-4.21719455718994	3.11070966720581	0.000293855206109583	0.000618529506027699	0.000293855206109583	0.00289124972186983
507	70.6283493041992	-5.19121742248535	3.37044906616211	-0.00295288790948689	-0.000355493422830477	-0.000680167751852423	0.00483929552137852
508	71.9270477294922	-5.19121742248535	3.04577469825745	-0.0113944197073579	-0.00619963090866804	-0.00425158534198999	0.00646266713738441
509	68.680305480957	-3.89252042770386	2.98083996772766	-0.00100484199356288	-0.00782300252467394	0.000618529506027699	0.00126787810586393
510	69.97900390625	-3.24317169189453	3.56525373458862	-0.00165419070981443	0.0022419011220336	-0.00522560812532902	-0.00197886489331722
511	68.680305480957	-3.24317169189453	3.1756443977356	-0.00197886489331722	-0.00230353930965066	0.0022419011220336	-0.00522560812532902
512	68.680305480957	-4.21719455718994	2.9159049987793	-0.00619963090866804	0.00289124972186983	-0.00522560812532902	0.000943203864153475
513	67.3816070556641	-4.54186916351318	3.24057936668396	-0.0162645354866982	0.000293855206109583	-0.0110697457566857	-3.08191010844894e-05
514	68.0309600830078	-3.24317169189453	2.78603529930115	-0.00912170019000769	0.00386527273803949	0.00321592413820326	-0.00425158534198999
515	69.3296508789063	-3.24317169189453	2.98083996772766	0.00126787810586393	-0.0104203969240189	-0.00619963090866804	0.00386527273803949
516	70.6283493041992	-4.54186916351318	3.30551409721375	0.00386527273803949	-0.00912170019000769	0.000943203864153475	-0.00490093370899558
517	68.680305480957	-3.24317169189453	2.98083996772766	0.00808603875339031	0.00354059832170606	-0.00425158534198999	-0.00360223650932312
518	69.3296508789063	-3.56784605979919	2.59123063087463	0.00678734155371785	0.00386527273803949	-0.00717365415766835	-0.00425158534198999
519	68.0309600830078	-2.91849732398987	2.78603529930115	0.00354059832170606	-0.00587495695799589	0.000293855206109583	-0.00522560812532902
520	68.0309600830078	-3.89252042770386	3.1756443977356	0.0142548503354192	-0.00652430532500148	0.000293855206109583	-0.00425158534198999
521	68.680305480957	-3.89252042770386	3.11070966720581	0.00256657530553639	-0.00230353930965066	-0.00100484199356288	0.000293855206109583
522	69.97900390625	-5.19121742248535	3.30551409721375	-0.00197886489331722	-0.00132951640989631	-0.00132951640989631	-0.00587495695799589
523	69.97900390625	-4.86654329299927	3.50031876564026	0.0132808275520802	-0.00425158534198999	-0.00230353930965066	0.0100340843200684
524	68.0309600830078	-2.59382319450378	2.85097002983093	0.00289124972186983	-0.00490093370899558	0.00289124972186983	0.0022419011220336
525	70.6283493041992	-4.21719455718994	3.11070966720581	-0.000680167751852423	0.000618529506027699	-0.00587495695799589	-0.000355493422830477
526	68.0309600830078	-3.89252042770386	3.04577469825745	-0.00197886489331722	-0.00230353930965066	-3.08191010844894e-05	-0.00295288790948689
527	68.0309600830078	-3.89252042770386	3.24057936668396	-0.0139918150380254	0.00808603875339031	-0.00165419070981443	0.00159255252219737
528	67.3816070556641	-2.91849732398987	2.98083996772766	-0.0172385573387146	-0.0026282137259841	0.00191722682211548	0.00191722682211548
529	68.680305480957	-3.56784605979919	3.1756443977356	0.00548864435404539	0.00159255252219737	-0.00230353930965066	0.0126314787194133
530	69.3296508789063	-2.91849732398987	3.11070966720581	0.0123068047687411	-0.0026282137259841	-0.00619963090866804	-0.00230353930965066
531	68.0309600830078	-2.91849732398987	2.72110033035278	-0.0123684434220195	0.00256657530553639	-0.00522560812532902	0.00289124972186983
532	68.680305480957	-2.59382319450378	2.78603529930115	0.0116574559360743	0.0106834331527352	-0.00197886489331722	0.00191722682211548
533	69.97900390625	-2.91849732398987	2.78603529930115	-0.00360223650932312	0.000943203864153475	-0.00814767740666866	0.00516396993771195
534	70.6283493041992	-3.89252042770386	3.11070966720581	0.0171769186854362	0.0100340843200684	0.00256657530553639	-0.000680167751852423
535	69.97900390625	-3.24317169189453	3.04577469825745	0.0113327819854021	-0.00100484199356288	-0.00652430532500148	-0.00717365415766835
536	69.97900390625	-3.89252042770386	3.1756443977356	0.0103587592020631	-0.00814767740666866	-0.0110697457566857	-0.0110697457566857
537	71.277702331543	-5.51589202880859	2.85097002983093	-0.00360223650932312	-0.000680167751852423	-0.00555028254166245	0.000943203864153475
538	69.97900390625	-4.54186916351318	2.98083996772766	0.0022419011220336	0.00191722682211548	0.00289124972186983	-0.0100957229733467
539	69.97900390625	-3.56784605979919	3.24057936668396	-3.08191010844894e-05	-0.00555028254166245	0.0100340843200684	-0.00360223650932312
540	69.97900390625	-3.89252042770386	3.1756443977356	0.00678734155371785	0.00743668992072344	-0.00165419070981443	-0.00230353930965066
541	66.7322616577148	-3.89252042770386	3.37044906616211	-0.000680167751852423	-0.000355493422830477	0.00776136433705688	-0.00327756232582033
542	66.7322616577148	-3.24317169189453	3.04577469825745	-0.00587495695799589	0.0162028968334198	-0.00522560812532902	-0.00100484199356288
543	68.0309600830078	-3.89252042770386	3.11070966720581	-0.00944637414067984	0.00321592413820326	-0.00230353930965066	0.000618529506027699
544	68.680305480957	-2.91849732398987	3.30551409721375	0.00743668992072344	0.00743668992072344	-0.00847235135734081	-3.08191010844894e-05
545	68.680305480957	-2.59382319450378	3.11070966720581	0.00159255252219737	0.00418994715437293	-0.00587495695799589	-0.00360223650932312
546	70.6283493041992	-3.89252042770386	3.43538379669189	-3.08191010844894e-05	0.000618529506027699	-0.00392691092565656	-0.00425158534198999
547	71.277702331543	-3.56784605979919	3.24057936668396	-0.00490093370899558	0.00451462110504508	-0.00132951640989631	-3.08191010844894e-05
548	69.3296508789063	-2.59382319450378	3.50031876564026	-0.000680167751852423	0.00938473641872406	-0.00197886489331722	0.00126787810586393
549	69.97900390625	-2.59382319450378	3.11070966720581	0.00321592413820326	-0.00555028254166245	-0.0126931173726916	0.0126314787194133
550	69.3296508789063	-2.91849732398987	3.04577469825745	-0.00230353930965066	0.0022419011220336	0.000618529506027699	-0.000355493422830477
551	68.680305480957	-3.89252042770386	3.24057936668396	0.00516396993771195	-0.0136671401560307	-0.00814767740666866	0.00451462110504508
552	70.6283493041992	-4.54186916351318	2.9159049987793	-0.00684897974133492	0.00126787810586393	0.00841071270406246	0.00743668992072344
553	69.3296508789063	-3.89252042770386	3.1756443977356	-0.00360223650932312	0.00678734155371785	-0.00652430532500148	0.00451462110504508
554	69.3296508789063	-2.59382319450378	3.1756443977356	-0.00457625929266214	0.0106834331527352	0.000618529506027699	0.000943203864153475
555	68.680305480957	-3.56784605979919	3.24057936668396	0.00970941036939621	-0.00587495695799589	0.00289124972186983	-0.00100484199356288
556	66.0829086303711	-3.24317169189453	2.85097002983093	0.00516396993771195	-0.00425158534198999	-0.00100484199356288	-0.00100484199356288
557	66.7322616577148	-2.26914882659912	3.1756443977356	-0.00977104809135199	0.00256657530553639	0.00841071270406246	-0.00555028254166245
558	70.6283493041992	-3.89252042770386	3.37044906616211	0.000943203864153475	0.0022419011220336	0.00289124972186983	-0.00782300252467394
559	70.6283493041992	-3.89252042770386	3.56525373458862	0.00548864435404539	-0.00230353930965066	0.00613799272105098	0.00451462110504508
560	70.6283493041992	-3.56784605979919	3.30551409721375	-0.00132951640989631	0.00386527273803949	0.00776136433705688	-0.00490093370899558
561	71.277702331543	-4.21719455718994	3.04577469825745	-0.00295288790948689	-0.000355493422830477	-0.00782300252467394	-0.00132951640989631
562	68.680305480957	-2.59382319450378	2.72110033035278	-0.00847235135734081	0.00256657530553639	0.00126787810586393	-0.0123684434220195
563	69.97900390625	-4.54186916351318	2.9159049987793	-0.0026282137259841	-0.00165419070981443	-0.00295288790948689	-0.00717365415766835
564	70.6283493041992	-4.21719455718994	3.1756443977356	0.00386527273803949	-0.00132951640989631	-3.08191010844894e-05	0.00613799272105098
565	69.3296508789063	-3.56784605979919	2.9159049987793	-0.00392691092565656	-0.00230353930965066	-0.0175632312893867	0.00321592413820326
566	71.9270477294922	-5.51589202880859	3.11070966720581	-0.00749832857400179	-0.00555028254166245	-0.00425158534198999	0.00711201597005129
567	68.680305480957	-3.89252042770386	3.11070966720581	-0.000680167751852423	0.00548864435404539	0.0022419011220336	0.00906006153672934
568	69.3296508789063	-2.91849732398987	2.9159049987793	-0.00295288790948689	0.00906006153672934	-0.0117190945893526	-0.000355493422830477
569	68.0309600830078	-2.59382319450378	2.78603529930115	-0.00457625929266214	-3.08191010844894e-05	-0.00522560812532902	0.00516396993771195
570	66.7322616577148	-3.24317169189453	3.04577469825745	-0.00555028254166245	0.00808603875339031	-0.00197886489331722	-0.00197886489331722
571	67.3816070556641	-2.91849732398987	3.04577469825745	-0.00327756232582033	0.00256657530553639	-0.00749832857400179	0.00483929552137852
572	67.3816070556641	-3.24317169189453	3.04577469825745	-0.0159398596733809	0.00581331877037883	-0.000355493422830477	0.00256657530553639
573	71.277702331543	-4.21719455718994	3.50031876564026	-0.00360223650932312	0.000943203864153475	-0.00555028254166245	-0.00814767740666866
574	69.97900390625	-2.59382319450378	2.59123063087463	0.00711201597005129	-0.000680167751852423	0.00776136433705688	0.000943203864153475
575	70.6283493041992	-4.21719455718994	2.9159049987793	0.0022419011220336	-0.0026282137259841	-0.0139918150380254	0.000943203864153475
576	68.680305480957	-3.56784605979919	2.656165599823	0.0158782228827477	-0.00425158534198999	-0.00457625929266214	-0.00230353930965066
577	68.680305480957	-3.24317169189453	3.24057936668396	0.00386527273803949	-0.00100484199356288	0.00354059832170606	-0.00197886489331722
578	71.277702331543	-4.21719455718994	3.43538379669189	-0.00197886489331722	-0.00327756232582033	0.00191722682211548	0.000293855206109583
579	69.3296508789063	-4.86654329299927	3.43538379669189	0.00386527273803949	-0.00782300252467394	0.000618529506027699	-0.00100484199356288
580	71.9270477294922	-5.51589202880859	3.30551409721375	0.000293855206109583	-0.0123684434220195	-0.00327756232582033	-0.00425158534198999
581	69.97900390625	-4.54186916351318	3.11070966720581	-3.08191010844894e-05	-0.00457625929266214	-0.00230353930965066	-0.00847235135734081
582	68.0309600830078	-3.89252042770386	2.9159049987793	-0.0117190945893526	0.00418994715437293	0.0103587592020631	-0.00555028254166245
583	69.97900390625	-3.89252042770386	3.04577469825745	-0.00814767740666866	-3.08191010844894e-05	-0.00132951640989631	-0.000355493422830477
584	69.3296508789063	-4.54186916351318	3.1756443977356	0.0022419011220336	0.00451462110504508	0.00191722682211548	0.000293855206109583
585	68.0309600830078	-3.56784605979919	3.1756443977356	-0.0156151866540313	0.00126787810586393	-0.00197886489331722	-0.00165419070981443
586	69.3296508789063	-3.89252042770386	3.69512343406677	-0.00684897974133492	-0.000355493422830477	-0.00522560812532902	-0.00587495695799589
587	68.680305480957	-3.24317169189453	3.1756443977356	0.000943203864153475	0.00548864435404539	0.000943203864153475	0.00938473641872406
588	69.97900390625	-3.56784605979919	3.24057936668396	0.00581331877037883	0.00970941036939621	-0.00912170019000769	-0.00555028254166245
589	69.97900390625	-4.21719455718994	2.98083996772766	0.00776136433705688	-0.00587495695799589	-0.0126931173726916	0.00321592413820326
590	70.6283493041992	-4.54186916351318	3.24057936668396	0.00548864435404539	-0.00132951640989631	-0.0117190945893526	-0.00165419070981443
591	68.680305480957	-3.56784605979919	3.30551409721375	-0.0110697457566857	-0.00360223650932312	-0.00197886489331722	0.00841071270406246
592	68.0309600830078	-3.56784605979919	3.24057936668396	0.0236704051494598	0.00191722682211548	-3.08191010844894e-05	0.00646266713738441
593	69.97900390625	-4.54186916351318	2.85097002983093	0.00256657530553639	-0.0026282137259841	0.00289124972186983	0.00386527273803949
594	69.3296508789063	-5.51589202880859	3.1756443977356	0.00581331877037883	-0.00522560812532902	0.000293855206109583	0.01100810803473
595	70.6283493041992	-4.86654329299927	2.85097002983093	0.00386527273803949	-0.00132951640989631	0.00159255252219737	0.000293855206109583
596	68.0309600830078	-2.91849732398987	2.59123063087463	-0.00100484199356288	-3.08191010844894e-05	-0.00587495695799589	0.00354059832170606
597	71.9270477294922	-4.21719455718994	3.30551409721375	-0.00490093370899558	0.00483929552137852	-0.00782300252467394	0.00711201597005129
598	68.680305480957	-3.56784605979919	3.50031876564026	-0.00197886489331722	0.000618529506027699	-0.00457625929266214	0.00483929552137852
599	68.0309600830078	-4.21719455718994	3.37044906616211	-0.00977104809135199	0.00516396993771195	0.00841071270406246	0.00548864435404539
600	69.3296508789063	-4.21719455718994	2.98083996772766	-0.00230353930965066	0.000618529506027699	-0.00587495695799589	0.00938473641872406
601	69.97900390625	-3.89252042770386	3.24057936668396	-0.00392691092565656	-0.00522560812532902	-0.00295288790948689	0.000293855206109583
602	68.680305480957	-3.56784605979919	2.85097002983093	-0.00327756232582033	0.00159255252219737	0.00126787810586393	0.00159255252219737
603	69.3296508789063	-3.89252042770386	2.78603529930115	-0.00555028254166245	0.00743668992072344	0.00354059832170606	-0.00100484199356288
604	71.9270477294922	-4.54186916351318	3.24057936668396	0.00321592413820326	0.00191722682211548	-0.00555028254166245	-0.00197886489331722
605	69.97900390625	-3.89252042770386	3.43538379669189	-3.08191010844894e-05	0.00581331877037883	-0.0149658378213644	-0.00425158534198999
606	69.97900390625	-3.24317169189453	2.85097002983093	-0.00165419070981443	0.00321592413820326	-0.00100484199356288	-0.00944637414067984
607	68.680305480957	-3.24317169189453	2.9159049987793	-0.00132951640989631	0.00451462110504508	0.00321592413820326	-0.00490093370899558
608	69.97900390625	-4.86654329299927	3.43538379669189	-0.00132951640989631	-0.00327756232582033	-0.00749832857400179	-0.00749832857400179
609	71.277702331543	-4.86654329299927	3.37044906616211	0.000943203864153475	-0.00230353930965066	-0.00782300252467394	0.000943203864153475
610	69.97900390625	-3.56784605979919	3.30551409721375	0.00191722682211548	0.00126787810586393	-0.00360223650932312	-0.00230353930965066
611	69.97900390625	-3.56784605979919	3.56525373458862	-0.0104203969240189	0.00516396993771195	-0.00425158534198999	-0.00327756232582033
612	68.0309600830078	-2.91849732398987	3.11070966720581	-0.00197886489331722	0.00678734155371785	0.00841071270406246	-0.0120437685400248
613	66.7322616577148	-2.91849732398987	3.11070966720581	-0.00847235135734081	0.00386527273803949	-0.000680167751852423	-0.00197886489331722
614	69.3296508789063	-3.56784605979919	2.98083996772766	-0.00425158534198999	0.00516396993771195	0.00548864435404539	0.000618529506027699
615	69.3296508789063	-3.24317169189453	3.04577469825745	0.00678734155371785	0.000943203864153475	0.00516396993771195	-0.00132951640989631
616	68.680305480957	-2.91849732398987	3.11070966720581	-0.00522560812532902	-0.00457625929266214	-0.00425158534198999	-0.00360223650932312
617	69.97900390625	-3.56784605979919	3.56525373458862	0.00321592413820326	0.00159255252219737	-0.00587495695799589	-0.00165419070981443
618	69.97900390625	-3.56784605979919	3.1756443977356	-0.00392691092565656	0.00354059832170606	-0.00230353930965066	-0.000680167751852423
619	71.277702331543	-3.89252042770386	2.85097002983093	0.00386527273803949	-0.00457625929266214	0.00418994715437293	-0.0026282137259841
620	71.277702331543	-3.89252042770386	3.11070966720581	0.00354059832170606	-0.00944637414067984	-0.00165419070981443	0.00418994715437293
621	71.277702331543	-3.89252042770386	3.30551409721375	-0.00100484199356288	-0.00522560812532902	-0.00392691092565656	-0.000355493422830477
622	68.680305480957	-3.56784605979919	2.98083996772766	-0.00230353930965066	0.00451462110504508	-0.00100484199356288	-0.000355493422830477
623	70.6283493041992	-4.86654329299927	3.50031876564026	0.00354059832170606	-0.0107450718060136	-0.00652430532500148	-0.00360223650932312
624	69.97900390625	-3.89252042770386	3.63018846511841	0.00516396993771195	-0.00490093370899558	-0.00522560812532902	0.000293855206109583
625	70.6283493041992	-3.89252042770386	3.37044906616211	-0.00295288790948689	0.00159255252219737	-0.00814767740666866	0.00159255252219737
626	68.680305480957	-2.91849732398987	2.9159049987793	-0.0107450718060136	0.00321592413820326	-0.00944637414067984	0.00256657530553639
627	68.0309600830078	-3.24317169189453	3.1756443977356	-0.00879702530801296	0.00841071270406246	0.00451462110504508	0.00646266713738441
628	68.680305480957	-4.21719455718994	3.24057936668396	-0.0100957229733467	0.00873538758605719	-0.00425158534198999	0.00354059832170606
629	69.97900390625	-2.91849732398987	3.1756443977356	-0.000355493422830477	0.000943203864153475	-0.0110697457566857	0.000943203864153475
630	69.97900390625	-2.59382319450378	3.24057936668396	-0.00360223650932312	0.000293855206109583	-0.00100484199356288	0.00776136433705688
631	71.277702331543	-3.89252042770386	2.85097002983093	-0.00814767740666866	0.000618529506027699	-0.00717365415766835	0.000943203864153475
632	70.6283493041992	-3.89252042770386	2.9159049987793	0.00289124972186983	0.00743668992072344	0.00386527273803949	0.00418994715437293
633	69.97900390625	-2.59382319450378	2.98083996772766	-0.00717365415766835	0.00516396993771195	-0.0165892094373703	0.000618529506027699
634	68.680305480957	-1.94447445869446	2.9159049987793	-0.00360223650932312	0.00191722682211548	-0.00652430532500148	-0.000680167751852423
635	70.6283493041992	-2.91849732398987	2.98083996772766	0.000293855206109583	-0.00717365415766835	0.00289124972186983	0.00159255252219737
636	70.6283493041992	-4.54186916351318	3.43538379669189	0.00451462110504508	-0.00587495695799589	-0.00230353930965066	-0.0107450718060136
637	70.6283493041992	-5.51589202880859	3.50031876564026	-0.00360223650932312	-0.00457625929266214	0.00646266713738441	-0.00360223650932312
638	71.9270477294922	-4.21719455718994	2.98083996772766	0.000618529506027699	-0.00327756232582033	0.00256657530553639	-0.00749832857400179
639	70.6283493041992	-3.24317169189453	3.04577469825745	0.00646266713738441	0.00159255252219737	-0.0026282137259841	-0.00522560812532902
640	71.277702331543	-3.89252042770386	3.1756443977356	-0.00749832857400179	-0.00230353930965066	-0.00132951640989631	-0.0113944197073579
641	68.0309600830078	-3.24317169189453	3.37044906616211	-0.00749832857400179	0.00451462110504508	0.00191722682211548	-0.0159398596733809
642	66.0829086303711	-2.59382319450378	3.11070966720581	-0.00684897974133492	-0.000355493422830477	-0.000355493422830477	-0.00977104809135199
643	69.3296508789063	-3.89252042770386	3.63018846511841	-0.00295288790948689	-0.00230353930965066	-0.00230353930965066	-0.00360223650932312
644	69.3296508789063	-2.59382319450378	2.78603529930115	0.00321592413820326	-0.00132951640989631	0.00159255252219737	0.00451462110504508
645	71.9270477294922	-3.89252042770386	2.72110033035278	-0.00327756232582033	0.00386527273803949	-0.00749832857400179	0.0022419011220336
646	69.3296508789063	-2.26914882659912	2.656165599823	-0.00587495695799589	-0.000355493422830477	0.00159255252219737	-0.00392691092565656
647	70.6283493041992	-3.89252042770386	2.98083996772766	-0.00327756232582033	0.00678734155371785	-0.00587495695799589	0.000293855206109583
648	69.97900390625	-2.91849732398987	2.9159049987793	-0.00197886489331722	-3.08191010844894e-05	0.00873538758605719	-0.00684897974133492
649	68.0309600830078	-2.91849732398987	3.24057936668396	-0.00327756232582033	-0.000680167751852423	-0.00555028254166245	0.000293855206109583
650	69.3296508789063	-2.91849732398987	2.9159049987793	-0.00100484199356288	-0.00100484199356288	-3.08191010844894e-05	0.00743668992072344
651	68.680305480957	-3.89252042770386	2.78603529930115	-0.00165419070981443	-0.00782300252467394	-0.00327756232582033	-0.000355493422830477
652	70.6283493041992	-4.86654329299927	2.98083996772766	-0.00197886489331722	0.00159255252219737	-0.00587495695799589	0.00451462110504508
653	71.277702331543	-3.24317169189453	3.1756443977356	-0.00425158534198999	-0.000680167751852423	-0.00457625929266214	0.00159255252219737
654	69.3296508789063	-2.91849732398987	3.1756443977356	0.00418994715437293	-0.00165419070981443	-3.08191010844894e-05	0.011982130818069
655	68.680305480957	-2.59382319450378	3.1756443977356	-0.000680167751852423	0.000943203864153475	0.00646266713738441	0.0022419011220336
656	68.680305480957	-3.56784605979919	3.50031876564026	-0.00912170019000769	0.00646266713738441	-0.000355493422830477	0.00483929552137852
657	69.97900390625	-4.21719455718994	2.85097002983093	-0.0104203969240189	0.0113327819854021	0.00321592413820326	0.00451462110504508
658	69.3296508789063	-2.59382319450378	2.9159049987793	0.000618529506027699	0.00646266713738441	0.000618529506027699	0.000293855206109583
659	69.97900390625	-2.91849732398987	2.9159049987793	0.0022419011220336	-3.08191010844894e-05	-0.00619963090866804	-3.08191010844894e-05
660	71.277702331543	-3.89252042770386	2.72110033035278	0.0136055024340749	0.00873538758605719	-0.00522560812532902	0.00191722682211548
661	70.6283493041992	-3.89252042770386	3.11070966720581	0.000618529506027699	0.00289124972186983	-0.00360223650932312	-0.00457625929266214
662	69.3296508789063	-2.59382319450378	3.30551409721375	0.00808603875339031	0.0158782228827477	-0.0120437685400248	-0.00197886489331722
663	69.3296508789063	-2.59382319450378	2.78603529930115	0.00256657530553639	0.00906006153672934	-0.00132951640989631	-0.00360223650932312
664	69.97900390625	-2.91849732398987	3.1756443977356	-0.0026282137259841	0.00646266713738441	-0.0243813935667276	0.00678734155371785
665	68.0309600830078	-3.24317169189453	2.85097002983093	0.00321592413820326	-0.000355493422830477	-0.00555028254166245	-0.0130177913233638
666	69.3296508789063	-4.86654329299927	3.30551409721375	-0.00587495695799589	0.00451462110504508	-0.0120437685400248	0.00159255252219737
667	71.277702331543	-4.54186916351318	3.50031876564026	-0.00100484199356288	-0.00100484199356288	0.00970941036939621	0.00548864435404539
668	67.3816070556641	-2.91849732398987	3.11070966720581	-0.00197886489331722	0.00873538758605719	0.00159255252219737	0.00321592413820326
669	68.0309600830078	-3.24317169189453	3.43538379669189	0.00808603875339031	0.00289124972186983	-0.0100957229733467	0.0171769186854362
670	66.7322616577148	-2.26914882659912	3.11070966720581	-0.00814767740666866	-0.00425158534198999	-0.00197886489331722	0.0022419011220336
671	66.0829086303711	-2.59382319450378	3.1756443977356	-0.00619963090866804	-0.00555028254166245	-0.0146411629393697	0.011982130818069
672	69.3296508789063	-2.91849732398987	3.11070966720581	-3.08191010844894e-05	0.00581331877037883	0.000943203864153475	0.0103587592020631
673	69.97900390625	-3.89252042770386	3.56525373458862	-0.00360223650932312	0.00451462110504508	0.00354059832170606	0.00646266713738441
674	68.680305480957	-3.24317169189453	2.98083996772766	0.00386527273803949	0.00483929552137852	0.000618529506027699	0.0269171483814716
675	68.680305480957	-2.26914882659912	3.04577469825745	0.00938473641872406	-0.00100484199356288	0.00191722682211548	0.00159255252219737
676	70.6283493041992	-3.56784605979919	3.1756443977356	-0.00165419070981443	0.000618529506027699	-0.000680167751852423	0.0188002903014421
677	69.3296508789063	-2.91849732398987	2.72110033035278	-0.000680167751852423	0.00386527273803949	0.00256657530553639	-0.00522560812532902
678	68.680305480957	-3.24317169189453	2.98083996772766	0.00126787810586393	0.000293855206109583	0.00289124972186983	-3.08191010844894e-05
679	69.3296508789063	-3.56784605979919	2.98083996772766	-0.000355493422830477	-0.0130177913233638	0.00354059832170606	0.00191722682211548
680	68.0309600830078	-4.21719455718994	2.98083996772766	0.000943203864153475	-0.00587495695799589	-0.00327756232582033	0.000618529506027699
681	71.277702331543	-4.86654329299927	3.30551409721375	0.00126787810586393	-0.0104203969240189	-0.00425158534198999	-0.00360223650932312
682	69.97900390625	-3.56784605979919	3.24057936668396	0.000293855206109583	-3.08191010844894e-05	0.0191249661147594	-0.0126931173726916
683	68.0309600830078	-2.91849732398987	3.1756443977356	-0.00490093370899558	0.00289124972186983	-0.00132951640989631	-0.0104203969240189
684	66.7322616577148	-2.91849732398987	2.78603529930115	-0.000680167751852423	-0.00555028254166245	-0.00522560812532902	-0.00619963090866804
685	66.0829086303711	-3.24317169189453	2.9159049987793	-0.00619963090866804	-0.00132951640989631	0.00159255252219737	-0.00197886489331722
686	69.97900390625	-4.21719455718994	3.24057936668396	-0.00490093370899558	-0.00587495695799589	-0.00392691092565656	-0.0172385573387146
687	71.277702331543	-3.24317169189453	3.04577469825745	-0.00327756232582033	-0.00197886489331722	-0.00100484199356288	-0.00295288790948689
688	68.680305480957	-2.91849732398987	2.98083996772766	-3.08191010844894e-05	-0.00197886489331722	0.00126787810586393	-0.00522560812532902
689	68.680305480957	-2.91849732398987	2.59123063087463	0.00711201597005129	-0.00132951640989631	-0.0026282137259841	-0.00814767740666866
690	69.3296508789063	-3.56784605979919	2.52629590034485	0.00581331877037883	-0.00490093370899558	-0.00327756232582033	-0.00457625929266214
691	69.3296508789063	-2.91849732398987	2.59123063087463	-0.000355493422830477	-0.00295288790948689	-0.0026282137259841	-0.00782300252467394
692	68.680305480957	-3.24317169189453	2.9159049987793	-3.08191010844894e-05	0.00386527273803949	0.00191722682211548	-0.00197886489331722
693	71.9270477294922	-3.89252042770386	3.30551409721375	0.00289124972186983	-0.00295288790948689	-0.000355493422830477	-0.00100484199356288
694	68.680305480957	-3.89252042770386	3.1756443977356	0.00386527273803949	-0.00587495695799589	-0.00749832857400179	0.00159255252219737
695	68.680305480957	-3.89252042770386	3.24057936668396	0.00841071270406246	-0.00717365415766835	-0.00230353930965066	0.00386527273803949
696	69.97900390625	-3.24317169189453	2.85097002983093	0.0126314787194133	-0.00197886489331722	0.00321592413820326	-0.00652430532500148
697	69.3296508789063	-2.91849732398987	2.9159049987793	0.00581331877037883	0.00938473641872406	-0.00132951640989631	-0.00814767740666866
698	68.0309600830078	-3.24317169189453	3.30551409721375	-0.00782300252467394	0.0022419011220336	0.00516396993771195	-0.000355493422830477
699	66.7322616577148	-2.59382319450378	3.37044906616211	-0.00782300252467394	0.00548864435404539	0.000943203864153475	0.00159255252219737
700	68.0309600830078	-2.59382319450378	3.30551409721375	0.000943203864153475	0.00289124972186983	-0.00555028254166245	0.000293855206109583
701	69.97900390625	-3.24317169189453	3.04577469825745	0.00289124972186983	-3.08191010844894e-05	-0.00197886489331722	-0.00619963090866804
702	69.3296508789063	-4.54186916351318	3.50031876564026	-0.00230353930965066	0.000943203864153475	0.00159255252219737	0.00126787810586393
703	68.680305480957	-3.24317169189453	2.85097002983093	-0.00132951640989631	0.00613799272105098	0.000943203864153475	0.00289124972186983
704	69.3296508789063	-3.89252042770386	2.85097002983093	0.00321592413820326	0.00289124972186983	-0.0123684434220195	0.00159255252219737
705	69.97900390625	-2.91849732398987	2.98083996772766	-0.000355493422830477	0.00321592413820326	-0.0133424662053585	-0.00165419070981443
706	70.6283493041992	-3.56784605979919	3.63018846511841	-0.00425158534198999	0.00711201597005129	-0.00230353930965066	-0.0110697457566857
707	69.3296508789063	-2.91849732398987	3.56525373458862	0.000293855206109583	0.00418994715437293	-0.000680167751852423	0.000618529506027699
708	69.97900390625	-4.21719455718994	3.04577469825745	-0.00392691092565656	0.000618529506027699	-0.00490093370899558	-0.00100484199356288
709	70.6283493041992	-4.86654329299927	3.30551409721375	-0.0026282137259841	-0.00197886489331722	-0.00782300252467394	0.000943203864153475
710	71.277702331543	-4.21719455718994	3.1756443977356	-0.000355493422830477	0.0022419011220336	-0.00749832857400179	0.00354059832170606
711	68.680305480957	-3.24317169189453	3.43538379669189	-3.08191010844894e-05	0.00126787810586393	-0.00587495695799589	-0.000355493422830477
712	68.0309600830078	-3.24317169189453	3.50031876564026	-0.00425158534198999	0.0103587592020631	-0.000355493422830477	-0.00360223650932312
713	67.3816070556641	-2.91849732398987	3.1756443977356	-0.0123684434220195	0.00678734155371785	-0.00230353930965066	0.000293855206109583
714	69.97900390625	-3.56784605979919	3.1756443977356	-0.00555028254166245	0.00581331877037883	-0.00360223650932312	0.00289124972186983
715	71.277702331543	-4.21719455718994	3.37044906616211	0.00516396993771195	-0.00360223650932312	0.00126787810586393	0.00613799272105098
716	68.680305480957	-2.91849732398987	3.1756443977356	-0.00100484199356288	-0.00132951640989631	-0.000680167751852423	-0.0026282137259841
717	69.3296508789063	-2.91849732398987	2.85097002983093	0.00159255252219737	0.000293855206109583	-0.00360223650932312	-0.00522560812532902
718	69.3296508789063	-2.91849732398987	2.9159049987793	-0.0133424662053585	0.00678734155371785	0.00451462110504508	-0.00360223650932312
719	69.3296508789063	-2.59382319450378	3.50031876564026	0.00191722682211548	-3.08191010844894e-05	0.00354059832170606	-0.00132951640989631
720	69.97900390625	-2.91849732398987	2.78603529930115	0.00581331877037883	-0.0026282137259841	-0.000355493422830477	0.00711201597005129
721	68.680305480957	-2.91849732398987	2.78603529930115	0.000293855206109583	-0.00360223650932312	-0.00847235135734081	-0.00457625929266214
722	70.6283493041992	-5.19121742248535	3.24057936668396	-0.0026282137259841	-0.00522560812532902	-0.00522560812532902	-0.00165419070981443
723	68.680305480957	-3.89252042770386	3.1756443977356	0.000293855206109583	0.00516396993771195	0.0126314787194133	0.00126787810586393
724	69.97900390625	-4.54186916351318	3.30551409721375	0.00386527273803949	-0.00684897974133492	-0.00944637414067984	0.00418994715437293
725	68.680305480957	-3.56784605979919	3.50031876564026	0.00256657530553639	0.00191722682211548	-0.00814767740666866	-0.00457625929266214
726	70.6283493041992	-3.56784605979919	3.1756443977356	-0.00425158534198999	0.00711201597005129	-0.00490093370899558	0.00516396993771195
727	67.3816070556641	-3.24317169189453	3.04577469825745	-0.0026282137259841	0.00678734155371785	-0.00197886489331722	0.0022419011220336
728	66.7322616577148	-3.89252042770386	3.30551409721375	-0.0136671401560307	0.00483929552137852	-0.00327756232582033	0.0022419011220336
729	69.97900390625	-3.89252042770386	3.24057936668396	-0.000355493422830477	0.00289124972186983	-0.00652430532500148	0.0022419011220336
730	70.6283493041992	-3.89252042770386	3.24057936668396	0.00516396993771195	-0.00132951640989631	-0.00230353930965066	0.0022419011220336
731	69.97900390625	-4.21719455718994	3.37044906616211	-0.00165419070981443	0.000293855206109583	-0.00879702530801296	-3.08191010844894e-05
732	69.97900390625	-3.89252042770386	3.30551409721375	-0.00457625929266214	0.00256657530553639	-0.00619963090866804	-0.00327756232582033
733	68.680305480957	-2.91849732398987	2.72110033035278	-0.000680167751852423	-0.00165419070981443	-0.00327756232582033	0.00354059832170606
734	70.6283493041992	-3.89252042770386	3.04577469825745	-3.08191010844894e-05	-0.0026282137259841	0.00289124972186983	0.00483929552137852
735	70.6283493041992	-3.89252042770386	3.1756443977356	0.00354059832170606	-0.00782300252467394	-0.000355493422830477	0.00451462110504508
736	69.3296508789063	-3.89252042770386	3.30551409721375	-0.00100484199356288	-0.00717365415766835	0.000943203864153475	-0.00425158534198999
737	68.680305480957	-5.19121742248535	3.37044906616211	-0.00360223650932312	-0.0110697457566857	-0.00100484199356288	-0.00782300252467394
738	70.6283493041992	-4.86654329299927	3.63018846511841	-0.000355493422830477	0.00483929552137852	0.00711201597005129	-0.000680167751852423
739	71.9270477294922	-3.56784605979919	3.30551409721375	-0.00392691092565656	-0.00652430532500148	0.00289124972186983	0.00126787810586393
740	68.0309600830078	-2.91849732398987	2.98083996772766	0.00938473641872406	0.000943203864153475	0.000618529506027699	0.00841071270406246
741	67.3816070556641	-3.56784605979919	2.9159049987793	-0.00132951640989631	0.000293855206109583	-0.00652430532500148	-3.08191010844894e-05
742	68.680305480957	-3.56784605979919	2.85097002983093	-0.00165419070981443	0.00451462110504508	-0.00425158534198999	-0.00327756232582033
743	69.3296508789063	-3.89252042770386	3.43538379669189	-0.00230353930965066	-3.08191010844894e-05	0.00126787810586393	-0.000680167751852423
744	71.277702331543	-3.89252042770386	3.37044906616211	0.00711201597005129	0.00321592413820326	-0.00230353930965066	0.00711201597005129
745	69.97900390625	-3.89252042770386	3.1756443977356	0.00386527273803949	-0.00457625929266214	-0.00847235135734081	0.00581331877037883
746	69.97900390625	-2.91849732398987	2.9159049987793	-0.0123684434220195	0.000943203864153475	-0.0139918150380254	-0.00132951640989631
747	68.680305480957	-2.59382319450378	3.24057936668396	-0.00782300252467394	-3.08191010844894e-05	-0.00295288790948689	0.01100810803473
748	70.6283493041992	-4.54186916351318	2.98083996772766	-0.00619963090866804	0.00191722682211548	-0.0026282137259841	0.0149041991680861
749	69.97900390625	-3.89252042770386	3.1756443977356	0.000293855206109583	-0.00327756232582033	0.00808603875339031	-0.000680167751852423
750	69.97900390625	-4.86654329299927	3.24057936668396	0.00808603875339031	-0.0146411629393697	-0.0133424662053585	0.00646266713738441
751	73.2257461547852	-5.19121742248535	3.43538379669189	0.00451462110504508	-0.0100957229733467	0.00386527273803949	-0.00360223650932312
752	69.97900390625	-3.89252042770386	3.11070966720581	-0.000680167751852423	-0.000355493422830477	-0.00295288790948689	-0.00490093370899558
753	69.97900390625	-2.91849732398987	2.85097002983093	0.00548864435404539	-0.00132951640989631	-0.00100484199356288	-0.00327756232582033
754	70.6283493041992	-2.91849732398987	2.9159049987793	0.00386527273803949	-0.00425158534198999	-0.00749832857400179	0.00126787810586393
755	67.3816070556641	-3.89252042770386	3.30551409721375	-0.00132951640989631	-0.00847235135734081	-0.000680167751852423	-0.00490093370899558
756	66.7322616577148	-2.59382319450378	3.11070966720581	-0.00555028254166245	0.00126787810586393	-0.00619963090866804	0.00483929552137852
757	69.97900390625	-3.56784605979919	3.69512343406677	-0.00425158534198999	0.00289124972186983	0.00289124972186983	-0.00392691092565656
758	71.9270477294922	-3.56784605979919	3.24057936668396	0.00256657530553639	0.00711201597005129	0.0022419011220336	0.00678734155371785
759	70.6283493041992	-3.24317169189453	3.04577469825745	0.000618529506027699	0.0022419011220336	0.0022419011220336	-0.00457625929266214
760	71.277702331543	-3.56784605979919	3.1756443977356	0.00159255252219737	0.00191722682211548	-0.0113944197073579	-0.00782300252467394
761	68.0309600830078	-2.59382319450378	3.04577469825745	-0.00230353930965066	0.00906006153672934	-3.08191010844894e-05	-0.00100484199356288
762	69.97900390625	-2.59382319450378	3.30551409721375	-0.00587495695799589	0.00906006153672934	0.00289124972186983	-0.00684897974133492
763	72.5764007568359	-3.89252042770386	3.37044906616211	-0.00490093370899558	0.0103587592020631	0.00126787810586393	-0.00392691092565656
764	70.6283493041992	-4.21719455718994	3.43538379669189	-0.0026282137259841	0.000943203864153475	-3.08191010844894e-05	-0.00619963090866804
765	71.9270477294922	-4.86654329299927	3.37044906616211	0.000293855206109583	-0.00197886489331722	-0.00684897974133492	0.0022419011220336
766	68.680305480957	-3.24317169189453	3.11070966720581	-0.00392691092565656	0.00418994715437293	0.000618529506027699	-0.000355493422830477
767	70.6283493041992	-3.89252042770386	3.24057936668396	0.00159255252219737	0.0155535480007529	-0.00847235135734081	0.00841071270406246
768	69.97900390625	-3.24317169189453	2.9159049987793	-0.00360223650932312	0.0123068047687411	-0.00814767740666866	0.00938473641872406
769	67.3816070556641	-2.59382319450378	3.11070966720581	0.00159255252219737	0.0149041991680861	-0.00912170019000769	0.0217223595827818
770	68.0309600830078	-2.59382319450378	3.30551409721375	-0.00749832857400179	-0.00132951640989631	-0.0188619289547205	0.0171769186854362
771	66.7322616577148	-2.26914882659912	2.98083996772766	0.00581331877037883	0.000943203864153475	-0.00879702530801296	0.0152288740500808
772	68.680305480957	-2.59382319450378	2.85097002983093	-0.000680167751852423	0.0100340843200684	-0.00879702530801296	0.00906006153672934
773	69.97900390625	-2.91849732398987	2.78603529930115	0.00483929552137852	0.00386527273803949	-0.00165419070981443	0.0126314787194133
774	70.6283493041992	-3.89252042770386	3.11070966720581	0.00126787810586393	0.00354059832170606	0.0116574559360743	0.00159255252219737
775	69.97900390625	-2.59382319450378	2.78603529930115	0.00126787810586393	-0.00360223650932312	-0.00425158534198999	0.00159255252219737
776	69.3296508789063	-2.26914882659912	2.98083996772766	-0.00457625929266214	-0.000355493422830477	-0.00100484199356288	-0.00197886489331722
777	71.277702331543	-3.89252042770386	3.11070966720581	-0.00425158534198999	0.000943203864153475	-0.00327756232582033	-0.00814767740666866
778	69.3296508789063	-3.24317169189453	2.78603529930115	0.000943203864153475	-0.0175632312893867	-0.00100484199356288	-0.0139918150380254
779	68.680305480957	-4.54186916351318	3.1756443977356	0.00418994715437293	-0.00749832857400179	0.00581331877037883	-0.0195112787187099
780	68.680305480957	-3.89252042770386	2.98083996772766	0.00646266713738441	-0.00749832857400179	0.0022419011220336	-0.0198359526693821
781	69.3296508789063	-3.24317169189453	2.98083996772766	-0.00847235135734081	-0.00652430532500148	-0.0026282137259841	-0.00230353930965066
782	70.6283493041992	-3.89252042770386	3.50031876564026	-0.00749832857400179	-0.00522560812532902	-0.00652430532500148	-0.0123684434220195
783	69.97900390625	-3.24317169189453	3.69512343406677	-0.00879702530801296	0.00386527273803949	-0.00360223650932312	-0.00652430532500148
784	68.0309600830078	-3.56784605979919	3.37044906616211	-0.00490093370899558	-0.00879702530801296	-0.00295288790948689	-0.00360223650932312
785	67.3816070556641	-2.91849732398987	3.11070966720581	-0.0100957229733467	-0.00197886489331722	-0.0113944197073579	-0.00684897974133492
786	68.0309600830078	-2.59382319450378	3.30551409721375	-0.00295288790948689	0.000618529506027699	0.00191722682211548	-0.0143164889886975
787	71.277702331543	-3.89252042770386	3.24057936668396	-0.00749832857400179	0.00191722682211548	-0.00490093370899558	-0.00912170019000769
788	69.97900390625	-3.89252042770386	3.1756443977356	0.000943203864153475	-0.00230353930965066	-0.00619963090866804	0.000293855206109583
789	71.277702331543	-3.89252042770386	3.11070966720581	0.00516396993771195	0.0113327819854021	-0.0130177913233638	0.00451462110504508
790	70.6283493041992	-3.56784605979919	3.1756443977356	-0.0026282137259841	-0.00327756232582033	-0.00652430532500148	-0.00977104809135199
791	70.6283493041992	-4.21719455718994	3.1756443977356	0.000293855206109583	0.00256657530553639	0.00581331877037883	0.00841071270406246
792	68.680305480957	-2.59382319450378	2.98083996772766	-0.00522560812532902	-0.000355493422830477	-0.00392691092565656	0.000293855206109583
793	68.680305480957	-3.89252042770386	2.98083996772766	-0.00392691092565656	-0.00652430532500148	0.00191722682211548	-0.00457625929266214
794	71.9270477294922	-4.86654329299927	3.04577469825745	-0.00555028254166245	-0.00782300252467394	-0.00749832857400179	0.0116574559360743
795	69.97900390625	-3.89252042770386	3.56525373458862	0.0113327819854021	-0.0133424662053585	0.00451462110504508	0.00321592413820326
796	68.680305480957	-2.59382319450378	2.9159049987793	-0.00100484199356288	0.00321592413820326	-0.0026282137259841	-0.00490093370899558
797	68.680305480957	-3.56784605979919	3.30551409721375	-0.00555028254166245	0.00256657530553639	-0.000680167751852423	-0.00879702530801296
798	68.0309600830078	-3.56784605979919	3.37044906616211	-0.00619963090866804	0.00743668992072344	0.00776136433705688	0.00581331877037883
799	68.0309600830078	-3.56784605979919	3.56525373458862	-0.00295288790948689	0.000943203864153475	-0.00619963090866804	-0.00360223650932312
800	69.3296508789063	-3.24317169189453	3.30551409721375	-0.00522560812532902	-0.000355493422830477	-0.00392691092565656	0.00678734155371785
801	71.277702331543	-3.56784605979919	3.56525373458862	-0.00652430532500148	0.00256657530553639	-0.00587495695799589	-0.00425158534198999
802	69.3296508789063	-3.56784605979919	3.11070966720581	-0.00100484199356288	0.00906006153672934	-0.00230353930965066	-0.00782300252467394
803	68.680305480957	-2.91849732398987	2.59123063087463	-0.00360223650932312	0.00613799272105098	-0.0110697457566857	0.000618529506027699
804	69.97900390625	-3.89252042770386	2.9159049987793	-0.000680167751852423	0.013930176384747	-0.0100957229733467	0.00483929552137852
805	68.0309600830078	-2.91849732398987	2.85097002983093	-0.00684897974133492	0.00386527273803949	-0.00684897974133492	-0.00327756232582033
806	72.5764007568359	-3.89252042770386	3.56525373458862	-0.00360223650932312	0.00808603875339031	-0.00230353930965066	0.00386527273803949
807	71.277702331543	-3.89252042770386	3.37044906616211	-0.00327756232582033	0.00126787810586393	0.000943203864153475	0.00354059832170606
808	71.277702331543	-4.86654329299927	3.1756443977356	-3.08191010844894e-05	-0.00392691092565656	-0.0120437685400248	0.012956153601408
809	69.3296508789063	-3.24317169189453	2.85097002983093	0.00289124972186983	-0.00132951640989631	-0.00912170019000769	0.0116574559360743
810	70.6283493041992	-3.24317169189453	2.98083996772766	-0.00165419070981443	0.000293855206109583	-0.00425158534198999	0.000293855206109583
811	69.97900390625	-3.56784605979919	3.1756443977356	0.00191722682211548	0.00289124972186983	-0.00749832857400179	0.00159255252219737
812	68.0309600830078	-3.56784605979919	3.63018846511841	-0.00912170019000769	0.00483929552137852	-0.00230353930965066	0.0022419011220336
813	67.3816070556641	-2.59382319450378	3.24057936668396	-0.0026282137259841	0.00516396993771195	0.00646266713738441	0.0106834331527352
814	67.3816070556641	-1.94447445869446	3.1756443977356	0.00743668992072344	-0.00295288790948689	0.00516396993771195	0.00191722682211548
815	69.97900390625	-3.56784605979919	3.50031876564026	0.00808603875339031	-0.00327756232582033	-0.00197886489331722	0.00418994715437293
816	69.3296508789063	-2.26914882659912	2.9159049987793	0.00808603875339031	-0.00490093370899558	0.000618529506027699	-0.00977104809135199
817	69.97900390625	-3.24317169189453	2.9159049987793	-0.00197886489331722	0.00418994715437293	-0.00165419070981443	-0.0165892094373703
818	71.9270477294922	-3.89252042770386	3.1756443977356	-0.00457625929266214	0.00191722682211548	-0.000680167751852423	-0.00684897974133492
819	70.6283493041992	-3.24317169189453	3.30551409721375	0.00646266713738441	-0.000680167751852423	0.00581331877037883	-0.0130177913233638
820	70.6283493041992	-3.56784605979919	3.82499313354492	-3.08191010844894e-05	-0.00717365415766835	-0.00522560812532902	-0.00165419070981443
821	69.97900390625	-4.21719455718994	3.24057936668396	0.00289124972186983	-0.00717365415766835	0.00418994715437293	-0.00490093370899558
822	70.6283493041992	-4.54186916351318	3.1756443977356	-0.00327756232582033	-0.00457625929266214	0.00386527273803949	-0.00392691092565656
823	68.680305480957	-2.91849732398987	2.85097002983093	0.000293855206109583	-0.00555028254166245	0.00776136433705688	0.00548864435404539
824	70.6283493041992	-3.24317169189453	3.11070966720581	-0.00425158534198999	0.00938473641872406	0.000618529506027699	0.00613799272105098
825	69.97900390625	-1.94447445869446	3.11070966720581	-0.0026282137259841	0.00418994715437293	-0.0117190945893526	-0.00425158534198999
826	68.680305480957	-2.91849732398987	3.50031876564026	-0.00360223650932312	-0.000355493422830477	-0.0130177913233638	-0.000355493422830477
827	68.0309600830078	-3.24317169189453	3.30551409721375	-0.00879702530801296	0.00808603875339031	0.00418994715437293	0.00581331877037883
828	69.3296508789063	-2.91849732398987	2.78603529930115	-0.00717365415766835	0.0103587592020631	-0.00652430532500148	-0.00555028254166245
829	68.680305480957	-2.59382319450378	2.85097002983093	0.00386527273803949	0.00354059832170606	-0.00522560812532902	-0.000355493422830477
830	71.9270477294922	-2.59382319450378	2.78603529930115	-0.00425158534198999	-0.00230353930965066	-0.0123684434220195	-0.00230353930965066
831	71.277702331543	-2.59382319450378	3.04577469825745	-0.00457625929266214	0.00126787810586393	-0.00555028254166245	-0.00457625929266214
832	69.97900390625	-2.91849732398987	3.24057936668396	0.00548864435404539	0.00321592413820326	-0.00100484199356288	-0.0026282137259841
833	68.0309600830078	-1.94447445869446	3.04577469825745	0.00451462110504508	0.000943203864153475	0.00354059832170606	-0.00782300252467394
834	70.6283493041992	-3.24317169189453	2.9159049987793	0.00386527273803949	-0.00360223650932312	0.00289124972186983	0.00678734155371785
835	71.277702331543	-4.21719455718994	3.24057936668396	0.00776136433705688	-0.00360223650932312	-0.00425158534198999	0.00418994715437293
836	68.0309600830078	-3.24317169189453	3.1756443977356	0.00386527273803949	-0.0143164889886975	0.0022419011220336	0.00418994715437293
837	70.6283493041992	-4.21719455718994	3.1756443977356	-0.0110697457566857	-0.00425158534198999	0.00678734155371785	-0.0026282137259841
838	71.277702331543	-2.91849732398987	3.24057936668396	-0.00230353930965066	-0.00425158534198999	0.00938473641872406	-0.00360223650932312
839	68.680305480957	-2.26914882659912	3.37044906616211	0.00743668992072344	0.00256657530553639	0.00354059832170606	-0.00360223650932312
840	67.3816070556641	-2.26914882659912	2.9159049987793	-0.00392691092565656	0.000293855206109583	0.00256657530553639	-0.00295288790948689
841	66.0829086303711	-1.94447445869446	2.98083996772766	-0.00522560812532902	-0.00197886489331722	-0.00457625929266214	0.00256657530553639
842	69.97900390625	-3.24317169189453	3.11070966720581	-0.000355493422830477	0.00743668992072344	-0.00197886489331722	0.01100810803473
843	70.6283493041992	-3.24317169189453	3.1756443977356	0.0181509424000978	0.00191722682211548	-0.00522560812532902	-0.00490093370899558
844	69.97900390625	-2.26914882659912	3.11070966720581	0.00321592413820326	0.0106834331527352	-0.00165419070981443	0.00354059832170606
845	71.277702331543	-1.61980020999908	2.98083996772766	-0.00197886489331722	0.00418994715437293	-0.00717365415766835	-0.00197886489331722
846	69.3296508789063	-2.26914882659912	2.656165599823	-0.00295288790948689	0.00354059832170606	-0.000355493422830477	-0.000680167751852423
847	71.277702331543	-2.91849732398987	3.04577469825745	-0.00132951640989631	0.00776136433705688	0.00743668992072344	-0.00100484199356288
848	69.97900390625	-2.91849732398987	3.11070966720581	0.00289124972186983	0.00646266713738441	-0.00490093370899558	-0.00165419070981443
849	71.277702331543	-4.21719455718994	3.24057936668396	0.00548864435404539	0.00548864435404539	-0.0100957229733467	0.00451462110504508
850	69.3296508789063	-2.91849732398987	3.04577469825745	0.0022419011220336	-0.00684897974133492	-3.08191010844894e-05	0.00321592413820326
851	68.680305480957	-2.91849732398987	3.43538379669189	-0.00100484199356288	-0.00555028254166245	-0.00912170019000769	0.00581331877037883
852	69.97900390625	-3.24317169189453	2.78603529930115	-0.00327756232582033	0.00808603875339031	-0.00230353930965066	0.00289124972186983
853	69.3296508789063	-2.91849732398987	3.11070966720581	-0.00295288790948689	-0.00230353930965066	-0.0026282137259841	0.00191722682211548
854	67.3816070556641	-2.59382319450378	2.98083996772766	-0.00522560812532902	-0.00457625929266214	0.0022419011220336	0.0106834331527352
855	68.0309600830078	-2.26914882659912	2.98083996772766	-0.00295288790948689	-0.00684897974133492	-0.00977104809135199	0.00678734155371785
856	69.3296508789063	-1.94447445869446	3.30551409721375	0.00841071270406246	0.000618529506027699	-0.00295288790948689	0.00776136433705688
857	70.6283493041992	-2.59382319450378	3.50031876564026	0.00321592413820326	0.00159255252219737	0.00646266713738441	-0.00717365415766835
858	69.3296508789063	-2.91849732398987	3.30551409721375	-0.00619963090866804	0.0022419011220336	0.00776136433705688	0.00354059832170606
859	70.6283493041992	-2.91849732398987	2.72110033035278	-0.00165419070981443	0.00581331877037883	-0.00360223650932312	0.00483929552137852
860	70.6283493041992	-2.59382319450378	2.9159049987793	0.00126787810586393	0.0022419011220336	-0.00392691092565656	-0.00100484199356288
861	71.9270477294922	-3.24317169189453	3.43538379669189	0.0022419011220336	0.00354059832170606	-0.00684897974133492	0.00191722682211548
862	68.680305480957	-1.94447445869446	3.50031876564026	-0.00912170019000769	0.00548864435404539	0.000293855206109583	-0.000680167751852423
863	69.3296508789063	-2.91849732398987	3.30551409721375	0.00159255252219737	-0.00197886489331722	-0.00425158534198999	0.00126787810586393
864	69.97900390625	-3.89252042770386	3.30551409721375	0.00386527273803949	-0.0026282137259841	0.00451462110504508	0.00483929552137852
865	69.3296508789063	-2.59382319450378	3.04577469825745	-0.00327756232582033	0.00386527273803949	-0.00619963090866804	0.0022419011220336
866	71.277702331543	-3.24317169189453	2.9159049987793	-0.00327756232582033	0.00906006153672934	-0.00847235135734081	-0.0026282137259841
867	68.0309600830078	-1.94447445869446	3.04577469825745	-0.0100957229733467	0.00646266713738441	0.00354059832170606	0.00711201597005129
868	66.7322616577148	-1.94447445869446	3.1756443977356	-0.0133424662053585	0.013930176384747	-0.0100957229733467	0.0022419011220336
869	66.7322616577148	-2.91849732398987	3.37044906616211	-0.0117190945893526	-0.000680167751852423	-0.00197886489331722	0.00548864435404539
870	68.680305480957	-2.59382319450378	3.69512343406677	-0.000355493422830477	0.00418994715437293	-0.0026282137259841	0.0022419011220336
871	68.680305480957	-1.61980020999908	3.11070966720581	0.000293855206109583	0.00126787810586393	-0.0107450718060136	0.00126787810586393
872	68.680305480957	-1.61980020999908	2.85097002983093	0.00191722682211548	0.00483929552137852	-3.08191010844894e-05	0.00256657530553639
873	72.5764007568359	-3.24317169189453	2.98083996772766	-0.00165419070981443	0.00483929552137852	-0.0104203969240189	0.00451462110504508
874	68.0309600830078	-1.94447445869446	3.04577469825745	0.00159255252219737	0.000618529506027699	-0.00100484199356288	0.00191722682211548
875	70.6283493041992	-2.91849732398987	3.11070966720581	0.0103587592020631	-0.000355493422830477	0.00354059832170606	0.00321592413820326
876	68.680305480957	-2.59382319450378	3.43538379669189	0.00386527273803949	-0.0100957229733467	-0.000680167751852423	0.000618529506027699
877	70.6283493041992	-4.21719455718994	3.11070966720581	0.00808603875339031	-0.00295288790948689	0.00159255252219737	-0.00457625929266214
878	71.277702331543	-3.89252042770386	3.04577469825745	-3.08191010844894e-05	-0.00749832857400179	0.00289124972186983	-0.00619963090866804
879	69.97900390625	-2.91849732398987	3.04577469825745	0.00321592413820326	-0.00425158534198999	0.00386527273803949	0.00256657530553639
880	69.3296508789063	-3.24317169189453	3.24057936668396	0.00159255252219737	-0.00100484199356288	-0.000355493422830477	-0.00847235135734081
881	69.97900390625	-2.91849732398987	3.37044906616211	0.000618529506027699	0.000293855206109583	-3.08191010844894e-05	-0.00652430532500148
882	67.3816070556641	-2.26914882659912	3.43538379669189	-0.00587495695799589	0.00483929552137852	-0.0026282137259841	-0.00490093370899558
883	66.7322616577148	-1.94447445869446	2.9159049987793	-0.0133424662053585	0.00126787810586393	0.00256657530553639	0.00191722682211548
884	68.680305480957	-2.91849732398987	2.9159049987793	-0.00847235135734081	-0.00100484199356288	-0.00425158534198999	-0.00230353930965066
885	69.97900390625	-3.24317169189453	3.24057936668396	-0.00100484199356288	-0.00587495695799589	-0.00717365415766835	-3.08191010844894e-05
886	71.277702331543	-1.61980020999908	3.11070966720581	-0.0026282137259841	-0.0100957229733467	-0.00100484199356288	-0.00295288790948689
887	69.3296508789063	-2.26914882659912	2.98083996772766	-0.00425158534198999	-0.00295288790948689	0.00354059832170606	0.0022419011220336
888	69.3296508789063	-1.94447445869446	2.85097002983093	-3.08191010844894e-05	-0.00457625929266214	0.00354059832170606	0.0155535480007529
889	69.97900390625	-3.24317169189453	2.9159049987793	0.00191722682211548	-0.00457625929266214	0.00159255252219737	0.00516396993771195
890	70.6283493041992	-3.24317169189453	2.85097002983093	0.00256657530553639	-0.00652430532500148	-0.0100957229733467	0.00808603875339031
891	68.680305480957	-2.26914882659912	2.9159049987793	0.00159255252219737	-0.00912170019000769	-0.00197886489331722	-0.00619963090866804
892	69.3296508789063	-3.56784605979919	2.98083996772766	-0.00360223650932312	-0.00912170019000769	-0.00912170019000769	-0.0026282137259841
893	71.277702331543	-4.21719455718994	3.24057936668396	-3.08191010844894e-05	-0.00490093370899558	0.00808603875339031	-0.00879702530801296
894	68.0309600830078	-2.26914882659912	3.56525373458862	0.000618529506027699	0.00321592413820326	0.00159255252219737	0.00516396993771195
895	71.277702331543	-2.91849732398987	3.1756443977356	0.00483929552137852	-0.00230353930965066	0.00159255252219737	0.000293855206109583
896	68.0309600830078	-2.59382319450378	3.11070966720581	-0.0026282137259841	-0.000355493422830477	-0.00587495695799589	-0.00619963090866804
897	68.680305480957	-3.24317169189453	3.43538379669189	-0.0120437685400248	0.0022419011220336	-0.00132951640989631	-0.00879702530801296
898	67.3816070556641	-2.91849732398987	3.30551409721375	-0.0104203969240189	0.00938473641872406	0.00873538758605719	-0.0117190945893526
899	70.6283493041992	-2.91849732398987	3.69512343406677	-3.08191010844894e-05	0.00126787810586393	0.00289124972186983	-0.0104203969240189
900	70.6283493041992	-3.24317169189453	3.37044906616211	-3.08191010844894e-05	0.00289124972186983	0.000943203864153475	-0.0243813935667276
901	70.6283493041992	-3.24317169189453	3.50031876564026	0.00289124972186983	0.000943203864153475	-0.00360223650932312	-0.00717365415766835
902	70.6283493041992	-2.59382319450378	3.04577469825745	-0.0026282137259841	0.00841071270406246	0.00256657530553639	-0.00132951640989631
903	69.97900390625	-1.61980020999908	2.9159049987793	-0.00197886489331722	-0.00230353930965066	-0.00197886489331722	-0.00814767740666866
904	69.97900390625	-3.24317169189453	3.50031876564026	-0.000680167751852423	0.000293855206109583	-0.00230353930965066	-0.00360223650932312
905	70.6283493041992	-3.56784605979919	3.37044906616211	0.000943203864153475	-0.00100484199356288	-0.000680167751852423	-0.00490093370899558
906	69.97900390625	-3.56784605979919	3.43538379669189	-0.00425158534198999	-0.00425158534198999	-0.00392691092565656	-0.00295288790948689
907	69.3296508789063	-3.56784605979919	3.50031876564026	-0.000355493422830477	-0.00782300252467394	0.00321592413820326	-0.00100484199356288
908	69.3296508789063	-2.59382319450378	3.24057936668396	0.000293855206109583	0.000618529506027699	-0.00977104809135199	-3.08191010844894e-05
909	71.277702331543	-2.91849732398987	3.11070966720581	0.00776136433705688	0.00386527273803949	-0.0107450718060136	0.00289124972186983
910	69.3296508789063	-2.91849732398987	3.30551409721375	-0.000680167751852423	0.00386527273803949	-0.0139918150380254	0.013930176384747
911	66.7322616577148	-2.26914882659912	3.37044906616211	-0.00522560812532902	0.0022419011220336	-0.00684897974133492	0.00678734155371785
912	67.3816070556641	-2.59382319450378	2.98083996772766	-0.00327756232582033	0.0136055024340749	-0.00295288790948689	-0.0143164889886975
913	70.6283493041992	-3.89252042770386	3.50031876564026	-0.00360223650932312	0.0142548503354192	-0.00522560812532902	0.00743668992072344
914	70.6283493041992	-3.56784605979919	2.98083996772766	0.00256657530553639	0.00126787810586393	0.00743668992072344	0.00581331877037883
915	70.6283493041992	-2.59382319450378	2.78603529930115	-3.08191010844894e-05	0.00256657530553639	-0.0026282137259841	0.0103587592020631
916	69.97900390625	-3.24317169189453	2.98083996772766	-0.00197886489331722	-0.00555028254166245	-0.0143164889886975	-3.08191010844894e-05
917	70.6283493041992	-3.24317169189453	3.11070966720581	0.00321592413820326	0.00386527273803949	0.00678734155371785	-0.00165419070981443
918	70.6283493041992	-3.56784605979919	3.24057936668396	0.00516396993771195	0.00418994715437293	-0.00132951640989631	0.0022419011220336
919	71.9270477294922	-4.21719455718994	3.30551409721375	0.00354059832170606	-0.00490093370899558	0.00483929552137852	-0.00100484199356288
920	70.6283493041992	-4.21719455718994	3.24057936668396	0.0106834331527352	-0.00425158534198999	-3.08191010844894e-05	-0.00522560812532902
921	72.5764007568359	-5.19121742248535	3.1756443977356	0.00581331877037883	-0.00717365415766835	-0.0110697457566857	0.00159255252219737
922	68.680305480957	-3.56784605979919	3.1756443977356	-0.00360223650932312	-3.08191010844894e-05	-0.00360223650932312	-0.00165419070981443
923	69.3296508789063	-2.26914882659912	3.24057936668396	-0.0026282137259841	0.00289124972186983	-0.00847235135734081	-0.00360223650932312
924	69.3296508789063	-3.56784605979919	2.98083996772766	0.00256657530553639	-0.000355493422830477	-0.0026282137259841	0.00256657530553639
925	68.680305480957	-3.56784605979919	3.56525373458862	-0.0126931173726916	-0.00132951640989631	0.000943203864153475	-0.00230353930965066
926	68.0309600830078	-1.94447445869446	3.11070966720581	-0.0100957229733467	0.00126787810586393	-0.00619963090866804	-0.00684897974133492
927	68.680305480957	-2.59382319450378	2.78603529930115	-0.00619963090866804	0.0106834331527352	-0.0100957229733467	-0.000355493422830477
928	71.277702331543	-3.89252042770386	3.1756443977356	-0.0123684434220195	0.00386527273803949	-0.00392691092565656	-0.000355493422830477
929	70.6283493041992	-3.24317169189453	3.1756443977356	0.00451462110504508	-3.08191010844894e-05	-0.00717365415766835	0.00191722682211548
930	70.6283493041992	-3.56784605979919	3.04577469825745	-0.00327756232582033	-0.00165419070981443	-0.00814767740666866	-0.00230353930965066
931	69.97900390625	-3.89252042770386	3.24057936668396	-0.00165419070981443	0.000293855206109583	-0.00684897974133492	-0.000680167751852423
932	68.680305480957	-2.26914882659912	3.1756443977356	0.000293855206109583	0.0100340843200684	0.0022419011220336	-0.00425158534198999
933	71.9270477294922	-3.89252042770386	3.04577469825745	-0.0100957229733467	0.00873538758605719	0.00483929552137852	-0.00684897974133492
934	70.6283493041992	-4.21719455718994	3.1756443977356	0.0145795252174139	-0.00977104809135199	0.00711201597005129	-0.00230353930965066
935	68.680305480957	-4.21719455718994	2.98083996772766	0.00191722682211548	-0.00555028254166245	-0.00230353930965066	0.000618529506027699
936	70.6283493041992	-4.54186916351318	3.24057936668396	0.00386527273803949	-0.00652430532500148	-3.08191010844894e-05	-0.0126931173726916
937	69.97900390625	-3.89252042770386	3.50031876564026	-0.00782300252467394	0.000618529506027699	-0.00165419070981443	-0.00392691092565656
938	71.277702331543	-2.91849732398987	3.24057936668396	0.000943203864153475	0.00354059832170606	0.00321592413820326	-0.000355493422830477
939	68.0309600830078	-2.26914882659912	2.78603529930115	0.0022419011220336	0.00483929552137852	0.00289124972186983	-0.0026282137259841
940	68.680305480957	-2.91849732398987	2.78603529930115	-0.00879702530801296	-0.00197886489331722	-0.00230353930965066	-0.00197886489331722
941	69.97900390625	-3.24317169189453	3.1756443977356	-0.00425158534198999	0.00191722682211548	0.00321592413820326	-0.00165419070981443
942	71.277702331543	-3.89252042770386	3.24057936668396	-0.00230353930965066	0.0113327819854021	-0.00165419070981443	-0.00555028254166245
943	69.97900390625	-2.59382319450378	2.78603529930115	-0.000355493422830477	0.01100810803473	-0.00782300252467394	0.000293855206109583
944	71.9270477294922	-3.56784605979919	3.11070966720581	-0.00295288790948689	0.00581331877037883	-0.00587495695799589	0.00386527273803949
945	71.9270477294922	-3.89252042770386	2.98083996772766	-0.00165419070981443	0.00613799272105098	-0.0126931173726916	0.0022419011220336
946	69.97900390625	-2.26914882659912	2.656165599823	-0.00457625929266214	0.00386527273803949	-0.0136671401560307	0.00646266713738441
947	68.680305480957	-3.89252042770386	3.1756443977356	-0.00165419070981443	0.0022419011220336	-0.0110697457566857	-0.00230353930965066
948	70.6283493041992	-4.21719455718994	3.11070966720581	0.00191722682211548	-0.00165419070981443	-0.00165419070981443	-0.00425158534198999
949	69.97900390625	-4.54186916351318	3.43538379669189	0.00516396993771195	-0.0026282137259841	-0.0110697457566857	0.00711201597005129
950	71.9270477294922	-4.86654329299927	3.30551409721375	0.00386527273803949	-0.00295288790948689	-3.08191010844894e-05	0.00256657530553639
951	71.277702331543	-3.56784605979919	3.37044906616211	0.0022419011220336	-0.000355493422830477	-0.00490093370899558	-0.00295288790948689
952	71.277702331543	-3.89252042770386	3.11070966720581	0.00516396993771195	0.00678734155371785	-0.00749832857400179	-0.00327756232582033
953	66.0829086303711	-1.61980020999908	2.9159049987793	-0.00782300252467394	-0.00230353930965066	-0.000355493422830477	0.00289124972186983
954	68.0309600830078	-3.24317169189453	3.1756443977356	-0.00652430532500148	0.00418994715437293	0.00321592413820326	0.0149041991680861
955	69.97900390625	-3.56784605979919	3.43538379669189	-3.08191010844894e-05	-0.00132951640989631	0.00418994715437293	0.00256657530553639
956	68.680305480957	-1.94447445869446	3.1756443977356	-0.000680167751852423	-0.00457625929266214	0.0022419011220336	0.012956153601408
957	71.9270477294922	-3.89252042770386	3.50031876564026	-0.00652430532500148	0.00646266713738441	0.00256657530553639	0.00483929552137852
958	70.6283493041992	-2.91849732398987	2.9159049987793	-0.00132951640989631	-0.000355493422830477	-0.00197886489331722	0.00711201597005129
959	71.9270477294922	-3.56784605979919	2.98083996772766	0.00743668992072344	0.00159255252219737	0.00711201597005129	-0.00425158534198999
960	68.680305480957	-2.59382319450378	3.1756443977356	0.00613799272105098	-0.00749832857400179	0.00938473641872406	0.00678734155371785
961	68.680305480957	-2.26914882659912	2.98083996772766	-0.00522560812532902	0.000618529506027699	0.000943203864153475	-0.000355493422830477
962	71.9270477294922	-3.56784605979919	3.50031876564026	0.00256657530553639	-0.00100484199356288	0.00289124972186983	-0.000355493422830477
963	69.3296508789063	-4.21719455718994	3.88992786407471	-3.08191010844894e-05	0.00126787810586393	0.000618529506027699	-0.00100484199356288
964	69.3296508789063	-2.59382319450378	3.11070966720581	0.00386527273803949	-0.00100484199356288	-0.00847235135734081	-0.00100484199356288
965	70.6283493041992	-3.24317169189453	2.98083996772766	-0.00912170019000769	0.00776136433705688	-0.00522560812532902	0.00548864435404539
966	68.680305480957	-1.94447445869446	3.04577469825745	-0.00717365415766835	0.00581331877037883	-0.00230353930965066	0.00418994715437293
967	68.680305480957	-3.24317169189453	3.11070966720581	-0.00977104809135199	-0.00165419070981443	0.00711201597005129	0.0220470335334539
968	68.0309600830078	-3.56784605979919	3.1756443977356	-0.00977104809135199	0.00386527273803949	-0.00587495695799589	0.00191722682211548
969	69.3296508789063	-3.24317169189453	3.1756443977356	0.000293855206109583	-0.00230353930965066	-0.0149658378213644	0.00678734155371785
970	69.3296508789063	-1.94447445869446	3.30551409721375	0.00548864435404539	0.00126787810586393	-0.00847235135734081	0.00548864435404539
971	70.6283493041992	-3.56784605979919	3.04577469825745	0.00776136433705688	-0.00684897974133492	-0.00490093370899558	-3.08191010844894e-05
972	69.97900390625	-3.24317169189453	2.72110033035278	0.0022419011220336	0.0022419011220336	-0.00132951640989631	-0.0026282137259841
973	68.680305480957	-1.94447445869446	2.85097002983093	0.00743668992072344	-0.00197886489331722	-0.0026282137259841	0.000943203864153475
974	71.277702331543	-3.24317169189453	2.85097002983093	0.00808603875339031	0.00159255252219737	-0.000355493422830477	0.00613799272105098
975	68.680305480957	-1.94447445869446	2.98083996772766	0.0285405199974775	-0.00100484199356288	-3.08191010844894e-05	-0.00587495695799589
976	71.277702331543	-3.89252042770386	3.63018846511841	-0.00717365415766835	-0.00619963090866804	0.00321592413820326	-0.00717365415766835
977	69.97900390625	-3.89252042770386	3.1756443977356	0.00516396993771195	-0.00425158534198999	-0.00392691092565656	-0.00944637414067984
978	70.6283493041992	-3.89252042770386	2.9159049987793	0.029189869761467	-0.00652430532500148	0.00159255252219737	-0.0136671401560307
979	69.97900390625	-3.24317169189453	2.9159049987793	-0.0026282137259841	0.0022419011220336	-0.00392691092565656	-0.00360223650932312
980	69.97900390625	-3.24317169189453	3.37044906616211	0.00678734155371785	0.000293855206109583	-0.0026282137259841	0.000618529506027699
981	69.3296508789063	-2.91849732398987	3.50031876564026	0.000293855206109583	0.00354059832170606	0.00159255252219737	0.00613799272105098
982	64.1348648071289	-1.29512584209442	3.37044906616211	-0.0156151866540313	-0.00230353930965066	-0.00295288790948689	-0.00587495695799589
983	68.0309600830078	-2.91849732398987	3.88992786407471	-0.00652430532500148	0.00321592413820326	-0.00457625929266214	-0.00587495695799589
984	68.0309600830078	-1.61980020999908	2.85097002983093	0.00743668992072344	-0.00327756232582033	-0.00847235135734081	0.00289124972186983
985	67.3816070556641	-1.29512584209442	2.78603529930115	0.00451462110504508	0.0022419011220336	-0.00490093370899558	-0.00392691092565656
986	70.6283493041992	-1.94447445869446	2.98083996772766	0.00289124972186983	0.0022419011220336	-0.00587495695799589	-0.0026282137259841
987	69.3296508789063	-1.94447445869446	2.9159049987793	0.000943203864153475	0.00711201597005129	0.00191722682211548	-0.00652430532500148
988	69.97900390625	-1.61980020999908	2.98083996772766	-0.00879702530801296	0.0022419011220336	0.00159255252219737	0.00159255252219737
989	68.0309600830078	-1.94447445869446	3.30551409721375	0.00159255252219737	0.00321592413820326	-0.00360223650932312	0.00743668992072344
990	68.680305480957	-1.94447445869446	2.98083996772766	0.00613799272105098	-0.00100484199356288	-0.00522560812532902	0.0100340843200684
991	68.0309600830078	-2.91849732398987	2.85097002983093	-0.0026282137259841	-0.00197886489331722	-0.00814767740666866	0.00159255252219737
992	69.3296508789063	-3.56784605979919	3.50031876564026	0.000943203864153475	0.00354059832170606	-0.00457625929266214	0.00126787810586393
993	69.3296508789063	-2.59382319450378	3.50031876564026	-0.00197886489331722	0.00678734155371785	-0.00295288790948689	-0.00555028254166245
994	69.3296508789063	-0.645777225494385	2.98083996772766	0.00711201597005129	0.00646266713738441	-0.00879702530801296	-0.00230353930965066
995	67.3816070556641	-1.94447445869446	3.30551409721375	0.00159255252219737	-0.00295288790948689	-0.00327756232582033	0.00191722682211548
996	66.7322616577148	-2.26914882659912	3.30551409721375	-0.00879702530801296	-0.000680167751852423	-0.00619963090866804	0.00256657530553639
997	69.3296508789063	-2.26914882659912	2.9159049987793	-0.0152905117720366	0.0022419011220336	0.00613799272105098	0.00451462110504508
998	69.3296508789063	-1.29512584209442	3.04577469825745	-0.00295288790948689	0.00711201597005129	0.00289124972186983	0.00418994715437293
999	68.0309600830078	-1.94447445869446	2.656165599823	-0.00295288790948689	-0.000355493422830477	-0.00230353930965066	0.000618529506027699
1000	69.97900390625	-2.26914882659912	2.85097002983093	0.00191722682211548	0.00159255252219737	0.0022419011220336	-3.08191010844894e-05
1001	69.3296508789063	-2.26914882659912	3.24057936668396	0.00321592413820326	-0.000680167751852423	-0.00197886489331722	-0.00457625929266214
1002	68.0309600830078	-1.29512584209442	3.30551409721375	-0.00132951640989631	0.000618529506027699	0.00483929552137852	-0.00392691092565656
1003	70.6283493041992	-1.29512584209442	2.9159049987793	0.000293855206109583	-0.00165419070981443	0.00906006153672934	-0.00684897974133492
1004	68.680305480957	-2.91849732398987	3.11070966720581	0.00613799272105098	-0.00782300252467394	-0.00165419070981443	-0.00230353930965066
1005	69.3296508789063	-3.24317169189453	2.9159049987793	0.00256657530553639	-0.0149658378213644	-0.00197886489331722	0.00451462110504508
1006	70.6283493041992	-3.24317169189453	3.1756443977356	0.00321592413820326	-0.00749832857400179	-0.00555028254166245	-0.00100484199356288
1007	69.97900390625	-1.61980020999908	2.98083996772766	0.000618529506027699	-0.00360223650932312	-0.000680167751852423	0.00711201597005129
1008	68.0309600830078	-0.970451533794403	3.30551409721375	-0.00197886489331722	-0.00490093370899558	0.00841071270406246	0.00354059832170606
1009	68.0309600830078	-2.26914882659912	2.98083996772766	0.0022419011220336	-0.00230353930965066	-0.00749832857400179	-0.00132951640989631
1010	66.7322616577148	-1.29512584209442	2.72110033035278	-0.00912170019000769	-0.00490093370899558	-0.00814767740666866	0.000293855206109583
1011	66.0829086303711	-1.61980020999908	2.85097002983093	-0.0104203969240189	-3.08191010844894e-05	-0.00717365415766835	-0.00425158534198999
1012	69.97900390625	-2.26914882659912	3.24057936668396	-0.00197886489331722	0.00743668992072344	-0.00360223650932312	-0.00555028254166245
1013	69.97900390625	-1.61980020999908	3.11070966720581	0.00678734155371785	0.0022419011220336	0.00548864435404539	-0.0113944197073579
1014	69.3296508789063	-1.61980020999908	3.1756443977356	0.00970941036939621	0.00256657530553639	-0.00912170019000769	-0.00490093370899558
1015	68.680305480957	-2.26914882659912	3.11070966720581	0.0207483377307653	0.00159255252219737	-0.00522560812532902	-0.00327756232582033
1016	69.3296508789063	-1.61980020999908	2.72110033035278	-0.00749832857400179	-0.00327756232582033	-0.00197886489331722	-0.00619963090866804
1017	69.97900390625	-1.61980020999908	3.04577469825745	0.00548864435404539	0.01100810803473	-0.00684897974133492	-0.00619963090866804
1018	69.3296508789063	-1.94447445869446	3.24057936668396	-0.00100484199356288	0.00678734155371785	0.00256657530553639	-0.00684897974133492
1019	69.3296508789063	-2.59382319450378	3.30551409721375	-3.08191010844894e-05	-0.00132951640989631	-0.00425158534198999	-0.000680167751852423
1020	68.680305480957	-2.91849732398987	3.43538379669189	-0.00100484199356288	-0.0104203969240189	-0.00197886489331722	-0.00425158534198999
1021	69.97900390625	-4.21719455718994	3.76005816459656	-0.00652430532500148	-0.00619963090866804	-0.00165419070981443	-0.00392691092565656
1022	69.97900390625	-3.24317169189453	3.30551409721375	-0.000355493422830477	0.00418994715437293	0.00418994715437293	-0.00425158534198999
1023	68.680305480957	-2.59382319450378	2.9159049987793	-0.00749832857400179	-0.000355493422830477	0.00613799272105098	0.00548864435404539
1024	69.3296508789063	-3.24317169189453	3.24057936668396	-0.000680167751852423	0.01100810803473	-0.0113944197073579	-0.0026282137259841
1025	66.0829086303711	-1.94447445869446	3.11070966720581	0.000943203864153475	0.00289124972186983	-0.00132951640989631	0.0100340843200684
1026	69.3296508789063	-3.24317169189453	3.43538379669189	-0.00522560812532902	0.00256657530553639	-0.00684897974133492	0.000943203864153475
1027	68.680305480957	-1.94447445869446	3.24057936668396	-0.00619963090866804	0.00743668992072344	-0.00327756232582033	0.00126787810586393
1028	69.3296508789063	-1.94447445869446	2.98083996772766	-0.000355493422830477	0.00646266713738441	0.00159255252219737	0.0022419011220336
1029	69.3296508789063	-2.91849732398987	2.9159049987793	0.00386527273803949	0.00548864435404539	-0.00587495695799589	0.012956153601408
1030	70.6283493041992	-2.59382319450378	2.78603529930115	0.00581331877037883	0.000618529506027699	-0.017887907102704	0.000618529506027699
1031	68.680305480957	-2.26914882659912	2.98083996772766	0.00613799272105098	-0.000355493422830477	-0.0026282137259841	0.00581331877037883
1032	69.3296508789063	-1.94447445869446	2.98083996772766	-0.0026282137259841	0.00354059832170606	-0.00100484199356288	-0.00587495695799589
1033	70.6283493041992	-3.24317169189453	3.43538379669189	-0.00522560812532902	-0.00132951640989631	-0.000355493422830477	0.00678734155371785
1034	69.97900390625	-4.54186916351318	3.24057936668396	-0.00197886489331722	-0.00327756232582033	0.00743668992072344	0.00159255252219737
1035	71.9270477294922	-4.54186916351318	3.04577469825745	-0.000680167751852423	-0.00555028254166245	-0.00197886489331722	0.0022419011220336
1036	69.97900390625	-3.24317169189453	2.85097002983093	0.00159255252219737	0.000293855206109583	0.000618529506027699	0.0022419011220336
1037	68.680305480957	-2.59382319450378	3.04577469825745	0.00418994715437293	0.00841071270406246	-0.00717365415766835	0.00191722682211548
1038	69.3296508789063	-3.56784605979919	3.30551409721375	-0.0113944197073579	0.0123068047687411	-0.00165419070981443	0.000293855206109583
1039	68.0309600830078	-2.91849732398987	3.37044906616211	-0.0026282137259841	0.00678734155371785	-0.00425158534198999	-0.00197886489331722
1040	66.7322616577148	-2.91849732398987	3.37044906616211	-0.00360223650932312	0.00289124972186983	-0.000355493422830477	0.00289124972186983
1041	69.97900390625	-2.59382319450378	2.98083996772766	-0.00230353930965066	0.0022419011220336	-0.000680167751852423	-0.00360223650932312
1042	71.277702331543	-3.24317169189453	2.98083996772766	-0.00360223650932312	0.00516396993771195	-0.00165419070981443	-0.00425158534198999
1043	69.97900390625	-3.56784605979919	3.04577469825745	0.000293855206109583	0.000293855206109583	-0.00782300252467394	-0.00230353930965066
1044	71.277702331543	-3.24317169189453	2.98083996772766	-0.000355493422830477	0.00711201597005129	-0.0113944197073579	0.000293855206109583
1045	69.97900390625	-3.89252042770386	3.24057936668396	0.00516396993771195	-0.000355493422830477	-0.00814767740666866	0.00289124972186983
1046	69.97900390625	-3.24317169189453	3.24057936668396	-0.00100484199356288	0.00613799272105098	-0.00619963090866804	0.00451462110504508
1047	69.3296508789063	-2.59382319450378	2.85097002983093	-0.00100484199356288	0.00808603875339031	0.00126787810586393	-0.000680167751852423
1048	72.5764007568359	-4.54186916351318	3.1756443977356	0.00386527273803949	0.00418994715437293	-0.0104203969240189	0.0106834331527352
1049	71.277702331543	-4.54186916351318	3.11070966720581	0.0100340843200684	-0.000355493422830477	-0.00684897974133492	0.00906006153672934
1050	70.6283493041992	-3.89252042770386	3.11070966720581	0.000943203864153475	-0.0123684434220195	-0.0113944197073579	0.000943203864153475
1051	70.6283493041992	-4.21719455718994	3.24057936668396	-0.00197886489331722	0.000293855206109583	-0.00490093370899558	0.00289124972186983
1052	68.0309600830078	-4.21719455718994	3.69512343406677	-0.00490093370899558	0.0123068047687411	-3.08191010844894e-05	-0.00197886489331722
1053	68.0309600830078	-2.26914882659912	3.30551409721375	-0.00522560812532902	0.0116574559360743	0.00126787810586393	0.00873538758605719
1054	68.680305480957	-3.89252042770386	2.98083996772766	-0.00360223650932312	0.0022419011220336	0.00808603875339031	0.00451462110504508
1055	71.277702331543	-4.21719455718994	2.85097002983093	0.00516396993771195	-0.00522560812532902	-0.00360223650932312	0.00516396993771195
1056	69.3296508789063	-2.91849732398987	2.9159049987793	0.0165275707840919	-0.00457625929266214	-0.00165419070981443	-0.0130177913233638
1057	69.3296508789063	-4.21719455718994	3.1756443977356	-0.00717365415766835	-0.00197886489331722	0.00483929552137852	0.000293855206109583
1058	72.5764007568359	-4.21719455718994	3.1756443977356	0.00256657530553639	0.00159255252219737	0.00483929552137852	0.00321592413820326
1059	69.97900390625	-4.21719455718994	3.37044906616211	-0.00165419070981443	-0.00392691092565656	0.00354059832170606	0.00581331877037883
1060	70.6283493041992	-3.24317169189453	3.04577469825745	0.00191722682211548	-0.00977104809135199	-0.00425158534198999	0.00354059832170606
1061	69.3296508789063	-2.91849732398987	2.98083996772766	-0.00749832857400179	-0.00490093370899558	0.00354059832170606	-0.00652430532500148
1062	70.6283493041992	-4.86654329299927	3.56525373458862	0.00321592413820326	-0.00295288790948689	-0.00165419070981443	-0.00230353930965066
1063	69.3296508789063	-5.19121742248535	3.43538379669189	0.000293855206109583	-0.0152905117720366	0.00159255252219737	-0.00555028254166245
1064	69.3296508789063	-3.24317169189453	3.43538379669189	0.00483929552137852	-0.00230353930965066	-0.00295288790948689	0.000943203864153475
1065	71.9270477294922	-3.89252042770386	3.56525373458862	-0.00197886489331722	-0.00100484199356288	-3.08191010844894e-05	-0.00717365415766835
1066	68.680305480957	-2.91849732398987	2.98083996772766	-0.00652430532500148	-0.00457625929266214	-0.00457625929266214	-0.0100957229733467
1067	68.0309600830078	-3.89252042770386	3.24057936668396	-0.00977104809135199	0.00418994715437293	0.00191722682211548	-0.0110697457566857
1068	69.3296508789063	-4.54186916351318	3.11070966720581	-0.00944637414067984	0.00159255252219737	-0.00425158534198999	-0.00392691092565656
1069	70.6283493041992	-3.89252042770386	2.98083996772766	-0.000680167751852423	0.00159255252219737	0.00354059832170606	-0.00100484199356288
1070	71.277702331543	-4.21719455718994	2.98083996772766	-0.000680167751852423	-0.00197886489331722	-0.00132951640989631	0.00548864435404539
1071	70.6283493041992	-3.89252042770386	3.30551409721375	-0.00425158534198999	0.00646266713738441	-0.0100957229733467	0.000618529506027699
1072	71.9270477294922	-4.54186916351318	2.9159049987793	-0.00555028254166245	0.0100340843200684	-0.00814767740666866	-0.00490093370899558
1073	69.97900390625	-2.91849732398987	2.46136093139648	0.00321592413820326	0.0022419011220336	0.00159255252219737	-0.00912170019000769
1074	70.6283493041992	-4.21719455718994	2.98083996772766	0.00386527273803949	0.00354059832170606	0.0106834331527352	0.00548864435404539
1075	69.97900390625	-3.24317169189453	2.9159049987793	0.00354059832170606	-0.00814767740666866	0.00386527273803949	-0.0026282137259841
1076	69.3296508789063	-4.21719455718994	3.37044906616211	-0.000680167751852423	-0.00327756232582033	0.00321592413820326	0.00126787810586393
1077	71.277702331543	-5.84056615829468	3.37044906616211	0.00970941036939621	-0.00100484199356288	0.00321592413820326	-0.00197886489331722
1078	70.6283493041992	-4.54186916351318	3.24057936668396	-0.00587495695799589	-0.00360223650932312	0.000618529506027699	-0.00587495695799589
1079	71.277702331543	-4.21719455718994	3.11070966720581	-0.00327756232582033	-0.000680167751852423	-0.00652430532500148	0.0022419011220336
1080	70.6283493041992	-4.21719455718994	3.1756443977356	0.00516396993771195	0.00191722682211548	-0.0026282137259841	-0.00587495695799589
1081	67.3816070556641	-2.91849732398987	3.1756443977356	-0.00652430532500148	0.00418994715437293	0.00451462110504508	-0.00100484199356288
1082	66.7322616577148	-2.91849732398987	3.04577469825745	-0.00847235135734081	0.00938473641872406	-0.00295288790948689	-0.00749832857400179
1083	69.97900390625	-3.89252042770386	3.1756443977356	-0.00912170019000769	0.0142548503354192	-0.00295288790948689	0.00321592413820326
1084	69.97900390625	-3.24317169189453	3.37044906616211	0.00354059832170606	0.00386527273803949	-0.00555028254166245	0.00873538758605719
1085	71.277702331543	-2.59382319450378	2.85097002983093	-0.000680167751852423	-0.00230353930965066	-0.0107450718060136	0.000618529506027699
1086	69.97900390625	-2.91849732398987	2.72110033035278	-0.00555028254166245	0.00808603875339031	-0.00490093370899558	-0.00100484199356288
1087	71.9270477294922	-3.89252042770386	2.85097002983093	-0.00327756232582033	0.00743668992072344	-0.00360223650932312	-0.00522560812532902
1088	70.6283493041992	-4.21719455718994	2.85097002983093	-0.000355493422830477	0.00841071270406246	0.000618529506027699	0.00581331877037883
1089	70.6283493041992	-2.91849732398987	2.98083996772766	0.00191722682211548	0.0103587592020631	-0.0113944197073579	0.00159255252219737
1090	69.97900390625	-3.24317169189453	3.1756443977356	0.00516396993771195	-0.00197886489331722	-0.00555028254166245	0.000618529506027699
1091	71.277702331543	-4.54186916351318	2.78603529930115	-0.00749832857400179	-0.00619963090866804	-0.0123684434220195	-0.00652430532500148
1092	71.9270477294922	-4.54186916351318	2.72110033035278	-0.00132951640989631	-0.00100484199356288	-0.00425158534198999	-0.00165419070981443
1093	69.97900390625	-3.24317169189453	2.98083996772766	-0.00392691092565656	-0.000355493422830477	-0.00100484199356288	0.00126787810586393
1094	69.97900390625	-2.91849732398987	2.85097002983093	-0.00132951640989631	-0.00912170019000769	0.00613799272105098	0.00386527273803949
1095	68.680305480957	-2.59382319450378	3.11070966720581	-0.0113944197073579	0.00483929552137852	-0.00230353930965066	-0.000680167751852423
1096	69.97900390625	-3.24317169189453	3.30551409721375	-0.0182125810533762	0.00516396993771195	-0.00749832857400179	0.00646266713738441
1097	68.680305480957	-3.56784605979919	3.24057936668396	-0.0130177913233638	0.00548864435404539	-3.08191010844894e-05	-0.0026282137259841
1098	70.6283493041992	-2.91849732398987	3.1756443977356	-0.00132951640989631	0.00321592413820326	-0.00847235135734081	0.00483929552137852
1099	71.277702331543	-3.24317169189453	2.78603529930115	0.00386527273803949	0.00516396993771195	0.00808603875339031	-0.00425158534198999
1100	70.6283493041992	-3.89252042770386	3.43538379669189	-3.08191010844894e-05	0.00191722682211548	-0.00360223650932312	0.000293855206109583
1101	71.277702331543	-3.89252042770386	3.24057936668396	0.000293855206109583	-0.00230353930965066	0.000293855206109583	-0.00132951640989631
1102	68.680305480957	-2.59382319450378	3.1756443977356	-0.00717365415766835	0.00548864435404539	-0.00749832857400179	-0.00944637414067984
1103	69.97900390625	-3.56784605979919	3.69512343406677	0.00289124972186983	0.00191722682211548	-0.00782300252467394	-0.00100484199356288
1104	69.3296508789063	-2.59382319450378	3.11070966720581	0.000293855206109583	0.000618529506027699	0.00321592413820326	-0.00295288790948689
1105	69.3296508789063	-3.24317169189453	2.98083996772766	0.00451462110504508	-0.0133424662053585	-0.00619963090866804	0.000293855206109583
1106	71.277702331543	-4.54186916351318	3.1756443977356	-0.000355493422830477	-0.0107450718060136	-0.00327756232582033	0.00126787810586393
1107	69.97900390625	-4.21719455718994	3.04577469825745	-0.00749832857400179	-0.00230353930965066	0.00483929552137852	-0.0026282137259841
1108	69.97900390625	-2.59382319450378	3.11070966720581	-0.000355493422830477	0.00548864435404539	0.00418994715437293	0.00808603875339031
1109	68.680305480957	-1.29512584209442	3.24057936668396	0.00808603875339031	-3.08191010844894e-05	-0.0126931173726916	0.00938473641872406
1110	67.3816070556641	-1.94447445869446	3.24057936668396	0.00711201597005129	0.0022419011220336	-0.0126931173726916	0.00841071270406246
1111	66.0829086303711	-1.61980020999908	2.78603529930115	-0.00944637414067984	0.00191722682211548	0.00418994715437293	0.011982130818069
1112	69.3296508789063	-2.91849732398987	3.1756443977356	0.00321592413820326	0.00354059832170606	-0.00652430532500148	0.00938473641872406
1113	71.277702331543	-3.56784605979919	3.24057936668396	0.0136055024340749	0.00386527273803949	-0.00360223650932312	0.00418994715437293
1114	69.3296508789063	-1.61980020999908	2.9159049987793	-0.00197886489331722	-0.00230353930965066	-0.00522560812532902	0.00354059832170606
1115	69.97900390625	-2.26914882659912	3.04577469825745	-0.0117190945893526	-0.00782300252467394	-0.00684897974133492	0.00289124972186983
1116	70.6283493041992	-2.91849732398987	3.1756443977356	0.00776136433705688	-0.00197886489331722	-0.00132951640989631	0.00548864435404539
1117	68.0309600830078	-2.26914882659912	2.9159049987793	-0.00100484199356288	-0.00197886489331722	0.00321592413820326	0.00191722682211548
1118	69.97900390625	-2.26914882659912	2.9159049987793	-0.00132951640989631	-0.00230353930965066	0.00256657530553639	0.00354059832170606
1119	70.6283493041992	-2.26914882659912	2.9159049987793	-0.00100484199356288	-0.00100484199356288	0.00646266713738441	0.00581331877037883
1120	69.97900390625	-3.24317169189453	3.24057936668396	0.000618529506027699	-0.00944637414067984	-0.00944637414067984	0.00548864435404539
1121	70.6283493041992	-3.24317169189453	3.56525373458862	0.00418994715437293	-0.0104203969240189	0.00646266713738441	-0.00360223650932312
1122	69.3296508789063	-2.59382319450378	3.50031876564026	-0.00165419070981443	0.00256657530553639	-0.000355493422830477	-0.00132951640989631
1123	69.97900390625	-1.61980020999908	2.98083996772766	-0.00100484199356288	0.000943203864153475	-0.00230353930965066	-0.000680167751852423
1124	69.3296508789063	-2.91849732398987	2.98083996772766	0.000293855206109583	0.00678734155371785	-0.00457625929266214	-0.00295288790948689
1125	66.7322616577148	-1.29512584209442	2.78603529930115	-0.0123684434220195	-3.08191010844894e-05	-0.00555028254166245	-0.00425158534198999
1126	67.3816070556641	-2.26914882659912	2.85097002983093	-0.00555028254166245	0.00776136433705688	-3.08191010844894e-05	-0.00295288790948689
1127	69.3296508789063	-1.61980020999908	2.9159049987793	-0.00457625929266214	0.00321592413820326	-0.00652430532500148	-0.00392691092565656
1128	68.680305480957	-1.29512584209442	3.11070966720581	-0.00814767740666866	0.00159255252219737	-0.00230353930965066	-0.00522560812532902
1129	68.680305480957	-2.26914882659912	3.50031876564026	0.00548864435404539	0.00970941036939621	-0.0104203969240189	0.00191722682211548
1130	69.97900390625	-2.59382319450378	2.9159049987793	0.00613799272105098	-0.0026282137259841	-0.0130177913233638	-0.00327756232582033
1131	68.680305480957	-1.29512584209442	2.59123063087463	-0.00587495695799589	-0.00165419070981443	-0.00847235135734081	0.00126787810586393
1132	69.3296508789063	-1.61980020999908	2.78603529930115	-0.00132951640989631	0.00678734155371785	-0.00652430532500148	-0.00587495695799589
1133	70.6283493041992	-2.59382319450378	3.1756443977356	-0.00587495695799589	0.000293855206109583	-0.00522560812532902	-0.0110697457566857
1134	69.3296508789063	-2.26914882659912	3.63018846511841	0.00321592413820326	-0.00230353930965066	-0.00652430532500148	0.00191722682211548
1135	69.97900390625	-3.89252042770386	3.56525373458862	-0.00425158534198999	-0.00425158534198999	-0.000680167751852423	-0.0110697457566857
1136	68.680305480957	-1.94447445869446	3.04577469825745	0.000943203864153475	-0.00555028254166245	0.00581331877037883	-0.00717365415766835
1137	68.680305480957	-1.94447445869446	3.11070966720581	-0.00132951640989631	-0.00230353930965066	0.00256657530553639	-0.00619963090866804
1138	68.0309600830078	-1.29512584209442	3.11070966720581	0.00354059832170606	0.00646266713738441	0.00321592413820326	-0.00457625929266214
1139	67.3816070556641	-1.61980020999908	3.24057936668396	-0.00977104809135199	0.01100810803473	-0.00132951640989631	-0.0026282137259841
1140	66.0829086303711	-1.29512584209442	3.24057936668396	-0.00684897974133492	-0.00652430532500148	-0.00100484199356288	-0.00425158534198999
1141	69.97900390625	-1.94447445869446	3.30551409721375	-0.00457625929266214	-0.000680167751852423	-0.00100484199356288	-0.00360223650932312
1142	69.97900390625	-2.59382319450378	3.30551409721375	0.000293855206109583	0.00581331877037883	-3.08191010844894e-05	-0.00977104809135199
1143	69.3296508789063	-2.26914882659912	2.72110033035278	0.0022419011220336	-0.00490093370899558	0.000618529506027699	0.00126787810586393
1144	72.5764007568359	-2.59382319450378	3.04577469825745	0.00289124972186983	-0.00132951640989631	-0.00132951640989631	0.00483929552137852
1145	69.97900390625	-2.26914882659912	2.85097002983093	-0.00197886489331722	-0.00165419070981443	-0.0107450718060136	-0.0126931173726916
1146	69.97900390625	-2.91849732398987	3.04577469825745	-0.00652430532500148	0.000618529506027699	0.00386527273803949	-0.00100484199356288
1147	69.3296508789063	-2.26914882659912	3.43538379669189	0.00191722682211548	-0.00132951640989631	-0.00165419070981443	-0.00522560812532902
1148	69.3296508789063	-4.54186916351318	3.82499313354492	-0.00165419070981443	-0.00522560812532902	0.00646266713738441	0.00808603875339031
1149	71.277702331543	-4.21719455718994	3.37044906616211	0.00808603875339031	-0.00619963090866804	0.00354059832170606	0.00451462110504508
1150	69.3296508789063	-3.56784605979919	3.43538379669189	-0.000355493422830477	0.00191722682211548	-0.00944637414067984	0.00743668992072344
1151	70.6283493041992	-2.91849732398987	3.30551409721375	-0.00490093370899558	-0.00392691092565656	-0.00814767740666866	-0.00425158534198999
1152	69.3296508789063	-1.94447445869446	3.04577469825745	-3.08191010844894e-05	0.0022419011220336	0.00646266713738441	0.00613799272105098
1153	67.3816070556641	-2.59382319450378	3.04577469825745	-0.0117190945893526	0.00418994715437293	0.00159255252219737	0.00906006153672934
1154	68.680305480957	-3.56784605979919	3.43538379669189	-0.00360223650932312	-0.000355493422830477	0.00483929552137852	0.00743668992072344
1155	70.6283493041992	-3.24317169189453	3.37044906616211	-0.000680167751852423	-0.00392691092565656	-0.0104203969240189	0.00289124972186983
1156	70.6283493041992	-2.26914882659912	2.9159049987793	-0.00230353930965066	-0.00425158534198999	0.00808603875339031	0.00321592413820326
1157	68.680305480957	-1.61980020999908	3.24057936668396	-0.00717365415766835	0.00808603875339031	0.000943203864153475	-0.00230353930965066
1158	70.6283493041992	-3.24317169189453	3.04577469825745	-0.00132951640989631	0.00548864435404539	0.000618529506027699	-0.00100484199356288
1159	68.680305480957	-2.91849732398987	2.98083996772766	0.00289124972186983	-0.0026282137259841	-0.00230353930965066	0.000943203864153475
1160	69.3296508789063	-1.94447445869446	3.56525373458862	0.00548864435404539	0.00516396993771195	-0.00555028254166245	0.00354059832170606
1161	69.3296508789063	-2.59382319450378	3.04577469825745	0.00776136433705688	0.000943203864153475	-0.00100484199356288	0.00256657530553639
1162	69.97900390625	-4.54186916351318	2.98083996772766	0.0022419011220336	0.000618529506027699	-0.000680167751852423	0.00126787810586393
1163	71.277702331543	-3.89252042770386	2.85097002983093	0.00191722682211548	-0.000680167751852423	-0.00782300252467394	-0.00360223650932312
1164	71.277702331543	-3.89252042770386	2.98083996772766	0.000943203864153475	-0.000355493422830477	0.00516396993771195	-3.08191010844894e-05
1165	70.6283493041992	-3.24317169189453	3.30551409721375	-0.00522560812532902	-0.000355493422830477	-0.0130177913233638	-0.00944637414067984
1166	68.680305480957	-2.91849732398987	3.1756443977356	-0.00295288790948689	-0.000680167751852423	0.0022419011220336	-0.00652430532500148
1167	68.0309600830078	-3.56784605979919	3.50031876564026	-0.0156151866540313	0.00159255252219737	0.000618529506027699	-0.000355493422830477
1168	69.97900390625	-3.56784605979919	3.11070966720581	0.00516396993771195	-0.00197886489331722	-0.00100484199356288	0.00483929552137852
1169	69.97900390625	-2.26914882659912	2.72110033035278	-0.000680167751852423	-0.0188619289547205	-0.00392691092565656	-0.00197886489331722
1170	69.3296508789063	-2.59382319450378	3.11070966720581	0.00289124972186983	0.000618529506027699	-0.017887907102704	0.00548864435404539
1171	69.97900390625	-2.59382319450378	2.85097002983093	0.00354059832170606	-0.000355493422830477	0.000293855206109583	0.000943203864153475
1172	69.97900390625	-3.89252042770386	3.11070966720581	-0.00457625929266214	0.00970941036939621	-0.00782300252467394	-3.08191010844894e-05
1173	71.277702331543	-3.89252042770386	3.43538379669189	0.000943203864153475	0.00581331877037883	-0.00295288790948689	-0.00100484199356288
1174	68.680305480957	-2.91849732398987	3.24057936668396	0.00256657530553639	0.00256657530553639	0.000618529506027699	0.00451462110504508
1175	71.277702331543	-3.89252042770386	3.1756443977356	-0.000680167751852423	-0.00132951640989631	-0.00132951640989631	0.00483929552137852
1176	69.97900390625	-3.56784605979919	2.78603529930115	0.00191722682211548	-0.00490093370899558	-0.00555028254166245	-0.00392691092565656
1177	69.97900390625	-3.89252042770386	3.30551409721375	-0.00814767740666866	0.00776136433705688	0.00289124972186983	-0.00327756232582033
1178	69.3296508789063	-3.56784605979919	2.98083996772766	-0.00165419070981443	0.00581331877037883	-0.000355493422830477	0.00516396993771195
1179	69.3296508789063	-2.91849732398987	2.72110033035278	-0.000355493422830477	0.00970941036939621	-0.00295288790948689	-0.00295288790948689
1180	69.3296508789063	-3.24317169189453	2.98083996772766	-0.00100484199356288	0.00451462110504508	0.000293855206109583	0.00613799272105098
1181	68.0309600830078	-3.24317169189453	3.11070966720581	-0.0104203969240189	0.00646266713738441	-0.0107450718060136	0.00354059832170606
1182	66.7322616577148	-2.91849732398987	2.9159049987793	-0.00327756232582033	0.0113327819854021	-0.00457625929266214	0.00711201597005129
1183	69.97900390625	-3.89252042770386	3.04577469825745	0.00126787810586393	0.00159255252219737	-0.000680167751852423	-0.00944637414067984
1184	68.680305480957	-4.21719455718994	3.30551409721375	-0.0026282137259841	0.00743668992072344	-0.00879702530801296	-0.00132951640989631
1185	70.6283493041992	-3.56784605979919	3.04577469825745	0.00678734155371785	0.00516396993771195	-0.0117190945893526	-0.0123684434220195
1186	69.3296508789063	-2.91849732398987	2.98083996772766	-0.00879702530801296	-0.00295288790948689	-0.00197886489331722	-0.00555028254166245
1187	70.6283493041992	-4.21719455718994	3.04577469825745	-0.00490093370899558	0.00581331877037883	-0.00295288790948689	-0.00555028254166245
1188	71.277702331543	-3.89252042770386	3.11070966720581	-0.00684897974133492	0.00289124972186983	-0.00814767740666866	-0.00490093370899558
1189	70.6283493041992	-4.21719455718994	3.1756443977356	0.00354059832170606	0.000293855206109583	-0.00457625929266214	0.00776136433705688
1190	69.97900390625	-4.86654329299927	3.37044906616211	0.00126787810586393	-0.00879702530801296	0.00126787810586393	0.0022419011220336
1191	69.97900390625	-3.89252042770386	3.11070966720581	-0.00100484199356288	-0.0136671401560307	-0.00749832857400179	-0.00360223650932312
1192	69.97900390625	-3.89252042770386	3.11070966720581	-0.00490093370899558	-0.00197886489331722	-3.08191010844894e-05	-0.00522560812532902
1193	71.9270477294922	-3.56784605979919	3.37044906616211	-0.00555028254166245	0.00191722682211548	0.00354059832170606	-0.000680167751852423
1194	70.6283493041992	-3.89252042770386	2.98083996772766	0.00743668992072344	-0.00522560812532902	0.00646266713738441	0.000618529506027699
1195	69.3296508789063	-3.89252042770386	3.1756443977356	-0.00555028254166245	-0.00392691092565656	-0.00490093370899558	0.00418994715437293
1196	66.7322616577148	-2.91849732398987	2.98083996772766	0.00451462110504508	-0.00425158534198999	-0.00652430532500148	-0.00490093370899558
1197	68.0309600830078	-2.91849732398987	2.9159049987793	-0.00165419070981443	0.00808603875339031	0.00289124972186983	0.00126787810586393
1198	70.6283493041992	-3.89252042770386	3.37044906616211	0.00516396993771195	0.00516396993771195	0.00841071270406246	-0.00555028254166245
1199	71.277702331543	-4.21719455718994	3.43538379669189	0.00581331877037883	-0.00132951640989631	-0.00295288790948689	0.00841071270406246
1200	70.6283493041992	-3.89252042770386	2.9159049987793	0.00613799272105098	0.00354059832170606	-0.00555028254166245	0.000293855206109583
1201	69.97900390625	-4.21719455718994	2.9159049987793	-0.00100484199356288	-0.00457625929266214	-0.00425158534198999	-0.00360223650932312
1202	69.97900390625	-2.91849732398987	2.72110033035278	-0.00619963090866804	-0.00327756232582033	0.00743668992072344	-0.00457625929266214
1203	69.97900390625	-3.89252042770386	3.04577469825745	0.00386527273803949	0.00289124972186983	0.00321592413820326	-0.00165419070981443
1204	71.277702331543	-4.21719455718994	3.30551409721375	0.00873538758605719	-0.00392691092565656	-0.00425158534198999	0.00711201597005129
1205	70.6283493041992	-3.89252042770386	3.50031876564026	-0.00652430532500148	-0.000355493422830477	-0.00490093370899558	0.0022419011220336
1206	69.3296508789063	-5.19121742248535	3.43538379669189	0.00451462110504508	0.000943203864153475	-0.00977104809135199	0.00354059832170606
1207	71.277702331543	-4.21719455718994	2.9159049987793	-0.000355493422830477	0.00743668992072344	0.000618529506027699	0.00289124972186983
1208	70.6283493041992	-3.89252042770386	3.11070966720581	-0.00847235135734081	0.00938473641872406	-0.00814767740666866	0.00191722682211548
1209	69.3296508789063	-3.89252042770386	3.1756443977356	-0.000355493422830477	-0.00100484199356288	-0.00879702530801296	0.0106834331527352
1210	68.0309600830078	-4.21719455718994	3.24057936668396	-0.0123684434220195	-0.000680167751852423	-0.00652430532500148	0.00808603875339031
1211	68.0309600830078	-4.21719455718994	3.43538379669189	0.000943203864153475	0.00256657530553639	-0.00425158534198999	0.0103587592020631
1212	68.680305480957	-2.59382319450378	3.24057936668396	-0.00295288790948689	0.00906006153672934	-0.00165419070981443	-0.00132951640989631
1213	71.277702331543	-4.21719455718994	3.11070966720581	-0.00684897974133492	0.00191722682211548	0.00548864435404539	-0.00197886489331722
1214	70.6283493041992	-2.59382319450378	2.9159049987793	0.00646266713738441	-0.00619963090866804	0.00191722682211548	0.000618529506027699
1215	71.277702331543	-4.21719455718994	2.98083996772766	0.0022419011220336	-0.00425158534198999	-0.00684897974133492	0.000618529506027699
1216	69.97900390625	-2.59382319450378	2.85097002983093	0.00808603875339031	-0.00814767740666866	0.00191722682211548	0.0022419011220336
1217	69.97900390625	-3.24317169189453	3.30551409721375	0.00191722682211548	0.00289124972186983	0.00483929552137852	-0.00522560812532902
1218	71.9270477294922	-3.89252042770386	3.50031876564026	-0.00782300252467394	0.0022419011220336	-3.08191010844894e-05	-0.00457625929266214
1219	72.5764007568359	-4.21719455718994	3.37044906616211	0.0022419011220336	-0.00782300252467394	0.00126787810586393	-0.00457625929266214
1220	70.6283493041992	-4.86654329299927	3.1756443977356	0.00711201597005129	-0.0130177913233638	-0.00295288790948689	-0.00132951640989631
1221	71.9270477294922	-4.54186916351318	3.11070966720581	-0.00132951640989631	-0.00749832857400179	0.00516396993771195	-0.00197886489331722
1222	69.3296508789063	-2.59382319450378	3.56525373458862	0.00483929552137852	0.00516396993771195	0.00516396993771195	-0.00847235135734081
1223	69.3296508789063	-2.59382319450378	2.98083996772766	0.000943203864153475	0.00613799272105098	0.00321592413820326	-0.00522560812532902
1224	69.3296508789063	-3.24317169189453	3.37044906616211	-0.00717365415766835	-0.00132951640989631	-0.00814767740666866	0.00386527273803949
1225	66.7322616577148	-2.91849732398987	3.30551409721375	-0.0182125810533762	-0.00165419070981443	-0.00977104809135199	0.00191722682211548
1226	69.97900390625	-3.56784605979919	3.11070966720581	-0.00425158534198999	-0.00782300252467394	-0.00360223650932312	-0.00295288790948689
1227	71.277702331543	-3.56784605979919	3.1756443977356	-0.000680167751852423	0.0113327819854021	-0.000680167751852423	-0.00100484199356288
1228	71.277702331543	-3.56784605979919	2.78603529930115	-0.00295288790948689	-0.000355493422830477	-0.000680167751852423	-0.00619963090866804
1229	70.6283493041992	-2.91849732398987	2.656165599823	0.0188002903014421	0.00581331877037883	0.000618529506027699	0.00321592413820326
1230	71.277702331543	-3.56784605979919	2.98083996772766	-0.00912170019000769	0.00646266713738441	-0.0107450718060136	-3.08191010844894e-05
1231	70.6283493041992	-3.56784605979919	3.1756443977356	0.00548864435404539	-0.00490093370899558	-0.00425158534198999	-0.0026282137259841
1232	68.680305480957	-2.91849732398987	3.50031876564026	-0.00619963090866804	-0.00165419070981443	0.00191722682211548	-0.00100484199356288
1233	71.9270477294922	-4.54186916351318	2.98083996772766	-0.000355493422830477	-0.00327756232582033	0.00126787810586393	-0.000355493422830477
1234	69.97900390625	-3.56784605979919	2.85097002983093	0.00126787810586393	-0.0123684434220195	0.00386527273803949	0.00776136433705688
1235	71.9270477294922	-3.89252042770386	2.85097002983093	0.00938473641872406	-0.0133424662053585	0.00483929552137852	0.00516396993771195
1236	69.97900390625	-2.26914882659912	2.9159049987793	0.00776136433705688	-0.00814767740666866	-0.00360223650932312	0.000293855206109583
1237	70.6283493041992	-3.24317169189453	3.43538379669189	-0.00165419070981443	0.00159255252219737	0.00483929552137852	0.00191722682211548
1238	70.6283493041992	-3.24317169189453	3.43538379669189	-0.0136671401560307	0.00289124972186983	0.00451462110504508	-0.00717365415766835
1239	68.0309600830078	-3.56784605979919	2.9159049987793	-0.00652430532500148	-0.00717365415766835	0.0103587592020631	0.00321592413820326
1240	68.680305480957	-3.89252042770386	3.04577469825745	0.000293855206109583	0.00613799272105098	-3.08191010844894e-05	-0.00652430532500148
1241	69.3296508789063	-3.24317169189453	3.11070966720581	-0.00457625929266214	0.00354059832170606	-0.00165419070981443	-0.00132951640989631
1242	70.6283493041992	-3.56784605979919	3.37044906616211	-0.00717365415766835	0.012956153601408	-0.00619963090866804	0.00776136433705688
1243	69.3296508789063	-2.26914882659912	2.98083996772766	0.000618529506027699	0.00743668992072344	-0.00327756232582033	0.00483929552137852
1244	70.6283493041992	-3.89252042770386	3.30551409721375	0.0116574559360743	0.0103587592020631	-0.0152905117720366	0.0123068047687411
1245	68.680305480957	-2.91849732398987	2.59123063087463	0.00321592413820326	0.00873538758605719	-0.00944637414067984	0.00678734155371785
1246	69.97900390625	-3.24317169189453	2.98083996772766	-0.00522560812532902	-3.08191010844894e-05	-0.00847235135734081	0.00354059832170606
1247	70.6283493041992	-3.24317169189453	2.9159049987793	-0.00360223650932312	0.0113327819854021	0.00321592413820326	-0.000355493422830477
1248	68.680305480957	-2.26914882659912	2.85097002983093	-0.00944637414067984	0.00613799272105098	-0.00425158534198999	0.00548864435404539
1249	69.97900390625	-3.56784605979919	3.30551409721375	-0.00360223650932312	0.000618529506027699	-0.0100957229733467	0.0100340843200684
1250	70.6283493041992	-3.89252042770386	3.04577469825745	-0.00230353930965066	-0.00782300252467394	-0.00814767740666866	-0.00165419070981443
1251	69.97900390625	-3.24317169189453	3.43538379669189	-0.00847235135734081	-0.00100484199356288	0.00743668992072344	-0.00457625929266214
1252	68.680305480957	-2.59382319450378	3.1756443977356	-0.00490093370899558	0.00808603875339031	0.0022419011220336	-0.00327756232582033
1253	68.0309600830078	-2.91849732398987	2.9159049987793	-0.00684897974133492	0.00321592413820326	-0.00522560812532902	-0.00100484199356288
1254	67.3816070556641	-2.59382319450378	3.1756443977356	0.000618529506027699	0.00354059832170606	-0.000680167751852423	0.00808603875339031
1255	66.0829086303711	-2.26914882659912	2.98083996772766	-0.0169138833880424	0.00386527273803949	-0.00587495695799589	-3.08191010844894e-05
1256	68.680305480957	-3.56784605979919	3.69512343406677	0.00321592413820326	-3.08191010844894e-05	-0.0133424662053585	-0.000355493422830477
1257	69.97900390625	-3.56784605979919	3.69512343406677	0.00418994715437293	0.00938473641872406	-0.00132951640989631	-0.00847235135734081
1258	69.97900390625	-3.24317169189453	3.24057936668396	-0.0113944197073579	0.0116574559360743	-0.00230353930965066	-0.0139918150380254
1259	69.97900390625	-2.26914882659912	2.78603529930115	0.00548864435404539	0.00516396993771195	0.000618529506027699	0.0022419011220336
1260	69.97900390625	-2.26914882659912	2.9159049987793	0.000943203864153475	-0.00295288790948689	-0.0120437685400248	-0.00587495695799589
1261	71.277702331543	-4.21719455718994	3.11070966720581	0.0022419011220336	0.00256657530553639	-0.00197886489331722	-0.00327756232582033
1262	69.97900390625	-3.56784605979919	3.37044906616211	-0.00782300252467394	-0.00230353930965066	0.000618529506027699	0.000943203864153475
1263	68.680305480957	-3.56784605979919	3.50031876564026	-0.0100957229733467	-0.00197886489331722	-0.00132951640989631	-0.00197886489331722
1264	71.277702331543	-3.89252042770386	3.43538379669189	0.0113327819854021	-0.00912170019000769	-0.000680167751852423	-0.00555028254166245
1265	69.3296508789063	-4.54186916351318	3.43538379669189	0.00548864435404539	-0.0117190945893526	-0.0026282137259841	-0.00165419070981443
1266	71.277702331543	-4.21719455718994	2.78603529930115	-0.00490093370899558	-0.00360223650932312	0.00256657530553639	0.00191722682211548
1267	69.3296508789063	-2.26914882659912	2.98083996772766	-0.00457625929266214	0.00613799272105098	0.0022419011220336	0.00126787810586393
1268	68.680305480957	-2.59382319450378	3.04577469825745	0.00289124972186983	-0.00132951640989631	-0.00132951640989631	0.00386527273803949
1269	66.7322616577148	-2.26914882659912	3.1756443977356	-0.0126931173726916	0.00581331877037883	-0.00360223650932312	-3.08191010844894e-05
1270	66.7322616577148	-2.91849732398987	3.11070966720581	-0.00165419070981443	-0.00912170019000769	0.000618529506027699	0.0236704051494598
1271	69.3296508789063	-2.91849732398987	2.78603529930115	-3.08191010844894e-05	-0.0026282137259841	-0.0126931173726916	0.00613799272105098
1272	69.97900390625	-3.24317169189453	3.04577469825745	-0.00132951640989631	-0.000680167751852423	0.00581331877037883	-0.00652430532500148
1273	69.3296508789063	-2.91849732398987	2.85097002983093	0.00321592413820326	0.000943203864153475	-0.00522560812532902	0.0106834331527352
1274	69.3296508789063	-3.24317169189453	2.9159049987793	0.00159255252219737	0.000943203864153475	0.00483929552137852	-3.08191010844894e-05
1275	68.680305480957	-2.59382319450378	2.98083996772766	0.00483929552137852	-0.00457625929266214	0.0022419011220336	0.00678734155371785
1276	71.277702331543	-3.89252042770386	3.43538379669189	0.00256657530553639	-0.0026282137259841	-0.00425158534198999	0.00126787810586393
1277	70.6283493041992	-3.56784605979919	3.37044906616211	-0.0026282137259841	-0.00490093370899558	-0.00295288790948689	0.00418994715437293
1278	69.3296508789063	-3.24317169189453	3.11070966720581	0.000943203864153475	0.00256657530553639	-0.00425158534198999	-0.00457625929266214
1279	68.680305480957	-3.24317169189453	3.11070966720581	0.00743668992072344	0.00191722682211548	-0.000680167751852423	0.000293855206109583
1280	68.680305480957	-3.56784605979919	2.78603529930115	0.0210730116814375	-0.000355493422830477	0.0022419011220336	-0.00295288790948689
1281	69.97900390625	-3.56784605979919	3.04577469825745	0.00321592413820326	-0.00165419070981443	0.000943203864153475	-0.0100957229733467
1282	70.6283493041992	-3.56784605979919	3.43538379669189	-0.00132951640989631	0.0100340843200684	0.00548864435404539	-0.00652430532500148
1283	66.0829086303711	-2.91849732398987	3.04577469825745	-0.00652430532500148	0.00678734155371785	-0.00100484199356288	-0.0113944197073579
1284	66.7322616577148	-3.24317169189453	2.72110033035278	-0.00652430532500148	0.00906006153672934	0.00159255252219737	-0.00360223650932312
1285	69.97900390625	-3.89252042770386	3.1756443977356	-0.00360223650932312	0.00646266713738441	-0.0133424662053585	-0.0110697457566857
1286	69.97900390625	-2.26914882659912	2.85097002983093	-3.08191010844894e-05	0.000618529506027699	-0.000680167751852423	-0.00327756232582033
1287	68.680305480957	-2.91849732398987	3.11070966720581	-0.000355493422830477	0.00970941036939621	0.00191722682211548	0.00483929552137852
1288	69.3296508789063	-2.91849732398987	3.11070966720581	-0.00230353930965066	0.00613799272105098	-0.00360223650932312	-0.00100484199356288
1289	68.680305480957	-3.56784605979919	3.24057936668396	0.00289124972186983	0.00516396993771195	-0.00847235135734081	0.00548864435404539
1290	70.6283493041992	-3.24317169189453	3.11070966720581	0.00126787810586393	0.00386527273803949	-0.00295288790948689	-0.00490093370899558
1291	69.3296508789063	-2.59382319450378	3.11070966720581	-0.000355493422830477	0.00418994715437293	-0.00100484199356288	-0.00749832857400179
1292	70.6283493041992	-4.21719455718994	3.1756443977356	-0.00457625929266214	0.00808603875339031	-0.00684897974133492	-0.00522560812532902
1293	69.97900390625	-3.89252042770386	3.30551409721375	0.00354059832170606	-0.00197886489331722	-0.00197886489331722	-0.00684897974133492
1294	69.97900390625	-4.86654329299927	3.43538379669189	0.00516396993771195	-0.0110697457566857	0.00256657530553639	-0.00327756232582033
1295	69.3296508789063	-3.24317169189453	3.37044906616211	0.00678734155371785	-0.00814767740666866	-0.00230353930965066	0.00516396993771195
1296	70.6283493041992	-3.89252042770386	3.24057936668396	0.00159255252219737	0.00256657530553639	0.00548864435404539	-0.0026282137259841
1297	69.3296508789063	-2.91849732398987	2.98083996772766	-0.00360223650932312	0.00646266713738441	-0.0117190945893526	0.00418994715437293
1298	67.3816070556641	-2.26914882659912	2.78603529930115	-0.0100957229733467	0.00516396993771195	0.00354059832170606	-0.00814767740666866
1299	66.7322616577148	-2.59382319450378	2.98083996772766	-0.0123684434220195	0.00581331877037883	-0.0110697457566857	0.00354059832170606
1300	68.680305480957	-2.91849732398987	2.98083996772766	-0.00100484199356288	-0.00555028254166245	-0.000680167751852423	-0.00165419070981443
1301	68.680305480957	-2.59382319450378	3.24057936668396	-0.00457625929266214	0.00516396993771195	-0.000680167751852423	-0.000355493422830477
1302	71.9270477294922	-3.89252042770386	3.30551409721375	0.00191722682211548	0.00191722682211548	-0.00327756232582033	0.00906006153672934
1303	69.97900390625	-3.56784605979919	2.78603529930115	-0.00587495695799589	0.00678734155371785	-0.00100484199356288	0.00646266713738441
1304	68.680305480957	-2.26914882659912	2.656165599823	0.00289124972186983	0.00354059832170606	-0.00425158534198999	-0.00100484199356288
1305	70.6283493041992	-3.56784605979919	3.30551409721375	-0.000680167751852423	0.00256657530553639	-0.00327756232582033	-0.00360223650932312
1306	69.3296508789063	-2.91849732398987	2.98083996772766	-0.00522560812532902	-0.00295288790948689	0.00159255252219737	0.00776136433705688
1307	69.3296508789063	-3.24317169189453	3.11070966720581	0.000943203864153475	-0.0026282137259841	0.000943203864153475	0.00321592413820326
1308	69.97900390625	-4.54186916351318	3.63018846511841	-0.00652430532500148	-0.00100484199356288	0.00808603875339031	0.00321592413820326
1309	70.6283493041992	-4.21719455718994	2.9159049987793	0.00483929552137852	-0.00782300252467394	-0.00879702530801296	0.0220470335334539
1310	69.3296508789063	-2.91849732398987	2.85097002983093	0.00451462110504508	0.000293855206109583	-0.00782300252467394	-0.00230353930965066
1311	69.3296508789063	-2.59382319450378	2.98083996772766	0.00256657530553639	0.00321592413820326	-0.00619963090866804	0.00906006153672934
1312	69.97900390625	-3.56784605979919	3.11070966720581	-0.00392691092565656	0.0022419011220336	-0.0026282137259841	-0.00197886489331722
1313	66.0829086303711	-2.91849732398987	3.30551409721375	-0.00587495695799589	0.0103587592020631	0.00451462110504508	0.00483929552137852
1314	69.3296508789063	-3.89252042770386	3.56525373458862	0.000618529506027699	-0.00457625929266214	0.000293855206109583	0.00711201597005129
1315	68.0309600830078	-3.24317169189453	3.24057936668396	-0.00295288790948689	-0.00490093370899558	0.00159255252219737	0.00581331877037883
1316	71.277702331543	-3.89252042770386	3.04577469825745	0.000618529506027699	-0.00295288790948689	-0.00392691092565656	-0.00522560812532902
1317	69.3296508789063	-2.26914882659912	2.85097002983093	-0.00684897974133492	-0.0026282137259841	0.00483929552137852	-0.0120437685400248
1318	68.680305480957	-2.26914882659912	2.78603529930115	0.00354059832170606	0.00321592413820326	0.000293855206109583	-0.0120437685400248
1319	69.3296508789063	-2.91849732398987	2.9159049987793	0.00678734155371785	-0.000355493422830477	0.000618529506027699	-0.00490093370899558
1320	69.3296508789063	-2.91849732398987	3.24057936668396	0.00581331877037883	-0.00295288790948689	-0.00132951640989631	0.00483929552137852
1321	69.97900390625	-2.91849732398987	3.1756443977356	0.00191722682211548	-0.00425158534198999	-0.00652430532500148	-0.00619963090866804
1322	69.97900390625	-3.56784605979919	2.85097002983093	-0.00132951640989631	-0.0026282137259841	-0.00425158534198999	-0.00847235135734081
1323	70.6283493041992	-4.86654329299927	3.1756443977356	0.00321592413820326	-0.00360223650932312	-0.00457625929266214	-0.000355493422830477
1324	69.3296508789063	-3.24317169189453	2.9159049987793	-0.00165419070981443	-0.00360223650932312	-0.00652430532500148	-0.000355493422830477
1325	71.277702331543	-3.56784605979919	3.24057936668396	0.000293855206109583	-0.00230353930965066	-0.0026282137259841	0.00386527273803949
1326	69.3296508789063	-2.59382319450378	3.11070966720581	-0.00619963090866804	0.00613799272105098	-0.00684897974133492	-0.00587495695799589
1327	66.7322616577148	-2.59382319450378	3.43538379669189	-0.00944637414067984	0.00743668992072344	-0.00652430532500148	0.00548864435404539
1328	69.3296508789063	-3.89252042770386	3.1756443977356	-0.0237320438027382	0.00646266713738441	0.00289124972186983	0.00451462110504508
1329	69.97900390625	-3.24317169189453	3.30551409721375	-0.00522560812532902	-0.00619963090866804	0.00256657530553639	0.0022419011220336
1330	68.680305480957	-3.56784605979919	3.11070966720581	-0.00132951640989631	-0.0026282137259841	-0.00295288790948689	0.00906006153672934
1331	69.3296508789063	-2.59382319450378	2.98083996772766	-0.00165419070981443	0.000293855206109583	-0.00360223650932312	-0.0026282137259841
1332	70.6283493041992	-3.56784605979919	2.9159049987793	-0.0026282137259841	-0.00165419070981443	-3.08191010844894e-05	0.00808603875339031
1333	71.9270477294922	-3.56784605979919	3.24057936668396	0.00483929552137852	0.00418994715437293	0.00548864435404539	0.00711201597005129
1334	70.6283493041992	-3.56784605979919	3.24057936668396	0.00711201597005129	-3.08191010844894e-05	0.00548864435404539	0.00581331877037883
1335	69.97900390625	-3.56784605979919	3.1756443977356	0.00841071270406246	-0.00587495695799589	0.00289124972186983	0.000618529506027699
1336	70.6283493041992	-3.24317169189453	3.1756443977356	0.00548864435404539	-0.0100957229733467	-0.00717365415766835	0.0158782228827477
1337	69.97900390625	-4.21719455718994	3.24057936668396	0.00386527273803949	-0.00360223650932312	-0.00847235135734081	-0.000355493422830477
1338	71.9270477294922	-4.54186916351318	3.30551409721375	0.000293855206109583	-0.00782300252467394	0.00516396993771195	0.00289124972186983
1339	71.277702331543	-3.89252042770386	3.37044906616211	-0.00197886489331722	0.00126787810586393	-0.00165419070981443	0.000943203864153475
1340	71.277702331543	-3.56784605979919	3.56525373458862	0.00841071270406246	0.000293855206109583	-0.00490093370899558	0.00743668992072344
1341	69.97900390625	-2.59382319450378	3.30551409721375	-0.00879702530801296	-0.0026282137259841	-0.000355493422830477	-0.0026282137259841
1342	66.0829086303711	-2.91849732398987	3.37044906616211	-0.00717365415766835	0.00613799272105098	-0.00555028254166245	-0.00522560812532902
1343	67.3816070556641	-2.26914882659912	2.78603529930115	-0.00652430532500148	-3.08191010844894e-05	0.00516396993771195	-0.0159398596733809
1344	70.6283493041992	-3.24317169189453	3.1756443977356	-3.08191010844894e-05	0.000943203864153475	-0.00782300252467394	-0.00717365415766835
1345	70.6283493041992	-3.56784605979919	3.24057936668396	-3.08191010844894e-05	0.00451462110504508	-0.0026282137259841	0.000618529506027699
1346	69.3296508789063	-1.61980020999908	3.04577469825745	0.00483929552137852	0.00126787810586393	-0.0123684434220195	0.00159255252219737
1347	69.97900390625	-2.26914882659912	2.78603529930115	-0.00230353930965066	0.00159255252219737	-0.00619963090866804	0.00126787810586393
1348	69.3296508789063	-2.26914882659912	2.78603529930115	-0.00522560812532902	0.01100810803473	-0.00392691092565656	-0.00457625929266214
1349	70.6283493041992	-2.26914882659912	2.9159049987793	0.00906006153672934	0.00386527273803949	-0.00295288790948689	0.0022419011220336
1350	69.3296508789063	-2.91849732398987	2.78603529930115	0.01100810803473	0.00289124972186983	-0.000355493422830477	0.00321592413820326
1351	69.97900390625	-4.54186916351318	3.24057936668396	0.00418994715437293	-3.08191010844894e-05	-0.00132951640989631	-0.000680167751852423
1352	69.97900390625	-3.56784605979919	3.11070966720581	0.00483929552137852	-0.00360223650932312	-0.00717365415766835	0.000943203864153475
1353	68.680305480957	-2.26914882659912	3.30551409721375	0.0022419011220336	0.00354059832170606	-0.00684897974133492	-0.00165419070981443
1354	69.3296508789063	-1.61980020999908	2.98083996772766	-0.00684897974133492	0.0022419011220336	-0.00230353930965066	-0.00392691092565656
1355	69.3296508789063	-3.56784605979919	2.98083996772766	0.013930176384747	0.0022419011220336	0.000293855206109583	0.0022419011220336
1356	66.0829086303711	-2.59382319450378	2.98083996772766	-0.00457625929266214	0.00386527273803949	-0.00230353930965066	-0.00100484199356288
1357	68.0309600830078	-2.59382319450378	3.04577469825745	-0.00782300252467394	0.0126314787194133	-0.00132951640989631	-0.00684897974133492
1358	69.97900390625	-3.56784605979919	3.30551409721375	-0.000355493422830477	0.00581331877037883	0.00126787810586393	-0.00749832857400179
1359	70.6283493041992	-3.24317169189453	3.43538379669189	-0.000355493422830477	0.00386527273803949	0.0100340843200684	-0.00327756232582033
1360	71.277702331543	-3.24317169189453	3.1756443977356	-0.00165419070981443	-0.00652430532500148	0.000618529506027699	-0.00490093370899558
1361	68.680305480957	-2.59382319450378	2.78603529930115	-0.00814767740666866	0.00159255252219737	-0.00490093370899558	-0.00977104809135199
1362	69.3296508789063	-2.59382319450378	2.656165599823	0.000293855206109583	-0.00165419070981443	-0.00295288790948689	-0.00522560812532902
1363	70.6283493041992	-3.56784605979919	3.1756443977356	-0.00619963090866804	0.00451462110504508	-0.00327756232582033	-0.000680167751852423
1364	71.9270477294922	-3.89252042770386	3.37044906616211	-0.00295288790948689	0.000293855206109583	-0.00165419070981443	0.00906006153672934
1365	68.680305480957	-3.24317169189453	3.24057936668396	-0.0026282137259841	-0.00879702530801296	0.00126787810586393	0.00126787810586393
1366	71.277702331543	-5.51589202880859	3.37044906616211	-0.00944637414067984	-0.00814767740666866	-0.00360223650932312	0.00159255252219737
1367	70.6283493041992	-3.89252042770386	3.11070966720581	0.000293855206109583	0.00289124972186983	0.0022419011220336	-0.00327756232582033
1368	69.3296508789063	-2.26914882659912	3.11070966720581	0.00159255252219737	0.00191722682211548	0.000618529506027699	-0.00457625929266214
1369	68.680305480957	-2.59382319450378	3.04577469825745	0.00841071270406246	0.00841071270406246	0.000618529506027699	0.0100340843200684
1370	69.3296508789063	-2.59382319450378	3.37044906616211	-0.000355493422830477	-0.00165419070981443	-0.00132951640989631	0.00613799272105098
1371	69.3296508789063	-3.24317169189453	3.63018846511841	-0.00879702530801296	-0.00392691092565656	-0.00522560812532902	0.00776136433705688
1372	68.680305480957	-3.24317169189453	3.82499313354492	-0.00490093370899558	0.000293855206109583	-0.00100484199356288	-0.00717365415766835
1373	68.680305480957	-2.91849732398987	3.1756443977356	0.00548864435404539	0.00354059832170606	-0.00360223650932312	0.00873538758605719
1374	69.3296508789063	-2.91849732398987	2.98083996772766	0.00581331877037883	-0.00327756232582033	-0.000680167751852423	0.0282158460468054
1375	69.97900390625	-3.24317169189453	3.24057936668396	0.00970941036939621	0.00386527273803949	-0.00490093370899558	-0.00295288790948689
1376	70.6283493041992	-2.59382319450378	3.11070966720581	0.00126787810586393	-0.00100484199356288	-0.00684897974133492	-0.00360223650932312
1377	68.680305480957	-3.24317169189453	3.30551409721375	-0.00717365415766835	0.000293855206109583	0.00808603875339031	-0.0104203969240189
1378	71.277702331543	-4.21719455718994	3.56525373458862	0.00451462110504508	0.00321592413820326	0.0022419011220336	-0.000680167751852423
1379	70.6283493041992	-4.21719455718994	3.24057936668396	0.0106834331527352	-0.00295288790948689	0.00743668992072344	-0.00912170019000769
1380	69.97900390625	-5.19121742248535	3.1756443977356	0.00873538758605719	-0.0104203969240189	-0.00490093370899558	0.00289124972186983
1381	70.6283493041992	-4.54186916351318	3.1756443977356	0.00386527273803949	-0.00457625929266214	-0.00327756232582033	-0.00457625929266214
1382	68.680305480957	-2.91849732398987	3.11070966720581	-0.00490093370899558	0.00483929552137852	0.00678734155371785	-0.0107450718060136
1383	68.680305480957	-2.26914882659912	2.98083996772766	-0.00490093370899558	0.00711201597005129	0.00613799272105098	-0.00327756232582033
1384	68.0309600830078	-3.56784605979919	3.43538379669189	-0.00295288790948689	0.00451462110504508	-0.0107450718060136	-0.00425158534198999
1385	68.0309600830078	-3.56784605979919	3.43538379669189	-0.0113944197073579	0.000943203864153475	-0.0107450718060136	-0.00360223650932312
1386	67.3816070556641	-2.59382319450378	3.1756443977356	-0.00425158534198999	0.00451462110504508	-0.00165419070981443	0.00321592413820326
1387	69.3296508789063	-3.89252042770386	3.04577469825745	-0.00977104809135199	0.000618529506027699	0.000943203864153475	-0.00100484199356288
1388	71.277702331543	-3.89252042770386	3.1756443977356	-0.00230353930965066	0.00418994715437293	-0.00425158534198999	0.00386527273803949
1389	70.6283493041992	-3.56784605979919	3.11070966720581	-0.00490093370899558	0.00354059832170606	-0.000355493422830477	0.00711201597005129
1390	70.6283493041992	-3.89252042770386	3.11070966720581	0.00581331877037883	0.00289124972186983	-0.0146411629393697	0.00451462110504508
1391	68.680305480957	-2.59382319450378	3.24057936668396	-0.00425158534198999	0.00581331877037883	-0.00490093370899558	-0.00522560812532902
1392	68.680305480957	-2.91849732398987	2.9159049987793	-0.00522560812532902	0.00873538758605719	0.00483929552137852	-0.00457625929266214
1393	71.277702331543	-4.54186916351318	3.11070966720581	-0.00197886489331722	-0.00327756232582033	0.00191722682211548	-0.00230353930965066
1394	69.3296508789063	-3.89252042770386	3.11070966720581	-0.000680167751852423	-0.00749832857400179	-3.08191010844894e-05	-0.00100484199356288
1395	70.6283493041992	-4.54186916351318	3.24057936668396	0.00613799272105098	-0.00522560812532902	-0.00912170019000769	0.00354059832170606
1396	68.680305480957	-2.59382319450378	2.98083996772766	0.000293855206109583	0.00191722682211548	-0.0026282137259841	-0.00717365415766835
1397	68.0309600830078	-2.91849732398987	3.88992786407471	-0.00522560812532902	0.0100340843200684	-0.00490093370899558	-0.000355493422830477
1398	68.0309600830078	-3.89252042770386	3.30551409721375	-0.00944637414067984	-0.00295288790948689	0.000618529506027699	-0.00392691092565656
1399	67.3816070556641	-3.56784605979919	3.11070966720581	-0.0104203969240189	-0.00230353930965066	0.00841071270406246	-0.00749832857400179
1400	69.97900390625	-3.56784605979919	3.24057936668396	0.00483929552137852	-0.00490093370899558	0.00354059832170606	0.000618529506027699
1401	69.97900390625	-3.24317169189453	3.11070966720581	0.00289124972186983	0.00418994715437293	-0.00782300252467394	-0.00197886489331722
1402	69.3296508789063	-3.56784605979919	3.11070966720581	-0.00782300252467394	-0.0026282137259841	0.000618529506027699	-0.00230353930965066
1403	70.6283493041992	-3.24317169189453	2.78603529930115	-0.00197886489331722	0.00548864435404539	-0.00165419070981443	-0.00555028254166245
1404	71.277702331543	-3.56784605979919	3.24057936668396	-3.08191010844894e-05	-0.00684897974133492	-0.000355493422830477	0.00126787810586393
1405	70.6283493041992	-3.24317169189453	2.72110033035278	-0.00425158534198999	-0.000680167751852423	-0.0123684434220195	0.0022419011220336
1406	69.97900390625	-3.89252042770386	3.11070966720581	0.000618529506027699	-0.00782300252467394	-0.00425158534198999	0.0022419011220336
1407	71.9270477294922	-3.89252042770386	3.11070966720581	-0.0123684434220195	-0.000680167751852423	0.000943203864153475	-0.00327756232582033
1408	70.6283493041992	-4.86654329299927	3.50031876564026	0.00159255252219737	-0.0126931173726916	0.00159255252219737	-0.00619963090866804
1409	69.97900390625	-5.19121742248535	3.37044906616211	0.00159255252219737	-0.00879702530801296	0.00191722682211548	0.00321592413820326
1410	69.97900390625	-3.89252042770386	3.43538379669189	0.00548864435404539	-0.00977104809135199	-0.00295288790948689	0.00321592413820326
1411	69.3296508789063	-2.91849732398987	3.30551409721375	0.00873538758605719	-0.0026282137259841	0.00354059832170606	-0.000680167751852423
1412	69.3296508789063	-2.91849732398987	3.04577469825745	-0.00230353930965066	0.00321592413820326	-0.000680167751852423	0.00646266713738441
1413	68.0309600830078	-3.89252042770386	3.04577469825745	-0.0104203969240189	0.00321592413820326	0.01100810803473	0.00321592413820326
1414	68.0309600830078	-2.91849732398987	3.04577469825745	0.0175015944987535	-0.00425158534198999	-0.000355493422830477	-0.00230353930965066
1415	69.3296508789063	-3.89252042770386	2.9159049987793	-0.00165419070981443	-0.00132951640989631	-0.00197886489331722	-0.00425158534198999
1416	69.3296508789063	-2.91849732398987	3.37044906616211	0.000618529506027699	0.00191722682211548	-0.00197886489331722	-3.08191010844894e-05
1417	71.9270477294922	-4.21719455718994	3.1756443977356	-0.00457625929266214	0.00613799272105098	0.00256657530553639	-0.00295288790948689
1418	71.277702331543	-3.56784605979919	2.78603529930115	0.000943203864153475	0.00646266713738441	0.000293855206109583	-0.00717365415766835
1419	71.9270477294922	-3.89252042770386	3.24057936668396	0.000943203864153475	0.00386527273803949	-0.00977104809135199	0.000618529506027699
1420	70.6283493041992	-3.89252042770386	3.30551409721375	-0.00165419070981443	0.00451462110504508	-0.00782300252467394	-0.00100484199356288
1421	71.9270477294922	-4.21719455718994	3.56525373458862	0.00581331877037883	0.00451462110504508	-0.00652430532500148	0.00354059832170606
1422	70.6283493041992	-4.86654329299927	3.50031876564026	-0.000355493422830477	0.00581331877037883	-0.00944637414067984	0.000943203864153475
1423	69.97900390625	-4.21719455718994	3.37044906616211	-0.00360223650932312	0.00289124972186983	-0.00619963090866804	-0.000680167751852423
1424	71.277702331543	-4.86654329299927	3.37044906616211	-0.00100484199356288	0.00776136433705688	-0.00522560812532902	-3.08191010844894e-05
1425	68.680305480957	-2.91849732398987	2.85097002983093	0.00418994715437293	0.00321592413820326	-0.0110697457566857	0.00126787810586393
1426	71.277702331543	-4.54186916351318	3.1756443977356	0.000618529506027699	0.00256657530553639	-0.00457625929266214	0.00126787810586393
1427	68.680305480957	-4.21719455718994	3.1756443977356	-0.00327756232582033	0.0136055024340749	-0.000355493422830477	-0.00457625929266214
1428	68.0309600830078	-4.21719455718994	3.43538379669189	-0.00100484199356288	0.00581331877037883	-0.0113944197073579	0.00418994715437293
1429	69.97900390625	-4.54186916351318	3.37044906616211	-0.00165419070981443	0.00841071270406246	-0.00360223650932312	0.00581331877037883
1430	70.6283493041992	-4.21719455718994	3.04577469825745	-0.00230353930965066	0.00191722682211548	-0.00295288790948689	-0.00684897974133492
1431	70.6283493041992	-3.89252042770386	3.37044906616211	0.00289124972186983	-0.0026282137259841	-0.0107450718060136	-3.08191010844894e-05
1432	69.97900390625	-2.91849732398987	2.98083996772766	-0.00165419070981443	0.00354059832170606	-0.00230353930965066	-0.00327756232582033
1433	71.277702331543	-4.54186916351318	3.04577469825745	-0.00782300252467394	0.00483929552137852	-0.0107450718060136	-0.00392691092565656
1434	69.97900390625	-4.21719455718994	3.1756443977356	0.00386527273803949	0.00418994715437293	0.00516396993771195	0.00289124972186983
1435	69.97900390625	-3.56784605979919	3.37044906616211	0.00191722682211548	-0.00782300252467394	0.00191722682211548	0.00386527273803949
1436	70.6283493041992	-4.54186916351318	3.24057936668396	0.00191722682211548	-0.00100484199356288	-0.00327756232582033	0.00678734155371785
1437	71.277702331543	-5.51589202880859	3.11070966720581	-3.08191010844894e-05	-0.00782300252467394	-3.08191010844894e-05	-0.00230353930965066
1438	70.6283493041992	-4.86654329299927	3.04577469825745	0.00126787810586393	-0.00490093370899558	0.00808603875339031	0.00451462110504508
1439	68.680305480957	-3.24317169189453	2.98083996772766	0.00191722682211548	0.000943203864153475	0.00711201597005129	-0.000355493422830477
1440	69.3296508789063	-2.91849732398987	2.9159049987793	0.0103587592020631	-0.00230353930965066	-0.00522560812532902	0.00646266713738441
1441	70.6283493041992	-3.56784605979919	3.11070966720581	-0.00327756232582033	0.00354059832170606	0.00970941036939621	0.00743668992072344
1442	68.0309600830078	-3.89252042770386	3.04577469825745	-0.00360223650932312	0.00548864435404539	-0.00197886489331722	0.00451462110504508
1443	68.0309600830078	-3.56784605979919	2.98083996772766	-0.00684897974133492	0.00808603875339031	-0.00295288790948689	0.00159255252219737
1444	69.3296508789063	-2.59382319450378	2.98083996772766	-0.00230353930965066	-0.00522560812532902	-0.00457625929266214	0.00938473641872406
1445	69.3296508789063	-3.24317169189453	3.11070966720581	0.00289124972186983	0.00548864435404539	-0.00619963090866804	-0.00392691092565656
1446	70.6283493041992	-4.54186916351318	3.04577469825745	0.00126787810586393	0.00159255252219737	-0.00944637414067984	-3.08191010844894e-05
1447	71.277702331543	-3.24317169189453	3.04577469825745	-0.00327756232582033	0.0149041991680861	-0.00327756232582033	-0.00295288790948689
1448	69.97900390625	-3.24317169189453	2.9159049987793	-0.00132951640989631	-0.00230353930965066	-0.00814767740666866	0.00548864435404539
1449	69.3296508789063	-3.24317169189453	2.78603529930115	-0.00749832857400179	0.00873538758605719	-0.00587495695799589	0.00451462110504508
1450	71.277702331543	-4.54186916351318	3.1756443977356	0.000618529506027699	-0.00652430532500148	-0.0136671401560307	0.0022419011220336
1451	69.97900390625	-4.21719455718994	3.04577469825745	-3.08191010844894e-05	-0.00490093370899558	-0.000355493422830477	-0.00457625929266214
1452	69.97900390625	-4.86654329299927	3.30551409721375	-0.00814767740666866	-0.00360223650932312	-0.00522560812532902	-0.00100484199356288
1453	69.3296508789063	-4.21719455718994	3.56525373458862	-0.00197886489331722	-3.08191010844894e-05	0.00256657530553639	-0.00847235135734081
1454	71.277702331543	-3.89252042770386	3.50031876564026	0.000618529506027699	0.00841071270406246	-0.00425158534198999	0.00126787810586393
1455	69.97900390625	-3.24317169189453	2.98083996772766	-0.00295288790948689	-0.00165419070981443	-0.00100484199356288	0.00256657530553639
1456	69.3296508789063	-3.89252042770386	3.1756443977356	-0.00165419070981443	0.00256657530553639	-0.00522560812532902	-0.00360223650932312
1457	68.0309600830078	-3.56784605979919	2.9159049987793	-0.00814767740666866	0.00711201597005129	-0.00619963090866804	-0.00847235135734081
1458	68.0309600830078	-3.24317169189453	2.98083996772766	-0.00392691092565656	0.00581331877037883	0.00451462110504508	-0.0100957229733467
1459	69.3296508789063	-3.56784605979919	3.1756443977356	-0.00197886489331722	0.00711201597005129	-0.00295288790948689	-0.00360223650932312
1460	69.97900390625	-3.24317169189453	3.11070966720581	-0.00100484199356288	0.00418994715437293	-0.00132951640989631	-0.00522560812532902
1461	69.97900390625	-3.24317169189453	2.72110033035278	-0.00457625929266214	-0.00360223650932312	-0.00490093370899558	-0.00392691092565656
1462	71.9270477294922	-3.89252042770386	2.78603529930115	-0.00392691092565656	0.00386527273803949	-0.00587495695799589	-0.00619963090866804
1463	71.277702331543	-3.24317169189453	2.78603529930115	-0.00944637414067984	0.00256657530553639	-0.00652430532500148	-0.00847235135734081
1464	69.97900390625	-3.56784605979919	3.11070966720581	-0.00555028254166245	0.00743668992072344	0.00321592413820326	0.00516396993771195
1465	70.6283493041992	-4.54186916351318	3.30551409721375	-0.00522560812532902	-0.00457625929266214	-0.0152905117720366	-0.0107450718060136
1466	70.6283493041992	-4.54186916351318	3.11070966720581	0.00256657530553639	-0.00847235135734081	-0.00327756232582033	0.0106834331527352
1467	69.97900390625	-3.89252042770386	3.24057936668396	0.000943203864153475	-0.00197886489331722	-0.00230353930965066	0.00548864435404539
1468	69.3296508789063	-2.91849732398987	2.85097002983093	0.00289124972186983	0.000618529506027699	-0.000680167751852423	0.00126787810586393
1469	69.3296508789063	-3.24317169189453	2.85097002983093	0.00483929552137852	-0.00555028254166245	-0.0026282137259841	-0.00132951640989631
1470	68.680305480957	-2.59382319450378	2.9159049987793	-0.00912170019000769	0.000618529506027699	-0.00652430532500148	-0.00425158534198999
1471	68.0309600830078	-3.89252042770386	3.43538379669189	-0.00587495695799589	-0.00132951640989631	0.00159255252219737	-3.08191010844894e-05
1472	69.3296508789063	-3.89252042770386	3.30551409721375	-0.00425158534198999	0.00548864435404539	0.01100810803473	0.00289124972186983
1473	68.680305480957	-2.59382319450378	3.30551409721375	0.00159255252219737	0.00581331877037883	0.00191722682211548	-0.00165419070981443
1474	71.9270477294922	-4.21719455718994	3.24057936668396	0.00126787810586393	0.00451462110504508	-0.00295288790948689	0.00354059832170606
1475	69.3296508789063	-3.56784605979919	2.9159049987793	0.00289124972186983	-0.0026282137259841	-0.000355493422830477	-3.08191010844894e-05
1476	70.6283493041992	-4.21719455718994	2.9159049987793	0.00354059832170606	-0.00619963090866804	-0.00295288790948689	0.00970941036939621
1477	69.97900390625	-3.24317169189453	2.72110033035278	0.00321592413820326	0.00743668992072344	-0.000355493422830477	-0.000680167751852423
1478	69.3296508789063	-3.24317169189453	2.9159049987793	-0.00132951640989631	0.000943203864153475	-0.00619963090866804	0.00516396993771195
1479	70.6283493041992	-3.56784605979919	3.30551409721375	0.000943203864153475	0.00159255252219737	0.00776136433705688	0.00516396993771195
1480	69.3296508789063	-2.91849732398987	3.11070966720581	0.00191722682211548	-0.000355493422830477	0.0103587592020631	0.00354059832170606
1481	69.97900390625	-4.54186916351318	2.9159049987793	-3.08191010844894e-05	-0.0204853005707264	-0.00977104809135199	0.00289124972186983
1482	70.6283493041992	-3.89252042770386	2.85097002983093	-0.00912170019000769	-0.0100957229733467	0.00418994715437293	0.000943203864153475
1483	71.277702331543	-4.21719455718994	3.30551409721375	-0.00944637414067984	0.00418994715437293	0.00516396993771195	0.00126787810586393
1484	69.3296508789063	-2.91849732398987	3.11070966720581	-0.00360223650932312	0.00516396993771195	-3.08191010844894e-05	0.00743668992072344
1485	69.3296508789063	-3.89252042770386	3.04577469825745	-0.00555028254166245	-0.000680167751852423	-0.0117190945893526	-3.08191010844894e-05
1486	67.3816070556641	-2.91849732398987	3.24057936668396	-0.00684897974133492	-0.00425158534198999	-0.00749832857400179	-0.00749832857400179
1487	67.3816070556641	-2.26914882659912	2.85097002983093	-0.00555028254166245	0.00451462110504508	-0.00360223650932312	-0.00619963090866804
1488	69.3296508789063	-3.89252042770386	3.1756443977356	-0.00360223650932312	0.00516396993771195	-0.00684897974133492	-0.00360223650932312
1489	68.680305480957	-3.24317169189453	3.30551409721375	-0.00360223650932312	0.00613799272105098	-0.00457625929266214	0.00256657530553639
1490	68.680305480957	-2.91849732398987	3.1756443977356	0.00354059832170606	-0.00295288790948689	-0.0104203969240189	-0.00100484199356288
1491	70.6283493041992	-2.91849732398987	3.04577469825745	-0.00230353930965066	0.00126787810586393	-0.00879702530801296	0.00191722682211548
1492	70.6283493041992	-2.91849732398987	3.63018846511841	-0.00782300252467394	0.00354059832170606	0.00906006153672934	0.00581331877037883
1493	68.680305480957	-2.91849732398987	2.9159049987793	0.000293855206109583	0.00451462110504508	-0.00490093370899558	0.00678734155371785
1494	71.277702331543	-2.91849732398987	2.85097002983093	0.00808603875339031	-0.00425158534198999	0.00906006153672934	0.00386527273803949
1495	71.9270477294922	-4.86654329299927	3.11070966720581	-0.000355493422830477	-0.00944637414067984	-0.0026282137259841	0.00418994715437293
1496	69.3296508789063	-4.21719455718994	2.9159049987793	0.00159255252219737	-0.0139918150380254	-0.00457625929266214	0.000293855206109583
1497	69.3296508789063	-3.24317169189453	3.11070966720581	-0.000355493422830477	0.00808603875339031	0.00289124972186983	-0.00555028254166245
1498	70.6283493041992	-3.24317169189453	3.63018846511841	0.011982130818069	0.00646266713738441	-0.00587495695799589	-0.0104203969240189
1499	70.6283493041992	-3.89252042770386	3.43538379669189	0.00483929552137852	-0.000355493422830477	0.00613799272105098	0.000943203864153475
1500	68.680305480957	-3.89252042770386	3.1756443977356	0.00256657530553639	-0.00295288790948689	0.000943203864153475	-3.08191010844894e-05
1501	67.3816070556641	-2.91849732398987	3.50031876564026	0.0123068047687411	-0.00425158534198999	-0.00522560812532902	-0.00295288790948689
1502	68.680305480957	-2.91849732398987	3.1756443977356	-0.0026282137259841	0.00970941036939621	0.0113327819854021	0.00126787810586393
1503	71.277702331543	-3.56784605979919	3.43538379669189	-0.00165419070981443	0.000943203864153475	-0.00814767740666866	-0.00230353930965066
1504	70.6283493041992	-3.24317169189453	3.43538379669189	0.00418994715437293	0.000943203864153475	-0.00814767740666866	-0.00165419070981443
1505	70.6283493041992	-3.89252042770386	3.11070966720581	0.00256657530553639	-0.00165419070981443	-0.0113944197073579	-0.00100484199356288
1506	68.680305480957	-2.59382319450378	2.72110033035278	0.00418994715437293	0.00646266713738441	0.00159255252219737	0.00386527273803949
1507	68.680305480957	-3.89252042770386	3.1756443977356	-0.00587495695799589	0.00711201597005129	0.00743668992072344	-0.00782300252467394
1508	71.277702331543	-4.21719455718994	3.1756443977356	0.00483929552137852	0.00126787810586393	-0.00327756232582033	0.000943203864153475
1509	69.97900390625	-4.54186916351318	3.24057936668396	0.00613799272105098	-0.0113944197073579	-0.0026282137259841	0.00418994715437293
1510	69.97900390625	-3.89252042770386	3.37044906616211	0.00483929552137852	-0.0117190945893526	-0.0113944197073579	0.00873538758605719
1511	69.3296508789063	-3.24317169189453	3.43538379669189	-0.00522560812532902	-0.00522560812532902	-3.08191010844894e-05	-0.00360223650932312
1512	70.6283493041992	-3.89252042770386	3.76005816459656	-0.00555028254166245	0.00646266713738441	0.00321592413820326	-0.00230353930965066
1513	68.680305480957	-2.59382319450378	3.37044906616211	-3.08191010844894e-05	0.00386527273803949	0.0022419011220336	-0.00392691092565656
1514	68.680305480957	-2.91849732398987	2.85097002983093	-3.08191010844894e-05	-0.00230353930965066	0.00646266713738441	0.00483929552137852
1515	69.3296508789063	-3.89252042770386	3.11070966720581	-0.00457625929266214	-0.00295288790948689	-0.00684897974133492	-0.00360223650932312
1516	68.0309600830078	-1.94447445869446	3.04577469825745	0.0022419011220336	0.0100340843200684	-0.000680167751852423	0.00418994715437293
1517	70.6283493041992	-3.89252042770386	3.43538379669189	0.000293855206109583	0.00581331877037883	0.0022419011220336	-0.00457625929266214
1518	69.97900390625	-3.89252042770386	3.43538379669189	-0.000355493422830477	0.00678734155371785	-0.00392691092565656	-0.00814767740666866
1519	71.277702331543	-3.24317169189453	2.59123063087463	0.00646266713738441	0.00483929552137852	-0.00230353930965066	0.00386527273803949
1520	71.277702331543	-2.91849732398987	2.3964262008667	0.00483929552137852	0.00451462110504508	-0.00100484199356288	0.0022419011220336
1521	71.277702331543	-3.56784605979919	2.72110033035278	-0.00425158534198999	-0.00295288790948689	0.00126787810586393	-0.00782300252467394
1522	72.5764007568359	-3.56784605979919	3.30551409721375	0.00256657530553639	0.00776136433705688	-0.00619963090866804	0.00516396993771195
1523	69.3296508789063	-2.59382319450378	3.50031876564026	-0.00684897974133492	0.00418994715437293	-0.00749832857400179	-3.08191010844894e-05
1524	68.680305480957	-3.89252042770386	3.56525373458862	0.00321592413820326	-0.00100484199356288	-0.00717365415766835	0.0181509424000978
1525	69.97900390625	-4.21719455718994	3.24057936668396	0.000943203864153475	-0.000680167751852423	-0.00457625929266214	-0.00555028254166245
1526	68.680305480957	-3.24317169189453	2.9159049987793	-0.00100484199356288	-0.00327756232582033	-0.000355493422830477	0.00256657530553639
1527	69.3296508789063	-2.59382319450378	3.04577469825745	-0.00717365415766835	0.00906006153672934	-3.08191010844894e-05	0.000943203864153475
1528	68.0309600830078	-1.94447445869446	3.37044906616211	-0.00327756232582033	0.00743668992072344	0.000943203864153475	0.00126787810586393
1529	68.0309600830078	-2.91849732398987	3.30551409721375	0.00159255252219737	-0.00490093370899558	-0.0117190945893526	0.00646266713738441
1530	66.0829086303711	-2.59382319450378	3.50031876564026	-0.0123684434220195	-0.00360223650932312	-0.000355493422830477	-0.00490093370899558
1531	69.3296508789063	-3.89252042770386	3.43538379669189	-0.00360223650932312	0.00451462110504508	-0.00587495695799589	0.00386527273803949
1532	69.3296508789063	-2.59382319450378	2.98083996772766	-0.00425158534198999	0.00613799272105098	0.00191722682211548	0.000618529506027699
1533	71.277702331543	-3.89252042770386	3.04577469825745	0.00678734155371785	0.00418994715437293	-0.00360223650932312	0.000618529506027699
1534	71.9270477294922	-3.56784605979919	3.11070966720581	0.00289124972186983	0.00386527273803949	0.00126787810586393	0.00711201597005129
1535	69.3296508789063	-1.94447445869446	2.72110033035278	0.00873538758605719	0.00483929552137852	-0.000680167751852423	-0.00457625929266214
1536	69.97900390625	-2.26914882659912	3.11070966720581	0.000293855206109583	0.00581331877037883	-0.00912170019000769	-0.00197886489331722
1537	70.6283493041992	-3.56784605979919	3.56525373458862	0.000293855206109583	0.00386527273803949	0.00646266713738441	-0.00457625929266214
1538	69.3296508789063	-3.89252042770386	3.50031876564026	-0.00425158534198999	0.00418994715437293	0.00191722682211548	-3.08191010844894e-05
1539	71.277702331543	-4.54186916351318	3.11070966720581	0.00289124972186983	-0.00847235135734081	-0.00100484199356288	-0.00587495695799589
1540	69.97900390625	-4.21719455718994	3.43538379669189	-0.000680167751852423	-0.00782300252467394	0.00354059832170606	-0.00749832857400179
1541	70.6283493041992	-4.86654329299927	3.24057936668396	-0.00100484199356288	-0.00847235135734081	-0.00879702530801296	-0.00230353930965066
1542	68.680305480957	-2.59382319450378	3.11070966720581	-0.00100484199356288	-0.000355493422830477	0.000618529506027699	-0.00132951640989631
1543	70.6283493041992	-3.24317169189453	3.56525373458862	-0.00555028254166245	-0.00490093370899558	-0.000680167751852423	-0.00100484199356288
1544	68.680305480957	-3.89252042770386	3.04577469825745	-0.00230353930965066	-0.00132951640989631	-0.00522560812532902	0.00678734155371785
1545	68.680305480957	-3.89252042770386	3.04577469825745	-0.00522560812532902	0.00386527273803949	-0.00879702530801296	0.00646266713738441
1546	69.97900390625	-2.26914882659912	2.9159049987793	-0.00522560812532902	0.00321592413820326	-0.00912170019000769	-0.00425158534198999
1547	67.3816070556641	-2.26914882659912	2.9159049987793	-0.00230353930965066	0.00256657530553639	0.00126787810586393	-0.00197886489331722
1548	68.680305480957	-3.24317169189453	2.98083996772766	-0.00619963090866804	0.00613799272105098	-0.00652430532500148	-0.00490093370899558
1549	69.97900390625	-2.91849732398987	3.1756443977356	0.00548864435404539	-0.00165419070981443	-0.00360223650932312	0.00191722682211548
1550	69.3296508789063	-2.59382319450378	3.04577469825745	0.00289124972186983	0.00516396993771195	0.00126787810586393	0.00906006153672934
1551	69.97900390625	-2.59382319450378	2.656165599823	-0.00392691092565656	-0.00197886489331722	-0.00230353930965066	-0.0026282137259841
1552	71.277702331543	-3.89252042770386	3.11070966720581	-0.00230353930965066	0.00678734155371785	-0.00100484199356288	0.00191722682211548
1553	69.97900390625	-3.89252042770386	3.24057936668396	0.000618529506027699	0.00386527273803949	0.000618529506027699	-0.00490093370899558
1554	69.3296508789063	-3.89252042770386	3.1756443977356	0.0022419011220336	-0.00490093370899558	0.00386527273803949	0.00159255252219737
1555	68.680305480957	-3.56784605979919	3.1756443977356	-3.08191010844894e-05	-0.00944637414067984	0.000293855206109583	0.00613799272105098
1556	69.3296508789063	-4.54186916351318	3.50031876564026	-0.00230353930965066	-0.0104203969240189	-0.00100484199356288	0.000293855206109583
1557	70.6283493041992	-3.89252042770386	3.11070966720581	-0.000355493422830477	0.00289124972186983	0.00938473641872406	-0.00490093370899558
1558	71.277702331543	-3.89252042770386	3.1756443977356	-0.00522560812532902	0.00191722682211548	0.00613799272105098	-0.00749832857400179
1559	69.3296508789063	-3.56784605979919	2.85097002983093	-0.00944637414067984	-0.00392691092565656	0.00970941036939621	-0.00197886489331722
1560	69.3296508789063	-4.21719455718994	3.24057936668396	-0.00425158534198999	-0.00100484199356288	-0.00814767740666866	0.00483929552137852
1561	70.6283493041992	-3.89252042770386	3.30551409721375	-0.00197886489331722	0.00451462110504508	-0.00522560812532902	-0.00912170019000769
1562	69.97900390625	-2.91849732398987	3.24057936668396	-0.00555028254166245	0.00483929552137852	0.00581331877037883	-0.00327756232582033
1563	71.277702331543	-4.21719455718994	3.04577469825745	-3.08191010844894e-05	0.0113327819854021	-0.00197886489331722	0.000293855206109583
1564	69.3296508789063	-2.59382319450378	2.656165599823	0.00386527273803949	0.00159255252219737	-0.0110697457566857	0.00516396993771195
1565	71.9270477294922	-3.89252042770386	2.98083996772766	-3.08191010844894e-05	0.00256657530553639	-0.0143164889886975	0.00289124972186983
1566	69.97900390625	-2.59382319450378	3.1756443977356	-0.00522560812532902	-0.00295288790948689	-0.00197886489331722	-0.00100484199356288
1567	69.3296508789063	-2.91849732398987	3.43538379669189	-0.00327756232582033	-0.000680167751852423	0.00354059832170606	0.000293855206109583
1568	71.277702331543	-4.86654329299927	3.43538379669189	0.00483929552137852	-0.00490093370899558	-0.00327756232582033	-0.000355493422830477
1569	71.277702331543	-5.84056615829468	3.63018846511841	0.000943203864153475	-0.017887907102704	-0.00717365415766835	0.00321592413820326
1570	71.9270477294922	-5.19121742248535	3.43538379669189	0.00321592413820326	-0.00717365415766835	-0.00392691092565656	0.00191722682211548
1571	69.97900390625	-3.56784605979919	3.04577469825745	0.00646266713738441	-0.0113944197073579	-0.00295288790948689	-0.00522560812532902
1572	68.680305480957	-3.24317169189453	3.1756443977356	-0.00327756232582033	0.00418994715437293	-0.00165419070981443	-0.00165419070981443
1573	69.3296508789063	-3.89252042770386	3.24057936668396	-0.00457625929266214	0.00483929552137852	0.00743668992072344	0.00159255252219737
1574	68.0309600830078	-4.86654329299927	3.43538379669189	-3.08191010844894e-05	-0.00165419070981443	0.00191722682211548	0.00613799272105098
1575	68.0309600830078	-2.91849732398987	3.50031876564026	-0.00327756232582033	-0.00165419070981443	0.00808603875339031	0.00613799272105098
1576	70.6283493041992	-4.21719455718994	3.43538379669189	0.0142548503354192	0.0022419011220336	0.00191722682211548	0.000943203864153475
1577	71.9270477294922	-4.54186916351318	3.04577469825745	-0.00132951640989631	0.00321592413820326	-0.00392691092565656	-0.00490093370899558
1578	70.6283493041992	-3.89252042770386	2.9159049987793	-3.08191010844894e-05	0.0126314787194133	-0.00490093370899558	-0.00944637414067984
1579	71.277702331543	-4.21719455718994	3.04577469825745	0.00581331877037883	0.00483929552137852	0.000618529506027699	0.00354059832170606
1580	70.6283493041992	-4.54186916351318	3.24057936668396	-0.00587495695799589	0.00159255252219737	-0.0026282137259841	-0.0113944197073579
1581	69.3296508789063	-4.54186916351318	3.56525373458862	-0.00425158534198999	0.00678734155371785	-0.00749832857400179	0.00321592413820326
1582	70.6283493041992	-3.89252042770386	2.9159049987793	-0.00327756232582033	0.00548864435404539	-0.00230353930965066	0.0022419011220336
1583	70.6283493041992	-5.84056615829468	3.1756443977356	-0.00684897974133492	0.00159255252219737	-0.00490093370899558	0.00321592413820326
1584	69.3296508789063	-4.54186916351318	2.98083996772766	-0.00132951640989631	-0.00360223650932312	-0.00944637414067984	-0.00197886489331722
1585	71.277702331543	-4.54186916351318	2.9159049987793	-0.000680167751852423	-0.00587495695799589	-0.00392691092565656	0.000293855206109583
1586	69.3296508789063	-3.89252042770386	3.24057936668396	-3.08191010844894e-05	0.00191722682211548	-0.00587495695799589	0.00321592413820326
1587	69.97900390625	-4.21719455718994	3.30551409721375	-0.00425158534198999	-0.00197886489331722	-0.00392691092565656	0.00873538758605719
1588	68.0309600830078	-4.21719455718994	3.1756443977356	-0.0110697457566857	0.00776136433705688	-0.000355493422830477	0.011982130818069
1589	69.97900390625	-4.21719455718994	3.04577469825745	-0.0026282137259841	0.00386527273803949	-0.00295288790948689	0.00873538758605719
1590	70.6283493041992	-4.54186916351318	3.11070966720581	0.000293855206109583	-0.00879702530801296	0.0022419011220336	0.00808603875339031
1591	71.277702331543	-4.86654329299927	3.1756443977356	0.000943203864153475	0.00126787810586393	0.00126787810586393	0.0022419011220336
1592	70.6283493041992	-3.56784605979919	2.78603529930115	-0.000355493422830477	-0.0026282137259841	0.00711201597005129	0.00386527273803949
1593	69.97900390625	-3.24317169189453	2.9159049987793	0.00159255252219737	0.00873538758605719	-0.00912170019000769	0.00516396993771195
1594	72.5764007568359	-4.86654329299927	3.1756443977356	0.00516396993771195	0.00126787810586393	0.00711201597005129	0.0113327819854021
1595	68.680305480957	-2.59382319450378	2.72110033035278	0.0223717093467712	-0.00327756232582033	-0.00425158534198999	-0.00100484199356288
1596	71.9270477294922	-5.19121742248535	3.1756443977356	0.00289124972186983	-0.00522560812532902	-0.00912170019000769	-0.00392691092565656
1597	70.6283493041992	-5.19121742248535	3.37044906616211	0.00678734155371785	0.00451462110504508	-0.00555028254166245	-0.00295288790948689
1598	71.277702331543	-6.16524076461792	3.24057936668396	-0.00425158534198999	-0.000355493422830477	0.00678734155371785	-0.00360223650932312
1599	71.277702331543	-5.51589202880859	3.04577469825745	0.00581331877037883	-3.08191010844894e-05	0.000618529506027699	-0.00360223650932312
1600	71.9270477294922	-4.54186916351318	3.50031876564026	0.00321592413820326	-0.000355493422830477	-0.00230353930965066	-0.00132951640989631
1601	71.277702331543	-4.54186916351318	3.04577469825745	-0.00327756232582033	0.00776136433705688	-0.00684897974133492	0.00126787810586393
1602	67.3816070556641	-3.24317169189453	2.78603529930115	-0.0100957229733467	0.00451462110504508	-0.00100484199356288	-0.000355493422830477
1603	68.680305480957	-4.54186916351318	3.11070966720581	-0.000355493422830477	0.00581331877037883	-0.00327756232582033	-0.000680167751852423
1604	69.3296508789063	-3.89252042770386	3.1756443977356	-0.00360223650932312	0.0022419011220336	-0.00392691092565656	-0.00132951640989631
1605	68.680305480957	-3.89252042770386	3.04577469825745	0.00678734155371785	-0.00587495695799589	-0.00522560812532902	0.00289124972186983
1606	71.277702331543	-4.86654329299927	3.43538379669189	-0.00165419070981443	-0.00555028254166245	-0.00782300252467394	-0.00652430532500148
1607	70.6283493041992	-4.54186916351318	2.85097002983093	0.00354059832170606	-0.0026282137259841	-0.00879702530801296	0.00256657530553639
1608	71.277702331543	-3.89252042770386	2.85097002983093	-0.0100957229733467	-0.00587495695799589	-0.00717365415766835	0.000943203864153475
1609	68.680305480957	-3.56784605979919	3.04577469825745	0.00906006153672934	-0.00912170019000769	-0.00490093370899558	0.00841071270406246
1610	68.680305480957	-3.56784605979919	2.85097002983093	0.00256657530553639	-0.00749832857400179	-0.00132951640989631	0.00386527273803949
1611	71.9270477294922	-5.19121742248535	3.04577469825745	-0.00522560812532902	-0.00782300252467394	-3.08191010844894e-05	0.00289124972186983
1612	71.277702331543	-5.84056615829468	3.30551409721375	-0.00457625929266214	-0.0113944197073579	0.00321592413820326	-0.00360223650932312
1613	69.97900390625	-4.54186916351318	3.04577469825745	-0.00684897974133492	-0.0104203969240189	0.00321592413820326	0.00581331877037883
1614	70.6283493041992	-3.56784605979919	2.85097002983093	-0.00197886489331722	-0.00684897974133492	0.00354059832170606	0.00841071270406246
1615	69.97900390625	-3.89252042770386	3.11070966720581	-0.00100484199356288	-0.00100484199356288	-0.00100484199356288	-3.08191010844894e-05
1616	69.97900390625	-3.89252042770386	2.98083996772766	-0.000680167751852423	-0.00587495695799589	0.00483929552137852	-0.00132951640989631
1617	68.0309600830078	-4.21719455718994	3.04577469825745	-0.00392691092565656	0.00841071270406246	0.00418994715437293	0.00776136433705688
1618	68.680305480957	-3.56784605979919	3.11070966720581	-0.00717365415766835	0.00581331877037883	0.00159255252219737	0.00159255252219737
1619	70.6283493041992	-3.56784605979919	3.11070966720581	0.0142548503354192	0.00418994715437293	-0.00522560812532902	-0.00684897974133492
1620	71.9270477294922	-4.54186916351318	3.04577469825745	-0.00360223650932312	0.00841071270406246	0.00126787810586393	0.00613799272105098
1621	71.9270477294922	-4.21719455718994	2.9159049987793	-0.000355493422830477	0.00808603875339031	-0.00490093370899558	-0.0100957229733467
1622	69.97900390625	-3.56784605979919	2.98083996772766	0.00256657530553639	0.00418994715437293	-0.00977104809135199	-0.00977104809135199
1623	71.277702331543	-2.91849732398987	2.78603529930115	-0.00425158534198999	0.012956153601408	-0.00912170019000769	-0.0133424662053585
1624	69.97900390625	-4.54186916351318	3.24057936668396	-0.00944637414067984	0.00970941036939621	-0.0100957229733467	-0.00847235135734081
1625	70.6283493041992	-3.56784605979919	3.24057936668396	0.00321592413820326	0.00808603875339031	-0.00879702530801296	-0.00717365415766835
1626	71.277702331543	-4.54186916351318	3.56525373458862	0.00256657530553639	0.00451462110504508	0.00159255252219737	-0.0026282137259841
1627	70.6283493041992	-4.86654329299927	2.85097002983093	-0.00165419070981443	-0.00684897974133492	-0.0139918150380254	-0.00230353930965066
1628	68.680305480957	-3.89252042770386	2.85097002983093	-0.00522560812532902	-0.00132951640989631	0.00126787810586393	-0.00652430532500148
1629	69.3296508789063	-3.56784605979919	3.04577469825745	-0.00132951640989631	0.0022419011220336	-0.00490093370899558	-0.00490093370899558
1630	68.680305480957	-3.89252042770386	2.9159049987793	0.000943203864153475	0.00191722682211548	-0.00327756232582033	-0.00327756232582033
1631	68.0309600830078	-2.91849732398987	3.04577469825745	-0.00977104809135199	0.00678734155371785	-0.00619963090866804	-0.00619963090866804
1632	69.3296508789063	-4.21719455718994	3.37044906616211	-0.00912170019000769	0.00970941036939621	0.000293855206109583	0.00418994715437293
1633	69.3296508789063	-3.89252042770386	3.1756443977356	-0.00197886489331722	0.00613799272105098	-0.00295288790948689	-3.08191010844894e-05
1634	68.680305480957	-3.89252042770386	2.52629590034485	0.00418994715437293	0.00678734155371785	-0.0026282137259841	-0.00295288790948689
1635	71.277702331543	-4.54186916351318	2.78603529930115	0.0136055024340749	-0.0126931173726916	-0.000355493422830477	-0.00295288790948689
1636	70.6283493041992	-3.24317169189453	2.59123063087463	-0.00100484199356288	-3.08191010844894e-05	0.0022419011220336	0.0022419011220336
1637	69.97900390625	-3.24317169189453	2.59123063087463	-0.000355493422830477	0.00841071270406246	-0.00230353930965066	0.00126787810586393
1638	69.3296508789063	-2.91849732398987	2.78603529930115	-0.00230353930965066	0.000618529506027699	0.00451462110504508	0.00191722682211548
1639	69.3296508789063	-2.91849732398987	2.52629590034485	0.00256657530553639	0.000293855206109583	-0.00295288790948689	0.000293855206109583
1640	69.3296508789063	-2.26914882659912	2.78603529930115	0.00289124972186983	-3.08191010844894e-05	0.0145795252174139	-0.00132951640989631
1641	69.97900390625	-4.54186916351318	3.1756443977356	-0.00197886489331722	-0.00879702530801296	0.000293855206109583	0.00159255252219737
1642	69.97900390625	-5.19121742248535	3.24057936668396	-0.0126931173726916	-0.00847235135734081	-0.00847235135734081	0.00191722682211548
1643	69.3296508789063	-4.21719455718994	2.85097002983093	-0.00392691092565656	-0.00392691092565656	0.000618529506027699	0.00191722682211548
1644	71.277702331543	-3.89252042770386	3.24057936668396	-0.00912170019000769	0.00418994715437293	-0.00652430532500148	0.00548864435404539
1645	69.97900390625	-3.24317169189453	3.50031876564026	-0.00392691092565656	0.00191722682211548	-0.00912170019000769	0.00126787810586393
1646	70.6283493041992	-3.24317169189453	2.98083996772766	-0.0159398596733809	-0.00490093370899558	-0.00782300252467394	-0.000680167751852423
1647	66.0829086303711	-3.24317169189453	3.11070966720581	-0.00977104809135199	-0.000355493422830477	-0.00457625929266214	-0.00652430532500148
1648	67.3816070556641	-3.89252042770386	3.43538379669189	-0.00392691092565656	0.0022419011220336	-0.000355493422830477	-0.00327756232582033
1649	70.6283493041992	-3.89252042770386	3.1756443977356	0.00256657530553639	0.00613799272105098	0.000943203864153475	0.00386527273803949
1650	69.3296508789063	-4.21719455718994	3.43538379669189	0.00906006153672934	0.00483929552137852	-0.00555028254166245	0.00126787810586393
1651	69.97900390625	-3.56784605979919	3.11070966720581	-0.00165419070981443	0.00321592413820326	-0.00425158534198999	0.00581331877037883
1652	69.3296508789063	-2.91849732398987	2.85097002983093	-0.00392691092565656	0.00873538758605719	-0.00457625929266214	0.00321592413820326
1653	71.277702331543	-4.54186916351318	2.9159049987793	0.00321592413820326	0.00678734155371785	-0.000355493422830477	-0.0100957229733467
1654	69.3296508789063	-3.56784605979919	3.43538379669189	0.01100810803473	0.00516396993771195	0.00970941036939621	-0.0104203969240189
1655	71.277702331543	-4.21719455718994	2.98083996772766	0.0100340843200684	-0.00944637414067984	0.00126787810586393	0.00451462110504508
1656	69.97900390625	-3.24317169189453	3.04577469825745	0.0116574559360743	0.00289124972186983	0.000943203864153475	-0.0026282137259841
1657	69.3296508789063	-4.21719455718994	3.56525373458862	0.00646266713738441	0.000618529506027699	0.000618529506027699	-0.00652430532500148
1658	70.6283493041992	-4.86654329299927	3.11070966720581	-0.00100484199356288	0.000943203864153475	-0.00230353930965066	-0.0110697457566857
1659	69.97900390625	-3.56784605979919	2.9159049987793	-0.00197886489331722	-0.0026282137259841	0.00873538758605719	-0.0123684434220195
1660	68.680305480957	-3.56784605979919	2.9159049987793	0.00256657530553639	0.00516396993771195	-0.00165419070981443	0.000943203864153475
1661	69.97900390625	-3.56784605979919	3.11070966720581	0.000293855206109583	-0.000355493422830477	0.000618529506027699	-0.00197886489331722
1662	69.97900390625	-4.54186916351318	3.37044906616211	-0.00587495695799589	0.00191722682211548	0.00451462110504508	-0.00100484199356288
1663	68.0309600830078	-3.89252042770386	3.37044906616211	-0.00879702530801296	0.00548864435404539	-0.00587495695799589	0.00386527273803949
1664	66.7322616577148	-2.59382319450378	2.98083996772766	-0.00425158534198999	0.00321592413820326	0.000943203864153475	0.00126787810586393
1665	69.97900390625	-4.54186916351318	3.1756443977356	-0.00295288790948689	-0.00230353930965066	-0.00295288790948689	-0.000355493422830477
1666	68.680305480957	-2.91849732398987	2.78603529930115	-3.08191010844894e-05	0.00451462110504508	-0.000680167751852423	0.000618529506027699
1667	69.97900390625	-4.21719455718994	2.98083996772766	-0.00230353930965066	0.00906006153672934	0.00126787810586393	-0.00132951640989631
1668	71.277702331543	-4.21719455718994	2.98083996772766	0.000618529506027699	0.00646266713738441	-0.00782300252467394	-0.00132951640989631
1669	71.277702331543	-4.54186916351318	3.24057936668396	-0.0026282137259841	0.00776136433705688	-0.00100484199356288	-3.08191010844894e-05
1670	71.277702331543	-4.21719455718994	3.37044906616211	0.011982130818069	-3.08191010844894e-05	-0.00684897974133492	0.00386527273803949
1671	70.6283493041992	-3.89252042770386	3.04577469825745	-0.00490093370899558	-0.00749832857400179	-0.00100484199356288	0.00289124972186983
1672	69.97900390625	-4.21719455718994	3.1756443977356	-0.00230353930965066	0.00159255252219737	-0.00619963090866804	0.00711201597005129
1673	69.3296508789063	-4.21719455718994	2.9159049987793	-0.00619963090866804	-0.00717365415766835	-0.00327756232582033	-0.00165419070981443
1674	70.6283493041992	-5.19121742248535	3.1756443977356	0.00159255252219737	-0.00619963090866804	0.00613799272105098	0.0213976856321096
1675	69.97900390625	-3.56784605979919	3.04577469825745	0.00516396993771195	0.000293855206109583	-0.00295288790948689	0.000618529506027699
1676	68.0309600830078	-3.89252042770386	3.43538379669189	-0.00165419070981443	-0.00457625929266214	-0.000355493422830477	0.00516396993771195
1677	69.3296508789063	-4.54186916351318	3.1756443977356	-0.0113944197073579	0.00483929552137852	-0.00555028254166245	0.00126787810586393
1678	68.680305480957	-4.21719455718994	3.11070966720581	0.0171769186854362	0.00483929552137852	0.00126787810586393	0.0103587592020631
1679	70.6283493041992	-4.21719455718994	3.11070966720581	-0.00100484199356288	0.00126787810586393	0.00418994715437293	0.00321592413820326
1680	69.97900390625	-3.56784605979919	3.24057936668396	0.00970941036939621	-0.00100484199356288	-0.00132951640989631	0.000293855206109583
1681	69.3296508789063	-3.24317169189453	3.1756443977356	-0.00165419070981443	0.000293855206109583	-0.0026282137259841	0.00289124972186983
1682	72.5764007568359	-4.54186916351318	3.43538379669189	-0.0156151866540313	0.00776136433705688	0.00159255252219737	-3.08191010844894e-05
1683	70.6283493041992	-3.89252042770386	3.24057936668396	-0.00230353930965066	0.00613799272105098	0.000618529506027699	0.00906006153672934
1684	69.97900390625	-4.21719455718994	3.30551409721375	-0.00555028254166245	0.00516396993771195	-0.00457625929266214	0.0022419011220336
1685	69.3296508789063	-3.56784605979919	3.11070966720581	0.00354059832170606	-0.00555028254166245	-0.00360223650932312	-0.00425158534198999
1686	69.3296508789063	-3.89252042770386	3.30551409721375	-0.00230353930965066	0.00159255252219737	0.0022419011220336	0.000618529506027699
1687	71.277702331543	-5.51589202880859	3.50031876564026	-0.00847235135734081	0.00256657530553639	-0.00132951640989631	-0.00684897974133492
1688	70.6283493041992	-5.19121742248535	3.43538379669189	-0.00230353930965066	-0.00230353930965066	-0.00587495695799589	-0.00165419070981443
1689	70.6283493041992	-4.86654329299927	3.1756443977356	-0.00197886489331722	0.00386527273803949	-0.00879702530801296	-0.00360223650932312
1690	70.6283493041992	-3.56784605979919	2.98083996772766	0.00256657530553639	-0.0026282137259841	-0.0113944197073579	0.00386527273803949
1691	69.97900390625	-4.21719455718994	3.11070966720581	-0.00360223650932312	-0.00100484199356288	-0.00619963090866804	-0.00132951640989631
1692	67.3816070556641	-4.54186916351318	3.30551409721375	-0.00327756232582033	0.00873538758605719	0.000618529506027699	-0.00360223650932312
1693	67.3816070556641	-3.24317169189453	2.9159049987793	-0.00295288790948689	0.00126787810586393	-0.000680167751852423	0.00516396993771195
1694	71.9270477294922	-3.89252042770386	2.98083996772766	-0.00197886489331722	0.00126787810586393	-0.00230353930965066	0.00126787810586393
1695	69.3296508789063	-3.24317169189453	3.24057936668396	0.00191722682211548	-0.00717365415766835	0.00678734155371785	-0.00197886489331722
1696	72.5764007568359	-4.54186916351318	2.85097002983093	0.00126787810586393	-0.00100484199356288	-0.00717365415766835	-0.000680167751852423
1697	71.9270477294922	-3.56784605979919	2.656165599823	-0.00490093370899558	-0.00360223650932312	0.000293855206109583	-0.00879702530801296
1698	71.277702331543	-3.56784605979919	2.72110033035278	-0.00327756232582033	0.00386527273803949	-0.000355493422830477	0.00191722682211548
1699	71.277702331543	-4.21719455718994	2.9159049987793	0.000293855206109583	-0.00360223650932312	-0.00165419070981443	-0.00392691092565656
1700	71.277702331543	-4.21719455718994	3.24057936668396	-0.00392691092565656	-0.00295288790948689	0.00451462110504508	-0.00132951640989631
1701	71.277702331543	-4.86654329299927	3.50031876564026	0.00711201597005129	-0.00555028254166245	-0.00522560812532902	-0.000680167751852423
1702	69.3296508789063	-4.21719455718994	3.30551409721375	-0.00652430532500148	-0.0100957229733467	0.00646266713738441	-0.000355493422830477
1703	71.277702331543	-5.19121742248535	3.04577469825745	-0.00327756232582033	-0.0100957229733467	-0.00100484199356288	-0.00132951640989631
1704	71.277702331543	-3.89252042770386	3.11070966720581	-0.00457625929266214	-0.00132951640989631	-0.00587495695799589	0.000943203864153475
1705	69.97900390625	-3.24317169189453	3.11070966720581	-0.00230353930965066	-0.00295288790948689	-0.00749832857400179	0.00581331877037883
1706	70.6283493041992	-4.21719455718994	3.43538379669189	-0.00847235135734081	-0.000680167751852423	-0.00814767740666866	0.00516396993771195
1707	68.0309600830078	-3.89252042770386	3.1756443977356	-0.0130177913233638	-0.00100484199356288	-0.00360223650932312	0.00321592413820326
1708	68.680305480957	-3.24317169189453	3.56525373458862	-0.00977104809135199	-0.000355493422830477	-0.00587495695799589	0.00289124972186983
1709	69.3296508789063	-2.91849732398987	2.98083996772766	-0.00295288790948689	0.00289124972186983	0.00841071270406246	0.00483929552137852
1710	69.3296508789063	-3.24317169189453	2.9159049987793	0.00483929552137852	0.00646266713738441	-0.0113944197073579	0.00743668992072344
1711	71.277702331543	-3.56784605979919	2.85097002983093	0.00646266713738441	-0.00652430532500148	-0.00522560812532902	0.00516396993771195
1712	69.97900390625	-4.21719455718994	2.98083996772766	0.0145795252174139	0.00191722682211548	-0.0026282137259841	-0.0139918150380254
1713	69.97900390625	-3.24317169189453	2.78603529930115	0.00159255252219737	-0.0026282137259841	-0.00165419070981443	0.00386527273803949
1714	69.97900390625	-3.56784605979919	3.11070966720581	0.00808603875339031	-3.08191010844894e-05	-0.00132951640989631	0.000618529506027699
1715	69.97900390625	-3.89252042770386	3.50031876564026	0.00646266713738441	0.00321592413820326	-0.0026282137259841	0.00646266713738441
1716	71.277702331543	-4.86654329299927	2.9159049987793	0.0136055024340749	0.00289124972186983	-0.00132951640989631	-0.00879702530801296
1717	70.6283493041992	-4.54186916351318	2.52629590034485	0.00191722682211548	-0.000680167751852423	-0.00295288790948689	-0.00490093370899558
1718	69.97900390625	-4.21719455718994	2.98083996772766	0.00191722682211548	-0.00425158534198999	0.000943203864153475	-0.00847235135734081
1719	70.6283493041992	-3.89252042770386	2.9159049987793	0.00354059832170606	-0.000680167751852423	0.00289124972186983	0.00191722682211548
1720	71.277702331543	-4.54186916351318	3.24057936668396	-0.00165419070981443	0.00126787810586393	-0.00425158534198999	-3.08191010844894e-05
1721	68.680305480957	-4.21719455718994	3.43538379669189	-0.00425158534198999	0.00548864435404539	-0.000355493422830477	0.00321592413820326
1722	66.7322616577148	-3.56784605979919	3.11070966720581	-0.0117190945893526	0.00126787810586393	-0.000355493422830477	-0.00132951640989631
1723	68.0309600830078	-3.56784605979919	2.78603529930115	-0.00684897974133492	0.00841071270406246	-0.00360223650932312	-3.08191010844894e-05
1724	71.277702331543	-4.54186916351318	3.1756443977356	-0.00197886489331722	0.0113327819854021	0.00256657530553639	0.00418994715437293
1725	69.97900390625	-3.56784605979919	3.04577469825745	0.00256657530553639	0.00451462110504508	-0.00847235135734081	0.00581331877037883
1726	71.277702331543	-4.21719455718994	2.9159049987793	-0.00100484199356288	-0.00360223650932312	-0.00230353930965066	0.00256657530553639
1727	69.3296508789063	-3.89252042770386	2.78603529930115	-0.00587495695799589	0.00191722682211548	-0.00555028254166245	0.000293855206109583
1728	68.680305480957	-3.24317169189453	3.04577469825745	-0.00327756232582033	-0.00230353930965066	-0.0110697457566857	-0.00457625929266214
1729	69.3296508789063	-3.89252042770386	2.98083996772766	-0.000680167751852423	0.0022419011220336	-0.00100484199356288	0.00451462110504508
1730	69.3296508789063	-3.56784605979919	2.78603529930115	-0.000355493422830477	-0.00327756232582033	-0.00977104809135199	-0.00782300252467394
1731	69.3296508789063	-4.54186916351318	2.85097002983093	-0.00457625929266214	-0.00717365415766835	-3.08191010844894e-05	-0.00652430532500148
1732	71.9270477294922	-6.16524076461792	3.1756443977356	0.00256657530553639	-0.0113944197073579	0.00159255252219737	-0.00490093370899558
1733	69.97900390625	-5.84056615829468	3.30551409721375	0.00256657530553639	0.00256657530553639	0.00516396993771195	-0.00327756232582033
1734	70.6283493041992	-3.89252042770386	3.30551409721375	0.00613799272105098	-0.00587495695799589	-0.00425158534198999	-0.00230353930965066
1735	70.6283493041992	-4.54186916351318	3.50031876564026	-0.000680167751852423	-0.00197886489331722	-0.00165419070981443	0.00841071270406246
1736	68.680305480957	-3.89252042770386	3.11070966720581	-0.00457625929266214	-0.00392691092565656	-0.0100957229733467	-3.08191010844894e-05
1737	66.7322616577148	-4.54186916351318	3.04577469825745	0.00646266713738441	0.0022419011220336	0.00970941036939621	-0.00100484199356288
1738	67.3816070556641	-3.56784605979919	3.1756443977356	-0.00587495695799589	0.00776136433705688	0.00191722682211548	-0.000680167751852423
1739	69.3296508789063	-3.89252042770386	2.98083996772766	0.00321592413820326	0.00646266713738441	0.00678734155371785	0.00938473641872406
1740	69.97900390625	-3.56784605979919	3.1756443977356	0.00548864435404539	-0.000680167751852423	0.000943203864153475	-0.00490093370899558
1741	70.6283493041992	-5.19121742248535	3.43538379669189	-0.00165419070981443	0.000293855206109583	-0.00425158534198999	0.00256657530553639
1742	69.97900390625	-3.89252042770386	2.72110033035278	-0.00392691092565656	0.00418994715437293	-0.00652430532500148	-0.00490093370899558
1743	69.3296508789063	-3.56784605979919	3.04577469825745	0.000943203864153475	0.0103587592020631	0.000618529506027699	-0.00132951640989631
1744	69.97900390625	-3.89252042770386	3.1756443977356	-0.00522560812532902	0.00841071270406246	-0.00327756232582033	0.00418994715437293
1745	71.277702331543	-5.19121742248535	3.43538379669189	-0.00165419070981443	0.00841071270406246	-0.0120437685400248	-0.00197886489331722
1746	71.9270477294922	-5.19121742248535	3.43538379669189	0.00646266713738441	0.0022419011220336	-0.00555028254166245	-0.000680167751852423
1747	69.97900390625	-4.86654329299927	3.56525373458862	-0.00522560812532902	0.000618529506027699	0.00289124972186983	0.000618529506027699
1748	69.97900390625	-6.16524076461792	3.24057936668396	0.000943203864153475	-0.00100484199356288	-0.00847235135734081	-0.00165419070981443
1749	71.277702331543	-5.19121742248535	3.11070966720581	0.000618529506027699	0.0022419011220336	-0.00912170019000769	0.000943203864153475
1750	70.6283493041992	-4.86654329299927	3.11070966720581	0.00776136433705688	-0.00197886489331722	-0.00490093370899558	-0.00230353930965066
1751	68.680305480957	-4.21719455718994	2.9159049987793	-0.00392691092565656	-0.00360223650932312	0.00646266713738441	0.00516396993771195
1752	66.0829086303711	-3.89252042770386	2.98083996772766	-0.0104203969240189	0.0113327819854021	-0.000680167751852423	-0.00327756232582033
1753	68.680305480957	-4.86654329299927	3.43538379669189	-0.00197886489331722	0.00776136433705688	-0.000680167751852423	0.000943203864153475
1754	68.0309600830078	-4.21719455718994	3.1756443977356	0.00191722682211548	0.000618529506027699	0.00873538758605719	0.000293855206109583
1755	71.9270477294922	-4.86654329299927	2.72110033035278	-0.00165419070981443	-0.00425158534198999	-0.00457625929266214	-0.00425158534198999
1756	69.3296508789063	-3.89252042770386	2.78603529930115	-0.00132951640989631	0.00354059832170606	-0.0026282137259841	0.00289124972186983
1757	69.3296508789063	-3.89252042770386	2.72110033035278	-0.00197886489331722	0.00256657530553639	0.00646266713738441	-0.0100957229733467
1758	70.6283493041992	-3.89252042770386	3.04577469825745	-0.00360223650932312	0.00906006153672934	-0.00132951640989631	-0.00295288790948689
1759	69.3296508789063	-3.24317169189453	2.98083996772766	0.00418994715437293	0.00386527273803949	-0.00295288790948689	0.00159255252219737
1760	69.97900390625	-4.21719455718994	3.56525373458862	0.00256657530553639	-0.00165419070981443	-0.0107450718060136	-0.00392691092565656
1761	69.97900390625	-4.86654329299927	3.11070966720581	-3.08191010844894e-05	0.00191722682211548	-0.00197886489331722	-0.00814767740666866
1762	69.97900390625	-5.84056615829468	3.11070966720581	0.00256657530553639	-0.00327756232582033	-0.00425158534198999	-0.00392691092565656
1763	69.97900390625	-5.19121742248535	2.98083996772766	-0.0026282137259841	-0.00100484199356288	0.00256657530553639	-0.00977104809135199
1764	68.680305480957	-4.21719455718994	3.11070966720581	0.00256657530553639	0.0100340843200684	-0.00879702530801296	-0.00132951640989631
1765	71.277702331543	-5.19121742248535	3.43538379669189	0.000618529506027699	0.0022419011220336	-0.0113944197073579	-0.00360223650932312
1766	68.680305480957	-3.89252042770386	3.37044906616211	-0.00944637414067984	-0.00230353930965066	-0.0026282137259841	0.00418994715437293
1767	67.3816070556641	-4.86654329299927	3.50031876564026	-0.00555028254166245	0.00451462110504508	-0.00457625929266214	0.0149041991680861
1768	68.680305480957	-4.86654329299927	3.04577469825745	-0.0107450718060136	-0.000680167751852423	-0.00749832857400179	-0.000680167751852423
1769	70.6283493041992	-4.86654329299927	3.1756443977356	-0.00100484199356288	-0.00197886489331722	0.000293855206109583	0.00548864435404539
1770	71.9270477294922	-4.54186916351318	3.04577469825745	-0.00165419070981443	-0.00977104809135199	-0.00879702530801296	0.00743668992072344
1771	69.97900390625	-4.86654329299927	3.1756443977356	-0.000355493422830477	0.00126787810586393	-0.00717365415766835	-0.00100484199356288
1772	69.3296508789063	-4.21719455718994	2.85097002983093	-0.00490093370899558	-0.000680167751852423	-0.00717365415766835	0.00548864435404539
1773	71.277702331543	-4.54186916351318	2.98083996772766	-0.00425158534198999	0.0022419011220336	-0.00717365415766835	-0.00197886489331722
1774	69.97900390625	-4.86654329299927	3.24057936668396	0.00906006153672934	0.00418994715437293	0.00126787810586393	0.00256657530553639
1775	69.97900390625	-3.56784605979919	2.72110033035278	0.0113327819854021	0.000943203864153475	-0.000680167751852423	0.00613799272105098
1776	68.680305480957	-5.19121742248535	3.04577469825745	0.0200989879667759	-0.00197886489331722	-0.00360223650932312	0.00191722682211548
1777	72.5764007568359	-6.81458902359009	3.30551409721375	-0.00587495695799589	-0.00132951640989631	-3.08191010844894e-05	-0.0026282137259841
1778	70.6283493041992	-5.51589202880859	2.9159049987793	0.0132808275520802	-0.0100957229733467	0.000293855206109583	-0.00327756232582033
1779	70.6283493041992	-4.54186916351318	3.1756443977356	0.00321592413820326	0.00743668992072344	0.00613799272105098	0.00126787810586393
1780	68.680305480957	-3.24317169189453	3.11070966720581	0.000943203864153475	-0.00230353930965066	-0.00100484199356288	-0.00587495695799589
1781	67.3816070556641	-3.56784605979919	2.9159049987793	0.00354059832170606	0.00548864435404539	-0.00295288790948689	-3.08191010844894e-05
1782	68.0309600830078	-4.86654329299927	2.98083996772766	-0.00977104809135199	0.00711201597005129	-0.00100484199356288	-0.00295288790948689
1783	68.0309600830078	-3.89252042770386	3.1756443977356	-0.0026282137259841	0.0116574559360743	-0.00132951640989631	0.0022419011220336
1784	69.3296508789063	-3.56784605979919	2.98083996772766	-0.00522560812532902	0.000618529506027699	-0.0149658378213644	-0.0026282137259841
1785	69.3296508789063	-2.59382319450378	3.1756443977356	0.00451462110504508	0.000943203864153475	0.00451462110504508	-0.0113944197073579
1786	68.680305480957	-3.89252042770386	3.82499313354492	-0.00197886489331722	-0.00457625929266214	-0.00295288790948689	-0.00555028254166245
1787	70.6283493041992	-4.54186916351318	3.04577469825745	-0.00360223650932312	0.00418994715437293	0.000618529506027699	-0.00944637414067984
1788	68.0309600830078	-3.24317169189453	2.52629590034485	-0.00684897974133492	-0.00425158534198999	-0.00684897974133492	-0.00912170019000769
1789	69.97900390625	-3.89252042770386	2.9159049987793	0.00256657530553639	0.0022419011220336	-0.00490093370899558	0.00483929552137852
1790	69.3296508789063	-3.24317169189453	2.59123063087463	0.00191722682211548	-0.00360223650932312	-0.00522560812532902	0.00159255252219737
1791	68.680305480957	-3.56784605979919	2.9159049987793	0.00289124972186983	-0.00490093370899558	-0.00555028254166245	0.00678734155371785
1792	71.277702331543	-4.86654329299927	3.24057936668396	0.00126787810586393	-0.00100484199356288	0.00418994715437293	-0.00425158534198999
1793	69.97900390625	-5.51589202880859	3.37044906616211	-0.00100484199356288	0.00126787810586393	0.000293855206109583	0.00191722682211548
1794	69.3296508789063	-3.89252042770386	2.78603529930115	0.0113327819854021	-0.00100484199356288	0.0022419011220336	0.0022419011220336
1795	68.0309600830078	-3.24317169189453	3.04577469825745	-0.00165419070981443	-0.00879702530801296	0.00126787810586393	0.000618529506027699
1796	69.3296508789063	-4.21719455718994	3.1756443977356	0.00321592413820326	0.00126787810586393	-0.00327756232582033	0.00418994715437293
1797	68.0309600830078	-4.21719455718994	3.24057936668396	-0.00782300252467394	0.00841071270406246	0.000293855206109583	-0.00425158534198999
1798	66.7322616577148	-4.54186916351318	3.50031876564026	-0.0120437685400248	0.00678734155371785	-0.00847235135734081	0.00321592413820326
1799	68.0309600830078	-3.56784605979919	3.24057936668396	-0.00847235135734081	-0.00132951640989631	0.00808603875339031	0.0022419011220336
1800	69.3296508789063	-2.91849732398987	2.72110033035278	-0.00132951640989631	0.00613799272105098	0.0022419011220336	-0.00132951640989631
1801	71.277702331543	-3.89252042770386	2.9159049987793	0.00191722682211548	0.000618529506027699	-0.00100484199356288	0.00418994715437293
1802	69.3296508789063	-2.91849732398987	2.85097002983093	-0.00879702530801296	0.00646266713738441	0.00126787810586393	-0.00197886489331722
1803	69.3296508789063	-2.91849732398987	2.78603529930115	-0.00555028254166245	-0.000680167751852423	-0.00132951640989631	0.00906006153672934
1804	71.277702331543	-3.56784605979919	3.24057936668396	-0.00847235135734081	0.00516396993771195	-0.00360223650932312	0.00418994715437293
1805	68.680305480957	-3.24317169189453	3.37044906616211	-0.00295288790948689	-0.0110697457566857	0.00159255252219737	-0.00230353930965066
1806	69.97900390625	-4.86654329299927	3.1756443977356	0.00483929552137852	-0.00587495695799589	-0.00749832857400179	-0.00230353930965066
1807	69.3296508789063	-4.86654329299927	3.11070966720581	0.000943203864153475	0.00354059832170606	0.00159255252219737	0.00191722682211548
1808	71.277702331543	-4.86654329299927	3.24057936668396	-0.00392691092565656	-0.00197886489331722	-0.00652430532500148	-0.00327756232582033
1809	69.97900390625	-3.24317169189453	3.1756443977356	0.00581331877037883	0.00321592413820326	-0.00652430532500148	0.00159255252219737
1810	70.6283493041992	-4.54186916351318	3.30551409721375	-0.00522560812532902	-0.00327756232582033	-0.00684897974133492	0.00873538758605719
1811	67.3816070556641	-3.56784605979919	3.1756443977356	-0.00132951640989631	-0.00684897974133492	-0.00165419070981443	0.00321592413820326
1812	66.0829086303711	-2.59382319450378	2.9159049987793	-0.0156151866540313	0.000618529506027699	0.000618529506027699	-0.000355493422830477
1813	69.3296508789063	-3.24317169189453	2.98083996772766	-0.00717365415766835	0.0123068047687411	0.000293855206109583	0.00581331877037883
1814	68.680305480957	-2.26914882659912	3.1756443977356	0.00711201597005129	0.00451462110504508	0.00289124972186983	0.00613799272105098
1815	68.680305480957	-2.59382319450378	3.1756443977356	0.00451462110504508	-0.00230353930965066	-0.00717365415766835	-3.08191010844894e-05
1816	69.3296508789063	-2.59382319450378	2.85097002983093	0.00289124972186983	-0.00197886489331722	-0.00684897974133492	-0.0100957229733467
1817	69.97900390625	-3.56784605979919	3.30551409721375	-0.00555028254166245	-0.000355493422830477	-0.00132951640989631	-0.00197886489331722
1818	69.97900390625	-3.89252042770386	3.37044906616211	0.000943203864153475	0.00126787810586393	0.00159255252219737	-0.00522560812532902
1819	69.97900390625	-3.89252042770386	3.11070966720581	0.0113327819854021	-0.00132951640989631	-0.00100484199356288	0.0116574559360743
1820	71.277702331543	-4.21719455718994	3.24057936668396	-0.00522560812532902	-0.00295288790948689	-0.00684897974133492	0.00678734155371785
1821	69.97900390625	-4.21719455718994	3.11070966720581	-0.00165419070981443	-0.0100957229733467	-0.00327756232582033	0.0022419011220336
1822	69.3296508789063	-4.21719455718994	3.30551409721375	-0.00587495695799589	0.000293855206109583	0.000293855206109583	0.00483929552137852
1823	70.6283493041992	-4.21719455718994	3.24057936668396	-0.00814767740666866	-0.00684897974133492	-0.00749832857400179	-3.08191010844894e-05
1824	69.97900390625	-3.24317169189453	3.69512343406677	-0.00165419070981443	0.00354059832170606	-0.00652430532500148	0.00678734155371785
1825	69.3296508789063	-2.91849732398987	3.56525373458862	-0.00360223650932312	0.000293855206109583	-0.00555028254166245	0.00386527273803949
1826	68.0309600830078	-3.89252042770386	2.9159049987793	-0.00944637414067984	0.00191722682211548	-0.0026282137259841	0.000618529506027699
1827	68.680305480957	-3.56784605979919	3.04577469825745	-0.00879702530801296	0.00354059832170606	-0.000355493422830477	-0.000680167751852423
1828	68.680305480957	-2.91849732398987	2.85097002983093	-0.00977104809135199	0.00321592413820326	0.000618529506027699	0.00548864435404539
1829	69.97900390625	-3.89252042770386	3.04577469825745	0.00711201597005129	0.00581331877037883	-0.00457625929266214	-0.000680167751852423
1830	70.6283493041992	-3.89252042770386	3.24057936668396	0.00256657530553639	0.0022419011220336	0.000293855206109583	-0.00425158534198999
1831	70.6283493041992	-3.89252042770386	3.30551409721375	0.00321592413820326	0.00613799272105098	-0.00717365415766835	-0.00522560812532902
1832	69.97900390625	-2.91849732398987	2.52629590034485	-0.00490093370899558	0.00711201597005129	-0.00457625929266214	-0.00912170019000769
1833	69.97900390625	-3.89252042770386	2.9159049987793	-0.00327756232582033	-0.000680167751852423	-0.00425158534198999	-0.0117190945893526
1834	70.6283493041992	-4.21719455718994	3.11070966720581	0.00418994715437293	-0.00197886489331722	0.000943203864153475	-0.00392691092565656
1835	68.680305480957	-2.59382319450378	2.85097002983093	0.00256657530553639	-0.00392691092565656	-0.00555028254166245	-0.0139918150380254
1836	69.3296508789063	-5.51589202880859	3.37044906616211	-0.00392691092565656	-0.00490093370899558	0.000943203864153475	-0.0104203969240189
1837	70.6283493041992	-5.51589202880859	3.43538379669189	-0.00295288790948689	0.00256657530553639	0.00711201597005129	-0.0110697457566857
1838	70.6283493041992	-4.21719455718994	3.04577469825745	-0.00522560812532902	0.0106834331527352	-0.00392691092565656	0.00191722682211548
1839	69.3296508789063	-3.56784605979919	2.85097002983093	0.000618529506027699	0.00938473641872406	-0.000355493422830477	0.0022419011220336
1840	69.3296508789063	-3.56784605979919	2.85097002983093	-0.00100484199356288	-0.00132951640989631	-0.00230353930965066	-0.00490093370899558
1841	67.3816070556641	-4.21719455718994	3.30551409721375	-0.0104203969240189	0.00126787810586393	-0.0026282137259841	-0.00587495695799589
1842	67.3816070556641	-4.86654329299927	3.30551409721375	-0.00977104809135199	0.0100340843200684	0.00159255252219737	-0.00490093370899558
1843	68.680305480957	-3.24317169189453	3.24057936668396	-0.00100484199356288	-0.00684897974133492	0.000293855206109583	-0.00132951640989631
1844	70.6283493041992	-4.86654329299927	3.04577469825745	0.00126787810586393	-0.0026282137259841	-0.00555028254166245	-0.00587495695799589
1845	69.3296508789063	-3.24317169189453	2.98083996772766	-0.00100484199356288	-0.00100484199356288	0.00548864435404539	-0.00295288790948689
1846	71.277702331543	-4.54186916351318	3.1756443977356	-0.00652430532500148	-0.00197886489331722	-0.0136671401560307	-0.00490093370899558
1847	69.3296508789063	-4.21719455718994	3.11070966720581	-0.00490093370899558	0.00386527273803949	-0.00457625929266214	-0.0026282137259841
1848	69.97900390625	-3.89252042770386	3.04577469825745	-0.00522560812532902	0.00808603875339031	-0.0026282137259841	-0.000355493422830477
1849	70.6283493041992	-4.54186916351318	3.04577469825745	0.00321592413820326	-3.08191010844894e-05	-0.0143164889886975	0.00873538758605719
1850	70.6283493041992	-5.19121742248535	3.43538379669189	0.00386527273803949	-0.00555028254166245	-0.00457625929266214	0.00808603875339031
1851	69.97900390625	-6.16524076461792	3.43538379669189	0.0145795252174139	-0.0139918150380254	-0.00555028254166245	-0.000355493422830477
1852	68.0309600830078	-3.56784605979919	2.9159049987793	-0.00392691092565656	-0.00392691092565656	0.00581331877037883	-0.00132951640989631
1853	69.97900390625	-4.86654329299927	3.11070966720581	0.000618529506027699	0.00256657530553639	0.00191722682211548	0.00516396993771195
1854	69.97900390625	-4.54186916351318	3.43538379669189	0.0210730116814375	-0.00555028254166245	0.000618529506027699	0.00321592413820326
1855	66.0829086303711	-3.89252042770386	3.43538379669189	-0.00360223650932312	-0.00749832857400179	-0.0123684434220195	0.00776136433705688
1856	68.0309600830078	-4.86654329299927	3.24057936668396	0.00159255252219737	-0.00165419070981443	0.00418994715437293	-0.00587495695799589
1857	68.680305480957	-3.56784605979919	3.56525373458862	-0.00392691092565656	0.00256657530553639	0.00191722682211548	-0.00295288790948689
1858	69.3296508789063	-4.54186916351318	3.24057936668396	0.00256657530553639	0.00483929552137852	0.00321592413820326	0.000618529506027699
1859	69.3296508789063	-3.89252042770386	2.9159049987793	0.00451462110504508	0.00581331877037883	0.000943203864153475	0.00613799272105098
1860	69.3296508789063	-4.21719455718994	3.24057936668396	-0.00360223650932312	-0.000355493422830477	-0.00327756232582033	0.00386527273803949
1861	69.3296508789063	-3.89252042770386	3.04577469825745	0.00613799272105098	-0.00165419070981443	-0.00555028254166245	-0.0110697457566857
1862	69.97900390625	-3.89252042770386	3.1756443977356	-0.0126931173726916	-0.00100484199356288	0.00808603875339031	0.000293855206109583
1863	70.6283493041992	-5.19121742248535	3.69512343406677	-0.00230353930965066	0.00678734155371785	0.000293855206109583	-0.00360223650932312
1864	69.3296508789063	-4.86654329299927	3.11070966720581	-0.00490093370899558	-0.00782300252467394	-0.00782300252467394	0.00646266713738441
1865	69.97900390625	-5.19121742248535	3.04577469825745	-0.0126931173726916	-0.00327756232582033	-0.00295288790948689	0.00483929552137852
1866	70.6283493041992	-5.84056615829468	3.11070966720581	-0.00327756232582033	-0.00392691092565656	-0.00165419070981443	0.00646266713738441
1867	71.277702331543	-4.86654329299927	3.1756443977356	-0.00165419070981443	0.00581331877037883	0.011982130818069	0.00711201597005129
1868	69.97900390625	-5.19121742248535	3.24057936668396	0.00354059832170606	0.00743668992072344	0.000293855206109583	0.0022419011220336
1869	68.0309600830078	-5.19121742248535	3.30551409721375	0.00321592413820326	0.00548864435404539	-0.00652430532500148	0.01100810803473
1870	66.7322616577148	-3.89252042770386	3.1756443977356	-0.0136671401560307	0.0100340843200684	-0.00327756232582033	0.00191722682211548
1871	68.0309600830078	-3.56784605979919	2.9159049987793	-0.00555028254166245	0.00386527273803949	-0.00717365415766835	0.00418994715437293
1872	70.6283493041992	-5.51589202880859	3.24057936668396	-0.00230353930965066	0.00808603875339031	-0.00197886489331722	-3.08191010844894e-05
1873	69.97900390625	-4.21719455718994	2.9159049987793	-3.08191010844894e-05	0.00808603875339031	-0.00652430532500148	0.00646266713738441
1874	68.680305480957	-3.89252042770386	2.78603529930115	0.00483929552137852	0.00418994715437293	-0.00327756232582033	0.01100810803473
1875	69.97900390625	-5.51589202880859	3.04577469825745	0.000618529506027699	0.0022419011220336	-0.00197886489331722	0.00678734155371785
1876	70.6283493041992	-5.19121742248535	3.50031876564026	0.00354059832170606	0.000943203864153475	-0.00977104809135199	0.00256657530553639
1877	71.277702331543	-4.54186916351318	3.37044906616211	-0.00132951640989631	0.00776136433705688	-0.00847235135734081	0.00418994715437293
1878	69.3296508789063	-4.54186916351318	2.78603529930115	-0.00230353930965066	0.00321592413820326	0.00743668992072344	-0.0100957229733467
1879	69.97900390625	-5.51589202880859	2.9159049987793	0.00451462110504508	-0.00490093370899558	-0.00847235135734081	-0.00587495695799589
1880	69.3296508789063	-4.54186916351318	3.1756443977356	-0.00100484199356288	-0.00197886489331722	-0.00457625929266214	-0.00132951640989631
1881	70.6283493041992	-4.86654329299927	3.24057936668396	0.00191722682211548	-0.0026282137259841	-3.08191010844894e-05	0.00321592413820326
1882	69.3296508789063	-5.19121742248535	3.37044906616211	-0.0026282137259841	0.000943203864153475	0.00289124972186983	-0.00684897974133492
1883	66.0829086303711	-3.56784605979919	3.24057936668396	-0.00717365415766835	0.00126787810586393	-0.00587495695799589	-0.00392691092565656
1884	68.0309600830078	-5.19121742248535	3.11070966720581	0.00126787810586393	0.00743668992072344	-0.00749832857400179	-0.00977104809135199
1885	68.680305480957	-3.89252042770386	2.78603529930115	-0.00490093370899558	-0.00132951640989631	0.00321592413820326	-0.00652430532500148
1886	68.680305480957	-4.54186916351318	3.24057936668396	0.00808603875339031	-0.00295288790948689	-0.00295288790948689	-0.00327756232582033
1887	72.5764007568359	-5.51589202880859	3.04577469825745	-0.00295288790948689	0.00516396993771195	-0.00425158534198999	-3.08191010844894e-05
1888	70.6283493041992	-5.19121742248535	2.9159049987793	-0.000355493422830477	0.0022419011220336	-0.00295288790948689	0.00386527273803949
1889	71.277702331543	-5.19121742248535	3.1756443977356	-0.000355493422830477	-0.00295288790948689	-0.0130177913233638	0.00906006153672934
1890	70.6283493041992	-5.19121742248535	3.11070966720581	-3.08191010844894e-05	0.000943203864153475	-0.00587495695799589	0.00256657530553639
1891	71.277702331543	-4.86654329299927	3.24057936668396	-0.00230353930965066	-0.00425158534198999	-0.00457625929266214	0.00418994715437293
1892	69.97900390625	-4.21719455718994	2.9159049987793	-0.00912170019000769	0.00159255252219737	0.00678734155371785	-0.00490093370899558
1893	71.277702331543	-6.16524076461792	2.9159049987793	-0.00327756232582033	-0.00360223650932312	0.000293855206109583	0.00548864435404539
1894	71.277702331543	-4.86654329299927	3.1756443977356	0.00483929552137852	-0.00230353930965066	-0.00555028254166245	0.00289124972186983
1895	69.97900390625	-5.19121742248535	3.82499313354492	0.00970941036939621	-0.00392691092565656	0.00743668992072344	-0.000355493422830477
1896	71.277702331543	-5.19121742248535	3.04577469825745	0.00613799272105098	0.00516396993771195	-0.0107450718060136	-0.00814767740666866
1897	68.0309600830078	-3.56784605979919	2.46136093139648	-0.0126931173726916	0.00321592413820326	0.00776136433705688	-0.0113944197073579
1898	67.3816070556641	-3.56784605979919	2.98083996772766	-0.00717365415766835	0.00711201597005129	0.00548864435404539	-0.0113944197073579
1899	67.3816070556641	-4.21719455718994	2.98083996772766	0.000943203864153475	-0.000680167751852423	-0.00360223650932312	0.00126787810586393
1900	69.3296508789063	-3.56784605979919	3.24057936668396	0.00321592413820326	0.00743668992072344	0.00516396993771195	0.00126787810586393
1901	71.277702331543	-5.19121742248535	3.56525373458862	-0.00522560812532902	0.00483929552137852	-0.00944637414067984	-0.00652430532500148
1902	69.3296508789063	-4.54186916351318	3.50031876564026	-0.0026282137259841	0.00354059832170606	0.00159255252219737	0.00354059832170606
1903	68.680305480957	-4.21719455718994	2.3964262008667	-0.00555028254166245	0.00354059832170606	-0.00912170019000769	-0.00230353930965066
1904	70.6283493041992	-4.54186916351318	2.98083996772766	-0.0026282137259841	0.0103587592020631	-0.00814767740666866	0.00191722682211548
1905	69.3296508789063	-4.21719455718994	2.9159049987793	-0.00100484199356288	-0.00652430532500148	-0.0100957229733467	0.00256657530553639
1906	71.277702331543	-5.51589202880859	3.11070966720581	-0.00425158534198999	0.00548864435404539	-0.00425158534198999	-0.00230353930965066
1907	69.97900390625	-5.19121742248535	3.24057936668396	-0.00392691092565656	-0.00165419070981443	-0.00425158534198999	0.000618529506027699
1908	69.97900390625	-4.86654329299927	3.1756443977356	-0.00490093370899558	-0.00814767740666866	-0.00490093370899558	0.00289124972186983
1909	69.97900390625	-3.56784605979919	2.85097002983093	-0.00490093370899558	-0.00619963090866804	-3.08191010844894e-05	0.00386527273803949
1910	69.97900390625	-3.24317169189453	2.85097002983093	-0.00684897974133492	-0.00944637414067984	-0.00717365415766835	0.00321592413820326
1911	69.97900390625	-4.21719455718994	3.30551409721375	-0.00749832857400179	-0.00360223650932312	-0.00977104809135199	-0.00132951640989631
1912	67.3816070556641	-4.21719455718994	3.1756443977356	-0.00782300252467394	0.00159255252219737	0.00354059832170606	0.00289124972186983
1913	67.3816070556641	-3.56784605979919	3.04577469825745	-0.00555028254166245	0.00159255252219737	-0.00555028254166245	0.00613799272105098
1914	68.0309600830078	-2.91849732398987	3.1756443977356	0.013930176384747	0.00191722682211548	0.000618529506027699	0.00548864435404539
1915	71.9270477294922	-4.21719455718994	3.43538379669189	0.00418994715437293	-0.00522560812532902	-0.00230353930965066	-0.0026282137259841
1916	71.277702331543	-3.56784605979919	2.656165599823	-0.00230353930965066	0.00159255252219737	-0.00749832857400179	0.00126787810586393
1917	69.97900390625	-3.24317169189453	2.656165599823	0.00873538758605719	0.00354059832170606	0.000943203864153475	-0.000355493422830477
1918	68.0309600830078	-3.56784605979919	2.72110033035278	0.00159255252219737	0.00483929552137852	0.00289124972186983	-0.000355493422830477
1919	69.97900390625	-3.56784605979919	2.9159049987793	0.000943203864153475	-0.00165419070981443	-0.00197886489331722	0.000618529506027699
1920	69.97900390625	-3.24317169189453	3.37044906616211	0.00516396993771195	0.00386527273803949	-0.00392691092565656	0.000293855206109583
1921	69.97900390625	-4.21719455718994	3.76005816459656	0.000293855206109583	0.000293855206109583	-0.00327756232582033	-0.00295288790948689
1922	69.3296508789063	-4.54186916351318	3.1756443977356	0.000618529506027699	-0.00100484199356288	0.00191722682211548	-0.00619963090866804
1923	68.680305480957	-3.89252042770386	2.85097002983093	0.0022419011220336	0.00354059832170606	-0.00295288790948689	-0.00684897974133492
1924	69.97900390625	-4.54186916351318	3.24057936668396	-0.0026282137259841	-0.000680167751852423	-0.00782300252467394	-0.0026282137259841
1925	69.3296508789063	-3.56784605979919	3.11070966720581	0.000618529506027699	0.00354059832170606	-0.00165419070981443	0.000943203864153475
1926	68.0309600830078	-4.54186916351318	3.24057936668396	-0.00587495695799589	-0.000355493422830477	-0.00230353930965066	-0.000355493422830477
1927	66.7322616577148	-3.24317169189453	3.1756443977356	-0.00652430532500148	0.0123068047687411	-0.00425158534198999	0.00678734155371785
1928	67.3816070556641	-2.91849732398987	3.04577469825745	-0.00652430532500148	0.00906006153672934	-0.000355493422830477	0.00548864435404539
1929	68.0309600830078	-3.24317169189453	2.9159049987793	-0.000355493422830477	0.00126787810586393	-0.00749832857400179	0.0106834331527352
1930	69.3296508789063	-3.24317169189453	2.85097002983093	0.0022419011220336	-0.00360223650932312	-0.00684897974133492	0.00354059832170606
1931	68.680305480957	-3.56784605979919	3.04577469825745	-0.00230353930965066	0.00483929552137852	-0.00230353930965066	0.00970941036939621
1932	71.277702331543	-4.54186916351318	3.04577469825745	-0.00197886489331722	-0.00392691092565656	-0.00165419070981443	0.00743668992072344
1933	69.3296508789063	-3.24317169189453	3.43538379669189	-0.000680167751852423	0.00613799272105098	0.00386527273803949	0.00354059832170606
1934	68.680305480957	-3.56784605979919	3.37044906616211	0.00451462110504508	-0.0026282137259841	-0.00197886489331722	0.01100810803473
1935	70.6283493041992	-3.89252042770386	2.98083996772766	0.0022419011220336	0.00191722682211548	-0.00327756232582033	-0.00522560812532902
1936	69.3296508789063	-3.89252042770386	2.85097002983093	-0.00490093370899558	-0.00619963090866804	0.0022419011220336	-0.00652430532500148
1937	68.680305480957	-4.86654329299927	2.98083996772766	0.00354059832170606	-0.00392691092565656	0.0022419011220336	-0.00522560812532902
1938	69.3296508789063	-3.89252042770386	3.04577469825745	-0.0107450718060136	-0.00684897974133492	0.0116574559360743	-0.00295288790948689
1939	69.3296508789063	-3.24317169189453	3.11070966720581	-0.00847235135734081	-3.08191010844894e-05	0.00321592413820326	-0.00100484199356288
1940	69.97900390625	-3.24317169189453	3.50031876564026	0.00191722682211548	-3.08191010844894e-05	-3.08191010844894e-05	0.00386527273803949
1941	69.3296508789063	-4.86654329299927	3.43538379669189	-3.08191010844894e-05	-0.00197886489331722	-0.00100484199356288	0.00711201597005129
1942	66.0829086303711	-3.56784605979919	3.11070966720581	-0.0123684434220195	-0.000355493422830477	0.000618529506027699	0.000943203864153475
1943	66.7322616577148	-3.56784605979919	2.9159049987793	-0.00619963090866804	0.0123068047687411	0.00646266713738441	0.00970941036939621
1944	69.3296508789063	-3.24317169189453	2.98083996772766	0.00581331877037883	0.01100810803473	-0.00619963090866804	0.00483929552137852
1945	69.97900390625	-4.21719455718994	3.30551409721375	0.00289124972186983	-0.00197886489331722	-0.0159398596733809	-0.00100484199356288
1946	71.9270477294922	-4.54186916351318	2.98083996772766	0.00159255252219737	-0.000355493422830477	-0.0126931173726916	0.00386527273803949
1947	68.680305480957	-2.91849732398987	2.46136093139648	0.0022419011220336	0.00873538758605719	-0.00944637414067984	-0.00782300252467394
1948	68.0309600830078	-3.56784605979919	2.9159049987793	0.00126787810586393	0.00873538758605719	-0.000680167751852423	0.00159255252219737
1949	68.680305480957	-4.54186916351318	3.11070966720581	0.00873538758605719	-0.000680167751852423	-0.00457625929266214	0.00256657530553639
1950	69.3296508789063	-3.89252042770386	3.11070966720581	0.00321592413820326	-0.00132951640989631	-0.00652430532500148	0.01100810803473
1951	69.3296508789063	-4.21719455718994	2.9159049987793	0.00256657530553639	-0.00360223650932312	-0.00749832857400179	0.00678734155371785
1952	69.3296508789063	-4.54186916351318	3.04577469825745	0.00354059832170606	-0.00457625929266214	-0.0146411629393697	0.00418994715437293
1953	70.6283493041992	-4.86654329299927	3.43538379669189	-0.00100484199356288	0.00386527273803949	0.00126787810586393	-0.00295288790948689
1954	68.0309600830078	-3.24317169189453	3.04577469825745	-0.00165419070981443	-0.00327756232582033	0.000943203864153475	-0.00457625929266214
1955	68.680305480957	-4.21719455718994	2.9159049987793	0.0103587592020631	0.00354059832170606	0.00581331877037883	0.00516396993771195
1956	66.7322616577148	-3.56784605979919	2.85097002983093	-0.000680167751852423	0.0132808275520802	-0.00717365415766835	-3.08191010844894e-05
1957	66.7322616577148	-3.56784605979919	2.9159049987793	-0.00814767740666866	0.00159255252219737	-0.000355493422830477	0.000618529506027699
1958	69.3296508789063	-3.56784605979919	3.37044906616211	-0.00100484199356288	0.00776136433705688	-0.00327756232582033	0.00289124972186983
1959	68.0309600830078	-3.24317169189453	3.50031876564026	0.0022419011220336	-0.00132951640989631	0.00418994715437293	-0.00392691092565656
1960	68.0309600830078	-3.89252042770386	3.04577469825745	0.00613799272105098	-0.00230353930965066	0.000618529506027699	-0.00782300252467394
1961	70.6283493041992	-3.89252042770386	3.11070966720581	0.00581331877037883	-0.00490093370899558	0.00191722682211548	-0.00197886489331722
1962	69.3296508789063	-3.89252042770386	2.59123063087463	0.00321592413820326	0.00483929552137852	-0.00814767740666866	-0.00392691092565656
1963	70.6283493041992	-3.56784605979919	2.9159049987793	-0.000680167751852423	0.0100340843200684	-0.00814767740666866	0.00126787810586393
1964	68.0309600830078	-2.91849732398987	3.30551409721375	0.00126787810586393	-0.00132951640989631	-0.00749832857400179	-0.0149658378213644
1965	70.6283493041992	-5.19121742248535	3.63018846511841	0.00711201597005129	-0.00230353930965066	-0.0107450718060136	-0.00100484199356288
1966	69.3296508789063	-4.54186916351318	3.24057936668396	0.00289124972186983	-0.00879702530801296	-0.00814767740666866	-0.0130177913233638
1967	68.0309600830078	-4.54186916351318	3.04577469825745	0.00256657530553639	-0.00457625929266214	-0.00100484199356288	0.000618529506027699
1968	70.6283493041992	-4.86654329299927	3.1756443977356	0.00516396993771195	0.00256657530553639	-0.00490093370899558	0.000618529506027699
1969	70.6283493041992	-4.86654329299927	3.43538379669189	-0.00230353930965066	0.00126787810586393	0.000943203864153475	-0.00132951640989631
1970	68.680305480957	-4.86654329299927	3.63018846511841	0.0113327819854021	0.000293855206109583	-0.0162645354866982	0.0100340843200684
1971	66.7322616577148	-3.24317169189453	3.24057936668396	-0.0107450718060136	-0.00197886489331722	-0.00132951640989631	0.00873538758605719
1972	66.0829086303711	-3.89252042770386	3.63018846511841	-0.0110697457566857	0.0022419011220336	-0.00587495695799589	0.00906006153672934
1973	70.6283493041992	-4.86654329299927	3.43538379669189	-0.00879702530801296	0.00451462110504508	0.011982130818069	0.00451462110504508
1974	69.97900390625	-4.86654329299927	3.11070966720581	-0.00425158534198999	-0.00782300252467394	-0.00100484199356288	0.012956153601408
1975	70.6283493041992	-3.89252042770386	2.85097002983093	0.000943203864153475	-0.00490093370899558	-0.00100484199356288	0.0106834331527352
1976	68.680305480957	-2.91849732398987	2.656165599823	-0.00360223650932312	-0.000680167751852423	-0.0026282137259841	0.000943203864153475
1977	70.6283493041992	-4.86654329299927	3.24057936668396	-0.00165419070981443	0.000618529506027699	-0.00230353930965066	0.000293855206109583
1978	69.97900390625	-4.54186916351318	3.43538379669189	-0.00425158534198999	0.00256657530553639	0.00646266713738441	-0.00684897974133492
1979	68.680305480957	-4.86654329299927	3.37044906616211	-3.08191010844894e-05	0.00256657530553639	-0.000680167751852423	0.00289124972186983
1980	69.3296508789063	-4.54186916351318	2.78603529930115	0.00321592413820326	-0.00684897974133492	-0.00522560812532902	-0.00814767740666866
1981	69.3296508789063	-4.86654329299927	2.85097002983093	-0.000355493422830477	-0.00165419070981443	-0.00132951640989631	-0.00197886489331722
1982	71.9270477294922	-5.51589202880859	3.11070966720581	-0.0026282137259841	0.00256657530553639	-0.00749832857400179	-0.0152905117720366
1983	69.97900390625	-4.86654329299927	3.24057936668396	-3.08191010844894e-05	-0.000680167751852423	-0.00392691092565656	-0.00327756232582033
1984	68.680305480957	-3.56784605979919	3.04577469825745	0.000618529506027699	-3.08191010844894e-05	-0.00425158534198999	-0.000355493422830477
1985	68.0309600830078	-4.86654329299927	3.04577469825745	-0.00165419070981443	0.00289124972186983	-0.00457625929266214	-0.00912170019000769
1986	66.0829086303711	-3.89252042770386	2.656165599823	-0.00555028254166245	-0.000355493422830477	0.000618529506027699	-0.0107450718060136
1987	68.680305480957	-4.54186916351318	2.78603529930115	-0.0026282137259841	0.0022419011220336	-0.00327756232582033	-0.00392691092565656
1988	70.6283493041992	-4.21719455718994	3.04577469825745	-0.00522560812532902	-0.00327756232582033	-3.08191010844894e-05	-0.00782300252467394
1989	71.277702331543	-4.54186916351318	3.1756443977356	-0.00100484199356288	-0.00165419070981443	-0.00749832857400179	-0.00652430532500148
1990	71.277702331543	-4.54186916351318	3.04577469825745	0.00321592413820326	-0.00555028254166245	-0.0146411629393697	-0.00392691092565656
1991	69.3296508789063	-5.19121742248535	2.98083996772766	0.00126787810586393	-0.00165419070981443	0.00289124972186983	0.00451462110504508
1992	69.3296508789063	-3.89252042770386	2.9159049987793	-0.00295288790948689	-0.00555028254166245	-0.00197886489331722	-0.00522560812532902
1993	70.6283493041992	-4.54186916351318	3.04577469825745	-0.00944637414067984	0.000293855206109583	-0.00197886489331722	-3.08191010844894e-05
1994	71.277702331543	-5.19121742248535	3.11070966720581	0.00678734155371785	-0.00879702530801296	0.00321592413820326	-0.00425158534198999
1995	69.3296508789063	-4.21719455718994	3.24057936668396	0.00678734155371785	-0.0185372550040483	0.00418994715437293	0.000943203864153475
1996	69.3296508789063	-5.51589202880859	3.56525373458862	0.00516396993771195	-0.00684897974133492	-0.00684897974133492	0.0022419011220336
1997	69.97900390625	-5.19121742248535	3.37044906616211	0.000293855206109583	-0.00684897974133492	0.00321592413820326	0.0022419011220336
1998	70.6283493041992	-4.54186916351318	3.43538379669189	-0.000355493422830477	0.00711201597005129	0.00354059832170606	-0.00165419070981443
1999	71.277702331543	-4.86654329299927	3.04577469825745	0.00126787810586393	0.000293855206109583	0.00289124972186983	-0.00132951640989631
2000	67.3816070556641	-3.56784605979919	2.9159049987793	-0.00490093370899558	-0.00132951640989631	-0.00230353930965066	-0.000355493422830477
[truncated: 7,640 more rows]
