# Supplementary material for: Precise instruction and consideration of the vertical and horizontal force component increases validity and reliability of the 90:20 Isometric Posterior Chain Test
Source: PLoS One. 2024 Oct 28;19(10):e0312843. doi: 10.1371/journal.pone.0312843 (PMC11515970; doi:10.1371/journal.pone.0312843)
Supplement: S1 File — (ZIP) [file pone.0312843.s001.zip › S1_Raw_Data/M1_P24_iso_1.csv]

1	-0.830516874790192	1.21752870082855	-19.4866237640381	-0.0113944197073579	0.00613799272105098	-0.00197886489331722	-3.08191010844894e-05
2	-0.181168273091316	0.892854392528534	-20.2658405303955	-0.0104203969240189	0.00256657530553639	0.00289124972186983	0.00548864435404539
3	-0.830516874790192	-0.0811685770750046	-20.1359710693359	-0.00555028254166245	0.00776136433705688	0.00289124972186983	0.0100340843200684
4	1.11752903461456	0.568180024623871	-20.1359710693359	0.000618529506027699	0.00256657530553639	-0.00977104809135199	0.0113327819854021
5	-0.181168273091316	0.892854392528534	-20.3957118988037	0.000293855206109583	-3.08191010844894e-05	-0.0123684434220195	0.00321592413820326
6	3.06557488441467	0.243505731225014	-20.20090675354	0.00321592413820326	0.0022419011220336	-0.0026282137259841	0.000618529506027699
7	3.06557488441467	0.243505731225014	-19.8112964630127	0.00256657530553639	0.00581331877037883	0.00418994715437293	0.00191722682211548
8	3.714923620224	-0.405842900276184	-20.5255813598633	-0.00392691092565656	0.000293855206109583	-0.00847235135734081	0.00256657530553639
9	0.468180358409882	1.21752870082855	-20.20090675354	-0.00457625929266214	0.000618529506027699	-0.0104203969240189	-3.08191010844894e-05
10	3.06557488441467	-0.730517208576202	-20.1359710693359	0.00386527273803949	-0.00132951640989631	-0.0188619289547205	0.000293855206109583
11	1.7668776512146	1.54220294952393	-19.7463626861572	0.000293855206109583	0.000618529506027699	-0.00197886489331722	0.000618529506027699
12	1.7668776512146	0.568180024623871	-20.20090675354	-0.00392691092565656	0.00743668992072344	-3.08191010844894e-05	0.00451462110504508
13	1.11752903461456	0.892854392528534	-20.3307762145996	0.00354059832170606	-0.00230353930965066	-3.08191010844894e-05	-0.00100484199356288
14	1.7668776512146	0.568180024623871	-20.5905151367188	-0.00230353930965066	0.000293855206109583	-0.00522560812532902	0.00159255252219737
15	1.7668776512146	-0.0811685770750046	-20.3957118988037	0.00613799272105098	0.000293855206109583	-0.00360223650932312	0.000293855206109583
16	2.41622614860535	-0.0811685770750046	-20.2658405303955	-0.00165419070981443	0.00191722682211548	-0.00879702530801296	0.000293855206109583
17	1.7668776512146	1.21752870082855	-20.5905151367188	0.00711201597005129	0.00581331877037883	0.00613799272105098	0.000943203864153475
18	3.06557488441467	-0.405842900276184	-19.9411678314209	-0.00522560812532902	0.00776136433705688	0.0123068047687411	0.00548864435404539
19	1.7668776512146	1.21752870082855	-20.4606456756592	0.000618529506027699	-0.00392691092565656	-0.00555028254166245	0.000943203864153475
20	1.7668776512146	-0.405842900276184	-20.3957118988037	0.00354059832170606	-0.00230353930965066	-0.00425158534198999	0.00321592413820326
21	3.06557488441467	0.243505731225014	-20.3957118988037	-0.00457625929266214	-0.00717365415766835	0.00289124972186983	0.00159255252219737
22	2.41622614860535	0.568180024623871	-20.6554508209229	-0.00197886489331722	0.00256657530553639	-0.00230353930965066	-3.08191010844894e-05
23	1.11752903461456	0.568180024623871	-20.5255813598633	-0.0026282137259841	-0.00425158534198999	-0.0110697457566857	-0.00100484199356288
24	1.7668776512146	0.243505731225014	-20.1359710693359	0.00321592413820326	-0.00197886489331722	-0.00490093370899558	-0.00197886489331722
25	3.06557488441467	-0.405842900276184	-20.3307762145996	0.01100810803473	-3.08191010844894e-05	-0.00717365415766835	0.00289124972186983
26	1.11752903461456	0.568180024623871	-20.5255813598633	-0.000680167751852423	0.00548864435404539	0.00613799272105098	-3.08191010844894e-05
27	1.7668776512146	0.892854392528534	-20.6554508209229	0.000293855206109583	0.00256657530553639	0.00256657530553639	-3.08191010844894e-05
28	0.468180358409882	0.243505731225014	-20.1359710693359	-3.08191010844894e-05	0.000943203864153475	-3.08191010844894e-05	0.00354059832170606
29	1.7668776512146	0.892854392528534	-20.0710372924805	-0.000680167751852423	-0.00132951640989631	-0.00392691092565656	0.000618529506027699
30	-0.181168273091316	0.568180024623871	-19.8762321472168	0.00483929552137852	0.000293855206109583	-0.00360223650932312	0.00256657530553639
31	3.714923620224	-0.730517208576202	-20.2658405303955	-0.00165419070981443	-0.00555028254166245	-0.00457625929266214	-0.000680167751852423
32	1.7668776512146	-0.0811685770750046	-19.8112964630127	-0.00392691092565656	0.00289124972186983	0.00159255252219737	-0.000355493422830477
33	3.06557488441467	-0.405842900276184	-19.8762321472168	0.000943203864153475	0.00354059832170606	-0.00230353930965066	0.00646266713738441
34	2.41622614860535	0.243505731225014	-19.6164932250977	0.00354059832170606	-0.00197886489331722	-0.00977104809135199	-0.00295288790948689
35	2.41622614860535	-0.405842900276184	-19.8762321472168	0.000943203864153475	-0.00425158534198999	-0.00295288790948689	0.00646266713738441
36	0.468180358409882	1.21752870082855	-20.0710372924805	0.00256657530553639	0.00613799272105098	0.0022419011220336	-0.00457625929266214
37	1.11752903461456	0.243505731225014	-19.9411678314209	-0.00230353930965066	0.00613799272105098	0.00321592413820326	-0.00197886489331722
38	1.11752903461456	0.892854392528534	-19.8762321472168	-0.0026282137259841	-0.0026282137259841	0.00451462110504508	-0.00295288790948689
39	2.41622614860535	-0.730517208576202	-19.6814270019531	-0.00392691092565656	-0.00327756232582033	-0.0026282137259841	0.000618529506027699
40	0.468180358409882	0.243505731225014	-19.7463626861572	-0.00555028254166245	-0.00749832857400179	-0.00490093370899558	0.000943203864153475
41	1.11752903461456	-0.730517208576202	-19.2268829345703	0.00159255252219737	-0.00490093370899558	-0.00295288790948689	-3.08191010844894e-05
42	1.7668776512146	-1.05519151687622	-19.8762321472168	-0.00555028254166245	-0.00619963090866804	-0.00100484199356288	-0.00782300252467394
43	1.7668776512146	-1.37986588478088	-20.20090675354	-0.00230353930965066	0.00321592413820326	-0.00522560812532902	0.0022419011220336
44	1.11752903461456	-1.70454013347626	-20.1359710693359	-0.000355493422830477	-0.00425158534198999	-0.0130177913233638	-0.00522560812532902
45	-0.181168273091316	-0.405842900276184	-20.20090675354	-0.00425158534198999	-0.0110697457566857	-0.00749832857400179	-0.0026282137259841
46	1.7668776512146	-1.05519151687622	-20.3957118988037	0.00126787810586393	-0.00392691092565656	-0.0104203969240189	0.00418994715437293
47	1.7668776512146	-1.70454013347626	-19.9411678314209	-0.000355493422830477	-0.00392691092565656	-0.00782300252467394	-0.00360223650932312
48	1.7668776512146	-0.405842900276184	-20.20090675354	-0.000355493422830477	-0.00522560812532902	-0.00782300252467394	-0.00555028254166245
49	2.41622614860535	-1.05519151687622	-20.2658405303955	-0.00132951640989631	-0.00165419070981443	-0.0107450718060136	0.000943203864153475
50	2.41622614860535	0.243505731225014	-20.3957118988037	-0.00165419070981443	-0.00425158534198999	-0.00392691092565656	0.00516396993771195
51	0.468180358409882	0.243505731225014	-20.2658405303955	0.00159255252219737	-0.000355493422830477	-0.00230353930965066	-0.00619963090866804
52	3.06557488441467	-0.730517208576202	-20.0710372924805	0.000943203864153475	0.00418994715437293	-0.00587495695799589	0.00321592413820326
53	2.41622614860535	-0.405842900276184	-19.8112964630127	-0.00490093370899558	-0.000680167751852423	-0.00392691092565656	-0.00749832857400179
54	1.7668776512146	-0.0811685770750046	-19.9411678314209	-0.00100484199356288	0.00191722682211548	-0.0117190945893526	0.00289124972186983
55	-0.181168273091316	1.21752870082855	-20.4606456756592	-0.00327756232582033	0.00451462110504508	-0.00944637414067984	-0.00392691092565656
56	1.11752903461456	0.892854392528534	-20.3307762145996	-0.00717365415766835	0.0100340843200684	0.000943203864153475	0.00386527273803949
57	2.41622614860535	-0.0811685770750046	-20.3307762145996	-0.00295288790948689	0.00678734155371785	-0.00132951640989631	-0.0117190945893526
58	1.7668776512146	-0.0811685770750046	-19.9411678314209	-0.000355493422830477	0.00386527273803949	-0.00587495695799589	0.00159255252219737
59	1.7668776512146	-0.0811685770750046	-19.7463626861572	-0.00327756232582033	0.00159255252219737	-0.00360223650932312	-3.08191010844894e-05
60	2.41622614860535	-0.0811685770750046	-19.6164932250977	-0.000355493422830477	0.00354059832170606	0.0106834331527352	0.00321592413820326
61	0.468180358409882	0.568180024623871	-20.0061016082764	-0.00587495695799589	0.00711201597005129	-0.00295288790948689	-0.00132951640989631
62	0.468180358409882	0.892854392528534	-19.8762321472168	-0.00555028254166245	0.00516396993771195	-0.00230353930965066	0.00938473641872406
63	-0.830516874790192	0.892854392528534	-19.7463626861572	-0.00197886489331722	-0.00197886489331722	0.00321592413820326	-0.00230353930965066
64	-0.830516874790192	0.892854392528534	-20.20090675354	-0.00425158534198999	0.00678734155371785	-0.00360223650932312	-3.08191010844894e-05
65	0.468180358409882	-0.405842900276184	-19.8112964630127	-0.00555028254166245	0.00483929552137852	-3.08191010844894e-05	-0.00165419070981443
66	0.468180358409882	-0.405842900276184	-19.6814270019531	-0.0100957229733467	0.000293855206109583	0.00808603875339031	0.00386527273803949
67	-0.830516874790192	0.568180024623871	-20.0061016082764	-0.00360223650932312	0.01100810803473	0.0022419011220336	0.00159255252219737
68	-0.181168273091316	0.568180024623871	-19.6164932250977	-0.0107450718060136	0.00126787810586393	0.00776136433705688	0.00321592413820326
69	-0.830516874790192	-0.0811685770750046	-19.6164932250977	-0.00782300252467394	-0.00327756232582033	-0.00457625929266214	0.00321592413820326
70	-0.181168273091316	0.568180024623871	-19.421688079834	-0.0107450718060136	-0.0026282137259841	0.0103587592020631	-0.00230353930965066
71	-0.830516874790192	0.568180024623871	-19.7463626861572	-0.00587495695799589	0.000943203864153475	-0.000680167751852423	0.00321592413820326
72	-1.47986555099487	1.21752870082855	-20.0061016082764	-0.00619963090866804	0.00418994715437293	0.00548864435404539	-0.00165419070981443
73	-0.181168273091316	0.892854392528534	-19.8762321472168	-0.00652430532500148	0.0123068047687411	0.00256657530553639	0.00776136433705688
74	-0.830516874790192	1.54220294952393	-19.8762321472168	-0.00392691092565656	-0.00327756232582033	0.00126787810586393	-0.00490093370899558
75	-0.830516874790192	1.21752870082855	-20.20090675354	-0.00522560812532902	0.00256657530553639	0.00126787810586393	-3.08191010844894e-05
76	2.41622614860535	-0.405842900276184	-19.8112964630127	0.00191722682211548	-0.00652430532500148	-0.00879702530801296	-0.00522560812532902
77	0.468180358409882	0.568180024623871	-20.0710372924805	-0.00165419070981443	0.00873538758605719	-0.0113944197073579	0.00126787810586393
78	1.11752903461456	0.243505731225014	-20.2658405303955	-0.00717365415766835	-3.08191010844894e-05	0.000618529506027699	-0.000355493422830477
79	1.11752903461456	0.892854392528534	-20.3307762145996	-0.000355493422830477	0.00516396993771195	0.00126787810586393	0.00386527273803949
80	2.41622614860535	-0.0811685770750046	-20.3307762145996	0.00548864435404539	0.00678734155371785	0.00418994715437293	-0.00165419070981443
81	2.41622614860535	-0.405842900276184	-19.8762321472168	-0.00490093370899558	0.00354059832170606	-0.00165419070981443	-0.000355493422830477
82	3.06557488441467	-0.0811685770750046	-19.9411678314209	0.00191722682211548	0.000293855206109583	0.00256657530553639	0.000943203864153475
83	1.7668776512146	-0.405842900276184	-20.4606456756592	-0.00295288790948689	0.00938473641872406	0.00613799272105098	0.00159255252219737
84	3.714923620224	-0.405842900276184	-20.20090675354	0.0022419011220336	0.00289124972186983	-0.00619963090866804	0.00483929552137852
85	1.7668776512146	0.568180024623871	-20.2658405303955	0.00289124972186983	-0.00295288790948689	0.00256657530553639	0.00289124972186983
86	1.11752903461456	0.568180024623871	-20.3957118988037	-0.0026282137259841	0.00321592413820326	0.00581331877037883	-0.00132951640989631
87	1.7668776512146	-0.0811685770750046	-20.2658405303955	-0.00100484199356288	-0.00295288790948689	0.00548864435404539	-0.00100484199356288
88	1.7668776512146	-0.0811685770750046	-20.0061016082764	-0.00327756232582033	0.00126787810586393	-0.00490093370899558	0.000618529506027699
89	1.11752903461456	1.21752870082855	-20.9801254272461	0.000943203864153475	0.00386527273803949	-0.000355493422830477	0.00743668992072344
90	1.7668776512146	-0.0811685770750046	-20.4606456756592	-0.00132951640989631	-0.00522560812532902	-0.000355493422830477	0.00418994715437293
91	2.41622614860535	-0.0811685770750046	-20.3307762145996	-0.000355493422830477	-0.000355493422830477	-0.00295288790948689	-0.00295288790948689
92	3.06557488441467	-0.0811685770750046	-20.7203845977783	-0.00425158534198999	0.00451462110504508	-0.00652430532500148	-3.08191010844894e-05
93	2.41622614860535	0.892854392528534	-20.4606456756592	-0.0026282137259841	0.0113327819854021	-0.00230353930965066	0.00354059832170606
94	3.06557488441467	-0.0811685770750046	-20.5255813598633	0.000943203864153475	0.00354059832170606	-0.00912170019000769	0.00808603875339031
95	2.41622614860535	0.568180024623871	-20.5255813598633	0.000618529506027699	-0.00100484199356288	-0.0100957229733467	-0.00425158534198999
96	1.7668776512146	-0.0811685770750046	-20.20090675354	-0.000680167751852423	0.0022419011220336	-0.00457625929266214	-0.000680167751852423
97	1.11752903461456	1.21752870082855	-20.6554508209229	0.000943203864153475	0.00321592413820326	0.00289124972186983	-0.00684897974133492
98	1.11752903461456	0.243505731225014	-19.7463626861572	-0.00132951640989631	-0.000355493422830477	0.00126787810586393	0.00516396993771195
99	2.41622614860535	-0.405842900276184	-19.2918186187744	0.00159255252219737	0.00776136433705688	-0.00327756232582033	0.00289124972186983
100	-0.181168273091316	0.568180024623871	-20.3957118988037	0.0022419011220336	-0.00392691092565656	0.00418994715437293	0.00646266713738441
101	1.11752903461456	0.568180024623871	-20.4606456756592	0.00256657530553639	0.000943203864153475	0.000293855206109583	-0.00165419070981443
102	0.468180358409882	-0.405842900276184	-20.1359710693359	-0.00165419070981443	0.00516396993771195	0.00808603875339031	-0.00457625929266214
103	1.11752903461456	0.243505731225014	-20.0710372924805	0.00191722682211548	-0.00100484199356288	-0.0026282137259841	0.000943203864153475
104	1.11752903461456	0.568180024623871	-20.1359710693359	-0.00327756232582033	0.00548864435404539	0.000618529506027699	0.00159255252219737
105	0.468180358409882	0.568180024623871	-20.0710372924805	0.000293855206109583	0.00354059832170606	-0.00652430532500148	-0.00587495695799589
106	2.41622614860535	-0.405842900276184	-20.2658405303955	-0.00392691092565656	-0.00587495695799589	0.00841071270406246	0.000293855206109583
107	2.41622614860535	-0.405842900276184	-20.1359710693359	0.00191722682211548	0.00613799272105098	-0.00490093370899558	-0.00490093370899558
108	1.7668776512146	0.892854392528534	-20.3307762145996	-0.00587495695799589	0.00159255252219737	0.00808603875339031	-0.00684897974133492
109	3.714923620224	-0.405842900276184	-20.0710372924805	-0.00457625929266214	0.00776136433705688	-0.00879702530801296	-0.000680167751852423
110	0.468180358409882	0.892854392528534	-20.20090675354	0.00321592413820326	-0.00230353930965066	0.00613799272105098	0.000293855206109583
111	1.11752903461456	-0.0811685770750046	-19.8762321472168	-0.0026282137259841	-0.00490093370899558	-0.00100484199356288	-0.00457625929266214
112	2.41622614860535	-0.730517208576202	-20.3957118988037	0.00126787810586393	0.00841071270406246	0.00159255252219737	-0.0100957229733467
113	3.06557488441467	-1.37986588478088	-20.3307762145996	-0.00230353930965066	-0.00360223650932312	-0.00230353930965066	0.00386527273803949
114	3.06557488441467	-1.05519151687622	-20.3957118988037	0.00613799272105098	-0.0026282137259841	-0.00360223650932312	-0.00327756232582033
115	0.468180358409882	-1.37986588478088	-20.2658405303955	-0.00197886489331722	-0.00425158534198999	-0.00457625929266214	-0.00814767740666866
116	0.468180358409882	-0.0811685770750046	-20.3957118988037	0.00191722682211548	-0.00912170019000769	-0.00684897974133492	-3.08191010844894e-05
117	2.41622614860535	-2.02921438217163	-20.0710372924805	-0.00132951640989631	-3.08191010844894e-05	-0.00197886489331722	-0.00684897974133492
118	3.06557488441467	-1.37986588478088	-20.4606456756592	0.00418994715437293	-0.00457625929266214	-0.00165419070981443	-0.00197886489331722
119	1.7668776512146	-0.405842900276184	-20.3957118988037	0.000618529506027699	-0.000355493422830477	-0.00555028254166245	0.00256657530553639
120	1.7668776512146	-0.730517208576202	-20.3957118988037	0.000293855206109583	-0.00977104809135199	-0.00684897974133492	-0.00457625929266214
121	2.41622614860535	-0.730517208576202	-20.3957118988037	0.000618529506027699	-0.00684897974133492	0.00451462110504508	-0.00879702530801296
122	1.7668776512146	0.568180024623871	-20.3307762145996	0.0022419011220336	-0.00132951640989631	-0.00100484199356288	0.000293855206109583
123	0.468180358409882	0.243505731225014	-20.4606456756592	-0.000355493422830477	-0.00100484199356288	0.00418994715437293	0.000943203864153475
124	3.06557488441467	0.243505731225014	-20.7853202819824	-0.00360223650932312	0.00321592413820326	-0.00814767740666866	0.00418994715437293
125	2.41622614860535	-0.405842900276184	-20.20090675354	-0.00165419070981443	-0.00100484199356288	-3.08191010844894e-05	-0.00619963090866804
126	1.11752903461456	0.568180024623871	-20.1359710693359	-0.00197886489331722	0.00126787810586393	0.000618529506027699	-0.00100484199356288
127	-0.181168273091316	0.568180024623871	-20.4606456756592	-0.00230353930965066	0.00678734155371785	-0.00197886489331722	-0.000680167751852423
128	2.41622614860535	-0.0811685770750046	-19.8112964630127	0.00159255252219737	-0.00132951640989631	-0.000680167751852423	-0.00327756232582033
129	0.468180358409882	1.54220294952393	-20.1359710693359	0.00289124972186983	-0.000680167751852423	0.00191722682211548	0.00159255252219737
130	3.06557488441467	0.243505731225014	-20.20090675354	0.000618529506027699	0.00581331877037883	-0.00749832857400179	0.000293855206109583
131	1.11752903461456	0.892854392528534	-20.4606456756592	-0.00230353930965066	-0.00197886489331722	0.00289124972186983	-0.00360223650932312
132	0.468180358409882	0.568180024623871	-19.6814270019531	-0.00360223650932312	0.00386527273803949	-0.00360223650932312	-3.08191010844894e-05
133	0.468180358409882	0.892854392528534	-20.20090675354	-0.00132951640989631	0.00938473641872406	0.00711201597005129	0.0022419011220336
134	0.468180358409882	0.892854392528534	-19.8762321472168	-0.00132951640989631	-0.00392691092565656	-0.00100484199356288	0.00386527273803949
135	-0.181168273091316	1.21752870082855	-20.3957118988037	-0.00392691092565656	0.00418994715437293	-0.00165419070981443	-0.00165419070981443
136	1.11752903461456	-0.405842900276184	-20.5255813598633	-0.00944637414067984	0.000943203864153475	0.00159255252219737	0.00451462110504508
137	-0.181168273091316	-0.0811685770750046	-20.1359710693359	-0.00555028254166245	0.00906006153672934	-0.000355493422830477	0.00289124972186983
138	-2.77856278419495	1.21752870082855	-19.8762321472168	-0.00944637414067984	0.000943203864153475	-0.00327756232582033	0.00321592413820326
139	-1.47986555099487	0.892854392528534	-20.2658405303955	-0.00327756232582033	-0.00619963090866804	-0.00749832857400179	-0.00100484199356288
140	-2.12921404838562	0.568180024623871	-20.0061016082764	-0.0117190945893526	-0.00197886489331722	-0.000680167751852423	0.000618529506027699
141	-0.181168273091316	-0.0811685770750046	-20.20090675354	-0.00814767740666866	0.00126787810586393	0.00354059832170606	-0.00457625929266214
142	0.468180358409882	-0.405842900276184	-20.3307762145996	-0.00944637414067984	0.00418994715437293	-0.00132951640989631	0.00841071270406246
143	1.11752903461456	-0.0811685770750046	-20.3307762145996	-0.00587495695799589	0.0100340843200684	0.00386527273803949	-0.00392691092565656
144	0.468180358409882	-0.0811685770750046	-20.3307762145996	-0.00587495695799589	0.00418994715437293	-0.00230353930965066	0.00970941036939621
145	0.468180358409882	1.21752870082855	-20.3307762145996	-0.00392691092565656	-0.00100484199356288	-0.00197886489331722	-0.00230353930965066
146	1.11752903461456	0.892854392528534	-20.4606456756592	0.000943203864153475	-0.00230353930965066	-0.00360223650932312	-0.00100484199356288
147	3.06557488441467	0.243505731225014	-20.3957118988037	0.000293855206109583	-0.00360223650932312	-0.00360223650932312	0.00354059832170606
148	0.468180358409882	1.54220294952393	-20.3957118988037	0.00289124972186983	0.00548864435404539	0.00548864435404539	0.000293855206109583
149	1.7668776512146	0.568180024623871	-20.5905151367188	-0.0026282137259841	0.00126787810586393	-0.00425158534198999	-0.000355493422830477
150	0.468180358409882	1.21752870082855	-20.3957118988037	-0.00197886489331722	0.00418994715437293	-0.00912170019000769	-0.0104203969240189
151	3.06557488441467	-0.0811685770750046	-20.0061016082764	0.00386527273803949	-0.00165419070981443	0.00256657530553639	-0.00230353930965066
152	2.41622614860535	0.568180024623871	-20.6554508209229	-0.000680167751852423	0.00548864435404539	0.00906006153672934	-0.00490093370899558
153	2.41622614860535	0.568180024623871	-20.7853202819824	-0.00100484199356288	0.00321592413820326	-0.0104203969240189	0.00808603875339031
154	1.7668776512146	0.892854392528534	-21.0450592041016	0.00386527273803949	0.00191722682211548	-0.00425158534198999	-0.00295288790948689
155	3.06557488441467	0.243505731225014	-20.4606456756592	-0.00327756232582033	0.00321592413820326	-0.0159398596733809	0.00126787810586393
156	2.41622614860535	-0.0811685770750046	-20.2658405303955	-0.00132951640989631	-0.00230353930965066	0.00516396993771195	-0.00490093370899558
157	0.468180358409882	0.892854392528534	-20.3307762145996	-0.00587495695799589	0.00808603875339031	-0.00555028254166245	-0.00782300252467394
158	0.468180358409882	0.568180024623871	-20.7853202819824	0.00386527273803949	0.00483929552137852	-0.000355493422830477	-0.00100484199356288
159	2.41622614860535	-0.730517208576202	-20.5905151367188	0.00256657530553639	-0.000680167751852423	-0.00782300252467394	0.00354059832170606
160	1.7668776512146	1.21752870082855	-20.915189743042	-0.00197886489331722	0.00159255252219737	0.00418994715437293	-0.00522560812532902
161	1.7668776512146	0.568180024623871	-20.7203845977783	-0.00100484199356288	0.00548864435404539	0.00451462110504508	0.00646266713738441
162	1.7668776512146	0.243505731225014	-20.6554508209229	0.00126787810586393	0.00516396993771195	-0.00327756232582033	0.00256657530553639
163	1.7668776512146	0.892854392528534	-20.5905151367188	0.000618529506027699	0.00516396993771195	-0.00392691092565656	0.0103587592020631
164	1.7668776512146	0.568180024623871	-20.915189743042	0.00159255252219737	-0.00977104809135199	-0.00587495695799589	-3.08191010844894e-05
165	1.11752903461456	1.21752870082855	-21.2398643493652	-0.00457625929266214	0.0022419011220336	-0.00814767740666866	-0.000680167751852423
166	3.714923620224	-0.405842900276184	-20.6554508209229	0.00256657530553639	-0.00425158534198999	-0.00814767740666866	0.00126787810586393
167	1.11752903461456	1.21752870082855	-20.3957118988037	-0.00457625929266214	0.00354059832170606	-3.08191010844894e-05	-0.00684897974133492
168	1.11752903461456	1.21752870082855	-20.4606456756592	0.000943203864153475	-0.000680167751852423	-0.00197886489331722	0.00516396993771195
169	2.41622614860535	0.243505731225014	-20.2658405303955	0.00386527273803949	-0.00165419070981443	-0.00392691092565656	0.000943203864153475
170	1.7668776512146	0.892854392528534	-20.7853202819824	-0.00490093370899558	-0.00587495695799589	-0.00100484199356288	0.00548864435404539
171	0.468180358409882	0.892854392528534	-20.4606456756592	0.000293855206109583	-0.00197886489331722	-0.00230353930965066	-0.00782300252467394
172	2.41622614860535	-0.405842900276184	-20.0061016082764	-3.08191010844894e-05	-0.00522560812532902	-0.00425158534198999	-0.00100484199356288
173	3.06557488441467	0.568180024623871	-20.3307762145996	-0.00230353930965066	0.000293855206109583	0.00581331877037883	-0.00425158534198999
174	2.41622614860535	0.243505731225014	-19.9411678314209	-0.00132951640989631	-0.00749832857400179	-0.00782300252467394	0.000943203864153475
175	2.41622614860535	-0.0811685770750046	-20.3307762145996	0.000618529506027699	-0.00587495695799589	0.00483929552137852	-0.00392691092565656
176	1.11752903461456	0.568180024623871	-20.6554508209229	-0.00100484199356288	0.000618529506027699	-0.00619963090866804	-0.00165419070981443
177	3.06557488441467	-0.405842900276184	-20.3307762145996	0.000618529506027699	0.00678734155371785	0.00516396993771195	-0.00749832857400179
178	1.7668776512146	-1.05519151687622	-20.0061016082764	-0.00100484199356288	-3.08191010844894e-05	0.00159255252219737	0.0022419011220336
179	1.11752903461456	-0.405842900276184	-20.0710372924805	0.00191722682211548	-0.00555028254166245	-0.00100484199356288	0.00451462110504508
180	3.06557488441467	-1.05519151687622	-19.9411678314209	0.00126787810586393	-0.00165419070981443	-0.0100957229733467	0.00354059832170606
181	2.41622614860535	-0.405842900276184	-20.5905151367188	0.00483929552137852	-0.00295288790948689	0.00159255252219737	0.00354059832170606
182	0.468180358409882	-0.0811685770750046	-20.5255813598633	-0.00230353930965066	-0.00847235135734081	0.000943203864153475	-0.00230353930965066
183	1.7668776512146	-0.0811685770750046	-20.3957118988037	-0.00100484199356288	-0.00100484199356288	0.000618529506027699	0.00289124972186983
184	2.41622614860535	-1.37986588478088	-20.3957118988037	-0.00132951640989631	-0.00555028254166245	-3.08191010844894e-05	0.00159255252219737
185	3.06557488441467	-1.05519151687622	-20.0710372924805	-0.00100484199356288	-0.00912170019000769	-0.00847235135734081	0.00646266713738441
186	1.11752903461456	-0.0811685770750046	-20.0061016082764	-0.00100484199356288	-0.00295288790948689	0.0022419011220336	-0.00197886489331722
187	2.41622614860535	0.243505731225014	-20.4606456756592	0.00159255252219737	-0.0100957229733467	-0.00100484199356288	0.00386527273803949
188	2.41622614860535	-0.730517208576202	-20.20090675354	0.00354059832170606	0.00289124972186983	-0.00132951640989631	0.00321592413820326
189	1.11752903461456	-1.05519151687622	-19.6164932250977	-3.08191010844894e-05	-0.00100484199356288	-0.0169138833880424	0.00321592413820326
190	2.41622614860535	-0.0811685770750046	-20.0710372924805	-0.00165419070981443	-0.00944637414067984	0.0022419011220336	-0.00587495695799589
191	0.468180358409882	0.243505731225014	-20.1359710693359	-0.00165419070981443	0.000293855206109583	-0.00490093370899558	-0.00295288790948689
192	-0.181168273091316	0.568180024623871	-20.0710372924805	-0.00327756232582033	0.00548864435404539	-0.00230353930965066	-0.00360223650932312
193	1.11752903461456	0.568180024623871	-20.2658405303955	0.00191722682211548	0.00418994715437293	-0.00132951640989631	-0.00360223650932312
194	1.11752903461456	0.568180024623871	-19.7463626861572	0.00386527273803949	-0.00165419070981443	0.00938473641872406	0.000943203864153475
195	1.11752903461456	0.568180024623871	-20.20090675354	-0.00327756232582033	-3.08191010844894e-05	-0.0110697457566857	0.00418994715437293
196	0.468180358409882	0.892854392528534	-20.3307762145996	0.000293855206109583	-0.00295288790948689	-3.08191010844894e-05	-0.00490093370899558
197	2.41622614860535	-0.405842900276184	-19.421688079834	-0.00100484199356288	0.00256657530553639	0.00289124972186983	0.00354059832170606
198	1.7668776512146	0.243505731225014	-20.0061016082764	0.00191722682211548	0.00386527273803949	-0.000680167751852423	-0.00555028254166245
199	0.468180358409882	0.892854392528534	-20.4606456756592	-0.00295288790948689	0.00289124972186983	-0.00587495695799589	0.00516396993771195
200	1.7668776512146	0.568180024623871	-20.0710372924805	-3.08191010844894e-05	0.00289124972186983	-0.00100484199356288	-0.00490093370899558
201	1.7668776512146	-0.0811685770750046	-19.6164932250977	-0.00295288790948689	-0.000680167751852423	0.00289124972186983	-0.00100484199356288
202	1.7668776512146	-0.0811685770750046	-20.0710372924805	-0.00749832857400179	0.01100810803473	0.00418994715437293	0.00354059832170606
203	1.11752903461456	-0.0811685770750046	-19.8112964630127	-0.00457625929266214	0.00646266713738441	-0.00327756232582033	0.00776136433705688
204	1.11752903461456	-0.730517208576202	-19.421688079834	-0.0026282137259841	0.00581331877037883	-0.00652430532500148	0.00483929552137852
205	-0.830516874790192	0.892854392528534	-19.8762321472168	-0.00490093370899558	0.00159255252219737	0.000293855206109583	-0.00197886489331722
206	1.11752903461456	1.21752870082855	-19.9411678314209	-0.00749832857400179	-0.00425158534198999	0.000618529506027699	-0.00295288790948689
207	-0.181168273091316	0.892854392528534	-19.6164932250977	-0.0110697457566857	0.00256657530553639	0.0022419011220336	-0.00100484199356288
208	-0.181168273091316	-0.405842900276184	-19.5515575408936	-0.00847235135734081	0.00970941036939621	-0.0100957229733467	0.00126787810586393
209	-1.47986555099487	0.892854392528534	-19.6164932250977	-0.00295288790948689	-3.08191010844894e-05	-0.00295288790948689	0.00613799272105098
210	-0.181168273091316	-0.405842900276184	-19.6164932250977	-0.0126931173726916	-0.0026282137259841	-0.00652430532500148	0.00126787810586393
211	0.468180358409882	0.568180024623871	-19.8112964630127	-0.00522560812532902	-0.00717365415766835	0.000943203864153475	-0.00619963090866804
212	-1.47986555099487	0.892854392528534	-19.7463626861572	-0.00684897974133492	0.00159255252219737	0.000618529506027699	0.000618529506027699
213	-1.47986555099487	0.892854392528534	-19.8762321472168	-0.0100957229733467	-0.000680167751852423	-3.08191010844894e-05	0.00418994715437293
214	-0.830516874790192	0.892854392528534	-19.6164932250977	-0.00490093370899558	-0.000680167751852423	-0.00684897974133492	0.00451462110504508
215	-0.181168273091316	0.568180024623871	-20.20090675354	-0.00132951640989631	-0.000355493422830477	-0.00327756232582033	0.00841071270406246
216	0.468180358409882	-0.730517208576202	-19.7463626861572	-0.00457625929266214	0.00451462110504508	0.00418994715437293	0.000618529506027699
217	2.41622614860535	-0.0811685770750046	-19.6814270019531	0.00256657530553639	0.00646266713738441	-0.00327756232582033	0.00906006153672934
218	0.468180358409882	0.892854392528534	-19.8762321472168	0.000618529506027699	0.00451462110504508	-0.00555028254166245	0.00711201597005129
219	3.06557488441467	-0.0811685770750046	-19.6164932250977	0.000293855206109583	-0.00197886489331722	-0.00717365415766835	0.00321592413820326
220	-0.181168273091316	1.21752870082855	-20.0710372924805	-0.000355493422830477	0.00516396993771195	-0.0146411629393697	0.00548864435404539
221	2.41622614860535	1.21752870082855	-20.1359710693359	-0.000680167751852423	-0.00132951640989631	-0.00132951640989631	-0.000680167751852423
222	0.468180358409882	1.21752870082855	-19.8762321472168	-0.00457625929266214	0.00451462110504508	-0.00522560812532902	-0.00165419070981443
223	1.7668776512146	0.568180024623871	-20.3957118988037	0.0022419011220336	0.00451462110504508	-0.00587495695799589	0.0022419011220336
224	1.7668776512146	1.21752870082855	-20.3957118988037	0.000943203864153475	-0.00360223650932312	0.000943203864153475	0.0022419011220336
225	3.06557488441467	-0.0811685770750046	-19.6164932250977	0.0106834331527352	0.00126787810586393	-0.0149658378213644	-0.00132951640989631
226	1.7668776512146	0.892854392528534	-19.421688079834	-0.000680167751852423	-0.00555028254166245	0.00321592413820326	-0.00100484199356288
227	1.7668776512146	0.243505731225014	-19.421688079834	-0.0026282137259841	0.00321592413820326	-3.08191010844894e-05	0.00159255252219737
228	-0.181168273091316	1.86687731742859	-19.9411678314209	-0.00490093370899558	0.00191722682211548	-0.0026282137259841	-0.000355493422830477
229	1.7668776512146	0.568180024623871	-20.3957118988037	-0.00165419070981443	-0.00360223650932312	0.000943203864153475	0.00613799272105098
230	0.468180358409882	1.21752870082855	-20.4606456756592	0.00321592413820326	0.00191722682211548	-0.00619963090866804	-0.00684897974133492
231	2.41622614860535	-0.405842900276184	-19.5515575408936	-0.0026282137259841	0.00159255252219737	-0.00230353930965066	-0.00360223650932312
232	3.06557488441467	-0.0811685770750046	-19.5515575408936	0.00418994715437293	0.00743668992072344	-0.00425158534198999	-0.0026282137259841
233	1.7668776512146	0.568180024623871	-20.6554508209229	-0.00425158534198999	0.00548864435404539	0.00354059832170606	0.00418994715437293
234	2.41622614860535	0.243505731225014	-20.7203845977783	0.00386527273803949	0.000618529506027699	-0.00230353930965066	0.00191722682211548
235	2.41622614860535	-0.0811685770750046	-19.9411678314209	0.00321592413820326	0.00386527273803949	-0.0120437685400248	-0.00132951640989631
236	3.06557488441467	-0.0811685770750046	-20.3307762145996	-0.00295288790948689	-0.00132951640989631	0.00126787810586393	-0.00490093370899558
237	0.468180358409882	0.892854392528534	-20.3307762145996	0.000943203864153475	0.00256657530553639	0.00613799272105098	-0.00522560812532902
238	1.7668776512146	0.892854392528534	-20.3957118988037	-0.00457625929266214	0.0132808275520802	-0.00782300252467394	-0.0026282137259841
239	1.7668776512146	-0.0811685770750046	-20.5255813598633	0.0022419011220336	0.00451462110504508	0.00418994715437293	0.00548864435404539
240	3.06557488441467	-0.0811685770750046	-20.4606456756592	0.00386527273803949	-0.00522560812532902	-0.00425158534198999	0.000293855206109583
241	1.11752903461456	1.21752870082855	-20.5905151367188	0.000618529506027699	0.0022419011220336	0.000293855206109583	0.0022419011220336
242	1.7668776512146	0.892854392528534	-19.9411678314209	-0.000355493422830477	0.00321592413820326	-0.00847235135734081	-0.00100484199356288
243	0.468180358409882	1.54220294952393	-19.8762321472168	-0.00490093370899558	0.00451462110504508	-0.00197886489331722	-0.000355493422830477
244	3.06557488441467	-0.405842900276184	-19.4866237640381	0.00126787810586393	-0.00132951640989631	-0.00717365415766835	0.00451462110504508
245	1.7668776512146	0.568180024623871	-19.9411678314209	0.00289124972186983	0.00159255252219737	-0.0120437685400248	-0.0113944197073579
246	1.11752903461456	0.568180024623871	-20.0061016082764	-3.08191010844894e-05	-0.00360223650932312	-0.00197886489331722	-0.00555028254166245
247	0.468180358409882	1.21752870082855	-20.0061016082764	-0.00100484199356288	0.000293855206109583	0.000618529506027699	-0.00555028254166245
248	2.41622614860535	0.568180024623871	-19.7463626861572	-0.00197886489331722	0.00743668992072344	-0.00587495695799589	0.00354059832170606
249	2.41622614860535	-0.0811685770750046	-18.9022083282471	0.00159255252219737	-0.00425158534198999	-0.00717365415766835	-0.00457625929266214
250	0.468180358409882	0.892854392528534	-19.6814270019531	0.000618529506027699	0.000618529506027699	-0.00684897974133492	-0.00197886489331722
251	3.06557488441467	-0.730517208576202	-19.6814270019531	-0.00165419070981443	-0.000355493422830477	-0.00522560812532902	-0.00944637414067984
252	2.41622614860535	-0.405842900276184	-19.6814270019531	0.000293855206109583	0.0022419011220336	-0.00912170019000769	0.00451462110504508
253	2.41622614860535	0.892854392528534	-20.3957118988037	-0.00392691092565656	0.00159255252219737	-0.00619963090866804	0.000943203864153475
254	0.468180358409882	0.892854392528534	-19.8112964630127	-0.00230353930965066	0.000618529506027699	-0.000355493422830477	0.00776136433705688
255	3.06557488441467	0.243505731225014	-19.6164932250977	0.00548864435404539	-3.08191010844894e-05	0.000618529506027699	0.00354059832170606
256	2.41622614860535	-0.730517208576202	-19.6164932250977	0.000943203864153475	-0.00197886489331722	0.00483929552137852	0.000293855206109583
257	3.06557488441467	-0.405842900276184	-19.8112964630127	-0.0026282137259841	0.000618529506027699	0.00321592413820326	-0.00457625929266214
258	0.468180358409882	-0.0811685770750046	-19.8762321472168	0.000293855206109583	0.000943203864153475	-0.00165419070981443	0.00289124972186983
259	1.11752903461456	-0.0811685770750046	-19.8762321472168	-0.000680167751852423	-0.00425158534198999	-0.00425158534198999	0.00126787810586393
260	1.11752903461456	-0.0811685770750046	-19.4866237640381	-0.00425158534198999	-0.0026282137259841	0.000618529506027699	-0.000680167751852423
261	3.06557488441467	-1.37986588478088	-19.3567523956299	-0.000680167751852423	-0.0100957229733467	-0.00360223650932312	-0.00912170019000769
262	3.06557488441467	-0.730517208576202	-19.7463626861572	0.00126787810586393	0.000293855206109583	0.000293855206109583	-0.00165419070981443
263	1.11752903461456	-0.730517208576202	-19.6164932250977	-0.00782300252467394	0.000618529506027699	-0.00879702530801296	0.00256657530553639
264	1.11752903461456	-0.0811685770750046	-19.8762321472168	-0.00230353930965066	-0.00587495695799589	-0.00879702530801296	0.00516396993771195
265	1.7668776512146	-1.05519151687622	-19.4866237640381	0.00126787810586393	-0.0156151866540313	-0.00425158534198999	0.00776136433705688
266	2.41622614860535	-0.730517208576202	-19.421688079834	-0.00230353930965066	-0.00782300252467394	-0.0136671401560307	-0.0100957229733467
267	0.468180358409882	-0.0811685770750046	-19.4866237640381	0.00516396993771195	-0.00619963090866804	-0.00327756232582033	-0.000680167751852423
268	1.7668776512146	-0.0811685770750046	-20.0061016082764	-0.00392691092565656	0.00451462110504508	-0.00814767740666866	-0.00230353930965066
269	1.11752903461456	0.243505731225014	-19.6814270019531	-0.00360223650932312	-0.00230353930965066	-0.00165419070981443	-0.000355493422830477
270	2.41622614860535	-0.730517208576202	-19.6814270019531	0.00613799272105098	-0.000680167751852423	0.00483929552137852	-0.00165419070981443
271	1.11752903461456	0.568180024623871	-20.3307762145996	-0.00165419070981443	-0.00619963090866804	-0.00360223650932312	0.00159255252219737
272	1.11752903461456	0.568180024623871	-20.0710372924805	0.00321592413820326	0.00581331877037883	0.00646266713738441	-0.00360223650932312
273	-0.181168273091316	0.892854392528534	-20.20090675354	-0.00522560812532902	0.00289124972186983	-0.00782300252467394	0.00906006153672934
274	2.41622614860535	0.568180024623871	-20.5905151367188	0.00386527273803949	0.00646266713738441	-0.00132951640989631	0.00483929552137852
275	2.41622614860535	0.243505731225014	-20.3957118988037	0.00126787810586393	-0.000355493422830477	0.00289124972186983	0.00126787810586393
276	3.06557488441467	-0.0811685770750046	-20.0710372924805	-0.00522560812532902	-3.08191010844894e-05	-0.00425158534198999	-0.00165419070981443
277	-0.181168273091316	0.568180024623871	-20.20090675354	-0.00230353930965066	0.00516396993771195	-0.000355493422830477	0.00289124972186983
278	2.41622614860535	-0.405842900276184	-19.8112964630127	-0.00619963090866804	0.00191722682211548	-0.0126931173726916	0.00418994715437293
279	0.468180358409882	1.54220294952393	-20.1359710693359	-0.000355493422830477	0.000618529506027699	0.00126787810586393	-0.0026282137259841
280	2.41622614860535	0.243505731225014	-20.2658405303955	0.000293855206109583	0.00841071270406246	-0.00652430532500148	0.0113327819854021
281	-0.181168273091316	0.892854392528534	-20.3957118988037	-0.00327756232582033	0.00906006153672934	0.00191722682211548	-0.00522560812532902
282	-0.181168273091316	0.892854392528534	-20.20090675354	-0.00392691092565656	0.00548864435404539	0.00256657530553639	0.00289124972186983
283	-0.830516874790192	0.892854392528534	-20.2658405303955	-0.00619963090866804	0.00711201597005129	0.00159255252219737	0.00776136433705688
284	-1.47986555099487	0.892854392528534	-19.9411678314209	-0.00879702530801296	-3.08191010844894e-05	-0.00295288790948689	0.00256657530553639
285	-2.12921404838562	0.892854392528534	-20.3957118988037	-0.00425158534198999	-0.00619963090866804	-0.00555028254166245	0.000618529506027699
286	0.468180358409882	-0.0811685770750046	-20.20090675354	-0.0130177913233638	0.00289124972186983	-0.0026282137259841	0.00191722682211548
287	-0.830516874790192	1.21752870082855	-20.2658405303955	-0.00230353930965066	0.00191722682211548	-0.00295288790948689	0.00126787810586393
288	-1.47986555099487	0.243505731225014	-20.1359710693359	-0.00879702530801296	0.0126314787194133	0.000293855206109583	0.00418994715437293
289	-0.830516874790192	0.892854392528534	-20.2658405303955	-0.00814767740666866	0.00321592413820326	-0.00392691092565656	-0.0026282137259841
290	-1.47986555099487	-0.0811685770750046	-19.8112964630127	-0.00619963090866804	0.000618529506027699	-0.00555028254166245	-0.00165419070981443
291	-0.181168273091316	-0.0811685770750046	-20.1359710693359	-0.00944637414067984	-0.00100484199356288	0.00354059832170606	-0.00165419070981443
292	-0.181168273091316	-0.0811685770750046	-20.20090675354	-0.00457625929266214	0.000293855206109583	-0.00100484199356288	0.00289124972186983
293	1.11752903461456	-0.0811685770750046	-20.20090675354	-0.00782300252467394	0.0103587592020631	0.00548864435404539	-0.0026282137259841
294	0.468180358409882	-0.405842900276184	-20.1359710693359	-0.00587495695799589	0.00289124972186983	-0.00717365415766835	0.00613799272105098
295	1.7668776512146	-0.0811685770750046	-20.0710372924805	-0.00197886489331722	-0.00457625929266214	-0.00295288790948689	-0.000680167751852423
296	-0.181168273091316	1.21752870082855	-20.20090675354	-0.00522560812532902	0.00321592413820326	0.000618529506027699	0.00159255252219737
297	3.06557488441467	-0.405842900276184	-20.5905151367188	0.000293855206109583	0.00256657530553639	-0.00230353930965066	-0.00457625929266214
298	-0.181168273091316	1.86687731742859	-20.20090675354	-0.00100484199356288	0.00516396993771195	-0.00165419070981443	-0.00392691092565656
299	1.7668776512146	0.243505731225014	-20.4606456756592	0.000943203864153475	0.00386527273803949	-0.00165419070981443	0.000943203864153475
300	0.468180358409882	1.21752870082855	-20.1359710693359	0.000618529506027699	0.00354059832170606	-0.00652430532500148	-0.00490093370899558
301	3.06557488441467	-0.0811685770750046	-19.9411678314209	-0.00490093370899558	0.00321592413820326	-0.00587495695799589	-0.00295288790948689
302	3.06557488441467	0.243505731225014	-19.7463626861572	0.0022419011220336	-0.00100484199356288	-0.00327756232582033	0.00191722682211548
303	1.7668776512146	0.243505731225014	-20.5255813598633	0.00191722682211548	0.000618529506027699	-0.00230353930965066	-0.00132951640989631
304	3.714923620224	0.243505731225014	-20.3307762145996	0.00191722682211548	0.000618529506027699	0.000943203864153475	0.00289124972186983
305	2.41622614860535	-0.405842900276184	-20.5255813598633	0.00321592413820326	-3.08191010844894e-05	-0.00327756232582033	0.00386527273803949
306	1.11752903461456	0.892854392528534	-20.5255813598633	-0.00197886489331722	0.000618529506027699	0.00386527273803949	-0.00360223650932312
307	1.7668776512146	1.21752870082855	-20.5255813598633	0.00289124972186983	0.00613799272105098	0.00126787810586393	-0.00457625929266214
308	0.468180358409882	1.21752870082855	-20.5905151367188	0.000293855206109583	-0.000680167751852423	0.00159255252219737	-0.00425158534198999
309	3.06557488441467	-0.0811685770750046	-20.6554508209229	0.00159255252219737	-3.08191010844894e-05	-0.00392691092565656	-0.0026282137259841
310	0.468180358409882	0.892854392528534	-20.915189743042	-0.000355493422830477	-0.00230353930965066	-0.00165419070981443	-0.00295288790948689
311	0.468180358409882	0.568180024623871	-20.7853202819824	-0.00457625929266214	0.00159255252219737	-0.00360223650932312	-0.00717365415766835
312	1.7668776512146	-0.0811685770750046	-20.4606456756592	0.00581331877037883	0.00581331877037883	-0.00522560812532902	0.000618529506027699
313	0.468180358409882	0.243505731225014	-20.3957118988037	0.00191722682211548	0.000293855206109583	-0.00457625929266214	0.000618529506027699
314	1.11752903461456	0.892854392528534	-20.3307762145996	-0.00425158534198999	0.00159255252219737	-0.00522560812532902	-0.000355493422830477
315	0.468180358409882	0.892854392528534	-20.8502559661865	-0.000355493422830477	-0.00197886489331722	-0.00230353930965066	0.00191722682211548
316	3.714923620224	0.243505731225014	-20.6554508209229	-0.00100484199356288	0.00289124972186983	-0.00457625929266214	0.000293855206109583
317	2.41622614860535	-0.0811685770750046	-20.20090675354	0.000293855206109583	0.00289124972186983	0.00711201597005129	0.000293855206109583
318	3.06557488441467	0.892854392528534	-20.5905151367188	-3.08191010844894e-05	0.00646266713738441	-0.00522560812532902	-0.000355493422830477
319	2.41622614860535	-0.0811685770750046	-20.2658405303955	-0.00132951640989631	0.00386527273803949	-0.0100957229733467	-0.00717365415766835
320	1.7668776512146	0.892854392528534	-20.4606456756592	0.00386527273803949	0.00386527273803949	-0.0117190945893526	0.0022419011220336
321	1.11752903461456	1.21752870082855	-20.7853202819824	-0.00295288790948689	0.00418994715437293	-0.00360223650932312	-0.00749832857400179
322	2.41622614860535	0.243505731225014	-20.2658405303955	-0.000355493422830477	0.00646266713738441	-0.00425158534198999	-0.00457625929266214
323	1.7668776512146	-0.405842900276184	-20.2658405303955	0.000293855206109583	0.00354059832170606	0.00516396993771195	-0.0026282137259841
324	1.11752903461456	-0.0811685770750046	-20.2658405303955	-0.00197886489331722	-0.00165419070981443	-0.00555028254166245	-0.00360223650932312
325	1.11752903461456	0.568180024623871	-20.1359710693359	0.00678734155371785	-0.0117190945893526	-0.00522560812532902	-0.00295288790948689
326	1.11752903461456	0.568180024623871	-20.4606456756592	-0.00392691092565656	-0.00944637414067984	0.00483929552137852	-0.00717365415766835
327	2.41622614860535	-1.05519151687622	-20.20090675354	0.00159255252219737	-0.00132951640989631	0.00646266713738441	-0.0104203969240189
328	1.7668776512146	-1.37986588478088	-20.0710372924805	0.00386527273803949	-0.00197886489331722	0.00386527273803949	-0.000355493422830477
329	1.11752903461456	-0.0811685770750046	-20.2658405303955	0.000943203864153475	-0.00652430532500148	-0.00652430532500148	-0.00555028254166245
330	1.7668776512146	-1.05519151687622	-20.1359710693359	0.00646266713738441	-0.00977104809135199	0.00256657530553639	0.00581331877037883
331	2.41622614860535	-1.37986588478088	-20.0710372924805	0.00289124972186983	-0.00944637414067984	0.000943203864153475	-0.00619963090866804
332	1.11752903461456	-0.0811685770750046	-20.5255813598633	0.00289124972186983	-0.00360223650932312	0.00451462110504508	-0.00749832857400179
333	1.11752903461456	-0.0811685770750046	-20.7203845977783	0.00386527273803949	-0.0136671401560307	0.000618529506027699	0.000293855206109583
334	0.468180358409882	-0.405842900276184	-20.7203845977783	-0.00327756232582033	-0.000680167751852423	-0.0026282137259841	0.00548864435404539
335	2.41622614860535	-0.730517208576202	-20.20090675354	-0.00327756232582033	-0.0100957229733467	0.00646266713738441	0.000293855206109583
336	1.7668776512146	-1.37986588478088	-20.0061016082764	0.00873538758605719	-0.00100484199356288	-0.00165419070981443	0.00354059832170606
337	1.11752903461456	1.21752870082855	-20.20090675354	-0.00522560812532902	-3.08191010844894e-05	-0.00879702530801296	-0.00490093370899558
338	2.41622614860535	-0.0811685770750046	-20.3957118988037	0.000943203864153475	0.00581331877037883	-0.00717365415766835	0.00711201597005129
339	1.11752903461456	0.243505731225014	-20.7853202819824	-0.00197886489331722	0.00321592413820326	-0.00879702530801296	0.00808603875339031
340	3.06557488441467	-0.405842900276184	-20.3957118988037	0.000618529506027699	-0.0110697457566857	-0.0110697457566857	0.00613799272105098
341	2.41622614860535	-0.405842900276184	-20.0710372924805	-0.000355493422830477	0.000293855206109583	-0.00100484199356288	0.00256657530553639
342	0.468180358409882	0.892854392528534	-20.2658405303955	-0.00197886489331722	0.00711201597005129	0.00289124972186983	-0.00652430532500148
343	0.468180358409882	0.892854392528534	-20.0061016082764	0.00256657530553639	0.00516396993771195	-0.00977104809135199	0.00678734155371785
344	0.468180358409882	1.21752870082855	-20.3957118988037	0.000943203864153475	0.00516396993771195	-0.00977104809135199	-0.00132951640989631
345	3.06557488441467	0.243505731225014	-20.5255813598633	0.00191722682211548	-0.00587495695799589	-0.00490093370899558	0.00386527273803949
346	1.7668776512146	-0.405842900276184	-20.1359710693359	-0.00360223650932312	0.00841071270406246	-0.00749832857400179	-0.00295288790948689
347	1.11752903461456	0.568180024623871	-20.2658405303955	-0.00522560812532902	0.00841071270406246	0.00256657530553639	0.000943203864153475
348	0.468180358409882	0.892854392528534	-20.20090675354	-0.00100484199356288	0.00126787810586393	-0.00360223650932312	-0.00132951640989631
349	0.468180358409882	0.568180024623871	-20.0710372924805	-0.00165419070981443	-0.00360223650932312	-0.00392691092565656	0.00159255252219737
350	-0.181168273091316	0.892854392528534	-20.4606456756592	0.000618529506027699	-0.000680167751852423	-0.000680167751852423	-0.00295288790948689
351	-0.181168273091316	-0.405842900276184	-20.20090675354	-0.00652430532500148	-0.0026282137259841	-3.08191010844894e-05	-0.00165419070981443
352	1.11752903461456	-0.0811685770750046	-20.1359710693359	-0.00684897974133492	0.00483929552137852	0.00321592413820326	0.000943203864153475
353	-0.181168273091316	-0.0811685770750046	-20.0710372924805	-0.00619963090866804	0.00613799272105098	0.00646266713738441	0.00386527273803949
354	0.468180358409882	-0.405842900276184	-19.8762321472168	-0.0104203969240189	0.00678734155371785	0.000293855206109583	0.00126787810586393
355	-2.12921404838562	0.243505731225014	-19.9411678314209	-0.00587495695799589	0.000293855206109583	-0.00684897974133492	0.00386527273803949
356	-1.47986555099487	1.21752870082855	-20.5255813598633	-0.00944637414067984	0.0103587592020631	-0.00197886489331722	-0.00295288790948689
357	-0.181168273091316	0.243505731225014	-20.20090675354	-0.0107450718060136	0.0162028968334198	0.00808603875339031	-0.00392691092565656
358	-1.47986555099487	0.892854392528534	-20.4606456756592	-0.00197886489331722	-0.00100484199356288	-0.00555028254166245	-0.000680167751852423
359	0.468180358409882	0.568180024623871	-20.2658405303955	-0.0123684434220195	0.00743668992072344	-0.00457625929266214	0.00159255252219737
360	-0.830516874790192	0.892854392528534	-20.0710372924805	-0.00619963090866804	0.000943203864153475	-0.00555028254166245	-0.00165419070981443
361	-0.181168273091316	-0.0811685770750046	-19.8762321472168	-3.08191010844894e-05	0.00256657530553639	-0.00749832857400179	-0.000355493422830477
362	1.7668776512146	-0.405842900276184	-20.2658405303955	-0.00782300252467394	-0.00100484199356288	0.00808603875339031	-0.000680167751852423
363	1.7668776512146	-0.0811685770750046	-20.20090675354	-0.000355493422830477	0.00191722682211548	-0.00197886489331722	0.0022419011220336
364	2.41622614860535	-0.405842900276184	-19.4866237640381	-0.00100484199356288	-0.00457625929266214	-0.00814767740666866	0.00418994715437293
365	0.468180358409882	-0.0811685770750046	-19.5515575408936	-0.00425158534198999	-0.000680167751852423	-3.08191010844894e-05	-0.00295288790948689
366	-0.181168273091316	0.892854392528534	-19.8762321472168	-0.00100484199356288	-0.00652430532500148	-0.00944637414067984	-0.00425158534198999
367	2.41622614860535	0.243505731225014	-19.6814270019531	0.00321592413820326	0.00386527273803949	0.00418994715437293	-0.0113944197073579
368	1.7668776512146	0.568180024623871	-20.0061016082764	0.00289124972186983	0.00873538758605719	0.00451462110504508	0.00613799272105098
369	3.06557488441467	-0.0811685770750046	-19.7463626861572	0.00386527273803949	-0.000680167751852423	-0.00360223650932312	0.00126787810586393
370	1.11752903461456	1.21752870082855	-19.9411678314209	0.00126787810586393	-0.00100484199356288	-0.00425158534198999	0.00354059832170606
371	1.11752903461456	0.568180024623871	-19.8112964630127	-0.00100484199356288	-3.08191010844894e-05	-0.00197886489331722	-0.00360223650932312
372	1.11752903461456	0.892854392528534	-20.0061016082764	0.000293855206109583	0.00256657530553639	0.00354059832170606	-0.00522560812532902
373	1.7668776512146	0.892854392528534	-20.3307762145996	-0.00197886489331722	-0.00132951640989631	0.00126787810586393	-0.000680167751852423
374	0.468180358409882	0.892854392528534	-20.5905151367188	-3.08191010844894e-05	0.00516396993771195	-0.00912170019000769	-0.00230353930965066
375	1.7668776512146	0.568180024623871	-20.0710372924805	0.00451462110504508	-0.00619963090866804	-3.08191010844894e-05	0.00159255252219737
376	2.41622614860535	0.243505731225014	-20.4606456756592	0.00321592413820326	-0.00749832857400179	-0.00230353930965066	-0.000355493422830477
377	2.41622614860535	0.568180024623871	-20.1359710693359	-0.00295288790948689	0.00581331877037883	-0.0107450718060136	0.00256657530553639
378	2.41622614860535	0.243505731225014	-20.1359710693359	0.00191722682211548	0.00483929552137852	0.00289124972186983	0.00776136433705688
379	1.7668776512146	-0.405842900276184	-20.3957118988037	-0.00230353930965066	0.00548864435404539	-0.0113944197073579	0.00613799272105098
380	2.41622614860535	0.892854392528534	-20.5905151367188	0.00613799272105098	0.000293855206109583	-0.00327756232582033	0.000293855206109583
381	1.11752903461456	1.21752870082855	-20.5255813598633	0.00451462110504508	-0.00652430532500148	-0.00684897974133492	-3.08191010844894e-05
382	1.11752903461456	1.21752870082855	-20.4606456756592	0.000943203864153475	0.01100810803473	0.00191722682211548	0.00159255252219737
383	0.468180358409882	1.21752870082855	-19.6814270019531	-0.000355493422830477	-0.00490093370899558	-0.00197886489331722	-3.08191010844894e-05
384	0.468180358409882	0.892854392528534	-19.7463626861572	-0.00684897974133492	0.00808603875339031	-0.000680167751852423	-0.00327756232582033
385	0.468180358409882	1.21752870082855	-20.5255813598633	0.00386527273803949	-0.00392691092565656	-0.00197886489331722	-0.00327756232582033
386	3.06557488441467	-0.0811685770750046	-20.3307762145996	0.00711201597005129	0.000293855206109583	-0.0104203969240189	-0.00100484199356288
387	0.468180358409882	0.568180024623871	-20.3957118988037	-0.00327756232582033	-0.00295288790948689	0.00256657530553639	0.000293855206109583
388	2.41622614860535	0.568180024623871	-20.0710372924805	0.00418994715437293	-0.00295288790948689	-0.00165419070981443	-3.08191010844894e-05
389	0.468180358409882	1.21752870082855	-20.1359710693359	-0.00295288790948689	-0.00230353930965066	-0.00197886489331722	-0.00392691092565656
390	3.06557488441467	-0.730517208576202	-19.6164932250977	0.00906006153672934	-0.00425158534198999	-0.00165419070981443	0.000943203864153475
391	1.7668776512146	-0.0811685770750046	-20.2658405303955	0.000943203864153475	-0.00197886489331722	0.00646266713738441	0.00548864435404539
392	1.7668776512146	1.21752870082855	-20.3307762145996	-0.00100484199356288	0.00289124972186983	0.000943203864153475	0.000943203864153475
393	0.468180358409882	0.568180024623871	-20.4606456756592	0.000293855206109583	0.000293855206109583	-0.00197886489331722	0.000618529506027699
394	3.06557488441467	0.243505731225014	-19.7463626861572	-0.00295288790948689	0.00938473641872406	-0.00197886489331722	0.0022419011220336
395	3.06557488441467	-0.0811685770750046	-19.421688079834	0.00289124972186983	0.00354059832170606	0.00289124972186983	0.00289124972186983
396	3.06557488441467	-0.730517208576202	-19.5515575408936	0.0178262684494257	0.00126787810586393	0.00159255252219737	0.00548864435404539
397	1.7668776512146	0.243505731225014	-19.8112964630127	-0.00197886489331722	-0.00197886489331722	-3.08191010844894e-05	-0.00749832857400179
398	0.468180358409882	-1.05519151687622	-19.6164932250977	-0.000355493422830477	0.00159255252219737	-0.00457625929266214	0.00906006153672934
399	0.468180358409882	0.243505731225014	-19.8112964630127	-0.00749832857400179	-0.000355493422830477	-0.00652430532500148	0.000943203864153475
400	1.7668776512146	-1.05519151687622	-19.421688079834	0.00678734155371785	-0.00457625929266214	-0.00847235135734081	-0.00197886489331722
401	1.7668776512146	-1.37986588478088	-19.2918186187744	0.00613799272105098	-0.0100957229733467	-0.00132951640989631	0.000293855206109583
402	2.41622614860535	-1.70454013347626	-19.7463626861572	-0.00360223650932312	-0.00587495695799589	0.00321592413820326	-0.00295288790948689
403	2.41622614860535	-0.405842900276184	-20.0710372924805	-0.000355493422830477	-0.0130177913233638	-0.00132951640989631	-0.00100484199356288
404	2.41622614860535	-1.70454013347626	-19.8762321472168	0.00548864435404539	-0.00587495695799589	-0.00230353930965066	0.00516396993771195
405	2.41622614860535	-1.70454013347626	-19.6164932250977	0.00743668992072344	-0.00457625929266214	0.00354059832170606	-0.00327756232582033
406	0.468180358409882	-0.730517208576202	-19.5515575408936	0.00646266713738441	-0.0104203969240189	0.00191722682211548	-0.00717365415766835
407	0.468180358409882	-0.0811685770750046	-19.421688079834	0.00613799272105098	0.000943203864153475	-0.00327756232582033	-0.00327756232582033
408	-0.181168273091316	0.568180024623871	-20.0061016082764	0.00354059832170606	0.00321592413820326	0.00451462110504508	-0.00295288790948689
409	2.41622614860535	0.243505731225014	-19.9411678314209	-0.00100484199356288	-0.00230353930965066	-0.000680167751852423	-0.00132951640989631
410	-0.181168273091316	1.21752870082855	-20.4606456756592	0.00386527273803949	-0.00100484199356288	-3.08191010844894e-05	-0.00392691092565656
411	1.7668776512146	-0.0811685770750046	-20.1359710693359	-0.00555028254166245	-0.00360223650932312	0.00776136433705688	-0.0026282137259841
412	2.41622614860535	-0.0811685770750046	-19.9411678314209	0.000293855206109583	0.00841071270406246	-0.00847235135734081	0.000618529506027699
413	3.06557488441467	-0.0811685770750046	-19.9411678314209	0.00126787810586393	0.00354059832170606	-0.000680167751852423	-3.08191010844894e-05
414	1.7668776512146	0.243505731225014	-20.20090675354	0.000293855206109583	0.000943203864153475	-0.00197886489331722	-0.000680167751852423
415	1.11752903461456	0.892854392528534	-20.2658405303955	0.00451462110504508	0.00418994715437293	-0.0104203969240189	-0.000680167751852423
416	0.468180358409882	0.892854392528534	-20.3307762145996	-0.00197886489331722	0.00191722682211548	0.00386527273803949	-3.08191010844894e-05
417	3.06557488441467	-0.0811685770750046	-20.0061016082764	-0.00230353930965066	0.00126787810586393	-0.0026282137259841	-0.0026282137259841
418	-0.181168273091316	1.54220294952393	-20.0710372924805	-0.00360223650932312	0.0103587592020631	0.00516396993771195	-0.00555028254166245
419	0.468180358409882	-0.0811685770750046	-19.421688079834	-0.00490093370899558	0.00386527273803949	-0.00165419070981443	0.00906006153672934
420	-0.181168273091316	1.54220294952393	-20.5255813598633	-0.00100484199356288	-0.00100484199356288	-0.00587495695799589	-0.00717365415766835
421	-1.47986555099487	0.892854392528534	-20.3307762145996	-0.00847235135734081	-0.0110697457566857	-0.00587495695799589	0.00191722682211548
422	-0.181168273091316	-0.0811685770750046	-20.20090675354	-0.0104203969240189	0.00938473641872406	-0.00977104809135199	-0.00619963090866804
423	-0.181168273091316	-0.0811685770750046	-19.8762321472168	-0.00652430532500148	0.0022419011220336	0.00841071270406246	0.00841071270406246
424	-0.181168273091316	-0.405842900276184	-19.8112964630127	-0.00555028254166245	-0.000355493422830477	-0.00295288790948689	0.00289124972186983
425	-2.12921404838562	1.21752870082855	-19.8112964630127	-0.00425158534198999	-0.00587495695799589	-0.00230353930965066	-0.00197886489331722
426	-0.181168273091316	0.568180024623871	-20.0061016082764	-0.00684897974133492	-0.00490093370899558	0.00321592413820326	0.00646266713738441
427	1.11752903461456	-0.405842900276184	-20.20090675354	-0.00425158534198999	0.00613799272105098	-0.00457625929266214	0.00126787810586393
428	1.11752903461456	-0.0811685770750046	-20.2658405303955	-0.00555028254166245	-0.00165419070981443	0.00678734155371785	-3.08191010844894e-05
429	0.468180358409882	-0.0811685770750046	-19.9411678314209	-0.00684897974133492	-0.00197886489331722	-0.00555028254166245	0.00354059832170606
430	1.11752903461456	-0.405842900276184	-20.0710372924805	-0.00327756232582033	0.00126787810586393	-0.0104203969240189	0.00191722682211548
431	0.468180358409882	1.21752870082855	-20.5255813598633	-0.00522560812532902	0.00191722682211548	-0.00360223650932312	-0.00132951640989631
432	0.468180358409882	0.568180024623871	-20.3957118988037	-0.00555028254166245	-0.00230353930965066	-0.00749832857400179	-0.00587495695799589
433	-0.181168273091316	0.892854392528534	-20.3957118988037	-0.00587495695799589	0.00386527273803949	-0.0130177913233638	-0.00132951640989631
434	1.11752903461456	0.568180024623871	-20.2658405303955	-0.00717365415766835	0.000943203864153475	-0.0143164889886975	0.00289124972186983
435	1.11752903461456	1.54220294952393	-20.20090675354	-0.0026282137259841	0.00256657530553639	-0.00912170019000769	-0.000680167751852423
436	3.06557488441467	-0.0811685770750046	-19.8762321472168	-0.00295288790948689	-0.00100484199356288	-0.00165419070981443	-0.00100484199356288
437	-0.181168273091316	1.21752870082855	-20.2658405303955	-0.00295288790948689	0.00646266713738441	-0.00490093370899558	0.000618529506027699
438	2.41622614860535	-0.405842900276184	-20.20090675354	-0.00360223650932312	0.00289124972186983	-0.00230353930965066	0.0022419011220336
439	1.11752903461456	0.568180024623871	-20.1359710693359	-0.00717365415766835	0.00613799272105098	-0.0113944197073579	0.000618529506027699
440	2.41622614860535	-0.0811685770750046	-20.2658405303955	0.000618529506027699	0.000293855206109583	-0.00360223650932312	-0.00230353930965066
441	1.7668776512146	1.54220294952393	-20.3957118988037	0.000618529506027699	-0.00197886489331722	0.00289124972186983	0.00451462110504508
442	0.468180358409882	1.21752870082855	-20.5905151367188	-0.00587495695799589	0.00776136433705688	-0.00360223650932312	0.00191722682211548
443	1.7668776512146	0.568180024623871	-20.8502559661865	-0.00197886489331722	0.00613799272105098	0.0022419011220336	0.00743668992072344
444	1.11752903461456	0.892854392528534	-20.5905151367188	-0.00490093370899558	0.00191722682211548	0.00256657530553639	0.00321592413820326
445	1.7668776512146	0.568180024623871	-20.5905151367188	-0.00100484199356288	0.000943203864153475	-0.0026282137259841	0.00191722682211548
446	3.06557488441467	-0.405842900276184	-20.2658405303955	0.000293855206109583	0.00256657530553639	-0.00295288790948689	-0.00425158534198999
447	0.468180358409882	0.892854392528534	-20.5255813598633	-0.00132951640989631	0.00516396993771195	0.00159255252219737	-0.00295288790948689
448	1.11752903461456	-0.0811685770750046	-20.4606456756592	-0.00327756232582033	0.00516396993771195	-0.00230353930965066	0.00743668992072344
449	1.7668776512146	0.892854392528534	-20.915189743042	-0.00619963090866804	0.000943203864153475	-0.0126931173726916	0.00191722682211548
450	2.41622614860535	0.568180024623871	-20.4606456756592	0.00191722682211548	0.00126787810586393	-0.00912170019000769	0.00191722682211548
451	3.714923620224	-0.0811685770750046	-20.5255813598633	-0.00457625929266214	0.00126787810586393	-0.00165419070981443	0.00159255252219737
452	2.41622614860535	0.243505731225014	-20.5255813598633	-0.00132951640989631	0.00906006153672934	-0.00684897974133492	-0.00360223650932312
453	1.7668776512146	0.568180024623871	-20.2658405303955	-0.00100484199356288	0.00191722682211548	-0.00619963090866804	-0.00230353930965066
454	2.41622614860535	0.243505731225014	-20.4606456756592	-0.00295288790948689	0.000618529506027699	-0.00522560812532902	-0.000680167751852423
455	1.7668776512146	0.243505731225014	-20.3307762145996	-0.00230353930965066	-0.00490093370899558	-0.00782300252467394	-0.00782300252467394
456	1.7668776512146	1.21752870082855	-20.3957118988037	0.000943203864153475	-3.08191010844894e-05	0.000618529506027699	-0.00360223650932312
457	1.11752903461456	0.568180024623871	-20.3957118988037	-0.00132951640989631	0.00808603875339031	-0.00230353930965066	-0.000355493422830477
458	0.468180358409882	0.892854392528534	-20.3307762145996	-0.000680167751852423	0.00776136433705688	0.00516396993771195	-0.00327756232582033
459	2.41622614860535	0.568180024623871	-20.0061016082764	-0.00132951640989631	0.00321592413820326	-0.00197886489331722	0.00354059832170606
460	0.468180358409882	0.568180024623871	-20.3957118988037	-0.00165419070981443	0.00386527273803949	-0.00360223650932312	0.00289124972186983
461	2.41622614860535	-0.0811685770750046	-20.20090675354	0.00159255252219737	-0.00132951640989631	-0.00132951640989631	0.00581331877037883
462	2.41622614860535	-0.0811685770750046	-20.20090675354	-0.0026282137259841	0.00743668992072344	0.00256657530553639	0.00159255252219737
463	2.41622614860535	-0.0811685770750046	-19.8112964630127	-0.00392691092565656	0.0022419011220336	0.00451462110504508	0.00159255252219737
464	3.06557488441467	-0.405842900276184	-19.5515575408936	-0.00100484199356288	-0.00230353930965066	-0.00132951640989631	0.00678734155371785
465	2.41622614860535	-0.0811685770750046	-19.2918186187744	-3.08191010844894e-05	-0.00132951640989631	-0.00392691092565656	0.00613799272105098
466	3.06557488441467	-0.730517208576202	-19.7463626861572	-0.000355493422830477	0.000618529506027699	-0.00425158534198999	0.00126787810586393
467	0.468180358409882	0.892854392528534	-20.5255813598633	0.00159255252219737	0.00159255252219737	0.000943203864153475	-0.00522560812532902
468	3.06557488441467	-0.730517208576202	-20.2658405303955	-0.000355493422830477	0.00646266713738441	-0.00782300252467394	0.00191722682211548
469	0.468180358409882	1.21752870082855	-20.20090675354	0.000618529506027699	0.000618529506027699	0.00159255252219737	-0.00295288790948689
470	1.7668776512146	-0.405842900276184	-19.9411678314209	-0.00100484199356288	-0.00522560812532902	-0.00392691092565656	-0.00132951640989631
471	3.06557488441467	0.568180024623871	-20.1359710693359	0.000293855206109583	0.000293855206109583	0.011982130818069	-0.00360223650932312
472	1.11752903461456	0.243505731225014	-20.3957118988037	0.00126787810586393	-0.00132951640989631	-0.00165419070981443	0.00451462110504508
473	0.468180358409882	-0.0811685770750046	-20.4606456756592	-0.000680167751852423	0.00126787810586393	0.00483929552137852	-0.00619963090866804
474	1.11752903461456	-0.405842900276184	-20.2658405303955	-0.0026282137259841	-0.000680167751852423	-0.00295288790948689	0.00321592413820326
475	2.41622614860535	-1.05519151687622	-20.0061016082764	0.0022419011220336	-0.00490093370899558	-0.00392691092565656	0.000618529506027699
476	1.7668776512146	-1.37986588478088	-19.8112964630127	-0.00100484199356288	-0.00684897974133492	0.00743668992072344	-0.00295288790948689
477	1.11752903461456	-0.0811685770750046	-20.1359710693359	0.00191722682211548	0.00711201597005129	-0.00522560812532902	0.000618529506027699
478	2.41622614860535	-1.37986588478088	-20.2658405303955	-0.00457625929266214	-0.000355493422830477	0.00483929552137852	0.00126787810586393
479	1.7668776512146	-0.405842900276184	-20.3307762145996	0.00289124972186983	-0.000355493422830477	-0.00847235135734081	0.00126787810586393
480	2.41622614860535	-1.37986588478088	-19.6164932250977	-0.00165419070981443	-0.00425158534198999	-0.00165419070981443	0.00418994715437293
481	1.7668776512146	0.243505731225014	-20.20090675354	0.00386527273803949	-0.00327756232582033	0.000943203864153475	-0.00490093370899558
482	0.468180358409882	0.243505731225014	-20.0061016082764	-0.00165419070981443	0.00386527273803949	0.000293855206109583	-0.00392691092565656
483	1.11752903461456	0.243505731225014	-20.5255813598633	-0.00132951640989631	-0.000680167751852423	-3.08191010844894e-05	0.00256657530553639
484	1.11752903461456	0.892854392528534	-20.8502559661865	-3.08191010844894e-05	-0.00295288790948689	-0.000680167751852423	0.00126787810586393
485	1.11752903461456	0.243505731225014	-20.4606456756592	-0.000680167751852423	-0.00165419070981443	-0.00457625929266214	0.000943203864153475
486	2.41622614860535	-0.0811685770750046	-20.3957118988037	0.00289124972186983	0.000293855206109583	0.00126787810586393	-0.00230353930965066
487	1.11752903461456	1.21752870082855	-20.3307762145996	0.00256657530553639	0.00256657530553639	-0.00295288790948689	-0.000355493422830477
488	1.11752903461456	0.892854392528534	-20.0061016082764	-0.00327756232582033	-3.08191010844894e-05	-0.00327756232582033	0.00321592413820326
489	1.11752903461456	0.892854392528534	-20.6554508209229	0.000293855206109583	0.000618529506027699	-0.00555028254166245	0.00678734155371785
490	0.468180358409882	0.243505731225014	-20.2658405303955	-0.00360223650932312	0.000943203864153475	-0.00165419070981443	-0.00587495695799589
491	3.06557488441467	-0.0811685770750046	-20.0061016082764	0.00256657530553639	-0.00230353930965066	0.00256657530553639	-0.00392691092565656
492	1.7668776512146	-0.0811685770750046	-20.2658405303955	0.00126787810586393	0.00256657530553639	-0.0026282137259841	-0.00944637414067984
493	2.41622614860535	-0.0811685770750046	-20.20090675354	-0.00425158534198999	-0.00295288790948689	-3.08191010844894e-05	-0.00100484199356288
494	3.06557488441467	-0.0811685770750046	-20.20090675354	0.000618529506027699	0.00354059832170606	0.00483929552137852	-0.00197886489331722
495	0.468180358409882	-0.0811685770750046	-19.9411678314209	-0.00360223650932312	-0.00587495695799589	-0.00684897974133492	-3.08191010844894e-05
496	-0.181168273091316	0.892854392528534	-20.3307762145996	0.00126787810586393	0.00191722682211548	0.00256657530553639	-3.08191010844894e-05
497	0.468180358409882	-0.0811685770750046	-20.2658405303955	-0.00327756232582033	0.00483929552137852	0.00646266713738441	-0.00295288790948689
498	-0.830516874790192	1.21752870082855	-20.3957118988037	-0.00652430532500148	0.00321592413820326	0.00321592413820326	0.000293855206109583
499	-0.830516874790192	0.892854392528534	-20.2658405303955	-0.00944637414067984	0.00191722682211548	-0.00165419070981443	0.00776136433705688
500	-0.181168273091316	1.21752870082855	-19.8762321472168	-0.00814767740666866	-0.00360223650932312	0.00126787810586393	-0.00100484199356288
501	0.468180358409882	-0.405842900276184	-20.0710372924805	0.00191722682211548	0.00159255252219737	0.00906006153672934	0.00354059832170606
502	0.468180358409882	-0.0811685770750046	-20.2658405303955	-0.00944637414067984	0.00321592413820326	-0.00587495695799589	0.00126787810586393
503	-0.830516874790192	0.243505731225014	-20.3957118988037	-0.00814767740666866	0.00321592413820326	-0.00425158534198999	0.00581331877037883
504	0.468180358409882	-0.0811685770750046	-20.3307762145996	-0.00619963090866804	-0.00197886489331722	-0.00327756232582033	-0.000680167751852423
505	-0.181168273091316	0.243505731225014	-20.0061016082764	-0.00327756232582033	0.00191722682211548	0.00548864435404539	0.000618529506027699
506	0.468180358409882	-0.405842900276184	-19.7463626861572	-0.00230353930965066	-0.00295288790948689	-0.00425158534198999	0.00354059832170606
507	-1.47986555099487	1.21752870082855	-20.3957118988037	-0.00327756232582033	0.00418994715437293	0.00711201597005129	-0.00425158534198999
508	0.468180358409882	0.568180024623871	-20.3957118988037	-0.00522560812532902	0.00483929552137852	-0.00132951640989631	-0.000355493422830477
509	1.11752903461456	0.243505731225014	-19.6814270019531	0.000293855206109583	0.00548864435404539	-0.0026282137259841	0.000943203864153475
510	-0.830516874790192	0.892854392528534	-19.7463626861572	-0.00749832857400179	0.00256657530553639	-0.00555028254166245	-0.00457625929266214
511	-0.181168273091316	1.21752870082855	-20.20090675354	0.00516396993771195	-0.00132951640989631	-0.00295288790948689	-0.00587495695799589
512	0.468180358409882	0.568180024623871	-19.7463626861572	-0.00295288790948689	0.00256657530553639	0.000943203864153475	0.00256657530553639
513	0.468180358409882	-0.0811685770750046	-20.20090675354	-0.0026282137259841	0.00256657530553639	-0.00944637414067984	-0.000355493422830477
514	1.11752903461456	0.568180024623871	-20.3957118988037	0.00289124972186983	0.00678734155371785	-0.000680167751852423	0.000943203864153475
515	0.468180358409882	0.892854392528534	-20.3307762145996	-0.00197886489331722	0.00776136433705688	-0.00652430532500148	0.000293855206109583
516	3.06557488441467	-0.0811685770750046	-20.0061016082764	-3.08191010844894e-05	-0.00295288790948689	0.00159255252219737	0.00159255252219737
517	3.714923620224	0.243505731225014	-19.9411678314209	0.00516396993771195	0.00321592413820326	-0.00230353930965066	-0.00684897974133492
518	1.11752903461456	0.568180024623871	-20.20090675354	-0.00490093370899558	0.00516396993771195	0.00548864435404539	0.000943203864153475
519	3.06557488441467	-0.0811685770750046	-20.20090675354	0.00548864435404539	-0.000355493422830477	-0.00132951640989631	0.00451462110504508
520	1.11752903461456	1.86687731742859	-20.5255813598633	-0.00165419070981443	-0.00490093370899558	-0.000355493422830477	0.00776136433705688
521	1.11752903461456	0.892854392528534	-20.3957118988037	0.0022419011220336	-0.00100484199356288	0.00581331877037883	-0.00132951640989631
522	2.41622614860535	-0.0811685770750046	-19.6814270019531	0.00386527273803949	0.0106834331527352	0.000293855206109583	-0.00360223650932312
523	3.06557488441467	-0.405842900276184	-19.3567523956299	-0.00392691092565656	0.00483929552137852	-0.00392691092565656	-3.08191010844894e-05
524	2.41622614860535	0.243505731225014	-19.5515575408936	0.00354059832170606	-0.00197886489331722	-0.00457625929266214	-0.00197886489331722
525	1.11752903461456	1.21752870082855	-20.3957118988037	-0.00522560812532902	-3.08191010844894e-05	-0.0104203969240189	-0.00360223650932312
526	1.11752903461456	1.21752870082855	-20.1359710693359	0.000618529506027699	0.00191722682211548	-0.00100484199356288	0.00159255252219737
527	1.7668776512146	0.243505731225014	-19.7463626861572	0.00354059832170606	0.00451462110504508	0.00126787810586393	0.00321592413820326
528	1.7668776512146	0.568180024623871	-19.8112964630127	-0.00522560812532902	0.00289124972186983	0.000943203864153475	-0.00295288790948689
529	1.7668776512146	1.21752870082855	-19.421688079834	0.00451462110504508	0.00191722682211548	-0.0123684434220195	-0.00197886489331722
530	1.7668776512146	0.243505731225014	-20.3957118988037	0.000618529506027699	0.00159255252219737	-0.00100484199356288	-0.00327756232582033
531	1.11752903461456	0.892854392528534	-20.20090675354	-0.000680167751852423	0.00808603875339031	0.00289124972186983	-0.00490093370899558
532	0.468180358409882	0.892854392528534	-20.7203845977783	0.00256657530553639	0.00126787810586393	-0.0126931173726916	-0.00587495695799589
533	0.468180358409882	1.21752870082855	-20.5905151367188	0.00126787810586393	0.00159255252219737	-0.00230353930965066	0.00906006153672934
534	0.468180358409882	0.892854392528534	-19.8762321472168	0.0022419011220336	0.00808603875339031	-0.00197886489331722	-0.00587495695799589
535	3.06557488441467	0.568180024623871	-19.4866237640381	0.0022419011220336	-0.00814767740666866	-0.00490093370899558	-0.00295288790948689
536	3.714923620224	-0.0811685770750046	-19.8762321472168	-0.000355493422830477	0.00354059832170606	-0.00522560812532902	-0.00165419070981443
537	1.11752903461456	1.21752870082855	-20.0710372924805	-3.08191010844894e-05	0.00548864435404539	-0.000355493422830477	0.00483929552137852
538	3.06557488441467	-0.405842900276184	-19.6814270019531	-0.00132951640989631	0.01100810803473	0.000943203864153475	0.00289124972186983
539	1.11752903461456	0.568180024623871	-20.1359710693359	0.000943203864153475	0.00321592413820326	-0.00165419070981443	-0.00295288790948689
540	2.41622614860535	-0.405842900276184	-19.421688079834	-0.00165419070981443	-0.00522560812532902	-0.00392691092565656	-0.00717365415766835
541	3.06557488441467	1.21752870082855	-19.6164932250977	0.00159255252219737	-0.00230353930965066	0.00289124972186983	0.00159255252219737
542	1.11752903461456	0.568180024623871	-20.4606456756592	0.0022419011220336	0.0022419011220336	-0.00197886489331722	-0.00197886489331722
543	-0.181168273091316	1.21752870082855	-20.3957118988037	-0.00197886489331722	0.0100340843200684	0.00451462110504508	0.00159255252219737
544	2.41622614860535	0.892854392528534	-20.2658405303955	0.00418994715437293	-0.00360223650932312	-0.00392691092565656	-0.00165419070981443
545	-0.181168273091316	1.21752870082855	-20.2658405303955	0.000293855206109583	0.00159255252219737	0.00159255252219737	-0.0026282137259841
546	3.06557488441467	-0.730517208576202	-19.9411678314209	-0.00100484199356288	-0.00197886489331722	-0.00230353930965066	0.000618529506027699
547	0.468180358409882	1.54220294952393	-19.7463626861572	0.000293855206109583	0.00354059832170606	0.00126787810586393	-0.00165419070981443
548	1.11752903461456	0.243505731225014	-20.2658405303955	-0.00132951640989631	0.0022419011220336	0.0022419011220336	0.00321592413820326
549	1.11752903461456	0.568180024623871	-20.3307762145996	0.00386527273803949	-0.00457625929266214	-0.00197886489331722	-0.00717365415766835
550	1.11752903461456	-0.0811685770750046	-19.9411678314209	-0.00230353930965066	-0.00230353930965066	-0.00327756232582033	-0.00717365415766835
551	3.06557488441467	-1.05519151687622	-20.0061016082764	0.00483929552137852	-0.00717365415766835	0.0022419011220336	-0.00100484199356288
552	3.06557488441467	-1.05519151687622	-19.7463626861572	0.0022419011220336	-0.00782300252467394	0.00321592413820326	0.0022419011220336
553	2.41622614860535	-1.70454013347626	-20.1359710693359	-0.00100484199356288	0.00159255252219737	0.00126787810586393	0.00126787810586393
554	2.41622614860535	-1.05519151687622	-20.0710372924805	0.00289124972186983	-0.0130177913233638	-0.00555028254166245	-0.000680167751852423
555	3.06557488441467	-1.05519151687622	-20.0710372924805	0.00256657530553639	-0.00652430532500148	-0.0026282137259841	0.000618529506027699
556	1.11752903461456	-0.0811685770750046	-20.3307762145996	-0.00425158534198999	0.000618529506027699	-0.000680167751852423	0.000943203864153475
557	3.714923620224	-0.730517208576202	-20.0061016082764	0.00126787810586393	-0.00360223650932312	-0.00132951640989631	-0.000680167751852423
558	-0.181168273091316	-0.0811685770750046	-20.0061016082764	-0.00197886489331722	0.00354059832170606	-0.00392691092565656	0.00126787810586393
559	1.7668776512146	0.243505731225014	-20.3307762145996	0.000943203864153475	-0.00100484199356288	0.00256657530553639	-0.00197886489331722
560	1.11752903461456	0.892854392528534	-20.7203845977783	-0.00197886489331722	-0.00197886489331722	-0.00165419070981443	-0.00230353930965066
561	3.06557488441467	-0.0811685770750046	-20.1359710693359	0.0022419011220336	-0.00490093370899558	-0.00327756232582033	-0.00230353930965066
562	1.7668776512146	-0.0811685770750046	-20.1359710693359	-0.00230353930965066	0.0126314787194133	0.00126787810586393	0.00191722682211548
563	3.714923620224	-0.405842900276184	-20.0061016082764	-0.00230353930965066	0.000943203864153475	-0.00847235135734081	0.00321592413820326
564	2.41622614860535	0.568180024623871	-19.8112964630127	0.00289124972186983	0.00191722682211548	0.00483929552137852	-0.00457625929266214
565	1.7668776512146	0.243505731225014	-20.1359710693359	0.000618529506027699	-0.00457625929266214	-0.0204853005707264	-0.00165419070981443
566	1.11752903461456	0.243505731225014	-20.4606456756592	-0.00587495695799589	0.0022419011220336	0.00386527273803949	-0.00327756232582033
567	0.468180358409882	0.243505731225014	-20.3957118988037	0.00321592413820326	-0.00100484199356288	-0.00230353930965066	0.000943203864153475
568	0.468180358409882	1.21752870082855	-20.3307762145996	-0.00327756232582033	0.00191722682211548	0.00516396993771195	-0.00197886489331722
569	1.7668776512146	-0.0811685770750046	-19.8762321472168	-0.000680167751852423	-0.00295288790948689	-0.0136671401560307	-0.00197886489331722
570	-0.830516874790192	0.892854392528534	-20.20090675354	-0.00360223650932312	-3.08191010844894e-05	-0.00100484199356288	-0.00457625929266214
571	-1.47986555099487	0.568180024623871	-20.3307762145996	-0.00132951640989631	0.00516396993771195	-0.00555028254166245	-0.00132951640989631
572	-0.830516874790192	0.892854392528534	-20.3307762145996	0.000293855206109583	0.000293855206109583	-0.00197886489331722	0.000618529506027699
573	-0.830516874790192	1.54220294952393	-20.0710372924805	-0.00197886489331722	0.00289124972186983	-0.00197886489331722	0.00581331877037883
574	-0.830516874790192	0.568180024623871	-20.3307762145996	-0.00490093370899558	0.00256657530553639	-0.00197886489331722	-0.00555028254166245
575	-1.47986555099487	1.21752870082855	-20.0061016082764	-0.00847235135734081	0.00289124972186983	-0.00814767740666866	-0.00392691092565656
576	0.468180358409882	0.243505731225014	-20.0710372924805	-0.00392691092565656	0.00418994715437293	-0.00490093370899558	0.000943203864153475
577	-1.47986555099487	-0.0811685770750046	-20.3957118988037	-0.00587495695799589	0.00126787810586393	0.000943203864153475	0.00906006153672934
578	0.468180358409882	0.892854392528534	-20.7203845977783	-0.00587495695799589	0.00938473641872406	-0.00230353930965066	0.00191722682211548
579	0.468180358409882	-0.0811685770750046	-20.3957118988037	-0.00879702530801296	-0.00165419070981443	0.000618529506027699	0.00418994715437293
580	-0.830516874790192	0.892854392528534	-20.7203845977783	-0.00619963090866804	-0.00295288790948689	-0.00749832857400179	0.00126787810586393
581	-2.12921404838562	0.892854392528534	-20.0061016082764	-0.00977104809135199	-0.000355493422830477	-0.00749832857400179	-0.00327756232582033
582	-1.47986555099487	-0.405842900276184	-20.0710372924805	-0.00912170019000769	0.00613799272105098	-0.00555028254166245	0.00711201597005129
583	-0.181168273091316	0.243505731225014	-20.20090675354	-0.00587495695799589	0.000293855206109583	-0.00327756232582033	0.00581331877037883
584	0.468180358409882	-0.0811685770750046	-20.0710372924805	-0.00555028254166245	0.00289124972186983	-0.0107450718060136	-3.08191010844894e-05
585	0.468180358409882	1.21752870082855	-20.3957118988037	-0.00360223650932312	0.00321592413820326	0.000943203864153475	-0.00100484199356288
586	-0.181168273091316	1.21752870082855	-20.4606456756592	-0.00587495695799589	-0.00490093370899558	-0.00490093370899558	0.00483929552137852
587	2.41622614860535	0.243505731225014	-20.1359710693359	-0.00165419070981443	0.00483929552137852	-0.00327756232582033	-0.00165419070981443
588	2.41622614860535	-0.405842900276184	-20.3957118988037	-3.08191010844894e-05	0.0100340843200684	0.00191722682211548	0.00354059832170606
589	-0.181168273091316	1.21752870082855	-20.7203845977783	0.000293855206109583	0.00451462110504508	-0.00425158534198999	-0.00457625929266214
590	1.7668776512146	-0.0811685770750046	-20.3957118988037	0.00126787810586393	-0.00457625929266214	-0.00879702530801296	0.00256657530553639
591	2.41622614860535	-0.405842900276184	-20.5255813598633	-0.0026282137259841	-0.00425158534198999	-0.00619963090866804	-0.00360223650932312
592	1.11752903461456	0.892854392528534	-20.20090675354	0.000293855206109583	0.00386527273803949	0.00126787810586393	0.00256657530553639
593	-0.181168273091316	1.21752870082855	-20.0710372924805	0.000618529506027699	0.0123068047687411	0.000618529506027699	-0.00100484199356288
594	1.11752903461456	0.892854392528534	-20.7853202819824	0.000618529506027699	0.00678734155371785	0.000293855206109583	-0.000355493422830477
595	2.41622614860535	-0.0811685770750046	-20.4606456756592	0.00289124972186983	-3.08191010844894e-05	0.000943203864153475	0.000293855206109583
596	2.41622614860535	-0.0811685770750046	-20.0061016082764	-0.00100484199356288	0.00126787810586393	-0.00425158534198999	0.00159255252219737
597	1.7668776512146	0.892854392528534	-20.3957118988037	0.00386527273803949	0.00159255252219737	-0.00847235135734081	0.00256657530553639
598	1.7668776512146	0.568180024623871	-20.2658405303955	-0.00132951640989631	0.00354059832170606	-0.00814767740666866	-0.00132951640989631
599	2.41622614860535	0.568180024623871	-20.3957118988037	-0.00230353930965066	0.00386527273803949	-0.00132951640989631	-3.08191010844894e-05
600	2.41622614860535	0.243505731225014	-20.5255813598633	-0.000680167751852423	-0.00165419070981443	-0.00230353930965066	0.00191722682211548
601	2.41622614860535	-0.0811685770750046	-20.5905151367188	0.00126787810586393	0.00354059832170606	-0.00327756232582033	-0.00230353930965066
602	1.11752903461456	0.892854392528534	-20.7853202819824	0.00159255252219737	0.00191722682211548	-0.00327756232582033	0.0022419011220336
603	1.11752903461456	0.892854392528534	-20.8502559661865	0.000618529506027699	0.0022419011220336	-0.00392691092565656	0.00418994715437293
604	0.468180358409882	0.892854392528534	-20.5255813598633	-0.00425158534198999	0.00321592413820326	-0.00847235135734081	0.00386527273803949
605	3.06557488441467	-0.730517208576202	-20.3307762145996	0.00191722682211548	-0.00360223650932312	-0.00944637414067984	-0.000355493422830477
606	2.41622614860535	0.568180024623871	-20.7203845977783	-0.00425158534198999	-0.00392691092565656	-0.0117190945893526	0.00126787810586393
607	-0.181168273091316	0.568180024623871	-20.7853202819824	0.00646266713738441	0.0106834331527352	0.000293855206109583	0.00548864435404539
608	1.11752903461456	1.21752870082855	-20.9801254272461	0.00256657530553639	0.0116574559360743	0.0022419011220336	-0.00100484199356288
609	1.7668776512146	0.568180024623871	-20.7203845977783	-0.0026282137259841	0.00386527273803949	-0.0143164889886975	0.00321592413820326
610	0.468180358409882	0.892854392528534	-20.4606456756592	0.0022419011220336	-0.00230353930965066	-0.00360223650932312	-0.00360223650932312
611	1.7668776512146	-0.405842900276184	-20.3307762145996	0.000293855206109583	-0.00522560812532902	-0.00457625929266214	0.00191722682211548
612	3.06557488441467	-0.0811685770750046	-20.7203845977783	0.00256657530553639	0.00483929552137852	-0.00555028254166245	-0.000355493422830477
613	1.7668776512146	-0.0811685770750046	-20.5905151367188	0.0022419011220336	0.00386527273803949	-0.00360223650932312	-0.000680167751852423
614	3.06557488441467	-0.405842900276184	-20.3957118988037	-0.00197886489331722	-0.000680167751852423	-0.00717365415766835	-0.00100484199356288
615	3.06557488441467	-0.0811685770750046	-20.20090675354	0.00516396993771195	-0.00100484199356288	-0.00425158534198999	-0.00327756232582033
616	1.11752903461456	0.568180024623871	-20.3957118988037	-0.00100484199356288	-0.00684897974133492	-0.00100484199356288	0.000618529506027699
617	2.41622614860535	-0.405842900276184	-20.3307762145996	0.00289124972186983	0.00516396993771195	0.00354059832170606	0.00289124972186983
618	1.7668776512146	0.892854392528534	-20.5255813598633	0.00354059832170606	0.00808603875339031	-0.00360223650932312	0.00678734155371785
619	1.7668776512146	-0.405842900276184	-20.4606456756592	-0.00490093370899558	0.00321592413820326	-0.00457625929266214	0.00126787810586393
620	1.7668776512146	0.568180024623871	-20.20090675354	0.000618529506027699	-0.00132951640989631	-0.00717365415766835	-0.00197886489331722
621	1.7668776512146	0.243505731225014	-19.9411678314209	0.00483929552137852	-0.00132951640989631	-0.00652430532500148	-0.00230353930965066
622	3.06557488441467	-0.0811685770750046	-20.0710372924805	-0.000355493422830477	-0.0026282137259841	-0.00587495695799589	0.00516396993771195
623	2.41622614860535	0.243505731225014	-20.2658405303955	0.00418994715437293	0.000618529506027699	-0.0123684434220195	0.00451462110504508
624	3.06557488441467	-0.405842900276184	-20.1359710693359	-0.00230353930965066	-0.00749832857400179	-0.00457625929266214	0.000293855206109583
625	1.7668776512146	0.243505731225014	-20.0710372924805	-3.08191010844894e-05	-0.0120437685400248	-0.00132951640989631	-0.00230353930965066
626	1.11752903461456	-0.0811685770750046	-20.2658405303955	0.00289124972186983	-0.00360223650932312	0.000618529506027699	0.00321592413820326
627	1.7668776512146	-0.405842900276184	-20.3307762145996	-0.000680167751852423	0.00386527273803949	-0.000680167751852423	-0.00230353930965066
628	2.41622614860535	-0.0811685770750046	-20.0710372924805	-0.000355493422830477	-0.00425158534198999	0.00289124972186983	0.00873538758605719
629	2.41622614860535	-1.37986588478088	-20.0710372924805	0.00159255252219737	0.000293855206109583	-0.00132951640989631	-0.00522560812532902
630	1.7668776512146	-0.405842900276184	-20.3307762145996	0.000943203864153475	-0.0100957229733467	0.00354059832170606	-0.00100484199356288
631	0.468180358409882	-0.405842900276184	-20.3957118988037	0.00159255252219737	-0.00749832857400179	-0.00197886489331722	-0.00587495695799589
632	0.468180358409882	-0.405842900276184	-20.20090675354	-0.00132951640989631	-0.00197886489331722	0.00516396993771195	0.00613799272105098
633	1.11752903461456	-0.730517208576202	-20.0710372924805	0.000293855206109583	0.000943203864153475	-0.00425158534198999	0.0022419011220336
634	0.468180358409882	-0.405842900276184	-19.9411678314209	-0.000680167751852423	-0.0110697457566857	-0.00717365415766835	-0.000355493422830477
635	1.7668776512146	-0.730517208576202	-20.3307762145996	0.00743668992072344	-0.00814767740666866	0.00256657530553639	-0.00555028254166245
636	2.41622614860535	-1.70454013347626	-20.2658405303955	-0.00295288790948689	-0.0026282137259841	-0.00555028254166245	-0.00197886489331722
637	3.06557488441467	-1.70454013347626	-20.1359710693359	0.00483929552137852	-0.00132951640989631	-0.0026282137259841	0.00808603875339031
638	2.41622614860535	-0.405842900276184	-20.1359710693359	-0.00197886489331722	-0.00197886489331722	0.000618529506027699	0.00126787810586393
639	2.41622614860535	-1.05519151687622	-20.0061016082764	-0.00295288790948689	-0.00100484199356288	-0.00457625929266214	-3.08191010844894e-05
640	2.41622614860535	-0.730517208576202	-20.0710372924805	-0.00197886489331722	0.000943203864153475	0.000293855206109583	-0.00425158534198999
641	1.7668776512146	0.243505731225014	-20.3957118988037	-0.000355493422830477	-0.00457625929266214	-0.00814767740666866	0.00126787810586393
642	1.11752903461456	1.21752870082855	-20.4606456756592	-3.08191010844894e-05	0.0022419011220336	0.01100810803473	0.00646266713738441
643	0.468180358409882	0.568180024623871	-20.20090675354	-0.000680167751852423	0.00548864435404539	-0.00392691092565656	-0.00327756232582033
644	1.11752903461456	1.54220294952393	-20.3307762145996	-0.00490093370899558	0.0022419011220336	-0.00912170019000769	-0.00327756232582033
645	1.7668776512146	0.243505731225014	-20.0061016082764	0.00581331877037883	0.00289124972186983	-3.08191010844894e-05	-0.00295288790948689
646	2.41622614860535	-0.0811685770750046	-20.20090675354	-0.00360223650932312	-0.00847235135734081	0.00548864435404539	-0.00457625929266214
647	1.7668776512146	-0.405842900276184	-20.0710372924805	-3.08191010844894e-05	0.00776136433705688	0.00743668992072344	0.00321592413820326
648	2.41622614860535	-0.0811685770750046	-19.8762321472168	0.00159255252219737	-0.00619963090866804	0.00548864435404539	0.000618529506027699
649	-0.181168273091316	0.892854392528534	-19.8112964630127	0.0022419011220336	0.00906006153672934	-0.00879702530801296	0.0022419011220336
650	2.41622614860535	0.243505731225014	-20.0061016082764	0.0022419011220336	0.000293855206109583	-0.00392691092565656	-0.00457625929266214
651	1.11752903461456	-0.0811685770750046	-19.8112964630127	-0.00230353930965066	-0.00425158534198999	-3.08191010844894e-05	-0.00197886489331722
652	-0.181168273091316	0.892854392528534	-19.7463626861572	-0.000355493422830477	0.00808603875339031	0.0123068047687411	0.00256657530553639
653	-0.830516874790192	1.54220294952393	-20.0061016082764	-0.00165419070981443	0.00906006153672934	0.00386527273803949	0.00256657530553639
654	0.468180358409882	0.892854392528534	-20.4606456756592	-0.00197886489331722	0.00678734155371785	0.00159255252219737	0.0022419011220336
655	1.11752903461456	-0.0811685770750046	-20.2658405303955	-0.00360223650932312	-0.00165419070981443	-0.000680167751852423	-0.00230353930965066
656	0.468180358409882	-0.0811685770750046	-20.0061016082764	-0.0117190945893526	-0.00230353930965066	-0.00197886489331722	0.00159255252219737
657	-1.47986555099487	1.21752870082855	-20.0061016082764	-0.00490093370899558	-3.08191010844894e-05	0.00191722682211548	0.00711201597005129
658	-0.830516874790192	-0.0811685770750046	-20.0710372924805	-0.00684897974133492	0.00483929552137852	0.0022419011220336	0.00516396993771195
659	-2.77856278419495	1.54220294952393	-20.3957118988037	-0.00879702530801296	0.00483929552137852	-0.00555028254166245	-0.000680167751852423
660	1.11752903461456	-0.0811685770750046	-20.1359710693359	-0.00425158534198999	0.00548864435404539	0.000943203864153475	0.00126787810586393
661	-0.830516874790192	0.568180024623871	-19.6164932250977	-0.0123684434220195	0.00516396993771195	-0.0026282137259841	0.00581331877037883
662	1.11752903461456	-0.405842900276184	-19.6814270019531	-0.00555028254166245	-0.00327756232582033	-0.00684897974133492	0.00289124972186983
663	0.468180358409882	1.21752870082855	-18.9671440124512	-0.00425158534198999	0.00386527273803949	-0.00327756232582033	-3.08191010844894e-05
664	1.11752903461456	-0.0811685770750046	-19.9411678314209	-0.00749832857400179	0.00386527273803949	-0.0026282137259841	0.00126787810586393
665	1.11752903461456	0.568180024623871	-19.8112964630127	-0.00425158534198999	0.00678734155371785	-0.00360223650932312	-0.00295288790948689
666	0.468180358409882	-0.0811685770750046	-19.5515575408936	-0.00230353930965066	0.00321592413820326	-0.000355493422830477	0.00451462110504508
667	0.468180358409882	0.892854392528534	-19.8112964630127	-0.0026282137259841	0.011982130818069	-0.00360223650932312	-0.00457625929266214
668	0.468180358409882	0.568180024623871	-19.5515575408936	0.000618529506027699	0.00743668992072344	0.00613799272105098	0.00451462110504508
669	2.41622614860535	0.243505731225014	-19.6814270019531	0.000293855206109583	0.00711201597005129	-0.00457625929266214	-0.00490093370899558
670	-0.181168273091316	0.568180024623871	-19.8112964630127	0.0022419011220336	-0.00230353930965066	-0.00230353930965066	0.000943203864153475
671	0.468180358409882	0.243505731225014	-19.8112964630127	-0.00197886489331722	0.00256657530553639	-0.00912170019000769	-0.00360223650932312
672	1.7668776512146	0.568180024623871	-19.5515575408936	0.00321592413820326	0.00678734155371785	-0.00197886489331722	0.000293855206109583
673	3.06557488441467	-0.0811685770750046	-19.5515575408936	0.00451462110504508	0.00906006153672934	0.00354059832170606	0.00289124972186983
674	2.41622614860535	-0.405842900276184	-19.3567523956299	0.0022419011220336	0.0103587592020631	-0.00132951640989631	-0.00327756232582033
675	1.7668776512146	0.243505731225014	-19.6164932250977	0.00451462110504508	0.00418994715437293	-0.00522560812532902	0.00289124972186983
676	1.11752903461456	1.21752870082855	-20.0710372924805	-0.00327756232582033	-0.000355493422830477	0.00256657530553639	0.00191722682211548
677	3.714923620224	-0.0811685770750046	-20.2658405303955	0.00159255252219737	0.00970941036939621	-0.00425158534198999	-0.000355493422830477
678	0.468180358409882	0.892854392528534	-20.5255813598633	-0.000680167751852423	-0.00457625929266214	-0.00100484199356288	0.00256657530553639
679	3.714923620224	-0.405842900276184	-19.6814270019531	0.000618529506027699	0.00191722682211548	-0.00879702530801296	0.00289124972186983
680	1.11752903461456	0.892854392528534	-19.6814270019531	-0.00360223650932312	0.00289124972186983	0.00159255252219737	-0.000680167751852423
681	1.7668776512146	0.892854392528534	-20.0710372924805	-0.00100484199356288	-0.00587495695799589	-0.00749832857400179	-0.00327756232582033
682	1.7668776512146	0.243505731225014	-20.3307762145996	-0.0026282137259841	0.00938473641872406	-3.08191010844894e-05	-0.00197886489331722
683	2.41622614860535	-0.405842900276184	-20.3307762145996	0.00841071270406246	0.00516396993771195	-0.00847235135734081	0.00321592413820326
684	1.11752903461456	0.568180024623871	-19.8112964630127	0.0022419011220336	-0.00132951640989631	-0.00879702530801296	-0.00619963090866804
685	1.11752903461456	0.892854392528534	-19.8762321472168	-0.000680167751852423	-0.0026282137259841	-0.00619963090866804	-0.0026282137259841
686	0.468180358409882	1.21752870082855	-20.4606456756592	0.00321592413820326	-0.00327756232582033	0.00451462110504508	-0.00295288790948689
687	1.11752903461456	-0.405842900276184	-20.3957118988037	0.0022419011220336	0.00678734155371785	-0.00295288790948689	-0.00197886489331722
688	1.7668776512146	0.568180024623871	-20.4606456756592	0.00321592413820326	0.00483929552137852	0.00191722682211548	-3.08191010844894e-05
689	2.41622614860535	0.243505731225014	-19.8112964630127	-0.00327756232582033	0.000943203864153475	-0.00587495695799589	0.00159255252219737
690	1.7668776512146	-0.0811685770750046	-19.9411678314209	0.00451462110504508	-0.0026282137259841	-0.00587495695799589	0.00159255252219737
691	0.468180358409882	1.21752870082855	-19.9411678314209	-3.08191010844894e-05	-0.000680167751852423	0.000618529506027699	-0.00132951640989631
692	1.7668776512146	0.243505731225014	-19.7463626861572	0.00354059832170606	0.012956153601408	0.00126787810586393	-0.00619963090866804
693	-0.181168273091316	0.892854392528534	-20.5255813598633	0.00321592413820326	0.00678734155371785	0.00516396993771195	0.00289124972186983
694	0.468180358409882	0.892854392528534	-20.5255813598633	0.00256657530553639	0.00321592413820326	-0.00132951640989631	-0.000680167751852423
695	0.468180358409882	1.21752870082855	-19.9411678314209	0.000943203864153475	0.00256657530553639	-0.0026282137259841	0.00354059832170606
696	3.06557488441467	-0.405842900276184	-19.8112964630127	0.000943203864153475	-0.00652430532500148	0.000293855206109583	-0.00327756232582033
697	1.11752903461456	0.892854392528534	-19.4866237640381	0.00256657530553639	0.00581331877037883	0.00386527273803949	-0.00457625929266214
698	1.7668776512146	-0.0811685770750046	-19.421688079834	0.00354059832170606	0.00873538758605719	-0.00327756232582033	0.00289124972186983
699	-0.181168273091316	1.21752870082855	-20.0061016082764	0.000618529506027699	0.0022419011220336	-0.00230353930965066	0.000293855206109583
700	3.06557488441467	-0.405842900276184	-20.20090675354	0.000943203864153475	0.000943203864153475	-0.00782300252467394	0.00191722682211548
701	1.7668776512146	0.243505731225014	-20.4606456756592	0.00126787810586393	-0.000680167751852423	0.00159255252219737	0.00289124972186983
702	1.11752903461456	0.568180024623871	-20.2658405303955	0.00483929552137852	0.00256657530553639	-0.00717365415766835	0.000943203864153475
703	0.468180358409882	1.21752870082855	-19.4866237640381	0.00256657530553639	0.00126787810586393	-0.00522560812532902	0.00159255252219737
704	1.11752903461456	0.243505731225014	-20.20090675354	0.00386527273803949	-0.00327756232582033	-0.00912170019000769	-0.00327756232582033
705	1.7668776512146	0.243505731225014	-20.4606456756592	0.00289124972186983	-0.00490093370899558	-0.00165419070981443	-0.00392691092565656
706	2.41622614860535	-0.405842900276184	-20.2658405303955	-0.00295288790948689	-0.00490093370899558	0.00841071270406246	0.000618529506027699
707	1.11752903461456	0.568180024623871	-20.1359710693359	0.000618529506027699	-0.00392691092565656	0.00776136433705688	-0.00749832857400179
708	1.7668776512146	-0.0811685770750046	-19.7463626861572	0.00483929552137852	0.00126787810586393	0.00386527273803949	0.00126787810586393
709	2.41622614860535	-1.37986588478088	-19.3567523956299	-0.00230353930965066	-0.00555028254166245	0.0022419011220336	-0.00165419070981443
710	1.11752903461456	-0.405842900276184	-19.9411678314209	0.00354059832170606	-0.0100957229733467	-0.00555028254166245	0.000943203864153475
711	0.468180358409882	-0.0811685770750046	-20.0061016082764	-0.00197886489331722	-0.00555028254166245	0.00970941036939621	-0.00132951640989631
712	2.41622614860535	-1.37986588478088	-19.5515575408936	0.00386527273803949	0.000618529506027699	0.00159255252219737	-0.00360223650932312
713	2.41622614860535	-1.70454013347626	-20.0061016082764	-0.000355493422830477	-0.00522560812532902	0.00321592413820326	0.00289124972186983
714	0.468180358409882	-0.730517208576202	-19.421688079834	0.000618529506027699	-0.00197886489331722	-0.0136671401560307	-0.000680167751852423
715	1.7668776512146	-0.0811685770750046	-20.0710372924805	0.00354059832170606	-0.00879702530801296	0.00256657530553639	0.000618529506027699
716	1.7668776512146	-1.05519151687622	-20.3307762145996	-0.00197886489331722	-0.00977104809135199	0.00354059832170606	-0.00230353930965066
717	3.714923620224	-1.05519151687622	-20.20090675354	-0.00165419070981443	0.00159255252219737	0.00808603875339031	-0.000355493422830477
718	1.11752903461456	0.568180024623871	-20.3307762145996	0.00126787810586393	-0.00457625929266214	0.00386527273803949	-3.08191010844894e-05
719	3.06557488441467	-0.405842900276184	-20.0710372924805	0.00126787810586393	-0.000355493422830477	0.00613799272105098	0.000943203864153475
720	0.468180358409882	0.892854392528534	-20.20090675354	0.00126787810586393	-0.00132951640989631	-0.0026282137259841	0.000943203864153475
721	2.41622614860535	-0.405842900276184	-19.9411678314209	-3.08191010844894e-05	-3.08191010844894e-05	-0.00522560812532902	0.000943203864153475
722	1.7668776512146	0.243505731225014	-20.2658405303955	-0.00132951640989631	0.00808603875339031	0.00451462110504508	-0.00360223650932312
723	2.41622614860535	-0.0811685770750046	-20.1359710693359	-0.00100484199356288	0.00581331877037883	-0.00360223650932312	0.00516396993771195
724	2.41622614860535	0.568180024623871	-20.1359710693359	0.00126787810586393	0.00289124972186983	-0.00555028254166245	-0.00490093370899558
725	3.06557488441467	-0.0811685770750046	-19.8762321472168	0.000943203864153475	-0.0026282137259841	-0.0026282137259841	-0.000680167751852423
726	0.468180358409882	1.86687731742859	-20.0061016082764	-0.00522560812532902	-3.08191010844894e-05	-0.00197886489331722	-0.00295288790948689
727	1.11752903461456	0.243505731225014	-20.2658405303955	0.000618529506027699	-0.00230353930965066	-0.00555028254166245	-0.000355493422830477
728	3.06557488441467	0.243505731225014	-20.2658405303955	0.0022419011220336	-0.00457625929266214	-0.00295288790948689	0.00191722682211548
729	-0.181168273091316	-0.0811685770750046	-20.0061016082764	-0.00100484199356288	0.000618529506027699	-0.00684897974133492	-3.08191010844894e-05
730	1.7668776512146	-0.405842900276184	-20.1359710693359	-0.00230353930965066	-0.00814767740666866	0.000943203864153475	-0.00295288790948689
731	-0.830516874790192	0.892854392528534	-20.20090675354	-0.00165419070981443	-0.00555028254166245	-0.000355493422830477	0.00159255252219737
732	0.468180358409882	0.892854392528534	-20.0710372924805	-0.00360223650932312	0.00841071270406246	-0.00100484199356288	-0.0026282137259841
733	-1.47986555099487	1.21752870082855	-20.4606456756592	-0.0026282137259841	0.00386527273803949	0.000618529506027699	0.00451462110504508
734	-0.830516874790192	0.892854392528534	-20.3957118988037	-0.0026282137259841	0.00354059832170606	-0.00555028254166245	-0.00230353930965066
735	-0.181168273091316	0.243505731225014	-20.20090675354	-0.00555028254166245	-0.000355493422830477	-0.00425158534198999	-0.00100484199356288
736	1.7668776512146	-0.0811685770750046	-20.0710372924805	-0.00912170019000769	-0.00490093370899558	-0.00230353930965066	0.00256657530553639
737	-0.830516874790192	0.568180024623871	-20.2658405303955	-0.00327756232582033	0.00418994715437293	-0.000680167751852423	0.00126787810586393
738	0.468180358409882	-0.0811685770750046	-19.8762321472168	-0.00360223650932312	0.00906006153672934	-0.00814767740666866	0.00548864435404539
739	-2.12921404838562	-0.405842900276184	-20.3307762145996	-0.00879702530801296	-0.0026282137259841	-0.00360223650932312	-0.00360223650932312
740	0.468180358409882	-0.405842900276184	-20.1359710693359	-0.00522560812532902	0.00191722682211548	-0.00652430532500148	0.00451462110504508
741	-2.77856278419495	1.54220294952393	-20.2658405303955	-0.00879702530801296	-0.00132951640989631	0.00613799272105098	0.00386527273803949
742	-0.830516874790192	0.892854392528534	-20.5905151367188	-0.00782300252467394	-0.000355493422830477	0.00159255252219737	-0.0026282137259841
743	-1.47986555099487	1.21752870082855	-20.0061016082764	0.000618529506027699	0.00841071270406246	0.00159255252219737	0.00483929552137852
744	-0.181168273091316	0.892854392528534	-20.20090675354	-3.08191010844894e-05	-0.00132951640989631	-0.00392691092565656	-0.00197886489331722
745	-0.830516874790192	1.21752870082855	-20.5905151367188	-0.00619963090866804	0.00613799272105098	0.00159255252219737	0.000618529506027699
746	0.468180358409882	0.568180024623871	-20.3307762145996	-0.000355493422830477	0.00386527273803949	0.00321592413820326	-0.000680167751852423
747	2.41622614860535	-0.405842900276184	-20.0710372924805	-0.00100484199356288	0.00386527273803949	-0.00749832857400179	-0.00587495695799589
748	-0.181168273091316	0.568180024623871	-19.8112964630127	0.00354059832170606	-0.00100484199356288	-0.0026282137259841	0.00516396993771195
749	0.468180358409882	1.21752870082855	-20.0710372924805	-0.00165419070981443	0.00354059832170606	-0.00100484199356288	-0.00490093370899558
750	0.468180358409882	0.243505731225014	-20.3957118988037	-0.00425158534198999	-0.0026282137259841	-0.00814767740666866	0.00256657530553639
751	3.06557488441467	-0.405842900276184	-20.1359710693359	-0.000680167751852423	0.000293855206109583	0.00386527273803949	-0.00165419070981443
752	3.06557488441467	0.243505731225014	-20.1359710693359	-0.00392691092565656	0.00678734155371785	0.00451462110504508	-0.00295288790948689
753	2.41622614860535	-0.405842900276184	-20.0710372924805	0.00451462110504508	0.00289124972186983	-0.00522560812532902	0.00126787810586393
754	3.06557488441467	-0.0811685770750046	-20.0710372924805	-0.0026282137259841	0.00451462110504508	-0.0104203969240189	-0.000680167751852423
755	2.41622614860535	-0.0811685770750046	-19.8762321472168	0.000293855206109583	0.00354059832170606	-0.00782300252467394	0.00126787810586393
756	1.11752903461456	1.21752870082855	-20.5905151367188	0.00159255252219737	0.000293855206109583	0.00386527273803949	0.000943203864153475
757	5.01362085342407	-0.405842900276184	-20.3307762145996	-0.00522560812532902	0.00289124972186983	0.0022419011220336	-0.00392691092565656
758	0.468180358409882	0.243505731225014	-20.5255813598633	0.00743668992072344	0.0022419011220336	-0.00425158534198999	0.00451462110504508
759	2.41622614860535	0.568180024623871	-20.7853202819824	0.00126787810586393	0.00321592413820326	-0.00684897974133492	0.00354059832170606
760	3.06557488441467	0.568180024623871	-20.2658405303955	0.00321592413820326	-0.00490093370899558	-0.00555028254166245	-0.000680167751852423
761	3.06557488441467	0.243505731225014	-20.0710372924805	-0.000680167751852423	-0.000680167751852423	-0.00457625929266214	-0.00132951640989631
762	0.468180358409882	0.892854392528534	-20.8502559661865	-0.00295288790948689	-0.00295288790948689	0.00126787810586393	0.000293855206109583
763	1.7668776512146	0.568180024623871	-20.6554508209229	0.00191722682211548	0.00516396993771195	-0.00425158534198999	0.00289124972186983
764	1.11752903461456	0.892854392528534	-20.915189743042	0.00354059832170606	0.00354059832170606	-0.00392691092565656	-0.0026282137259841
765	2.41622614860535	0.892854392528534	-20.3307762145996	-0.00165419070981443	0.000618529506027699	0.00386527273803949	-0.00295288790948689
766	2.41622614860535	0.243505731225014	-20.1359710693359	0.00451462110504508	-0.00425158534198999	0.00126787810586393	0.000618529506027699
767	1.11752903461456	0.568180024623871	-20.5255813598633	0.000293855206109583	0.00808603875339031	0.00354059832170606	-0.0026282137259841
768	0.468180358409882	1.54220294952393	-20.9801254272461	0.00289124972186983	0.00289124972186983	0.00646266713738441	0.00126787810586393
769	2.41622614860535	0.243505731225014	-20.2658405303955	-3.08191010844894e-05	0.00516396993771195	0.00321592413820326	0.000618529506027699
770	1.11752903461456	0.892854392528534	-20.3957118988037	0.000943203864153475	0.000618529506027699	-0.00717365415766835	-0.00197886489331722
771	0.468180358409882	1.21752870082855	-20.3957118988037	0.000943203864153475	-0.00425158534198999	0.00418994715437293	-0.00100484199356288
772	1.11752903461456	0.243505731225014	-20.2658405303955	-0.00132951640989631	0.00418994715437293	0.00191722682211548	0.000618529506027699
773	0.468180358409882	0.892854392528534	-20.5255813598633	0.00646266713738441	0.0022419011220336	-0.00652430532500148	0.00418994715437293
774	1.11752903461456	0.892854392528534	-20.7203845977783	-0.00100484199356288	0.00483929552137852	0.000293855206109583	0.00256657530553639
775	0.468180358409882	1.21752870082855	-20.3307762145996	0.000618529506027699	0.0022419011220336	-0.00652430532500148	0.00289124972186983
776	3.714923620224	-0.405842900276184	-20.1359710693359	0.00386527273803949	-0.00197886489331722	0.000293855206109583	-0.000680167751852423
777	1.7668776512146	-0.0811685770750046	-19.9411678314209	-0.00555028254166245	0.00743668992072344	0.000618529506027699	-0.00295288790948689
778	1.11752903461456	0.892854392528534	-20.0710372924805	0.00256657530553639	0.00711201597005129	-0.00360223650932312	0.00354059832170606
779	3.06557488441467	-0.0811685770750046	-20.1359710693359	0.0022419011220336	0.00548864435404539	0.00354059832170606	-3.08191010844894e-05
780	1.7668776512146	0.568180024623871	-20.5255813598633	0.00159255252219737	0.00191722682211548	-0.0149658378213644	0.00126787810586393
781	1.11752903461456	0.243505731225014	-20.1359710693359	0.00354059832170606	-0.0026282137259841	0.000618529506027699	-3.08191010844894e-05
782	2.41622614860535	-0.405842900276184	-19.9411678314209	-0.00197886489331722	0.00159255252219737	-0.000680167751852423	-3.08191010844894e-05
783	1.7668776512146	-0.0811685770750046	-20.1359710693359	0.000618529506027699	-0.00132951640989631	0.000618529506027699	-0.00327756232582033
784	2.41622614860535	-0.730517208576202	-19.7463626861572	0.000943203864153475	-0.000355493422830477	-0.0149658378213644	0.00256657530553639
785	3.06557488441467	-1.05519151687622	-20.1359710693359	0.00548864435404539	-3.08191010844894e-05	-0.00749832857400179	-0.00165419070981443
786	0.468180358409882	0.243505731225014	-20.3957118988037	-3.08191010844894e-05	-0.00425158534198999	0.00289124972186983	0.00289124972186983
787	1.11752903461456	-0.0811685770750046	-20.4606456756592	-0.000680167751852423	-0.00230353930965066	-0.00230353930965066	-0.00425158534198999
788	2.41622614860535	-1.37986588478088	-20.0710372924805	0.00711201597005129	-0.00782300252467394	-0.000680167751852423	-0.00197886489331722
789	1.11752903461456	-0.405842900276184	-20.3957118988037	-0.000355493422830477	-0.0133424662053585	0.000293855206109583	-0.00230353930965066
790	2.41622614860535	-1.05519151687622	-20.0061016082764	0.000943203864153475	-0.00847235135734081	-0.00230353930965066	-0.000680167751852423
791	3.06557488441467	-1.70454013347626	-20.5255813598633	0.0022419011220336	-0.00847235135734081	-0.000355493422830477	0.00516396993771195
792	1.11752903461456	-0.730517208576202	-20.4606456756592	-0.00879702530801296	0.00159255252219737	-0.00197886489331722	-0.00295288790948689
793	1.7668776512146	-0.730517208576202	-20.4606456756592	0.00516396993771195	-0.00652430532500148	-0.00457625929266214	-0.00100484199356288
794	2.41622614860535	-1.05519151687622	-20.2658405303955	-0.00100484199356288	-0.00847235135734081	-0.000680167751852423	0.00191722682211548
795	2.41622614860535	-1.05519151687622	-19.7463626861572	0.00126787810586393	-0.00782300252467394	-0.00684897974133492	-0.00457625929266214
796	0.468180358409882	0.892854392528534	-20.1359710693359	0.00354059832170606	-3.08191010844894e-05	0.00126787810586393	0.000618529506027699
797	1.7668776512146	0.568180024623871	-20.5255813598633	-0.00587495695799589	-0.00327756232582033	0.00613799272105098	0.00191722682211548
798	2.41622614860535	0.243505731225014	-20.3307762145996	0.00873538758605719	0.00126787810586393	-0.000680167751852423	-0.00230353930965066
799	1.11752903461456	0.568180024623871	-20.0061016082764	-3.08191010844894e-05	0.00678734155371785	-0.0120437685400248	0.00191722682211548
800	2.41622614860535	0.243505731225014	-20.0710372924805	0.00126787810586393	-0.00165419070981443	0.0022419011220336	-0.00587495695799589
801	-0.181168273091316	0.892854392528534	-19.9411678314209	0.000293855206109583	0.00321592413820326	0.00289124972186983	0.00516396993771195
802	1.11752903461456	0.892854392528534	-20.2658405303955	0.000943203864153475	0.000293855206109583	0.00159255252219737	-0.00230353930965066
803	0.468180358409882	1.21752870082855	-20.3957118988037	-0.000680167751852423	0.00613799272105098	0.00970941036939621	0.00289124972186983
804	-0.181168273091316	0.892854392528534	-20.3957118988037	0.00191722682211548	0.00386527273803949	-0.000355493422830477	-0.000355493422830477
805	-0.830516874790192	0.892854392528534	-20.0061016082764	-0.00490093370899558	-0.000355493422830477	-0.00132951640989631	0.000943203864153475
806	0.468180358409882	0.243505731225014	-20.2658405303955	0.00548864435404539	-0.00132951640989631	0.00321592413820326	-0.00360223650932312
807	0.468180358409882	-0.405842900276184	-19.7463626861572	-0.00619963090866804	0.000618529506027699	0.00418994715437293	-3.08191010844894e-05
808	-0.181168273091316	-0.0811685770750046	-20.20090675354	-0.00132951640989631	0.00711201597005129	0.00289124972186983	0.00386527273803949
809	-1.47986555099487	0.892854392528534	-20.4606456756592	-0.00295288790948689	-0.0026282137259841	-0.00425158534198999	0.00483929552137852
810	-0.830516874790192	1.21752870082855	-20.0710372924805	-0.00425158534198999	0.000943203864153475	-0.00879702530801296	0.00321592413820326
811	-0.181168273091316	-0.0811685770750046	-20.1359710693359	-0.00619963090866804	0.00289124972186983	0.000943203864153475	0.00289124972186983
812	0.468180358409882	-0.0811685770750046	-19.9411678314209	-0.0110697457566857	0.00451462110504508	0.000293855206109583	0.0022419011220336
813	-0.181168273091316	-0.0811685770750046	-19.8762321472168	0.00191722682211548	0.00906006153672934	0.00418994715437293	0.00191722682211548
814	0.468180358409882	0.243505731225014	-19.6814270019531	-0.0113944197073579	0.00646266713738441	-0.00944637414067984	0.00386527273803949
815	-2.12921404838562	1.21752870082855	-19.6814270019531	-0.00749832857400179	-0.0026282137259841	0.00126787810586393	0.00126787810586393
816	-1.47986555099487	0.892854392528534	-20.3307762145996	-0.00457625929266214	-0.000355493422830477	-0.00587495695799589	0.000618529506027699
817	0.468180358409882	-0.0811685770750046	-20.20090675354	-0.0107450718060136	0.00743668992072344	0.00289124972186983	-3.08191010844894e-05
818	-0.830516874790192	0.892854392528534	-19.4866237640381	-0.00230353930965066	0.00289124972186983	-0.00392691092565656	-3.08191010844894e-05
819	-0.181168273091316	1.21752870082855	-19.6164932250977	-0.000680167751852423	-3.08191010844894e-05	-0.00197886489331722	-0.0026282137259841
820	0.468180358409882	0.568180024623871	-19.9411678314209	-0.00684897974133492	-0.00197886489331722	-0.0117190945893526	0.000618529506027699
821	1.7668776512146	-0.0811685770750046	-20.20090675354	-0.00197886489331722	0.00289124972186983	0.00418994715437293	0.0022419011220336
822	1.7668776512146	-0.0811685770750046	-20.3957118988037	-0.0026282137259841	0.00808603875339031	-0.00457625929266214	-3.08191010844894e-05
823	0.468180358409882	0.892854392528534	-20.3307762145996	0.00191722682211548	0.00743668992072344	-0.000680167751852423	-0.00197886489331722
824	2.41622614860535	0.892854392528534	-20.0710372924805	-0.00327756232582033	0.00516396993771195	-0.00522560812532902	0.00289124972186983
825	3.714923620224	0.243505731225014	-19.8762321472168	-0.00132951640989631	-0.00360223650932312	-0.00230353930965066	-0.00360223650932312
826	2.41622614860535	0.243505731225014	-20.1359710693359	-0.00132951640989631	0.00906006153672934	0.00126787810586393	0.00418994715437293
827	1.11752903461456	0.892854392528534	-20.5255813598633	-0.00425158534198999	-0.00360223650932312	-0.00132951640989631	-0.00165419070981443
828	0.468180358409882	0.568180024623871	-20.4606456756592	0.00321592413820326	0.0123068047687411	0.00613799272105098	-0.00197886489331722
829	3.714923620224	0.243505731225014	-19.9411678314209	0.00548864435404539	-0.000680167751852423	-0.00587495695799589	0.0022419011220336
830	1.11752903461456	0.892854392528534	-20.0061016082764	-0.00132951640989631	-0.00587495695799589	-0.00522560812532902	-0.00230353930965066
831	1.11752903461456	1.21752870082855	-19.8112964630127	0.00386527273803949	0.0022419011220336	-0.00295288790948689	0.000293855206109583
832	1.7668776512146	1.54220294952393	-20.3307762145996	-0.00457625929266214	0.00906006153672934	-0.00652430532500148	-0.00132951640989631
833	1.7668776512146	0.892854392528534	-19.8112964630127	-3.08191010844894e-05	0.00418994715437293	-0.00327756232582033	0.000293855206109583
834	1.11752903461456	1.54220294952393	-20.4606456756592	-3.08191010844894e-05	-0.00197886489331722	0.00386527273803949	0.000618529506027699
835	1.7668776512146	0.892854392528534	-19.8112964630127	-0.00165419070981443	-0.00360223650932312	-0.0149658378213644	-0.0026282137259841
836	3.06557488441467	0.243505731225014	-19.5515575408936	0.00289124972186983	-0.000680167751852423	0.00321592413820326	0.000943203864153475
837	1.11752903461456	-0.0811685770750046	-19.6814270019531	-0.00100484199356288	0.00678734155371785	0.000293855206109583	-0.00100484199356288
838	1.7668776512146	0.568180024623871	-20.20090675354	-0.00230353930965066	0.00711201597005129	0.000618529506027699	-0.0026282137259841
839	2.41622614860535	-0.0811685770750046	-19.8112964630127	0.0022419011220336	-3.08191010844894e-05	-0.0113944197073579	0.00126787810586393
840	1.11752903461456	1.21752870082855	-20.0710372924805	-0.00230353930965066	-0.000680167751852423	-0.0104203969240189	-0.00490093370899558
841	0.468180358409882	0.892854392528534	-20.0061016082764	-0.00230353930965066	0.00354059832170606	-0.00490093370899558	-0.000355493422830477
842	1.7668776512146	0.243505731225014	-19.6164932250977	-0.00132951640989631	0.0103587592020631	0.00483929552137852	-0.000680167751852423
843	2.41622614860535	-0.0811685770750046	-20.0061016082764	0.00321592413820326	0.00743668992072344	-0.00295288790948689	-0.00457625929266214
844	2.41622614860535	-0.405842900276184	-19.9411678314209	0.00451462110504508	0.00646266713738441	-0.00490093370899558	0.000293855206109583
845	0.468180358409882	0.892854392528534	-20.0710372924805	-3.08191010844894e-05	0.00126787810586393	-0.00749832857400179	0.00126787810586393
846	1.11752903461456	0.892854392528534	-20.5255813598633	0.000618529506027699	-0.00100484199356288	-0.00197886489331722	0.00256657530553639
847	3.06557488441467	-0.405842900276184	-20.0710372924805	-0.00295288790948689	0.00711201597005129	-0.00912170019000769	0.000293855206109583
848	5.01362085342407	-0.0811685770750046	-20.1359710693359	0.00191722682211548	0.00386527273803949	-0.00197886489331722	-3.08191010844894e-05
849	0.468180358409882	0.892854392528534	-20.0710372924805	0.00159255252219737	-0.00100484199356288	-0.00230353930965066	0.00386527273803949
850	3.714923620224	-0.405842900276184	-20.20090675354	-0.00327756232582033	0.00418994715437293	-0.00782300252467394	0.00451462110504508
851	2.41622614860535	0.568180024623871	-20.5255813598633	-3.08191010844894e-05	0.00159255252219737	0.00483929552137852	0.00418994715437293
852	1.11752903461456	0.568180024623871	-20.3307762145996	-0.00197886489331722	-0.00132951640989631	0.00678734155371785	-0.00197886489331722
853	2.41622614860535	1.21752870082855	-20.1359710693359	-0.00100484199356288	0.00354059832170606	-0.0107450718060136	-0.00652430532500148
854	1.11752903461456	1.21752870082855	-20.3957118988037	0.000293855206109583	0.00289124972186983	-0.0123684434220195	0.00256657530553639
855	2.41622614860535	0.243505731225014	-20.20090675354	0.000943203864153475	0.00159255252219737	-0.00327756232582033	-0.00295288790948689
856	3.06557488441467	-0.405842900276184	-20.1359710693359	0.00191722682211548	0.00451462110504508	-0.00490093370899558	0.00386527273803949
857	0.468180358409882	1.54220294952393	-20.3957118988037	0.000943203864153475	0.00191722682211548	0.00516396993771195	-0.00587495695799589
858	2.41622614860535	-0.0811685770750046	-20.2658405303955	-0.00100484199356288	0.0103587592020631	-0.0110697457566857	-0.00100484199356288
859	1.11752903461456	0.568180024623871	-20.2658405303955	0.00126787810586393	-0.00197886489331722	0.000618529506027699	-0.000355493422830477
860	1.7668776512146	-0.405842900276184	-20.0710372924805	-0.000680167751852423	-0.00295288790948689	-0.00457625929266214	-0.00230353930965066
861	2.41622614860535	-0.730517208576202	-19.8762321472168	-0.00295288790948689	0.00418994715437293	0.00126787810586393	-0.00100484199356288
862	1.11752903461456	0.568180024623871	-20.3307762145996	0.00386527273803949	-0.00490093370899558	0.00743668992072344	0.000618529506027699
863	1.11752903461456	0.243505731225014	-19.7463626861572	-0.00619963090866804	-0.00490093370899558	-0.00360223650932312	-0.00165419070981443
864	0.468180358409882	0.243505731225014	-19.6814270019531	0.00191722682211548	-0.00847235135734081	0.0022419011220336	0.000618529506027699
865	3.06557488441467	-1.05519151687622	-19.9411678314209	-0.00100484199356288	-0.00847235135734081	-0.00749832857400179	-0.00100484199356288
866	2.41622614860535	-1.05519151687622	-20.2658405303955	0.0022419011220336	-0.0100957229733467	-0.00555028254166245	0.000293855206109583
867	1.7668776512146	0.243505731225014	-20.4606456756592	-0.00295288790948689	-0.00717365415766835	-0.00295288790948689	0.00386527273803949
868	0.468180358409882	-0.405842900276184	-20.20090675354	-0.00132951640989631	-0.00392691092565656	0.00386527273803949	-0.00132951640989631
869	3.06557488441467	-0.0811685770750046	-20.20090675354	0.00126787810586393	-0.00717365415766835	-0.00944637414067984	0.00289124972186983
870	1.11752903461456	0.243505731225014	-20.20090675354	-0.00132951640989631	-0.00944637414067984	-0.00587495695799589	-0.00360223650932312
871	3.06557488441467	-1.05519151687622	-20.0061016082764	0.00159255252219737	-0.0113944197073579	-0.00555028254166245	0.00451462110504508
872	1.11752903461456	-0.730517208576202	-20.2658405303955	-0.00100484199356288	-0.00555028254166245	0.00191722682211548	-0.00132951640989631
873	3.06557488441467	-1.05519151687622	-20.1359710693359	-0.00165419070981443	0.000943203864153475	-0.0107450718060136	0.0022419011220336
874	2.41622614860535	-0.405842900276184	-20.0710372924805	0.00776136433705688	-0.00327756232582033	0.00126787810586393	0.000943203864153475
875	2.41622614860535	-0.730517208576202	-20.0061016082764	-0.00132951640989631	-0.00165419070981443	-0.0117190945893526	-0.00587495695799589
876	0.468180358409882	0.568180024623871	-20.2658405303955	0.000618529506027699	-0.00587495695799589	0.000943203864153475	-0.000355493422830477
877	1.11752903461456	-0.730517208576202	-20.2658405303955	-0.00100484199356288	-0.0026282137259841	-0.00197886489331722	0.00289124972186983
878	0.468180358409882	0.892854392528534	-20.4606456756592	0.00126787810586393	0.0100340843200684	0.00711201597005129	-0.0026282137259841
879	1.11752903461456	-0.405842900276184	-20.1359710693359	0.00159255252219737	-0.00230353930965066	-0.00587495695799589	-0.0026282137259841
880	1.11752903461456	1.54220294952393	-20.2658405303955	-0.00165419070981443	0.00256657530553639	0.00159255252219737	-0.00165419070981443
881	0.468180358409882	0.892854392528534	-20.0061016082764	0.00256657530553639	-0.00555028254166245	0.000293855206109583	0.000943203864153475
882	3.06557488441467	0.243505731225014	-20.0061016082764	-0.000355493422830477	0.00451462110504508	0.00256657530553639	0.00159255252219737
883	3.06557488441467	-0.405842900276184	-20.20090675354	-0.0026282137259841	0.0113327819854021	0.00386527273803949	0.00159255252219737
884	2.41622614860535	-0.0811685770750046	-20.20090675354	0.00808603875339031	-0.00100484199356288	0.00386527273803949	0.00289124972186983
885	1.11752903461456	1.21752870082855	-20.20090675354	-0.00100484199356288	0.00191722682211548	-0.00295288790948689	0.00126787810586393
886	1.11752903461456	0.892854392528534	-20.3957118988037	0.00126787810586393	-0.00197886489331722	-0.00197886489331722	0.000943203864153475
887	1.7668776512146	0.243505731225014	-19.9411678314209	0.000943203864153475	0.00418994715437293	0.00711201597005129	-0.0026282137259841
888	3.06557488441467	-0.405842900276184	-20.0710372924805	-0.00132951640989631	0.00808603875339031	-0.00197886489331722	-0.00425158534198999
889	1.7668776512146	0.568180024623871	-20.3307762145996	0.0022419011220336	-0.00132951640989631	-0.00457625929266214	-0.000355493422830477
890	1.7668776512146	0.243505731225014	-20.3957118988037	-0.000680167751852423	-0.00944637414067984	-0.00749832857400179	-0.000355493422830477
891	-0.181168273091316	0.892854392528534	-20.4606456756592	-0.00360223650932312	0.00386527273803949	0.00354059832170606	0.00256657530553639
892	-0.181168273091316	0.892854392528534	-20.0061016082764	0.00256657530553639	0.000618529506027699	-0.00100484199356288	0.00354059832170606
893	0.468180358409882	-0.0811685770750046	-19.9411678314209	-0.00684897974133492	-0.00100484199356288	-0.00197886489331722	-0.000680167751852423
894	-1.47986555099487	0.568180024623871	-19.8762321472168	0.000293855206109583	0.00646266713738441	-0.00490093370899558	0.000293855206109583
895	-0.830516874790192	0.568180024623871	-20.3307762145996	-0.00295288790948689	-0.00197886489331722	-0.00392691092565656	0.000293855206109583
896	-0.181168273091316	0.892854392528534	-20.4606456756592	-0.00749832857400179	0.0113327819854021	-0.00522560812532902	0.00516396993771195
897	-0.181168273091316	-0.0811685770750046	-20.20090675354	-0.00457625929266214	0.00613799272105098	-0.00100484199356288	0.00321592413820326
898	-0.181168273091316	-0.0811685770750046	-19.9411678314209	-0.0104203969240189	0.00516396993771195	0.00126787810586393	0.000618529506027699
899	-2.12921404838562	1.21752870082855	-20.0061016082764	-0.00197886489331722	0.000293855206109583	0.00483929552137852	0.00126787810586393
900	-0.181168273091316	-0.0811685770750046	-20.0710372924805	-0.00295288790948689	-0.00327756232582033	-0.00392691092565656	0.00126787810586393
901	-0.181168273091316	0.892854392528534	-20.5905151367188	-0.00555028254166245	0.00126787810586393	0.000618529506027699	0.00646266713738441
902	-2.12921404838562	0.892854392528534	-20.4606456756592	-0.00587495695799589	0.00289124972186983	0.00256657530553639	0.00483929552137852
903	-0.181168273091316	0.568180024623871	-20.2658405303955	-0.00684897974133492	0.00159255252219737	-0.00457625929266214	0.00548864435404539
904	-0.830516874790192	1.21752870082855	-20.2658405303955	-0.00132951640989631	0.00646266713738441	0.00126787810586393	-0.00230353930965066
905	1.7668776512146	-0.0811685770750046	-19.2918186187744	-0.00490093370899558	-0.00230353930965066	-0.00749832857400179	0.00386527273803949
906	0.468180358409882	-0.0811685770750046	-20.2658405303955	-0.00555028254166245	0.00516396993771195	-0.00977104809135199	0.00776136433705688
907	0.468180358409882	1.21752870082855	-20.6554508209229	-0.000355493422830477	0.00321592413820326	0.00678734155371785	0.000618529506027699
908	1.11752903461456	0.243505731225014	-20.0061016082764	-0.0146411629393697	0.0022419011220336	0.000618529506027699	0.00126787810586393
909	-0.181168273091316	0.892854392528534	-20.3307762145996	-0.00295288790948689	-0.00295288790948689	-3.08191010844894e-05	-0.00295288790948689
910	2.41622614860535	0.243505731225014	-19.9411678314209	-3.08191010844894e-05	-0.00425158534198999	-0.0136671401560307	-0.00100484199356288
911	1.7668776512146	-0.0811685770750046	-19.8762321472168	-0.00587495695799589	-3.08191010844894e-05	-0.00619963090866804	0.00191722682211548
912	0.468180358409882	1.54220294952393	-20.5255813598633	0.00321592413820326	0.00451462110504508	0.00289124972186983	-0.00100484199356288
913	0.468180358409882	0.892854392528534	-20.3307762145996	-0.00912170019000769	0.00613799272105098	0.00386527273803949	-0.000355493422830477
914	0.468180358409882	1.21752870082855	-20.4606456756592	0.00159255252219737	0.00841071270406246	-0.00457625929266214	-0.00295288790948689
915	2.41622614860535	0.568180024623871	-20.20090675354	0.00516396993771195	-0.000355493422830477	0.000618529506027699	0.000943203864153475
916	2.41622614860535	-0.0811685770750046	-20.0061016082764	0.00289124972186983	0.00418994715437293	-0.00912170019000769	0.0022419011220336
917	0.468180358409882	0.568180024623871	-20.1359710693359	0.0022419011220336	0.00191722682211548	0.00289124972186983	0.00354059832170606
918	1.11752903461456	0.892854392528534	-20.4606456756592	-0.00132951640989631	0.000943203864153475	0.0022419011220336	-0.00295288790948689
919	2.41622614860535	0.243505731225014	-20.5255813598633	0.00159255252219737	0.00711201597005129	-0.0126931173726916	0.00126787810586393
920	1.7668776512146	0.892854392528534	-20.3307762145996	0.00418994715437293	0.00159255252219737	-0.00587495695799589	-0.00165419070981443
921	2.41622614860535	-0.0811685770750046	-20.0710372924805	0.00938473641872406	0.00743668992072344	0.000293855206109583	0.00451462110504508
922	3.06557488441467	-0.0811685770750046	-19.9411678314209	0.00548864435404539	0.00483929552137852	0.000943203864153475	0.00126787810586393
923	2.41622614860535	0.243505731225014	-20.0710372924805	0.000943203864153475	-0.00197886489331722	-0.00295288790948689	0.000293855206109583
924	3.714923620224	0.243505731225014	-20.2658405303955	0.00159255252219737	0.00354059832170606	-0.0165892094373703	-0.00392691092565656
925	0.468180358409882	1.21752870082855	-20.2658405303955	0.00321592413820326	0.00159255252219737	-0.00619963090866804	-0.000680167751852423
926	1.11752903461456	0.892854392528534	-20.5255813598633	0.00126787810586393	0.00451462110504508	-0.00749832857400179	0.00159255252219737
927	3.714923620224	0.568180024623871	-20.3957118988037	0.00516396993771195	0.00808603875339031	0.00289124972186983	-0.00100484199356288
928	1.11752903461456	1.21752870082855	-20.1359710693359	0.00159255252219737	0.0103587592020631	-0.00782300252467394	-0.000355493422830477
929	2.41622614860535	0.243505731225014	-20.3957118988037	0.00159255252219737	-0.000680167751852423	-0.0107450718060136	-0.0026282137259841
930	0.468180358409882	0.568180024623871	-20.5905151367188	0.0100340843200684	-0.00360223650932312	-0.00944637414067984	-0.00360223650932312
931	1.11752903461456	-0.0811685770750046	-20.3307762145996	0.00418994715437293	-0.00165419070981443	0.00646266713738441	0.000293855206109583
932	2.41622614860535	-0.405842900276184	-20.2658405303955	0.00613799272105098	0.00548864435404539	-0.00165419070981443	-0.000355493422830477
933	2.41622614860535	-0.405842900276184	-19.8112964630127	-0.00100484199356288	0.00743668992072344	-0.00457625929266214	-0.00295288790948689
934	1.7668776512146	-0.405842900276184	-19.9411678314209	0.00483929552137852	0.0116574559360743	-0.00652430532500148	0.00126787810586393
935	2.41622614860535	0.243505731225014	-20.3957118988037	0.00613799272105098	-0.00360223650932312	0.00418994715437293	0.00159255252219737
936	1.7668776512146	0.568180024623871	-20.6554508209229	0.0022419011220336	-0.00587495695799589	-0.00327756232582033	0.000943203864153475
937	2.41622614860535	0.243505731225014	-20.5905151367188	0.00613799272105098	0.00159255252219737	0.00256657530553639	0.0022419011220336
938	2.41622614860535	-0.0811685770750046	-20.3307762145996	-0.000355493422830477	0.00678734155371785	0.00354059832170606	0.00191722682211548
939	3.06557488441467	0.243505731225014	-20.1359710693359	0.00354059832170606	-0.00197886489331722	-0.00522560812532902	0.00418994715437293
940	3.714923620224	0.568180024623871	-20.20090675354	0.00159255252219737	-0.00425158534198999	-0.00749832857400179	0.00159255252219737
941	1.7668776512146	0.892854392528534	-20.5255813598633	0.00256657530553639	0.000618529506027699	-0.00944637414067984	0.0022419011220336
942	-0.181168273091316	1.54220294952393	-19.9411678314209	-0.000680167751852423	0.00516396993771195	-0.00652430532500148	0.00354059832170606
943	1.11752903461456	0.892854392528534	-19.9411678314209	0.00256657530553639	0.00126787810586393	-0.0100957229733467	0.00386527273803949
944	1.11752903461456	1.21752870082855	-20.3307762145996	-0.00295288790948689	0.00743668992072344	-0.00197886489331722	0.00159255252219737
945	2.41622614860535	0.892854392528534	-20.1359710693359	0.00354059832170606	0.00548864435404539	-0.00295288790948689	0.00873538758605719
946	3.06557488441467	0.243505731225014	-19.9411678314209	0.00256657530553639	-0.00132951640989631	-0.00555028254166245	-0.000355493422830477
947	1.11752903461456	1.21752870082855	-19.8762321472168	-0.00100484199356288	0.00451462110504508	-0.00587495695799589	0.000618529506027699
948	1.7668776512146	-0.0811685770750046	-19.6814270019531	0.00126787810586393	0.00354059832170606	-0.000680167751852423	-0.00327756232582033
949	0.468180358409882	0.243505731225014	-19.5515575408936	-0.000680167751852423	-0.00132951640989631	0.00126787810586393	-0.000680167751852423
950	3.06557488441467	0.568180024623871	-20.0061016082764	0.00873538758605719	-0.00490093370899558	0.00126787810586393	0.00711201597005129
951	1.11752903461456	0.568180024623871	-20.0061016082764	0.00808603875339031	0.00159255252219737	-0.00425158534198999	-0.00197886489331722
952	1.11752903461456	0.568180024623871	-20.3307762145996	0.0022419011220336	-0.00132951640989631	0.0022419011220336	-0.00132951640989631
953	1.7668776512146	0.243505731225014	-20.1359710693359	0.000943203864153475	0.000943203864153475	-0.00360223650932312	-0.00197886489331722
954	1.11752903461456	-0.0811685770750046	-20.3307762145996	-0.00652430532500148	0.00613799272105098	-0.0143164889886975	-0.00425158534198999
955	0.468180358409882	-0.0811685770750046	-20.5905151367188	0.00418994715437293	0.00159255252219737	-0.00230353930965066	-0.00100484199356288
956	1.11752903461456	-0.0811685770750046	-20.2658405303955	0.00354059832170606	0.00321592413820326	0.00191722682211548	-0.00295288790948689
957	1.7668776512146	-0.730517208576202	-19.8762321472168	-0.00619963090866804	-0.00749832857400179	-0.00132951640989631	-0.00132951640989631
958	1.7668776512146	-1.05519151687622	-20.1359710693359	0.000293855206109583	-3.08191010844894e-05	-0.00425158534198999	-0.00197886489331722
959	1.11752903461456	-0.405842900276184	-20.3957118988037	-0.00782300252467394	0.000943203864153475	-0.00165419070981443	0.000293855206109583
960	1.11752903461456	-0.730517208576202	-20.1359710693359	-0.000680167751852423	-0.00944637414067984	-0.0110697457566857	-0.00295288790948689
961	1.7668776512146	-1.37986588478088	-20.0061016082764	-0.00230353930965066	-0.00587495695799589	-0.00360223650932312	0.00289124972186983
962	2.41622614860535	-1.37986588478088	-19.8762321472168	-0.00295288790948689	-0.00457625929266214	-0.00230353930965066	-0.00132951640989631
963	3.06557488441467	-0.730517208576202	-19.7463626861572	-0.00392691092565656	-0.00749832857400179	-0.00197886489331722	-0.00100484199356288
964	3.06557488441467	-1.37986588478088	-20.1359710693359	-0.00100484199356288	-0.00879702530801296	-0.0143164889886975	0.000618529506027699
965	2.41622614860535	-1.05519151687622	-20.20090675354	0.0113327819854021	-0.0120437685400248	-0.00132951640989631	-0.00165419070981443
966	1.11752903461456	-0.730517208576202	-19.8112964630127	-0.00522560812532902	-0.00490093370899558	-0.00749832857400179	-0.000355493422830477
967	3.06557488441467	-0.405842900276184	-19.6814270019531	0.00386527273803949	0.00321592413820326	-0.00197886489331722	-0.00392691092565656
968	1.11752903461456	-0.0811685770750046	-20.0061016082764	-0.00327756232582033	0.00191722682211548	-0.00555028254166245	0.000943203864153475
969	0.468180358409882	0.243505731225014	-20.0710372924805	-3.08191010844894e-05	-0.00165419070981443	-0.00912170019000769	-0.00684897974133492
970	0.468180358409882	-0.730517208576202	-20.20090675354	0.00159255252219737	-0.00944637414067984	-0.00652430532500148	0.00126787810586393
971	1.7668776512146	-1.05519151687622	-20.2658405303955	0.000293855206109583	0.000943203864153475	0.00418994715437293	0.00256657530553639
972	2.41622614860535	0.568180024623871	-20.5255813598633	-0.00100484199356288	0.00548864435404539	0.00159255252219737	0.00159255252219737
973	1.11752903461456	1.21752870082855	-20.4606456756592	-0.00619963090866804	0.00418994715437293	0.00548864435404539	0.000293855206109583
974	0.468180358409882	0.892854392528534	-20.3307762145996	-0.00392691092565656	-3.08191010844894e-05	-0.0117190945893526	-0.00295288790948689
975	3.06557488441467	-0.0811685770750046	-20.2658405303955	0.00516396993771195	-0.00392691092565656	0.00873538758605719	0.00126787810586393
976	2.41622614860535	0.243505731225014	-20.3307762145996	-0.00100484199356288	0.00354059832170606	-0.0126931173726916	0.00386527273803949
977	1.7668776512146	0.568180024623871	-20.3957118988037	-0.00457625929266214	0.00841071270406246	-0.00782300252467394	0.0022419011220336
978	-0.830516874790192	1.21752870082855	-20.3957118988037	-0.00749832857400179	0.00483929552137852	0.00126787810586393	0.00613799272105098
979	2.41622614860535	0.243505731225014	-20.0061016082764	-0.00295288790948689	0.00743668992072344	-0.00555028254166245	0.00354059832170606
980	-0.181168273091316	1.21752870082855	-20.0710372924805	-0.00490093370899558	-0.000355493422830477	-0.0026282137259841	0.00516396993771195
981	1.11752903461456	1.21752870082855	-20.6554508209229	-0.00490093370899558	-0.00652430532500148	0.00126787810586393	0.00873538758605719
982	-0.181168273091316	1.21752870082855	-20.5905151367188	-3.08191010844894e-05	0.00841071270406246	0.00289124972186983	-0.00132951640989631
983	0.468180358409882	0.892854392528534	-20.5905151367188	-0.00490093370899558	0.000943203864153475	-0.000680167751852423	0.00289124972186983
984	-0.830516874790192	0.568180024623871	-20.7203845977783	-0.00327756232582033	0.0022419011220336	-0.00522560812532902	0.00256657530553639
985	1.11752903461456	0.892854392528534	-20.3957118988037	-0.000355493422830477	-0.000355493422830477	-0.00749832857400179	-0.00327756232582033
986	1.11752903461456	0.568180024623871	-19.8112964630127	-0.00392691092565656	-0.00295288790948689	0.00256657530553639	-0.00490093370899558
987	-0.830516874790192	1.21752870082855	-20.5255813598633	-0.00360223650932312	0.00970941036939621	-0.00457625929266214	0.00321592413820326
988	0.468180358409882	-0.0811685770750046	-20.4606456756592	-0.0100957229733467	-0.00165419070981443	0.00516396993771195	-0.00490093370899558
989	-0.181168273091316	-0.405842900276184	-20.0710372924805	-0.0026282137259841	-0.00100484199356288	-0.00684897974133492	0.00841071270406246
990	-0.830516874790192	1.21752870082855	-20.7203845977783	-0.00132951640989631	-0.00295288790948689	-0.00360223650932312	-0.000680167751852423
991	-2.12921404838562	1.21752870082855	-20.1359710693359	0.00418994715437293	-0.00360223650932312	0.00321592413820326	0.00776136433705688
992	0.468180358409882	0.243505731225014	-19.7463626861572	-0.00684897974133492	-0.000355493422830477	-0.00457625929266214	-0.00197886489331722
993	-0.830516874790192	-0.0811685770750046	-20.20090675354	-0.00522560812532902	0.00386527273803949	0.00321592413820326	0.00548864435404539
994	1.11752903461456	-0.0811685770750046	-20.3307762145996	-0.0100957229733467	0.000943203864153475	-0.00360223650932312	0.00548864435404539
995	-0.181168273091316	-0.0811685770750046	-20.2658405303955	-0.00165419070981443	0.00483929552137852	0.0022419011220336	0.00256657530553639
996	1.11752903461456	-0.405842900276184	-20.0710372924805	-0.00717365415766835	0.00191722682211548	-0.000680167751852423	0.00126787810586393
997	-0.181168273091316	1.86687731742859	-20.0710372924805	-0.000355493422830477	0.0103587592020631	0.00613799272105098	-0.000355493422830477
998	1.11752903461456	0.243505731225014	-20.0710372924805	0.000943203864153475	0.00256657530553639	0.00126787810586393	0.00873538758605719
999	1.11752903461456	1.21752870082855	-20.5255813598633	0.00126787810586393	0.00418994715437293	-0.00360223650932312	0.0100340843200684
1000	-0.181168273091316	0.892854392528534	-20.5255813598633	0.0022419011220336	0.00191722682211548	-0.00684897974133492	0.00678734155371785
1001	1.7668776512146	0.568180024623871	-20.1359710693359	-0.00360223650932312	-0.0026282137259841	0.0022419011220336	0.00548864435404539
1002	2.41622614860535	-0.0811685770750046	-19.9411678314209	-0.000355493422830477	0.00354059832170606	-0.00944637414067984	0.000943203864153475
1003	0.468180358409882	0.568180024623871	-19.8762321472168	0.000943203864153475	0.000618529506027699	0.00191722682211548	-0.00132951640989631
1004	1.7668776512146	0.892854392528534	-20.0710372924805	-0.00392691092565656	0.00483929552137852	-0.00782300252467394	-0.00165419070981443
1005	1.7668776512146	0.892854392528534	-20.6554508209229	0.00483929552137852	0.000943203864153475	0.00386527273803949	0.00126787810586393
1006	1.7668776512146	-0.730517208576202	-20.1359710693359	0.0022419011220336	0.0022419011220336	-0.00100484199356288	-0.00132951640989631
1007	3.06557488441467	-0.0811685770750046	-20.3957118988037	-0.00132951640989631	0.000943203864153475	-0.00327756232582033	-0.00555028254166245
1008	2.41622614860535	-0.0811685770750046	-20.20090675354	0.00386527273803949	0.00483929552137852	0.00646266713738441	0.00483929552137852
1009	1.11752903461456	0.892854392528534	-20.1359710693359	-0.00132951640989631	0.00906006153672934	-0.0117190945893526	-0.00100484199356288
1010	1.7668776512146	-0.0811685770750046	-20.2658405303955	0.00873538758605719	-0.000355493422830477	-0.00100484199356288	-0.00587495695799589
1011	3.06557488441467	-0.0811685770750046	-20.4606456756592	-0.00392691092565656	0.00159255252219737	0.0022419011220336	-0.00165419070981443
1012	0.468180358409882	1.21752870082855	-20.5255813598633	-0.000680167751852423	0.00581331877037883	0.00516396993771195	-0.00360223650932312
1013	1.11752903461456	0.892854392528534	-20.5255813598633	0.00191722682211548	0.00191722682211548	-0.00749832857400179	-0.00197886489331722
1014	0.468180358409882	0.892854392528534	-20.5905151367188	0.000618529506027699	0.0022419011220336	-0.0107450718060136	0.00678734155371785
1015	3.06557488441467	0.568180024623871	-20.2658405303955	0.00386527273803949	-3.08191010844894e-05	-0.00912170019000769	-0.00619963090866804
1016	2.41622614860535	0.243505731225014	-20.3957118988037	0.00159255252219737	-0.0026282137259841	-0.00522560812532902	0.0022419011220336
1017	1.11752903461456	0.892854392528534	-20.7203845977783	-0.00100484199356288	0.00873538758605719	-0.000680167751852423	-0.00425158534198999
1018	1.11752903461456	1.21752870082855	-20.6554508209229	0.000618529506027699	0.00581331877037883	-0.00879702530801296	-3.08191010844894e-05
1019	3.06557488441467	0.892854392528534	-20.4606456756592	0.00743668992072344	0.00386527273803949	-0.00879702530801296	0.0132808275520802
1020	1.11752903461456	1.21752870082855	-19.8112964630127	-0.00230353930965066	0.00581331877037883	-0.00522560812532902	-0.0026282137259841
1021	1.11752903461456	-0.405842900276184	-19.3567523956299	-0.00360223650932312	-0.00490093370899558	-3.08191010844894e-05	0.00289124972186983
1022	2.41622614860535	-0.0811685770750046	-19.8762321472168	-0.00100484199356288	0.00776136433705688	-0.00132951640989631	-0.00360223650932312
1023	3.06557488441467	-0.0811685770750046	-20.3307762145996	0.00159255252219737	0.000618529506027699	0.00516396993771195	0.00321592413820326
1024	2.41622614860535	0.568180024623871	-19.7463626861572	0.00613799272105098	0.00354059832170606	-0.0123684434220195	0.00321592413820326
1025	2.41622614860535	-0.405842900276184	-19.421688079834	0.00191722682211548	0.00548864435404539	-0.00652430532500148	0.0022419011220336
1026	0.468180358409882	0.568180024623871	-19.7463626861572	0.0022419011220336	-0.00847235135734081	-0.00490093370899558	-0.00165419070981443
1027	3.06557488441467	-0.405842900276184	-19.421688079834	0.00256657530553639	0.00354059832170606	0.00289124972186983	0.00451462110504508
1028	1.11752903461456	1.21752870082855	-20.1359710693359	0.00354059832170606	0.00678734155371785	-0.00684897974133492	0.00321592413820326
1029	2.41622614860535	-0.405842900276184	-19.6814270019531	0.000618529506027699	0.00418994715437293	-0.00425158534198999	0.00126787810586393
1030	1.7668776512146	0.568180024623871	-19.8112964630127	0.00191722682211548	-0.00360223650932312	0.00548864435404539	-0.00295288790948689
1031	3.06557488441467	-0.405842900276184	-19.6814270019531	0.00126787810586393	0.00418994715437293	0.00548864435404539	-0.00912170019000769
1032	3.06557488441467	-0.405842900276184	-19.3567523956299	-0.0026282137259841	0.00581331877037883	-0.00360223650932312	-0.0100957229733467
1033	1.11752903461456	-0.0811685770750046	-19.4866237640381	0.0022419011220336	0.00289124972186983	0.00483929552137852	-3.08191010844894e-05
1034	3.06557488441467	-0.0811685770750046	-20.2658405303955	-3.08191010844894e-05	-0.00814767740666866	-0.00587495695799589	0.00289124972186983
1035	3.06557488441467	-0.0811685770750046	-20.1359710693359	0.00126787810586393	0.000943203864153475	-0.00295288790948689	-0.00295288790948689
1036	1.11752903461456	0.243505731225014	-20.3307762145996	-0.000680167751852423	0.00191722682211548	-0.00392691092565656	0.0022419011220336
1037	1.11752903461456	1.54220294952393	-19.8112964630127	-0.00230353930965066	0.00873538758605719	-0.0026282137259841	-0.00327756232582033
1038	3.06557488441467	-1.05519151687622	-19.6164932250977	0.0022419011220336	0.00289124972186983	0.00126787810586393	-0.00360223650932312
1039	2.41622614860535	-0.730517208576202	-19.8762321472168	-0.00197886489331722	0.000943203864153475	-0.00165419070981443	-0.00425158534198999
1040	1.7668776512146	-0.0811685770750046	-20.2658405303955	0.00386527273803949	0.000943203864153475	-0.00295288790948689	0.00548864435404539
1041	1.11752903461456	-0.0811685770750046	-20.3307762145996	0.00678734155371785	-0.0104203969240189	-0.000355493422830477	-0.00230353930965066
1042	1.11752903461456	0.243505731225014	-20.20090675354	0.000293855206109583	-0.0100957229733467	-0.00230353930965066	-0.00230353930965066
1043	1.11752903461456	-0.405842900276184	-20.2658405303955	0.00289124972186983	-0.00392691092565656	-0.00879702530801296	-0.00717365415766835
1044	0.468180358409882	-0.405842900276184	-20.0710372924805	0.00548864435404539	-0.00652430532500148	-0.00230353930965066	0.00386527273803949
1045	1.7668776512146	-0.0811685770750046	-20.3307762145996	0.000618529506027699	-0.0156151866540313	-0.00847235135734081	-0.0026282137259841
1046	2.41622614860535	-0.730517208576202	-19.6814270019531	0.00418994715437293	-0.00457625929266214	-0.00360223650932312	-0.00555028254166245
1047	1.7668776512146	-0.730517208576202	-19.9411678314209	0.000293855206109583	-0.000355493422830477	-0.00555028254166245	0.000943203864153475
1048	2.41622614860535	-1.37986588478088	-20.2658405303955	0.000293855206109583	-0.00977104809135199	0.00159255252219737	-0.000680167751852423
1049	1.7668776512146	-0.0811685770750046	-20.0061016082764	0.00159255252219737	-0.00457625929266214	-0.00522560812532902	-0.000355493422830477
1050	3.06557488441467	-0.730517208576202	-19.3567523956299	0.00256657530553639	-0.00912170019000769	-0.00977104809135199	-0.00392691092565656
1051	1.11752903461456	-0.405842900276184	-20.0061016082764	0.00776136433705688	-0.0110697457566857	-0.00652430532500148	-0.00522560812532902
1052	1.11752903461456	0.892854392528534	-20.20090675354	0.00289124972186983	0.00289124972186983	0.0022419011220336	-0.00165419070981443
1053	3.06557488441467	-1.05519151687622	-20.2658405303955	0.00386527273803949	0.00386527273803949	-0.00652430532500148	0.00418994715437293
1054	2.41622614860535	0.243505731225014	-20.0710372924805	0.0236704051494598	0.0100340843200684	-0.0117190945893526	-0.00197886489331722
1055	0.468180358409882	-0.405842900276184	-19.9411678314209	-0.0117190945893526	-0.000355493422830477	-0.00100484199356288	-3.08191010844894e-05
1056	1.11752903461456	0.892854392528534	-20.0710372924805	0.00841071270406246	-0.00327756232582033	0.00451462110504508	-0.00490093370899558
1057	2.41622614860535	-0.0811685770750046	-19.8112964630127	-0.00555028254166245	0.00970941036939621	-0.00782300252467394	-0.00425158534198999
1058	3.714923620224	0.243505731225014	-20.1359710693359	-0.00587495695799589	0.00126787810586393	0.00418994715437293	0.000943203864153475
1059	2.41622614860535	-0.0811685770750046	-20.0710372924805	0.000293855206109583	0.00548864435404539	0.000293855206109583	0.00354059832170606
1060	0.468180358409882	0.892854392528534	-20.2658405303955	-0.00327756232582033	0.00126787810586393	-0.00652430532500148	-0.00360223650932312
1061	0.468180358409882	-0.405842900276184	-19.8762321472168	0.00386527273803949	-0.00652430532500148	0.00906006153672934	0.00126787810586393
1062	1.7668776512146	-0.405842900276184	-19.8762321472168	0.000293855206109583	0.000618529506027699	-0.00392691092565656	-0.00944637414067984
1063	0.468180358409882	-0.0811685770750046	-19.5515575408936	-0.00782300252467394	0.00516396993771195	0.000618529506027699	0.000293855206109583
1064	0.468180358409882	0.243505731225014	-19.8762321472168	0.000293855206109583	0.000943203864153475	0.00126787810586393	-0.00197886489331722
1065	-0.830516874790192	1.21752870082855	-20.3957118988037	0.000618529506027699	-0.00522560812532902	-0.00425158534198999	-0.00652430532500148
1066	1.7668776512146	0.243505731225014	-20.0061016082764	-0.00879702530801296	-3.08191010844894e-05	-0.00100484199356288	0.00191722682211548
1067	-0.830516874790192	-0.0811685770750046	-19.8762321472168	-0.00814767740666866	0.00418994715437293	-0.00100484199356288	-0.00717365415766835
1068	-0.181168273091316	0.892854392528534	-20.0710372924805	-0.0110697457566857	-0.000680167751852423	-0.00684897974133492	0.00841071270406246
1069	-1.47986555099487	0.568180024623871	-20.0061016082764	-0.0136671401560307	0.00191722682211548	-0.00490093370899558	-0.00782300252467394
1070	0.468180358409882	-0.730517208576202	-20.0710372924805	-0.0110697457566857	0.000293855206109583	-0.00749832857400179	-0.00132951640989631
1071	-0.181168273091316	0.243505731225014	-20.5905151367188	-0.0133424662053585	-0.000355493422830477	-0.00165419070981443	0.00126787810586393
1072	-2.77856278419495	0.568180024623871	-20.2658405303955	-0.0123684434220195	0.00191722682211548	0.00159255252219737	0.000943203864153475
1073	-0.830516874790192	1.21752870082855	-19.8762321472168	-0.00749832857400179	-3.08191010844894e-05	0.00159255252219737	-0.00132951640989631
1074	-0.830516874790192	0.243505731225014	-19.421688079834	-0.00912170019000769	0.00354059832170606	-0.00165419070981443	0.00678734155371785
1075	-1.47986555099487	0.568180024623871	-20.3307762145996	-0.00912170019000769	-0.00230353930965066	-0.00392691092565656	-0.00100484199356288
1076	-0.181168273091316	0.892854392528534	-20.4606456756592	-0.00944637414067984	-0.00457625929266214	-0.00425158534198999	0.00581331877037883
1077	-0.181168273091316	1.21752870082855	-20.3957118988037	-0.00457625929266214	-0.000680167751852423	-0.00100484199356288	-0.00425158534198999
1078	2.41622614860535	-0.0811685770750046	-20.0061016082764	-0.00392691092565656	0.00970941036939621	0.00256657530553639	0.00970941036939621
1079	1.7668776512146	-0.405842900276184	-19.2918186187744	-0.00749832857400179	-0.00197886489331722	0.00354059832170606	-0.0026282137259841
1080	2.41622614860535	-0.0811685770750046	-19.4866237640381	-0.00197886489331722	0.00808603875339031	-0.00392691092565656	0.00548864435404539
1081	1.7668776512146	0.243505731225014	-20.0061016082764	-0.00555028254166245	-0.000355493422830477	0.00126787810586393	-0.00230353930965066
1082	2.41622614860535	0.568180024623871	-19.9411678314209	-0.00490093370899558	0.000943203864153475	0.000943203864153475	-0.00619963090866804
1083	3.06557488441467	-0.0811685770750046	-19.7463626861572	-3.08191010844894e-05	0.00418994715437293	-0.00944637414067984	-0.00132951640989631
1084	2.41622614860535	-0.0811685770750046	-19.6164932250977	-0.00230353930965066	-0.000355493422830477	0.0103587592020631	0.00873538758605719
1085	1.11752903461456	0.892854392528534	-19.4866237640381	0.00126787810586393	-0.00457625929266214	-0.00684897974133492	0.00289124972186983
1086	1.7668776512146	0.892854392528534	-19.9411678314209	-0.00165419070981443	-0.00490093370899558	0.00418994715437293	-0.00197886489331722
1087	3.06557488441467	-1.05519151687622	-19.7463626861572	-0.000680167751852423	0.00548864435404539	-0.00295288790948689	0.000293855206109583
1088	0.468180358409882	1.54220294952393	-19.9411678314209	-3.08191010844894e-05	0.00321592413820326	0.00191722682211548	0.00289124972186983
1089	2.41622614860535	-0.405842900276184	-19.5515575408936	-0.00392691092565656	-0.00490093370899558	-0.00425158534198999	-0.00132951640989631
1090	1.11752903461456	1.21752870082855	-19.8762321472168	-0.00132951640989631	0.000293855206109583	-0.00555028254166245	0.00938473641872406
1091	1.7668776512146	0.892854392528534	-19.5515575408936	-0.00100484199356288	0.00191722682211548	-0.00392691092565656	-0.00360223650932312
1092	2.41622614860535	-0.0811685770750046	-19.7463626861572	0.00354059832170606	0.00808603875339031	0.000618529506027699	-0.00912170019000769
1093	3.714923620224	-0.405842900276184	-20.3307762145996	-0.00197886489331722	0.00938473641872406	0.00418994715437293	-0.0026282137259841
1094	2.41622614860535	0.243505731225014	-20.3307762145996	0.00159255252219737	0.00516396993771195	0.00386527273803949	0.00159255252219737
1095	1.11752903461456	0.892854392528534	-20.4606456756592	0.00516396993771195	0.00418994715437293	-0.00782300252467394	0.00159255252219737
1096	1.11752903461456	1.21752870082855	-20.0710372924805	0.0022419011220336	0.00581331877037883	-0.00165419070981443	0.0022419011220336
1097	2.41622614860535	0.243505731225014	-19.3567523956299	0.00256657530553639	0.00126787810586393	-0.0130177913233638	-0.00132951640989631
1098	1.11752903461456	1.21752870082855	-20.20090675354	-0.00327756232582033	0.0022419011220336	-0.00587495695799589	0.00289124972186983
1099	3.06557488441467	-0.0811685770750046	-20.3307762145996	-0.00587495695799589	0.00613799272105098	-0.00425158534198999	0.00418994715437293
1100	0.468180358409882	0.892854392528534	-20.6554508209229	0.00386527273803949	0.00354059832170606	-0.00749832857400179	-0.00360223650932312
1101	-0.181168273091316	0.568180024623871	-19.8112964630127	0.00678734155371785	-0.00782300252467394	0.00548864435404539	-3.08191010844894e-05
1102	2.41622614860535	-0.405842900276184	-19.6164932250977	0.00159255252219737	0.00191722682211548	-0.00619963090866804	0.00354059832170606
1103	2.41622614860535	-0.0811685770750046	-19.4866237640381	-0.00522560812532902	0.00906006153672934	-0.00652430532500148	-0.00619963090866804
1104	3.06557488441467	-0.405842900276184	-19.8112964630127	-0.000355493422830477	0.00711201597005129	0.00289124972186983	-0.00100484199356288
1105	2.41622614860535	0.243505731225014	-20.2658405303955	0.00126787810586393	0.000618529506027699	-0.00230353930965066	0.00321592413820326
1106	1.7668776512146	0.243505731225014	-20.3307762145996	0.00321592413820326	-3.08191010844894e-05	-0.00490093370899558	0.00548864435404539
1107	1.7668776512146	0.568180024623871	-20.3307762145996	0.00483929552137852	0.00451462110504508	0.00289124972186983	-0.00619963090866804
1108	3.06557488441467	-0.0811685770750046	-19.9411678314209	-0.00100484199356288	0.00581331877037883	-0.00327756232582033	-0.00100484199356288
1109	0.468180358409882	1.21752870082855	-19.8112964630127	-0.000680167751852423	0.00256657530553639	-0.00749832857400179	-0.00197886489331722
1110	3.06557488441467	-0.0811685770750046	-20.20090675354	0.00548864435404539	-0.00327756232582033	-0.00749832857400179	-0.00165419070981443
1111	0.468180358409882	1.21752870082855	-20.3957118988037	0.00354059832170606	0.00776136433705688	0.00191722682211548	-0.00132951640989631
1112	1.11752903461456	0.568180024623871	-19.8112964630127	-0.00749832857400179	0.00191722682211548	0.00386527273803949	-0.00295288790948689
1113	1.11752903461456	0.568180024623871	-19.9411678314209	0.000293855206109583	0.00191722682211548	-0.00749832857400179	0.00418994715437293
1114	0.468180358409882	0.892854392528534	-20.0710372924805	0.00191722682211548	-0.00587495695799589	-0.0120437685400248	-0.00295288790948689
1115	2.41622614860535	-0.0811685770750046	-19.6814270019531	0.00256657530553639	-0.000355493422830477	-0.00457625929266214	-0.00814767740666866
1116	2.41622614860535	-1.37986588478088	-19.6164932250977	0.00938473641872406	-0.0143164889886975	-3.08191010844894e-05	0.00159255252219737
1117	-0.181168273091316	-0.405842900276184	-20.0061016082764	0.00191722682211548	-0.00197886489331722	0.00873538758605719	-0.00619963090866804
1118	3.06557488441467	-1.70454013347626	-19.5515575408936	0.00191722682211548	0.000293855206109583	0.000293855206109583	0.000618529506027699
1119	1.11752903461456	-0.0811685770750046	-19.6814270019531	-0.00197886489331722	-0.00425158534198999	-0.00717365415766835	0.00256657530553639
1120	3.06557488441467	-1.37986588478088	-19.8112964630127	0.000943203864153475	-0.00684897974133492	-0.00327756232582033	-0.00165419070981443
1121	0.468180358409882	-0.405842900276184	-19.5515575408936	-0.00327756232582033	-0.0123684434220195	-3.08191010844894e-05	-0.00295288790948689
1122	0.468180358409882	-0.405842900276184	-19.9411678314209	-0.000355493422830477	-0.00360223650932312	0.00191722682211548	-3.08191010844894e-05
1123	1.7668776512146	-0.730517208576202	-20.3957118988037	-0.00587495695799589	0.000293855206109583	-0.00717365415766835	0.00289124972186983
1124	-0.181168273091316	0.243505731225014	-20.3957118988037	-0.00749832857400179	-0.00652430532500148	-0.00684897974133492	0.00743668992072344
1125	2.41622614860535	0.243505731225014	-20.2658405303955	0.000293855206109583	-0.00425158534198999	0.000293855206109583	0.00613799272105098
1126	2.41622614860535	-0.730517208576202	-19.7463626861572	-0.00717365415766835	-0.00425158534198999	-0.000680167751852423	-0.00749832857400179
1127	3.06557488441467	-0.730517208576202	-20.0710372924805	-0.00295288790948689	-0.00425158534198999	0.00483929552137852	-0.000680167751852423
1128	1.11752903461456	0.892854392528534	-20.3307762145996	-0.00619963090866804	0.000618529506027699	0.000293855206109583	-0.00295288790948689
1129	0.468180358409882	0.568180024623871	-20.4606456756592	-0.00587495695799589	-0.0100957229733467	-0.00457625929266214	0.00386527273803949
1130	-0.181168273091316	0.568180024623871	-20.0710372924805	-0.00100484199356288	-0.00230353930965066	-0.000680167751852423	-0.00944637414067984
1131	2.41622614860535	-0.405842900276184	-19.8762321472168	-0.00360223650932312	-0.00165419070981443	-0.00132951640989631	0.00191722682211548
1132	2.41622614860535	0.243505731225014	-20.0061016082764	-0.000355493422830477	0.00613799272105098	-0.00847235135734081	-0.00360223650932312
1133	2.41622614860535	-0.405842900276184	-20.0710372924805	-0.00457625929266214	0.00613799272105098	-0.00327756232582033	-0.00457625929266214
1134	1.7668776512146	0.243505731225014	-20.3957118988037	0.00483929552137852	0.000943203864153475	-0.00652430532500148	-0.0026282137259841
1135	2.41622614860535	-0.405842900276184	-20.0710372924805	0.00321592413820326	0.000618529506027699	-0.00587495695799589	0.000943203864153475
1136	0.468180358409882	1.21752870082855	-20.2658405303955	0.00321592413820326	0.00776136433705688	-0.00392691092565656	-0.00879702530801296
1137	1.11752903461456	0.568180024623871	-20.4606456756592	0.00386527273803949	0.00613799272105098	0.00126787810586393	-0.00522560812532902
1138	-0.181168273091316	0.892854392528534	-20.0061016082764	-0.00457625929266214	0.0145795252174139	0.00289124972186983	-0.00457625929266214
1139	1.7668776512146	0.243505731225014	-20.3957118988037	-0.0107450718060136	0.00354059832170606	0.00191722682211548	0.00743668992072344
1140	-0.830516874790192	0.568180024623871	-20.5255813598633	0.00483929552137852	-0.00197886489331722	-0.00879702530801296	0.000618529506027699
1141	0.468180358409882	-0.405842900276184	-20.1359710693359	0.00191722682211548	0.00126787810586393	-0.00360223650932312	-3.08191010844894e-05
1142	1.11752903461456	-0.730517208576202	-19.421688079834	-0.00782300252467394	0.00581331877037883	0.00321592413820326	0.000943203864153475
1143	-0.181168273091316	-0.0811685770750046	-19.4866237640381	-0.00490093370899558	0.00191722682211548	-0.00197886489331722	0.000618529506027699
1144	0.468180358409882	-0.0811685770750046	-19.5515575408936	-0.00490093370899558	0.00483929552137852	0.000293855206109583	0.00776136433705688
1145	-0.830516874790192	-0.0811685770750046	-19.6814270019531	-0.00457625929266214	0.000943203864153475	-0.00295288790948689	-3.08191010844894e-05
1146	-0.830516874790192	0.568180024623871	-19.8762321472168	-0.0113944197073579	-0.00392691092565656	-0.00392691092565656	-0.000355493422830477
1147	-0.181168273091316	1.54220294952393	-20.3307762145996	-0.00555028254166245	0.00256657530553639	0.00483929552137852	0.0022419011220336
1148	0.468180358409882	-0.0811685770750046	-20.5255813598633	-0.00684897974133492	0.000293855206109583	-0.00555028254166245	0.0022419011220336
1149	0.468180358409882	0.243505731225014	-19.8112964630127	-0.00425158534198999	0.00289124972186983	-0.00684897974133492	0.00678734155371785
1150	-0.181168273091316	1.21752870082855	-20.1359710693359	-0.00555028254166245	-0.000680167751852423	-0.0100957229733467	0.000293855206109583
1151	-0.830516874790192	1.54220294952393	-20.4606456756592	-0.0026282137259841	-0.0026282137259841	-0.00457625929266214	-0.00652430532500148
1152	-0.181168273091316	0.568180024623871	-20.2658405303955	-0.00457625929266214	0.00256657530553639	-0.00132951640989631	-0.00360223650932312
1153	-0.181168273091316	0.892854392528534	-20.0710372924805	0.00289124972186983	-0.00165419070981443	-0.00392691092565656	0.000618529506027699
1154	0.468180358409882	0.892854392528534	-20.1359710693359	-0.0026282137259841	0.00873538758605719	-0.00197886489331722	0.00678734155371785
1155	0.468180358409882	0.568180024623871	-20.0061016082764	-0.00490093370899558	0.00354059832170606	-0.00814767740666866	-0.00295288790948689
1156	2.41622614860535	-0.405842900276184	-20.0710372924805	-0.0026282137259841	0.000293855206109583	-0.00295288790948689	-0.00457625929266214
1157	2.41622614860535	-0.0811685770750046	-20.1359710693359	0.00289124972186983	0.00483929552137852	0.00386527273803949	0.00126787810586393
1158	2.41622614860535	-0.0811685770750046	-20.0710372924805	-0.000680167751852423	0.00581331877037883	-0.00522560812532902	-0.00165419070981443
1159	1.11752903461456	0.243505731225014	-20.1359710693359	-0.00230353930965066	0.0022419011220336	-0.00847235135734081	0.00321592413820326
1160	2.41622614860535	-0.405842900276184	-20.0061016082764	-0.00360223650932312	0.0022419011220336	-3.08191010844894e-05	-0.00230353930965066
1161	1.11752903461456	0.568180024623871	-20.1359710693359	0.00418994715437293	0.000618529506027699	-0.00197886489331722	0.00548864435404539
1162	1.11752903461456	1.54220294952393	-20.3957118988037	-3.08191010844894e-05	-0.00165419070981443	-0.00457625929266214	-0.00197886489331722
1163	2.41622614860535	0.892854392528534	-20.5255813598633	-0.00522560812532902	0.00581331877037883	-0.00360223650932312	-0.0026282137259841
1164	1.11752903461456	1.21752870082855	-20.7203845977783	-0.00100484199356288	-0.000355493422830477	-0.00619963090866804	0.0022419011220336
1165	1.7668776512146	1.21752870082855	-20.7203845977783	-0.000355493422830477	-0.00132951640989631	-0.00782300252467394	0.00808603875339031
1166	2.41622614860535	0.243505731225014	-20.3957118988037	-0.00652430532500148	-0.00457625929266214	-0.00555028254166245	-0.00165419070981443
1167	1.7668776512146	-0.0811685770750046	-19.8762321472168	-0.00100484199356288	0.00516396993771195	-0.00652430532500148	0.00321592413820326
1168	2.41622614860535	0.243505731225014	-20.3307762145996	-0.00165419070981443	-3.08191010844894e-05	-0.0026282137259841	-0.00392691092565656
1169	1.7668776512146	1.21752870082855	-20.1359710693359	-3.08191010844894e-05	-0.000680167751852423	-0.00587495695799589	-0.00327756232582033
1170	2.41622614860535	-0.0811685770750046	-19.9411678314209	-0.00425158534198999	-0.00165419070981443	-0.00684897974133492	-0.00749832857400179
1171	2.41622614860535	-0.730517208576202	-20.2658405303955	-0.00132951640989631	-0.00197886489331722	-3.08191010844894e-05	-0.00392691092565656
1172	1.11752903461456	0.892854392528534	-20.0061016082764	0.00451462110504508	0.00289124972186983	-0.00165419070981443	-0.00619963090866804
1173	0.468180358409882	0.892854392528534	-19.9411678314209	0.00451462110504508	0.00743668992072344	-0.0100957229733467	0.00289124972186983
1174	1.7668776512146	0.568180024623871	-20.7203845977783	0.0022419011220336	0.00451462110504508	-0.00652430532500148	-0.00165419070981443
1175	2.41622614860535	-0.0811685770750046	-20.3957118988037	-0.00684897974133492	0.00483929552137852	-0.0139918150380254	0.000293855206109583
1176	1.7668776512146	-0.405842900276184	-20.3957118988037	0.000943203864153475	-0.00555028254166245	0.00126787810586393	-0.00879702530801296
1177	-0.181168273091316	0.892854392528534	-20.4606456756592	0.0022419011220336	0.00711201597005129	-0.00392691092565656	0.000943203864153475
1178	1.7668776512146	0.243505731225014	-19.8112964630127	0.000943203864153475	0.00711201597005129	-0.0107450718060136	0.000618529506027699
1179	0.468180358409882	0.892854392528534	-19.9411678314209	0.00126787810586393	0.0022419011220336	-0.00652430532500148	0.00613799272105098
1180	2.41622614860535	0.243505731225014	-20.3957118988037	0.000943203864153475	-0.0026282137259841	-0.00490093370899558	0.00256657530553639
1181	1.7668776512146	-0.0811685770750046	-20.4606456756592	0.00256657530553639	0.00126787810586393	-0.00197886489331722	-0.00197886489331722
1182	3.714923620224	-0.0811685770750046	-20.3957118988037	0.00126787810586393	0.00743668992072344	0.00613799272105098	-0.00392691092565656
1183	2.41622614860535	1.54220294952393	-19.8762321472168	-0.000355493422830477	0.000618529506027699	0.00483929552137852	0.000293855206109583
1184	3.06557488441467	-0.0811685770750046	-19.5515575408936	0.000618529506027699	0.00159255252219737	-0.0026282137259841	0.00191722682211548
1185	2.41622614860535	0.243505731225014	-19.6164932250977	-0.00100484199356288	-0.00814767740666866	-0.00197886489331722	0.000618529506027699
1186	2.41622614860535	-0.0811685770750046	-20.20090675354	-0.00392691092565656	0.00354059832170606	-0.00327756232582033	-0.00295288790948689
1187	0.468180358409882	1.54220294952393	-20.3957118988037	0.00159255252219737	0.00581331877037883	-0.00100484199356288	-0.00425158534198999
1188	1.11752903461456	1.21752870082855	-20.3307762145996	0.00289124972186983	0.00321592413820326	-3.08191010844894e-05	-0.00457625929266214
1189	1.7668776512146	0.243505731225014	-20.0061016082764	-0.00197886489331722	0.00354059832170606	-0.00360223650932312	0.00191722682211548
1190	1.11752903461456	0.892854392528534	-20.0061016082764	0.000943203864153475	-0.00132951640989631	-3.08191010844894e-05	0.000618529506027699
1191	1.11752903461456	0.568180024623871	-20.2658405303955	0.00159255252219737	-0.00230353930965066	-0.00132951640989631	-0.00684897974133492
1192	1.7668776512146	-0.405842900276184	-20.1359710693359	0.00516396993771195	0.00321592413820326	0.00613799272105098	-0.00100484199356288
1193	3.06557488441467	-0.405842900276184	-20.0710372924805	-0.00197886489331722	0.00483929552137852	-0.00814767740666866	-0.00360223650932312
1194	2.41622614860535	-1.70454013347626	-19.9411678314209	0.00418994715437293	-0.00197886489331722	-0.00132951640989631	0.00386527273803949
1195	1.7668776512146	-0.0811685770750046	-20.3307762145996	-0.00327756232582033	-0.00457625929266214	-0.00490093370899558	-0.00295288790948689
1196	0.468180358409882	0.568180024623871	-20.20090675354	-0.00392691092565656	0.000618529506027699	-0.00197886489331722	-0.00457625929266214
1197	3.06557488441467	-1.37986588478088	-20.3957118988037	0.00548864435404539	0.00159255252219737	-0.00165419070981443	0.00646266713738441
1198	2.41622614860535	-1.05519151687622	-20.4606456756592	-0.00522560812532902	-0.00684897974133492	0.00581331877037883	-0.00165419070981443
1199	3.714923620224	-1.37986588478088	-20.0061016082764	-0.00132951640989631	-0.00555028254166245	-0.00230353930965066	-0.00684897974133492
1200	0.468180358409882	-0.0811685770750046	-20.2658405303955	0.00126787810586393	-0.0104203969240189	-0.00392691092565656	0.00451462110504508
1201	1.11752903461456	-0.730517208576202	-20.1359710693359	0.000293855206109583	-0.00717365415766835	-0.00522560812532902	0.00451462110504508
1202	1.11752903461456	-0.405842900276184	-20.0061016082764	0.000943203864153475	-0.00392691092565656	0.000943203864153475	0.000618529506027699
1203	1.7668776512146	-1.70454013347626	-20.0710372924805	-0.00555028254166245	-0.00555028254166245	-0.00490093370899558	0.00126787810586393
1204	1.7668776512146	-0.0811685770750046	-19.6164932250977	0.000943203864153475	-0.00749832857400179	-0.0110697457566857	0.000618529506027699
1205	1.11752903461456	-0.405842900276184	-19.7463626861572	0.000618529506027699	-0.0136671401560307	-0.00457625929266214	-0.00490093370899558
1206	1.11752903461456	0.243505731225014	-19.8112964630127	0.00126787810586393	-0.00230353930965066	-0.0026282137259841	-0.0110697457566857
1207	2.41622614860535	-0.405842900276184	-19.2918186187744	0.00678734155371785	-0.00132951640989631	0.00516396993771195	-3.08191010844894e-05
1208	2.41622614860535	-0.730517208576202	-19.4866237640381	0.00256657530553639	-0.00197886489331722	-0.00295288790948689	-0.00360223650932312
1209	0.468180358409882	0.568180024623871	-19.7463626861572	0.00483929552137852	-0.00295288790948689	0.00451462110504508	-0.00165419070981443
1210	2.41622614860535	-0.405842900276184	-19.6164932250977	0.00678734155371785	-0.000680167751852423	-3.08191010844894e-05	0.000943203864153475
1211	0.468180358409882	0.243505731225014	-19.7463626861572	-0.00327756232582033	0.0022419011220336	0.000943203864153475	-0.00327756232582033
1212	1.11752903461456	0.892854392528534	-19.6164932250977	0.0022419011220336	0.00613799272105098	-0.00100484199356288	-3.08191010844894e-05
1213	0.468180358409882	1.21752870082855	-19.6164932250977	-0.00197886489331722	0.00126787810586393	-0.00230353930965066	-0.00100484199356288
1214	1.7668776512146	0.892854392528534	-19.421688079834	-0.00392691092565656	0.00418994715437293	0.00678734155371785	0.00386527273803949
1215	0.468180358409882	1.21752870082855	-19.9411678314209	0.00451462110504508	-0.000680167751852423	0.00191722682211548	-0.00100484199356288
1216	3.06557488441467	0.243505731225014	-19.7463626861572	-0.00425158534198999	0.00256657530553639	-0.00132951640989631	0.00354059832170606
1217	-0.181168273091316	0.892854392528534	-19.8762321472168	0.00256657530553639	0.00256657530553639	0.000618529506027699	0.000293855206109583
1218	1.7668776512146	0.243505731225014	-19.5515575408936	-0.00165419070981443	0.00776136433705688	0.00321592413820326	0.00354059832170606
1219	0.468180358409882	1.21752870082855	-20.0061016082764	-0.00490093370899558	-0.00100484199356288	0.000618529506027699	-0.0026282137259841
1220	1.11752903461456	-0.0811685770750046	-20.20090675354	0.00289124972186983	-0.00457625929266214	-0.0026282137259841	0.0022419011220336
1221	1.11752903461456	-0.0811685770750046	-19.6814270019531	-0.00782300252467394	0.00776136433705688	0.000943203864153475	0.00646266713738441
1222	-0.181168273091316	1.21752870082855	-19.8112964630127	-0.00360223650932312	0.00321592413820326	-0.000355493422830477	-0.00165419070981443
1223	-1.47986555099487	1.54220294952393	-20.3307762145996	-0.00522560812532902	0.00776136433705688	-0.00197886489331722	0.00191722682211548
1224	-0.830516874790192	0.568180024623871	-20.20090675354	-0.00879702530801296	0.00516396993771195	-0.00230353930965066	-0.00132951640989631
1225	-0.181168273091316	0.243505731225014	-20.0061016082764	-0.00619963090866804	-0.00392691092565656	-0.00522560812532902	-0.0026282137259841
1226	-0.181168273091316	-0.405842900276184	-20.0710372924805	-0.0117190945893526	0.000943203864153475	-0.00360223650932312	-0.00327756232582033
1227	-1.47986555099487	0.892854392528534	-20.5255813598633	-0.00847235135734081	0.00613799272105098	-0.00230353930965066	-0.00977104809135199
1228	-1.47986555099487	0.892854392528534	-20.4606456756592	-0.00522560812532902	-0.0026282137259841	0.000618529506027699	0.00321592413820326
1229	-1.47986555099487	0.892854392528534	-20.2658405303955	-0.0136671401560307	0.00808603875339031	-0.00360223650932312	-0.00360223650932312
1230	-1.47986555099487	0.892854392528534	-19.8112964630127	-0.00619963090866804	-0.00912170019000769	-0.000355493422830477	-0.00165419070981443
1231	1.11752903461456	-0.405842900276184	-19.7463626861572	-0.00522560812532902	0.00646266713738441	-0.00197886489331722	-0.00100484199356288
1232	-0.181168273091316	-0.0811685770750046	-20.1359710693359	-0.00327756232582033	0.00451462110504508	-0.00360223650932312	0.00321592413820326
1233	1.11752903461456	-0.405842900276184	-20.2658405303955	0.000293855206109583	0.0022419011220336	0.0022419011220336	-0.000680167751852423
1234	1.11752903461456	0.568180024623871	-19.7463626861572	-0.00717365415766835	0.00678734155371785	-0.00944637414067984	0.00289124972186983
1235	2.41622614860535	-0.0811685770750046	-19.6164932250977	0.00646266713738441	-0.0117190945893526	-0.00457625929266214	0.0022419011220336
1236	0.468180358409882	0.892854392528534	-20.0710372924805	-3.08191010844894e-05	-0.00100484199356288	0.00548864435404539	0.0022419011220336
1237	1.11752903461456	1.21752870082855	-20.20090675354	0.00581331877037883	0.00354059832170606	0.0022419011220336	0.000618529506027699
1238	1.11752903461456	0.892854392528534	-20.0710372924805	0.00516396993771195	0.00581331877037883	0.00159255252219737	-0.00847235135734081
1239	3.714923620224	-0.405842900276184	-20.1359710693359	-0.00100484199356288	0.00354059832170606	-0.00230353930965066	-0.000355493422830477
1240	1.11752903461456	1.21752870082855	-19.8762321472168	0.00678734155371785	-0.00392691092565656	-0.0143164889886975	0.00483929552137852
1241	1.7668776512146	-0.0811685770750046	-20.0710372924805	-0.00295288790948689	0.00289124972186983	-0.00814767740666866	0.00256657530553639
1242	3.06557488441467	-0.0811685770750046	-20.0061016082764	-0.00132951640989631	0.00678734155371785	0.00191722682211548	0.000943203864153475
1243	3.06557488441467	-0.405842900276184	-20.0061016082764	0.00289124972186983	0.00289124972186983	-0.0100957229733467	0.00126787810586393
1244	2.41622614860535	0.243505731225014	-20.20090675354	-0.00295288790948689	0.00451462110504508	0.00418994715437293	0.0022419011220336
1245	1.11752903461456	-0.0811685770750046	-20.2658405303955	0.00970941036939621	-0.00165419070981443	-0.0123684434220195	0.00289124972186983
1246	1.11752903461456	0.892854392528534	-20.0061016082764	-0.00587495695799589	-0.000355493422830477	0.00126787810586393	-0.00847235135734081
1247	3.06557488441467	-0.0811685770750046	-19.8112964630127	0.00808603875339031	0.000943203864153475	0.00256657530553639	-0.00100484199356288
1248	2.41622614860535	0.892854392528534	-19.7463626861572	0.00386527273803949	0.00289124972186983	-0.00327756232582033	0.00191722682211548
1249	2.41622614860535	-0.405842900276184	-20.1359710693359	0.00191722682211548	0.00386527273803949	-0.00814767740666866	-0.00132951640989631
1250	0.468180358409882	0.892854392528534	-20.7853202819824	0.00743668992072344	-0.00944637414067984	0.00256657530553639	0.00418994715437293
1251	1.11752903461456	0.892854392528534	-20.5905151367188	0.00321592413820326	0.00159255252219737	-0.00100484199356288	-0.00197886489331722
1252	1.7668776512146	0.243505731225014	-20.3957118988037	0.00191722682211548	0.0022419011220336	-0.00165419070981443	-0.000680167751852423
1253	1.7668776512146	-0.0811685770750046	-20.2658405303955	0.00386527273803949	0.00386527273803949	0.00289124972186983	0.00159255252219737
1254	3.06557488441467	-0.0811685770750046	-20.20090675354	-0.00165419070981443	0.00906006153672934	0.000943203864153475	-0.00100484199356288
1255	1.11752903461456	0.892854392528534	-20.6554508209229	0.00386527273803949	0.00256657530553639	-0.00490093370899558	-3.08191010844894e-05
1256	1.7668776512146	0.243505731225014	-20.7203845977783	0.00451462110504508	0.00159255252219737	0.00191722682211548	0.000943203864153475
1257	3.06557488441467	0.243505731225014	-20.4606456756592	-0.00100484199356288	0.00970941036939621	-0.00619963090866804	-0.00230353930965066
1258	3.06557488441467	-0.0811685770750046	-20.2658405303955	0.00386527273803949	0.00613799272105098	0.000618529506027699	-0.00392691092565656
1259	1.11752903461456	0.568180024623871	-20.1359710693359	-0.00327756232582033	0.00191722682211548	0.000943203864153475	0.00159255252219737
1260	2.41622614860535	-0.0811685770750046	-19.9411678314209	0.00711201597005129	-0.00944637414067984	-0.0120437685400248	0.00418994715437293
1261	0.468180358409882	1.21752870082855	-20.8502559661865	0.00289124972186983	0.000618529506027699	-0.00619963090866804	-0.00457625929266214
1262	1.7668776512146	0.892854392528534	-20.5905151367188	0.00289124972186983	-0.000355493422830477	0.00678734155371785	0.00483929552137852
1263	0.468180358409882	1.86687731742859	-20.3957118988037	-0.00912170019000769	0.00386527273803949	-0.00749832857400179	-0.00457625929266214
1264	1.7668776512146	0.243505731225014	-20.2658405303955	-0.00165419070981443	0.00386527273803949	-0.00327756232582033	0.00126787810586393
1265	1.11752903461456	1.54220294952393	-20.4606456756592	0.0106834331527352	-0.00230353930965066	-0.00360223650932312	0.00516396993771195
1266	2.41622614860535	-0.405842900276184	-19.8112964630127	0.00354059832170606	-0.00490093370899558	-0.0104203969240189	-0.00327756232582033
1267	1.11752903461456	1.86687731742859	-20.5905151367188	0.00776136433705688	-0.000355493422830477	0.00418994715437293	-0.0139918150380254
1268	2.41622614860535	-0.405842900276184	-20.1359710693359	-0.00749832857400179	0.00126787810586393	-0.00879702530801296	-0.00230353930965066
1269	1.11752903461456	0.568180024623871	-20.2658405303955	0.00256657530553639	0.00418994715437293	0.00256657530553639	-0.00522560812532902
1270	3.06557488441467	-0.0811685770750046	-20.1359710693359	-0.00295288790948689	-0.00100484199356288	-0.00295288790948689	0.00256657530553639
1271	1.7668776512146	0.568180024623871	-20.20090675354	-0.00100484199356288	-0.000680167751852423	-0.0026282137259841	-0.00197886489331722
1272	-0.181168273091316	1.21752870082855	-20.20090675354	-0.00587495695799589	0.00743668992072344	0.00678734155371785	0.00126787810586393
1273	1.11752903461456	0.892854392528534	-19.9411678314209	0.00841071270406246	0.0106834331527352	-0.00490093370899558	0.0022419011220336
1274	0.468180358409882	0.892854392528534	-20.3307762145996	0.0022419011220336	-0.00295288790948689	-0.00977104809135199	0.00191722682211548
1275	1.7668776512146	0.568180024623871	-20.3957118988037	0.000293855206109583	0.000618529506027699	-0.00749832857400179	-0.00165419070981443
1276	2.41622614860535	-0.0811685770750046	-19.5515575408936	-3.08191010844894e-05	0.00776136433705688	0.00126787810586393	-0.00490093370899558
1277	1.7668776512146	-0.0811685770750046	-19.4866237640381	0.0022419011220336	0.00191722682211548	-3.08191010844894e-05	-0.00165419070981443
1278	1.11752903461456	0.568180024623871	-19.2918186187744	0.00483929552137852	-0.00295288790948689	-0.000680167751852423	0.00451462110504508
1279	1.7668776512146	-0.405842900276184	-20.5255813598633	0.00126787810586393	0.000618529506027699	-0.0120437685400248	0.00256657530553639
1280	1.11752903461456	-0.405842900276184	-20.20090675354	0.00386527273803949	-0.00587495695799589	-0.00814767740666866	-0.000680167751852423
1281	2.41622614860535	-1.37986588478088	-20.0710372924805	0.00418994715437293	-0.00457625929266214	-0.00522560812532902	0.00159255252219737
1282	2.41622614860535	-0.730517208576202	-20.1359710693359	-0.00100484199356288	-0.00457625929266214	0.00126787810586393	-0.0110697457566857
1283	2.41622614860535	-1.37986588478088	-20.0061016082764	0.000293855206109583	-0.00879702530801296	-0.00587495695799589	0.00159255252219737
1284	1.7668776512146	-1.05519151687622	-20.1359710693359	0.00159255252219737	0.00256657530553639	-0.00717365415766835	-0.00165419070981443
1285	3.06557488441467	-1.37986588478088	-20.3957118988037	0.00386527273803949	-0.0136671401560307	-0.00749832857400179	-0.00360223650932312
1286	0.468180358409882	-0.405842900276184	-20.6554508209229	0.0106834331527352	-0.00360223650932312	0.00191722682211548	-3.08191010844894e-05
1287	1.11752903461456	-0.730517208576202	-20.5255813598633	-0.00132951640989631	-0.00132951640989631	-0.00392691092565656	0.000293855206109583
1288	0.468180358409882	-0.405842900276184	-20.20090675354	0.00256657530553639	-0.00392691092565656	-0.00197886489331722	0.00386527273803949
1289	3.06557488441467	-0.0811685770750046	-20.1359710693359	0.0022419011220336	0.00191722682211548	-0.00879702530801296	0.00159255252219737
1290	1.11752903461456	-0.0811685770750046	-20.0061016082764	0.00159255252219737	-0.0026282137259841	0.00289124972186983	-0.000680167751852423
1291	2.41622614860535	-1.05519151687622	-20.20090675354	0.00516396993771195	-0.00555028254166245	-0.00490093370899558	0.000618529506027699
1292	3.714923620224	-0.730517208576202	-20.2658405303955	0.0022419011220336	0.00191722682211548	-0.00165419070981443	-0.00295288790948689
1293	1.11752903461456	0.243505731225014	-20.3957118988037	-0.00425158534198999	0.00354059832170606	-0.00360223650932312	0.00289124972186983
1294	3.06557488441467	-0.730517208576202	-20.0710372924805	-0.00132951640989631	-0.0026282137259841	-0.00490093370899558	-0.00100484199356288
1295	1.7668776512146	-0.405842900276184	-19.8762321472168	0.00808603875339031	0.000618529506027699	-0.00100484199356288	-0.0026282137259841
1296	1.7668776512146	-0.0811685770750046	-19.8762321472168	0.000943203864153475	-0.00327756232582033	-0.0026282137259841	0.00418994715437293
1297	0.468180358409882	1.86687731742859	-20.5905151367188	-0.00100484199356288	-0.000680167751852423	0.00256657530553639	0.00256657530553639
1298	1.11752903461456	0.568180024623871	-20.4606456756592	-0.0026282137259841	0.000943203864153475	-0.00327756232582033	0.00873538758605719
1299	2.41622614860535	0.243505731225014	-20.3307762145996	-0.00782300252467394	0.00548864435404539	-0.00100484199356288	-0.00100484199356288
1300	1.11752903461456	1.21752870082855	-20.2658405303955	0.00451462110504508	0.00516396993771195	-0.00327756232582033	0.00386527273803949
1301	1.11752903461456	1.21752870082855	-20.1359710693359	-0.00879702530801296	0.00191722682211548	-0.0026282137259841	-0.000355493422830477
1302	1.11752903461456	0.568180024623871	-20.1359710693359	0.00191722682211548	0.000293855206109583	-0.00197886489331722	-0.00425158534198999
1303	1.7668776512146	0.243505731225014	-20.3957118988037	-0.000355493422830477	0.000618529506027699	-0.00782300252467394	-3.08191010844894e-05
1304	0.468180358409882	-0.405842900276184	-20.2658405303955	0.000943203864153475	0.00191722682211548	-0.0026282137259841	0.00354059832170606
1305	0.468180358409882	1.21752870082855	-20.3957118988037	-0.00132951640989631	0.00581331877037883	-0.00782300252467394	0.000943203864153475
1306	-0.181168273091316	0.892854392528534	-20.20090675354	0.00321592413820326	-0.00327756232582033	0.000943203864153475	0.00191722682211548
1307	1.11752903461456	-0.0811685770750046	-19.9411678314209	-0.0026282137259841	0.00516396993771195	0.00548864435404539	-0.0026282137259841
1308	1.7668776512146	-0.0811685770750046	-19.8112964630127	0.000293855206109583	0.00418994715437293	0.00256657530553639	0.000943203864153475
1309	1.11752903461456	-0.730517208576202	-20.20090675354	0.000618529506027699	-0.000355493422830477	-0.00295288790948689	0.00256657530553639
1310	1.11752903461456	0.892854392528534	-20.4606456756592	0.00418994715437293	0.0022419011220336	-0.00457625929266214	0.000618529506027699
1311	-0.181168273091316	0.892854392528534	-20.3307762145996	-0.00457625929266214	-0.00230353930965066	-0.000355493422830477	0.00126787810586393
1312	-1.47986555099487	1.21752870082855	-20.1359710693359	-0.0026282137259841	-3.08191010844894e-05	0.00321592413820326	-0.00100484199356288
1313	-0.830516874790192	-0.405842900276184	-19.8112964630127	-0.00555028254166245	0.00873538758605719	-0.0100957229733467	0.00451462110504508
1314	-2.12921404838562	1.21752870082855	-19.8112964630127	-0.0149658378213644	0.00613799272105098	-0.0110697457566857	0.000943203864153475
1315	-1.47986555099487	0.568180024623871	-20.5905151367188	-0.0107450718060136	-0.0107450718060136	0.00354059832170606	0.0126314787194133
1316	-2.12921404838562	1.21752870082855	-20.3957118988037	-0.00944637414067984	-0.0117190945893526	-0.000680167751852423	0.00289124972186983
1317	0.468180358409882	-0.405842900276184	-20.20090675354	-0.00814767740666866	0.00970941036939621	-0.00782300252467394	-0.000355493422830477
1318	0.468180358409882	-0.0811685770750046	-20.0710372924805	-0.00425158534198999	0.00613799272105098	-0.00555028254166245	-0.00165419070981443
1319	-0.181168273091316	0.568180024623871	-20.0061016082764	-0.000355493422830477	0.000943203864153475	-0.00230353930965066	0.00126787810586393
1320	1.11752903461456	0.568180024623871	-20.0061016082764	-0.00684897974133492	0.00126787810586393	-0.00197886489331722	-0.00749832857400179
1321	0.468180358409882	-0.0811685770750046	-20.4606456756592	0.0022419011220336	-3.08191010844894e-05	0.00321592413820326	-0.00197886489331722
1322	-0.181168273091316	1.54220294952393	-20.5905151367188	0.00256657530553639	0.00126787810586393	0.00613799272105098	-0.00555028254166245
1323	-0.181168273091316	0.892854392528534	-20.20090675354	-0.00684897974133492	-0.00360223650932312	-0.0026282137259841	0.00548864435404539
1324	1.11752903461456	0.568180024623871	-20.2658405303955	-0.00490093370899558	-0.0026282137259841	-0.00457625929266214	-0.00619963090866804
1325	1.7668776512146	-0.0811685770750046	-20.1359710693359	0.00516396993771195	-0.000355493422830477	-0.00295288790948689	0.00451462110504508
1326	2.41622614860535	-0.405842900276184	-20.0061016082764	0.000618529506027699	-0.0026282137259841	-0.00490093370899558	-0.00425158534198999
1327	0.468180358409882	0.568180024623871	-20.7853202819824	-0.00587495695799589	0.0103587592020631	-0.000680167751852423	-0.0026282137259841
1328	1.7668776512146	0.243505731225014	-20.20090675354	0.000618529506027699	0.00191722682211548	0.000618529506027699	-0.00360223650932312
1329	1.11752903461456	0.892854392528534	-20.20090675354	-0.00100484199356288	-0.000355493422830477	0.00386527273803949	0.0022419011220336
1330	3.06557488441467	0.243505731225014	-19.9411678314209	0.00970941036939621	-3.08191010844894e-05	-0.00555028254166245	0.00159255252219737
1331	2.41622614860535	-0.405842900276184	-19.4866237640381	0.0022419011220336	0.00191722682211548	0.00159255252219737	-0.00977104809135199
1332	1.7668776512146	0.243505731225014	-20.3957118988037	-0.00165419070981443	0.00776136433705688	-0.00360223650932312	-0.00132951640989631
1333	0.468180358409882	1.21752870082855	-20.5255813598633	0.00386527273803949	-0.00197886489331722	-0.00197886489331722	0.00418994715437293
1334	2.41622614860535	0.892854392528534	-20.3307762145996	0.000943203864153475	0.00126787810586393	0.00159255252219737	0.00321592413820326
1335	1.7668776512146	0.243505731225014	-19.9411678314209	0.000293855206109583	-0.000680167751852423	-0.00684897974133492	-0.00132951640989631
1336	3.06557488441467	-0.0811685770750046	-19.6164932250977	-0.00132951640989631	-0.00132951640989631	-0.00879702530801296	-0.00425158534198999
1337	1.11752903461456	1.21752870082855	-19.7463626861572	-0.00457625929266214	0.00776136433705688	-0.000355493422830477	-0.00295288790948689
1338	1.11752903461456	0.568180024623871	-20.0061016082764	-0.00230353930965066	-0.00132951640989631	-0.00814767740666866	-0.000680167751852423
1339	2.41622614860535	0.568180024623871	-20.7203845977783	0.000293855206109583	0.00873538758605719	-0.00100484199356288	0.0022419011220336
1340	0.468180358409882	1.54220294952393	-20.5255813598633	0.00159255252219737	-0.00360223650932312	0.0022419011220336	-3.08191010844894e-05
1341	2.41622614860535	-0.0811685770750046	-19.8762321472168	-0.00132951640989631	0.00386527273803949	-0.00490093370899558	-0.00197886489331722
1342	1.7668776512146	-0.0811685770750046	-20.20090675354	0.00386527273803949	0.0022419011220336	-0.00392691092565656	-0.00392691092565656
1343	2.41622614860535	0.243505731225014	-20.0710372924805	-0.00587495695799589	0.00743668992072344	-0.00360223650932312	0.00321592413820326
1344	2.41622614860535	-0.405842900276184	-20.3307762145996	0.000618529506027699	0.00289124972186983	-0.00327756232582033	0.00483929552137852
1345	2.41622614860535	-0.405842900276184	-19.9411678314209	0.000943203864153475	0.00808603875339031	-0.00749832857400179	0.000618529506027699
1346	0.468180358409882	0.892854392528534	-20.6554508209229	-0.00295288790948689	-0.00619963090866804	-0.000680167751852423	-0.00652430532500148
1347	3.714923620224	-0.0811685770750046	-20.3957118988037	0.00321592413820326	0.00516396993771195	0.00581331877037883	-0.00392691092565656
1348	1.7668776512146	0.892854392528534	-19.8762321472168	-0.0026282137259841	0.0106834331527352	-0.000355493422830477	-0.00197886489331722
1349	3.06557488441467	-0.0811685770750046	-19.421688079834	-0.00717365415766835	0.00808603875339031	-0.00619963090866804	-3.08191010844894e-05
1350	0.468180358409882	1.21752870082855	-20.0710372924805	0.000618529506027699	-0.00165419070981443	-0.00749832857400179	-0.00360223650932312
1351	2.41622614860535	-0.0811685770750046	-20.2658405303955	0.00483929552137852	-0.00457625929266214	0.00646266713738441	-0.00912170019000769
1352	2.41622614860535	-0.0811685770750046	-20.20090675354	0.00289124972186983	0.00159255252219737	-0.00132951640989631	-0.00847235135734081
1353	3.714923620224	-0.405842900276184	-20.0710372924805	-0.00197886489331722	0.00483929552137852	-0.00132951640989631	0.00451462110504508
1354	1.11752903461456	0.243505731225014	-19.2268829345703	-0.00977104809135199	0.00191722682211548	0.00126787810586393	-0.00132951640989631
1355	2.41622614860535	-0.405842900276184	-19.9411678314209	0.00191722682211548	0.00451462110504508	-0.00749832857400179	0.00418994715437293
1356	0.468180358409882	0.892854392528534	-20.5255813598633	0.00938473641872406	-0.000355493422830477	-0.00295288790948689	-0.00392691092565656
1357	2.41622614860535	0.568180024623871	-19.9411678314209	-0.00100484199356288	0.00711201597005129	0.00354059832170606	-0.00230353930965066
1358	2.41622614860535	0.243505731225014	-19.6814270019531	-0.00230353930965066	0.00906006153672934	-0.00327756232582033	-0.00652430532500148
1359	1.7668776512146	-0.0811685770750046	-19.421688079834	0.000943203864153475	0.00321592413820326	-0.00555028254166245	0.00289124972186983
1360	1.7668776512146	-0.0811685770750046	-19.6814270019531	-0.00392691092565656	-0.00814767740666866	0.00483929552137852	-0.00165419070981443
1361	1.11752903461456	0.892854392528534	-20.1359710693359	0.00289124972186983	-0.00522560812532902	-0.000355493422830477	-0.00132951640989631
1362	1.11752903461456	0.892854392528534	-20.4606456756592	-0.00360223650932312	0.00321592413820326	-0.000355493422830477	-0.000355493422830477
1363	0.468180358409882	0.568180024623871	-19.8762321472168	0.00418994715437293	-0.0026282137259841	0.000618529506027699	0.00516396993771195
1364	1.11752903461456	0.568180024623871	-19.8112964630127	0.00386527273803949	-0.000680167751852423	-0.00782300252467394	-0.00165419070981443
1365	0.468180358409882	0.243505731225014	-19.7463626861572	0.000943203864153475	-0.00717365415766835	-0.00490093370899558	0.00548864435404539
1366	3.06557488441467	-0.730517208576202	-19.421688079834	0.0116574559360743	-0.00652430532500148	-0.00360223650932312	-0.000355493422830477
1367	1.11752903461456	-0.730517208576202	-19.6814270019531	-0.000680167751852423	-0.000680167751852423	0.00451462110504508	-3.08191010844894e-05
1368	3.06557488441467	-1.70454013347626	-19.8112964630127	-0.000680167751852423	-0.000680167751852423	0.00126787810586393	-0.00197886489331722
1369	1.11752903461456	-0.730517208576202	-19.4866237640381	0.00126787810586393	-0.00392691092565656	-0.00652430532500148	0.00548864435404539
1370	3.06557488441467	-1.37986588478088	-19.6814270019531	-0.00425158534198999	-0.00652430532500148	0.00126787810586393	0.00516396993771195
1371	1.11752903461456	-0.405842900276184	-19.8762321472168	0.00354059832170606	-0.00619963090866804	-0.00425158534198999	-0.00425158534198999
1372	0.468180358409882	-0.405842900276184	-19.4866237640381	-0.00100484199356288	0.00191722682211548	-0.00392691092565656	-0.00392691092565656
1373	-0.181168273091316	-0.405842900276184	-19.6814270019531	-0.00457625929266214	-0.0110697457566857	0.00613799272105098	0.000293855206109583
1374	1.7668776512146	-1.05519151687622	-19.8112964630127	0.00678734155371785	-3.08191010844894e-05	-0.00522560812532902	-0.00100484199356288
1375	0.468180358409882	0.568180024623871	-20.3957118988037	-0.00327756232582033	-0.0120437685400248	-0.00425158534198999	-3.08191010844894e-05
1376	1.7668776512146	-0.405842900276184	-19.8112964630127	0.00613799272105098	-0.00879702530801296	-0.00327756232582033	-0.00132951640989631
1377	1.7668776512146	-0.405842900276184	-19.5515575408936	0.00126787810586393	-0.00132951640989631	0.00386527273803949	-0.00652430532500148
1378	1.11752903461456	-1.05519151687622	-19.2268829345703	-0.00457625929266214	0.00711201597005129	-0.00132951640989631	0.000618529506027699
1379	0.468180358409882	0.892854392528534	-19.8112964630127	-0.00100484199356288	0.00321592413820326	-3.08191010844894e-05	-0.000355493422830477
1380	1.7668776512146	-1.05519151687622	-20.0710372924805	-0.00814767740666866	0.00321592413820326	-0.00295288790948689	-0.000680167751852423
1381	3.06557488441467	-0.730517208576202	-20.20090675354	0.00126787810586393	-0.00327756232582033	0.000618529506027699	-0.00879702530801296
1382	2.41622614860535	-0.730517208576202	-20.2658405303955	-0.00165419070981443	0.00289124972186983	-0.00555028254166245	-0.00295288790948689
1383	3.06557488441467	-0.0811685770750046	-20.3307762145996	-0.00425158534198999	0.000943203864153475	-0.00132951640989631	-0.00457625929266214
1384	1.7668776512146	-0.0811685770750046	-19.6164932250977	0.00451462110504508	-0.000680167751852423	-0.00392691092565656	-0.000680167751852423
1385	2.41622614860535	-0.405842900276184	-20.20090675354	-0.00327756232582033	0.000293855206109583	0.00646266713738441	-0.00327756232582033
1386	0.468180358409882	0.892854392528534	-20.3957118988037	-0.00490093370899558	-0.00100484199356288	0.00354059832170606	-0.0026282137259841
1387	2.41622614860535	1.21752870082855	-20.3957118988037	-3.08191010844894e-05	0.00483929552137852	-3.08191010844894e-05	-0.00587495695799589
1388	0.468180358409882	0.892854392528534	-20.20090675354	-0.00522560812532902	0.00743668992072344	-3.08191010844894e-05	0.000293855206109583
1389	1.7668776512146	1.54220294952393	-19.6164932250977	0.00354059832170606	0.00386527273803949	-0.00684897974133492	0.00321592413820326
1390	0.468180358409882	-0.0811685770750046	-19.8762321472168	-0.0026282137259841	0.00418994715437293	0.00418994715437293	-0.0026282137259841
1391	3.06557488441467	-0.0811685770750046	-20.2658405303955	-0.00197886489331722	0.00451462110504508	-0.00392691092565656	0.00191722682211548
1392	1.11752903461456	1.21752870082855	-20.5255813598633	-0.00165419070981443	0.00191722682211548	0.00126787810586393	-0.00230353930965066
1393	1.11752903461456	0.892854392528534	-20.3957118988037	-0.00684897974133492	0.00581331877037883	0.000618529506027699	-0.00100484199356288
1394	0.468180358409882	1.21752870082855	-20.20090675354	-0.00522560812532902	0.00516396993771195	-3.08191010844894e-05	0.00418994715437293
1395	1.7668776512146	0.243505731225014	-19.6814270019531	-0.00425158534198999	-0.00392691092565656	-3.08191010844894e-05	0.000293855206109583
1396	1.7668776512146	0.243505731225014	-19.421688079834	-0.00814767740666866	0.000293855206109583	-0.00944637414067984	0.000618529506027699
1397	-0.830516874790192	1.21752870082855	-19.9411678314209	-0.0026282137259841	0.00386527273803949	-0.00587495695799589	-0.00132951640989631
1398	-0.181168273091316	1.21752870082855	-20.3957118988037	-0.00912170019000769	0.00516396993771195	0.00159255252219737	-0.000680167751852423
1399	-0.181168273091316	-0.405842900276184	-19.9411678314209	-0.00912170019000769	-0.00490093370899558	-0.00717365415766835	0.00873538758605719
1400	-1.47986555099487	0.892854392528534	-19.8112964630127	-0.00490093370899558	0.00159255252219737	-0.00457625929266214	-0.00555028254166245
1401	-1.47986555099487	0.892854392528534	-19.3567523956299	-0.00295288790948689	-0.00165419070981443	0.00808603875339031	0.000943203864153475
1402	-0.181168273091316	-0.0811685770750046	-19.4866237640381	-0.00847235135734081	0.00646266713738441	-0.00327756232582033	-0.00392691092565656
1403	-0.830516874790192	-0.405842900276184	-20.0710372924805	-0.0120437685400248	0.00126787810586393	0.00256657530553639	-0.000355493422830477
1404	-0.830516874790192	0.243505731225014	-20.1359710693359	-0.000680167751852423	0.00256657530553639	-0.0123684434220195	0.00451462110504508
1405	-2.12921404838562	0.568180024623871	-20.3307762145996	-0.0100957229733467	0.000618529506027699	-0.00392691092565656	-0.00165419070981443
1406	-0.830516874790192	0.892854392528534	-19.8112964630127	-0.00684897974133492	-0.00100484199356288	0.00321592413820326	0.00548864435404539
1407	-0.181168273091316	-0.0811685770750046	-19.421688079834	-0.00814767740666866	0.00906006153672934	0.00159255252219737	-0.000680167751852423
1408	-0.181168273091316	1.21752870082855	-20.3307762145996	-0.00587495695799589	0.00581331877037883	0.00418994715437293	0.00191722682211548
1409	0.468180358409882	-0.0811685770750046	-20.20090675354	-0.00230353930965066	-3.08191010844894e-05	0.00159255252219737	0.00711201597005129
1410	1.11752903461456	1.54220294952393	-20.5905151367188	-0.000355493422830477	0.00548864435404539	-0.00295288790948689	-0.00100484199356288
1411	0.468180358409882	0.568180024623871	-20.0710372924805	0.000943203864153475	0.00289124972186983	0.00159255252219737	0.000943203864153475
1412	2.41622614860535	0.243505731225014	-20.0710372924805	-0.00100484199356288	0.00321592413820326	-0.00457625929266214	0.00483929552137852
1413	1.7668776512146	0.243505731225014	-19.8112964630127	-0.00327756232582033	0.00548864435404539	0.00646266713738441	-0.00360223650932312
1414	3.06557488441467	0.243505731225014	-20.0061016082764	0.00256657530553639	-0.00522560812532902	0.000943203864153475	0.00581331877037883
1415	1.7668776512146	0.243505731225014	-20.2658405303955	-0.00165419070981443	0.00159255252219737	-0.00619963090866804	-0.00197886489331722
1416	1.11752903461456	0.243505731225014	-20.3957118988037	-3.08191010844894e-05	-0.00197886489331722	-0.00555028254166245	-0.00360223650932312
1417	0.468180358409882	1.54220294952393	-20.3957118988037	0.00386527273803949	0.0116574559360743	-0.00295288790948689	0.00191722682211548
1418	1.7668776512146	-0.0811685770750046	-19.421688079834	-0.000355493422830477	0.000618529506027699	-0.00197886489331722	-0.00295288790948689
1419	0.468180358409882	1.21752870082855	-19.2918186187744	0.00126787810586393	-0.00230353930965066	0.00386527273803949	0.00256657530553639
1420	2.41622614860535	-0.0811685770750046	-20.0710372924805	0.00191722682211548	0.00418994715437293	-0.0100957229733467	0.00159255252219737
1421	0.468180358409882	1.21752870082855	-20.4606456756592	0.00256657530553639	-0.00295288790948689	-3.08191010844894e-05	0.00159255252219737
1422	1.11752903461456	0.892854392528534	-20.3957118988037	-0.000355493422830477	0.00613799272105098	-0.00749832857400179	-0.00944637414067984
1423	0.468180358409882	1.21752870082855	-20.3957118988037	-0.00100484199356288	-0.00522560812532902	0.00126787810586393	0.000293855206109583
1424	1.11752903461456	0.892854392528534	-20.1359710693359	0.00289124972186983	-0.00619963090866804	-0.00425158534198999	0.00321592413820326
1425	3.06557488441467	0.892854392528534	-20.20090675354	0.00321592413820326	-0.000680167751852423	-0.00555028254166245	-0.00977104809135199
1426	2.41622614860535	-0.0811685770750046	-20.3957118988037	0.000943203864153475	-0.000355493422830477	-0.00847235135734081	-0.00165419070981443
1427	1.11752903461456	0.892854392528534	-20.7203845977783	-0.00100484199356288	0.00841071270406246	-0.000680167751852423	0.00321592413820326
1428	2.41622614860535	-0.730517208576202	-20.3957118988037	-0.00327756232582033	0.00906006153672934	-0.0026282137259841	-0.00392691092565656
1429	2.41622614860535	0.568180024623871	-20.2658405303955	-3.08191010844894e-05	0.00321592413820326	-0.00814767740666866	0.00678734155371785
1430	2.41622614860535	-0.0811685770750046	-20.20090675354	0.000943203864153475	0.00321592413820326	0.00516396993771195	-0.00197886489331722
1431	2.41622614860535	0.568180024623871	-20.4606456756592	0.00256657530553639	0.000618529506027699	-0.00619963090866804	0.00256657530553639
1432	0.468180358409882	1.54220294952393	-20.2658405303955	0.00451462110504508	-0.0026282137259841	0.00516396993771195	0.000618529506027699
1433	2.41622614860535	0.243505731225014	-20.0710372924805	-0.00457625929266214	0.00289124972186983	-0.0152905117720366	0.000618529506027699
1434	-0.181168273091316	1.54220294952393	-20.4606456756592	0.00159255252219737	0.00321592413820326	-0.00392691092565656	0.00808603875339031
1435	0.468180358409882	0.892854392528534	-20.5905151367188	0.00776136433705688	-0.00295288790948689	-0.0123684434220195	-0.0026282137259841
1436	2.41622614860535	1.21752870082855	-20.3307762145996	0.000293855206109583	-0.00295288790948689	-0.000355493422830477	-0.00814767740666866
1437	3.06557488441467	0.243505731225014	-20.20090675354	-0.00165419070981443	0.00451462110504508	-0.0107450718060136	0.00289124972186983
1438	1.7668776512146	1.21752870082855	-20.20090675354	-0.000355493422830477	0.00386527273803949	-0.00132951640989631	-0.00749832857400179
1439	0.468180358409882	0.892854392528534	-20.3957118988037	-0.00392691092565656	-3.08191010844894e-05	-0.00587495695799589	0.00483929552137852
1440	0.468180358409882	0.243505731225014	-20.20090675354	0.00321592413820326	0.000293855206109583	-0.0100957229733467	0.00548864435404539
1441	2.41622614860535	-0.405842900276184	-20.0061016082764	0.000618529506027699	0.00289124972186983	-0.00197886489331722	-0.00165419070981443
1442	2.41622614860535	-0.0811685770750046	-19.9411678314209	0.00808603875339031	-0.00652430532500148	-3.08191010844894e-05	-0.00522560812532902
1443	2.41622614860535	0.568180024623871	-19.6164932250977	-0.00457625929266214	0.00646266713738441	-0.00619963090866804	0.00354059832170606
1444	3.06557488441467	-0.0811685770750046	-20.0710372924805	0.00354059832170606	-0.00197886489331722	-0.00684897974133492	0.00418994715437293
1445	3.06557488441467	-0.0811685770750046	-20.1359710693359	0.00126787810586393	-0.00165419070981443	0.00159255252219737	-0.00944637414067984
1446	1.7668776512146	0.568180024623871	-20.3307762145996	0.00548864435404539	-0.00392691092565656	0.000293855206109583	-3.08191010844894e-05
1447	2.41622614860535	-0.730517208576202	-20.2658405303955	0.000293855206109583	0.000943203864153475	-0.00425158534198999	-0.00327756232582033
1448	1.7668776512146	0.568180024623871	-20.0061016082764	-0.00619963090866804	0.0022419011220336	-0.00782300252467394	-0.00847235135734081
1449	1.11752903461456	0.243505731225014	-20.3957118988037	0.00126787810586393	-0.00782300252467394	-0.0026282137259841	0.00386527273803949
1450	1.11752903461456	0.568180024623871	-20.3307762145996	0.00191722682211548	-0.0026282137259841	-0.00619963090866804	-0.0026282137259841
1451	3.06557488441467	-0.405842900276184	-20.1359710693359	-0.00457625929266214	-0.00555028254166245	0.00678734155371785	-0.00425158534198999
1452	3.06557488441467	-0.405842900276184	-19.8112964630127	0.00418994715437293	0.00191722682211548	-0.00717365415766835	0.000293855206109583
1453	1.7668776512146	-0.0811685770750046	-20.20090675354	-0.00360223650932312	0.00386527273803949	0.00418994715437293	-0.00327756232582033
1454	1.11752903461456	-0.730517208576202	-20.0710372924805	0.000293855206109583	-0.00425158534198999	0.00159255252219737	0.00256657530553639
1455	1.7668776512146	-1.37986588478088	-19.7463626861572	0.00159255252219737	-0.00555028254166245	-0.000680167751852423	-0.00165419070981443
1456	3.06557488441467	-1.70454013347626	-19.6164932250977	-3.08191010844894e-05	-0.00457625929266214	0.000293855206109583	0.000943203864153475
1457	1.11752903461456	-0.0811685770750046	-20.4606456756592	0.00418994715437293	-0.00717365415766835	0.0022419011220336	-0.00295288790948689
1458	-0.181168273091316	-0.0811685770750046	-20.0710372924805	-0.00717365415766835	-0.00587495695799589	-0.00327756232582033	0.00386527273803949
1459	3.06557488441467	-1.05519151687622	-19.8112964630127	-0.00100484199356288	-0.0100957229733467	0.00646266713738441	-0.00165419070981443
1460	0.468180358409882	-0.405842900276184	-20.0710372924805	-0.0026282137259841	-0.0120437685400248	-0.00684897974133492	0.00191722682211548
1461	0.468180358409882	-0.730517208576202	-20.5255813598633	0.000943203864153475	-0.0123684434220195	0.00256657530553639	-0.00977104809135199
1462	1.11752903461456	-0.405842900276184	-20.3957118988037	0.00126787810586393	-3.08191010844894e-05	0.00354059832170606	-0.000355493422830477
1463	1.11752903461456	-0.0811685770750046	-20.0710372924805	-0.00392691092565656	0.00256657530553639	-0.00847235135734081	-0.00457625929266214
1464	1.11752903461456	0.243505731225014	-19.6814270019531	0.000618529506027699	-0.000355493422830477	-3.08191010844894e-05	0.00289124972186983
1465	1.11752903461456	-0.0811685770750046	-20.1359710693359	0.00451462110504508	0.00386527273803949	-0.00490093370899558	0.00289124972186983
1466	2.41622614860535	-0.730517208576202	-20.0710372924805	0.000618529506027699	-0.00100484199356288	0.00289124972186983	-0.00392691092565656
1467	1.11752903461456	-0.405842900276184	-20.4606456756592	0.000618529506027699	0.00418994715437293	-0.00230353930965066	0.00191722682211548
1468	1.7668776512146	-0.730517208576202	-20.4606456756592	-0.00360223650932312	0.00483929552137852	-0.0026282137259841	-0.00555028254166245
1469	3.06557488441467	-0.0811685770750046	-20.3307762145996	0.000618529506027699	-0.00295288790948689	-0.00782300252467394	0.000618529506027699
1470	1.7668776512146	0.892854392528534	-20.5255813598633	0.00126787810586393	0.00126787810586393	-0.000680167751852423	0.00126787810586393
1471	2.41622614860535	0.568180024623871	-20.1359710693359	-0.00230353930965066	-0.00197886489331722	-0.00197886489331722	-0.00327756232582033
1472	3.06557488441467	-0.0811685770750046	-20.20090675354	0.00191722682211548	0.00451462110504508	0.00354059832170606	0.000293855206109583
1473	2.41622614860535	-0.0811685770750046	-20.2658405303955	-0.00360223650932312	-3.08191010844894e-05	-0.00977104809135199	-0.00392691092565656
1474	2.41622614860535	0.243505731225014	-20.1359710693359	-0.00360223650932312	-0.00100484199356288	0.00159255252219737	0.00289124972186983
1475	-0.181168273091316	-0.405842900276184	-20.0061016082764	0.000293855206109583	-3.08191010844894e-05	-0.0133424662053585	0.000618529506027699
1476	1.11752903461456	0.568180024623871	-20.20090675354	0.000618529506027699	0.000293855206109583	0.000293855206109583	-0.00457625929266214
1477	2.41622614860535	-0.0811685770750046	-20.0061016082764	0.00743668992072344	0.00191722682211548	-0.00490093370899558	0.000293855206109583
1478	2.41622614860535	-0.405842900276184	-20.1359710693359	-0.00295288790948689	-0.00197886489331722	0.000943203864153475	-0.00912170019000769
1479	-0.181168273091316	0.892854392528534	-20.3307762145996	-3.08191010844894e-05	0.00418994715437293	0.000293855206109583	0.000618529506027699
1480	1.11752903461456	-0.405842900276184	-20.1359710693359	0.000293855206109583	0.00256657530553639	-0.00327756232582033	0.00906006153672934
1481	1.11752903461456	-0.405842900276184	-20.0710372924805	0.00321592413820326	0.00613799272105098	-0.00230353930965066	-0.00132951640989631
1482	1.11752903461456	0.892854392528534	-20.3307762145996	0.00808603875339031	-3.08191010844894e-05	-0.00165419070981443	-0.00165419070981443
1483	-0.181168273091316	0.892854392528534	-20.0710372924805	-0.00132951640989631	0.00548864435404539	-0.00197886489331722	0.00386527273803949
1484	1.11752903461456	-0.405842900276184	-20.3957118988037	0.000943203864153475	0.00646266713738441	-0.000355493422830477	0.0022419011220336
1485	-0.181168273091316	-0.0811685770750046	-19.7463626861572	0.00386527273803949	-0.00197886489331722	-0.00360223650932312	0.00711201597005129
1486	-0.830516874790192	0.892854392528534	-19.6814270019531	0.00418994715437293	-0.00425158534198999	-0.00977104809135199	-0.00360223650932312
1487	-2.12921404838562	1.21752870082855	-19.9411678314209	-0.00327756232582033	0.00418994715437293	-0.00165419070981443	0.00126787810586393
1488	-0.830516874790192	-0.405842900276184	-19.8112964630127	-0.00100484199356288	0.00613799272105098	-0.00977104809135199	0.00289124972186983
1489	-2.12921404838562	1.21752870082855	-19.4866237640381	-0.0126931173726916	-0.000355493422830477	-3.08191010844894e-05	0.00418994715437293
1490	0.468180358409882	-0.0811685770750046	-20.2658405303955	-0.00360223650932312	0.00289124972186983	-0.00879702530801296	0.00678734155371785
1491	-0.830516874790192	0.243505731225014	-20.4606456756592	-0.00652430532500148	0.00451462110504508	0.00483929552137852	-0.000680167751852423
1492	-1.47986555099487	1.21752870082855	-20.3957118988037	-0.00197886489331722	0.00159255252219737	-0.00327756232582033	0.00451462110504508
1493	-1.47986555099487	1.54220294952393	-20.2658405303955	-0.0104203969240189	0.00808603875339031	-0.000355493422830477	0.00386527273803949
1494	-1.47986555099487	1.21752870082855	-19.8762321472168	-0.0123684434220195	0.00191722682211548	-0.00717365415766835	0.00581331877037883
1495	-0.830516874790192	1.86687731742859	-19.8112964630127	-0.00360223650932312	-0.00522560812532902	-0.00425158534198999	0.00613799272105098
1496	0.468180358409882	-0.405842900276184	-20.3957118988037	-0.00619963090866804	0.00581331877037883	-0.00295288790948689	-0.00360223650932312
1497	1.11752903461456	-0.0811685770750046	-20.3307762145996	-0.00100484199356288	0.00418994715437293	0.00354059832170606	0.00289124972186983
1498	0.468180358409882	1.21752870082855	-20.2658405303955	-0.00977104809135199	0.00548864435404539	0.00289124972186983	0.00613799272105098
1499	2.41622614860535	0.243505731225014	-20.0061016082764	0.00451462110504508	0.01100810803473	-0.00457625929266214	-0.00197886489331722
1500	0.468180358409882	1.21752870082855	-20.0061016082764	0.00970941036939621	-0.00749832857400179	-0.000355493422830477	0.00418994715437293
1501	1.11752903461456	0.243505731225014	-20.4606456756592	0.0126314787194133	0.00581331877037883	-0.00197886489331722	0.000943203864153475
1502	2.41622614860535	-0.0811685770750046	-20.4606456756592	0.00321592413820326	0.00191722682211548	0.00548864435404539	0.000618529506027699
1503	3.06557488441467	-0.0811685770750046	-20.0710372924805	-0.00360223650932312	0.00256657530553639	-0.00522560812532902	0.0022419011220336
1504	1.11752903461456	-0.0811685770750046	-20.0710372924805	-0.00132951640989631	0.000293855206109583	-0.00425158534198999	0.00386527273803949
1505	0.468180358409882	0.243505731225014	-20.2658405303955	0.000293855206109583	-0.00197886489331722	-0.00100484199356288	-0.00197886489331722
1506	2.41622614860535	1.21752870082855	-20.20090675354	0.00548864435404539	-0.00619963090866804	0.000293855206109583	-0.00100484199356288
1507	3.714923620224	0.243505731225014	-20.2658405303955	0.00159255252219737	0.00289124972186983	-0.00197886489331722	-0.00295288790948689
1508	3.06557488441467	1.21752870082855	-20.6554508209229	-0.00392691092565656	0.00516396993771195	-0.00165419070981443	0.00418994715437293
1509	3.06557488441467	-0.405842900276184	-20.2658405303955	0.000618529506027699	-0.00457625929266214	-0.00684897974133492	0.00159255252219737
1510	1.11752903461456	1.54220294952393	-20.4606456756592	-0.000680167751852423	-0.00684897974133492	-0.00814767740666866	-0.00652430532500148
1511	3.06557488441467	-0.405842900276184	-19.6164932250977	-0.00295288790948689	0.00321592413820326	-0.00100484199356288	-0.00555028254166245
1512	2.41622614860535	-0.0811685770750046	-19.8112964630127	0.00711201597005129	0.00321592413820326	0.00289124972186983	0.00354059832170606
1513	1.11752903461456	0.568180024623871	-20.1359710693359	-0.00587495695799589	0.00906006153672934	-0.00295288790948689	0.00613799272105098
1514	1.11752903461456	1.21752870082855	-20.6554508209229	0.00354059832170606	0.00256657530553639	-0.000680167751852423	-0.000355493422830477
1515	1.11752903461456	0.568180024623871	-20.6554508209229	0.00548864435404539	-0.000680167751852423	-0.00879702530801296	0.00841071270406246
1516	2.41622614860535	0.243505731225014	-20.5255813598633	0.00451462110504508	0.00159255252219737	0.00483929552137852	-3.08191010844894e-05
1517	1.7668776512146	-0.0811685770750046	-19.6814270019531	0.00418994715437293	0.00451462110504508	-0.00360223650932312	0.00418994715437293
1518	1.7668776512146	0.892854392528534	-19.9411678314209	0.00159255252219737	0.00451462110504508	-0.00879702530801296	-0.00457625929266214
1519	1.11752903461456	0.243505731225014	-20.0061016082764	-3.08191010844894e-05	0.00451462110504508	0.0022419011220336	0.0022419011220336
1520	3.06557488441467	-0.0811685770750046	-20.3307762145996	0.000618529506027699	0.0022419011220336	-0.00749832857400179	0.00321592413820326
1521	1.11752903461456	-0.0811685770750046	-20.3957118988037	-0.00360223650932312	-0.00100484199356288	0.00808603875339031	-0.00392691092565656
1522	3.06557488441467	-0.0811685770750046	-20.3307762145996	-0.00295288790948689	0.00386527273803949	0.000293855206109583	0.00126787810586393
1523	2.41622614860535	0.243505731225014	-19.9411678314209	-0.00619963090866804	0.0022419011220336	-0.00749832857400179	-0.00879702530801296
1524	3.714923620224	-0.0811685770750046	-19.9411678314209	-0.00392691092565656	0.00581331877037883	-0.00684897974133492	-0.00165419070981443
1525	0.468180358409882	1.21752870082855	-20.5255813598633	0.00386527273803949	0.00451462110504508	-0.00457625929266214	0.00581331877037883
1526	3.06557488441467	-0.0811685770750046	-20.20090675354	-0.00490093370899558	0.000943203864153475	-0.00749832857400179	-0.0026282137259841
1527	2.41622614860535	0.892854392528534	-20.4606456756592	0.000943203864153475	0.00354059832170606	-0.0026282137259841	-0.000355493422830477
1528	2.41622614860535	0.243505731225014	-20.3307762145996	-0.00912170019000769	0.00613799272105098	-0.00425158534198999	-0.00197886489331722
1529	3.06557488441467	-0.405842900276184	-19.9411678314209	0.00289124972186983	0.000943203864153475	-0.00327756232582033	0.00613799272105098
1530	0.468180358409882	0.892854392528534	-20.20090675354	-0.00100484199356288	-0.00392691092565656	-0.0107450718060136	0.00321592413820326
1531	1.11752903461456	0.892854392528534	-20.1359710693359	-0.00197886489331722	0.00613799272105098	-0.00977104809135199	0.00126787810586393
1532	2.41622614860535	-0.0811685770750046	-20.1359710693359	-0.000355493422830477	-0.00360223650932312	-0.00327756232582033	-0.00197886489331722
1533	1.7668776512146	0.243505731225014	-20.2658405303955	-3.08191010844894e-05	0.00906006153672934	0.0022419011220336	-0.0126931173726916
1534	3.714923620224	-0.405842900276184	-20.20090675354	-3.08191010844894e-05	0.000618529506027699	-0.00684897974133492	0.000618529506027699
1535	2.41622614860535	-0.405842900276184	-19.421688079834	0.00678734155371785	-0.00912170019000769	-0.000355493422830477	-0.000680167751852423
1536	2.41622614860535	-0.0811685770750046	-19.8112964630127	-0.000355493422830477	0.00256657530553639	-0.00425158534198999	-0.00360223650932312
1537	1.11752903461456	-0.0811685770750046	-20.2658405303955	0.0103587592020631	0.00581331877037883	0.00354059832170606	-0.0100957229733467
1538	1.7668776512146	0.243505731225014	-20.3307762145996	-0.000355493422830477	0.00711201597005129	-0.00490093370899558	-0.000355493422830477
1539	0.468180358409882	0.243505731225014	-20.3957118988037	-0.00327756232582033	-0.000355493422830477	0.00159255252219737	-0.00327756232582033
1540	1.7668776512146	-0.405842900276184	-19.5515575408936	0.00906006153672934	-0.00392691092565656	0.000943203864153475	-0.00100484199356288
1541	3.06557488441467	-1.05519151687622	-19.9411678314209	0.00938473641872406	-3.08191010844894e-05	-0.00847235135734081	-0.000355493422830477
1542	2.41622614860535	-0.730517208576202	-19.5515575408936	0.000943203864153475	-0.00197886489331722	-0.00522560812532902	-0.00230353930965066
1543	3.06557488441467	-1.70454013347626	-19.8112964630127	-0.0126931173726916	0.00321592413820326	0.0022419011220336	-0.000355493422830477
1544	1.11752903461456	-0.730517208576202	-20.20090675354	-0.00197886489331722	0.0022419011220336	-0.000680167751852423	0.000618529506027699
1545	1.7668776512146	-0.730517208576202	-20.3957118988037	0.00743668992072344	-0.0162645354866982	-0.00165419070981443	0.0100340843200684
1546	2.41622614860535	-1.37986588478088	-20.0061016082764	-0.00490093370899558	-0.00619963090866804	0.0116574559360743	-0.00360223650932312
1547	3.714923620224	-1.37986588478088	-19.9411678314209	-3.08191010844894e-05	-3.08191010844894e-05	0.000943203864153475	-0.00587495695799589
1548	1.7668776512146	-1.05519151687622	-20.20090675354	0.000943203864153475	-0.00327756232582033	-3.08191010844894e-05	-0.000355493422830477
1549	1.7668776512146	-0.0811685770750046	-20.4606456756592	-0.000680167751852423	-0.0026282137259841	-0.00165419070981443	-0.000680167751852423
1550	1.7668776512146	-1.05519151687622	-20.1359710693359	-0.00100484199356288	-0.00944637414067984	-0.00132951640989631	-0.00132951640989631
1551	1.11752903461456	-0.0811685770750046	-20.3307762145996	-0.00814767740666866	-0.00165419070981443	-0.00782300252467394	-0.00652430532500148
1552	1.11752903461456	0.568180024623871	-20.20090675354	-0.00652430532500148	0.00418994715437293	0.000618529506027699	-0.00912170019000769
1553	1.11752903461456	0.243505731225014	-19.9411678314209	-0.00295288790948689	-0.00132951640989631	0.000943203864153475	0.00386527273803949
1554	1.11752903461456	0.892854392528534	-20.4606456756592	-3.08191010844894e-05	0.00126787810586393	0.00191722682211548	0.000618529506027699
1555	0.468180358409882	0.568180024623871	-20.6554508209229	0.000293855206109583	-0.00132951640989631	-0.00652430532500148	-3.08191010844894e-05
1556	2.41622614860535	-0.0811685770750046	-20.3957118988037	0.0022419011220336	0.00191722682211548	0.00548864435404539	-0.00782300252467394
1557	1.7668776512146	-0.0811685770750046	-19.8762321472168	-0.000355493422830477	0.00483929552137852	0.00678734155371785	0.00256657530553639
1558	1.7668776512146	0.243505731225014	-19.9411678314209	-0.00197886489331722	-0.00295288790948689	0.000618529506027699	-0.00132951640989631
1559	-0.181168273091316	0.568180024623871	-20.0061016082764	-0.00132951640989631	-0.00132951640989631	-0.00457625929266214	-3.08191010844894e-05
1560	2.41622614860535	-0.405842900276184	-20.3307762145996	0.00483929552137852	0.000293855206109583	-0.00132951640989631	0.00548864435404539
1561	2.41622614860535	-0.0811685770750046	-20.20090675354	-3.08191010844894e-05	-0.000680167751852423	-0.00652430532500148	-0.00230353930965066
1562	1.7668776512146	0.243505731225014	-20.2658405303955	-3.08191010844894e-05	0.00743668992072344	-0.00295288790948689	0.00646266713738441
1563	1.11752903461456	0.892854392528534	-20.3307762145996	-0.00490093370899558	0.00418994715437293	-0.00230353930965066	-0.00522560812532902
1564	3.06557488441467	-0.730517208576202	-20.1359710693359	0.000943203864153475	0.00613799272105098	-0.00652430532500148	0.00483929552137852
1565	1.7668776512146	0.243505731225014	-20.0061016082764	0.0022419011220336	-0.00327756232582033	-0.00327756232582033	0.000293855206109583
1566	2.41622614860535	0.568180024623871	-19.6814270019531	-0.00749832857400179	-0.000355493422830477	-0.0130177913233638	0.00159255252219737
1567	0.468180358409882	1.54220294952393	-19.7463626861572	0.00126787810586393	0.00483929552137852	-0.00360223650932312	0.000293855206109583
1568	0.468180358409882	0.568180024623871	-20.3307762145996	-0.00749832857400179	0.00808603875339031	-0.00425158534198999	0.00191722682211548
1569	0.468180358409882	1.54220294952393	-20.2658405303955	-0.00230353930965066	0.00808603875339031	-0.00392691092565656	0.00126787810586393
1570	1.11752903461456	0.243505731225014	-19.421688079834	-0.000680167751852423	-0.000355493422830477	-0.00457625929266214	-0.00197886489331722
1571	-0.181168273091316	0.243505731225014	-19.9411678314209	-0.0026282137259841	-0.00165419070981443	-0.00197886489331722	0.00126787810586393
1572	1.11752903461456	0.243505731225014	-20.4606456756592	0.000943203864153475	0.00516396993771195	-0.00132951640989631	-0.0026282137259841
1573	-0.830516874790192	0.892854392528534	-20.5255813598633	-0.00360223650932312	0.00678734155371785	-0.00132951640989631	-0.00457625929266214
1574	-0.181168273091316	0.568180024623871	-20.3307762145996	-0.00814767740666866	0.0116574559360743	-0.0162645354866982	0.0100340843200684
1575	-0.181168273091316	0.243505731225014	-20.1359710693359	-0.00652430532500148	-0.00360223650932312	-0.00132951640989631	0.000943203864153475
1576	-0.830516874790192	-0.0811685770750046	-19.7463626861572	-0.00847235135734081	0.00191722682211548	0.0022419011220336	0.000618529506027699
1577	-1.47986555099487	1.21752870082855	-20.1359710693359	-0.00619963090866804	0.000618529506027699	-0.000355493422830477	-0.00457625929266214
1578	-2.12921404838562	0.892854392528534	-20.3957118988037	-0.0123684434220195	0.00418994715437293	-0.00749832857400179	-0.000680167751852423
1579	-0.181168273091316	-0.405842900276184	-19.7463626861572	-0.0120437685400248	0.00126787810586393	0.00386527273803949	0.00321592413820326
1580	-2.12921404838562	1.21752870082855	-19.8112964630127	-0.000680167751852423	0.00418994715437293	-0.00457625929266214	0.00873538758605719
1581	-1.47986555099487	0.892854392528534	-20.2658405303955	-0.00490093370899558	-0.00490093370899558	-0.00652430532500148	0.00191722682211548
1582	-0.181168273091316	-0.0811685770750046	-19.7463626861572	-0.0110697457566857	0.000293855206109583	-0.00587495695799589	0.0022419011220336
1583	1.11752903461456	-0.0811685770750046	-19.9411678314209	-0.00490093370899558	-0.000680167751852423	-0.00360223650932312	-0.00619963090866804
1584	-0.830516874790192	0.568180024623871	-20.2658405303955	-0.00327756232582033	0.00581331877037883	0.0022419011220336	-3.08191010844894e-05
1585	-0.181168273091316	0.568180024623871	-20.5255813598633	-0.00100484199356288	-0.0026282137259841	-0.00425158534198999	0.00516396993771195
1586	2.41622614860535	0.568180024623871	-20.3307762145996	0.000943203864153475	0.00126787810586393	-0.00100484199356288	0.00451462110504508
1587	3.06557488441467	-0.405842900276184	-19.8762321472168	-0.00230353930965066	0.00581331877037883	0.00126787810586393	0.000943203864153475
1588	2.41622614860535	0.243505731225014	-20.4606456756592	-0.00197886489331722	0.00938473641872406	-0.00360223650932312	-0.000355493422830477
1589	3.714923620224	-0.0811685770750046	-20.0061016082764	0.00126787810586393	0.00808603875339031	-0.000680167751852423	-0.00132951640989631
1590	0.468180358409882	1.86687731742859	-20.0710372924805	0.00451462110504508	0.0022419011220336	-0.00100484199356288	-3.08191010844894e-05
1591	1.11752903461456	0.892854392528534	-19.8762321472168	0.000943203864153475	-0.00100484199356288	-0.00652430532500148	-0.000355493422830477
1592	1.7668776512146	0.243505731225014	-19.6164932250977	-3.08191010844894e-05	0.00711201597005129	-0.00100484199356288	0.00256657530553639
1593	2.41622614860535	-0.730517208576202	-19.4866237640381	-0.000680167751852423	0.00386527273803949	0.000293855206109583	0.00548864435404539
1594	3.06557488441467	0.243505731225014	-19.8762321472168	-3.08191010844894e-05	0.00516396993771195	0.00159255252219737	0.000943203864153475
1595	2.41622614860535	0.243505731225014	-20.0061016082764	-3.08191010844894e-05	0.00256657530553639	-0.00100484199356288	0.00451462110504508
1596	1.7668776512146	0.243505731225014	-20.3307762145996	-0.000680167751852423	0.000618529506027699	-0.000355493422830477	-0.00165419070981443
1597	1.7668776512146	0.568180024623871	-20.5255813598633	0.000618529506027699	0.00743668992072344	0.00321592413820326	0.000293855206109583
1598	2.41622614860535	-1.05519151687622	-20.20090675354	-0.00360223650932312	0.00256657530553639	0.00159255252219737	0.00256657530553639
1599	0.468180358409882	0.892854392528534	-20.2658405303955	0.00191722682211548	-0.00392691092565656	-0.00197886489331722	0.00191722682211548
1600	3.06557488441467	-0.0811685770750046	-19.9411678314209	0.00516396993771195	-0.00847235135734081	0.00646266713738441	0.00646266713738441
1601	1.7668776512146	0.568180024623871	-20.1359710693359	0.000943203864153475	0.0022419011220336	-0.00295288790948689	-0.00327756232582033
1602	1.7668776512146	0.892854392528534	-20.3307762145996	-0.00230353930965066	0.0022419011220336	0.00873538758605719	0.0022419011220336
1603	1.7668776512146	0.892854392528534	-20.5255813598633	0.00126787810586393	0.00256657530553639	-0.00327756232582033	0.00516396993771195
1604	3.06557488441467	0.568180024623871	-20.5255813598633	-0.00457625929266214	0.00256657530553639	-0.00360223650932312	0.000943203864153475
1605	3.06557488441467	0.243505731225014	-20.3957118988037	0.00483929552137852	-0.00522560812532902	-0.00457625929266214	0.00159255252219737
1606	3.714923620224	-0.405842900276184	-20.0061016082764	0.0022419011220336	0.00646266713738441	-0.00814767740666866	-0.000680167751852423
1607	0.468180358409882	1.21752870082855	-20.7203845977783	-0.00165419070981443	0.00321592413820326	-0.00230353930965066	-0.00295288790948689
1608	3.06557488441467	-0.405842900276184	-20.4606456756592	0.00354059832170606	0.00743668992072344	-0.00392691092565656	-0.00132951640989631
1609	0.468180358409882	1.21752870082855	-20.5255813598633	-0.00165419070981443	-3.08191010844894e-05	-0.00522560812532902	0.000618529506027699
1610	3.06557488441467	-0.0811685770750046	-20.2658405303955	0.0022419011220336	-0.00392691092565656	-0.00749832857400179	0.00711201597005129
1611	0.468180358409882	1.21752870082855	-20.4606456756592	0.000618529506027699	-0.0026282137259841	-0.00230353930965066	-0.00522560812532902
1612	0.468180358409882	0.892854392528534	-20.3307762145996	-0.00457625929266214	0.00386527273803949	0.00354059832170606	0.00159255252219737
1613	1.11752903461456	1.54220294952393	-20.7203845977783	0.000943203864153475	0.00483929552137852	0.00516396993771195	-0.00814767740666866
1614	1.11752903461456	0.243505731225014	-20.5255813598633	-0.00100484199356288	0.000293855206109583	-0.00717365415766835	-0.000680167751852423
1615	0.468180358409882	0.892854392528534	-20.5905151367188	0.00711201597005129	0.00354059832170606	-0.00587495695799589	0.00646266713738441
1616	0.468180358409882	1.21752870082855	-20.3307762145996	-0.000680167751852423	0.000943203864153475	0.000943203864153475	-0.00295288790948689
1617	3.06557488441467	-0.0811685770750046	-20.20090675354	-0.000355493422830477	0.00711201597005129	-0.000355493422830477	-0.00879702530801296
1618	0.468180358409882	0.243505731225014	-19.9411678314209	-0.00555028254166245	0.00126787810586393	-0.00295288790948689	0.00548864435404539
1619	3.06557488441467	0.243505731225014	-20.5255813598633	-0.00100484199356288	0.00191722682211548	-0.00392691092565656	-0.00457625929266214
1620	0.468180358409882	0.892854392528534	-20.3957118988037	0.00711201597005129	0.00646266713738441	0.00418994715437293	0.00970941036939621
1621	3.06557488441467	0.243505731225014	-19.6814270019531	-0.00132951640989631	-0.000680167751852423	0.00191722682211548	0.000943203864153475
1622	3.06557488441467	-0.405842900276184	-19.7463626861572	-0.00522560812532902	0.0100340843200684	0.00159255252219737	-0.00165419070981443
1623	3.06557488441467	-0.0811685770750046	-20.0061016082764	0.00451462110504508	0.00126787810586393	0.00159255252219737	0.00159255252219737
1624	2.41622614860535	-0.0811685770750046	-19.7463626861572	-0.00555028254166245	0.000943203864153475	-0.00197886489331722	0.01100810803473
1625	0.468180358409882	-0.405842900276184	-20.3307762145996	0.00451462110504508	-0.000680167751852423	-0.000355493422830477	0.000618529506027699
1626	1.11752903461456	1.21752870082855	-20.4606456756592	0.000293855206109583	0.00159255252219737	-0.0120437685400248	-0.00165419070981443
1627	3.06557488441467	-0.0811685770750046	-20.20090675354	-0.0026282137259841	0.00776136433705688	0.00256657530553639	-3.08191010844894e-05
1628	0.468180358409882	0.892854392528534	-20.3307762145996	-0.000680167751852423	0.00321592413820326	0.00418994715437293	0.000293855206109583
1629	3.06557488441467	-0.405842900276184	-20.0710372924805	-0.00132951640989631	0.00354059832170606	-0.000680167751852423	0.00548864435404539
1630	0.468180358409882	1.21752870082855	-20.1359710693359	0.00126787810586393	0.000293855206109583	0.00289124972186983	-0.00522560812532902
1631	1.7668776512146	-0.0811685770750046	-20.1359710693359	-0.00230353930965066	-0.000680167751852423	0.00321592413820326	-0.000680167751852423
1632	2.41622614860535	0.892854392528534	-20.5905151367188	-0.00619963090866804	-0.000355493422830477	-0.00490093370899558	-0.000680167751852423
1633	0.468180358409882	0.568180024623871	-19.6814270019531	-0.00327756232582033	0.00256657530553639	-0.00197886489331722	0.00256657530553639
1634	1.7668776512146	1.21752870082855	-19.6814270019531	-0.00197886489331722	-0.0026282137259841	-0.00490093370899558	0.00256657530553639
1635	-0.181168273091316	0.892854392528534	-20.0710372924805	0.00321592413820326	-0.00327756232582033	-0.00619963090866804	0.000943203864153475
1636	1.7668776512146	-0.405842900276184	-19.8112964630127	-0.000355493422830477	-0.00522560812532902	0.00191722682211548	-0.00457625929266214
1637	1.11752903461456	-0.730517208576202	-20.2658405303955	-0.000355493422830477	0.00581331877037883	-0.00295288790948689	-0.00132951640989631
1638	2.41622614860535	-0.0811685770750046	-20.0710372924805	-0.000355493422830477	0.000293855206109583	-0.000680167751852423	0.000943203864153475
1639	2.41622614860535	-0.405842900276184	-19.6814270019531	-0.00587495695799589	-0.00360223650932312	0.00613799272105098	0.00808603875339031
1640	3.06557488441467	-1.05519151687622	-19.5515575408936	0.00581331877037883	-0.00619963090866804	-0.00132951640989631	0.000943203864153475
1641	3.06557488441467	-1.37986588478088	-19.421688079834	0.00711201597005129	-0.00587495695799589	0.0132808275520802	-0.00197886489331722
1642	3.06557488441467	-1.37986588478088	-20.3307762145996	-0.00327756232582033	-0.00425158534198999	-0.00392691092565656	0.00159255252219737
1643	2.41622614860535	-1.37986588478088	-20.2658405303955	-0.00814767740666866	-0.00100484199356288	-0.00457625929266214	0.00191722682211548
1644	3.06557488441467	-1.70454013347626	-20.0710372924805	-0.00522560812532902	-0.0110697457566857	-0.00717365415766835	-0.000680167751852423
1645	1.11752903461456	0.243505731225014	-19.5515575408936	0.00354059832170606	-0.0126931173726916	0.000293855206109583	0.00191722682211548
1646	1.7668776512146	-0.730517208576202	-19.7463626861572	0.00321592413820326	-0.0185372550040483	-0.00749832857400179	0.00418994715437293
1647	1.7668776512146	0.243505731225014	-19.6164932250977	0.000293855206109583	0.000293855206109583	0.00354059832170606	-0.00360223650932312
1648	1.11752903461456	-0.0811685770750046	-19.7463626861572	-0.00132951640989631	-0.00490093370899558	-0.00295288790948689	-3.08191010844894e-05
1649	3.06557488441467	-0.730517208576202	-20.1359710693359	0.000618529506027699	-0.00879702530801296	-0.00295288790948689	-0.00230353930965066
1650	1.7668776512146	-0.0811685770750046	-20.2658405303955	0.00289124972186983	-0.00814767740666866	-0.00522560812532902	-0.00457625929266214
1651	0.468180358409882	0.243505731225014	-19.8112964630127	0.00743668992072344	-0.00230353930965066	-0.00522560812532902	-0.00717365415766835
1652	2.41622614860535	-0.730517208576202	-19.4866237640381	0.00159255252219737	-0.0126931173726916	-0.00392691092565656	-0.00619963090866804
1653	2.41622614860535	-1.05519151687622	-19.7463626861572	-0.00457625929266214	0.00191722682211548	-0.000355493422830477	0.00191722682211548
1654	1.7668776512146	-0.0811685770750046	-20.0710372924805	-0.00944637414067984	0.000293855206109583	0.000618529506027699	0.00191722682211548
1655	1.7668776512146	-0.405842900276184	-20.1359710693359	0.00126787810586393	-0.00327756232582033	-0.00457625929266214	0.0022419011220336
1656	1.11752903461456	0.568180024623871	-19.8762321472168	0.0022419011220336	-0.00295288790948689	-0.00847235135734081	0.00126787810586393
1657	3.06557488441467	0.568180024623871	-19.8112964630127	-0.00490093370899558	0.00256657530553639	-0.000355493422830477	-0.00457625929266214
1658	3.06557488441467	-0.0811685770750046	-20.0061016082764	-3.08191010844894e-05	0.00678734155371785	-0.00490093370899558	0.00191722682211548
1659	1.11752903461456	0.568180024623871	-20.1359710693359	-0.00197886489331722	0.000293855206109583	-0.00782300252467394	-0.00132951640989631
1660	2.41622614860535	0.243505731225014	-20.1359710693359	0.00386527273803949	-0.00295288790948689	-0.00132951640989631	-0.00132951640989631
1661	4.36427211761475	-0.0811685770750046	-20.4606456756592	0.00418994715437293	-0.000355493422830477	-0.00392691092565656	0.000618529506027699
1662	0.468180358409882	1.21752870082855	-20.4606456756592	-3.08191010844894e-05	0.00418994715437293	-0.00425158534198999	-0.00295288790948689
1663	1.7668776512146	0.892854392528534	-19.8762321472168	-0.00522560812532902	0.00613799272105098	-0.00425158534198999	-0.0026282137259841
1664	2.41622614860535	1.21752870082855	-20.3307762145996	0.00451462110504508	-0.00230353930965066	-0.00165419070981443	-0.0026282137259841
1665	1.7668776512146	-0.0811685770750046	-19.7463626861572	0.00483929552137852	0.00256657530553639	0.00256657530553639	-0.000355493422830477
1666	1.7668776512146	0.243505731225014	-20.0061016082764	0.00743668992072344	-0.00197886489331722	0.00548864435404539	-0.00522560812532902
1667	-0.181168273091316	0.892854392528534	-20.3307762145996	-0.000355493422830477	-0.000355493422830477	-0.00132951640989631	-0.00782300252467394
1668	2.41622614860535	-0.405842900276184	-20.2658405303955	-0.00457625929266214	0.00418994715437293	0.000943203864153475	-0.00230353930965066
1669	-0.830516874790192	0.892854392528534	-20.3307762145996	-0.00327756232582033	-0.00100484199356288	-0.00392691092565656	0.00808603875339031
1670	1.7668776512146	-0.405842900276184	-20.0061016082764	-0.00295288790948689	-0.0026282137259841	-0.00814767740666866	-0.00392691092565656
1671	-0.181168273091316	0.892854392528534	-19.8762321472168	0.00321592413820326	0.00126787810586393	-0.00555028254166245	-0.00425158534198999
1672	-0.830516874790192	0.892854392528534	-20.3307762145996	-0.000680167751852423	0.00354059832170606	0.00613799272105098	-0.00814767740666866
1673	-0.830516874790192	0.568180024623871	-20.5255813598633	-0.00782300252467394	-0.000355493422830477	0.00841071270406246	-0.00197886489331722
1674	-0.830516874790192	1.21752870082855	-19.8762321472168	-0.00165419070981443	-0.00132951640989631	-0.00327756232582033	-0.00490093370899558
1675	-2.77856278419495	0.568180024623871	-20.3957118988037	-0.00392691092565656	0.00354059832170606	-3.08191010844894e-05	0.000293855206109583
1676	-0.830516874790192	0.892854392528534	-20.20090675354	-0.00165419070981443	0.00191722682211548	0.000943203864153475	0.00289124972186983
1677	-0.830516874790192	-0.0811685770750046	-19.8112964630127	-0.00555028254166245	0.00418994715437293	0.00483929552137852	-0.00132951640989631
1678	-1.47986555099487	1.21752870082855	-20.2658405303955	0.00126787810586393	0.00451462110504508	-0.00944637414067984	-0.00197886489331722
1679	-0.830516874790192	0.568180024623871	-20.4606456756592	-0.0100957229733467	0.00126787810586393	-0.00782300252467394	0.00256657530553639
1680	-0.181168273091316	0.568180024623871	-20.3957118988037	-0.00944637414067984	0.00418994715437293	0.000293855206109583	0.00289124972186983
1681	0.468180358409882	-0.0811685770750046	-20.1359710693359	-0.0107450718060136	0.000293855206109583	0.00418994715437293	0.000943203864153475
1682	1.11752903461456	-0.0811685770750046	-19.9411678314209	-0.00490093370899558	0.00970941036939621	-0.0136671401560307	0.0022419011220336
1683	1.7668776512146	0.243505731225014	-19.8762321472168	-0.00392691092565656	0.00678734155371785	0.00321592413820326	0.00256657530553639
1684	0.468180358409882	-0.405842900276184	-20.1359710693359	-0.00425158534198999	-0.00327756232582033	-0.0123684434220195	-0.00425158534198999
1685	-0.181168273091316	0.892854392528534	-19.8112964630127	-0.00587495695799589	-0.00555028254166245	-0.00327756232582033	-0.00165419070981443
1686	-0.181168273091316	0.892854392528534	-20.3957118988037	0.000618529506027699	0.000293855206109583	-0.00392691092565656	-0.00327756232582033
1687	2.41622614860535	-0.0811685770750046	-20.0710372924805	-0.0026282137259841	0.00159255252219737	0.000618529506027699	-0.00490093370899558
1688	0.468180358409882	1.21752870082855	-20.1359710693359	-0.00230353930965066	0.00418994715437293	-3.08191010844894e-05	-0.00392691092565656
1689	1.7668776512146	0.892854392528534	-20.1359710693359	0.000618529506027699	0.00354059832170606	-0.00717365415766835	-0.00457625929266214
1690	0.468180358409882	0.243505731225014	-20.3957118988037	-0.00197886489331722	0.00451462110504508	-0.00327756232582033	-0.00425158534198999
1691	3.06557488441467	-0.405842900276184	-20.2658405303955	0.00613799272105098	0.000293855206109583	-0.00197886489331722	-0.000680167751852423
1692	1.7668776512146	0.243505731225014	-20.2658405303955	0.00289124972186983	0.00581331877037883	-0.000680167751852423	-0.00587495695799589
1693	1.11752903461456	0.568180024623871	-20.3307762145996	-0.00360223650932312	0.00354059832170606	0.000618529506027699	0.00386527273803949
1694	-0.181168273091316	0.892854392528534	-20.20090675354	-0.00392691092565656	0.00808603875339031	-0.00197886489331722	0.00808603875339031
1695	3.06557488441467	-0.0811685770750046	-20.0710372924805	0.000943203864153475	-3.08191010844894e-05	0.00386527273803949	0.0022419011220336
1696	1.7668776512146	-0.0811685770750046	-20.3957118988037	-0.000355493422830477	-0.00717365415766835	0.000943203864153475	0.00516396993771195
1697	1.7668776512146	0.243505731225014	-20.4606456756592	-0.00327756232582033	0.00711201597005129	0.00451462110504508	-0.00100484199356288
1698	1.11752903461456	1.21752870082855	-20.3307762145996	-0.00197886489331722	0.00256657530553639	0.00841071270406246	0.00256657530553639
1699	1.7668776512146	0.243505731225014	-20.0710372924805	0.00483929552137852	0.00418994715437293	-0.00977104809135199	0.00354059832170606
1700	3.714923620224	0.243505731225014	-20.3307762145996	0.0022419011220336	0.00386527273803949	-0.00522560812532902	0.000943203864153475
1701	1.7668776512146	1.21752870082855	-20.3957118988037	0.00483929552137852	0.00289124972186983	0.00256657530553639	0.00321592413820326
1702	0.468180358409882	0.892854392528534	-20.7203845977783	0.00418994715437293	0.00581331877037883	-3.08191010844894e-05	-3.08191010844894e-05
1703	0.468180358409882	0.892854392528534	-20.5255813598633	-0.000355493422830477	0.00613799272105098	-0.00392691092565656	0.00289124972186983
1704	0.468180358409882	1.54220294952393	-20.7203845977783	-0.00327756232582033	-3.08191010844894e-05	-0.000355493422830477	0.00451462110504508
1705	2.41622614860535	0.892854392528534	-20.5255813598633	-0.000680167751852423	-0.00490093370899558	-0.00457625929266214	-0.00230353930965066
1706	3.06557488441467	-0.405842900276184	-20.1359710693359	0.00646266713738441	-0.00230353930965066	-0.00132951640989631	-0.00619963090866804
1707	1.11752903461456	0.568180024623871	-20.4606456756592	0.00289124972186983	0.00841071270406246	0.00126787810586393	-0.00457625929266214
1708	3.06557488441467	0.243505731225014	-20.5255813598633	0.0103587592020631	0.00451462110504508	-0.0113944197073579	-0.000680167751852423
1709	2.41622614860535	-0.0811685770750046	-20.3307762145996	0.00159255252219737	-0.000680167751852423	-0.0123684434220195	0.00126787810586393
1710	3.06557488441467	0.568180024623871	-20.5255813598633	-0.00230353930965066	-0.0026282137259841	-0.00392691092565656	0.00354059832170606
1711	0.468180358409882	0.892854392528534	-20.3957118988037	0.0022419011220336	-0.00944637414067984	-0.00100484199356288	-0.000355493422830477
1712	2.41622614860535	-0.730517208576202	-20.0061016082764	0.00321592413820326	0.0136055024340749	-0.00197886489331722	0.00516396993771195
1713	2.41622614860535	-0.405842900276184	-20.0061016082764	-0.00197886489331722	0.00159255252219737	0.00386527273803949	-0.0100957229733467
1714	3.714923620224	-0.405842900276184	-20.2658405303955	0.0022419011220336	0.00191722682211548	-0.00555028254166245	0.00191722682211548
1715	2.41622614860535	-0.0811685770750046	-20.2658405303955	-0.00132951640989631	-0.00197886489331722	-0.00100484199356288	-0.000355493422830477
1716	1.7668776512146	0.892854392528534	-19.8112964630127	0.00191722682211548	-3.08191010844894e-05	-0.00912170019000769	-3.08191010844894e-05
1717	2.41622614860535	0.568180024623871	-19.8112964630127	-0.00879702530801296	0.00191722682211548	-0.000680167751852423	-0.00555028254166245
1718	3.714923620224	-0.405842900276184	-19.9411678314209	-0.0026282137259841	0.00548864435404539	-0.0107450718060136	-0.00230353930965066
1719	1.7668776512146	1.21752870082855	-20.0710372924805	0.000293855206109583	-0.00197886489331722	0.000943203864153475	0.000943203864153475
1720	1.7668776512146	-1.05519151687622	-20.1359710693359	-0.00100484199356288	-0.00522560812532902	-0.00522560812532902	0.0022419011220336
1721	2.41622614860535	0.568180024623871	-20.20090675354	0.00321592413820326	-0.00587495695799589	-0.00327756232582033	-0.00912170019000769
1722	3.06557488441467	-0.405842900276184	-19.8112964630127	-0.00522560812532902	0.00548864435404539	-0.00132951640989631	0.00191722682211548
1723	2.41622614860535	-0.0811685770750046	-20.2658405303955	0.000943203864153475	0.0116574559360743	-0.00490093370899558	-0.00749832857400179
1724	2.41622614860535	-0.405842900276184	-19.8112964630127	-0.000680167751852423	-0.00749832857400179	-0.00912170019000769	0.00743668992072344
1725	3.06557488441467	-0.405842900276184	-20.1359710693359	-0.00197886489331722	-0.00847235135734081	-0.00619963090866804	-0.00132951640989631
1726	0.468180358409882	0.568180024623871	-20.3957118988037	0.00354059832170606	-0.00977104809135199	0.00126787810586393	0.00711201597005129
1727	2.41622614860535	-0.730517208576202	-20.5255813598633	0.00516396993771195	-0.00425158534198999	-0.00717365415766835	-3.08191010844894e-05
1728	0.468180358409882	-0.0811685770750046	-20.2658405303955	-0.00490093370899558	0.00159255252219737	-0.00197886489331722	-0.0026282137259841
1729	1.11752903461456	0.243505731225014	-20.2658405303955	-0.0026282137259841	-0.00782300252467394	-0.00652430532500148	0.00483929552137852
1730	3.714923620224	-1.37986588478088	-20.1359710693359	0.00159255252219737	-0.00197886489331722	-0.0126931173726916	0.00354059832170606
1731	1.7668776512146	-0.405842900276184	-20.1359710693359	0.00841071270406246	-0.00684897974133492	-0.0026282137259841	0.00321592413820326
1732	1.11752903461456	0.243505731225014	-20.4606456756592	-0.00490093370899558	-0.00587495695799589	0.00386527273803949	0.00386527273803949
1733	3.714923620224	-1.05519151687622	-20.1359710693359	-0.00619963090866804	0.00191722682211548	-0.00814767740666866	0.000618529506027699
1734	2.41622614860535	-1.37986588478088	-20.20090675354	-0.000355493422830477	-0.00717365415766835	-0.0107450718060136	0.00126787810586393
1735	3.06557488441467	-1.70454013347626	-20.1359710693359	-0.00100484199356288	-0.00522560812532902	-0.0130177913233638	-0.00165419070981443
1736	0.468180358409882	-0.0811685770750046	-20.0710372924805	-0.00360223650932312	-0.00457625929266214	-0.00749832857400179	0.000293855206109583
1737	1.11752903461456	-0.405842900276184	-20.20090675354	-0.00360223650932312	-0.00457625929266214	0.00321592413820326	-0.0026282137259841
1738	1.7668776512146	-0.405842900276184	-20.20090675354	-0.00425158534198999	0.00548864435404539	0.00386527273803949	-0.00944637414067984
1739	3.714923620224	-1.37986588478088	-20.1359710693359	0.000293855206109583	-0.00132951640989631	-0.00879702530801296	0.00743668992072344
1740	-0.181168273091316	0.892854392528534	-20.5255813598633	0.00418994715437293	-0.00749832857400179	-0.00132951640989631	0.00613799272105098
1741	0.468180358409882	0.892854392528534	-20.3307762145996	-0.00295288790948689	-0.00717365415766835	-0.00100484199356288	0.00289124972186983
1742	0.468180358409882	0.892854392528534	-20.0710372924805	0.000618529506027699	0.00581331877037883	-0.00295288790948689	-0.00457625929266214
1743	1.11752903461456	0.892854392528534	-20.0710372924805	-0.00587495695799589	0.00776136433705688	-0.00977104809135199	-0.00457625929266214
1744	2.41622614860535	0.568180024623871	-20.5255813598633	-0.00132951640989631	-0.00165419070981443	0.00256657530553639	-0.00132951640989631
1745	3.06557488441467	-0.405842900276184	-20.1359710693359	0.00289124972186983	0.00418994715437293	-0.00652430532500148	0.000618529506027699
1746	-0.181168273091316	1.21752870082855	-20.4606456756592	0.00386527273803949	0.00191722682211548	0.00548864435404539	0.00256657530553639
1747	1.7668776512146	0.568180024623871	-20.0710372924805	0.00159255252219737	0.00321592413820326	0.00256657530553639	-0.00360223650932312
1748	1.11752903461456	-0.0811685770750046	-19.6814270019531	-0.00490093370899558	0.00386527273803949	0.000293855206109583	-0.00619963090866804
1749	1.7668776512146	0.243505731225014	-20.20090675354	0.00159255252219737	0.00678734155371785	-0.00457625929266214	0.00711201597005129
1750	0.468180358409882	0.892854392528534	-20.4606456756592	0.00126787810586393	0.00321592413820326	-0.0026282137259841	-0.00327756232582033
1751	1.7668776512146	0.243505731225014	-20.2658405303955	0.000943203864153475	0.00516396993771195	-0.000355493422830477	0.00191722682211548
1752	2.41622614860535	-0.0811685770750046	-20.0710372924805	-0.00490093370899558	0.00938473641872406	-0.00132951640989631	-0.00132951640989631
1753	0.468180358409882	0.892854392528534	-19.6164932250977	-0.00847235135734081	0.00646266713738441	-0.00165419070981443	0.00256657530553639
1754	1.11752903461456	0.243505731225014	-19.2918186187744	-0.00944637414067984	0.00418994715437293	0.000618529506027699	-0.00132951640989631
1755	0.468180358409882	-0.0811685770750046	-19.9411678314209	-0.000680167751852423	0.00646266713738441	-0.00457625929266214	-0.00230353930965066
1756	-1.47986555099487	0.892854392528534	-20.3957118988037	-0.00619963090866804	0.00354059832170606	-0.00847235135734081	0.00581331877037883
1757	-0.830516874790192	0.892854392528534	-20.4606456756592	-0.00652430532500148	0.00256657530553639	0.00646266713738441	0.00451462110504508
1758	-2.12921404838562	0.568180024623871	-20.2658405303955	-0.0146411629393697	0.00516396993771195	-0.00782300252467394	0.00159255252219737
1759	-0.181168273091316	0.243505731225014	-20.1359710693359	-0.00749832857400179	0.00646266713738441	0.00581331877037883	0.00289124972186983
1760	-1.47986555099487	0.892854392528534	-19.421688079834	-0.00619963090866804	0.000293855206109583	-0.00652430532500148	-0.00165419070981443
1761	-1.47986555099487	-0.0811685770750046	-20.0710372924805	-0.00360223650932312	0.00159255252219737	-0.000680167751852423	0.00354059832170606
1762	-0.181168273091316	-0.405842900276184	-20.1359710693359	-0.00814767740666866	0.00321592413820326	0.00386527273803949	0.000943203864153475
1763	1.11752903461456	-0.0811685770750046	-20.20090675354	-0.00652430532500148	0.00646266713738441	0.000618529506027699	0.000618529506027699
1764	0.468180358409882	-0.405842900276184	-20.0061016082764	0.000618529506027699	-0.00392691092565656	-0.00814767740666866	0.00289124972186983
1765	1.11752903461456	-0.405842900276184	-20.0710372924805	0.0022419011220336	0.00516396993771195	-0.00100484199356288	0.000943203864153475
1766	-0.181168273091316	0.892854392528534	-20.1359710693359	0.00548864435404539	-0.00295288790948689	0.00548864435404539	0.00581331877037883
1767	2.41622614860535	0.568180024623871	-20.3957118988037	-0.00392691092565656	-0.00230353930965066	0.00548864435404539	-0.000355493422830477
1768	3.06557488441467	-0.0811685770750046	-20.3307762145996	-0.00555028254166245	0.000618529506027699	-0.00295288790948689	-0.00912170019000769
1769	2.41622614860535	-0.0811685770750046	-20.4606456756592	-0.00327756232582033	0.000618529506027699	-0.000680167751852423	0.000943203864153475
1770	2.41622614860535	1.21752870082855	-20.3957118988037	-0.00230353930965066	-0.00490093370899558	-0.00327756232582033	-0.00490093370899558
1771	1.11752903461456	1.21752870082855	-20.5905151367188	0.00516396993771195	0.00191722682211548	0.00613799272105098	0.00516396993771195
1772	1.11752903461456	1.21752870082855	-20.0710372924805	0.00256657530553639	-0.000355493422830477	-0.00555028254166245	-0.00197886489331722
1773	1.7668776512146	-0.405842900276184	-20.20090675354	-0.00360223650932312	0.00613799272105098	-0.00392691092565656	0.0022419011220336
1774	1.11752903461456	1.21752870082855	-20.3307762145996	0.00451462110504508	0.00354059832170606	-0.00197886489331722	-0.00619963090866804
1775	1.11752903461456	1.21752870082855	-20.3307762145996	0.000293855206109583	0.000943203864153475	-0.00684897974133492	0.00418994715437293
1776	2.41622614860535	0.568180024623871	-20.4606456756592	0.00678734155371785	-3.08191010844894e-05	0.00386527273803949	-0.00652430532500148
1777	1.7668776512146	-0.730517208576202	-19.9411678314209	0.000943203864153475	0.00646266713738441	-0.00132951640989631	-0.000355493422830477
1778	1.7668776512146	-0.0811685770750046	-19.8112964630127	-0.00490093370899558	0.00581331877037883	-0.00490093370899558	-0.00132951640989631
1779	0.468180358409882	0.568180024623871	-20.20090675354	-0.00295288790948689	0.00126787810586393	0.00483929552137852	0.00191722682211548
1780	3.06557488441467	-0.0811685770750046	-20.2658405303955	0.0145795252174139	0.000618529506027699	-0.00457625929266214	0.00613799272105098
1781	1.11752903461456	0.892854392528534	-20.5255813598633	-0.00555028254166245	0.000293855206109583	0.000293855206109583	-0.00360223650932312
1782	1.11752903461456	0.892854392528534	-20.5255813598633	0.00289124972186983	0.00354059832170606	-0.00392691092565656	0.00191722682211548
1783	1.11752903461456	0.892854392528534	-20.2658405303955	-0.00360223650932312	0.00873538758605719	-0.00132951640989631	0.00613799272105098
1784	1.11752903461456	0.892854392528534	-20.2658405303955	0.00808603875339031	0.000618529506027699	-0.0107450718060136	0.00321592413820326
1785	1.11752903461456	1.21752870082855	-20.9801254272461	0.00191722682211548	0.00159255252219737	-0.000355493422830477	-0.00197886489331722
1786	2.41622614860535	0.892854392528534	-21.0450592041016	-3.08191010844894e-05	-0.00360223650932312	-0.00555028254166245	-0.00295288790948689
1787	2.41622614860535	-0.0811685770750046	-20.3957118988037	-0.000355493422830477	0.00354059832170606	0.0022419011220336	-3.08191010844894e-05
1788	2.41622614860535	-0.405842900276184	-20.5905151367188	-0.00555028254166245	0.00516396993771195	-0.00392691092565656	-0.0026282137259841
1789	0.468180358409882	1.21752870082855	-20.4606456756592	-0.00230353930965066	0.00516396993771195	-0.0107450718060136	-0.00327756232582033
1790	3.06557488441467	-0.0811685770750046	-20.1359710693359	0.00191722682211548	0.000293855206109583	-0.00847235135734081	0.000618529506027699
1791	2.41622614860535	0.568180024623871	-20.6554508209229	-0.0026282137259841	0.00191722682211548	-0.000355493422830477	0.00256657530553639
1792	0.468180358409882	0.892854392528534	-20.5255813598633	0.00159255252219737	0.00873538758605719	-0.00327756232582033	0.00159255252219737
1793	1.11752903461456	1.21752870082855	-20.5255813598633	-0.00197886489331722	-0.000355493422830477	0.00126787810586393	-0.000680167751852423
1794	1.11752903461456	1.21752870082855	-20.2658405303955	0.00483929552137852	0.00289124972186983	-0.00879702530801296	0.00451462110504508
1795	2.41622614860535	0.243505731225014	-19.9411678314209	0.00126787810586393	-0.00879702530801296	0.000293855206109583	-0.00230353930965066
1796	2.41622614860535	-0.730517208576202	-20.2658405303955	0.00191722682211548	-0.00197886489331722	-0.00295288790948689	0.00256657530553639
1797	0.468180358409882	1.54220294952393	-20.7853202819824	0.00289124972186983	-3.08191010844894e-05	0.00289124972186983	0.000293855206109583
1798	0.468180358409882	1.21752870082855	-20.5905151367188	-3.08191010844894e-05	0.0100340843200684	0.00321592413820326	0.00548864435404539
1799	1.7668776512146	0.243505731225014	-20.3307762145996	0.0022419011220336	-0.00230353930965066	-0.00555028254166245	0.00451462110504508
1800	0.468180358409882	0.568180024623871	-20.2658405303955	0.00159255252219737	-0.00295288790948689	-0.00814767740666866	0.00126787810586393
1801	2.41622614860535	-0.405842900276184	-20.1359710693359	0.00354059832170606	0.00386527273803949	-0.000680167751852423	-0.0110697457566857
1802	1.7668776512146	-0.0811685770750046	-20.2658405303955	-0.00100484199356288	0.00548864435404539	-0.00132951640989631	0.00516396993771195
1803	2.41622614860535	-0.730517208576202	-20.5255813598633	-0.00230353930965066	0.00321592413820326	-0.00360223650932312	-0.00782300252467394
1804	2.41622614860535	-0.730517208576202	-20.1359710693359	0.00159255252219737	-0.0026282137259841	-0.00360223650932312	0.00711201597005129
1805	3.06557488441467	-0.730517208576202	-20.0710372924805	-3.08191010844894e-05	-0.000680167751852423	-0.0026282137259841	-0.00100484199356288
1806	0.468180358409882	-0.405842900276184	-20.0710372924805	-0.00295288790948689	0.00256657530553639	0.00191722682211548	0.00289124972186983
1807	1.7668776512146	0.243505731225014	-20.0061016082764	0.0022419011220336	-0.00132951640989631	0.00678734155371785	-0.00652430532500148
1808	0.468180358409882	0.568180024623871	-20.4606456756592	-0.00100484199356288	-0.00360223650932312	-0.00425158534198999	-0.00197886489331722
1809	2.41622614860535	-1.05519151687622	-20.2658405303955	0.00321592413820326	-0.00684897974133492	-0.00717365415766835	0.0022419011220336
1810	0.468180358409882	0.243505731225014	-20.5255813598633	0.000943203864153475	-0.00165419070981443	0.000293855206109583	-0.00100484199356288
1811	1.11752903461456	-0.730517208576202	-20.1359710693359	-0.00392691092565656	-0.00522560812532902	-0.00879702530801296	0.000293855206109583
1812	3.06557488441467	-1.05519151687622	-19.9411678314209	-0.00230353930965066	-0.00457625929266214	-0.00230353930965066	-0.00457625929266214
1813	3.06557488441467	-1.70454013347626	-19.2918186187744	-0.00197886489331722	-0.00717365415766835	-0.000680167751852423	0.00548864435404539
1814	2.41622614860535	-1.05519151687622	-19.8112964630127	0.00321592413820326	-0.00944637414067984	-0.00392691092565656	-0.00392691092565656
1815	1.7668776512146	-1.37986588478088	-20.0710372924805	0.00548864435404539	-0.00977104809135199	0.00354059832170606	0.00646266713738441
1816	0.468180358409882	-0.0811685770750046	-20.5255813598633	-0.00230353930965066	-0.0120437685400248	-0.00814767740666866	-0.00327756232582033
1817	2.41622614860535	-1.05519151687622	-20.2658405303955	0.00126787810586393	-0.00619963090866804	0.000943203864153475	-0.00652430532500148
1818	1.7668776512146	-1.70454013347626	-20.3957118988037	0.00159255252219737	0.000943203864153475	-0.000355493422830477	-0.00197886489331722
1819	1.7668776512146	-0.730517208576202	-19.8112964630127	0.00548864435404539	-0.00327756232582033	-0.00360223650932312	0.00418994715437293
1820	1.11752903461456	0.892854392528534	-20.3957118988037	-3.08191010844894e-05	-0.0107450718060136	-0.00879702530801296	0.00970941036939621
1821	0.468180358409882	-0.0811685770750046	-20.5255813598633	-0.00392691092565656	0.00256657530553639	-0.00360223650932312	-0.00132951640989631
1822	1.7668776512146	-1.05519151687622	-20.20090675354	0.00256657530553639	-0.00522560812532902	0.00386527273803949	-0.00100484199356288
1823	2.41622614860535	-0.405842900276184	-19.9411678314209	0.00159255252219737	0.0022419011220336	-0.000680167751852423	0.00159255252219737
1824	2.41622614860535	0.243505731225014	-20.0061016082764	0.00256657530553639	-0.00230353930965066	-0.00652430532500148	-0.00100484199356288
1825	1.11752903461456	0.892854392528534	-20.1359710693359	0.00743668992072344	-0.00132951640989631	-0.0133424662053585	-0.00132951640989631
1826	1.11752903461456	0.892854392528534	-20.0710372924805	-0.00392691092565656	0.000293855206109583	-0.00132951640989631	-0.00425158534198999
1827	1.7668776512146	-0.0811685770750046	-20.20090675354	-0.000355493422830477	0.00776136433705688	0.000618529506027699	0.00483929552137852
1828	3.06557488441467	-0.405842900276184	-20.0710372924805	0.00159255252219737	0.00483929552137852	-0.000680167751852423	0.000293855206109583
1829	0.468180358409882	1.54220294952393	-19.5515575408936	-0.00165419070981443	0.00970941036939621	-0.00490093370899558	0.00191722682211548
1830	3.06557488441467	-0.405842900276184	-20.0710372924805	0.00743668992072344	-0.00490093370899558	-0.00717365415766835	0.00321592413820326
1831	-0.181168273091316	1.86687731742859	-19.5515575408936	-0.00652430532500148	0.00126787810586393	-0.00684897974133492	0.00191722682211548
1832	1.11752903461456	0.892854392528534	-19.8112964630127	-0.000355493422830477	0.00906006153672934	0.0022419011220336	-0.00165419070981443
1833	-0.181168273091316	1.54220294952393	-19.8762321472168	-0.000680167751852423	0.00191722682211548	-0.00814767740666866	0.00289124972186983
1834	0.468180358409882	0.568180024623871	-19.8112964630127	-0.00425158534198999	0.00159255252219737	-0.0100957229733467	-3.08191010844894e-05
1835	-0.181168273091316	0.892854392528534	-19.8762321472168	0.00191722682211548	-0.00100484199356288	-0.00717365415766835	-0.00197886489331722
1836	1.11752903461456	-0.0811685770750046	-19.5515575408936	-0.00327756232582033	-0.000355493422830477	0.00191722682211548	-0.00197886489331722
1837	1.7668776512146	0.568180024623871	-19.3567523956299	-0.00295288790948689	0.00321592413820326	0.00483929552137852	-0.00652430532500148
1838	1.7668776512146	-0.0811685770750046	-19.5515575408936	-0.00360223650932312	0.00126787810586393	-0.00132951640989631	0.000293855206109583
1839	0.468180358409882	0.892854392528534	-20.0710372924805	0.000618529506027699	0.00289124972186983	-0.00457625929266214	0.00743668992072344
1840	1.7668776512146	-0.405842900276184	-19.6814270019531	-0.00230353930965066	0.00321592413820326	0.000293855206109583	0.00354059832170606
1841	1.11752903461456	0.243505731225014	-19.8112964630127	-0.00847235135734081	-0.00100484199356288	-0.00490093370899558	0.00289124972186983
1842	-0.830516874790192	1.21752870082855	-20.2658405303955	-0.00490093370899558	0.0022419011220336	0.000618529506027699	-0.00457625929266214
1843	-0.830516874790192	0.892854392528534	-19.4866237640381	-0.00912170019000769	0.00678734155371785	-0.00197886489331722	0.00451462110504508
1844	-1.47986555099487	1.21752870082855	-19.9411678314209	-0.00782300252467394	0.00418994715437293	0.0022419011220336	0.00873538758605719
1845	0.468180358409882	0.892854392528534	-20.0061016082764	-0.00652430532500148	-0.00425158534198999	-0.00619963090866804	0.0022419011220336
1846	-0.830516874790192	0.243505731225014	-19.6814270019531	-0.00912170019000769	0.00126787810586393	0.00776136433705688	-0.00457625929266214
1847	-0.830516874790192	0.568180024623871	-20.3957118988037	-0.00912170019000769	0.00418994715437293	0.00646266713738441	0.00321592413820326
1848	-1.47986555099487	2.19155168533325	-20.3307762145996	-0.0110697457566857	-0.00457625929266214	-0.00295288790948689	0.00613799272105098
1849	1.11752903461456	-0.0811685770750046	-19.5515575408936	-0.00587495695799589	0.00256657530553639	-0.00619963090866804	0.00289124972186983
1850	-0.830516874790192	1.21752870082855	-20.0710372924805	-0.00230353930965066	0.00159255252219737	-0.00619963090866804	-0.000680167751852423
1851	0.468180358409882	0.243505731225014	-20.1359710693359	-0.00555028254166245	0.00516396993771195	-0.00814767740666866	0.00938473641872406
1852	-0.181168273091316	0.568180024623871	-20.3307762145996	-0.0117190945893526	0.00354059832170606	0.00581331877037883	-0.00879702530801296
1853	-1.47986555099487	1.21752870082855	-20.3307762145996	-0.00879702530801296	0.011982130818069	-0.00132951640989631	0.0022419011220336
1854	-0.181168273091316	1.21752870082855	-20.3307762145996	-0.00879702530801296	-0.00132951640989631	-0.00100484199356288	0.00159255252219737
1855	1.11752903461456	0.568180024623871	-19.4866237640381	0.000618529506027699	-0.00100484199356288	0.00516396993771195	-3.08191010844894e-05
1856	0.468180358409882	0.243505731225014	-19.6814270019531	-0.00457625929266214	-0.00392691092565656	-0.00652430532500148	0.000618529506027699
1857	-0.830516874790192	0.568180024623871	-19.6814270019531	-0.00619963090866804	0.000943203864153475	0.0106834331527352	0.000293855206109583
1858	-0.181168273091316	0.892854392528534	-20.0710372924805	-0.00165419070981443	0.00516396993771195	-0.0026282137259841	-0.00230353930965066
1859	0.468180358409882	0.243505731225014	-19.4866237640381	-0.00327756232582033	0.00418994715437293	-0.00457625929266214	-0.00132951640989631
1860	2.41622614860535	0.892854392528534	-19.7463626861572	-0.00132951640989631	-0.00230353930965066	0.000618529506027699	0.00386527273803949
1861	-0.181168273091316	1.54220294952393	-19.6164932250977	-0.00879702530801296	0.00126787810586393	0.00126787810586393	-3.08191010844894e-05
1862	1.11752903461456	1.21752870082855	-20.0710372924805	-0.00327756232582033	0.00289124972186983	-0.00392691092565656	0.0022419011220336
1863	0.468180358409882	1.21752870082855	-19.9411678314209	-0.000355493422830477	0.00386527273803949	-0.000355493422830477	0.00191722682211548
1864	1.11752903461456	1.21752870082855	-19.8762321472168	-0.00360223650932312	0.00711201597005129	-0.00360223650932312	-0.00197886489331722
1865	2.41622614860535	1.54220294952393	-19.8112964630127	0.000943203864153475	-0.0104203969240189	0.000293855206109583	0.00386527273803949
1866	2.41622614860535	0.243505731225014	-19.421688079834	0.000293855206109583	-0.00132951640989631	-0.00587495695799589	-0.00522560812532902
1867	1.11752903461456	1.21752870082855	-19.6164932250977	0.00126787810586393	0.00126787810586393	0.0022419011220336	-0.00197886489331722
1868	3.06557488441467	-0.0811685770750046	-19.8112964630127	0.00418994715437293	-0.00230353930965066	0.00159255252219737	-0.00132951640989631
1869	2.41622614860535	0.243505731225014	-19.6164932250977	0.000293855206109583	0.00516396993771195	-0.00652430532500148	-0.00587495695799589
1870	1.11752903461456	0.568180024623871	-20.3307762145996	0.00354059832170606	0.00418994715437293	-0.00392691092565656	-0.00392691092565656
1871	0.468180358409882	1.21752870082855	-19.6814270019531	-0.00490093370899558	0.000618529506027699	-0.00230353930965066	-0.00100484199356288
1872	2.41622614860535	-0.405842900276184	-18.9022083282471	-0.0026282137259841	0.00354059832170606	-0.00782300252467394	-0.00814767740666866
1873	1.7668776512146	-0.0811685770750046	-19.9411678314209	0.00386527273803949	-3.08191010844894e-05	-0.00100484199356288	-0.000680167751852423
1874	3.06557488441467	1.21752870082855	-20.5905151367188	-0.00587495695799589	0.00743668992072344	-3.08191010844894e-05	0.00321592413820326
1875	2.41622614860535	0.243505731225014	-20.1359710693359	0.00386527273803949	0.000943203864153475	-0.00587495695799589	-3.08191010844894e-05
1876	2.41622614860535	-0.405842900276184	-19.7463626861572	0.00581331877037883	-0.00360223650932312	-0.00490093370899558	0.012956153601408
1877	3.06557488441467	-0.0811685770750046	-20.2658405303955	0.000618529506027699	-0.00197886489331722	0.00354059832170606	0.00451462110504508
1878	0.468180358409882	0.892854392528534	-19.8762321472168	0.00191722682211548	0.00581331877037883	-0.0120437685400248	0.00548864435404539
1879	1.7668776512146	0.568180024623871	-20.0710372924805	-0.00100484199356288	0.00711201597005129	-3.08191010844894e-05	0.00581331877037883
1880	1.11752903461456	1.21752870082855	-20.5905151367188	0.00776136433705688	0.00354059832170606	-0.00327756232582033	0.00289124972186983
1881	2.41622614860535	0.243505731225014	-20.3957118988037	0.00354059832170606	0.00126787810586393	-0.000355493422830477	-0.00295288790948689
1882	1.7668776512146	-0.0811685770750046	-20.4606456756592	-0.00392691092565656	0.0022419011220336	0.00159255252219737	0.00808603875339031
1883	1.7668776512146	0.243505731225014	-20.4606456756592	-0.00327756232582033	0.00613799272105098	-0.00619963090866804	-0.00295288790948689
1884	1.11752903461456	0.892854392528534	-20.2658405303955	-0.00392691092565656	0.00289124972186983	-0.000680167751852423	0.000943203864153475
1885	3.714923620224	1.21752870082855	-20.0061016082764	0.00256657530553639	-0.00197886489331722	-0.00392691092565656	-0.00197886489331722
1886	1.7668776512146	0.243505731225014	-19.9411678314209	0.00256657530553639	0.00126787810586393	-0.0123684434220195	0.00126787810586393
1887	2.41622614860535	-0.0811685770750046	-20.5905151367188	-0.00197886489331722	0.00548864435404539	-0.00165419070981443	0.000943203864153475
1888	2.41622614860535	0.568180024623871	-20.3957118988037	0.000943203864153475	-0.000680167751852423	-0.00684897974133492	0.00354059832170606
1889	1.11752903461456	0.892854392528534	-20.3957118988037	-0.0026282137259841	0.00841071270406246	-0.00555028254166245	0.00451462110504508
1890	2.41622614860535	-0.405842900276184	-19.8112964630127	0.00516396993771195	0.00646266713738441	-0.00587495695799589	0.00516396993771195
1891	1.11752903461456	-0.730517208576202	-19.7463626861572	-0.000355493422830477	0.00159255252219737	-0.00847235135734081	0.00256657530553639
1892	1.11752903461456	1.21752870082855	-20.0061016082764	0.0022419011220336	-0.00100484199356288	0.00289124972186983	0.00126787810586393
1893	0.468180358409882	0.892854392528534	-19.9411678314209	-3.08191010844894e-05	0.00451462110504508	-3.08191010844894e-05	0.00581331877037883
1894	1.11752903461456	0.892854392528534	-20.3957118988037	0.000293855206109583	0.00906006153672934	-0.00100484199356288	-0.00100484199356288
1895	1.7668776512146	0.892854392528534	-19.6164932250977	0.00613799272105098	0.00548864435404539	-0.00555028254166245	0.00548864435404539
1896	2.41622614860535	-0.0811685770750046	-19.3567523956299	0.00418994715437293	0.000618529506027699	0.00386527273803949	-0.00392691092565656
1897	1.11752903461456	0.243505731225014	-19.7463626861572	0.000943203864153475	0.00776136433705688	0.00613799272105098	-0.00100484199356288
1898	1.7668776512146	0.892854392528534	-19.7463626861572	0.00289124972186983	0.00354059832170606	0.00646266713738441	-0.00100484199356288
1899	0.468180358409882	0.568180024623871	-20.3957118988037	-0.00555028254166245	0.0022419011220336	-0.000680167751852423	0.000293855206109583
1900	3.06557488441467	-0.405842900276184	-19.5515575408936	-0.00165419070981443	-0.00522560812532902	-0.00522560812532902	0.00483929552137852
1901	1.7668776512146	0.243505731225014	-19.4866237640381	0.000618529506027699	-0.00555028254166245	0.00906006153672934	0.0022419011220336
1902	3.06557488441467	0.568180024623871	-20.1359710693359	-0.00230353930965066	0.00159255252219737	0.000618529506027699	-0.00392691092565656
1903	0.468180358409882	0.243505731225014	-20.5255813598633	0.00321592413820326	-0.00132951640989631	-0.00619963090866804	0.00711201597005129
1904	1.7668776512146	-0.0811685770750046	-20.4606456756592	-0.00295288790948689	-0.00522560812532902	0.00159255252219737	0.00581331877037883
1905	2.41622614860535	-0.405842900276184	-20.2658405303955	0.000943203864153475	-0.00587495695799589	-0.0117190945893526	0.00354059832170606
1906	3.06557488441467	-1.70454013347626	-20.0061016082764	-0.000355493422830477	-0.0100957229733467	-0.00295288790948689	0.0022419011220336
1907	1.7668776512146	0.243505731225014	-20.20090675354	-0.00879702530801296	-0.00457625929266214	-0.00132951640989631	-0.00132951640989631
1908	0.468180358409882	-0.405842900276184	-20.0710372924805	0.00418994715437293	-0.00360223650932312	-0.00360223650932312	0.00386527273803949
1909	2.41622614860535	-1.05519151687622	-20.3307762145996	-3.08191010844894e-05	-0.00425158534198999	0.00289124972186983	-0.00165419070981443
1910	1.7668776512146	-0.0811685770750046	-20.5255813598633	0.000618529506027699	-0.0107450718060136	-0.00749832857400179	0.00159255252219737
1911	2.41622614860535	-0.730517208576202	-20.0710372924805	0.00126787810586393	-0.00749832857400179	-0.000355493422830477	-0.00717365415766835
1912	2.41622614860535	-1.37986588478088	-19.8762321472168	-0.00327756232582033	-0.00555028254166245	0.00581331877037883	-0.00457625929266214
1913	1.7668776512146	-1.05519151687622	-19.9411678314209	0.00321592413820326	-0.00392691092565656	-0.0026282137259841	-0.0110697457566857
1914	2.41622614860535	-0.730517208576202	-19.8112964630127	-0.0026282137259841	0.00256657530553639	-0.00522560812532902	0.00289124972186983
1915	3.06557488441467	-0.730517208576202	-20.3957118988037	0.00483929552137852	-0.00684897974133492	-0.00392691092565656	0.00581331877037883
1916	1.11752903461456	-0.0811685770750046	-20.20090675354	0.00354059832170606	-0.0110697457566857	-0.0113944197073579	-3.08191010844894e-05
1917	1.7668776512146	0.892854392528534	-20.2658405303955	0.000943203864153475	0.00483929552137852	-0.00230353930965066	-0.00100484199356288
1918	1.7668776512146	0.892854392528534	-20.3957118988037	-0.000680167751852423	-0.00327756232582033	-0.00555028254166245	-0.00230353930965066
1919	3.06557488441467	-0.730517208576202	-19.8112964630127	-0.00230353930965066	0.0022419011220336	-0.0136671401560307	-0.00327756232582033
1920	0.468180358409882	1.54220294952393	-20.20090675354	-0.00230353930965066	0.000618529506027699	0.000943203864153475	0.00548864435404539
1921	2.41622614860535	0.568180024623871	-20.2658405303955	0.00418994715437293	0.00354059832170606	0.00354059832170606	-0.00165419070981443
1922	1.7668776512146	0.568180024623871	-20.1359710693359	0.00256657530553639	0.00776136433705688	-0.00230353930965066	0.000618529506027699
1923	3.714923620224	-0.0811685770750046	-20.0061016082764	-0.000355493422830477	0.00678734155371785	-0.00392691092565656	-3.08191010844894e-05
1924	2.41622614860535	-0.0811685770750046	-20.0710372924805	-0.00165419070981443	-0.00165419070981443	-0.0100957229733467	0.00548864435404539
1925	1.11752903461456	-0.0811685770750046	-19.8112964630127	0.000943203864153475	-0.00457625929266214	-3.08191010844894e-05	0.00483929552137852
1926	0.468180358409882	1.21752870082855	-20.3957118988037	0.00418994715437293	-0.000680167751852423	-0.00847235135734081	-0.00360223650932312
1927	1.7668776512146	-0.0811685770750046	-20.20090675354	-0.00457625929266214	0.00386527273803949	-0.00457625929266214	-0.000355493422830477
1928	1.7668776512146	0.892854392528534	-20.20090675354	-0.00230353930965066	0.00678734155371785	-0.000680167751852423	-0.00165419070981443
1929	2.41622614860535	0.568180024623871	-20.0061016082764	-0.00425158534198999	0.000618529506027699	-0.00782300252467394	0.00289124972186983
1930	1.7668776512146	0.568180024623871	-20.2658405303955	-0.00392691092565656	-0.00392691092565656	-0.00295288790948689	-0.00197886489331722
1931	-0.830516874790192	1.21752870082855	-19.9411678314209	-0.00230353930965066	-0.0026282137259841	-0.0107450718060136	0.00776136433705688
1932	-0.830516874790192	0.892854392528534	-20.3307762145996	-0.00652430532500148	0.00581331877037883	-0.00327756232582033	-0.00230353930965066
1933	-0.830516874790192	-0.0811685770750046	-20.1359710693359	-0.00587495695799589	0.00516396993771195	-0.00132951640989631	-0.00132951640989631
1934	-1.47986555099487	0.892854392528534	-20.2658405303955	-0.00847235135734081	0.00159255252219737	-0.0113944197073579	0.0113327819854021
1935	-2.12921404838562	1.21752870082855	-20.2658405303955	-0.00619963090866804	0.00516396993771195	0.00678734155371785	-0.00327756232582033
1936	-1.47986555099487	0.568180024623871	-20.4606456756592	-0.00490093370899558	-0.00100484199356288	0.00289124972186983	0.00743668992072344
1937	-0.830516874790192	0.243505731225014	-20.20090675354	-0.00814767740666866	0.00711201597005129	-0.00587495695799589	-0.00392691092565656
1938	1.11752903461456	-0.730517208576202	-20.3307762145996	-0.00619963090866804	0.00646266713738441	0.000618529506027699	0.00386527273803949
1939	-1.47986555099487	1.21752870082855	-20.5255813598633	-0.0104203969240189	0.00191722682211548	0.000293855206109583	-0.00652430532500148
1940	0.468180358409882	-0.0811685770750046	-20.20090675354	-0.00360223650932312	-0.000355493422830477	-0.00555028254166245	0.00418994715437293
1941	-1.47986555099487	0.892854392528534	-20.3957118988037	-0.00295288790948689	-0.00100484199356288	-0.00555028254166245	-0.00197886489331722
1942	-0.830516874790192	1.21752870082855	-20.20090675354	-0.00652430532500148	0.00841071270406246	-0.00327756232582033	-3.08191010844894e-05
1943	-1.47986555099487	1.54220294952393	-20.1359710693359	-0.00230353930965066	0.00678734155371785	-0.000680167751852423	-0.00425158534198999
1944	0.468180358409882	0.892854392528534	-20.3957118988037	-0.00522560812532902	-0.00295288790948689	-0.00360223650932312	-0.00717365415766835
1945	-0.181168273091316	0.892854392528534	-20.3957118988037	-0.0026282137259841	-0.00100484199356288	-0.00717365415766835	-0.00555028254166245
1946	2.41622614860535	-0.405842900276184	-20.0061016082764	0.00159255252219737	0.00126787810586393	0.00256657530553639	0.000293855206109583
1947	-0.181168273091316	0.568180024623871	-20.0710372924805	-0.00100484199356288	0.00354059832170606	0.00159255252219737	-0.0123684434220195
1948	1.11752903461456	-0.405842900276184	-19.9411678314209	0.00483929552137852	0.0022419011220336	-0.00360223650932312	-0.0026282137259841
1949	1.11752903461456	0.568180024623871	-20.2658405303955	-3.08191010844894e-05	0.00711201597005129	0.00126787810586393	0.000293855206109583
1950	2.41622614860535	0.568180024623871	-20.1359710693359	0.00256657530553639	-0.00425158534198999	-0.00327756232582033	0.00483929552137852
1951	3.06557488441467	0.243505731225014	-20.2658405303955	0.00678734155371785	0.00548864435404539	-0.00814767740666866	-0.00490093370899558
1952	0.468180358409882	0.892854392528534	-20.5905151367188	-0.00165419070981443	0.000943203864153475	0.00256657530553639	-0.00522560812532902
1953	1.7668776512146	0.568180024623871	-20.5905151367188	0.000943203864153475	0.0022419011220336	0.00483929552137852	0.00743668992072344
1954	0.468180358409882	1.21752870082855	-20.3307762145996	-0.0026282137259841	0.000618529506027699	-0.00555028254166245	0.000943203864153475
1955	2.41622614860535	0.892854392528534	-20.5905151367188	0.00483929552137852	0.00256657530553639	0.00191722682211548	-3.08191010844894e-05
1956	1.7668776512146	-0.405842900276184	-20.5905151367188	0.00808603875339031	0.00126787810586393	-0.00360223650932312	0.000943203864153475
1957	1.7668776512146	0.892854392528534	-20.4606456756592	-0.0026282137259841	0.00418994715437293	-0.00425158534198999	-0.0026282137259841
1958	1.11752903461456	1.21752870082855	-20.4606456756592	-0.0026282137259841	0.00418994715437293	-0.00327756232582033	0.00126787810586393
1959	3.06557488441467	0.568180024623871	-20.3957118988037	0.0022419011220336	0.00191722682211548	-0.0139918150380254	-0.00327756232582033
1960	1.7668776512146	1.86687731742859	-20.0710372924805	-0.00360223650932312	-0.00490093370899558	-0.00295288790948689	-3.08191010844894e-05
1961	4.36427211761475	-0.405842900276184	-20.3957118988037	0.00451462110504508	0.00321592413820326	-0.00360223650932312	0.000943203864153475
1962	2.41622614860535	0.243505731225014	-20.4606456756592	-0.00360223650932312	-0.00295288790948689	-0.00490093370899558	-0.00457625929266214
1963	2.41622614860535	-0.405842900276184	-20.3957118988037	0.000293855206109583	0.00678734155371785	-0.00814767740666866	0.00354059832170606
1964	2.41622614860535	0.568180024623871	-20.3957118988037	-0.000355493422830477	0.00256657530553639	-0.00652430532500148	-0.00327756232582033
1965	3.06557488441467	-0.0811685770750046	-20.1359710693359	-0.000355493422830477	-0.00587495695799589	-0.00490093370899558	0.00159255252219737
1966	1.7668776512146	1.54220294952393	-20.4606456756592	0.000618529506027699	-0.000355493422830477	-0.00392691092565656	-0.00100484199356288
1967	2.41622614860535	0.892854392528534	-20.8502559661865	-0.00360223650932312	0.00418994715437293	-0.0104203969240189	0.00191722682211548
1968	2.41622614860535	1.54220294952393	-20.6554508209229	0.000618529506027699	0.00516396993771195	-0.00197886489331722	-0.0026282137259841
1969	3.06557488441467	-0.0811685770750046	-20.5905151367188	-0.00392691092565656	-0.000680167751852423	-0.0113944197073579	0.00289124972186983
1970	0.468180358409882	0.892854392528534	-20.6554508209229	-0.00100484199356288	0.00289124972186983	0.00256657530553639	-0.00165419070981443
1971	4.36427211761475	-0.0811685770750046	-20.0061016082764	0.00483929552137852	-0.00100484199356288	0.00126787810586393	-3.08191010844894e-05
1972	2.41622614860535	-0.0811685770750046	-20.0061016082764	0.00418994715437293	0.00581331877037883	-0.00327756232582033	-0.00457625929266214
1973	1.7668776512146	-0.0811685770750046	-20.2658405303955	-0.00295288790948689	0.00159255252219737	0.00516396993771195	0.00386527273803949
1974	2.41622614860535	-0.0811685770750046	-20.3957118988037	0.00256657530553639	0.00451462110504508	-0.00165419070981443	0.00321592413820326
1975	2.41622614860535	-0.0811685770750046	-20.20090675354	0.000618529506027699	0.00126787810586393	-0.00912170019000769	0.000618529506027699
1976	1.7668776512146	0.243505731225014	-19.9411678314209	0.000618529506027699	-0.00132951640989631	0.00711201597005129	0.00159255252219737
1977	0.468180358409882	0.892854392528534	-19.6164932250977	0.00451462110504508	0.00548864435404539	-0.00295288790948689	-0.000680167751852423
1978	3.06557488441467	-0.405842900276184	-19.5515575408936	-0.00165419070981443	0.0022419011220336	-0.00587495695799589	0.000943203864153475
1979	1.7668776512146	-0.405842900276184	-20.3307762145996	-0.00782300252467394	-0.000680167751852423	-0.00457625929266214	-0.00230353930965066
1980	3.06557488441467	0.243505731225014	-20.3957118988037	-0.000680167751852423	0.00159255252219737	-0.00944637414067984	0.00418994715437293
1981	1.11752903461456	0.892854392528534	-20.2658405303955	-0.00100484199356288	-0.00360223650932312	-0.000680167751852423	-0.00165419070981443
1982	0.468180358409882	0.892854392528534	-19.6164932250977	-0.00457625929266214	0.00289124972186983	-0.00587495695799589	0.00321592413820326
1983	1.11752903461456	1.21752870082855	-19.6164932250977	-0.0026282137259841	-0.00847235135734081	-0.000355493422830477	-0.00847235135734081
1984	1.11752903461456	-0.405842900276184	-20.20090675354	-0.00490093370899558	-0.00684897974133492	-0.00782300252467394	-0.0026282137259841
1985	1.11752903461456	0.243505731225014	-20.4606456756592	-0.00392691092565656	-0.00490093370899558	-0.0026282137259841	-0.00392691092565656
1986	2.41622614860535	-1.37986588478088	-19.9411678314209	-0.00100484199356288	-0.00295288790948689	-0.00425158534198999	-0.00392691092565656
1987	2.41622614860535	-1.05519151687622	-20.0710372924805	0.00126787810586393	-0.0026282137259841	-0.00295288790948689	-0.0126931173726916
1988	3.06557488441467	-1.70454013347626	-20.0710372924805	0.00289124972186983	-0.0100957229733467	-0.00100484199356288	-0.0026282137259841
1989	1.11752903461456	-1.05519151687622	-19.8762321472168	-0.00457625929266214	-0.00132951640989631	-0.0139918150380254	-0.00717365415766835
1990	2.41622614860535	-1.37986588478088	-20.1359710693359	-0.00425158534198999	-0.00652430532500148	-0.00522560812532902	0.000618529506027699
1991	2.41622614860535	-0.730517208576202	-20.3957118988037	-3.08191010844894e-05	-0.00327756232582033	-0.00490093370899558	-0.00619963090866804
1992	0.468180358409882	-0.405842900276184	-20.3307762145996	-0.00197886489331722	-0.0107450718060136	0.00418994715437293	-0.00360223650932312
1993	3.06557488441467	-0.730517208576202	-20.0710372924805	0.000618529506027699	-0.00490093370899558	0.00613799272105098	-0.00327756232582033
1994	1.7668776512146	-0.730517208576202	-20.0061016082764	-0.00425158534198999	-0.00717365415766835	-0.0026282137259841	-0.00197886489331722
1995	1.7668776512146	-0.0811685770750046	-20.0061016082764	0.00159255252219737	-0.00132951640989631	-0.00684897974133492	-0.0110697457566857
1996	1.11752903461456	-0.0811685770750046	-20.5905151367188	-0.00457625929266214	-0.00619963090866804	0.00256657530553639	-0.00327756232582033
1997	3.06557488441467	-1.05519151687622	-19.7463626861572	-0.00165419070981443	0.000618529506027699	-0.00587495695799589	-0.00555028254166245
1998	2.41622614860535	-0.405842900276184	-20.1359710693359	-0.000355493422830477	0.00354059832170606	0.00581331877037883	-0.00132951640989631
1999	1.7668776512146	0.568180024623871	-20.2658405303955	-0.00165419070981443	-0.00197886489331722	-0.00912170019000769	-0.00425158534198999
2000	2.41622614860535	-0.405842900276184	-19.9411678314209	0.0022419011220336	-0.000355493422830477	-0.00392691092565656	-0.00749832857400179
[truncated: 5,040 more rows]
