# Supplementary material for: Precise instruction and consideration of the vertical and horizontal force component increases validity and reliability of the 90:20 Isometric Posterior Chain Test
Source: PLoS One. 2024 Oct 28;19(10):e0312843. doi: 10.1371/journal.pone.0312843 (PMC11515970; doi:10.1371/journal.pone.0312843)
Supplement: S1 File — (ZIP) [file pone.0312843.s001.zip › S1_Raw_Data/M1_P24_iso_2.csv]

1	-0.181168273091316	-0.730517208576202	-18.9671440124512	0.000618529506027699	0.0106834331527352	0.00159255252219737	0.00548864435404539
2	1.11752903461456	-0.0811685770750046	-18.9671440124512	-0.00749832857400179	0.00418994715437293	-0.0107450718060136	0.0022419011220336
3	1.11752903461456	-0.730517208576202	-18.8372745513916	0.000293855206109583	0.00386527273803949	-0.00782300252467394	0.00516396993771195
4	1.11752903461456	-0.405842900276184	-18.7723388671875	0.000943203864153475	-0.00360223650932312	-3.08191010844894e-05	-0.00652430532500148
5	-0.830516874790192	0.568180024623871	-18.8372745513916	0.00321592413820326	-0.0026282137259841	-0.00522560812532902	0.00613799272105098
6	-0.830516874790192	0.568180024623871	-18.9022083282471	-0.00684897974133492	-0.00197886489331722	-0.00327756232582033	0.00159255252219737
7	-0.830516874790192	-0.405842900276184	-18.7723388671875	-0.00230353930965066	0.00256657530553639	-0.00360223650932312	0.00906006153672934
8	-2.12921404838562	0.568180024623871	-19.1619491577148	-0.00457625929266214	-0.00652430532500148	0.000618529506027699	0.000293855206109583
9	-0.830516874790192	-0.730517208576202	-18.7723388671875	-0.00197886489331722	-0.00457625929266214	-0.0026282137259841	-0.00490093370899558
10	-2.12921404838562	0.568180024623871	-18.7723388671875	0.00386527273803949	0.00126787810586393	-0.00230353930965066	-0.00912170019000769
11	-0.830516874790192	-1.05519151687622	-18.5775356292725	-0.0156151866540313	0.00191722682211548	0.000618529506027699	0.00321592413820326
12	-1.47986555099487	-0.405842900276184	-18.707405090332	-0.0139918150380254	0.00548864435404539	0.00159255252219737	-3.08191010844894e-05
13	-1.47986555099487	0.243505731225014	-19.2268829345703	-0.00847235135734081	0.00191722682211548	-0.00587495695799589	-0.00230353930965066
14	-2.12921404838562	-0.0811685770750046	-19.0970134735107	-0.0107450718060136	0.00386527273803949	0.00841071270406246	-0.00295288790948689
15	-1.47986555099487	-0.0811685770750046	-19.0970134735107	-0.00100484199356288	0.00321592413820326	0.00581331877037883	0.00354059832170606
16	1.11752903461456	-0.0811685770750046	-18.8372745513916	-0.0100957229733467	0.00613799272105098	-0.00327756232582033	0.0103587592020631
17	-1.47986555099487	-0.0811685770750046	-18.7723388671875	-0.00814767740666866	0.00548864435404539	-0.000355493422830477	0.00841071270406246
18	-0.830516874790192	0.568180024623871	-18.8372745513916	-0.00782300252467394	-0.000355493422830477	-0.00425158534198999	-0.00230353930965066
19	-0.830516874790192	0.243505731225014	-19.0320796966553	-0.00425158534198999	0.000618529506027699	0.00191722682211548	0.00321592413820326
20	1.11752903461456	-0.405842900276184	-19.1619491577148	-0.000680167751852423	0.00841071270406246	-0.00490093370899558	0.00418994715437293
21	-0.181168273091316	0.892854392528534	-18.8372745513916	-0.00814767740666866	0.0100340843200684	0.00321592413820326	0.00516396993771195
22	-0.181168273091316	0.568180024623871	-18.7723388671875	-0.00587495695799589	0.00321592413820326	-0.0104203969240189	-0.00100484199356288
23	-0.181168273091316	0.568180024623871	-18.7723388671875	-0.00230353930965066	-0.0026282137259841	-0.00197886489331722	-0.00749832857400179
24	0.468180358409882	0.243505731225014	-18.707405090332	0.00159255252219737	-0.00619963090866804	-0.00457625929266214	-0.00587495695799589
25	-0.181168273091316	0.892854392528534	-19.1619491577148	-0.00165419070981443	0.00613799272105098	-0.00814767740666866	0.00126787810586393
26	1.7668776512146	-1.05519151687622	-18.9022083282471	-0.00100484199356288	0.00418994715437293	-0.00522560812532902	-0.00132951640989631
27	0.468180358409882	-0.0811685770750046	-18.9671440124512	-0.00457625929266214	0.00483929552137852	-0.00360223650932312	-0.00360223650932312
28	1.7668776512146	-0.405842900276184	-18.707405090332	0.00418994715437293	-0.00132951640989631	-0.00425158534198999	-3.08191010844894e-05
29	1.11752903461456	-0.730517208576202	-18.5125999450684	-0.00230353930965066	-0.00360223650932312	-0.00490093370899558	-0.00230353930965066
30	-0.181168273091316	0.568180024623871	-18.8372745513916	0.00516396993771195	0.0100340843200684	0.0022419011220336	0.00159255252219737
31	1.11752903461456	0.243505731225014	-19.2268829345703	0.00711201597005129	0.00581331877037883	0.00191722682211548	0.0145795252174139
32	1.7668776512146	-0.730517208576202	-18.9671440124512	0.000618529506027699	0.00776136433705688	0.00289124972186983	-0.00132951640989631
33	2.41622614860535	-0.730517208576202	-18.9022083282471	0.00386527273803949	0.00743668992072344	-0.00457625929266214	-0.000680167751852423
34	2.41622614860535	-0.405842900276184	-18.9022083282471	-0.00360223650932312	-0.00132951640989631	-0.00717365415766835	-0.00197886489331722
35	3.06557488441467	-0.0811685770750046	-18.707405090332	0.00321592413820326	0.00483929552137852	-0.00197886489331722	0.00256657530553639
36	1.7668776512146	-0.730517208576202	-18.7723388671875	-0.00652430532500148	0.00354059832170606	-0.00977104809135199	0.00808603875339031
37	1.7668776512146	0.243505731225014	-19.3567523956299	0.00613799272105098	-0.000355493422830477	-0.0182125810533762	0.00159255252219737
38	1.7668776512146	-0.0811685770750046	-19.2918186187744	0.00548864435404539	0.00354059832170606	-0.00944637414067984	-0.00100484199356288
39	1.7668776512146	0.892854392528534	-19.3567523956299	0.00483929552137852	-0.00392691092565656	-0.00457625929266214	-0.00295288790948689
40	2.41622614860535	-0.0811685770750046	-19.0970134735107	-0.00100484199356288	0.00808603875339031	-3.08191010844894e-05	-0.00100484199356288
41	2.41622614860535	-0.405842900276184	-18.8372745513916	-0.00555028254166245	0.00808603875339031	-0.00879702530801296	0.00808603875339031
42	1.11752903461456	0.568180024623871	-19.1619491577148	-0.00684897974133492	0.00906006153672934	-0.00587495695799589	-0.00327756232582033
43	1.11752903461456	0.568180024623871	-19.2918186187744	0.0022419011220336	0.01100810803473	-0.0120437685400248	0.00256657530553639
44	2.41622614860535	0.243505731225014	-19.4866237640381	0.00386527273803949	-0.00230353930965066	-0.00717365415766835	-0.00749832857400179
45	1.11752903461456	-0.405842900276184	-18.9671440124512	-0.00555028254166245	-3.08191010844894e-05	-0.00132951640989631	0.00451462110504508
46	-0.181168273091316	-0.405842900276184	-18.9671440124512	-0.000355493422830477	0.00354059832170606	-0.00360223650932312	0.00516396993771195
47	-0.181168273091316	0.243505731225014	-18.9671440124512	-0.00619963090866804	0.0103587592020631	0.000293855206109583	0.000293855206109583
48	-0.181168273091316	0.568180024623871	-18.9022083282471	0.00256657530553639	0.00451462110504508	-0.0123684434220195	-0.00847235135734081
49	-0.181168273091316	0.568180024623871	-19.0970134735107	0.00126787810586393	-0.00165419070981443	0.00354059832170606	-0.00879702530801296
50	1.7668776512146	-0.730517208576202	-18.9671440124512	0.00483929552137852	-0.000680167751852423	0.00159255252219737	-0.00360223650932312
51	-0.181168273091316	0.892854392528534	-19.1619491577148	-0.00425158534198999	0.00451462110504508	0.00451462110504508	0.00678734155371785
52	1.7668776512146	-0.730517208576202	-19.0970134735107	-0.00197886489331722	0.00321592413820326	0.00743668992072344	0.00126787810586393
53	1.11752903461456	-0.730517208576202	-18.9671440124512	0.00191722682211548	0.00191722682211548	-0.00360223650932312	0.000943203864153475
54	3.06557488441467	-1.05519151687622	-18.707405090332	-0.00100484199356288	0.00126787810586393	-0.00717365415766835	-0.00457625929266214
55	1.7668776512146	-0.730517208576202	-18.9671440124512	-0.00165419070981443	-0.000680167751852423	0.00191722682211548	-0.00522560812532902
56	4.36427211761475	-1.05519151687622	-18.9671440124512	-0.00490093370899558	0.00386527273803949	-0.00392691092565656	0.00873538758605719
57	0.468180358409882	-0.405842900276184	-18.9022083282471	-0.00847235135734081	0.00418994715437293	0.000618529506027699	0.00256657530553639
58	1.11752903461456	0.243505731225014	-19.0970134735107	0.00678734155371785	0.00418994715437293	-0.00295288790948689	-0.0026282137259841
59	1.7668776512146	-0.730517208576202	-18.9671440124512	0.0022419011220336	0.000943203864153475	-0.00490093370899558	0.000943203864153475
60	0.468180358409882	-0.0811685770750046	-18.9022083282471	0.00743668992072344	0.00808603875339031	0.000618529506027699	0.000293855206109583
61	0.468180358409882	0.243505731225014	-19.0320796966553	0.000293855206109583	0.00289124972186983	-0.00197886489331722	0.000943203864153475
62	1.11752903461456	-0.730517208576202	-18.8372745513916	0.000618529506027699	-0.000355493422830477	-0.000680167751852423	0.000293855206109583
63	0.468180358409882	-0.0811685770750046	-19.1619491577148	0.00451462110504508	-0.0123684434220195	-0.00522560812532902	-0.00814767740666866
64	-0.181168273091316	-0.405842900276184	-18.9671440124512	0.00321592413820326	-0.00392691092565656	0.0022419011220336	-0.00522560812532902
65	1.11752903461456	-1.37986588478088	-18.8372745513916	0.00159255252219737	-0.0143164889886975	0.00321592413820326	-0.00847235135734081
66	1.11752903461456	-2.02921438217163	-18.6424694061279	-0.00197886489331722	-0.00457625929266214	0.00159255252219737	0.00646266713738441
67	1.7668776512146	-2.02921438217163	-18.9022083282471	-0.00132951640989631	-0.0107450718060136	-0.000355493422830477	-0.0026282137259841
68	1.11752903461456	-2.02921438217163	-18.9022083282471	0.0022419011220336	-0.00717365415766835	-0.00230353930965066	-0.00327756232582033
69	1.11752903461456	-1.05519151687622	-19.0970134735107	0.00289124972186983	-0.00847235135734081	0.00386527273803949	-0.00490093370899558
70	1.7668776512146	-1.37986588478088	-18.9022083282471	-0.00457625929266214	0.00159255252219737	-0.0026282137259841	-0.00295288790948689
71	2.41622614860535	-1.37986588478088	-18.7723388671875	0.000618529506027699	0.00418994715437293	-0.00522560812532902	0.00776136433705688
72	0.468180358409882	-0.0811685770750046	-19.2918186187744	-0.0026282137259841	-0.000680167751852423	-0.00522560812532902	0.00256657530553639
73	0.468180358409882	0.243505731225014	-19.0970134735107	-3.08191010844894e-05	-0.00392691092565656	-0.0026282137259841	0.0022419011220336
74	-0.181168273091316	0.243505731225014	-19.2268829345703	-0.00132951640989631	-0.00457625929266214	0.00159255252219737	-0.00165419070981443
75	0.468180358409882	-0.0811685770750046	-19.1619491577148	0.00386527273803949	0.00743668992072344	0.00581331877037883	0.00418994715437293
76	1.7668776512146	-0.405842900276184	-18.9022083282471	0.00126787810586393	0.00289124972186983	-0.00847235135734081	-0.00100484199356288
77	1.11752903461456	-0.0811685770750046	-18.5125999450684	-3.08191010844894e-05	-0.00360223650932312	-0.00782300252467394	-0.00522560812532902
78	-0.181168273091316	0.568180024623871	-19.0970134735107	-0.00132951640989631	0.000943203864153475	-0.00392691092565656	0.000943203864153475
79	1.7668776512146	0.243505731225014	-19.0970134735107	0.00678734155371785	0.00386527273803949	-0.00360223650932312	0.000943203864153475
80	-0.181168273091316	0.243505731225014	-18.707405090332	0.00646266713738441	0.00776136433705688	-0.00132951640989631	-0.00165419070981443
81	0.468180358409882	-0.730517208576202	-18.7723388671875	0.000293855206109583	0.00646266713738441	0.00451462110504508	0.00321592413820326
82	-0.830516874790192	0.568180024623871	-19.0970134735107	-0.000355493422830477	0.00191722682211548	-0.00392691092565656	-0.00490093370899558
83	-0.830516874790192	0.568180024623871	-18.9671440124512	-0.00425158534198999	0.000943203864153475	-0.00230353930965066	0.00354059832170606
84	-0.830516874790192	0.243505731225014	-19.421688079834	-0.00132951640989631	0.00289124972186983	0.000618529506027699	-0.0120437685400248
85	-0.830516874790192	0.568180024623871	-19.3567523956299	-0.00717365415766835	-0.00100484199356288	-0.00457625929266214	0.00451462110504508
86	-0.181168273091316	-0.730517208576202	-18.9022083282471	-0.00587495695799589	0.00841071270406246	0.00776136433705688	0.00841071270406246
87	-2.12921404838562	-0.730517208576202	-18.8372745513916	-0.00847235135734081	0.00613799272105098	-0.00522560812532902	-0.00230353930965066
88	-1.47986555099487	0.243505731225014	-18.9671440124512	-0.00327756232582033	-0.00100484199356288	-0.00230353930965066	0.00354059832170606
89	-0.830516874790192	-0.730517208576202	-18.6424694061279	0.00126787810586393	0.00159255252219737	0.0022419011220336	-0.00100484199356288
90	-2.12921404838562	0.568180024623871	-19.2918186187744	-0.0100957229733467	0.00711201597005129	0.00743668992072344	-3.08191010844894e-05
91	-0.830516874790192	-0.0811685770750046	-19.2918186187744	-0.0113944197073579	0.00321592413820326	0.00548864435404539	0.0116574559360743
92	0.468180358409882	-0.730517208576202	-19.0320796966553	-0.00587495695799589	0.00191722682211548	-0.00587495695799589	0.0022419011220336
93	0.468180358409882	-0.405842900276184	-18.9671440124512	-0.00100484199356288	0.00126787810586393	-0.000355493422830477	0.00743668992072344
94	0.468180358409882	-0.405842900276184	-18.707405090332	-0.0026282137259841	-0.00457625929266214	-0.00619963090866804	0.00256657530553639
95	1.11752903461456	-0.405842900276184	-18.7723388671875	-0.00879702530801296	0.00581331877037883	0.00386527273803949	0.00451462110504508
96	1.11752903461456	-0.730517208576202	-19.0970134735107	-3.08191010844894e-05	0.00581331877037883	-0.00619963090866804	0.00159255252219737
97	0.468180358409882	0.243505731225014	-19.2268829345703	0.000618529506027699	0.00613799272105098	-0.0113944197073579	0.00418994715437293
98	0.468180358409882	-0.405842900276184	-18.9022083282471	0.00808603875339031	0.00159255252219737	-3.08191010844894e-05	-0.00165419070981443
99	-0.181168273091316	-0.0811685770750046	-18.707405090332	-0.00100484199356288	0.000618529506027699	0.00191722682211548	-0.00197886489331722
100	0.468180358409882	0.568180024623871	-18.8372745513916	-0.00197886489331722	0.00289124972186983	0.00581331877037883	0.00581331877037883
101	1.11752903461456	0.892854392528534	-18.7723388671875	-0.00619963090866804	0.00938473641872406	0.00191722682211548	0.000618529506027699
102	1.7668776512146	-0.405842900276184	-18.8372745513916	-0.00749832857400179	0.00646266713738441	0.000943203864153475	0.00581331877037883
103	1.7668776512146	-0.405842900276184	-19.0970134735107	0.00938473641872406	-0.00490093370899558	-0.0113944197073579	-0.00132951640989631
104	3.06557488441467	-0.0811685770750046	-18.8372745513916	0.00289124972186983	-0.00327756232582033	-0.0113944197073579	0.00159255252219737
105	1.7668776512146	-0.730517208576202	-18.7723388671875	-0.00165419070981443	0.00906006153672934	0.00613799272105098	-3.08191010844894e-05
106	-0.181168273091316	-0.730517208576202	-18.6424694061279	0.000943203864153475	0.00678734155371785	-0.000355493422830477	0.00646266713738441
107	1.11752903461456	-0.0811685770750046	-18.9022083282471	0.000293855206109583	0.00646266713738441	-0.00522560812532902	0.00159255252219737
108	3.06557488441467	-0.730517208576202	-19.1619491577148	0.0022419011220336	-0.00457625929266214	-0.00295288790948689	0.00841071270406246
109	1.11752903461456	0.568180024623871	-19.3567523956299	0.00159255252219737	-0.00165419070981443	-0.00847235135734081	-0.00197886489331722
110	1.7668776512146	-0.405842900276184	-19.0320796966553	0.00743668992072344	0.00289124972186983	0.00418994715437293	0.00256657530553639
111	2.41622614860535	-0.0811685770750046	-19.3567523956299	-0.00522560812532902	0.00743668992072344	-0.00749832857400179	0.0100340843200684
112	0.468180358409882	0.568180024623871	-18.9022083282471	-0.00717365415766835	-0.00165419070981443	0.00321592413820326	0.00321592413820326
113	0.468180358409882	0.892854392528534	-19.0320796966553	-0.00165419070981443	0.00613799272105098	-0.00197886489331722	0.00711201597005129
114	0.468180358409882	0.892854392528534	-19.421688079834	0.01100810803473	0.00126787810586393	-0.00457625929266214	-0.00230353930965066
115	2.41622614860535	-0.0811685770750046	-19.2268829345703	-0.00197886489331722	0.00191722682211548	-0.00587495695799589	0.000943203864153475
116	1.11752903461456	-0.0811685770750046	-19.2918186187744	-0.00197886489331722	0.0022419011220336	0.00483929552137852	0.00548864435404539
117	-0.181168273091316	0.243505731225014	-19.1619491577148	-0.00327756232582033	-0.00132951640989631	-0.00100484199356288	-0.00230353930965066
118	-0.181168273091316	0.892854392528534	-19.0320796966553	0.000293855206109583	-0.00392691092565656	-0.000355493422830477	-0.00912170019000769
119	1.11752903461456	0.568180024623871	-19.0970134735107	0.00906006153672934	0.00808603875339031	-0.00392691092565656	0.00418994715437293
120	1.7668776512146	-0.0811685770750046	-18.9671440124512	-0.00425158534198999	-0.00132951640989631	-0.00132951640989631	-0.00652430532500148
121	-0.181168273091316	0.568180024623871	-19.0970134735107	0.000293855206109583	0.00808603875339031	-0.000355493422830477	0.00386527273803949
122	0.468180358409882	0.243505731225014	-18.9022083282471	0.00646266713738441	0.00906006153672934	0.00483929552137852	-0.0104203969240189
123	1.7668776512146	-0.405842900276184	-18.707405090332	-0.00360223650932312	-0.00132951640989631	0.00386527273803949	0.000943203864153475
124	2.41622614860535	-0.730517208576202	-18.5125999450684	0.0100340843200684	0.00256657530553639	-0.00392691092565656	-3.08191010844894e-05
125	2.41622614860535	-0.730517208576202	-18.7723388671875	-0.000680167751852423	0.00354059832170606	-0.00457625929266214	-0.0026282137259841
126	1.7668776512146	-0.405842900276184	-18.8372745513916	0.00418994715437293	0.00646266713738441	0.00256657530553639	0.00646266713738441
127	0.468180358409882	-0.0811685770750046	-19.1619491577148	-0.00587495695799589	0.00289124972186983	-0.00782300252467394	0.00191722682211548
128	1.7668776512146	-1.37986588478088	-18.9022083282471	-0.00879702530801296	-0.0026282137259841	-0.00100484199356288	0.000943203864153475
129	1.11752903461456	-1.05519151687622	-18.8372745513916	0.00613799272105098	0.000618529506027699	-0.00425158534198999	0.00354059832170606
130	1.11752903461456	-0.405842900276184	-19.0970134735107	-0.0026282137259841	-0.00197886489331722	0.00483929552137852	0.00386527273803949
131	0.468180358409882	-0.730517208576202	-19.1619491577148	-0.00555028254166245	0.00289124972186983	0.00289124972186983	0.00321592413820326
132	1.7668776512146	-1.70454013347626	-18.9671440124512	-0.000680167751852423	-0.00652430532500148	-0.0152905117720366	0.00321592413820326
133	1.11752903461456	-1.05519151687622	-18.8372745513916	-0.0026282137259841	-0.00555028254166245	0.00711201597005129	-0.00360223650932312
134	1.11752903461456	-0.405842900276184	-18.9671440124512	0.00970941036939621	-0.0117190945893526	-0.00587495695799589	0.00191722682211548
135	1.7668776512146	-0.405842900276184	-18.8372745513916	0.0022419011220336	-0.00717365415766835	0.000943203864153475	-0.00879702530801296
136	2.41622614860535	-1.70454013347626	-18.5775356292725	-0.00295288790948689	-0.00327756232582033	-0.00230353930965066	0.00256657530553639
137	2.41622614860535	-1.70454013347626	-18.9671440124512	0.00191722682211548	0.000293855206109583	-0.00100484199356288	-0.00295288790948689
138	-0.181168273091316	-0.730517208576202	-18.8372745513916	-0.00230353930965066	-0.0110697457566857	-0.00619963090866804	-0.00230353930965066
139	0.468180358409882	-0.405842900276184	-19.1619491577148	0.00191722682211548	-0.0104203969240189	0.00126787810586393	-0.00392691092565656
140	1.7668776512146	-1.37986588478088	-18.5775356292725	-0.00165419070981443	-0.00100484199356288	-0.00197886489331722	-0.00360223650932312
141	1.11752903461456	-1.05519151687622	-18.707405090332	0.012956153601408	-0.00425158534198999	0.00289124972186983	-0.00100484199356288
142	0.468180358409882	-0.0811685770750046	-18.9022083282471	-0.00132951640989631	-0.00360223650932312	-0.00295288790948689	0.00191722682211548
143	-0.181168273091316	0.243505731225014	-19.2918186187744	0.00289124972186983	0.0022419011220336	-0.00457625929266214	-0.00490093370899558
144	-0.830516874790192	0.243505731225014	-19.0320796966553	0.00906006153672934	0.000293855206109583	-0.00165419070981443	0.000943203864153475
145	-0.181168273091316	0.243505731225014	-19.0320796966553	0.00548864435404539	0.00418994715437293	0.00548864435404539	-0.00814767740666866
146	-0.181168273091316	0.568180024623871	-19.0320796966553	0.00451462110504508	0.00873538758605719	0.000293855206109583	0.00516396993771195
147	1.7668776512146	-1.05519151687622	-18.6424694061279	-0.0026282137259841	-0.00360223650932312	-0.00912170019000769	0.00808603875339031
148	-0.830516874790192	0.892854392528534	-18.9671440124512	0.00126787810586393	0.00451462110504508	-0.0107450718060136	0.00321592413820326
149	1.7668776512146	-0.730517208576202	-18.9022083282471	-0.00392691092565656	-0.00230353930965066	-0.00392691092565656	0.00289124972186983
150	-0.830516874790192	0.568180024623871	-19.0970134735107	-0.00392691092565656	-0.000355493422830477	0.00321592413820326	-0.00944637414067984
151	-0.830516874790192	-0.730517208576202	-18.7723388671875	-0.00165419070981443	0.000293855206109583	-0.00684897974133492	0.00776136433705688
152	1.11752903461456	-0.0811685770750046	-18.7723388671875	-0.00555028254166245	-0.00100484199356288	0.000293855206109583	0.00354059832170606
153	1.11752903461456	-1.05519151687622	-18.6424694061279	-0.00782300252467394	-0.00457625929266214	-0.00587495695799589	0.0022419011220336
154	1.11752903461456	-0.0811685770750046	-18.9022083282471	-0.00684897974133492	0.000293855206109583	-0.00490093370899558	-0.00619963090866804
155	-1.47986555099487	-0.0811685770750046	-19.0970134735107	-0.00684897974133492	-0.000355493422830477	-0.00522560812532902	0.00321592413820326
156	-3.42791152000427	1.21752870082855	-19.421688079834	-0.00619963090866804	0.00776136433705688	-0.000680167751852423	0.00776136433705688
157	-0.181168273091316	-0.405842900276184	-18.8372745513916	-0.0143164889886975	0.000293855206109583	-0.00749832857400179	0.00938473641872406
158	-0.181168273091316	-0.730517208576202	-18.7723388671875	-0.0117190945893526	0.00483929552137852	0.00678734155371785	-0.00132951640989631
159	-0.181168273091316	-0.730517208576202	-18.8372745513916	-0.00587495695799589	0.00581331877037883	-0.00295288790948689	0.00126787810586393
160	-2.12921404838562	0.243505731225014	-19.2918186187744	-0.00327756232582033	0.00256657530553639	0.00354059832170606	-0.000355493422830477
161	-0.181168273091316	-0.730517208576202	-19.0320796966553	-0.00457625929266214	0.00354059832170606	0.00386527273803949	0.00191722682211548
162	-0.181168273091316	-0.0811685770750046	-19.421688079834	-0.00555028254166245	-0.00132951640989631	0.00159255252219737	0.00321592413820326
163	-1.47986555099487	0.568180024623871	-19.421688079834	-0.00132951640989631	-3.08191010844894e-05	-0.00230353930965066	-0.00197886489331722
164	-0.830516874790192	-0.405842900276184	-19.2268829345703	0.00386527273803949	-3.08191010844894e-05	-0.000680167751852423	-0.00425158534198999
165	-0.181168273091316	0.568180024623871	-18.8372745513916	0.00970941036939621	0.00581331877037883	0.00516396993771195	0.00191722682211548
166	0.468180358409882	0.568180024623871	-19.2918186187744	-0.00360223650932312	0.00646266713738441	0.00126787810586393	-0.000680167751852423
167	1.7668776512146	-0.405842900276184	-18.9671440124512	-0.00749832857400179	0.00126787810586393	-0.00490093370899558	-0.00360223650932312
168	1.11752903461456	-0.730517208576202	-18.9671440124512	-0.00230353930965066	0.00321592413820326	-0.00847235135734081	0.00354059832170606
169	-0.181168273091316	0.568180024623871	-19.1619491577148	0.00646266713738441	0.00289124972186983	-0.00327756232582033	-0.00132951640989631
170	2.41622614860535	-0.730517208576202	-18.6424694061279	-0.00132951640989631	0.000293855206109583	-0.00619963090866804	-0.00425158534198999
171	1.11752903461456	0.243505731225014	-19.0320796966553	-0.00295288790948689	0.00418994715437293	-0.00814767740666866	-0.000680167751852423
172	1.11752903461456	-0.0811685770750046	-19.2918186187744	-0.00555028254166245	0.00483929552137852	-0.0113944197073579	0.00354059832170606
173	1.11752903461456	0.892854392528534	-19.1619491577148	-0.00165419070981443	-0.00100484199356288	-0.00197886489331722	-0.00197886489331722
174	2.41622614860535	-0.405842900276184	-19.0320796966553	-0.00327756232582033	-0.00652430532500148	-0.00587495695799589	-0.00392691092565656
175	1.7668776512146	-0.0811685770750046	-19.0320796966553	-0.00490093370899558	0.00256657530553639	-0.000680167751852423	-0.0133424662053585
176	-0.830516874790192	0.568180024623871	-19.0320796966553	0.000618529506027699	0.00711201597005129	-0.00522560812532902	0.000293855206109583
177	-0.181168273091316	0.568180024623871	-19.3567523956299	-0.00132951640989631	-3.08191010844894e-05	-0.00652430532500148	-0.00197886489331722
178	3.06557488441467	-0.730517208576202	-18.9671440124512	-0.00132951640989631	0.00516396993771195	-0.000680167751852423	-0.00392691092565656
179	2.41622614860535	-0.0811685770750046	-19.2268829345703	0.00191722682211548	0.00256657530553639	-0.00490093370899558	-0.00814767740666866
180	-0.181168273091316	0.568180024623871	-19.2918186187744	0.00289124972186983	-0.00132951640989631	-0.00230353930965066	0.00159255252219737
181	2.41622614860535	-0.730517208576202	-19.3567523956299	-0.00555028254166245	0.0022419011220336	-0.00100484199356288	-0.00295288790948689
182	2.41622614860535	-0.730517208576202	-19.2918186187744	0.00743668992072344	0.00289124972186983	-0.00100484199356288	-0.00230353930965066
183	0.468180358409882	0.243505731225014	-19.421688079834	0.00126787810586393	-0.00295288790948689	-0.00847235135734081	0.000943203864153475
184	0.468180358409882	0.568180024623871	-19.2268829345703	0.00418994715437293	0.00289124972186983	0.000293855206109583	-0.00295288790948689
185	0.468180358409882	0.243505731225014	-19.2918186187744	0.00581331877037883	0.00581331877037883	-0.00132951640989631	-0.000355493422830477
186	-0.830516874790192	0.892854392528534	-19.421688079834	-0.00684897974133492	0.0022419011220336	-0.00717365415766835	0.00678734155371785
187	2.41622614860535	-0.730517208576202	-19.2268829345703	-0.00490093370899558	0.011982130818069	-0.00879702530801296	0.00321592413820326
188	1.11752903461456	-0.405842900276184	-18.7723388671875	0.000943203864153475	-0.0026282137259841	-0.00490093370899558	0.000618529506027699
189	1.11752903461456	-0.0811685770750046	-19.0320796966553	0.00386527273803949	0.00483929552137852	-0.00360223650932312	-0.0100957229733467
190	1.7668776512146	-0.730517208576202	-18.9671440124512	0.00191722682211548	0.00386527273803949	0.00548864435404539	0.000293855206109583
191	2.41622614860535	-0.405842900276184	-18.8372745513916	0.0022419011220336	-0.00165419070981443	-0.0026282137259841	-0.000355493422830477
192	1.7668776512146	-0.405842900276184	-18.9022083282471	0.0168522447347641	0.00808603875339031	-0.00425158534198999	0.000618529506027699
193	1.7668776512146	-0.730517208576202	-18.707405090332	0.00256657530553639	0.0022419011220336	-0.00912170019000769	-0.00555028254166245
194	1.7668776512146	-0.405842900276184	-18.3827304840088	0.00646266713738441	0.00743668992072344	0.000943203864153475	-0.00100484199356288
195	-0.181168273091316	-0.0811685770750046	-18.8372745513916	0.00483929552137852	0.00191722682211548	-0.000355493422830477	-0.0026282137259841
196	-0.181168273091316	0.243505731225014	-19.2268829345703	-0.00132951640989631	0.00354059832170606	0.00289124972186983	-0.00457625929266214
197	-0.181168273091316	-0.405842900276184	-19.0320796966553	-0.00295288790948689	-0.00197886489331722	0.00289124972186983	-0.00100484199356288
198	-0.181168273091316	-0.0811685770750046	-19.1619491577148	0.00548864435404539	-0.00879702530801296	-0.00587495695799589	-0.00490093370899558
199	1.7668776512146	-1.70454013347626	-18.5125999450684	0.00743668992072344	0.000618529506027699	-0.00197886489331722	-0.0026282137259841
200	2.41622614860535	-1.37986588478088	-18.707405090332	-0.00327756232582033	-0.00587495695799589	0.0022419011220336	-0.00522560812532902
201	0.468180358409882	-0.730517208576202	-19.0320796966553	-0.00132951640989631	-0.00230353930965066	0.000618529506027699	0.000943203864153475
202	2.41622614860535	-2.02921438217163	-18.8372745513916	0.00451462110504508	0.000293855206109583	-0.00360223650932312	-0.00197886489331722
203	2.41622614860535	-1.70454013347626	-18.9022083282471	-0.00230353930965066	-0.00977104809135199	0.00289124972186983	0.0022419011220336
204	2.41622614860535	-2.02921438217163	-18.7723388671875	0.00451462110504508	-0.00717365415766835	-0.00360223650932312	-0.00165419070981443
205	1.11752903461456	-1.05519151687622	-18.6424694061279	0.00776136433705688	-0.0026282137259841	-0.00230353930965066	0.0022419011220336
206	1.11752903461456	-0.405842900276184	-18.9671440124512	0.000943203864153475	-0.00230353930965066	0.00711201597005129	0.00678734155371785
207	1.7668776512146	-1.05519151687622	-18.9671440124512	-0.00555028254166245	0.00776136433705688	-0.00132951640989631	0.00256657530553639
208	3.714923620224	-1.37986588478088	-19.0320796966553	0.00516396993771195	-0.00749832857400179	-0.0100957229733467	0.000943203864153475
209	-0.181168273091316	0.568180024623871	-18.9671440124512	0.00613799272105098	-0.00165419070981443	-0.00652430532500148	-0.00619963090866804
210	1.7668776512146	-0.730517208576202	-19.0320796966553	-0.00360223650932312	0.00776136433705688	-0.00619963090866804	-0.00100484199356288
211	-0.181168273091316	0.892854392528534	-18.8372745513916	-0.00360223650932312	-0.00295288790948689	0.00159255252219737	0.00289124972186983
212	0.468180358409882	0.243505731225014	-18.7723388671875	-0.00425158534198999	0.00386527273803949	-0.00912170019000769	0.00776136433705688
213	1.11752903461456	-0.0811685770750046	-18.9671440124512	-3.08191010844894e-05	-0.00327756232582033	0.000618529506027699	-0.000355493422830477
214	1.11752903461456	-1.05519151687622	-18.8372745513916	-0.00100484199356288	0.000943203864153475	-0.000355493422830477	0.00354059832170606
215	0.468180358409882	0.243505731225014	-19.0320796966553	0.00386527273803949	0.00873538758605719	-0.0026282137259841	-0.00587495695799589
216	-0.181168273091316	0.568180024623871	-18.707405090332	-0.00165419070981443	0.00516396993771195	0.00126787810586393	0.00256657530553639
217	0.468180358409882	-0.730517208576202	-18.5775356292725	-0.00132951640989631	0.00711201597005129	0.0022419011220336	0.000943203864153475
218	-0.181168273091316	-0.730517208576202	-18.6424694061279	-0.00392691092565656	0.00159255252219737	-0.00295288790948689	0.00191722682211548
219	-2.12921404838562	0.568180024623871	-19.0970134735107	0.00159255252219737	-0.00295288790948689	0.0022419011220336	-0.000680167751852423
220	0.468180358409882	-0.405842900276184	-18.9022083282471	-0.00555028254166245	0.00581331877037883	-0.00327756232582033	0.00483929552137852
221	-1.47986555099487	0.243505731225014	-19.0970134735107	-0.0162645354866982	0.00483929552137852	0.00321592413820326	0.00354059832170606
222	-2.12921404838562	0.568180024623871	-19.0320796966553	-0.00847235135734081	-0.000355493422830477	-0.0113944197073579	0.00354059832170606
223	-1.47986555099487	0.568180024623871	-18.707405090332	-0.00587495695799589	-0.00165419070981443	-0.00522560812532902	-0.00490093370899558
224	-2.77856278419495	0.568180024623871	-19.0320796966553	0.000293855206109583	0.00354059832170606	-0.00652430532500148	-0.000680167751852423
225	-1.47986555099487	0.568180024623871	-18.9671440124512	-3.08191010844894e-05	0.00646266713738441	-0.00490093370899558	-0.00327756232582033
226	0.468180358409882	0.243505731225014	-18.9022083282471	-0.00555028254166245	-0.00100484199356288	-0.00392691092565656	0.00191722682211548
227	1.7668776512146	-0.730517208576202	-18.5775356292725	-0.00392691092565656	-0.000355493422830477	-0.0120437685400248	0.0022419011220336
228	-0.181168273091316	0.568180024623871	-18.7723388671875	-0.00457625929266214	-0.00327756232582033	0.00613799272105098	-0.00230353930965066
229	0.468180358409882	0.568180024623871	-18.7723388671875	-3.08191010844894e-05	-0.0026282137259841	-3.08191010844894e-05	-0.00749832857400179
230	2.41622614860535	-0.405842900276184	-18.9022083282471	-0.000355493422830477	0.00483929552137852	-0.00555028254166245	-0.00392691092565656
231	1.7668776512146	-0.730517208576202	-19.0970134735107	-3.08191010844894e-05	0.00451462110504508	0.00126787810586393	0.00289124972186983
232	-0.181168273091316	0.243505731225014	-19.2268829345703	-0.00522560812532902	-0.00100484199356288	-0.00132951640989631	0.000293855206109583
233	0.468180358409882	-0.0811685770750046	-18.9022083282471	0.00516396993771195	-0.00165419070981443	-0.00847235135734081	0.000293855206109583
234	1.11752903461456	0.568180024623871	-19.0970134735107	0.00483929552137852	-0.00587495695799589	-0.00230353930965066	-0.00912170019000769
235	-0.830516874790192	0.568180024623871	-18.7723388671875	0.00386527273803949	0.00126787810586393	-0.00295288790948689	-0.00360223650932312
236	1.11752903461456	-0.405842900276184	-19.1619491577148	-0.00457625929266214	0.00776136433705688	0.00354059832170606	0.0113327819854021
237	1.7668776512146	-0.405842900276184	-18.9671440124512	-0.00295288790948689	0.00646266713738441	-0.000680167751852423	0.00483929552137852
238	-0.181168273091316	0.568180024623871	-19.0970134735107	0.00354059832170606	-0.000355493422830477	-0.00425158534198999	0.000293855206109583
239	1.7668776512146	-0.405842900276184	-18.9671440124512	0.00646266713738441	0.000618529506027699	-0.00197886489331722	-0.0026282137259841
240	1.11752903461456	0.243505731225014	-18.9022083282471	0.00256657530553639	0.00289124972186983	-0.00490093370899558	-0.00295288790948689
241	1.11752903461456	-0.0811685770750046	-18.9022083282471	0.000293855206109583	0.0100340843200684	0.0113327819854021	0.00289124972186983
242	2.41622614860535	-0.730517208576202	-19.0970134735107	-0.00327756232582033	0.00711201597005129	-0.00587495695799589	-3.08191010844894e-05
243	1.11752903461456	-0.405842900276184	-19.4866237640381	0.00256657530553639	0.000293855206109583	-0.00490093370899558	-0.0026282137259841
244	3.06557488441467	-0.405842900276184	-19.3567523956299	0.00483929552137852	-0.00197886489331722	-0.00457625929266214	-0.00749832857400179
245	2.41622614860535	-0.405842900276184	-19.0970134735107	0.000293855206109583	0.00289124972186983	0.000943203864153475	0.0022419011220336
246	2.41622614860535	-0.405842900276184	-18.9022083282471	0.00581331877037883	-0.00100484199356288	-0.0107450718060136	0.00743668992072344
247	-0.181168273091316	0.892854392528534	-19.0320796966553	-0.00587495695799589	0.0113327819854021	-0.000680167751852423	-0.000355493422830477
248	0.468180358409882	0.568180024623871	-18.9671440124512	0.00289124972186983	-0.00749832857400179	-0.00749832857400179	0.00906006153672934
249	1.11752903461456	-0.0811685770750046	-18.9022083282471	0.00418994715437293	-0.00197886489331722	-0.00360223650932312	-0.00327756232582033
250	-0.181168273091316	0.568180024623871	-18.9671440124512	-0.0026282137259841	-0.00230353930965066	0.000618529506027699	-0.00847235135734081
251	1.7668776512146	-0.405842900276184	-18.707405090332	-0.0026282137259841	0.00191722682211548	0.00418994715437293	0.00159255252219737
252	1.7668776512146	-0.730517208576202	-18.6424694061279	-0.000355493422830477	0.00743668992072344	-0.000355493422830477	0.00191722682211548
253	1.7668776512146	-0.0811685770750046	-18.707405090332	0.00126787810586393	-0.00230353930965066	0.000618529506027699	-0.0026282137259841
254	1.11752903461456	-0.405842900276184	-18.9671440124512	0.00711201597005129	0.00191722682211548	-0.00522560812532902	0.000618529506027699
255	1.11752903461456	-0.730517208576202	-18.9671440124512	0.00354059832170606	0.00354059832170606	0.00354059832170606	-0.0026282137259841
256	0.468180358409882	-0.730517208576202	-18.8372745513916	0.000943203864153475	-0.00100484199356288	0.00581331877037883	0.0100340843200684
257	-0.830516874790192	0.243505731225014	-19.0320796966553	0.00159255252219737	0.00159255252219737	-0.00652430532500148	-0.0026282137259841
258	2.41622614860535	-0.0811685770750046	-18.7723388671875	0.000293855206109583	0.00159255252219737	-0.00457625929266214	-0.00457625929266214
259	1.7668776512146	-0.730517208576202	-18.5125999450684	0.00646266713738441	-0.0026282137259841	-0.0123684434220195	-0.00717365415766835
260	-0.181168273091316	-0.0811685770750046	-19.1619491577148	0.00711201597005129	0.000293855206109583	-0.00165419070981443	0.00646266713738441
261	0.468180358409882	0.568180024623871	-19.2918186187744	-3.08191010844894e-05	-0.000355493422830477	-0.0026282137259841	-0.00230353930965066
262	2.41622614860535	-1.05519151687622	-18.6424694061279	-0.00295288790948689	0.00126787810586393	-0.00490093370899558	-0.0026282137259841
263	1.7668776512146	-1.37986588478088	-18.5125999450684	-0.000680167751852423	-0.00555028254166245	-0.00197886489331722	-0.00717365415766835
264	2.41622614860535	-1.37986588478088	-18.3827304840088	0.00321592413820326	-0.00684897974133492	0.0022419011220336	0.000618529506027699
265	2.41622614860535	-2.02921438217163	-18.3177947998047	0.000943203864153475	-0.00457625929266214	-0.00165419070981443	0.00289124972186983
266	-1.47986555099487	-0.405842900276184	-19.0320796966553	-0.00360223650932312	-0.00425158534198999	0.00126787810586393	0.000293855206109583
267	1.7668776512146	-1.70454013347626	-18.9671440124512	-0.0026282137259841	-0.00197886489331722	-0.00230353930965066	0.00159255252219737
268	2.41622614860535	-1.70454013347626	-18.707405090332	0.00743668992072344	-0.0113944197073579	-0.00327756232582033	-0.00295288790948689
269	0.468180358409882	-1.70454013347626	-18.7723388671875	0.00613799272105098	-0.00912170019000769	0.00678734155371785	0.000293855206109583
270	1.7668776512146	-0.405842900276184	-18.9022083282471	-0.00490093370899558	0.0022419011220336	0.00451462110504508	-0.000355493422830477
271	1.11752903461456	-0.405842900276184	-18.5125999450684	-0.00197886489331722	0.00321592413820326	-0.00457625929266214	0.00354059832170606
272	-0.830516874790192	-1.05519151687622	-18.9671440124512	-0.00197886489331722	-0.00522560812532902	0.00159255252219737	-0.00327756232582033
273	1.7668776512146	-1.05519151687622	-18.7723388671875	-0.00392691092565656	-0.00522560812532902	-0.00360223650932312	-0.00100484199356288
274	1.7668776512146	-1.05519151687622	-18.9022083282471	-0.000680167751852423	-0.00847235135734081	-0.000680167751852423	-0.00425158534198999
275	0.468180358409882	-0.730517208576202	-18.5775356292725	0.00191722682211548	0.00289124972186983	0.00516396993771195	-3.08191010844894e-05
276	-0.830516874790192	0.243505731225014	-18.5775356292725	-0.00490093370899558	0.00483929552137852	0.00483929552137852	-0.00555028254166245
277	1.11752903461456	0.568180024623871	-18.5125999450684	-0.00197886489331722	0.00808603875339031	-0.00555028254166245	0.00483929552137852
278	3.06557488441467	-0.730517208576202	-19.0970134735107	-0.000680167751852423	-0.00749832857400179	-0.00295288790948689	-0.00165419070981443
279	-0.181168273091316	0.568180024623871	-19.2918186187744	-0.00425158534198999	-0.00230353930965066	0.00159255252219737	-0.00814767740666866
280	1.7668776512146	-0.730517208576202	-18.8372745513916	0.00191722682211548	0.000293855206109583	0.0022419011220336	-0.00457625929266214
281	-0.181168273091316	0.892854392528534	-18.9671440124512	-0.00197886489331722	0.000618529506027699	-0.00814767740666866	0.00418994715437293
282	-0.181168273091316	0.568180024623871	-18.9022083282471	-0.00392691092565656	0.00483929552137852	0.00678734155371785	0.00841071270406246
283	-0.181168273091316	0.568180024623871	-18.7723388671875	-0.00327756232582033	-0.00295288790948689	-0.00977104809135199	0.00191722682211548
284	-0.830516874790192	0.243505731225014	-19.2918186187744	-0.00782300252467394	-0.00132951640989631	-0.00522560812532902	0.00289124972186983
285	-2.12921404838562	0.568180024623871	-19.0970134735107	-0.00490093370899558	0.00970941036939621	-0.00100484199356288	-0.00652430532500148
286	0.468180358409882	-0.730517208576202	-18.9022083282471	-0.00684897974133492	0.00386527273803949	-0.00522560812532902	-0.000355493422830477
287	-1.47986555099487	-0.0811685770750046	-18.7723388671875	-0.0136671401560307	0.00256657530553639	-0.00587495695799589	0.000943203864153475
288	-2.12921404838562	-1.05519151687622	-18.6424694061279	-0.00814767740666866	-0.00360223650932312	-0.0126931173726916	-0.00360223650932312
289	-2.77856278419495	0.892854392528534	-18.8372745513916	-0.00717365415766835	0.00483929552137852	-3.08191010844894e-05	0.00321592413820326
290	-1.47986555099487	-0.405842900276184	-18.7723388671875	-0.00165419070981443	0.00126787810586393	-0.0117190945893526	0.000293855206109583
291	-2.12921404838562	0.568180024623871	-19.2268829345703	-0.00619963090866804	-0.000680167751852423	0.00191722682211548	0.0022419011220336
292	-2.12921404838562	0.243505731225014	-19.0320796966553	-0.00944637414067984	0.000618529506027699	-0.0026282137259841	0.000943203864153475
293	-1.47986555099487	-0.0811685770750046	-18.8372745513916	-0.00360223650932312	0.000943203864153475	-0.00392691092565656	0.00386527273803949
294	-1.47986555099487	0.243505731225014	-18.707405090332	-0.00814767740666866	-3.08191010844894e-05	-0.00165419070981443	-0.00165419070981443
295	-0.830516874790192	0.568180024623871	-18.7723388671875	-0.000680167751852423	0.00743668992072344	-0.00100484199356288	-0.000680167751852423
296	-0.830516874790192	0.568180024623871	-19.4866237640381	-0.00490093370899558	0.00451462110504508	0.000943203864153475	0.00126787810586393
297	1.7668776512146	-0.0811685770750046	-18.9671440124512	0.00321592413820326	0.00289124972186983	0.000618529506027699	0.00743668992072344
298	0.468180358409882	-0.0811685770750046	-18.8372745513916	-0.00977104809135199	0.000618529506027699	-0.00912170019000769	0.000618529506027699
299	3.06557488441467	0.243505731225014	-19.0320796966553	0.000618529506027699	0.000618529506027699	-0.00360223650932312	0.00126787810586393
300	1.7668776512146	-0.0811685770750046	-18.707405090332	0.000618529506027699	0.00841071270406246	0.00159255252219737	-0.000680167751852423
301	2.41622614860535	-1.05519151687622	-18.707405090332	0.000618529506027699	-0.00132951640989631	-0.0026282137259841	-0.00230353930965066
302	1.11752903461456	0.892854392528534	-19.5515575408936	0.000293855206109583	0.00646266713738441	-0.00490093370899558	-0.000680167751852423
303	0.468180358409882	0.243505731225014	-19.5515575408936	0.00321592413820326	-0.0026282137259841	-0.00327756232582033	0.00646266713738441
304	0.468180358409882	0.568180024623871	-19.1619491577148	0.000943203864153475	-0.0026282137259841	-0.0107450718060136	-0.0026282137259841
305	1.7668776512146	-0.405842900276184	-18.9671440124512	0.00191722682211548	0.00938473641872406	-0.00490093370899558	0.00126787810586393
306	1.7668776512146	-0.405842900276184	-18.8372745513916	0.00256657530553639	-0.00100484199356288	-0.00230353930965066	0.000943203864153475
307	0.468180358409882	0.243505731225014	-19.0970134735107	-0.00197886489331722	-0.00197886489331722	-0.00944637414067984	0.00581331877037883
308	-0.181168273091316	0.568180024623871	-19.4866237640381	0.00613799272105098	0.00289124972186983	-0.00197886489331722	-0.00197886489331722
309	1.7668776512146	-0.0811685770750046	-19.3567523956299	0.00516396993771195	-0.00165419070981443	0.00483929552137852	-0.00392691092565656
310	0.468180358409882	0.243505731225014	-19.0970134735107	0.00776136433705688	0.000618529506027699	-0.000355493422830477	0.000293855206109583
311	1.11752903461456	-0.730517208576202	-18.9022083282471	-0.0026282137259841	0.00418994715437293	-0.000355493422830477	0.0022419011220336
312	2.41622614860535	0.243505731225014	-19.1619491577148	-0.0026282137259841	-0.00197886489331722	0.00354059832170606	0.00321592413820326
313	-0.830516874790192	0.243505731225014	-19.2918186187744	0.00678734155371785	0.00483929552137852	-0.00197886489331722	-0.000355493422830477
314	-0.181168273091316	0.568180024623871	-19.2918186187744	0.00256657530553639	-0.00295288790948689	-0.00425158534198999	0.00191722682211548
315	-0.181168273091316	-0.0811685770750046	-19.1619491577148	0.00483929552137852	0.00678734155371785	0.000943203864153475	0.00191722682211548
316	2.41622614860535	-0.730517208576202	-18.8372745513916	0.00483929552137852	0.000618529506027699	0.0022419011220336	0.00386527273803949
317	0.468180358409882	-0.405842900276184	-18.8372745513916	-0.00490093370899558	0.000293855206109583	-0.00132951640989631	-0.00327756232582033
318	1.7668776512146	0.568180024623871	-19.0320796966553	-0.00457625929266214	0.00191722682211548	-0.00782300252467394	0.00191722682211548
319	1.11752903461456	-0.405842900276184	-18.6424694061279	0.00159255252219737	-0.00295288790948689	-0.00490093370899558	-0.00457625929266214
320	0.468180358409882	-0.0811685770750046	-19.2268829345703	0.00289124972186983	-3.08191010844894e-05	0.000618529506027699	0.00321592413820326
321	1.7668776512146	-1.05519151687622	-18.8372745513916	-0.0026282137259841	0.00126787810586393	-0.00652430532500148	0.00938473641872406
322	1.7668776512146	-1.05519151687622	-18.7723388671875	0.00451462110504508	0.00256657530553639	-0.000355493422830477	0.00516396993771195
323	1.11752903461456	-0.730517208576202	-18.7723388671875	-0.00132951640989631	-0.00782300252467394	-0.00555028254166245	-0.00652430532500148
324	2.41622614860535	-1.70454013347626	-18.8372745513916	-0.00100484199356288	-0.00295288790948689	-0.00619963090866804	-0.00360223650932312
325	3.06557488441467	-1.37986588478088	-18.9671440124512	-3.08191010844894e-05	-0.00490093370899558	-0.00295288790948689	0.000943203864153475
326	0.468180358409882	-0.730517208576202	-19.1619491577148	0.00126787810586393	-0.00457625929266214	-0.00522560812532902	0.000618529506027699
327	0.468180358409882	-0.730517208576202	-19.2268829345703	-0.00165419070981443	-0.00360223650932312	0.000293855206109583	-0.0107450718060136
328	0.468180358409882	-1.70454013347626	-18.9671440124512	0.00418994715437293	-0.0110697457566857	-0.00522560812532902	-0.00360223650932312
329	1.11752903461456	-1.37986588478088	-18.7723388671875	0.00159255252219737	-0.00295288790948689	0.000943203864153475	-0.00749832857400179
330	-0.181168273091316	-0.405842900276184	-18.9671440124512	0.00516396993771195	-0.00522560812532902	0.00743668992072344	-0.00230353930965066
331	-0.830516874790192	-1.37986588478088	-18.7723388671875	-0.00490093370899558	-0.00230353930965066	-0.00490093370899558	-0.0123684434220195
332	1.7668776512146	-1.05519151687622	-19.2268829345703	-0.00522560812532902	0.000618529506027699	-0.00100484199356288	0.00256657530553639
333	1.7668776512146	-0.730517208576202	-18.8372745513916	-0.00327756232582033	-0.0026282137259841	-0.0100957229733467	-0.00425158534198999
334	1.7668776512146	-0.730517208576202	-18.7723388671875	0.00256657530553639	0.000943203864153475	0.01100810803473	-0.00165419070981443
335	2.41622614860535	-0.730517208576202	-18.8372745513916	0.00159255252219737	0.00289124972186983	0.0022419011220336	0.000943203864153475
336	1.7668776512146	-0.730517208576202	-18.5775356292725	0.00841071270406246	0.00548864435404539	-0.00327756232582033	0.00191722682211548
337	-0.181168273091316	0.243505731225014	-19.421688079834	-0.00100484199356288	-0.000680167751852423	0.000943203864153475	0.000943203864153475
338	0.468180358409882	-0.730517208576202	-19.2918186187744	-0.00327756232582033	-0.00327756232582033	0.00548864435404539	0.000293855206109583
339	0.468180358409882	0.243505731225014	-19.0320796966553	0.00646266713738441	0.00808603875339031	-0.00522560812532902	-0.00490093370899558
340	0.468180358409882	-0.0811685770750046	-19.0970134735107	0.00159255252219737	0.00289124972186983	0.00516396993771195	0.00354059832170606
341	0.468180358409882	0.243505731225014	-19.0970134735107	0.00191722682211548	0.00126787810586393	-0.00717365415766835	0.00256657530553639
342	-0.830516874790192	0.892854392528534	-19.0320796966553	-0.00652430532500148	0.00516396993771195	-0.00295288790948689	-0.00684897974133492
343	1.11752903461456	0.568180024623871	-18.9022083282471	0.000293855206109583	0.000943203864153475	-0.00847235135734081	-0.00165419070981443
344	-0.830516874790192	1.21752870082855	-19.3567523956299	-0.00327756232582033	0.00191722682211548	0.00418994715437293	-0.00360223650932312
345	-1.47986555099487	0.568180024623871	-19.2918186187744	-0.00457625929266214	0.00386527273803949	-0.00749832857400179	0.00191722682211548
346	-1.47986555099487	0.568180024623871	-19.3567523956299	-0.00814767740666866	0.00743668992072344	-0.00197886489331722	0.000618529506027699
347	-1.47986555099487	-0.730517208576202	-18.707405090332	-0.0120437685400248	0.00321592413820326	-0.00912170019000769	0.00159255252219737
348	-1.47986555099487	-0.405842900276184	-18.5125999450684	-0.0113944197073579	0.00516396993771195	-0.0100957229733467	-0.00749832857400179
349	-2.77856278419495	0.568180024623871	-18.7723388671875	-0.000355493422830477	-0.00392691092565656	0.00289124972186983	-0.00652430532500148
350	-0.830516874790192	-0.405842900276184	-19.0970134735107	-0.00652430532500148	0.00516396993771195	-0.00327756232582033	-0.00717365415766835
351	-2.77856278419495	0.568180024623871	-19.0970134735107	-0.00912170019000769	0.00191722682211548	0.00159255252219737	0.00191722682211548
352	-2.12921404838562	0.243505731225014	-18.8372745513916	-0.00197886489331722	0.00256657530553639	-0.00490093370899558	-0.00847235135734081
353	0.468180358409882	-0.405842900276184	-18.6424694061279	-0.00165419070981443	-0.00230353930965066	-0.00360223650932312	0.00386527273803949
354	1.11752903461456	-0.405842900276184	-18.4476642608643	-0.00425158534198999	-0.00392691092565656	0.00321592413820326	-0.000680167751852423
355	1.11752903461456	-0.405842900276184	-18.9022083282471	0.000618529506027699	-0.00327756232582033	-0.00197886489331722	-0.00360223650932312
356	1.11752903461456	-0.0811685770750046	-19.2268829345703	0.00126787810586393	0.00678734155371785	0.00191722682211548	0.00711201597005129
357	-0.181168273091316	0.568180024623871	-19.3567523956299	-0.00684897974133492	0.000943203864153475	0.000618529506027699	0.00516396993771195
358	3.06557488441467	-0.405842900276184	-18.7723388671875	0.00483929552137852	0.000618529506027699	-0.00717365415766835	0.00516396993771195
359	-0.181168273091316	0.892854392528534	-18.8372745513916	0.00159255252219737	0.00289124972186983	-0.00100484199356288	-0.0026282137259841
360	3.06557488441467	-0.730517208576202	-18.5775356292725	-0.000355493422830477	0.00483929552137852	0.00289124972186983	0.00808603875339031
361	1.7668776512146	-0.405842900276184	-19.0320796966553	0.00483929552137852	0.00483929552137852	-0.00132951640989631	0.00354059832170606
362	-0.181168273091316	0.568180024623871	-19.1619491577148	-0.00327756232582033	0.00548864435404539	-0.00132951640989631	-3.08191010844894e-05
363	0.468180358409882	0.892854392528534	-19.0970134735107	0.00613799272105098	0.000618529506027699	-0.00392691092565656	-0.00165419070981443
364	2.41622614860535	0.243505731225014	-18.9671440124512	0.0022419011220336	-0.00100484199356288	-0.00587495695799589	0.000293855206109583
365	1.7668776512146	-0.0811685770750046	-18.7723388671875	0.00483929552137852	0.000618529506027699	0.00126787810586393	-0.00295288790948689
366	1.11752903461456	-1.05519151687622	-18.4476642608643	-0.00230353930965066	0.00548864435404539	-0.00425158534198999	0.0022419011220336
367	-0.181168273091316	0.243505731225014	-19.4866237640381	-0.00100484199356288	0.0022419011220336	-0.00425158534198999	-0.00847235135734081
368	-0.181168273091316	0.243505731225014	-19.2918186187744	0.00354059832170606	-0.00100484199356288	-0.00392691092565656	0.000943203864153475
369	0.468180358409882	0.568180024623871	-19.3567523956299	-0.00587495695799589	0.00256657530553639	-0.00587495695799589	-0.00490093370899558
370	1.7668776512146	-0.730517208576202	-18.9671440124512	-0.00295288790948689	0.00191722682211548	0.000618529506027699	0.00743668992072344
371	1.7668776512146	0.243505731225014	-19.3567523956299	-0.000355493422830477	0.00906006153672934	-0.000680167751852423	0.000293855206109583
372	-0.181168273091316	0.568180024623871	-19.2268829345703	-0.00684897974133492	0.00516396993771195	0.000943203864153475	0.00483929552137852
373	0.468180358409882	-0.730517208576202	-19.2268829345703	-0.000680167751852423	0.00483929552137852	-0.0113944197073579	-0.00457625929266214
374	1.7668776512146	-0.730517208576202	-19.0320796966553	0.00354059832170606	0.00289124972186983	-0.00132951640989631	-0.00944637414067984
375	1.7668776512146	-0.730517208576202	-19.0320796966553	0.00256657530553639	0.0100340843200684	0.00159255252219737	0.00191722682211548
376	-0.181168273091316	0.568180024623871	-19.1619491577148	0.00354059832170606	0.00289124972186983	-0.00197886489331722	0.00451462110504508
377	-0.181168273091316	0.243505731225014	-18.9022083282471	-0.00360223650932312	0.00483929552137852	-0.00132951640989631	0.00159255252219737
378	1.11752903461456	-0.405842900276184	-18.8372745513916	0.00386527273803949	0.00321592413820326	0.00256657530553639	0.00613799272105098
379	1.11752903461456	-1.37986588478088	-18.9671440124512	0.00678734155371785	-0.00392691092565656	-0.00100484199356288	-3.08191010844894e-05
380	0.468180358409882	0.243505731225014	-19.1619491577148	-0.00522560812532902	0.00289124972186983	0.00289124972186983	0.000293855206109583
381	1.11752903461456	0.243505731225014	-18.9671440124512	0.00613799272105098	0.00613799272105098	0.000618529506027699	0.0022419011220336
382	0.468180358409882	1.21752870082855	-19.0970134735107	-0.00100484199356288	0.000943203864153475	-0.00327756232582033	-0.000680167751852423
383	0.468180358409882	-0.0811685770750046	-18.7723388671875	0.00354059832170606	0.00126787810586393	0.00256657530553639	0.00354059832170606
384	-0.181168273091316	0.568180024623871	-19.1619491577148	0.00483929552137852	-0.0026282137259841	-0.000355493422830477	-0.00132951640989631
385	0.468180358409882	0.243505731225014	-19.0970134735107	-0.000355493422830477	0.000618529506027699	0.000943203864153475	-0.00295288790948689
386	1.7668776512146	-0.730517208576202	-18.9022083282471	0.00516396993771195	0.000293855206109583	0.00289124972186983	-0.00392691092565656
387	-0.181168273091316	-1.05519151687622	-18.8372745513916	-0.00490093370899558	0.000293855206109583	0.000618529506027699	0.0022419011220336
388	0.468180358409882	-0.405842900276184	-18.9022083282471	0.00548864435404539	-0.00749832857400179	-0.0104203969240189	-0.00912170019000769
389	1.11752903461456	-0.730517208576202	-18.6424694061279	-0.00392691092565656	-0.00977104809135199	-0.00587495695799589	0.0022419011220336
390	-0.181168273091316	-1.05519151687622	-18.8372745513916	0.00126787810586393	-0.00717365415766835	-0.00392691092565656	-0.000355493422830477
391	1.7668776512146	-2.02921438217163	-18.9022083282471	0.00516396993771195	0.00289124972186983	0.00938473641872406	0.00743668992072344
392	-0.181168273091316	-0.730517208576202	-18.9671440124512	0.00386527273803949	-0.00197886489331722	-0.000680167751852423	-0.00360223650932312
393	0.468180358409882	-0.730517208576202	-19.0320796966553	-0.00165419070981443	-0.0117190945893526	-0.0104203969240189	-0.000680167751852423
394	0.468180358409882	-1.05519151687622	-18.9671440124512	0.00159255252219737	-0.00749832857400179	-0.00295288790948689	0.000293855206109583
395	-0.181168273091316	-0.405842900276184	-18.7723388671875	0.000618529506027699	-0.00879702530801296	-0.00619963090866804	0.00451462110504508
396	2.41622614860535	-1.37986588478088	-19.2918186187744	0.00159255252219737	-0.00230353930965066	-0.00555028254166245	0.00711201597005129
397	1.7668776512146	-1.05519151687622	-18.6424694061279	-0.000680167751852423	-0.00555028254166245	-0.0133424662053585	0.00613799272105098
398	1.11752903461456	-0.0811685770750046	-18.707405090332	-0.00295288790948689	-0.00100484199356288	-0.00652430532500148	-0.00295288790948689
399	1.11752903461456	-0.730517208576202	-18.8372745513916	0.00354059832170606	0.00386527273803949	-0.0113944197073579	0.00548864435404539
400	0.468180358409882	0.243505731225014	-19.0320796966553	0.00159255252219737	0.00159255252219737	-0.00749832857400179	-0.000680167751852423
401	-0.181168273091316	0.568180024623871	-18.7723388671875	0.000293855206109583	0.0022419011220336	-0.000355493422830477	0.0103587592020631
402	1.11752903461456	-1.05519151687622	-18.9022083282471	-0.00749832857400179	0.00451462110504508	-0.00165419070981443	-0.00587495695799589
403	1.7668776512146	-0.405842900276184	-18.9671440124512	0.00613799272105098	0.00548864435404539	-0.00327756232582033	-0.00684897974133492
404	2.41622614860535	-1.05519151687622	-18.8372745513916	-3.08191010844894e-05	-0.00587495695799589	-0.00132951640989631	-0.00327756232582033
405	-1.47986555099487	1.21752870082855	-18.9671440124512	-0.00392691092565656	0.00418994715437293	-0.000355493422830477	0.00386527273803949
406	-0.830516874790192	0.243505731225014	-18.8372745513916	-0.00100484199356288	0.00418994715437293	-0.000355493422830477	0.000293855206109583
407	1.7668776512146	-0.0811685770750046	-18.6424694061279	0.00516396993771195	-0.00165419070981443	-0.000680167751852423	-0.00392691092565656
408	2.41622614860535	-0.730517208576202	-18.8372745513916	-0.00165419070981443	0.00418994715437293	-0.0117190945893526	0.00743668992072344
409	1.7668776512146	-0.405842900276184	-18.9022083282471	0.00548864435404539	-0.00652430532500148	-0.00944637414067984	-0.0100957229733467
410	-0.181168273091316	0.892854392528534	-19.0320796966553	-0.00392691092565656	0.0022419011220336	-0.00360223650932312	0.0022419011220336
411	0.468180358409882	-0.730517208576202	-18.6424694061279	-0.00197886489331722	0.00289124972186983	0.0103587592020631	0.00386527273803949
412	-0.181168273091316	-0.405842900276184	-18.5125999450684	-0.00457625929266214	-0.00165419070981443	-0.00847235135734081	-0.00165419070981443
413	-2.77856278419495	0.892854392528534	-18.9671440124512	-0.00652430532500148	-0.000680167751852423	-0.00912170019000769	-0.00132951640989631
414	-2.12921404838562	0.568180024623871	-19.1619491577148	-0.0130177913233638	0.00159255252219737	-0.0026282137259841	0.00516396993771195
415	-2.77856278419495	0.243505731225014	-19.2268829345703	-0.00619963090866804	-0.00295288790948689	0.00581331877037883	0.00386527273803949
416	-2.77856278419495	0.568180024623871	-19.3567523956299	-0.00847235135734081	0.00743668992072344	-0.00230353930965066	0.00906006153672934
417	-0.830516874790192	-0.730517208576202	-18.707405090332	-0.00847235135734081	0.00126787810586393	0.00386527273803949	0.0022419011220336
418	-2.77856278419495	-0.0811685770750046	-18.5775356292725	-0.0100957229733467	0.00159255252219737	-0.00197886489331722	-0.000680167751852423
419	-0.181168273091316	0.243505731225014	-19.0970134735107	-0.00522560812532902	0.00386527273803949	0.00126787810586393	0.00451462110504508
420	0.468180358409882	-0.730517208576202	-18.9022083282471	-0.00814767740666866	0.0022419011220336	0.00191722682211548	-3.08191010844894e-05
421	1.7668776512146	-0.405842900276184	-18.8372745513916	-0.00912170019000769	0.00776136433705688	0.00678734155371785	0.00418994715437293
422	0.468180358409882	-0.405842900276184	-19.0970134735107	-0.0026282137259841	0.00191722682211548	0.00126787810586393	0.00711201597005129
423	-0.181168273091316	-0.730517208576202	-18.7723388671875	-0.00619963090866804	-0.000355493422830477	-0.0113944197073579	-0.00457625929266214
424	-0.181168273091316	-0.405842900276184	-18.5125999450684	0.00581331877037883	-0.00132951640989631	-0.00327756232582033	0.000943203864153475
425	1.7668776512146	-0.730517208576202	-18.7723388671875	-0.00619963090866804	0.00776136433705688	0.0022419011220336	0.000943203864153475
426	-0.181168273091316	0.892854392528534	-19.1619491577148	-0.00684897974133492	-0.00132951640989631	-0.00197886489331722	0.00873538758605719
427	0.468180358409882	0.243505731225014	-19.1619491577148	0.000943203864153475	-0.00652430532500148	-0.00684897974133492	-0.00555028254166245
428	1.11752903461456	-0.0811685770750046	-19.1619491577148	0.00418994715437293	0.000293855206109583	-0.00100484199356288	-0.00100484199356288
429	1.11752903461456	-0.405842900276184	-18.6424694061279	-0.000355493422830477	0.00516396993771195	-0.00360223650932312	0.00354059832170606
430	1.7668776512146	0.892854392528534	-18.7723388671875	-0.00327756232582033	0.00581331877037883	-0.00587495695799589	-0.00555028254166245
431	-0.181168273091316	0.243505731225014	-19.0970134735107	0.00581331877037883	0.00354059832170606	-0.00197886489331722	0.00126787810586393
432	2.41622614860535	-0.405842900276184	-19.0320796966553	-0.00490093370899558	-0.00230353930965066	0.00516396993771195	0.000943203864153475
433	2.41622614860535	-0.405842900276184	-18.9022083282471	-0.00132951640989631	-0.00457625929266214	-0.00522560812532902	0.00386527273803949
434	1.7668776512146	-1.05519151687622	-18.9022083282471	0.00938473641872406	-0.00165419070981443	-0.00100484199356288	-0.00490093370899558
435	1.11752903461456	-0.405842900276184	-18.6424694061279	-0.00490093370899558	0.00808603875339031	0.00678734155371785	-0.00132951640989631
436	1.7668776512146	-0.730517208576202	-18.5775356292725	0.00289124972186983	-0.00360223650932312	0.00126787810586393	0.00581331877037883
437	0.468180358409882	0.568180024623871	-19.0970134735107	-0.00230353930965066	0.00678734155371785	0.00256657530553639	-0.000355493422830477
438	2.41622614860535	-0.730517208576202	-18.9022083282471	-0.00197886489331722	-0.000355493422830477	-0.00165419070981443	0.00191722682211548
439	-0.830516874790192	0.243505731225014	-18.9022083282471	0.0022419011220336	-0.00100484199356288	-0.00230353930965066	0.00516396993771195
440	3.06557488441467	-0.730517208576202	-18.8372745513916	0.000943203864153475	0.0022419011220336	-3.08191010844894e-05	0.00321592413820326
441	0.468180358409882	0.892854392528534	-19.1619491577148	0.00321592413820326	0.00808603875339031	-0.00749832857400179	-0.00197886489331722
442	0.468180358409882	0.243505731225014	-18.9671440124512	-3.08191010844894e-05	0.00256657530553639	-0.00749832857400179	0.00678734155371785
443	-0.181168273091316	1.21752870082855	-19.5515575408936	0.000293855206109583	-0.00522560812532902	-0.00457625929266214	-0.000680167751852423
444	1.11752903461456	0.568180024623871	-19.4866237640381	0.00321592413820326	0.0022419011220336	-0.00847235135734081	0.000943203864153475
445	-0.181168273091316	0.568180024623871	-19.2918186187744	0.000293855206109583	-0.000680167751852423	0.000943203864153475	0.000618529506027699
446	1.11752903461456	-0.730517208576202	-18.9671440124512	0.00191722682211548	0.00970941036939621	-0.00230353930965066	0.000293855206109583
447	1.7668776512146	0.568180024623871	-18.8372745513916	-0.0026282137259841	-0.00295288790948689	-0.00944637414067984	0.00256657530553639
448	0.468180358409882	-0.730517208576202	-18.7723388671875	-0.00165419070981443	-0.00392691092565656	0.000618529506027699	0.00126787810586393
449	-0.181168273091316	0.568180024623871	-19.3567523956299	0.00516396993771195	-0.00295288790948689	-0.0100957229733467	-0.00652430532500148
450	1.7668776512146	-0.730517208576202	-18.9671440124512	-0.00132951640989631	0.0022419011220336	0.00321592413820326	-0.00360223650932312
451	0.468180358409882	0.243505731225014	-19.2268829345703	0.00483929552137852	0.00743668992072344	0.00386527273803949	-0.00165419070981443
452	0.468180358409882	0.243505731225014	-18.707405090332	-0.00425158534198999	0.00256657530553639	-0.00522560812532902	0.00451462110504508
453	1.7668776512146	-0.405842900276184	-18.4476642608643	-3.08191010844894e-05	-0.000680167751852423	-0.00652430532500148	-3.08191010844894e-05
454	2.41622614860535	-0.730517208576202	-18.6424694061279	0.00516396993771195	0.00126787810586393	-0.00652430532500148	0.000618529506027699
455	0.468180358409882	-0.730517208576202	-18.9671440124512	-0.00392691092565656	-0.000680167751852423	0.00126787810586393	-0.00619963090866804
456	-0.181168273091316	0.243505731225014	-19.0970134735107	-0.00295288790948689	0.00159255252219737	-0.000680167751852423	0.0022419011220336
457	2.41622614860535	-0.0811685770750046	-19.0320796966553	-0.00100484199356288	0.00256657530553639	-0.000680167751852423	0.00548864435404539
458	0.468180358409882	-1.05519151687622	-18.9671440124512	0.00646266713738441	-0.00197886489331722	0.00743668992072344	-0.00392691092565656
459	2.41622614860535	-1.05519151687622	-18.7723388671875	0.00256657530553639	-0.00165419070981443	-0.0188619289547205	-0.00100484199356288
460	0.468180358409882	-1.05519151687622	-18.7723388671875	-0.00165419070981443	-3.08191010844894e-05	0.000293855206109583	-0.00327756232582033
461	3.714923620224	-1.05519151687622	-18.6424694061279	-0.00197886489331722	0.00256657530553639	-0.0139918150380254	-0.00295288790948689
462	2.41622614860535	-1.37986588478088	-18.7723388671875	-0.00555028254166245	0.00418994715437293	-0.00197886489331722	-0.00392691092565656
463	2.41622614860535	-1.70454013347626	-18.8372745513916	-0.000355493422830477	-0.0100957229733467	-0.00457625929266214	-0.00522560812532902
464	1.11752903461456	-1.37986588478088	-18.7723388671875	0.00321592413820326	-0.00814767740666866	-0.00977104809135199	-0.00555028254166245
465	1.7668776512146	-1.70454013347626	-18.4476642608643	-3.08191010844894e-05	-0.00782300252467394	0.00386527273803949	-0.00100484199356288
466	-0.181168273091316	-1.37986588478088	-18.8372745513916	-0.00165419070981443	-0.00327756232582033	0.00256657530553639	-0.00490093370899558
467	-0.830516874790192	-0.730517208576202	-19.0970134735107	-0.00425158534198999	-0.0107450718060136	-0.00879702530801296	0.0022419011220336
468	-0.181168273091316	-0.405842900276184	-19.0320796966553	0.00418994715437293	-0.00684897974133492	-0.00360223650932312	-0.00360223650932312
469	-0.830516874790192	-0.405842900276184	-18.9022083282471	-0.00360223650932312	-0.00619963090866804	-0.00132951640989631	0.000943203864153475
470	1.11752903461456	-1.37986588478088	-18.7723388671875	-0.00522560812532902	0.00126787810586393	0.00483929552137852	-0.00490093370899558
471	2.41622614860535	-1.05519151687622	-18.8372745513916	0.00483929552137852	0.00159255252219737	0.00678734155371785	0.00354059832170606
472	0.468180358409882	-0.0811685770750046	-19.421688079834	0.00126787810586393	0.00613799272105098	-0.00457625929266214	0.00354059832170606
473	-0.830516874790192	0.243505731225014	-19.2268829345703	-0.00165419070981443	-0.0123684434220195	-0.00360223650932312	-0.000355493422830477
474	0.468180358409882	0.243505731225014	-19.2918186187744	0.00354059832170606	-0.00230353930965066	-0.00230353930965066	-0.00132951640989631
475	-0.830516874790192	0.243505731225014	-19.2918186187744	-0.000355493422830477	0.0022419011220336	-0.00197886489331722	-0.00132951640989631
476	0.468180358409882	0.568180024623871	-19.0320796966553	-0.00587495695799589	0.0103587592020631	-0.00587495695799589	0.00646266713738441
477	1.11752903461456	-0.0811685770750046	-18.8372745513916	-0.00197886489331722	0.00938473641872406	0.00646266713738441	0.00483929552137852
478	0.468180358409882	0.243505731225014	-18.7723388671875	0.00159255252219737	-0.00197886489331722	-0.00977104809135199	-0.00360223650932312
479	1.7668776512146	-0.405842900276184	-18.9671440124512	-0.00522560812532902	0.00516396993771195	-0.00197886489331722	-0.00425158534198999
480	0.468180358409882	0.568180024623871	-19.0970134735107	-0.00132951640989631	0.00808603875339031	-0.00392691092565656	0.00354059832170606
481	-0.830516874790192	-0.0811685770750046	-18.8372745513916	-0.000680167751852423	0.011982130818069	0.00451462110504508	-0.00360223650932312
482	1.11752903461456	-0.730517208576202	-18.5775356292725	-3.08191010844894e-05	0.00483929552137852	-0.00360223650932312	0.00354059832170606
483	1.7668776512146	-0.0811685770750046	-18.7723388671875	0.00289124972186983	0.0022419011220336	-0.00555028254166245	-0.00327756232582033
484	-0.181168273091316	-0.405842900276184	-19.1619491577148	0.000943203864153475	-0.000680167751852423	-0.000680167751852423	-0.00197886489331722
485	-1.47986555099487	-0.0811685770750046	-18.9671440124512	-0.00132951640989631	0.00126787810586393	-0.000355493422830477	0.00191722682211548
486	-2.12921404838562	0.892854392528534	-19.1619491577148	-0.00587495695799589	0.00256657530553639	-0.000355493422830477	0.00321592413820326
487	-0.181168273091316	-0.730517208576202	-18.8372745513916	-0.00522560812532902	-0.00197886489331722	0.000943203864153475	-0.000355493422830477
488	-1.47986555099487	0.568180024623871	-18.7723388671875	-0.00165419070981443	-0.00197886489331722	-0.00457625929266214	0.00548864435404539
489	-0.181168273091316	-0.405842900276184	-18.6424694061279	-0.00100484199356288	0.00906006153672934	-0.00749832857400179	0.00743668992072344
490	-2.12921404838562	0.568180024623871	-19.1619491577148	-0.00230353930965066	-0.000680167751852423	0.00354059832170606	0.00126787810586393
491	-0.830516874790192	-0.730517208576202	-18.9671440124512	-0.00652430532500148	0.00646266713738441	0.00159255252219737	0.00451462110504508
492	0.468180358409882	-0.730517208576202	-19.1619491577148	-0.00522560812532902	0.00516396993771195	-0.00425158534198999	-0.00132951640989631
493	-0.181168273091316	0.568180024623871	-18.9671440124512	-0.00327756232582033	-0.00295288790948689	-0.00490093370899558	-0.00457625929266214
494	-0.830516874790192	0.892854392528534	-18.9022083282471	0.00256657530553639	0.000618529506027699	0.000618529506027699	-0.00327756232582033
495	0.468180358409882	0.568180024623871	-19.3567523956299	-3.08191010844894e-05	0.00289124972186983	-0.00100484199356288	0.00581331877037883
496	0.468180358409882	-0.0811685770750046	-19.3567523956299	-0.00847235135734081	0.00451462110504508	-0.00360223650932312	-0.00230353930965066
497	3.06557488441467	-0.730517208576202	-19.2268829345703	-0.000355493422830477	0.00289124972186983	-0.00717365415766835	0.00613799272105098
498	0.468180358409882	0.568180024623871	-19.2918186187744	-0.00587495695799589	-0.00100484199356288	0.000293855206109583	-0.00327756232582033
499	0.468180358409882	0.243505731225014	-18.9671440124512	0.00516396993771195	-0.00652430532500148	-0.000355493422830477	-0.00490093370899558
500	1.7668776512146	0.243505731225014	-19.2268829345703	-0.00132951640989631	0.00646266713738441	0.000293855206109583	-0.00295288790948689
501	0.468180358409882	0.568180024623871	-19.421688079834	-0.00652430532500148	0.00418994715437293	0.000293855206109583	0.000293855206109583
502	0.468180358409882	0.892854392528534	-19.421688079834	-0.00197886489331722	0.00906006153672934	-0.00944637414067984	-0.00555028254166245
503	1.11752903461456	0.243505731225014	-19.2918186187744	-0.00295288790948689	-0.00717365415766835	-0.00522560812532902	0.00386527273803949
504	0.468180358409882	0.568180024623871	-19.0970134735107	0.00354059832170606	-0.00230353930965066	-0.00230353930965066	-0.00392691092565656
505	-0.830516874790192	0.568180024623871	-18.9671440124512	0.0022419011220336	-0.000355493422830477	-0.00555028254166245	-0.00165419070981443
506	1.7668776512146	-1.05519151687622	-18.7723388671875	0.000293855206109583	0.00451462110504508	-0.00295288790948689	0.000293855206109583
507	0.468180358409882	-0.0811685770750046	-19.0970134735107	-3.08191010844894e-05	0.000943203864153475	0.000943203864153475	0.00126787810586393
508	1.11752903461456	-0.730517208576202	-19.2918186187744	0.00418994715437293	-0.000680167751852423	-0.00457625929266214	0.00289124972186983
509	1.7668776512146	-0.405842900276184	-19.3567523956299	0.00354059832170606	0.0022419011220336	-0.00652430532500148	-0.0026282137259841
510	1.11752903461456	0.243505731225014	-19.6164932250977	-0.00197886489331722	0.00256657530553639	-0.000680167751852423	0.00776136433705688
511	-0.181168273091316	-0.0811685770750046	-19.3567523956299	-0.00165419070981443	0.0022419011220336	-0.00782300252467394	0.000943203864153475
512	3.06557488441467	-0.730517208576202	-19.0970134735107	0.00483929552137852	0.00289124972186983	-0.00295288790948689	0.00873538758605719
513	1.11752903461456	-0.405842900276184	-19.6164932250977	-3.08191010844894e-05	-0.00327756232582033	0.00289124972186983	-0.00230353930965066
514	2.41622614860535	-0.0811685770750046	-19.9411678314209	0.00613799272105098	-0.00327756232582033	-0.00327756232582033	-3.08191010844894e-05
515	1.7668776512146	-0.405842900276184	-19.1619491577148	-0.00425158534198999	0.00321592413820326	-0.00944637414067984	0.0022419011220336
516	2.41622614860535	-0.730517208576202	-19.3567523956299	-0.00327756232582033	0.00776136433705688	0.000943203864153475	0.0022419011220336
517	-0.181168273091316	0.568180024623871	-19.0320796966553	0.00354059832170606	-0.00132951640989631	-0.0139918150380254	0.00159255252219737
518	1.7668776512146	0.892854392528534	-19.2268829345703	0.000943203864153475	-0.000680167751852423	-0.00230353930965066	0.00581331877037883
519	-0.830516874790192	0.568180024623871	-19.4866237640381	-0.00197886489331722	0.00256657530553639	-0.00197886489331722	-0.00717365415766835
520	1.7668776512146	-0.730517208576202	-18.8372745513916	0.00354059832170606	0.00483929552137852	-0.00327756232582033	0.00354059832170606
521	1.7668776512146	0.568180024623871	-19.1619491577148	-0.00587495695799589	0.00386527273803949	0.000293855206109583	-0.00165419070981443
522	-0.181168273091316	0.568180024623871	-18.9022083282471	0.00289124972186983	-3.08191010844894e-05	-0.0110697457566857	-0.00100484199356288
523	0.468180358409882	0.243505731225014	-18.7723388671875	-0.00392691092565656	-0.00295288790948689	0.00159255252219737	-0.00555028254166245
524	-0.181168273091316	-0.0811685770750046	-18.9022083282471	0.00126787810586393	0.00256657530553639	-0.00587495695799589	-0.00749832857400179
525	1.7668776512146	-1.05519151687622	-18.9671440124512	0.00354059832170606	-0.00100484199356288	0.0106834331527352	-0.0026282137259841
526	1.7668776512146	-1.05519151687622	-19.0320796966553	-0.00197886489331722	0.00483929552137852	0.00386527273803949	0.00126787810586393
527	0.468180358409882	-0.0811685770750046	-19.0320796966553	-0.00814767740666866	-0.00197886489331722	-0.00425158534198999	-0.00230353930965066
528	2.41622614860535	-1.37986588478088	-18.707405090332	-0.00132951640989631	-0.00587495695799589	-0.00165419070981443	0.0022419011220336
529	1.11752903461456	-0.405842900276184	-18.5775356292725	0.00613799272105098	-0.00587495695799589	0.0022419011220336	-0.00977104809135199
530	1.7668776512146	-2.02921438217163	-18.8372745513916	0.00386527273803949	0.00354059832170606	0.0022419011220336	-0.00197886489331722
531	1.11752903461456	-0.405842900276184	-19.0320796966553	0.00289124972186983	-0.0026282137259841	-0.00230353930965066	0.00321592413820326
532	-0.181168273091316	-1.70454013347626	-18.9022083282471	-0.00360223650932312	0.000293855206109583	-0.0107450718060136	0.00191722682211548
533	2.41622614860535	-1.70454013347626	-18.8372745513916	0.00289124972186983	-0.00652430532500148	-0.00912170019000769	-0.00392691092565656
534	1.7668776512146	-1.70454013347626	-18.9671440124512	-0.00360223650932312	-0.00782300252467394	0.00483929552137852	-0.00555028254166245
535	1.7668776512146	-1.70454013347626	-18.5775356292725	0.00678734155371785	-0.00619963090866804	-0.00392691092565656	-0.000680167751852423
536	-0.181168273091316	-0.730517208576202	-19.0320796966553	-0.000680167751852423	0.00321592413820326	-0.000680167751852423	0.00191722682211548
537	-0.181168273091316	-0.405842900276184	-18.8372745513916	-0.00327756232582033	-3.08191010844894e-05	-0.00522560812532902	0.000293855206109583
538	1.7668776512146	-0.730517208576202	-18.8372745513916	-3.08191010844894e-05	-0.00587495695799589	0.000943203864153475	-0.000355493422830477
539	1.7668776512146	0.243505731225014	-18.9671440124512	-0.0026282137259841	0.00613799272105098	-0.0143164889886975	-0.00360223650932312
540	1.11752903461456	-0.730517208576202	-18.707405090332	-0.00132951640989631	0.000943203864153475	0.00191722682211548	-0.00425158534198999
541	0.468180358409882	-0.405842900276184	-18.6424694061279	-0.00425158534198999	0.00906006153672934	-0.000680167751852423	0.0022419011220336
542	1.11752903461456	-0.405842900276184	-19.2268829345703	0.00711201597005129	0.00451462110504508	-0.0026282137259841	0.00451462110504508
543	1.7668776512146	-0.0811685770750046	-19.0970134735107	-0.00360223650932312	-0.0104203969240189	-3.08191010844894e-05	-0.0026282137259841
544	1.11752903461456	-0.730517208576202	-18.9671440124512	0.00483929552137852	0.00711201597005129	0.00386527273803949	-0.00522560812532902
545	1.11752903461456	-0.730517208576202	-18.7723388671875	-0.000355493422830477	-0.000355493422830477	0.00386527273803949	-0.00360223650932312
546	-0.181168273091316	0.243505731225014	-18.6424694061279	-0.000680167751852423	0.00256657530553639	0.00418994715437293	0.00386527273803949
547	-1.47986555099487	0.568180024623871	-18.6424694061279	-0.00782300252467394	0.00483929552137852	-0.000355493422830477	0.00289124972186983
548	-0.181168273091316	-0.0811685770750046	-18.9671440124512	0.00386527273803949	0.000943203864153475	-0.00165419070981443	0.000943203864153475
549	-2.77856278419495	0.568180024623871	-19.2918186187744	-0.00425158534198999	0.00159255252219737	0.00646266713738441	0.00256657530553639
550	-0.181168273091316	-1.05519151687622	-18.9022083282471	-0.00684897974133492	0.00321592413820326	0.00126787810586393	0.000618529506027699
551	-1.47986555099487	0.892854392528534	-19.1619491577148	-0.00360223650932312	0.000943203864153475	-0.00652430532500148	0.00256657530553639
552	-2.12921404838562	0.568180024623871	-18.707405090332	-0.0126931173726916	-0.00100484199356288	-0.00684897974133492	0.00191722682211548
553	-0.830516874790192	-0.405842900276184	-18.8372745513916	-0.00490093370899558	0.00321592413820326	-0.000355493422830477	0.00289124972186983
554	-0.181168273091316	-0.405842900276184	-18.6424694061279	-0.00977104809135199	-3.08191010844894e-05	-0.0152905117720366	0.00191722682211548
555	-0.181168273091316	-0.0811685770750046	-18.9022083282471	-0.00684897974133492	0.00646266713738441	-0.000680167751852423	-0.000355493422830477
556	-0.830516874790192	-0.730517208576202	-18.9022083282471	-0.00749832857400179	0.00483929552137852	-0.00814767740666866	0.00841071270406246
557	-2.12921404838562	0.568180024623871	-18.707405090332	-0.0100957229733467	-3.08191010844894e-05	-0.00295288790948689	0.00451462110504508
558	-2.12921404838562	0.568180024623871	-18.707405090332	-0.0026282137259841	0.00354059832170606	-0.00490093370899558	0.00386527273803949
559	-0.181168273091316	0.243505731225014	-18.9671440124512	-0.00360223650932312	0.000618529506027699	-0.00230353930965066	-0.000355493422830477
560	-0.181168273091316	0.243505731225014	-18.8372745513916	-0.00132951640989631	0.00516396993771195	0.000293855206109583	0.00354059832170606
561	-0.181168273091316	0.568180024623871	-19.1619491577148	-0.00392691092565656	0.00548864435404539	0.00711201597005129	-0.00327756232582033
562	-0.181168273091316	0.568180024623871	-18.9671440124512	0.00711201597005129	0.00321592413820326	-0.00749832857400179	0.000293855206109583
563	0.468180358409882	0.243505731225014	-18.8372745513916	0.0022419011220336	-3.08191010844894e-05	0.00126787810586393	-0.00197886489331722
564	-0.181168273091316	0.568180024623871	-18.5125999450684	0.000618529506027699	0.00613799272105098	-0.00392691092565656	0.0022419011220336
565	1.11752903461456	-0.405842900276184	-19.0970134735107	0.000618529506027699	-0.00360223650932312	0.00516396993771195	-0.000355493422830477
566	1.11752903461456	-0.0811685770750046	-19.0320796966553	-0.00132951640989631	0.0106834331527352	-0.00132951640989631	-0.00230353930965066
567	1.11752903461456	0.243505731225014	-19.1619491577148	-0.0026282137259841	-3.08191010844894e-05	-0.00132951640989631	0.0116574559360743
568	0.468180358409882	0.568180024623871	-18.7723388671875	-0.000355493422830477	-3.08191010844894e-05	-0.00197886489331722	0.00126787810586393
569	0.468180358409882	0.568180024623871	-18.7723388671875	-0.000355493422830477	0.00451462110504508	-0.00457625929266214	0.000293855206109583
570	1.7668776512146	-0.405842900276184	-18.6424694061279	0.000293855206109583	0.00711201597005129	0.00711201597005129	-0.00555028254166245
571	2.41622614860535	0.892854392528534	-19.3567523956299	-0.00165419070981443	0.00289124972186983	-0.00879702530801296	0.00451462110504508
572	-0.181168273091316	0.892854392528534	-19.2268829345703	0.0022419011220336	0.00906006153672934	-3.08191010844894e-05	0.00289124972186983
573	2.41622614860535	-1.05519151687622	-18.8372745513916	0.00548864435404539	-0.00425158534198999	-0.00684897974133492	0.000943203864153475
574	1.11752903461456	-0.0811685770750046	-19.0970134735107	-0.00100484199356288	-0.00295288790948689	0.00159255252219737	-0.00165419070981443
575	2.41622614860535	-0.405842900276184	-18.5125999450684	-0.00295288790948689	0.00289124972186983	-0.00457625929266214	-0.00522560812532902
576	1.7668776512146	-0.0811685770750046	-18.9022083282471	0.00191722682211548	0.0022419011220336	-0.000680167751852423	0.00256657530553639
577	0.468180358409882	0.243505731225014	-19.0970134735107	0.00256657530553639	0.00289124972186983	-0.00490093370899558	0.00289124972186983
578	0.468180358409882	0.892854392528534	-19.2268829345703	-0.00684897974133492	-0.00230353930965066	-0.0123684434220195	-3.08191010844894e-05
579	1.7668776512146	-0.0811685770750046	-19.0320796966553	0.000293855206109583	0.000293855206109583	-0.0107450718060136	-0.00619963090866804
580	0.468180358409882	0.568180024623871	-19.3567523956299	0.00126787810586393	0.00873538758605719	-0.0139918150380254	-0.00619963090866804
581	0.468180358409882	0.892854392528534	-18.9022083282471	-3.08191010844894e-05	0.00873538758605719	-0.00555028254166245	0.00906006153672934
582	1.11752903461456	0.568180024623871	-19.0970134735107	-0.00912170019000769	0.00289124972186983	-0.00619963090866804	-0.00197886489331722
583	0.468180358409882	0.243505731225014	-19.2268829345703	-0.00197886489331722	-0.00490093370899558	-0.00555028254166245	-0.00360223650932312
584	0.468180358409882	0.243505731225014	-19.4866237640381	-0.00132951640989631	-0.000355493422830477	-0.00749832857400179	-0.00944637414067984
585	2.41622614860535	0.568180024623871	-19.2918186187744	-0.00457625929266214	0.0132808275520802	-0.00782300252467394	0.000943203864153475
586	3.06557488441467	-1.05519151687622	-18.8372745513916	-0.00522560812532902	0.00126787810586393	-0.00230353930965066	0.00159255252219737
587	0.468180358409882	0.243505731225014	-18.707405090332	-0.00652430532500148	0.00451462110504508	-0.00165419070981443	0.00386527273803949
588	2.41622614860535	0.243505731225014	-18.8372745513916	0.00646266713738441	-0.00132951640989631	-0.00944637414067984	-0.00490093370899558
589	-0.181168273091316	1.21752870082855	-19.0320796966553	0.00873538758605719	-0.00295288790948689	-3.08191010844894e-05	-0.00782300252467394
590	-0.181168273091316	-0.0811685770750046	-18.6424694061279	-0.00230353930965066	0.00418994715437293	-0.00100484199356288	0.00418994715437293
591	1.7668776512146	-0.405842900276184	-18.707405090332	0.00191722682211548	0.000943203864153475	-0.000355493422830477	-0.00360223650932312
592	0.468180358409882	0.243505731225014	-18.9671440124512	0.000293855206109583	0.00581331877037883	-0.00717365415766835	-0.00327756232582033
593	-0.830516874790192	0.892854392528534	-18.4476642608643	-0.00457625929266214	0.000943203864153475	0.000943203864153475	0.000293855206109583
594	1.11752903461456	0.243505731225014	-18.9022083282471	0.00841071270406246	-0.00132951640989631	-0.00360223650932312	-0.00490093370899558
595	1.11752903461456	0.243505731225014	-19.0320796966553	-0.0026282137259841	0.00191722682211548	-0.000355493422830477	-0.00684897974133492
596	1.7668776512146	-0.730517208576202	-18.707405090332	-0.00457625929266214	0.00743668992072344	0.00483929552137852	0.000618529506027699
597	2.41622614860535	-1.05519151687622	-18.7723388671875	-0.00457625929266214	0.00418994715437293	-0.00295288790948689	-0.00619963090866804
598	1.11752903461456	-0.405842900276184	-18.9671440124512	0.000618529506027699	0.000943203864153475	-0.0110697457566857	-0.00165419070981443
599	1.11752903461456	-1.05519151687622	-18.5775356292725	0.00906006153672934	-0.0026282137259841	-0.00230353930965066	-0.00425158534198999
600	0.468180358409882	-0.0811685770750046	-19.0970134735107	0.00548864435404539	0.00678734155371785	-0.00132951640989631	-0.00197886489331722
601	1.11752903461456	-1.70454013347626	-18.9671440124512	0.000293855206109583	0.000293855206109583	0.00451462110504508	0.00776136433705688
602	0.468180358409882	-2.02921438217163	-18.707405090332	-3.08191010844894e-05	0.000943203864153475	-0.00555028254166245	0.00159255252219737
603	2.41622614860535	-2.02921438217163	-18.8372745513916	0.00191722682211548	-0.00879702530801296	-0.0113944197073579	-0.00295288790948689
604	1.7668776512146	-1.70454013347626	-18.6424694061279	0.0103587592020631	-0.00587495695799589	0.0022419011220336	-0.00652430532500148
605	1.7668776512146	-1.70454013347626	-18.3177947998047	0.00808603875339031	-0.00327756232582033	-0.000680167751852423	0.000618529506027699
606	-0.830516874790192	-0.405842900276184	-19.0970134735107	-0.00327756232582033	-0.0026282137259841	0.00256657530553639	0.00873538758605719
607	1.11752903461456	-0.405842900276184	-19.2268829345703	-0.00100484199356288	-0.00684897974133492	-0.00327756232582033	-0.00587495695799589
608	2.41622614860535	-1.05519151687622	-19.0970134735107	0.0022419011220336	0.00126787810586393	-0.00847235135734081	0.00581331877037883
609	2.41622614860535	-1.37986588478088	-18.9671440124512	-0.00327756232582033	-0.00587495695799589	-0.00295288790948689	-0.00490093370899558
610	-0.181168273091316	-0.0811685770750046	-18.6424694061279	-0.000355493422830477	0.00386527273803949	-0.00490093370899558	-0.00587495695799589
611	0.468180358409882	-1.05519151687622	-18.2528610229492	-0.00197886489331722	-0.00360223650932312	0.00256657530553639	0.00808603875339031
612	0.468180358409882	-1.37986588478088	-19.0970134735107	-0.00100484199356288	0.00483929552137852	-0.00295288790948689	-0.00165419070981443
613	1.7668776512146	-1.37986588478088	-18.6424694061279	0.000293855206109583	0.000293855206109583	-0.0152905117720366	-0.00425158534198999
614	1.7668776512146	-0.730517208576202	-18.9671440124512	-0.00165419070981443	-0.00197886489331722	-0.00717365415766835	-0.00522560812532902
615	1.7668776512146	-0.730517208576202	-18.5125999450684	-0.00490093370899558	0.000293855206109583	-0.00425158534198999	-0.00522560812532902
616	1.7668776512146	-0.730517208576202	-18.3827304840088	0.000943203864153475	0.00256657530553639	0.00938473641872406	0.00191722682211548
617	-0.830516874790192	0.243505731225014	-18.8372745513916	-0.00555028254166245	0.00483929552137852	-0.00295288790948689	-0.00327756232582033
618	1.7668776512146	-0.405842900276184	-19.2268829345703	-0.00100484199356288	0.000293855206109583	-0.00879702530801296	0.00451462110504508
619	-0.181168273091316	0.568180024623871	-19.2268829345703	0.000943203864153475	-0.00327756232582033	0.00743668992072344	0.00191722682211548
620	1.7668776512146	-0.405842900276184	-19.0970134735107	0.00646266713738441	0.00126787810586393	-0.00197886489331722	-3.08191010844894e-05
621	-0.181168273091316	0.892854392528534	-19.0320796966553	-0.0113944197073579	0.0022419011220336	0.00289124972186983	0.00354059832170606
622	-0.830516874790192	0.243505731225014	-18.7723388671875	-0.00392691092565656	0.00808603875339031	0.00386527273803949	0.00483929552137852
623	-2.12921404838562	0.568180024623871	-18.9671440124512	-0.00295288790948689	-0.00327756232582033	-0.00684897974133492	0.00191722682211548
624	-0.830516874790192	0.243505731225014	-19.0320796966553	-0.00490093370899558	-0.00782300252467394	0.00386527273803949	-0.00425158534198999
625	-2.77856278419495	0.568180024623871	-19.1619491577148	-0.00165419070981443	0.000618529506027699	0.00321592413820326	0.00613799272105098
626	-1.47986555099487	0.243505731225014	-19.0320796966553	0.00386527273803949	0.00451462110504508	0.00256657530553639	-0.000680167751852423
627	-1.47986555099487	-0.0811685770750046	-18.7723388671875	-0.0139918150380254	0.00581331877037883	0.00613799272105098	0.00646266713738441
628	-0.181168273091316	-1.05519151687622	-18.4476642608643	0.000293855206109583	0.00354059832170606	-0.00879702530801296	-0.00652430532500148
629	-1.47986555099487	0.568180024623871	-18.8372745513916	-0.00977104809135199	0.000618529506027699	-3.08191010844894e-05	-0.00100484199356288
630	-0.181168273091316	-0.405842900276184	-19.0970134735107	0.000943203864153475	0.00743668992072344	0.00321592413820326	-0.000680167751852423
631	-2.12921404838562	0.243505731225014	-19.4866237640381	-0.0107450718060136	0.00841071270406246	0.00321592413820326	-0.00165419070981443
632	-1.47986555099487	-0.730517208576202	-18.707405090332	-0.0100957229733467	-0.00392691092565656	-0.00132951640989631	0.00321592413820326
633	-0.181168273091316	-1.05519151687622	-18.8372745513916	0.00191722682211548	0.00613799272105098	-0.00749832857400179	-0.00360223650932312
634	0.468180358409882	-0.405842900276184	-18.7723388671875	-0.00295288790948689	0.00256657530553639	0.00191722682211548	-0.00360223650932312
635	-0.181168273091316	-0.730517208576202	-19.1619491577148	0.00451462110504508	0.00548864435404539	0.00126787810586393	-0.000680167751852423
636	-0.830516874790192	0.243505731225014	-19.6164932250977	0.000943203864153475	0.000293855206109583	0.00289124972186983	0.0136055024340749
637	-0.181168273091316	0.243505731225014	-19.0970134735107	-0.00587495695799589	0.00581331877037883	-0.00457625929266214	0.00516396993771195
638	2.41622614860535	-0.730517208576202	-18.7723388671875	-0.00132951640989631	0.000618529506027699	0.00159255252219737	0.00256657530553639
639	1.11752903461456	0.892854392528534	-18.9671440124512	-0.00295288790948689	0.00191722682211548	0.00126787810586393	0.00841071270406246
640	1.11752903461456	-0.405842900276184	-18.5125999450684	0.00743668992072344	0.00321592413820326	0.00418994715437293	0.00126787810586393
641	1.7668776512146	-0.730517208576202	-19.1619491577148	0.00321592413820326	0.00386527273803949	0.0022419011220336	0.00159255252219737
642	-0.181168273091316	0.892854392528534	-19.2268829345703	-3.08191010844894e-05	0.00354059832170606	-0.000355493422830477	-0.00327756232582033
643	0.468180358409882	0.568180024623871	-19.0320796966553	0.00321592413820326	0.00126787810586393	-0.0107450718060136	0.00646266713738441
644	-0.181168273091316	1.21752870082855	-19.2268829345703	0.000943203864153475	-0.0100957229733467	0.00321592413820326	0.00256657530553639
645	1.7668776512146	0.243505731225014	-18.9671440124512	-0.00132951640989631	0.00191722682211548	-0.000355493422830477	-0.00522560812532902
646	2.41622614860535	-0.405842900276184	-18.6424694061279	-0.00327756232582033	0.00191722682211548	-0.000355493422830477	0.000618529506027699
647	-0.181168273091316	0.568180024623871	-19.2268829345703	-0.00912170019000769	0.00159255252219737	-0.00132951640989631	0.00646266713738441
648	-0.181168273091316	0.568180024623871	-19.3567523956299	-0.0026282137259841	-0.000680167751852423	-0.00490093370899558	-0.00490093370899558
649	0.468180358409882	0.892854392528534	-19.4866237640381	-0.0026282137259841	-0.00295288790948689	0.00321592413820326	-0.000355493422830477
650	1.7668776512146	-0.730517208576202	-19.3567523956299	0.00418994715437293	0.000618529506027699	0.00191722682211548	0.00256657530553639
651	-0.181168273091316	0.568180024623871	-19.1619491577148	-0.00749832857400179	0.00191722682211548	0.00126787810586393	0.00289124972186983
652	0.468180358409882	0.568180024623871	-19.0970134735107	0.00808603875339031	0.00321592413820326	-0.00230353930965066	-0.00360223650932312
653	-0.181168273091316	-0.405842900276184	-19.421688079834	0.00159255252219737	-0.00360223650932312	-0.00425158534198999	0.00451462110504508
654	0.468180358409882	-0.405842900276184	-19.1619491577148	0.00354059832170606	0.00548864435404539	-0.00392691092565656	0.00191722682211548
655	-0.181168273091316	0.243505731225014	-19.3567523956299	-0.00295288790948689	0.000943203864153475	0.0100340843200684	-0.00100484199356288
656	1.11752903461456	0.568180024623871	-19.3567523956299	0.00159255252219737	0.000293855206109583	-0.00490093370899558	0.00159255252219737
657	1.7668776512146	0.243505731225014	-19.0970134735107	-0.0104203969240189	-0.00100484199356288	-0.00327756232582033	-0.00100484199356288
658	1.7668776512146	-0.405842900276184	-18.8372745513916	0.00418994715437293	0.00354059832170606	-0.00490093370899558	0.00418994715437293
659	1.11752903461456	-0.405842900276184	-19.2268829345703	0.00841071270406246	0.00256657530553639	-0.000680167751852423	-0.00555028254166245
660	0.468180358409882	0.568180024623871	-19.0320796966553	0.000618529506027699	0.00191722682211548	0.00451462110504508	-0.000680167751852423
661	1.11752903461456	-0.0811685770750046	-18.9671440124512	-0.00100484199356288	0.011982130818069	-0.00165419070981443	-0.00392691092565656
662	1.7668776512146	-0.730517208576202	-18.7723388671875	-0.00100484199356288	0.00386527273803949	0.000293855206109583	-0.000355493422830477
663	1.7668776512146	-0.0811685770750046	-18.6424694061279	0.00483929552137852	-0.000355493422830477	0.000293855206109583	-0.000355493422830477
664	1.7668776512146	-0.730517208576202	-18.707405090332	-0.00100484199356288	-3.08191010844894e-05	-0.00490093370899558	-0.00619963090866804
665	1.11752903461456	-0.0811685770750046	-18.9022083282471	0.00289124972186983	0.00548864435404539	-0.00782300252467394	-0.00684897974133492
666	0.468180358409882	-0.405842900276184	-19.0970134735107	0.00451462110504508	0.00678734155371785	-0.00717365415766835	0.000943203864153475
667	3.714923620224	0.243505731225014	-19.2268829345703	-0.00230353930965066	0.000618529506027699	-0.00684897974133492	-0.00360223650932312
668	-0.181168273091316	-0.0811685770750046	-18.8372745513916	-0.000355493422830477	0.0022419011220336	-0.00392691092565656	-0.000680167751852423
669	1.7668776512146	-0.405842900276184	-18.707405090332	0.00808603875339031	-0.0104203969240189	0.00289124972186983	-0.00782300252467394
670	-0.830516874790192	-1.05519151687622	-18.707405090332	0.00289124972186983	-0.00230353930965066	-0.00100484199356288	-0.00457625929266214
671	1.7668776512146	-1.37986588478088	-19.0320796966553	0.000618529506027699	-0.00327756232582033	-0.0100957229733467	0.00126787810586393
672	0.468180358409882	-0.405842900276184	-19.1619491577148	-0.00392691092565656	-0.0159398596733809	0.00451462110504508	0.000943203864153475
673	0.468180358409882	-1.37986588478088	-18.707405090332	0.00743668992072344	-0.00230353930965066	-0.0100957229733467	0.00646266713738441
674	2.41622614860535	-2.35388875007629	-18.5775356292725	0.0022419011220336	-0.00392691092565656	-3.08191010844894e-05	-0.00619963090866804
675	2.41622614860535	-2.35388875007629	-18.5125999450684	-0.00587495695799589	0.000293855206109583	0.000943203864153475	-0.00295288790948689
676	0.468180358409882	-1.05519151687622	-18.9022083282471	0.00321592413820326	-0.00587495695799589	-0.00165419070981443	-0.000680167751852423
677	1.7668776512146	-1.05519151687622	-19.3567523956299	0.00581331877037883	-0.00360223650932312	-0.00295288790948689	0.00289124972186983
678	2.41622614860535	-1.37986588478088	-18.9671440124512	0.000618529506027699	-0.00392691092565656	0.000293855206109583	0.00126787810586393
679	2.41622614860535	-1.70454013347626	-18.7723388671875	0.000943203864153475	-0.00619963090866804	-0.00944637414067984	0.00126787810586393
680	1.7668776512146	-1.05519151687622	-19.1619491577148	0.00516396993771195	-0.00555028254166245	-0.0110697457566857	-3.08191010844894e-05
681	0.468180358409882	-0.405842900276184	-18.7723388671875	-0.00944637414067984	-0.0026282137259841	-0.00295288790948689	0.00483929552137852
682	0.468180358409882	0.568180024623871	-19.2268829345703	-0.00457625929266214	0.000618529506027699	0.00289124972186983	-0.000355493422830477
683	0.468180358409882	0.243505731225014	-19.0970134735107	-0.00327756232582033	-0.00522560812532902	-0.00879702530801296	0.00289124972186983
684	0.468180358409882	0.568180024623871	-19.3567523956299	-0.00684897974133492	-3.08191010844894e-05	-0.00425158534198999	-0.00587495695799589
685	1.7668776512146	-0.405842900276184	-18.7723388671875	-0.00490093370899558	0.00126787810586393	-0.00165419070981443	-0.00197886489331722
686	-0.181168273091316	-0.405842900276184	-18.9022083282471	-0.000680167751852423	0.00159255252219737	-0.00230353930965066	-0.00100484199356288
687	-0.830516874790192	0.568180024623871	-18.9022083282471	-0.00132951640989631	0.0022419011220336	-0.0100957229733467	-0.00132951640989631
688	0.468180358409882	0.568180024623871	-19.2268829345703	0.00451462110504508	0.00354059832170606	-0.00360223650932312	-0.000680167751852423
689	2.41622614860535	-0.405842900276184	-19.2268829345703	0.00191722682211548	-0.00360223650932312	-0.00230353930965066	0.00386527273803949
690	-1.47986555099487	0.243505731225014	-19.1619491577148	-3.08191010844894e-05	0.00711201597005129	0.00159255252219737	-0.00360223650932312
691	1.7668776512146	-0.405842900276184	-18.6424694061279	-0.00100484199356288	0.00289124972186983	-0.00295288790948689	0.00743668992072344
692	1.11752903461456	-0.730517208576202	-19.0320796966553	-0.00522560812532902	-0.00295288790948689	0.00126787810586393	0.00159255252219737
693	-3.42791152000427	0.892854392528534	-19.3567523956299	0.00321592413820326	-0.00392691092565656	-0.00132951640989631	0.00126787810586393
694	-0.830516874790192	0.243505731225014	-19.2918186187744	-0.000355493422830477	-0.00132951640989631	0.000293855206109583	0.00126787810586393
695	-2.12921404838562	0.568180024623871	-19.3567523956299	-0.00457625929266214	0.00516396993771195	-0.00230353930965066	-0.00717365415766835
696	0.468180358409882	-0.730517208576202	-18.9671440124512	-0.00490093370899558	0.00418994715437293	-0.00327756232582033	0.0126314787194133
697	-1.47986555099487	-0.405842900276184	-18.7723388671875	-0.00814767740666866	0.00516396993771195	-0.00132951640989631	0.0022419011220336
698	-2.12921404838562	0.243505731225014	-18.6424694061279	-0.00652430532500148	0.00321592413820326	-0.00132951640989631	0.00321592413820326
699	-1.47986555099487	-0.0811685770750046	-19.0320796966553	-0.00717365415766835	0.00776136433705688	-0.00749832857400179	0.00516396993771195
700	-2.12921404838562	0.243505731225014	-19.2918186187744	-0.0133424662053585	-0.00457625929266214	-0.00912170019000769	0.000293855206109583
701	-1.47986555099487	0.892854392528534	-18.9022083282471	-0.00684897974133492	0.00938473641872406	0.00321592413820326	0.00451462110504508
702	-0.181168273091316	-0.730517208576202	-18.707405090332	-0.00684897974133492	0.00256657530553639	-0.0026282137259841	0.00256657530553639
703	-0.181168273091316	-0.405842900276184	-18.5125999450684	-0.00100484199356288	-3.08191010844894e-05	-0.0026282137259841	-0.00490093370899558
704	1.11752903461456	-0.730517208576202	-18.2528610229492	0.00126787810586393	-0.000355493422830477	-0.00490093370899558	-0.00555028254166245
705	0.468180358409882	-0.405842900276184	-18.707405090332	-0.00360223650932312	0.00581331877037883	0.00906006153672934	-0.0104203969240189
706	-0.181168273091316	0.568180024623871	-19.0970134735107	0.00256657530553639	0.00646266713738441	-0.00749832857400179	0.00711201597005129
707	1.7668776512146	0.243505731225014	-19.2268829345703	0.00418994715437293	0.00970941036939621	-0.00457625929266214	-0.00132951640989631
708	1.7668776512146	-1.05519151687622	-18.7723388671875	0.000618529506027699	-0.00197886489331722	-0.00522560812532902	0.000618529506027699
709	1.7668776512146	-1.05519151687622	-18.5125999450684	0.00970941036939621	-0.00425158534198999	-0.00100484199356288	0.000293855206109583
710	0.468180358409882	0.568180024623871	-18.5125999450684	0.00126787810586393	-0.00457625929266214	0.00354059832170606	0.00743668992072344
711	0.468180358409882	0.892854392528534	-18.8372745513916	-0.000680167751852423	0.00289124972186983	-3.08191010844894e-05	0.000293855206109583
712	1.7668776512146	-0.730517208576202	-18.8372745513916	-3.08191010844894e-05	0.000293855206109583	-0.00555028254166245	0.00711201597005129
713	2.41622614860535	-0.405842900276184	-18.8372745513916	-0.000355493422830477	0.00418994715437293	-0.00457625929266214	-0.00425158534198999
714	2.41622614860535	-0.405842900276184	-18.9671440124512	-0.00327756232582033	-0.00100484199356288	-0.00652430532500148	-0.00295288790948689
715	3.06557488441467	-0.730517208576202	-18.9671440124512	0.00418994715437293	0.00451462110504508	-0.00230353930965066	-0.00197886489331722
716	-0.181168273091316	-0.405842900276184	-18.7723388671875	-0.00230353930965066	0.00386527273803949	-0.00490093370899558	0.0022419011220336
717	0.468180358409882	0.243505731225014	-19.421688079834	-0.00132951640989631	-0.00619963090866804	-0.00847235135734081	-0.000355493422830477
718	0.468180358409882	-0.0811685770750046	-19.2918186187744	0.00548864435404539	-0.00425158534198999	-0.00847235135734081	-0.00522560812532902
719	-0.830516874790192	-0.0811685770750046	-19.2268829345703	0.00159255252219737	-0.00197886489331722	-0.00847235135734081	-0.00132951640989631
720	1.7668776512146	-0.0811685770750046	-19.0320796966553	-0.00100484199356288	-0.00522560812532902	-0.00360223650932312	-0.00782300252467394
721	-0.181168273091316	0.243505731225014	-19.0320796966553	0.00289124972186983	0.00906006153672934	-0.000680167751852423	0.00581331877037883
722	0.468180358409882	0.568180024623871	-19.0970134735107	-0.00230353930965066	-0.00457625929266214	-0.0149658378213644	-0.00555028254166245
723	-0.181168273091316	0.568180024623871	-19.0320796966553	0.00321592413820326	-0.00100484199356288	-0.00522560812532902	-0.00165419070981443
724	0.468180358409882	0.243505731225014	-19.1619491577148	0.00126787810586393	-0.00490093370899558	-0.00197886489331722	-0.0126931173726916
725	0.468180358409882	0.243505731225014	-19.0320796966553	-0.00100484199356288	0.000293855206109583	0.00321592413820326	-0.00230353930965066
726	1.7668776512146	-0.405842900276184	-18.9671440124512	-0.0026282137259841	0.00938473641872406	0.000943203864153475	-0.00230353930965066
727	2.41622614860535	-0.405842900276184	-18.2528610229492	-0.00782300252467394	0.00126787810586393	0.000943203864153475	0.000618529506027699
728	-0.181168273091316	-1.05519151687622	-18.7723388671875	0.000293855206109583	-0.00165419070981443	0.00906006153672934	-0.0026282137259841
729	-0.830516874790192	0.243505731225014	-19.2918186187744	-3.08191010844894e-05	0.00548864435404539	0.000943203864153475	-0.00522560812532902
730	1.7668776512146	-0.730517208576202	-18.9022083282471	0.000618529506027699	0.000293855206109583	0.000293855206109583	-0.00132951640989631
731	0.468180358409882	0.568180024623871	-18.8372745513916	0.00354059832170606	0.00743668992072344	0.000293855206109583	0.0113327819854021
732	0.468180358409882	-0.0811685770750046	-18.9671440124512	0.00256657530553639	-0.00814767740666866	-0.00490093370899558	0.00289124972186983
733	-0.830516874790192	-0.730517208576202	-18.5125999450684	0.00159255252219737	0.00548864435404539	-0.0133424662053585	-0.00327756232582033
734	0.468180358409882	-1.05519151687622	-18.8372745513916	-0.00749832857400179	-0.00684897974133492	-0.0026282137259841	0.00289124972186983
735	-0.181168273091316	-0.0811685770750046	-19.2918186187744	0.00126787810586393	-0.000355493422830477	-0.00457625929266214	-0.00847235135734081
736	-0.181168273091316	-0.730517208576202	-19.0320796966553	-0.00327756232582033	0.00256657530553639	-0.00522560812532902	0.00581331877037883
737	1.11752903461456	-1.05519151687622	-18.9671440124512	-0.00490093370899558	0.00126787810586393	-3.08191010844894e-05	0.00126787810586393
738	2.41622614860535	-2.02921438217163	-18.4476642608643	-0.00230353930965066	0.000293855206109583	-0.00295288790948689	0.000618529506027699
739	2.41622614860535	-1.37986588478088	-18.707405090332	0.00289124972186983	-0.0120437685400248	-0.00132951640989631	0.000293855206109583
740	1.11752903461456	-1.70454013347626	-19.0970134735107	0.00256657530553639	-0.00684897974133492	0.00191722682211548	-0.00230353930965066
741	2.41622614860535	-1.70454013347626	-18.8372745513916	-0.00717365415766835	-0.000355493422830477	-0.00425158534198999	-0.00165419070981443
742	1.7668776512146	-0.730517208576202	-19.0970134735107	0.00386527273803949	-0.00977104809135199	-0.000680167751852423	0.00483929552137852
743	1.11752903461456	-0.730517208576202	-19.0970134735107	-0.000355493422830477	-0.000680167751852423	-0.00360223650932312	-0.000680167751852423
744	-0.181168273091316	-0.730517208576202	-18.8372745513916	0.00418994715437293	-0.00132951640989631	-0.00587495695799589	0.00126787810586393
745	1.11752903461456	-1.37986588478088	-18.4476642608643	-0.00360223650932312	0.00321592413820326	0.000943203864153475	0.000293855206109583
746	1.7668776512146	-1.05519151687622	-18.9671440124512	0.00289124972186983	-0.00100484199356288	-0.00230353930965066	0.00483929552137852
747	0.468180358409882	0.243505731225014	-19.1619491577148	0.00516396993771195	0.00159255252219737	-0.00619963090866804	-0.00100484199356288
748	-0.830516874790192	0.243505731225014	-19.1619491577148	-0.000355493422830477	0.00743668992072344	-0.00555028254166245	-3.08191010844894e-05
749	2.41622614860535	0.243505731225014	-19.0320796966553	-0.00295288790948689	0.00354059832170606	-0.00392691092565656	0.00678734155371785
750	-0.181168273091316	-0.730517208576202	-18.4476642608643	-0.0026282137259841	-0.00100484199356288	0.00938473641872406	-0.00100484199356288
751	1.7668776512146	-0.730517208576202	-18.6424694061279	-0.00230353930965066	0.0106834331527352	-0.00197886489331722	0.00873538758605719
752	0.468180358409882	0.568180024623871	-19.2918186187744	-0.00782300252467394	0.000618529506027699	0.00191722682211548	0.00483929552137852
753	-0.181168273091316	0.243505731225014	-19.2268829345703	0.000293855206109583	-0.0113944197073579	-0.0100957229733467	0.00191722682211548
754	-1.47986555099487	0.892854392528534	-19.0970134735107	0.00581331877037883	0.00613799272105098	-0.00392691092565656	-0.00392691092565656
755	-1.47986555099487	0.568180024623871	-18.9022083282471	-0.00490093370899558	-0.000355493422830477	-3.08191010844894e-05	0.00191722682211548
756	-0.181168273091316	0.243505731225014	-19.0320796966553	-0.0113944197073579	0.0113327819854021	0.00483929552137852	0.00126787810586393
757	-0.181168273091316	-0.730517208576202	-18.7723388671875	-0.00619963090866804	0.00451462110504508	-0.00522560812532902	-0.00165419070981443
758	-1.47986555099487	0.568180024623871	-19.2268829345703	-0.00587495695799589	0.00451462110504508	-0.00749832857400179	-0.00814767740666866
759	-0.830516874790192	-0.730517208576202	-18.9022083282471	-0.00490093370899558	0.00191722682211548	-0.00555028254166245	-0.00100484199356288
760	-1.47986555099487	0.892854392528534	-19.0320796966553	-0.00814767740666866	0.0103587592020631	0.0022419011220336	-0.00132951640989631
761	-3.42791152000427	-0.0811685770750046	-18.6424694061279	-0.0100957229733467	0.00159255252219737	0.00289124972186983	0.00613799272105098
762	-0.830516874790192	-1.05519151687622	-18.707405090332	-0.0146411629393697	-0.00327756232582033	-0.000680167751852423	0.0022419011220336
763	-0.181168273091316	-0.730517208576202	-18.9671440124512	-0.00619963090866804	0.000293855206109583	-0.00879702530801296	0.00159255252219737
764	0.468180358409882	-1.05519151687622	-19.0320796966553	-0.00132951640989631	0.000943203864153475	-0.00555028254166245	-0.00165419070981443
765	-0.830516874790192	-0.405842900276184	-18.7723388671875	-0.00197886489331722	0.000293855206109583	-0.00197886489331722	-0.00132951640989631
766	-0.181168273091316	0.243505731225014	-19.0970134735107	-0.00619963090866804	0.00613799272105098	0.00354059832170606	0.00418994715437293
767	-0.181168273091316	-0.405842900276184	-18.9022083282471	-0.00555028254166245	0.00191722682211548	-0.00619963090866804	0.0022419011220336
768	1.7668776512146	-0.405842900276184	-18.8372745513916	0.00906006153672934	0.00289124972186983	-0.00684897974133492	-0.000680167751852423
769	1.11752903461456	-0.0811685770750046	-18.9022083282471	0.0106834331527352	-0.000680167751852423	0.000943203864153475	0.00256657530553639
770	0.468180358409882	0.568180024623871	-19.2268829345703	-0.00132951640989631	0.00354059832170606	-0.00197886489331722	-0.00327756232582033
771	1.7668776512146	-0.0811685770750046	-19.0970134735107	-0.0026282137259841	0.00613799272105098	0.000943203864153475	0.00451462110504508
772	2.41622614860535	-0.405842900276184	-18.8372745513916	0.00191722682211548	-0.00230353930965066	-0.0104203969240189	0.00743668992072344
773	-0.181168273091316	0.892854392528534	-18.9022083282471	-0.000355493422830477	-0.00392691092565656	0.000943203864153475	0.00159255252219737
774	-0.181168273091316	0.568180024623871	-18.7723388671875	0.00906006153672934	0.00418994715437293	-0.0107450718060136	-0.00327756232582033
775	0.468180358409882	0.243505731225014	-19.2918186187744	-0.00132951640989631	-0.000355493422830477	0.00613799272105098	-0.00425158534198999
776	1.7668776512146	-0.730517208576202	-18.9022083282471	0.000293855206109583	0.00256657530553639	-0.00587495695799589	-3.08191010844894e-05
777	1.11752903461456	-1.05519151687622	-18.8372745513916	-0.0026282137259841	0.00906006153672934	-0.00684897974133492	-0.00197886489331722
778	-0.830516874790192	0.568180024623871	-19.0320796966553	-0.00100484199356288	-0.00522560812532902	-0.00490093370899558	-0.000355493422830477
779	0.468180358409882	0.892854392528534	-19.0320796966553	0.0103587592020631	0.00191722682211548	-0.00425158534198999	-0.00684897974133492
780	1.7668776512146	-0.405842900276184	-18.8372745513916	-0.000355493422830477	0.000618529506027699	-0.000680167751852423	0.00289124972186983
781	0.468180358409882	0.243505731225014	-19.4866237640381	0.00191722682211548	0.00906006153672934	-0.00360223650932312	-0.00360223650932312
782	0.468180358409882	0.568180024623871	-19.3567523956299	0.00191722682211548	0.00451462110504508	-0.00717365415766835	0.000943203864153475
783	0.468180358409882	0.243505731225014	-19.2918186187744	-0.00749832857400179	-0.00782300252467394	-0.00457625929266214	-0.000680167751852423
784	-0.181168273091316	0.568180024623871	-19.2268829345703	-0.00555028254166245	0.00256657530553639	0.00191722682211548	0.00321592413820326
785	1.7668776512146	0.243505731225014	-19.2268829345703	-0.0026282137259841	0.0022419011220336	-0.0146411629393697	-0.00197886489331722
786	2.41622614860535	-0.405842900276184	-18.9671440124512	-0.00684897974133492	0.00159255252219737	-0.00230353930965066	0.00678734155371785
787	1.11752903461456	0.568180024623871	-19.421688079834	-0.00555028254166245	-0.00230353930965066	-0.0104203969240189	0.000293855206109583
788	1.11752903461456	-0.405842900276184	-19.0320796966553	-0.000355493422830477	-0.00295288790948689	-0.00327756232582033	-0.00847235135734081
789	3.06557488441467	-0.730517208576202	-18.9671440124512	-0.0026282137259841	0.00256657530553639	-0.00425158534198999	-0.00100484199356288
790	0.468180358409882	0.892854392528534	-19.1619491577148	-0.00652430532500148	-0.000680167751852423	0.00386527273803949	-0.00457625929266214
791	0.468180358409882	-0.405842900276184	-18.707405090332	0.000293855206109583	-0.00165419070981443	-0.00295288790948689	0.00451462110504508
792	1.7668776512146	-0.405842900276184	-18.707405090332	-0.00814767740666866	0.000943203864153475	-0.00814767740666866	0.000618529506027699
793	-0.181168273091316	0.892854392528534	-19.0320796966553	-0.00197886489331722	-0.00717365415766835	0.00126787810586393	-0.00652430532500148
794	-0.181168273091316	0.568180024623871	-19.2268829345703	0.00613799272105098	-0.00165419070981443	-0.00490093370899558	-0.00197886489331722
795	0.468180358409882	0.568180024623871	-19.0320796966553	-0.00230353930965066	0.00451462110504508	0.00451462110504508	-0.00652430532500148
796	1.11752903461456	0.568180024623871	-19.0970134735107	0.00126787810586393	0.00289124972186983	-3.08191010844894e-05	-0.000680167751852423
797	1.11752903461456	-0.405842900276184	-18.4476642608643	-0.00327756232582033	0.000618529506027699	0.00354059832170606	-0.00490093370899558
798	1.11752903461456	-1.37986588478088	-19.1619491577148	-0.00132951640989631	-0.0130177913233638	0.00159255252219737	0.00289124972186983
799	-0.830516874790192	0.568180024623871	-19.421688079834	0.00256657530553639	-0.00392691092565656	0.00418994715437293	-0.00457625929266214
800	1.11752903461456	-1.70454013347626	-18.9022083282471	0.00159255252219737	-0.00457625929266214	-0.00165419070981443	-0.0026282137259841
801	2.41622614860535	-1.70454013347626	-18.9671440124512	0.0022419011220336	-0.00360223650932312	0.00646266713738441	-0.00197886489331722
802	2.41622614860535	-1.37986588478088	-18.707405090332	-0.0026282137259841	-0.00197886489331722	-0.00652430532500148	0.000618529506027699
803	2.41622614860535	-1.37986588478088	-18.6424694061279	-0.00165419070981443	-0.00749832857400179	0.0022419011220336	0.00256657530553639
804	1.7668776512146	-1.37986588478088	-18.9671440124512	0.00808603875339031	-0.00132951640989631	-0.000680167751852423	-0.00132951640989631
805	-0.181168273091316	-0.405842900276184	-19.1619491577148	-0.00100484199356288	-0.00230353930965066	0.00646266713738441	-0.00165419070981443
806	1.11752903461456	-0.730517208576202	-19.2268829345703	-0.00197886489331722	0.00126787810586393	-0.00392691092565656	0.00613799272105098
807	3.06557488441467	-1.05519151687622	-19.2918186187744	-0.000680167751852423	0.000618529506027699	-0.00295288790948689	-0.000355493422830477
808	1.7668776512146	-1.70454013347626	-18.9022083282471	-0.000680167751852423	-0.00619963090866804	-0.00814767740666866	0.00418994715437293
809	-0.181168273091316	-0.0811685770750046	-18.9022083282471	0.00418994715437293	-0.00327756232582033	-0.00490093370899558	-0.0110697457566857
810	1.11752903461456	-1.37986588478088	-19.2268829345703	-0.00295288790948689	0.00418994715437293	-0.00132951640989631	-0.000680167751852423
811	0.468180358409882	0.568180024623871	-19.4866237640381	-0.00165419070981443	0.0022419011220336	-0.0026282137259841	-0.00165419070981443
812	-0.181168273091316	-0.405842900276184	-19.0320796966553	-3.08191010844894e-05	0.00613799272105098	-3.08191010844894e-05	0.00483929552137852
813	2.41622614860535	-0.405842900276184	-19.1619491577148	-0.00295288790948689	-0.00392691092565656	-0.00555028254166245	0.000618529506027699
814	1.11752903461456	-0.730517208576202	-18.7723388671875	0.00354059832170606	0.00256657530553639	-0.00197886489331722	-0.00327756232582033
815	1.11752903461456	-0.405842900276184	-18.9022083282471	-0.00327756232582033	0.00516396993771195	0.00873538758605719	-0.00132951640989631
816	-0.830516874790192	0.568180024623871	-19.3567523956299	0.0022419011220336	0.00906006153672934	0.00678734155371785	0.00581331877037883
817	1.11752903461456	0.243505731225014	-19.4866237640381	0.00386527273803949	0.00451462110504508	-0.00619963090866804	0.00938473641872406
818	2.41622614860535	-0.730517208576202	-19.6814270019531	-0.00587495695799589	-0.00425158534198999	0.0022419011220336	-0.00782300252467394
819	0.468180358409882	0.568180024623871	-19.3567523956299	0.00483929552137852	-0.00879702530801296	-0.00100484199356288	-0.00197886489331722
820	1.11752903461456	-0.730517208576202	-18.9671440124512	-0.000355493422830477	0.000618529506027699	-0.00490093370899558	-0.00587495695799589
821	1.7668776512146	0.568180024623871	-19.2268829345703	-0.00132951640989631	0.00289124972186983	0.00354059832170606	0.00451462110504508
822	-1.47986555099487	0.892854392528534	-19.421688079834	-0.00522560812532902	-0.00360223650932312	-0.00717365415766835	-0.00132951640989631
823	-1.47986555099487	-0.0811685770750046	-19.421688079834	-0.00619963090866804	-3.08191010844894e-05	-0.00619963090866804	0.00159255252219737
824	-1.47986555099487	1.21752870082855	-19.3567523956299	0.00159255252219737	-0.00360223650932312	-0.000680167751852423	0.000943203864153475
825	-0.830516874790192	0.568180024623871	-18.9671440124512	-0.00652430532500148	0.00191722682211548	-0.0133424662053585	-0.00425158534198999
826	-0.830516874790192	-0.0811685770750046	-18.4476642608643	-0.00652430532500148	0.00646266713738441	0.0022419011220336	0.00418994715437293
827	-0.181168273091316	-1.05519151687622	-18.8372745513916	-0.00717365415766835	0.00613799272105098	-0.00912170019000769	0.00613799272105098
828	-2.77856278419495	0.568180024623871	-19.421688079834	-0.00944637414067984	-0.00295288790948689	0.000618529506027699	-0.00327756232582033
829	-2.77856278419495	0.243505731225014	-19.0320796966553	-0.00230353930965066	-0.00295288790948689	-3.08191010844894e-05	-0.00457625929266214
830	-0.181168273091316	-0.405842900276184	-18.8372745513916	-0.00522560812532902	0.00581331877037883	-0.00457625929266214	-0.00230353930965066
831	-0.181168273091316	-0.405842900276184	-19.0970134735107	-0.00522560812532902	-0.00230353930965066	0.00386527273803949	-0.000355493422830477
832	-0.181168273091316	0.243505731225014	-19.0320796966553	-0.000355493422830477	0.00711201597005129	-0.0104203969240189	0.000943203864153475
833	0.468180358409882	-0.0811685770750046	-19.421688079834	0.00321592413820326	-0.00749832857400179	-0.00457625929266214	0.00159255252219737
834	-0.181168273091316	0.568180024623871	-19.2918186187744	0.00126787810586393	0.00126787810586393	-3.08191010844894e-05	0.000618529506027699
835	1.11752903461456	0.568180024623871	-19.0320796966553	-0.00652430532500148	0.00516396993771195	-0.000680167751852423	-0.00165419070981443
836	0.468180358409882	0.243505731225014	-19.3567523956299	0.00321592413820326	0.00808603875339031	0.00678734155371785	0.00646266713738441
837	1.11752903461456	-0.730517208576202	-18.9671440124512	-0.00197886489331722	0.00678734155371785	-0.00457625929266214	0.00776136433705688
838	-0.181168273091316	0.243505731225014	-18.707405090332	-0.00165419070981443	-3.08191010844894e-05	-0.0113944197073579	0.000943203864153475
839	1.7668776512146	-0.0811685770750046	-19.2918186187744	0.0116574559360743	0.0022419011220336	-0.00132951640989631	0.0022419011220336
840	0.468180358409882	-0.0811685770750046	-19.1619491577148	0.00548864435404539	0.00354059832170606	-3.08191010844894e-05	-0.00100484199356288
841	0.468180358409882	-0.405842900276184	-19.0970134735107	-0.00132951640989631	0.00191722682211548	-0.00197886489331722	0.00191722682211548
842	2.41622614860535	-0.405842900276184	-18.9671440124512	-0.00132951640989631	0.00516396993771195	-0.00295288790948689	-0.00165419070981443
843	1.7668776512146	0.568180024623871	-18.9671440124512	0.000943203864153475	-0.00392691092565656	-0.000355493422830477	0.00743668992072344
844	1.7668776512146	-0.405842900276184	-19.1619491577148	0.00159255252219737	-3.08191010844894e-05	-0.0120437685400248	-0.00100484199356288
845	2.41622614860535	-0.0811685770750046	-19.2268829345703	0.00321592413820326	0.00516396993771195	0.000293855206109583	-0.00749832857400179
846	1.7668776512146	-0.730517208576202	-19.1619491577148	-0.0026282137259841	-0.00165419070981443	-0.00944637414067984	0.000618529506027699
847	0.468180358409882	0.568180024623871	-19.3567523956299	0.00159255252219737	-0.00197886489331722	-0.00814767740666866	0.00256657530553639
848	1.11752903461456	0.568180024623871	-19.1619491577148	-0.00490093370899558	-0.0026282137259841	-0.00327756232582033	-0.00619963090866804
849	1.7668776512146	-0.405842900276184	-18.9671440124512	0.0100340843200684	0.000293855206109583	-0.000680167751852423	-0.00425158534198999
850	-0.181168273091316	0.568180024623871	-19.421688079834	0.000943203864153475	-0.00360223650932312	-0.00490093370899558	-0.0026282137259841
851	1.11752903461456	-0.405842900276184	-19.2268829345703	0.00159255252219737	0.00516396993771195	0.00418994715437293	-0.00522560812532902
852	1.11752903461456	-0.730517208576202	-19.0970134735107	-0.00165419070981443	0.00321592413820326	-3.08191010844894e-05	0.00321592413820326
853	-0.181168273091316	0.568180024623871	-19.1619491577148	0.00289124972186983	-0.000680167751852423	-0.00230353930965066	-0.0026282137259841
854	0.468180358409882	0.568180024623871	-18.7723388671875	-3.08191010844894e-05	0.0022419011220336	0.00451462110504508	0.00159255252219737
855	1.7668776512146	0.243505731225014	-18.8372745513916	0.00386527273803949	0.00548864435404539	-0.00457625929266214	-0.00295288790948689
856	1.11752903461456	-0.405842900276184	-19.0970134735107	0.00191722682211548	0.00159255252219737	0.00159255252219737	-0.00132951640989631
857	2.41622614860535	-0.730517208576202	-18.9022083282471	-0.00295288790948689	0.00256657530553639	0.000943203864153475	-0.00197886489331722
858	-0.181168273091316	0.243505731225014	-19.0320796966553	0.00613799272105098	-0.00132951640989631	-0.00522560812532902	-0.0026282137259841
859	3.06557488441467	-1.05519151687622	-18.8372745513916	0.00354059832170606	0.0022419011220336	-0.0100957229733467	0.00516396993771195
860	0.468180358409882	0.243505731225014	-18.9022083282471	0.00451462110504508	0.00548864435404539	-0.00197886489331722	-0.00360223650932312
861	1.11752903461456	-0.0811685770750046	-18.7723388671875	0.000293855206109583	0.000943203864153475	-0.0113944197073579	0.00483929552137852
862	1.7668776512146	-0.405842900276184	-18.9022083282471	0.00776136433705688	-0.00100484199356288	0.00126787810586393	0.00581331877037883
863	2.41622614860535	-1.70454013347626	-18.5775356292725	-0.00360223650932312	-0.0026282137259841	-0.00457625929266214	-0.000680167751852423
864	1.11752903461456	-1.37986588478088	-18.5125999450684	0.00516396993771195	-0.00652430532500148	0.00321592413820326	-0.00522560812532902
865	-0.181168273091316	-1.05519151687622	-18.8372745513916	0.0152288740500808	-0.00717365415766835	-0.00230353930965066	0.00159255252219737
866	0.468180358409882	-0.405842900276184	-19.0320796966553	0.00191722682211548	-0.00132951640989631	0.00191722682211548	-0.0026282137259841
867	1.7668776512146	-2.02921438217163	-18.3827304840088	-0.00392691092565656	-0.00522560812532902	-0.00132951640989631	-0.00587495695799589
868	1.7668776512146	-1.70454013347626	-18.9022083282471	-0.0120437685400248	-0.00977104809135199	0.000618529506027699	-0.00197886489331722
869	1.7668776512146	-2.35388875007629	-18.8372745513916	0.00776136433705688	-0.00814767740666866	-0.0026282137259841	-0.00522560812532902
870	-0.181168273091316	-0.730517208576202	-18.8372745513916	0.00126787810586393	-0.00847235135734081	-0.000680167751852423	-0.00425158534198999
871	-0.181168273091316	-1.37986588478088	-18.6424694061279	-0.0026282137259841	-0.00717365415766835	-0.0026282137259841	0.000618529506027699
872	1.7668776512146	-1.05519151687622	-18.3177947998047	0.00354059832170606	-0.00327756232582033	0.00289124972186983	-0.00295288790948689
873	1.7668776512146	-1.05519151687622	-18.6424694061279	-0.00425158534198999	-0.00230353930965066	0.000293855206109583	-0.00132951640989631
874	1.7668776512146	-0.730517208576202	-19.0320796966553	0.00548864435404539	0.00743668992072344	-0.00490093370899558	-0.00425158534198999
875	1.11752903461456	-0.730517208576202	-19.0320796966553	-0.00619963090866804	0.00256657530553639	0.0106834331527352	-0.00197886489331722
876	2.41622614860535	-1.05519151687622	-18.9671440124512	-0.000355493422830477	0.00289124972186983	-0.00100484199356288	0.00321592413820326
877	0.468180358409882	0.892854392528534	-18.9671440124512	-0.00457625929266214	0.00548864435404539	-0.00847235135734081	0.00386527273803949
878	0.468180358409882	0.243505731225014	-18.707405090332	0.00451462110504508	0.0022419011220336	-0.00360223650932312	0.00321592413820326
879	-1.47986555099487	0.568180024623871	-19.1619491577148	-0.00230353930965066	-0.000680167751852423	-0.00522560812532902	-0.000680167751852423
880	2.41622614860535	-0.405842900276184	-18.9022083282471	0.00256657530553639	-0.000680167751852423	0.000618529506027699	-0.00457625929266214
881	-0.830516874790192	0.892854392528534	-19.2268829345703	-0.00392691092565656	0.00418994715437293	0.00516396993771195	-0.000355493422830477
882	-0.830516874790192	-0.0811685770750046	-18.7723388671875	-0.00197886489331722	0.00483929552137852	0.000943203864153475	0.00808603875339031
883	-1.47986555099487	0.892854392528534	-18.8372745513916	-0.00392691092565656	-0.00165419070981443	-0.00360223650932312	0.00191722682211548
884	-1.47986555099487	0.243505731225014	-18.4476642608643	-0.000355493422830477	-0.00165419070981443	-0.00425158534198999	-3.08191010844894e-05
885	-1.47986555099487	0.568180024623871	-19.0970134735107	-0.00652430532500148	0.00970941036939621	-0.00749832857400179	-0.00652430532500148
886	-0.830516874790192	-0.405842900276184	-19.0320796966553	-0.0110697457566857	0.00548864435404539	-0.00684897974133492	0.00159255252219737
887	-2.77856278419495	-0.405842900276184	-18.9022083282471	-0.00684897974133492	0.00906006153672934	-0.00327756232582033	0.000293855206109583
888	-2.77856278419495	-0.0811685770750046	-18.7723388671875	-0.0149658378213644	-0.00457625929266214	-0.00100484199356288	-0.00522560812532902
889	-3.42791152000427	0.892854392528534	-18.9671440124512	-0.0146411629393697	0.000943203864153475	-0.0026282137259841	-0.00555028254166245
890	-0.181168273091316	-0.730517208576202	-18.3177947998047	-0.00522560812532902	0.00191722682211548	-0.00814767740666866	-0.00165419070981443
891	-2.12921404838562	0.568180024623871	-18.5125999450684	-0.00814767740666866	-0.00100484199356288	0.0103587592020631	0.01100810803473
892	0.468180358409882	-0.405842900276184	-18.707405090332	-0.00652430532500148	0.00516396993771195	0.000943203864153475	0.00548864435404539
893	1.11752903461456	-0.730517208576202	-18.6424694061279	-0.00555028254166245	-0.00749832857400179	-0.00165419070981443	0.0116574559360743
894	1.11752903461456	-0.405842900276184	-18.8372745513916	-0.000680167751852423	0.00743668992072344	-0.0026282137259841	-0.00327756232582033
895	2.41622614860535	-0.405842900276184	-18.707405090332	-0.00425158534198999	0.00159255252219737	0.00159255252219737	-0.00100484199356288
896	0.468180358409882	-0.730517208576202	-18.7723388671875	-0.00457625929266214	-0.00100484199356288	0.0022419011220336	0.00451462110504508
897	1.7668776512146	-0.730517208576202	-18.9671440124512	-0.00132951640989631	0.00159255252219737	0.00126787810586393	-0.00295288790948689
898	-0.181168273091316	0.243505731225014	-19.2268829345703	-0.00197886489331722	0.00776136433705688	-0.00425158534198999	0.00418994715437293
899	1.11752903461456	-0.730517208576202	-18.9022083282471	0.00483929552137852	-0.00132951640989631	-0.00555028254166245	-0.00749832857400179
900	1.11752903461456	0.892854392528534	-18.7723388671875	-0.00392691092565656	0.00516396993771195	-0.000680167751852423	-0.00490093370899558
901	2.41622614860535	-0.730517208576202	-18.5125999450684	0.000293855206109583	0.0103587592020631	-0.00717365415766835	-0.000680167751852423
902	2.41622614860535	-0.0811685770750046	-18.707405090332	-0.0107450718060136	0.00483929552137852	-0.0107450718060136	0.00159255252219737
903	3.06557488441467	-0.730517208576202	-18.9671440124512	0.00483929552137852	0.00418994715437293	-0.00100484199356288	-0.00782300252467394
904	-0.181168273091316	0.892854392528534	-19.0970134735107	0.00906006153672934	-0.00132951640989631	0.0022419011220336	-0.00555028254166245
905	-0.181168273091316	0.568180024623871	-19.2268829345703	0.00548864435404539	0.00581331877037883	0.00159255252219737	0.000943203864153475
906	1.7668776512146	-0.0811685770750046	-18.8372745513916	-0.00425158534198999	0.00808603875339031	-0.00619963090866804	-0.00132951640989631
907	1.7668776512146	-0.405842900276184	-18.5125999450684	-0.00197886489331722	0.00581331877037883	-0.00912170019000769	0.00321592413820326
908	1.7668776512146	-1.05519151687622	-18.7723388671875	0.00126787810586393	-0.00327756232582033	-0.00392691092565656	0.00776136433705688
909	-0.181168273091316	0.568180024623871	-19.1619491577148	0.00483929552137852	0.0022419011220336	0.000293855206109583	-0.00197886489331722
910	2.41622614860535	-0.730517208576202	-19.0320796966553	0.00159255252219737	0.00159255252219737	0.000293855206109583	-0.00165419070981443
911	1.7668776512146	-0.0811685770750046	-19.3567523956299	-0.000680167751852423	0.00256657530553639	-0.000355493422830477	0.00451462110504508
912	1.11752903461456	-0.0811685770750046	-18.9671440124512	0.000293855206109583	0.00808603875339031	-0.00327756232582033	0.00808603875339031
913	1.11752903461456	0.243505731225014	-18.707405090332	0.000943203864153475	0.00548864435404539	-0.00327756232582033	0.00581331877037883
914	1.11752903461456	0.243505731225014	-18.8372745513916	0.00581331877037883	-0.00490093370899558	-0.00360223650932312	-0.00587495695799589
915	1.11752903461456	0.243505731225014	-18.9671440124512	0.00743668992072344	0.00548864435404539	-0.000680167751852423	0.00159255252219737
916	1.11752903461456	0.243505731225014	-19.2918186187744	-0.0026282137259841	0.00451462110504508	0.00451462110504508	0.00678734155371785
917	1.7668776512146	0.243505731225014	-18.8372745513916	0.000618529506027699	0.00483929552137852	-0.000355493422830477	-0.000355493422830477
918	1.11752903461456	-0.730517208576202	-18.4476642608643	0.00776136433705688	-0.00425158534198999	-0.00847235135734081	0.00841071270406246
919	2.41622614860535	-0.405842900276184	-18.3827304840088	0.00613799272105098	-0.00425158534198999	0.000293855206109583	-0.00230353930965066
920	1.11752903461456	-0.0811685770750046	-18.7723388671875	0.00354059832170606	0.00451462110504508	0.000293855206109583	0.00483929552137852
921	2.41622614860535	-0.405842900276184	-19.0320796966553	-0.000355493422830477	0.00581331877037883	0.00386527273803949	-0.00295288790948689
922	1.7668776512146	-1.05519151687622	-19.0320796966553	0.00970941036939621	-0.00230353930965066	-0.00749832857400179	0.00483929552137852
923	3.06557488441467	-0.405842900276184	-19.1619491577148	0.00191722682211548	-0.00132951640989631	0.000618529506027699	-0.00197886489331722
924	2.41622614860535	-1.37986588478088	-18.5775356292725	0.00808603875339031	-0.00522560812532902	0.00256657530553639	-0.00522560812532902
925	2.41622614860535	-1.70454013347626	-18.3177947998047	0.00743668992072344	-0.00425158534198999	0.00776136433705688	-0.00295288790948689
926	1.7668776512146	-1.70454013347626	-18.707405090332	-0.00425158534198999	0.00191722682211548	0.000293855206109583	0.00191722682211548
927	0.468180358409882	-1.05519151687622	-18.9671440124512	-0.00327756232582033	-0.0107450718060136	-0.000355493422830477	0.000943203864153475
928	0.468180358409882	-0.405842900276184	-19.1619491577148	0.00970941036939621	-0.0113944197073579	-0.0026282137259841	-0.00327756232582033
929	2.41622614860535	-1.70454013347626	-18.9671440124512	-0.00197886489331722	-0.0130177913233638	-0.00457625929266214	-0.00132951640989631
930	-0.181168273091316	-0.405842900276184	-18.9022083282471	0.00126787810586393	-0.00295288790948689	0.00321592413820326	0.00126787810586393
931	1.7668776512146	-1.70454013347626	-18.3827304840088	0.00646266713738441	-0.0026282137259841	0.000293855206109583	-0.000355493422830477
932	1.11752903461456	-1.05519151687622	-18.9022083282471	0.000293855206109583	0.000618529506027699	-0.00132951640989631	0.00354059832170606
933	1.11752903461456	-0.0811685770750046	-18.9671440124512	-0.00327756232582033	-0.00327756232582033	-0.0107450718060136	0.01100810803473
934	-0.181168273091316	0.568180024623871	-19.0970134735107	0.00581331877037883	0.00159255252219737	-0.000355493422830477	-0.00197886489331722
935	0.468180358409882	0.243505731225014	-19.0970134735107	0.00418994715437293	0.00386527273803949	-0.00425158534198999	-0.00100484199356288
936	1.7668776512146	-0.0811685770750046	-18.8372745513916	-0.00522560812532902	0.00256657530553639	0.00678734155371785	0.00354059832170606
937	1.7668776512146	-0.405842900276184	-18.5125999450684	0.00321592413820326	-0.000355493422830477	-0.00555028254166245	0.00191722682211548
938	-0.181168273091316	0.892854392528534	-19.2268829345703	0.000618529506027699	-0.00490093370899558	-0.00457625929266214	0.00126787810586393
939	-0.181168273091316	-0.730517208576202	-18.6424694061279	-0.000355493422830477	0.000943203864153475	0.00354059832170606	-0.00100484199356288
940	-0.181168273091316	0.892854392528534	-18.9022083282471	-0.00392691092565656	-3.08191010844894e-05	-0.00360223650932312	-0.00360223650932312
941	-0.830516874790192	0.568180024623871	-18.8372745513916	-0.00555028254166245	0.00256657530553639	0.00516396993771195	0.00711201597005129
942	0.468180358409882	-0.405842900276184	-18.5775356292725	-0.00652430532500148	0.00321592413820326	-0.00360223650932312	-0.0026282137259841
943	-0.181168273091316	-0.405842900276184	-18.3827304840088	-0.00587495695799589	0.00516396993771195	-0.00749832857400179	0.00289124972186983
944	-0.181168273091316	-0.405842900276184	-18.7723388671875	-0.0104203969240189	0.00516396993771195	0.00126787810586393	-0.00392691092565656
945	-1.47986555099487	-0.730517208576202	-18.5775356292725	-0.00197886489331722	0.00483929552137852	-3.08191010844894e-05	0.00354059832170606
946	-2.77856278419495	0.568180024623871	-19.0320796966553	-0.00587495695799589	0.00256657530553639	-0.00425158534198999	0.00873538758605719
947	-0.830516874790192	-0.405842900276184	-18.5125999450684	-0.00555028254166245	0.0106834331527352	0.00289124972186983	0.00191722682211548
948	1.11752903461456	-0.730517208576202	-18.707405090332	-0.0110697457566857	0.000293855206109583	-0.0026282137259841	0.00451462110504508
949	0.468180358409882	-0.0811685770750046	-18.5775356292725	-0.00327756232582033	-0.00100484199356288	0.00418994715437293	0.00451462110504508
950	-0.830516874790192	0.568180024623871	-19.2268829345703	-0.00717365415766835	0.00548864435404539	0.00159255252219737	0.00613799272105098
951	-1.47986555099487	0.243505731225014	-18.9671440124512	-0.00457625929266214	0.00126787810586393	0.0022419011220336	0.00483929552137852
952	1.11752903461456	-1.05519151687622	-18.9671440124512	-0.0120437685400248	0.000618529506027699	-0.0139918150380254	0.00516396993771195
953	1.11752903461456	-0.0811685770750046	-18.8372745513916	-0.00555028254166245	0.0022419011220336	0.000618529506027699	-0.00392691092565656
954	2.41622614860535	-0.730517208576202	-18.6424694061279	-0.00425158534198999	-0.00295288790948689	-0.00749832857400179	-3.08191010844894e-05
955	1.11752903461456	-0.405842900276184	-18.7723388671875	-0.00457625929266214	0.00418994715437293	-0.000355493422830477	0.00126787810586393
956	2.41622614860535	-0.405842900276184	-19.0320796966553	-0.00100484199356288	0.000293855206109583	0.000618529506027699	0.00743668992072344
957	-0.181168273091316	0.892854392528534	-19.421688079834	-0.00652430532500148	0.00743668992072344	-0.00814767740666866	-0.00100484199356288
958	2.41622614860535	-0.405842900276184	-19.0320796966553	0.000293855206109583	0.000293855206109583	-0.0100957229733467	0.00289124972186983
959	0.468180358409882	0.568180024623871	-18.9671440124512	0.000943203864153475	0.00581331877037883	-0.00100484199356288	-0.00555028254166245
960	1.7668776512146	-1.05519151687622	-18.6424694061279	0.00418994715437293	-0.000355493422830477	-0.00165419070981443	-0.000355493422830477
961	1.11752903461456	0.892854392528534	-19.3567523956299	0.00548864435404539	0.00321592413820326	-0.0110697457566857	0.00191722682211548
962	0.468180358409882	0.243505731225014	-19.1619491577148	-0.00392691092565656	0.00191722682211548	0.00841071270406246	-0.00165419070981443
963	0.468180358409882	0.243505731225014	-19.0320796966553	-0.00230353930965066	0.0022419011220336	-0.0107450718060136	-0.00100484199356288
964	-0.181168273091316	0.892854392528534	-19.2268829345703	0.00613799272105098	-0.000355493422830477	-0.000355493422830477	-0.00652430532500148
965	-0.181168273091316	0.568180024623871	-19.0970134735107	0.0123068047687411	0.00418994715437293	0.00808603875339031	-0.00197886489331722
966	0.468180358409882	0.243505731225014	-19.1619491577148	0.00256657530553639	0.00613799272105098	0.00386527273803949	0.00386527273803949
967	3.06557488441467	-0.405842900276184	-19.2268829345703	0.000293855206109583	-0.00522560812532902	-0.000680167751852423	0.00386527273803949
968	1.7668776512146	-0.730517208576202	-19.1619491577148	-0.00522560812532902	0.00451462110504508	-0.0104203969240189	-0.00684897974133492
969	-0.181168273091316	0.568180024623871	-19.0320796966553	-0.0026282137259841	0.00289124972186983	-0.00132951640989631	-0.00425158534198999
970	1.7668776512146	-0.0811685770750046	-19.3567523956299	0.00808603875339031	0.00613799272105098	0.00483929552137852	-0.00490093370899558
971	0.468180358409882	0.243505731225014	-19.2268829345703	-3.08191010844894e-05	0.00159255252219737	-0.00165419070981443	0.00354059832170606
972	1.11752903461456	-0.0811685770750046	-18.707405090332	-0.00522560812532902	-0.000355493422830477	-0.00360223650932312	-0.00522560812532902
973	2.41622614860535	-0.405842900276184	-19.3567523956299	0.0236704051494598	0.000618529506027699	-0.0156151866540313	-0.00230353930965066
974	1.11752903461456	-0.0811685770750046	-19.2268829345703	-0.00165419070981443	0.000943203864153475	-0.0026282137259841	-0.00100484199356288
975	2.41622614860535	-0.405842900276184	-18.9022083282471	-0.00327756232582033	-0.00392691092565656	-0.00717365415766835	-0.00717365415766835
976	1.11752903461456	-0.0811685770750046	-18.8372745513916	0.00386527273803949	-0.00132951640989631	0.0106834331527352	-3.08191010844894e-05
977	0.468180358409882	0.568180024623871	-18.8372745513916	-0.00782300252467394	0.00516396993771195	0.00159255252219737	-0.00360223650932312
978	2.41622614860535	-0.730517208576202	-18.6424694061279	0.00321592413820326	-0.000355493422830477	-0.00327756232582033	0.000293855206109583
979	1.7668776512146	0.243505731225014	-19.421688079834	-3.08191010844894e-05	-0.00197886489331722	-3.08191010844894e-05	-0.00912170019000769
980	1.11752903461456	-0.730517208576202	-18.9022083282471	0.00548864435404539	-0.00749832857400179	-0.00717365415766835	-0.00327756232582033
981	1.11752903461456	-0.730517208576202	-18.7723388671875	-0.0026282137259841	0.00483929552137852	0.00516396993771195	0.00386527273803949
982	2.41622614860535	-0.0811685770750046	-18.9671440124512	0.00354059832170606	-0.00197886489331722	0.00159255252219737	-3.08191010844894e-05
983	1.7668776512146	-0.0811685770750046	-19.0970134735107	0.000943203864153475	-0.00619963090866804	-0.00587495695799589	0.00354059832170606
984	1.7668776512146	-0.0811685770750046	-19.2268829345703	0.000293855206109583	-0.00782300252467394	0.00126787810586393	-0.00327756232582033
985	1.11752903461456	-1.70454013347626	-19.1619491577148	-0.00132951640989631	-0.00555028254166245	0.00743668992072344	-3.08191010844894e-05
986	2.41622614860535	-1.37986588478088	-19.2268829345703	0.00418994715437293	-0.000355493422830477	0.00191722682211548	0.00906006153672934
987	-0.181168273091316	-0.405842900276184	-19.1619491577148	-0.00944637414067984	-0.0130177913233638	-0.00425158534198999	-0.00165419070981443
988	1.7668776512146	-1.05519151687622	-19.0320796966553	0.000293855206109583	-0.00749832857400179	-0.00814767740666866	0.00321592413820326
989	-0.181168273091316	-0.405842900276184	-18.7723388671875	-0.00555028254166245	-0.00847235135734081	-0.00100484199356288	-0.0026282137259841
990	2.41622614860535	-2.02921438217163	-18.9022083282471	0.0022419011220336	-0.00879702530801296	-0.00717365415766835	-0.00165419070981443
991	3.06557488441467	-0.0811685770750046	-19.2918186187744	0.000618529506027699	-3.08191010844894e-05	0.00191722682211548	0.00418994715437293
992	0.468180358409882	-1.05519151687622	-19.0970134735107	-0.00425158534198999	-0.00684897974133492	-0.00749832857400179	0.00581331877037883
993	-0.181168273091316	0.243505731225014	-19.0320796966553	0.0022419011220336	-0.0107450718060136	-0.0165892094373703	-0.00295288790948689
994	-0.181168273091316	-0.730517208576202	-18.9671440124512	-0.00425158534198999	-0.00360223650932312	0.00743668992072344	0.00354059832170606
995	-0.830516874790192	0.243505731225014	-18.7723388671875	-0.00100484199356288	-0.0026282137259841	-0.00392691092565656	-0.00717365415766835
996	-0.181168273091316	0.243505731225014	-19.1619491577148	-0.00847235135734081	-0.00327756232582033	-0.00717365415766835	0.000293855206109583
997	0.468180358409882	0.243505731225014	-19.1619491577148	-0.00425158534198999	-0.00100484199356288	-0.000355493422830477	0.00646266713738441
998	1.7668776512146	-0.730517208576202	-18.9671440124512	-0.00132951640989631	0.000943203864153475	-0.000680167751852423	-0.00165419070981443
999	1.11752903461456	-0.405842900276184	-19.0320796966553	-0.00327756232582033	-0.00197886489331722	-0.00684897974133492	-0.00490093370899558
1000	-0.830516874790192	0.243505731225014	-18.7723388671875	-0.00100484199356288	0.00191722682211548	0.00873538758605719	0.000293855206109583
1001	-0.830516874790192	-0.405842900276184	-18.707405090332	0.000943203864153475	0.00321592413820326	-0.00392691092565656	-0.00132951640989631
1002	0.468180358409882	-0.730517208576202	-18.9022083282471	-0.00847235135734081	-0.00555028254166245	0.00256657530553639	0.00841071270406246
1003	0.468180358409882	-0.730517208576202	-19.1619491577148	0.00256657530553639	-0.00100484199356288	-0.00619963090866804	-0.00652430532500148
1004	-0.830516874790192	-0.730517208576202	-19.0320796966553	-0.00847235135734081	0.00354059832170606	-0.00749832857400179	-0.00327756232582033
1005	-1.47986555099487	0.243505731225014	-19.0970134735107	-0.00879702530801296	-0.00295288790948689	0.00321592413820326	-0.00165419070981443
1006	-2.77856278419495	0.568180024623871	-19.2268829345703	-0.0026282137259841	0.00808603875339031	0.000293855206109583	0.00646266713738441
1007	-0.181168273091316	-0.730517208576202	-19.0970134735107	-0.0143164889886975	0.00483929552137852	-0.00165419070981443	0.00516396993771195
1008	-2.12921404838562	0.568180024623871	-19.4866237640381	-0.00490093370899558	-0.00295288790948689	-0.00619963090866804	0.00776136433705688
1009	-0.181168273091316	-0.405842900276184	-19.1619491577148	-0.00879702530801296	0.00256657530553639	-0.00912170019000769	-0.000355493422830477
1010	-0.830516874790192	0.568180024623871	-18.9671440124512	-0.0100957229733467	0.0106834331527352	-0.0123684434220195	0.000618529506027699
1011	1.7668776512146	-0.405842900276184	-18.7723388671875	-0.00100484199356288	-0.00100484199356288	0.00321592413820326	0.00516396993771195
1012	-1.47986555099487	0.568180024623871	-18.8372745513916	-0.0104203969240189	-0.000680167751852423	-0.0107450718060136	-0.00522560812532902
1013	-0.830516874790192	0.243505731225014	-18.9671440124512	-3.08191010844894e-05	0.00191722682211548	-0.0133424662053585	0.00386527273803949
1014	-0.181168273091316	0.892854392528534	-19.1619491577148	0.00451462110504508	-3.08191010844894e-05	-0.000680167751852423	-0.00717365415766835
1015	-0.181168273091316	0.243505731225014	-19.0320796966553	-0.00100484199356288	0.0132808275520802	-0.00782300252467394	0.00191722682211548
1016	-0.830516874790192	0.568180024623871	-19.0970134735107	0.000943203864153475	0.00451462110504508	-0.00490093370899558	0.00191722682211548
1017	2.41622614860535	-0.0811685770750046	-18.6424694061279	-0.00197886489331722	0.01100810803473	0.00581331877037883	0.00126787810586393
1018	-0.181168273091316	0.568180024623871	-18.5775356292725	0.00711201597005129	0.0022419011220336	-0.00814767740666866	-0.00360223650932312
1019	-0.830516874790192	0.243505731225014	-18.9671440124512	-0.00425158534198999	-0.00165419070981443	-0.00490093370899558	-0.00684897974133492
1020	1.7668776512146	0.243505731225014	-19.2918186187744	0.00483929552137852	0.00938473641872406	0.00289124972186983	-0.00522560812532902
1021	-0.830516874790192	0.568180024623871	-19.2918186187744	-0.00132951640989631	0.00906006153672934	-0.00392691092565656	0.0136055024340749
1022	-0.181168273091316	-0.0811685770750046	-19.1619491577148	-0.00295288790948689	0.00126787810586393	-0.00100484199356288	0.00126787810586393
1023	0.468180358409882	-0.0811685770750046	-18.9022083282471	0.01100810803473	0.00126787810586393	-0.00360223650932312	-0.00879702530801296
1024	-0.181168273091316	0.243505731225014	-19.0320796966553	0.00743668992072344	-3.08191010844894e-05	-0.00912170019000769	-3.08191010844894e-05
1025	0.468180358409882	0.568180024623871	-19.5515575408936	0.00873538758605719	0.00256657530553639	0.0022419011220336	-0.00100484199356288
1026	2.41622614860535	-0.730517208576202	-19.1619491577148	0.00289124972186983	0.00354059832170606	-0.00360223650932312	0.00418994715437293
1027	0.468180358409882	-0.730517208576202	-19.0320796966553	0.000943203864153475	-0.0026282137259841	-0.00652430532500148	0.0022419011220336
1028	3.06557488441467	-0.0811685770750046	-19.0970134735107	0.00386527273803949	-0.00360223650932312	-0.0107450718060136	0.0022419011220336
1029	1.11752903461456	-0.405842900276184	-19.0970134735107	0.00321592413820326	-0.000355493422830477	0.000293855206109583	-0.000680167751852423
1030	-0.181168273091316	0.568180024623871	-19.0320796966553	-0.00197886489331722	0.00938473641872406	0.00321592413820326	0.000618529506027699
1031	1.11752903461456	-0.0811685770750046	-19.1619491577148	-0.00100484199356288	0.00581331877037883	-0.0026282137259841	-0.000355493422830477
1032	1.11752903461456	-0.405842900276184	-18.9671440124512	-0.00327756232582033	-3.08191010844894e-05	-0.00295288790948689	-0.00295288790948689
1033	0.468180358409882	0.892854392528534	-19.1619491577148	-0.00587495695799589	-0.00555028254166245	-0.00197886489331722	-0.00327756232582033
1034	0.468180358409882	0.568180024623871	-19.0320796966553	0.00321592413820326	-3.08191010844894e-05	-0.0123684434220195	0.00159255252219737
1035	0.468180358409882	0.892854392528534	-18.8372745513916	0.000618529506027699	0.00516396993771195	-0.000680167751852423	-0.00522560812532902
1036	1.7668776512146	-1.05519151687622	-18.9671440124512	-0.00230353930965066	0.00483929552137852	-0.00392691092565656	0.00678734155371785
1037	1.11752903461456	-0.730517208576202	-19.0320796966553	-0.00132951640989631	0.00483929552137852	-0.00360223650932312	-0.000355493422830477
1038	-0.830516874790192	0.568180024623871	-18.9022083282471	0.00386527273803949	0.000943203864153475	-0.00327756232582033	-0.00652430532500148
1039	0.468180358409882	0.243505731225014	-18.9022083282471	0.00678734155371785	0.00289124972186983	-0.00230353930965066	-0.00230353930965066
1040	1.11752903461456	-1.05519151687622	-18.8372745513916	-0.00327756232582033	0.00191722682211548	0.00354059832170606	0.00159255252219737
1041	0.468180358409882	-0.0811685770750046	-18.8372745513916	0.00191722682211548	0.00191722682211548	-0.00100484199356288	0.0022419011220336
1042	-0.830516874790192	-0.0811685770750046	-19.0970134735107	-0.00360223650932312	-0.00230353930965066	-0.00230353930965066	0.0116574559360743
1043	1.11752903461456	-0.405842900276184	-19.0970134735107	0.00646266713738441	-0.00425158534198999	-0.00522560812532902	0.00256657530553639
1044	-0.181168273091316	-0.405842900276184	-19.1619491577148	0.00289124972186983	-0.00295288790948689	-0.00717365415766835	-0.00619963090866804
1045	1.7668776512146	-1.70454013347626	-18.8372745513916	0.00906006153672934	-0.00295288790948689	0.00386527273803949	0.00191722682211548
1046	1.7668776512146	-1.37986588478088	-18.5125999450684	0.00581331877037883	-0.00619963090866804	0.00321592413820326	0.00191722682211548
1047	1.11752903461456	-1.05519151687622	-18.5125999450684	-0.000355493422830477	-0.00360223650932312	0.00418994715437293	0.00256657530553639
1048	1.11752903461456	-1.70454013347626	-18.5775356292725	0.000943203864153475	-0.00392691092565656	-0.00295288790948689	-0.0026282137259841
1049	1.7668776512146	-2.02921438217163	-18.8372745513916	0.00906006153672934	-0.00847235135734081	-0.00555028254166245	-0.00392691092565656
1050	1.11752903461456	-0.730517208576202	-19.2268829345703	-3.08191010844894e-05	-0.00782300252467394	0.00711201597005129	-0.00490093370899558
1051	-0.181168273091316	-1.05519151687622	-18.9671440124512	-0.00132951640989631	0.000293855206109583	0.00548864435404539	0.00483929552137852
1052	2.41622614860535	-1.05519151687622	-18.707405090332	-0.00619963090866804	-0.00490093370899558	0.00516396993771195	-0.00944637414067984
1053	1.11752903461456	-1.70454013347626	-18.3827304840088	0.00418994715437293	-0.0126931173726916	-0.00977104809135199	-0.0026282137259841
1054	1.7668776512146	-1.05519151687622	-18.707405090332	0.00678734155371785	-0.00684897974133492	0.00386527273803949	-0.00587495695799589
1055	1.11752903461456	-1.37986588478088	-18.9022083282471	0.00191722682211548	-0.00295288790948689	-0.000680167751852423	0.000618529506027699
1056	2.41622614860535	-1.05519151687622	-18.9022083282471	0.00126787810586393	0.00516396993771195	-0.00684897974133492	-0.00295288790948689
1057	-0.181168273091316	0.568180024623871	-18.7723388671875	0.00451462110504508	-0.00295288790948689	0.00548864435404539	-0.0026282137259841
1058	1.11752903461456	0.568180024623871	-18.9022083282471	-0.00587495695799589	-0.00555028254166245	-0.0026282137259841	-0.00522560812532902
1059	-0.830516874790192	-0.0811685770750046	-18.7723388671875	0.00516396993771195	0.00613799272105098	0.000943203864153475	0.00159255252219737
1060	1.11752903461456	-0.730517208576202	-18.9671440124512	0.000618529506027699	0.00451462110504508	0.000293855206109583	-0.00360223650932312
1061	-0.181168273091316	-0.405842900276184	-18.9671440124512	-0.00490093370899558	0.0103587592020631	0.0022419011220336	0.00289124972186983
1062	3.06557488441467	-0.405842900276184	-19.1619491577148	-0.00684897974133492	0.00711201597005129	-0.00457625929266214	0.0022419011220336
1063	0.468180358409882	0.568180024623871	-19.0970134735107	-0.00132951640989631	0.00321592413820326	0.00126787810586393	-0.00230353930965066
1064	2.41622614860535	-0.730517208576202	-18.7723388671875	0.00581331877037883	-0.00717365415766835	-0.00100484199356288	-0.0026282137259841
1065	1.7668776512146	-0.0811685770750046	-18.5775356292725	-0.00587495695799589	-3.08191010844894e-05	-0.00490093370899558	0.000943203864153475
1066	0.468180358409882	0.243505731225014	-19.0320796966553	-0.00197886489331722	0.00386527273803949	0.000293855206109583	0.00646266713738441
1067	-1.47986555099487	0.892854392528534	-19.1619491577148	-0.00295288790948689	0.00386527273803949	-0.00230353930965066	0.00321592413820326
1068	-2.12921404838562	-0.405842900276184	-18.7723388671875	-0.00360223650932312	-0.0120437685400248	-0.000355493422830477	0.00289124972186983
1069	-2.77856278419495	0.892854392528534	-18.7723388671875	-0.00749832857400179	0.000943203864153475	0.00256657530553639	0.00159255252219737
1070	-0.181168273091316	-0.730517208576202	-18.6424694061279	-0.00814767740666866	-0.00197886489331722	0.00483929552137852	-0.00132951640989631
1071	-3.42791152000427	0.892854392528534	-18.707405090332	-0.00490093370899558	0.00906006153672934	-0.00295288790948689	0.0022419011220336
1072	-2.77856278419495	-0.0811685770750046	-18.8372745513916	-0.00555028254166245	0.00386527273803949	-0.00100484199356288	-0.000355493422830477
1073	-0.181168273091316	-1.05519151687622	-19.0320796966553	-0.00814767740666866	0.00451462110504508	0.00191722682211548	-0.00425158534198999
1074	0.468180358409882	-0.730517208576202	-18.7723388671875	-0.00132951640989631	0.00354059832170606	-0.00490093370899558	0.00808603875339031
1075	-0.181168273091316	-0.730517208576202	-18.7723388671875	0.00126787810586393	0.00516396993771195	0.000293855206109583	-0.00230353930965066
1076	-0.830516874790192	-0.0811685770750046	-18.5775356292725	0.000293855206109583	0.00938473641872406	-0.00652430532500148	0.0022419011220336
1077	0.468180358409882	0.243505731225014	-19.0970134735107	0.0022419011220336	-3.08191010844894e-05	-0.00360223650932312	0.00678734155371785
1078	1.7668776512146	-0.730517208576202	-19.1619491577148	0.00418994715437293	0.00191722682211548	-0.00522560812532902	0.000293855206109583
1079	3.06557488441467	-0.405842900276184	-18.9022083282471	0.0123068047687411	0.0022419011220336	-0.00619963090866804	0.00548864435404539
1080	-0.181168273091316	0.568180024623871	-19.0320796966553	-0.00327756232582033	0.00386527273803949	0.00159255252219737	-0.00587495695799589
1081	1.7668776512146	-0.730517208576202	-18.707405090332	0.000618529506027699	0.0103587592020631	-0.00327756232582033	0.00191722682211548
1082	1.7668776512146	-0.0811685770750046	-18.5125999450684	-0.00132951640989631	0.00289124972186983	-0.0126931173726916	0.00678734155371785
1083	1.7668776512146	-0.730517208576202	-19.0970134735107	0.0022419011220336	0.00483929552137852	-0.00425158534198999	0.00386527273803949
1084	1.7668776512146	-0.405842900276184	-19.0320796966553	0.00159255252219737	-3.08191010844894e-05	-0.00197886489331722	-0.00425158534198999
1085	2.41622614860535	-0.730517208576202	-18.9671440124512	0.00483929552137852	0.00451462110504508	-0.00782300252467394	0.00256657530553639
1086	0.468180358409882	0.892854392528534	-19.3567523956299	-0.00555028254166245	0.00418994715437293	-0.00555028254166245	-0.00100484199356288
1087	1.7668776512146	-0.405842900276184	-18.8372745513916	-0.00684897974133492	-0.00197886489331722	-0.0117190945893526	-0.00132951640989631
1088	1.11752903461456	0.568180024623871	-18.9022083282471	-0.00100484199356288	0.00289124972186983	-0.00977104809135199	0.00321592413820326
1089	-0.830516874790192	0.243505731225014	-19.3567523956299	0.00743668992072344	0.00451462110504508	0.00256657530553639	0.00159255252219737
1090	1.11752903461456	-0.730517208576202	-19.0320796966553	0.00418994715437293	0.00386527273803949	0.000943203864153475	-0.00392691092565656
1091	1.11752903461456	0.568180024623871	-19.2268829345703	0.00483929552137852	0.00483929552137852	-0.00100484199356288	-0.00100484199356288
1092	1.7668776512146	0.568180024623871	-19.3567523956299	0.00386527273803949	0.00289124972186983	-0.00425158534198999	-0.00490093370899558
1093	-0.830516874790192	0.243505731225014	-18.9022083282471	-0.00197886489331722	0.000943203864153475	-0.00879702530801296	0.00451462110504508
1094	-0.181168273091316	-0.405842900276184	-18.6424694061279	-0.00457625929266214	-3.08191010844894e-05	-0.00555028254166245	-0.00522560812532902
1095	0.468180358409882	-0.405842900276184	-18.9022083282471	-0.00230353930965066	0.00256657530553639	0.00321592413820326	-0.00100484199356288
1096	-0.181168273091316	0.568180024623871	-19.2268829345703	0.00321592413820326	0.00906006153672934	0.00289124972186983	0.00841071270406246
1097	-0.830516874790192	0.243505731225014	-19.2268829345703	0.000618529506027699	0.0113327819854021	-0.00197886489331722	0.00354059832170606
1098	2.41622614860535	-0.405842900276184	-18.9022083282471	-0.00457625929266214	0.00321592413820326	-0.000355493422830477	-0.0026282137259841
1099	1.7668776512146	-0.730517208576202	-18.6424694061279	0.00386527273803949	-0.000355493422830477	-0.00197886489331722	-3.08191010844894e-05
1100	1.11752903461456	0.568180024623871	-18.7723388671875	0.00354059832170606	-0.00360223650932312	-0.00652430532500148	-0.00652430532500148
1101	-0.181168273091316	-0.0811685770750046	-18.7723388671875	-0.00165419070981443	0.0113327819854021	-0.00587495695799589	0.00354059832170606
1102	2.41622614860535	-0.730517208576202	-18.6424694061279	0.00354059832170606	0.00289124972186983	-3.08191010844894e-05	-0.00327756232582033
1103	1.11752903461456	-0.730517208576202	-18.707405090332	-0.000680167751852423	0.000618529506027699	-0.00879702530801296	0.00906006153672934
1104	1.7668776512146	-0.730517208576202	-18.707405090332	0.0022419011220336	0.00159255252219737	-0.00879702530801296	-0.00165419070981443
1105	0.468180358409882	-0.0811685770750046	-18.9022083282471	0.00256657530553639	-0.00457625929266214	0.00451462110504508	0.00159255252219737
1106	-0.181168273091316	-0.0811685770750046	-18.8372745513916	-0.000355493422830477	0.00159255252219737	-0.00327756232582033	0.00159255252219737
1107	2.41622614860535	-1.05519151687622	-18.9671440124512	0.000943203864153475	-0.00457625929266214	-0.00522560812532902	-0.00360223650932312
1108	-0.181168273091316	-0.405842900276184	-19.1619491577148	0.00516396993771195	-0.00814767740666866	-0.00814767740666866	0.00354059832170606
1109	1.7668776512146	-0.405842900276184	-19.0970134735107	0.00776136433705688	-0.00912170019000769	0.00321592413820326	0.00516396993771195
1110	-1.47986555099487	-1.05519151687622	-18.7723388671875	0.00613799272105098	-0.00555028254166245	0.00516396993771195	0.00321592413820326
1111	2.41622614860535	-2.02921438217163	-18.4476642608643	-0.00165419070981443	-0.00392691092565656	-0.000680167751852423	0.0022419011220336
1112	1.11752903461456	-1.05519151687622	-18.7723388671875	-0.00100484199356288	-0.00295288790948689	0.0022419011220336	0.00516396993771195
1113	-0.830516874790192	-0.730517208576202	-19.0320796966553	-0.00425158534198999	-0.00684897974133492	0.00159255252219737	-0.00327756232582033
1114	-0.181168273091316	-1.05519151687622	-18.9022083282471	0.00354059832170606	-0.00814767740666866	-0.00230353930965066	-0.00100484199356288
1115	-0.181168273091316	-0.405842900276184	-18.9022083282471	-0.00132951640989631	-0.00847235135734081	-0.000355493422830477	0.00451462110504508
1116	-0.181168273091316	-0.730517208576202	-18.6424694061279	-0.00814767740666866	-0.00847235135734081	0.0022419011220336	0.00126787810586393
1117	1.7668776512146	-1.37986588478088	-18.2528610229492	-0.00392691092565656	-0.000680167751852423	-0.00165419070981443	0.00321592413820326
1118	-0.830516874790192	0.243505731225014	-18.707405090332	-0.000680167751852423	0.00256657530553639	-0.00392691092565656	-0.00100484199356288
1119	3.06557488441467	-0.730517208576202	-18.9022083282471	-0.000680167751852423	0.00354059832170606	-0.000355493422830477	-0.00100484199356288
1120	-0.830516874790192	0.568180024623871	-19.2268829345703	0.00451462110504508	-0.00197886489331722	0.000618529506027699	-0.00197886489331722
1121	0.468180358409882	0.243505731225014	-18.9671440124512	-0.00197886489331722	-3.08191010844894e-05	-0.00912170019000769	0.0022419011220336
1122	-0.181168273091316	-0.405842900276184	-18.4476642608643	-0.00912170019000769	0.00191722682211548	-0.00392691092565656	0.0103587592020631
1123	1.11752903461456	-0.405842900276184	-18.5125999450684	-0.00230353930965066	-0.00132951640989631	-0.00165419070981443	-0.000355493422830477
1124	-0.181168273091316	-0.405842900276184	-18.9671440124512	0.00321592413820326	0.00581331877037883	-0.000680167751852423	-0.0026282137259841
1125	-0.181168273091316	0.243505731225014	-19.1619491577148	-0.00100484199356288	0.00289124972186983	0.000293855206109583	0.000293855206109583
1126	-0.181168273091316	0.568180024623871	-19.0970134735107	-0.00100484199356288	0.00646266713738441	0.00191722682211548	-0.00100484199356288
1127	0.468180358409882	-0.730517208576202	-18.5775356292725	-0.00392691092565656	-0.000355493422830477	-0.00749832857400179	0.00386527273803949
1128	0.468180358409882	-0.405842900276184	-18.707405090332	-0.00360223650932312	0.00386527273803949	0.00191722682211548	0.00516396993771195
1129	-0.181168273091316	-0.405842900276184	-18.6424694061279	-0.00392691092565656	-0.000355493422830477	0.000618529506027699	0.000618529506027699
1130	-1.47986555099487	0.568180024623871	-19.2918186187744	-0.00100484199356288	0.00191722682211548	-3.08191010844894e-05	-0.000680167751852423
1131	0.468180358409882	-0.730517208576202	-19.2268829345703	-0.0120437685400248	0.00678734155371785	0.0103587592020631	0.00841071270406246
1132	-1.47986555099487	-0.405842900276184	-18.8372745513916	-0.0100957229733467	0.000943203864153475	-0.0026282137259841	0.00906006153672934
1133	-2.77856278419495	0.568180024623871	-19.2268829345703	-0.00847235135734081	-0.000355493422830477	-3.08191010844894e-05	0.00256657530553639
1134	-2.12921404838562	0.568180024623871	-19.0320796966553	-0.00587495695799589	0.00159255252219737	0.00191722682211548	0.000943203864153475
1135	-3.42791152000427	0.243505731225014	-19.1619491577148	-0.00652430532500148	0.00483929552137852	-0.00684897974133492	0.00386527273803949
1136	-1.47986555099487	-0.405842900276184	-19.0320796966553	-0.00977104809135199	0.000293855206109583	0.00613799272105098	0.00516396993771195
1137	-2.12921404838562	-0.0811685770750046	-18.9022083282471	-0.0152905117720366	0.0100340843200684	0.00289124972186983	0.00386527273803949
1138	-1.47986555099487	0.243505731225014	-19.1619491577148	-0.00392691092565656	-0.000680167751852423	-0.0120437685400248	0.00159255252219737
1139	-1.47986555099487	0.892854392528534	-18.9022083282471	0.000943203864153475	0.00126787810586393	-0.00392691092565656	-3.08191010844894e-05
1140	1.11752903461456	-0.730517208576202	-18.5775356292725	-0.0100957229733467	0.00678734155371785	-0.00490093370899558	-3.08191010844894e-05
1141	-1.47986555099487	0.243505731225014	-19.4866237640381	-0.00295288790948689	0.00354059832170606	0.00126787810586393	-0.00100484199356288
1142	-0.181168273091316	0.568180024623871	-19.0320796966553	-0.00230353930965066	0.000618529506027699	-0.00944637414067984	0.00418994715437293
1143	0.468180358409882	0.892854392528534	-19.0320796966553	0.000943203864153475	-0.00230353930965066	-0.00132951640989631	-0.00132951640989631
1144	-0.830516874790192	-0.0811685770750046	-19.0320796966553	0.00646266713738441	0.00126787810586393	-0.0113944197073579	0.00159255252219737
1145	-0.181168273091316	0.892854392528534	-18.9022083282471	-0.00652430532500148	0.000618529506027699	0.00451462110504508	-0.00782300252467394
1146	1.7668776512146	-0.405842900276184	-18.5125999450684	0.0022419011220336	0.00386527273803949	-0.00197886489331722	0.00321592413820326
1147	-0.181168273091316	0.568180024623871	-19.2918186187744	0.00191722682211548	0.00646266713738441	-0.00165419070981443	-0.000680167751852423
1148	1.7668776512146	-0.730517208576202	-18.9022083282471	-0.0120437685400248	-0.00197886489331722	-0.00425158534198999	-0.00684897974133492
1149	2.41622614860535	-0.730517208576202	-18.9671440124512	0.00354059832170606	-0.00197886489331722	-0.0026282137259841	-0.0104203969240189
1150	0.468180358409882	0.568180024623871	-19.2268829345703	0.00646266713738441	0.00613799272105098	-0.000680167751852423	-0.00717365415766835
1151	1.11752903461456	0.243505731225014	-19.2268829345703	0.00321592413820326	0.00451462110504508	0.00743668992072344	0.000293855206109583
1152	1.7668776512146	-0.405842900276184	-18.9671440124512	0.000618529506027699	0.00516396993771195	-0.00782300252467394	-0.00230353930965066
1153	2.41622614860535	-0.405842900276184	-19.2268829345703	0.0022419011220336	-0.000355493422830477	-0.00165419070981443	-0.00295288790948689
1154	1.11752903461456	-0.730517208576202	-19.2918186187744	0.00159255252219737	0.00613799272105098	-0.00490093370899558	-0.00327756232582033
1155	2.41622614860535	-0.405842900276184	-19.0320796966553	0.000293855206109583	0.00776136433705688	0.00256657530553639	-0.00230353930965066
1156	1.11752903461456	-0.405842900276184	-19.0320796966553	0.00126787810586393	-0.000355493422830477	-0.00977104809135199	0.00516396993771195
1157	1.7668776512146	0.243505731225014	-19.0970134735107	-0.00425158534198999	0.00678734155371785	-0.00684897974133492	0.00743668992072344
1158	-0.181168273091316	0.892854392528534	-19.2918186187744	0.000943203864153475	-0.00165419070981443	-0.00879702530801296	-3.08191010844894e-05
1159	1.11752903461456	0.568180024623871	-19.3567523956299	0.0113327819854021	0.000618529506027699	-0.00555028254166245	-0.00684897974133492
1160	1.7668776512146	-0.405842900276184	-19.1619491577148	0.00191722682211548	-0.00295288790948689	-0.00652430532500148	0.00386527273803949
1161	1.11752903461456	-0.730517208576202	-19.2918186187744	-0.0026282137259841	0.00354059832170606	-0.00522560812532902	-0.00392691092565656
1162	-0.181168273091316	0.892854392528534	-19.1619491577148	-0.00522560812532902	0.00386527273803949	0.00354059832170606	0.00354059832170606
1163	0.468180358409882	0.243505731225014	-18.8372745513916	0.00289124972186983	-0.00360223650932312	-0.00652430532500148	0.00159255252219737
1164	-0.830516874790192	0.243505731225014	-19.2268829345703	0.00256657530553639	-0.00457625929266214	-0.00100484199356288	-0.00684897974133492
1165	1.7668776512146	-0.405842900276184	-18.9671440124512	0.00711201597005129	0.00354059832170606	-0.00392691092565656	-0.000680167751852423
1166	1.11752903461456	-1.05519151687622	-18.9022083282471	-0.00522560812532902	0.00126787810586393	0.00289124972186983	-0.00652430532500148
1167	-0.181168273091316	-0.0811685770750046	-19.0970134735107	-0.00132951640989631	0.00613799272105098	-0.00392691092565656	0.00386527273803949
1168	-0.830516874790192	-0.730517208576202	-18.6424694061279	-0.00360223650932312	0.000293855206109583	-0.00912170019000769	0.000293855206109583
1169	-1.47986555099487	0.568180024623871	-18.6424694061279	0.00191722682211548	-0.00717365415766835	-0.00587495695799589	0.00289124972186983
1170	1.7668776512146	-0.405842900276184	-18.9671440124512	0.00711201597005129	-0.0026282137259841	-0.00197886489331722	-0.00360223650932312
1171	-0.181168273091316	0.568180024623871	-19.2268829345703	-0.00619963090866804	0.00159255252219737	0.00516396993771195	0.00418994715437293
1172	-0.181168273091316	-0.730517208576202	-18.9671440124512	-0.00197886489331722	-0.00425158534198999	-0.00132951640989631	0.00159255252219737
1173	1.7668776512146	-1.05519151687622	-18.8372745513916	0.0022419011220336	-0.00619963090866804	-0.00165419070981443	0.00386527273803949
1174	3.06557488441467	-1.05519151687622	-18.6424694061279	-0.000680167751852423	-0.00360223650932312	-0.00295288790948689	-0.000680167751852423
1175	1.11752903461456	-0.730517208576202	-18.3177947998047	0.00354059832170606	0.000293855206109583	-0.00100484199356288	-0.00295288790948689
1176	2.41622614860535	-1.05519151687622	-18.9022083282471	-0.00652430532500148	0.000293855206109583	-0.0100957229733467	0.00321592413820326
1177	0.468180358409882	-0.0811685770750046	-19.2918186187744	-0.00360223650932312	-0.00132951640989631	-0.00360223650932312	0.00418994715437293
1178	0.468180358409882	-1.37986588478088	-18.7723388671875	-0.000355493422830477	-0.0113944197073579	-0.00879702530801296	-0.00392691092565656
1179	1.7668776512146	-1.05519151687622	-19.2918186187744	0.013930176384747	-0.0117190945893526	0.00646266713738441	-0.00717365415766835
1180	-0.181168273091316	-1.37986588478088	-18.7723388671875	-0.00327756232582033	-0.00587495695799589	0.00126787810586393	0.00711201597005129
1181	2.41622614860535	-2.02921438217163	-18.707405090332	-0.00295288790948689	-0.00619963090866804	-0.000355493422830477	-0.00490093370899558
1182	2.41622614860535	-2.02921438217163	-19.2918186187744	-0.00879702530801296	-0.0120437685400248	-0.00425158534198999	-0.00457625929266214
1183	2.41622614860535	-1.70454013347626	-18.9671440124512	-0.00392691092565656	-0.00944637414067984	-0.00425158534198999	-0.00587495695799589
1184	3.06557488441467	-1.70454013347626	-18.8372745513916	0.00321592413820326	-0.00165419070981443	0.00191722682211548	-0.00327756232582033
1185	1.7668776512146	-1.37986588478088	-18.8372745513916	0.000618529506027699	-0.00717365415766835	0.00126787810586393	-0.00295288790948689
1186	0.468180358409882	-0.405842900276184	-18.9671440124512	-0.000355493422830477	0.00256657530553639	0.00191722682211548	-0.00100484199356288
1187	1.7668776512146	-0.405842900276184	-19.5515575408936	-0.0026282137259841	-0.00619963090866804	-0.00490093370899558	0.00256657530553639
1188	-0.830516874790192	0.243505731225014	-19.1619491577148	-0.00100484199356288	-0.0026282137259841	-0.00457625929266214	-0.00392691092565656
1189	0.468180358409882	0.243505731225014	-19.2268829345703	-0.00230353930965066	-0.0026282137259841	-3.08191010844894e-05	-0.00977104809135199
1190	1.7668776512146	-0.405842900276184	-19.0970134735107	0.000293855206109583	0.00386527273803949	0.00938473641872406	-0.00425158534198999
1191	0.468180358409882	-0.0811685770750046	-19.1619491577148	-0.00165419070981443	0.00743668992072344	0.00159255252219737	-0.00425158534198999
1192	-0.181168273091316	0.568180024623871	-19.6164932250977	0.000618529506027699	-3.08191010844894e-05	-0.00327756232582033	-0.00392691092565656
1193	2.41622614860535	-0.0811685770750046	-19.6164932250977	0.00873538758605719	-0.00132951640989631	-0.0113944197073579	-0.00230353930965066
1194	1.11752903461456	-0.405842900276184	-19.2918186187744	-0.00425158534198999	-0.00197886489331722	-0.00295288790948689	-0.00197886489331722
1195	1.7668776512146	-0.405842900276184	-18.8372745513916	-0.000680167751852423	-0.00197886489331722	-0.00197886489331722	-0.00490093370899558
1196	-0.181168273091316	0.568180024623871	-19.0970134735107	0.00808603875339031	0.00386527273803949	-0.0026282137259841	-0.00490093370899558
1197	-0.830516874790192	0.243505731225014	-19.2918186187744	-0.00717365415766835	0.00451462110504508	-3.08191010844894e-05	0.00711201597005129
1198	1.7668776512146	-0.730517208576202	-18.6424694061279	-0.00327756232582033	0.00516396993771195	-0.0120437685400248	-0.0100957229733467
1199	-0.181168273091316	-0.405842900276184	-19.0320796966553	-0.00814767740666866	0.0022419011220336	-0.00490093370899558	-0.00360223650932312
1200	-2.77856278419495	0.568180024623871	-19.1619491577148	-0.00327756232582033	0.00483929552137852	0.00483929552137852	-0.00814767740666866
1201	-1.47986555099487	-0.730517208576202	-19.0320796966553	-0.0139918150380254	0.000293855206109583	0.00516396993771195	0.00451462110504508
1202	-0.830516874790192	-0.405842900276184	-19.0970134735107	-0.0113944197073579	-0.00555028254166245	0.0022419011220336	-0.00197886489331722
1203	-0.830516874790192	-1.05519151687622	-18.8372745513916	-0.00522560812532902	0.00126787810586393	-0.00230353930965066	0.00711201597005129
1204	-0.830516874790192	-0.730517208576202	-18.9022083282471	-0.00360223650932312	-0.00360223650932312	-0.00295288790948689	-0.00392691092565656
1205	-3.42791152000427	-0.405842900276184	-19.2268829345703	-0.00587495695799589	0.0100340843200684	0.00581331877037883	0.00321592413820326
1206	-2.12921404838562	0.243505731225014	-19.421688079834	-0.0133424662053585	0.00159255252219737	0.00321592413820326	0.00548864435404539
1207	-0.830516874790192	-0.405842900276184	-19.2268829345703	-0.00327756232582033	0.00516396993771195	0.00256657530553639	0.00321592413820326
1208	-0.181168273091316	0.568180024623871	-19.421688079834	-0.00100484199356288	0.00191722682211548	-0.00555028254166245	0.00159255252219737
1209	-0.181168273091316	0.568180024623871	-19.0970134735107	0.00126787810586393	0.000293855206109583	-0.00197886489331722	-0.00230353930965066
1210	1.7668776512146	-0.0811685770750046	-18.7723388671875	0.00159255252219737	0.00321592413820326	-0.00847235135734081	-0.00295288790948689
1211	1.11752903461456	-0.405842900276184	-19.421688079834	-0.00652430532500148	-0.0026282137259841	0.00191722682211548	0.00191722682211548
1212	0.468180358409882	0.243505731225014	-19.5515575408936	-0.000680167751852423	0.00516396993771195	-0.00132951640989631	-3.08191010844894e-05
1213	-0.830516874790192	0.568180024623871	-19.3567523956299	-0.00100484199356288	0.00386527273803949	-0.00587495695799589	-0.00457625929266214
1214	1.11752903461456	0.243505731225014	-18.9022083282471	-0.00490093370899558	-0.0026282137259841	-0.00522560812532902	-3.08191010844894e-05
1215	-0.181168273091316	0.892854392528534	-19.0320796966553	-0.00392691092565656	0.00354059832170606	-0.00425158534198999	-0.00847235135734081
1216	0.468180358409882	0.568180024623871	-19.2918186187744	-0.000355493422830477	0.00289124972186983	0.00386527273803949	0.00970941036939621
1217	2.41622614860535	0.568180024623871	-19.6814270019531	-0.00717365415766835	0.00646266713738441	-0.00457625929266214	-0.00457625929266214
1218	2.41622614860535	-0.405842900276184	-19.0320796966553	-0.00197886489331722	-0.00100484199356288	-0.00230353930965066	0.0022419011220336
1219	1.7668776512146	-0.405842900276184	-19.0970134735107	0.00256657530553639	-0.00100484199356288	0.000618529506027699	-0.00717365415766835
1220	-0.830516874790192	0.243505731225014	-19.2918186187744	0.00289124972186983	-3.08191010844894e-05	-0.00457625929266214	-0.00100484199356288
1221	-0.181168273091316	0.243505731225014	-19.6164932250977	0.00451462110504508	0.00613799272105098	0.000293855206109583	0.000943203864153475
1222	1.7668776512146	-0.405842900276184	-19.8112964630127	0.00451462110504508	0.00808603875339031	-0.00619963090866804	-0.00197886489331722
1223	2.41622614860535	-0.730517208576202	-19.4866237640381	0.00126787810586393	0.00191722682211548	-0.0107450718060136	0.00516396993771195
1224	1.7668776512146	-0.730517208576202	-19.2918186187744	0.00451462110504508	-0.00295288790948689	-0.00360223650932312	0.00159255252219737
1225	-0.181168273091316	0.243505731225014	-19.6814270019531	0.00191722682211548	0.00483929552137852	-0.00490093370899558	0.000618529506027699
1226	0.468180358409882	0.243505731225014	-19.5515575408936	0.00386527273803949	-3.08191010844894e-05	-0.00360223650932312	0.00386527273803949
1227	2.41622614860535	-0.0811685770750046	-18.9671440124512	-0.00360223650932312	-0.000355493422830477	-0.00749832857400179	-0.0026282137259841
1228	0.468180358409882	0.892854392528534	-19.2918186187744	0.000293855206109583	0.00613799272105098	-0.00295288790948689	0.00906006153672934
1229	2.41622614860535	-0.405842900276184	-19.0970134735107	0.00418994715437293	0.0022419011220336	-0.00912170019000769	0.0022419011220336
1230	-0.830516874790192	0.892854392528534	-19.0970134735107	0.00256657530553639	0.000293855206109583	-0.00717365415766835	0.00191722682211548
1231	1.7668776512146	-0.730517208576202	-18.9022083282471	0.00581331877037883	0.00354059832170606	0.00581331877037883	0.00483929552137852
1232	2.41622614860535	0.568180024623871	-18.9671440124512	-0.00360223650932312	-0.00197886489331722	-0.00619963090866804	-0.00197886489331722
1233	-0.181168273091316	0.243505731225014	-18.7723388671875	-0.00295288790948689	-0.00295288790948689	-0.0104203969240189	0.000618529506027699
1234	-0.830516874790192	0.892854392528534	-18.9671440124512	-0.00230353930965066	0.00159255252219737	-0.00197886489331722	-0.0104203969240189
1235	-0.181168273091316	0.568180024623871	-19.0970134735107	0.00126787810586393	0.00191722682211548	-0.000680167751852423	0.00678734155371785
1236	2.41622614860535	0.243505731225014	-19.2268829345703	-0.00587495695799589	0.00418994715437293	0.00613799272105098	-0.0026282137259841
1237	1.11752903461456	-1.05519151687622	-18.707405090332	-0.00619963090866804	0.00126787810586393	-0.00912170019000769	-0.0026282137259841
1238	0.468180358409882	-0.405842900276184	-19.0970134735107	0.00191722682211548	0.000943203864153475	-0.00522560812532902	0.000943203864153475
1239	1.11752903461456	-1.05519151687622	-18.3827304840088	0.00808603875339031	-0.00977104809135199	-0.00165419070981443	-0.00522560812532902
1240	1.11752903461456	-0.730517208576202	-19.0970134735107	0.00646266713738441	0.00418994715437293	0.00159255252219737	-0.00912170019000769
1241	0.468180358409882	-1.05519151687622	-19.2268829345703	0.00483929552137852	0.00321592413820326	-0.00587495695799589	0.00321592413820326
1242	1.11752903461456	-1.05519151687622	-18.8372745513916	-0.0026282137259841	-0.00360223650932312	-0.00457625929266214	0.00321592413820326
1243	-0.830516874790192	-1.37986588478088	-18.7723388671875	0.000943203864153475	-0.00782300252467394	-0.00197886489331722	0.00354059832170606
1244	-0.830516874790192	-1.05519151687622	-18.8372745513916	-0.00392691092565656	-0.00977104809135199	0.0100340843200684	0.000943203864153475
1245	0.468180358409882	-0.730517208576202	-18.9022083282471	0.00678734155371785	-0.00522560812532902	-0.00425158534198999	0.00938473641872406
1246	3.06557488441467	-1.05519151687622	-19.1619491577148	-0.00392691092565656	-0.00392691092565656	-0.00425158534198999	0.00191722682211548
1247	1.7668776512146	-1.37986588478088	-18.9022083282471	0.000618529506027699	-0.00392691092565656	0.00159255252219737	-0.0026282137259841
1248	3.714923620224	-1.37986588478088	-18.8372745513916	-0.00457625929266214	-0.00912170019000769	-0.00619963090866804	0.000618529506027699
1249	1.11752903461456	-0.730517208576202	-18.7723388671875	0.0113327819854021	-0.00717365415766835	-0.00392691092565656	-0.0117190945893526
1250	-0.181168273091316	0.243505731225014	-18.9671440124512	-0.00392691092565656	-0.00425158534198999	-0.00327756232582033	-0.00555028254166245
1251	-0.181168273091316	-0.0811685770750046	-19.0970134735107	-0.00555028254166245	0.00289124972186983	0.00354059832170606	-0.00555028254166245
1252	1.11752903461456	-0.730517208576202	-18.9022083282471	0.00289124972186983	0.00516396993771195	-0.00295288790948689	0.00906006153672934
1253	1.7668776512146	0.243505731225014	-19.1619491577148	-0.00230353930965066	0.00289124972186983	-0.0026282137259841	-0.00619963090866804
1254	1.11752903461456	0.568180024623871	-19.0970134735107	-0.00977104809135199	-0.00100484199356288	-0.00587495695799589	-0.00327756232582033
1255	2.41622614860535	-0.405842900276184	-18.707405090332	0.000293855206109583	0.00743668992072344	0.00126787810586393	-0.00360223650932312
1256	1.11752903461456	-0.405842900276184	-18.4476642608643	-0.00327756232582033	0.00451462110504508	-0.00132951640989631	-3.08191010844894e-05
1257	-0.181168273091316	-0.730517208576202	-18.8372745513916	-0.00392691092565656	0.0022419011220336	-0.00717365415766835	-0.00457625929266214
1258	-0.181168273091316	0.892854392528534	-19.0970134735107	-0.0026282137259841	0.00451462110504508	-0.00230353930965066	-0.00230353930965066
1259	-0.830516874790192	0.243505731225014	-19.2268829345703	-0.00132951640989631	0.00418994715437293	-0.00490093370899558	-0.00555028254166245
1260	-0.181168273091316	-0.405842900276184	-18.7723388671875	0.00159255252219737	0.00483929552137852	0.000943203864153475	0.000943203864153475
1261	-0.181168273091316	0.892854392528534	-18.9022083282471	0.00418994715437293	0.00711201597005129	-0.0113944197073579	0.00451462110504508
1262	-3.42791152000427	0.892854392528534	-18.707405090332	-0.00684897974133492	0.00548864435404539	-0.00327756232582033	0.00289124972186983
1263	-1.47986555099487	0.568180024623871	-18.8372745513916	-0.00814767740666866	-0.00425158534198999	-0.00392691092565656	0.00418994715437293
1264	-2.77856278419495	0.892854392528534	-19.0320796966553	-0.0110697457566857	0.000293855206109583	-0.00360223650932312	0.00548864435404539
1265	-0.830516874790192	-0.0811685770750046	-19.1619491577148	-0.00360223650932312	0.00516396993771195	-0.00197886489331722	0.00191722682211548
1266	-0.181168273091316	-0.405842900276184	-18.7723388671875	-0.00782300252467394	0.00938473641872406	-0.00230353930965066	0.00613799272105098
1267	-1.47986555099487	0.243505731225014	-18.7723388671875	-0.0113944197073579	0.00711201597005129	0.000618529506027699	0.00321592413820326
1268	-2.12921404838562	0.568180024623871	-18.8372745513916	-0.00490093370899558	-0.00295288790948689	-0.00392691092565656	0.000618529506027699
1269	-0.830516874790192	0.568180024623871	-19.1619491577148	-0.00457625929266214	-0.00522560812532902	-0.00392691092565656	-0.00425158534198999
1270	1.11752903461456	-0.0811685770750046	-18.9022083282471	0.000618529506027699	0.00418994715437293	0.00126787810586393	-0.00425158534198999
1271	-1.47986555099487	0.243505731225014	-18.8372745513916	-0.00360223650932312	0.00418994715437293	0.00386527273803949	0.00776136433705688
1272	0.468180358409882	-0.405842900276184	-18.9022083282471	-0.00749832857400179	-0.000680167751852423	0.00548864435404539	-0.00457625929266214
1273	1.11752903461456	-0.730517208576202	-18.5125999450684	-0.000680167751852423	-0.0026282137259841	-0.00457625929266214	0.000293855206109583
1274	1.7668776512146	-0.405842900276184	-19.0320796966553	-0.000355493422830477	0.00191722682211548	-0.00132951640989631	-0.00165419070981443
1275	1.11752903461456	-0.405842900276184	-19.1619491577148	0.00418994715437293	0.00321592413820326	0.00646266713738441	-0.00587495695799589
1276	1.7668776512146	-0.730517208576202	-18.9022083282471	-0.00717365415766835	0.00776136433705688	-0.00490093370899558	0.00451462110504508
1277	2.41622614860535	-0.730517208576202	-18.7723388671875	-0.00490093370899558	0.00289124972186983	-0.00555028254166245	0.00516396993771195
1278	0.468180358409882	-0.0811685770750046	-19.0320796966553	0.000943203864153475	-0.00100484199356288	-0.00100484199356288	0.00159255252219737
1279	0.468180358409882	0.243505731225014	-18.9022083282471	0.00841071270406246	-0.00197886489331722	0.00418994715437293	0.000618529506027699
1280	1.11752903461456	0.243505731225014	-19.1619491577148	-0.00230353930965066	-0.00230353930965066	-0.00360223650932312	0.011982130818069
1281	1.7668776512146	-0.730517208576202	-19.1619491577148	0.000943203864153475	0.00418994715437293	0.00354059832170606	0.00548864435404539
1282	3.06557488441467	-1.05519151687622	-18.9022083282471	-0.00165419070981443	0.00451462110504508	-0.00327756232582033	0.00711201597005129
1283	1.7668776512146	-0.730517208576202	-18.9671440124512	0.00386527273803949	0.00646266713738441	-0.00392691092565656	0.00126787810586393
1284	0.468180358409882	-0.0811685770750046	-18.707405090332	0.00289124972186983	-0.00230353930965066	-0.00912170019000769	0.000293855206109583
1285	1.7668776512146	0.892854392528534	-18.8372745513916	0.00354059832170606	-0.0026282137259841	-0.00230353930965066	-0.00392691092565656
1286	3.06557488441467	-0.730517208576202	-19.2268829345703	-0.00197886489331722	0.00256657530553639	-0.00912170019000769	0.00970941036939621
1287	2.41622614860535	-0.0811685770750046	-19.1619491577148	-0.00522560812532902	0.00548864435404539	0.00451462110504508	0.000618529506027699
1288	1.11752903461456	-0.730517208576202	-18.707405090332	0.00191722682211548	-0.0026282137259841	-0.00977104809135199	0.00548864435404539
1289	-0.830516874790192	0.892854392528534	-19.0970134735107	0.0103587592020631	0.0022419011220336	-0.00555028254166245	-0.000680167751852423
1290	3.06557488441467	-0.730517208576202	-18.5125999450684	-0.00230353930965066	0.00159255252219737	-0.000680167751852423	0.00613799272105098
1291	1.11752903461456	-0.0811685770750046	-18.8372745513916	0.00613799272105098	0.00743668992072344	0.00548864435404539	0.00126787810586393
1292	0.468180358409882	-0.0811685770750046	-18.9671440124512	0.000618529506027699	0.0022419011220336	0.000293855206109583	0.00516396993771195
1293	0.468180358409882	0.568180024623871	-19.1619491577148	0.000293855206109583	0.00613799272105098	-0.00165419070981443	-0.00587495695799589
1294	0.468180358409882	0.243505731225014	-18.9671440124512	-0.00230353930965066	-0.00230353930965066	-0.00425158534198999	-0.00327756232582033
1295	-0.830516874790192	0.243505731225014	-18.7723388671875	0.00581331877037883	-0.00100484199356288	0.00418994715437293	-0.00425158534198999
1296	-0.181168273091316	0.568180024623871	-18.5775356292725	-0.00360223650932312	0.00386527273803949	-0.00100484199356288	0.00581331877037883
1297	1.7668776512146	-1.05519151687622	-18.4476642608643	0.00321592413820326	0.000943203864153475	-0.00392691092565656	0.00386527273803949
1298	1.7668776512146	0.243505731225014	-18.9671440124512	0.00483929552137852	0.00483929552137852	-0.00197886489331722	-0.000680167751852423
1299	2.41622614860535	-1.05519151687622	-18.8372745513916	-0.000355493422830477	-0.000355493422830477	-0.00392691092565656	-0.00457625929266214
1300	1.11752903461456	-1.05519151687622	-18.6424694061279	-0.00684897974133492	-0.00295288790948689	0.00646266713738441	-0.00230353930965066
1301	2.41622614860535	-1.37986588478088	-18.6424694061279	0.00418994715437293	-0.000355493422830477	-0.00555028254166245	0.00646266713738441
1302	1.7668776512146	-0.405842900276184	-18.5775356292725	0.00126787810586393	-0.00392691092565656	-0.000355493422830477	-0.0026282137259841
1303	0.468180358409882	-0.0811685770750046	-18.8372745513916	0.000293855206109583	-0.00749832857400179	-0.00100484199356288	0.000293855206109583
1304	-0.830516874790192	-0.0811685770750046	-18.9671440124512	-0.00360223650932312	-0.00555028254166245	0.000943203864153475	-0.0026282137259841
1305	2.41622614860535	-1.70454013347626	-19.0970134735107	-0.00100484199356288	-0.000680167751852423	-0.00490093370899558	-0.00295288790948689
1306	1.11752903461456	-1.37986588478088	-18.8372745513916	-3.08191010844894e-05	-0.00814767740666866	0.000943203864153475	-0.00165419070981443
1307	1.11752903461456	-0.730517208576202	-18.9671440124512	0.00354059832170606	-0.00360223650932312	-0.00749832857400179	0.00159255252219737
1308	-0.181168273091316	-0.0811685770750046	-18.8372745513916	-0.00132951640989631	-0.0152905117720366	0.000943203864153475	-3.08191010844894e-05
1309	1.7668776512146	-2.02921438217163	-18.7723388671875	0.000618529506027699	-0.00425158534198999	-0.00717365415766835	-0.00295288790948689
1310	1.11752903461456	-0.0811685770750046	-18.9022083282471	-0.00360223650932312	0.00289124972186983	0.00613799272105098	-0.00814767740666866
1311	1.7668776512146	-1.37986588478088	-18.7723388671875	0.000943203864153475	-0.00100484199356288	0.000618529506027699	0.00159255252219737
1312	1.7668776512146	-1.70454013347626	-19.0970134735107	0.00321592413820326	-0.000355493422830477	0.00321592413820326	-0.00490093370899558
1313	0.468180358409882	0.568180024623871	-19.0970134735107	-0.000355493422830477	-0.00295288790948689	-0.00165419070981443	-0.00360223650932312
1314	0.468180358409882	0.568180024623871	-18.5775356292725	-0.00100484199356288	-0.00132951640989631	-0.0130177913233638	0.000943203864153475
1315	1.11752903461456	0.568180024623871	-19.0970134735107	-0.00100484199356288	-0.00100484199356288	0.00386527273803949	-0.00522560812532902
1316	3.06557488441467	-0.405842900276184	-18.9022083282471	0.000293855206109583	0.00678734155371785	-0.00132951640989631	0.00126787810586393
1317	0.468180358409882	-0.405842900276184	-18.9671440124512	0.000293855206109583	0.0106834331527352	-0.0130177913233638	-0.00360223650932312
1318	1.7668776512146	0.243505731225014	-18.9671440124512	-0.000355493422830477	-0.00165419070981443	0.00191722682211548	0.00256657530553639
1319	0.468180358409882	-0.405842900276184	-18.4476642608643	0.00159255252219737	-0.00132951640989631	-0.00197886489331722	0.00159255252219737
1320	-0.181168273091316	0.243505731225014	-18.7723388671875	0.00159255252219737	0.000293855206109583	-0.00360223650932312	0.00321592413820326
1321	-1.47986555099487	-0.0811685770750046	-18.9671440124512	-0.00457625929266214	0.0136055024340749	0.00159255252219737	0.00321592413820326
1322	1.11752903461456	-1.05519151687622	-19.1619491577148	-0.00197886489331722	-0.00165419070981443	-0.000355493422830477	0.00289124972186983
1323	-0.181168273091316	-0.0811685770750046	-19.2918186187744	-0.00879702530801296	0.00483929552137852	-0.00944637414067984	0.00548864435404539
1324	-0.181168273091316	-0.730517208576202	-19.1619491577148	-0.00782300252467394	-3.08191010844894e-05	-0.00912170019000769	0.000293855206109583
1325	-0.830516874790192	-0.0811685770750046	-18.5125999450684	-0.00684897974133492	0.000943203864153475	-0.00392691092565656	-0.00230353930965066
1326	-2.77856278419495	0.243505731225014	-18.5775356292725	-0.0107450718060136	0.00548864435404539	-0.00555028254166245	0.0152288740500808
1327	-3.42791152000427	0.892854392528534	-19.2918186187744	-0.00684897974133492	0.00483929552137852	0.0022419011220336	-0.000355493422830477
1328	-1.47986555099487	-0.405842900276184	-18.9022083282471	-0.00717365415766835	0.00548864435404539	-0.00490093370899558	-0.00100484199356288
1329	-2.77856278419495	0.243505731225014	-19.0320796966553	-3.08191010844894e-05	-0.00230353930965066	-0.00587495695799589	0.00386527273803949
1330	0.468180358409882	-0.405842900276184	-18.9022083282471	-0.00879702530801296	-0.000680167751852423	0.00548864435404539	-0.00132951640989631
1331	-1.47986555099487	-0.0811685770750046	-18.8372745513916	0.000618529506027699	0.00289124972186983	-0.00230353930965066	-0.00100484199356288
1332	1.11752903461456	-0.730517208576202	-18.7723388671875	-0.00360223650932312	-0.00132951640989631	-0.00425158534198999	-0.00197886489331722
1333	3.06557488441467	-0.405842900276184	-19.0320796966553	-0.000355493422830477	0.00126787810586393	-0.00522560812532902	0.000618529506027699
1334	1.7668776512146	-0.730517208576202	-18.9022083282471	0.00191722682211548	-0.00684897974133492	-0.00847235135734081	-0.00619963090866804
1335	2.41622614860535	-0.730517208576202	-18.9671440124512	-0.00100484199356288	0.00451462110504508	0.00418994715437293	-0.00392691092565656
1336	0.468180358409882	-0.730517208576202	-18.7723388671875	-3.08191010844894e-05	0.00418994715437293	-0.00100484199356288	0.00711201597005129
1337	1.7668776512146	0.243505731225014	-18.8372745513916	0.00386527273803949	-0.00490093370899558	-0.00197886489331722	0.00256657530553639
1338	1.11752903461456	-0.405842900276184	-18.9671440124512	0.00159255252219737	0.00548864435404539	-0.00295288790948689	-0.00230353930965066
1339	3.06557488441467	-0.730517208576202	-19.1619491577148	-0.00555028254166245	0.0022419011220336	0.00841071270406246	-0.00165419070981443
1340	1.11752903461456	-0.405842900276184	-19.0320796966553	-0.00392691092565656	0.00386527273803949	0.00483929552137852	-3.08191010844894e-05
1341	3.06557488441467	-0.730517208576202	-19.0970134735107	0.00321592413820326	0.00321592413820326	-0.00717365415766835	0.00321592413820326
1342	2.41622614860535	0.243505731225014	-18.9671440124512	0.00386527273803949	0.00483929552137852	-3.08191010844894e-05	0.000618529506027699
1343	3.06557488441467	-0.405842900276184	-18.707405090332	-0.000680167751852423	-0.00230353930965066	-0.00522560812532902	0.00159255252219737
1344	2.41622614860535	-0.0811685770750046	-18.9671440124512	-0.00100484199356288	-0.000355493422830477	-0.00392691092565656	-0.00522560812532902
1345	1.7668776512146	-0.730517208576202	-19.0970134735107	-0.00100484199356288	0.00126787810586393	0.00354059832170606	-3.08191010844894e-05
1346	-0.181168273091316	0.568180024623871	-19.3567523956299	-0.000355493422830477	0.00451462110504508	0.00191722682211548	0.00289124972186983
1347	1.11752903461456	-0.0811685770750046	-19.2918186187744	-0.000680167751852423	0.00159255252219737	-0.00522560812532902	0.00548864435404539
1348	-0.181168273091316	0.568180024623871	-19.2268829345703	0.00678734155371785	0.000618529506027699	-0.00132951640989631	-0.00360223650932312
1349	1.11752903461456	0.243505731225014	-18.9671440124512	-0.00425158534198999	0.00354059832170606	-0.00360223650932312	-0.00587495695799589
1350	2.41622614860535	-0.730517208576202	-19.0970134735107	-0.00132951640989631	-0.00295288790948689	-0.0117190945893526	0.00483929552137852
1351	0.468180358409882	0.568180024623871	-19.5515575408936	0.00354059832170606	0.0106834331527352	-3.08191010844894e-05	0.00159255252219737
1352	0.468180358409882	0.243505731225014	-19.3567523956299	0.00418994715437293	0.00386527273803949	0.00776136433705688	0.00256657530553639
1353	-0.830516874790192	-0.0811685770750046	-19.2918186187744	-0.000355493422830477	-0.000355493422830477	-0.00522560812532902	-0.000680167751852423
1354	1.7668776512146	-0.405842900276184	-19.0320796966553	-0.00490093370899558	0.000943203864153475	0.000293855206109583	-0.00132951640989631
1355	-0.830516874790192	-0.405842900276184	-18.9671440124512	0.00191722682211548	-3.08191010844894e-05	-0.0026282137259841	0.00191722682211548
1356	1.11752903461456	0.568180024623871	-19.421688079834	-0.0026282137259841	0.0123068047687411	-0.00555028254166245	0.00159255252219737
1357	0.468180358409882	0.892854392528534	-19.2918186187744	0.0022419011220336	0.000618529506027699	-0.00555028254166245	0.00938473641872406
1358	3.06557488441467	-0.730517208576202	-18.8372745513916	-0.00392691092565656	0.000943203864153475	-0.00522560812532902	0.00126787810586393
1359	1.7668776512146	-0.405842900276184	-19.1619491577148	0.00451462110504508	-0.00100484199356288	-0.00100484199356288	0.000943203864153475
1360	-0.181168273091316	0.243505731225014	-19.1619491577148	0.00321592413820326	0.00938473641872406	-0.000355493422830477	-0.00749832857400179
1361	1.7668776512146	-0.405842900276184	-18.6424694061279	-0.00132951640989631	0.000293855206109583	0.00289124972186983	-0.0026282137259841
1362	2.41622614860535	-1.05519151687622	-18.9022083282471	0.0022419011220336	0.00451462110504508	-0.00522560812532902	-0.00197886489331722
1363	1.11752903461456	-0.405842900276184	-19.2918186187744	-0.00295288790948689	0.00354059832170606	-0.00295288790948689	-0.00652430532500148
1364	1.11752903461456	-0.405842900276184	-19.0970134735107	0.00581331877037883	-0.00490093370899558	-0.00392691092565656	-0.00360223650932312
1365	2.41622614860535	-0.0811685770750046	-19.0970134735107	-0.00197886489331722	-0.00100484199356288	0.000293855206109583	-0.00197886489331722
1366	0.468180358409882	0.568180024623871	-19.0320796966553	0.000293855206109583	0.00776136433705688	-0.00100484199356288	-0.00132951640989631
1367	3.06557488441467	-1.05519151687622	-19.2918186187744	-0.00360223650932312	-0.00100484199356288	-0.00425158534198999	0.00646266713738441
1368	-0.181168273091316	-0.730517208576202	-19.421688079834	-0.00327756232582033	-0.00132951640989631	0.0022419011220336	0.000943203864153475
1369	1.7668776512146	-0.730517208576202	-19.421688079834	0.00548864435404539	-0.00782300252467394	-0.00392691092565656	-0.00879702530801296
1370	0.468180358409882	-1.37986588478088	-18.9671440124512	0.00451462110504508	-0.00522560812532902	0.00159255252219737	0.000943203864153475
1371	2.41622614860535	-2.35388875007629	-18.8372745513916	-0.000680167751852423	-0.00132951640989631	-0.00587495695799589	0.00126787810586393
1372	0.468180358409882	-1.05519151687622	-18.7723388671875	-0.000355493422830477	-0.00652430532500148	0.0022419011220336	-3.08191010844894e-05
1373	0.468180358409882	-0.730517208576202	-19.421688079834	-0.00392691092565656	-0.0100957229733467	0.00126787810586393	-0.00197886489331722
1374	0.468180358409882	-0.405842900276184	-19.3567523956299	0.00321592413820326	-0.0120437685400248	-0.00132951640989631	0.00159255252219737
1375	0.468180358409882	-0.730517208576202	-19.5515575408936	-0.00490093370899558	-0.000355493422830477	-0.00327756232582033	0.00126787810586393
1376	-0.830516874790192	-0.0811685770750046	-19.2918186187744	0.00159255252219737	-0.00587495695799589	-0.00847235135734081	0.00613799272105098
1377	1.7668776512146	-1.05519151687622	-18.9022083282471	-0.00132951640989631	0.00548864435404539	-0.00652430532500148	0.00191722682211548
1378	1.11752903461456	-0.405842900276184	-18.5125999450684	-0.000680167751852423	-0.000355493422830477	-0.00327756232582033	0.00191722682211548
1379	2.41622614860535	-0.405842900276184	-18.9022083282471	0.00354059832170606	-0.00392691092565656	-0.00717365415766835	-3.08191010844894e-05
1380	-0.181168273091316	0.892854392528534	-19.5515575408936	0.000293855206109583	-0.00132951640989631	0.011982130818069	-0.00652430532500148
1381	0.468180358409882	0.243505731225014	-19.2918186187744	-0.00425158534198999	-0.0026282137259841	0.00289124972186983	0.00516396993771195
1382	0.468180358409882	-0.0811685770750046	-18.9671440124512	-0.000355493422830477	0.00483929552137852	-0.00360223650932312	-0.00619963090866804
1383	0.468180358409882	-0.405842900276184	-18.707405090332	0.0022419011220336	-0.00295288790948689	-0.00912170019000769	0.00418994715437293
1384	-0.830516874790192	0.568180024623871	-18.9671440124512	0.00191722682211548	-0.00197886489331722	0.000293855206109583	-0.00392691092565656
1385	-1.47986555099487	0.243505731225014	-19.1619491577148	0.000293855206109583	-3.08191010844894e-05	0.000618529506027699	0.000618529506027699
1386	-0.181168273091316	0.568180024623871	-19.4866237640381	-0.00425158534198999	0.00548864435404539	-0.000355493422830477	0.00906006153672934
1387	1.11752903461456	-0.730517208576202	-18.9671440124512	-0.00879702530801296	0.0106834331527352	-0.0149658378213644	0.00841071270406246
1388	-0.181168273091316	-0.730517208576202	-18.707405090332	0.00451462110504508	-0.0026282137259841	-0.00749832857400179	-0.00230353930965066
1389	0.468180358409882	-0.730517208576202	-18.7723388671875	0.00256657530553639	-0.000680167751852423	-0.0026282137259841	0.00516396993771195
1390	-2.12921404838562	0.568180024623871	-19.4866237640381	-0.00457625929266214	0.00451462110504508	-0.000680167751852423	0.00126787810586393
1391	-0.181168273091316	-0.730517208576202	-19.1619491577148	-0.0149658378213644	0.00256657530553639	-0.0026282137259841	0.00289124972186983
1392	-1.47986555099487	0.568180024623871	-19.3567523956299	-0.00912170019000769	0.0103587592020631	0.000293855206109583	0.00386527273803949
1393	-2.12921404838562	0.243505731225014	-19.3567523956299	-0.00425158534198999	0.00418994715437293	-0.00555028254166245	0.00516396993771195
1394	-0.830516874790192	0.243505731225014	-19.0320796966553	-0.00230353930965066	-0.000355493422830477	-0.00425158534198999	-0.00230353930965066
1395	-1.47986555099487	0.568180024623871	-18.9022083282471	-0.0110697457566857	0.000943203864153475	0.00418994715437293	0.000943203864153475
1396	-1.47986555099487	0.243505731225014	-19.421688079834	-0.00522560812532902	0.00613799272105098	-0.00717365415766835	0.0022419011220336
1397	-0.830516874790192	0.892854392528534	-19.421688079834	-0.0113944197073579	0.000943203864153475	-0.00782300252467394	-0.000680167751852423
1398	-0.181168273091316	-0.730517208576202	-19.1619491577148	-0.0136671401560307	0.00321592413820326	-0.00132951640989631	-0.00392691092565656
1399	-0.830516874790192	-0.0811685770750046	-18.9022083282471	0.0022419011220336	0.00289124972186983	-0.00782300252467394	-0.00425158534198999
1400	0.468180358409882	-0.405842900276184	-18.8372745513916	-0.00717365415766835	0.00321592413820326	-0.00132951640989631	0.00516396993771195
1401	0.468180358409882	0.568180024623871	-18.8372745513916	-0.00230353930965066	0.00451462110504508	0.00256657530553639	0.0022419011220336
1402	-0.830516874790192	0.568180024623871	-19.2918186187744	-0.0026282137259841	0.0100340843200684	-0.00100484199356288	0.00451462110504508
1403	1.7668776512146	0.568180024623871	-19.421688079834	-0.000680167751852423	-0.00425158534198999	-0.00555028254166245	-0.00100484199356288
1404	1.11752903461456	-0.730517208576202	-18.9022083282471	0.0022419011220336	-0.00165419070981443	-0.00587495695799589	0.00191722682211548
1405	2.41622614860535	-0.405842900276184	-18.9671440124512	0.00646266713738441	0.000618529506027699	0.000618529506027699	-0.00425158534198999
1406	0.468180358409882	0.243505731225014	-18.8372745513916	-0.00197886489331722	0.00516396993771195	-0.00652430532500148	0.00451462110504508
1407	-0.181168273091316	0.568180024623871	-18.9671440124512	0.00256657530553639	0.00841071270406246	-0.0126931173726916	0.00581331877037883
1408	1.11752903461456	0.568180024623871	-19.4866237640381	0.000943203864153475	-0.00132951640989631	-0.00295288790948689	-0.00490093370899558
1409	2.41622614860535	-0.730517208576202	-19.2918186187744	0.00354059832170606	0.000618529506027699	-0.00490093370899558	-0.00490093370899558
1410	-0.181168273091316	0.892854392528534	-19.5515575408936	0.00354059832170606	0.000293855206109583	-0.00327756232582033	-0.00132951640989631
1411	2.41622614860535	-0.405842900276184	-18.9022083282471	0.0022419011220336	0.0022419011220336	-0.00587495695799589	0.00451462110504508
1412	1.7668776512146	0.243505731225014	-18.9022083282471	-0.00684897974133492	0.000618529506027699	0.00418994715437293	0.00354059832170606
1413	1.11752903461456	0.568180024623871	-18.9671440124512	0.00386527273803949	0.00841071270406246	-0.00619963090866804	0.00354059832170606
1414	0.468180358409882	0.892854392528534	-19.421688079834	0.00776136433705688	0.000293855206109583	-0.00360223650932312	-0.000680167751852423
1415	0.468180358409882	0.243505731225014	-19.421688079834	-0.00555028254166245	0.00159255252219737	-0.0100957229733467	0.00386527273803949
1416	-0.830516874790192	0.568180024623871	-19.421688079834	-3.08191010844894e-05	0.00873538758605719	0.000943203864153475	-0.00555028254166245
1417	1.11752903461456	0.243505731225014	-19.0970134735107	-0.00392691092565656	0.00548864435404539	-0.00977104809135199	0.00678734155371785
1418	2.41622614860535	-0.405842900276184	-18.8372745513916	-0.00555028254166245	-0.00360223650932312	-0.00100484199356288	-0.0026282137259841
1419	1.7668776512146	0.568180024623871	-19.1619491577148	0.00418994715437293	-0.00295288790948689	-0.00652430532500148	-0.00100484199356288
1420	2.41622614860535	-0.405842900276184	-19.2268829345703	0.00451462110504508	0.0022419011220336	-0.00522560812532902	-0.00100484199356288
1421	1.7668776512146	0.243505731225014	-19.2918186187744	-0.00327756232582033	0.00516396993771195	-0.00717365415766835	0.0022419011220336
1422	0.468180358409882	0.243505731225014	-19.2268829345703	-0.00684897974133492	0.00354059832170606	-0.00587495695799589	-3.08191010844894e-05
1423	-1.47986555099487	0.243505731225014	-19.3567523956299	-0.000680167751852423	-0.000355493422830477	-0.00360223650932312	-0.00132951640989631
1424	2.41622614860535	-1.05519151687622	-19.0320796966553	0.00321592413820326	-0.000355493422830477	-0.0120437685400248	-0.00327756232582033
1425	1.7668776512146	-0.405842900276184	-19.0320796966553	-3.08191010844894e-05	0.000943203864153475	0.00126787810586393	0.000943203864153475
1426	0.468180358409882	0.243505731225014	-19.2918186187744	0.00386527273803949	0.00808603875339031	-0.00457625929266214	0.00354059832170606
1427	-0.830516874790192	0.243505731225014	-19.1619491577148	-0.000355493422830477	0.00289124972186983	-0.00295288790948689	0.000293855206109583
1428	3.06557488441467	-0.405842900276184	-19.1619491577148	-0.00490093370899558	0.00354059832170606	-0.00782300252467394	0.00159255252219737
1429	1.7668776512146	-0.405842900276184	-18.7723388671875	0.00483929552137852	0.000943203864153475	-0.0123684434220195	-0.00392691092565656
1430	0.468180358409882	0.892854392528534	-18.8372745513916	0.00386527273803949	0.00386527273803949	0.00711201597005129	-0.00295288790948689
1431	-1.47986555099487	0.568180024623871	-18.9022083282471	-0.00522560812532902	0.00354059832170606	0.00354059832170606	-0.00295288790948689
1432	1.7668776512146	-0.405842900276184	-18.6424694061279	-0.00619963090866804	0.0116574559360743	-0.00814767740666866	0.00256657530553639
1433	1.7668776512146	-0.405842900276184	-18.9671440124512	0.00418994715437293	-0.00295288790948689	-0.00295288790948689	-0.000680167751852423
1434	1.11752903461456	-1.05519151687622	-18.8372745513916	0.0116574559360743	-0.00165419070981443	-0.00165419070981443	-0.00360223650932312
1435	1.11752903461456	-0.405842900276184	-18.6424694061279	0.00386527273803949	0.00191722682211548	0.00776136433705688	-0.0100957229733467
1436	2.41622614860535	-1.37986588478088	-18.3827304840088	0.000943203864153475	-0.00425158534198999	0.000618529506027699	-0.00165419070981443
1437	0.468180358409882	-0.0811685770750046	-18.9022083282471	-0.00197886489331722	-0.0026282137259841	-0.00165419070981443	-0.00392691092565656
1438	1.11752903461456	-2.35388875007629	-18.8372745513916	-0.00392691092565656	-0.00814767740666866	-0.00132951640989631	0.00581331877037883
1439	-0.181168273091316	-0.730517208576202	-18.9022083282471	0.00256657530553639	-0.00944637414067984	-0.00944637414067984	-0.0123684434220195
1440	2.41622614860535	-2.02921438217163	-18.7723388671875	-0.00197886489331722	-0.00977104809135199	0.000943203864153475	-0.00230353930965066
1441	0.468180358409882	-0.730517208576202	-18.8372745513916	-0.000355493422830477	-0.000355493422830477	0.00126787810586393	-0.00425158534198999
1442	-0.181168273091316	-0.405842900276184	-19.0320796966553	0.00354059832170606	-0.00360223650932312	-0.00587495695799589	0.00613799272105098
1443	1.7668776512146	-1.05519151687622	-19.2268829345703	0.00289124972186983	-0.00944637414067984	-0.000355493422830477	0.000943203864153475
1444	-0.181168273091316	-0.405842900276184	-19.0970134735107	0.00483929552137852	-0.00879702530801296	-0.00555028254166245	0.00386527273803949
1445	0.468180358409882	-0.405842900276184	-19.0970134735107	-0.00360223650932312	-0.00652430532500148	0.00289124972186983	-0.00392691092565656
1446	1.11752903461456	-1.05519151687622	-19.0320796966553	0.000293855206109583	-0.0026282137259841	0.00354059832170606	-0.00555028254166245
1447	1.7668776512146	-1.05519151687622	-18.3827304840088	0.00581331877037883	-0.00100484199356288	-0.00912170019000769	-0.000355493422830477
1448	0.468180358409882	-0.405842900276184	-18.8372745513916	0.000293855206109583	-0.00619963090866804	-0.00749832857400179	-0.00360223650932312
1449	0.468180358409882	0.568180024623871	-19.0320796966553	-0.000680167751852423	-0.0026282137259841	-0.00360223650932312	-0.00619963090866804
1450	1.7668776512146	-0.405842900276184	-18.9671440124512	0.000293855206109583	0.00321592413820326	0.00483929552137852	0.00516396993771195
1451	1.11752903461456	-0.0811685770750046	-19.0320796966553	-0.00197886489331722	0.000293855206109583	0.00126787810586393	-0.00652430532500148
1452	0.468180358409882	0.892854392528534	-18.9022083282471	-0.000680167751852423	0.000943203864153475	-0.00100484199356288	-0.00197886489331722
1453	1.11752903461456	-0.405842900276184	-18.4476642608643	-0.00100484199356288	0.00191722682211548	-0.000680167751852423	-0.00392691092565656
1454	1.7668776512146	-0.730517208576202	-18.9022083282471	0.012956153601408	0.000943203864153475	-0.000680167751852423	-0.000680167751852423
1455	1.7668776512146	-0.405842900276184	-18.7723388671875	-0.00197886489331722	0.00126787810586393	-0.00392691092565656	-0.00717365415766835
1456	-0.830516874790192	0.892854392528534	-19.1619491577148	-0.00132951640989631	0.00613799272105098	0.00289124972186983	0.00289124972186983
1457	0.468180358409882	0.568180024623871	-19.0320796966553	-0.00425158534198999	-0.000355493422830477	-0.00619963090866804	0.00418994715437293
1458	-0.181168273091316	-1.05519151687622	-18.7723388671875	-0.00392691092565656	-0.00425158534198999	0.0022419011220336	-0.000680167751852423
1459	0.468180358409882	-0.730517208576202	-18.7723388671875	0.00289124972186983	-0.000355493422830477	-0.0110697457566857	-0.00490093370899558
1460	-0.830516874790192	-0.405842900276184	-19.0320796966553	-0.0026282137259841	0.00776136433705688	0.00678734155371785	-3.08191010844894e-05
1461	0.468180358409882	-0.730517208576202	-18.9022083282471	-0.0100957229733467	0.00386527273803949	-0.00165419070981443	-3.08191010844894e-05
1462	-0.830516874790192	-0.405842900276184	-19.2268829345703	-0.00879702530801296	0.0022419011220336	-0.00392691092565656	0.00256657530553639
1463	-0.181168273091316	0.243505731225014	-18.9671440124512	-0.00944637414067984	-3.08191010844894e-05	-0.00197886489331722	-3.08191010844894e-05
1464	-0.830516874790192	0.243505731225014	-18.8372745513916	-0.00619963090866804	-0.000355493422830477	-0.0026282137259841	-0.00425158534198999
1465	-1.47986555099487	-0.730517208576202	-18.4476642608643	-0.00717365415766835	0.00256657530553639	0.00321592413820326	0.00970941036939621
1466	-0.830516874790192	-0.405842900276184	-18.7723388671875	-0.0120437685400248	0.00386527273803949	-0.0026282137259841	0.000618529506027699
1467	-2.12921404838562	0.892854392528534	-19.2268829345703	-0.00684897974133492	0.000943203864153475	-0.00197886489331722	0.000943203864153475
1468	-0.830516874790192	0.243505731225014	-19.0970134735107	-0.0110697457566857	0.000943203864153475	-0.00555028254166245	0.00321592413820326
1469	-3.42791152000427	0.568180024623871	-19.0320796966553	-0.00522560812532902	0.00646266713738441	-0.00100484199356288	-0.00490093370899558
1470	0.468180358409882	-0.730517208576202	-18.5125999450684	-0.00295288790948689	0.00581331877037883	-3.08191010844894e-05	0.0022419011220336
1471	0.468180358409882	-0.0811685770750046	-18.7723388671875	0.00451462110504508	0.00418994715437293	0.00646266713738441	0.00159255252219737
1472	-2.12921404838562	0.243505731225014	-19.1619491577148	-0.0113944197073579	0.00808603875339031	-0.00944637414067984	0.00159255252219737
1473	-0.830516874790192	0.568180024623871	-19.2268829345703	0.000293855206109583	-0.00392691092565656	-0.0107450718060136	-0.000680167751852423
1474	0.468180358409882	0.243505731225014	-19.0970134735107	0.00906006153672934	-0.00100484199356288	-0.00392691092565656	-0.00197886489331722
1475	1.7668776512146	0.568180024623871	-18.9671440124512	0.00191722682211548	-0.000355493422830477	0.00386527273803949	-0.00652430532500148
1476	1.11752903461456	0.243505731225014	-18.6424694061279	-3.08191010844894e-05	0.00126787810586393	0.00743668992072344	0.0022419011220336
1477	1.7668776512146	-0.0811685770750046	-18.8372745513916	-0.00425158534198999	-0.00392691092565656	-0.000680167751852423	0.00191722682211548
1478	1.11752903461456	-0.730517208576202	-18.9022083282471	-0.00457625929266214	0.00483929552137852	-0.00814767740666866	-0.00165419070981443
1479	1.7668776512146	-0.730517208576202	-19.0320796966553	0.00483929552137852	0.0022419011220336	0.000293855206109583	-0.00749832857400179
1480	-0.181168273091316	0.568180024623871	-19.0320796966553	0.000618529506027699	-0.00132951640989631	-0.00360223650932312	-0.00230353930965066
1481	1.11752903461456	0.568180024623871	-18.4476642608643	-0.00782300252467394	0.00191722682211548	0.00256657530553639	-0.0026282137259841
1482	1.11752903461456	-0.730517208576202	-18.5775356292725	-0.00847235135734081	0.0106834331527352	0.000293855206109583	-0.00132951640989631
1483	3.06557488441467	-0.730517208576202	-19.0320796966553	0.00678734155371785	-0.00230353930965066	-0.00522560812532902	-0.00327756232582033
1484	1.7668776512146	-0.405842900276184	-19.1619491577148	0.00321592413820326	-0.00977104809135199	-0.00522560812532902	-0.00327756232582033
1485	1.11752903461456	0.568180024623871	-19.4866237640381	0.00256657530553639	-0.000355493422830477	-0.00327756232582033	-0.00165419070981443
1486	1.11752903461456	0.568180024623871	-19.4866237640381	0.00159255252219737	-3.08191010844894e-05	-0.00490093370899558	0.00418994715437293
1487	2.41622614860535	-0.730517208576202	-18.9671440124512	-0.0104203969240189	0.00678734155371785	-0.00490093370899558	0.00483929552137852
1488	1.7668776512146	-0.0811685770750046	-19.0320796966553	-0.00522560812532902	0.00256657530553639	-0.000355493422830477	0.000293855206109583
1489	1.7668776512146	-0.405842900276184	-19.2918186187744	0.0113327819854021	0.000943203864153475	-0.000355493422830477	-0.0107450718060136
1490	-0.181168273091316	0.892854392528534	-19.421688079834	0.00126787810586393	-0.00327756232582033	-0.00197886489331722	-0.00717365415766835
1491	2.41622614860535	-0.730517208576202	-18.9022083282471	-0.00295288790948689	0.00613799272105098	0.0022419011220336	0.000943203864153475
1492	1.7668776512146	-0.0811685770750046	-19.2268829345703	0.00159255252219737	-0.00425158534198999	-0.0104203969240189	0.000293855206109583
1493	-0.181168273091316	0.243505731225014	-18.9022083282471	-0.00295288790948689	-0.00165419070981443	-0.0100957229733467	0.000293855206109583
1494	0.468180358409882	0.568180024623871	-19.2268829345703	0.0022419011220336	-0.00197886489331722	0.000293855206109583	-0.00977104809135199
1495	-0.181168273091316	0.243505731225014	-19.4866237640381	0.000943203864153475	0.00256657530553639	-0.00132951640989631	0.0022419011220336
1496	1.7668776512146	-0.405842900276184	-18.9022083282471	-0.00100484199356288	0.00613799272105098	-0.00230353930965066	0.00126787810586393
1497	1.7668776512146	-0.730517208576202	-18.7723388671875	0.00613799272105098	0.0132808275520802	-0.00230353930965066	-0.00327756232582033
1498	1.7668776512146	0.243505731225014	-19.3567523956299	-0.0026282137259841	-0.00522560812532902	-0.00684897974133492	-0.00165419070981443
1499	-0.181168273091316	0.243505731225014	-19.1619491577148	-0.00684897974133492	-0.00522560812532902	0.00418994715437293	-0.00555028254166245
1500	1.7668776512146	-1.05519151687622	-18.9022083282471	0.00776136433705688	0.00451462110504508	-0.00652430532500148	0.00516396993771195
1501	-0.181168273091316	0.243505731225014	-19.0320796966553	-0.00295288790948689	0.00321592413820326	0.00906006153672934	0.00646266713738441
1502	0.468180358409882	-0.0811685770750046	-19.1619491577148	0.0136055024340749	0.000618529506027699	-0.00100484199356288	-0.00197886489331722
1503	0.468180358409882	-0.405842900276184	-19.3567523956299	0.00126787810586393	-0.00652430532500148	-0.00360223650932312	0.00289124972186983
1504	0.468180358409882	-0.730517208576202	-19.0320796966553	-0.0100957229733467	-0.00425158534198999	-0.00230353930965066	-0.00749832857400179
1505	0.468180358409882	-0.405842900276184	-18.7723388671875	0.0022419011220336	0.000293855206109583	-0.00100484199356288	-3.08191010844894e-05
1506	3.714923620224	-1.70454013347626	-18.5775356292725	-0.000680167751852423	-0.00847235135734081	-0.0120437685400248	0.00126787810586393
1507	-0.181168273091316	-1.70454013347626	-18.9671440124512	0.000618529506027699	-0.00360223650932312	0.00191722682211548	-0.00327756232582033
1508	1.7668776512146	-2.35388875007629	-18.9022083282471	-0.00522560812532902	-0.00555028254166245	-0.0113944197073579	-0.00587495695799589
1509	1.7668776512146	-1.70454013347626	-18.9671440124512	-0.00327756232582033	-0.00814767740666866	0.000293855206109583	-3.08191010844894e-05
1510	1.11752903461456	-0.730517208576202	-19.2918186187744	-3.08191010844894e-05	-0.00587495695799589	-0.0100957229733467	0.000293855206109583
1511	0.468180358409882	-0.730517208576202	-18.4476642608643	-0.00652430532500148	-0.00490093370899558	0.00678734155371785	0.0022419011220336
1512	1.7668776512146	-1.70454013347626	-18.7723388671875	-0.00392691092565656	0.000293855206109583	-0.00100484199356288	-0.000680167751852423
1513	1.7668776512146	-0.730517208576202	-19.2268829345703	-0.00522560812532902	-0.00814767740666866	-0.00165419070981443	-0.00847235135734081
1514	1.11752903461456	-0.405842900276184	-19.1619491577148	-0.00490093370899558	-0.00522560812532902	0.0022419011220336	-0.00425158534198999
1515	1.7668776512146	-0.405842900276184	-19.0320796966553	0.00321592413820326	-0.00295288790948689	-0.00165419070981443	-0.00587495695799589
1516	1.7668776512146	-0.730517208576202	-18.6424694061279	-0.00360223650932312	0.00483929552137852	0.00873538758605719	-0.000680167751852423
1517	0.468180358409882	-0.405842900276184	-18.4476642608643	0.00256657530553639	0.00646266713738441	-0.00814767740666866	-0.00717365415766835
1518	-0.181168273091316	0.568180024623871	-19.2268829345703	0.000618529506027699	0.000293855206109583	-0.00555028254166245	0.00191722682211548
1519	0.468180358409882	0.568180024623871	-19.5515575408936	0.00321592413820326	-0.00327756232582033	-0.00684897974133492	-0.00457625929266214
1520	1.7668776512146	-0.730517208576202	-19.0320796966553	0.00289124972186983	0.00873538758605719	-0.00327756232582033	0.00418994715437293
1521	2.41622614860535	0.568180024623871	-19.2268829345703	-0.00295288790948689	0.00354059832170606	0.012956153601408	0.0113327819854021
1522	-1.47986555099487	0.243505731225014	-19.0320796966553	-0.00165419070981443	0.00678734155371785	-0.00360223650932312	0.00289124972186983
1523	0.468180358409882	0.243505731225014	-19.1619491577148	0.00516396993771195	-0.00230353930965066	-0.00327756232582033	0.00354059832170606
1524	-1.47986555099487	0.892854392528534	-19.4866237640381	-0.0026282137259841	0.00321592413820326	0.00418994715437293	-0.00197886489331722
1525	0.468180358409882	-0.405842900276184	-18.9671440124512	0.000618529506027699	0.00159255252219737	-0.00100484199356288	0.00321592413820326
1526	1.11752903461456	-0.730517208576202	-19.0320796966553	-0.00912170019000769	0.0022419011220336	0.00354059832170606	0.00841071270406246
1527	-0.830516874790192	0.243505731225014	-19.0320796966553	-0.0107450718060136	0.00451462110504508	-0.00555028254166245	0.00289124972186983
1528	-2.12921404838562	-0.0811685770750046	-18.7723388671875	-0.00652430532500148	0.00386527273803949	-0.0117190945893526	0.0022419011220336
1529	-2.12921404838562	0.568180024623871	-18.7723388671875	0.000293855206109583	-0.000680167751852423	-0.00165419070981443	-0.00555028254166245
1530	-1.47986555099487	-0.405842900276184	-18.9671440124512	-0.00977104809135199	0.00646266713738441	0.00159255252219737	0.000943203864153475
1531	-2.12921404838562	0.568180024623871	-19.1619491577148	-0.0133424662053585	-0.00132951640989631	-0.0026282137259841	0.00613799272105098
1532	-2.12921404838562	-0.0811685770750046	-18.8372745513916	-0.00165419070981443	0.00191722682211548	0.00191722682211548	0.000618529506027699
1533	-0.830516874790192	-0.730517208576202	-18.707405090332	-0.00814767740666866	0.00159255252219737	-0.00425158534198999	0.00613799272105098
1534	-0.181168273091316	-0.0811685770750046	-18.707405090332	-0.00392691092565656	-0.0026282137259841	0.00289124972186983	-0.00392691092565656
1535	1.7668776512146	-0.730517208576202	-18.5125999450684	0.000943203864153475	0.00418994715437293	-0.00425158534198999	-0.00230353930965066
1536	0.468180358409882	-0.0811685770750046	-19.1619491577148	-0.00457625929266214	0.000618529506027699	0.00354059832170606	-0.00230353930965066
1537	-0.181168273091316	0.568180024623871	-19.0970134735107	-0.00977104809135199	0.00581331877037883	-0.00522560812532902	0.00483929552137852
1538	1.7668776512146	-0.730517208576202	-18.9671440124512	0.00321592413820326	-0.000355493422830477	-0.0130177913233638	-0.00425158534198999
1539	1.11752903461456	-0.730517208576202	-19.1619491577148	0.00159255252219737	-0.00100484199356288	-0.0120437685400248	0.00126787810586393
1540	-0.830516874790192	-0.0811685770750046	-18.9671440124512	0.000943203864153475	-0.00132951640989631	-0.000355493422830477	0.000943203864153475
1541	1.11752903461456	-0.405842900276184	-19.0320796966553	0.00873538758605719	0.00354059832170606	-0.00717365415766835	-0.00327756232582033
1542	1.7668776512146	-0.405842900276184	-19.2918186187744	-0.000355493422830477	0.00321592413820326	-0.00425158534198999	0.00483929552137852
1543	1.7668776512146	-0.405842900276184	-19.2268829345703	0.00516396993771195	0.0022419011220336	-0.00619963090866804	0.00159255252219737
1544	1.7668776512146	-0.730517208576202	-19.2268829345703	0.00970941036939621	0.00191722682211548	0.00126787810586393	-0.00392691092565656
1545	3.06557488441467	-0.405842900276184	-19.1619491577148	-0.000355493422830477	0.00548864435404539	-0.0104203969240189	-0.00100484199356288
1546	1.11752903461456	0.568180024623871	-19.0320796966553	0.00386527273803949	0.00776136433705688	-0.00197886489331722	0.00711201597005129
1547	1.7668776512146	0.243505731225014	-19.1619491577148	-0.000355493422830477	0.00451462110504508	0.00613799272105098	-0.00165419070981443
1548	0.468180358409882	0.568180024623871	-19.3567523956299	-0.00100484199356288	0.00548864435404539	-0.0136671401560307	-0.00490093370899558
1549	-0.830516874790192	0.892854392528534	-19.421688079834	-0.000355493422830477	-0.00295288790948689	0.00418994715437293	0.00970941036939621
1550	1.7668776512146	-0.405842900276184	-19.0970134735107	-0.00230353930965066	0.00581331877037883	-0.00522560812532902	-0.00814767740666866
1551	1.11752903461456	-0.0811685770750046	-19.2918186187744	-0.00100484199356288	0.00970941036939621	-0.00360223650932312	-0.000355493422830477
1552	0.468180358409882	0.568180024623871	-18.9671440124512	0.00126787810586393	-0.00197886489331722	-0.00425158534198999	-0.00132951640989631
1553	-0.181168273091316	0.892854392528534	-18.9022083282471	-0.000680167751852423	-0.00360223650932312	-0.0143164889886975	0.00159255252219737
1554	-0.181168273091316	-0.0811685770750046	-18.9671440124512	0.00386527273803949	0.0022419011220336	-0.000355493422830477	-0.00555028254166245
1555	0.468180358409882	0.568180024623871	-19.0970134735107	-0.00165419070981443	0.00743668992072344	-0.00230353930965066	-3.08191010844894e-05
1556	-0.181168273091316	0.243505731225014	-19.0970134735107	-0.00814767740666866	0.00321592413820326	-0.00490093370899558	-0.000680167751852423
1557	1.7668776512146	-0.0811685770750046	-19.0320796966553	-0.00457625929266214	0.0022419011220336	-3.08191010844894e-05	0.00548864435404539
1558	2.41622614860535	-1.05519151687622	-18.3177947998047	0.00678734155371785	-3.08191010844894e-05	0.00289124972186983	-0.00132951640989631
1559	2.41622614860535	-0.730517208576202	-18.9022083282471	0.00321592413820326	-0.00132951640989631	-0.0110697457566857	-0.00100484199356288
1560	-0.181168273091316	0.568180024623871	-19.2268829345703	0.0123068047687411	0.00418994715437293	0.00386527273803949	0.00451462110504508
1561	0.468180358409882	-0.730517208576202	-18.9022083282471	0.00418994715437293	0.00808603875339031	-0.00197886489331722	0.00451462110504508
1562	1.11752903461456	-1.05519151687622	-18.8372745513916	-0.00717365415766835	0.00516396993771195	0.00678734155371785	0.00483929552137852
1563	1.7668776512146	-0.730517208576202	-18.707405090332	0.00678734155371785	-0.00295288790948689	-0.0026282137259841	0.000293855206109583
1564	0.468180358409882	-1.05519151687622	-18.4476642608643	0.011982130818069	-0.00392691092565656	-0.00100484199356288	0.00548864435404539
1565	1.11752903461456	-0.405842900276184	-18.9022083282471	-0.000355493422830477	0.000943203864153475	-0.00782300252467394	0.00516396993771195
1566	-0.181168273091316	-0.0811685770750046	-19.2918186187744	-3.08191010844894e-05	0.00516396993771195	0.00418994715437293	0.00289124972186983
1567	2.41622614860535	-2.35388875007629	-18.6424694061279	-0.00197886489331722	-0.0104203969240189	0.00548864435404539	0.00743668992072344
1568	-0.181168273091316	-0.730517208576202	-19.1619491577148	0.000943203864153475	-0.000355493422830477	0.00711201597005129	0.000943203864153475
1569	2.41622614860535	-1.70454013347626	-18.9022083282471	0.00906006153672934	-0.0139918150380254	0.0162028968334198	-0.00490093370899558
1570	0.468180358409882	-0.405842900276184	-18.7723388671875	-0.00230353930965066	-0.00977104809135199	0.0152288740500808	-3.08191010844894e-05
1571	2.41622614860535	-1.70454013347626	-18.9022083282471	-0.00165419070981443	-0.00360223650932312	0.013930176384747	0.00483929552137852
1572	0.468180358409882	-0.730517208576202	-19.4866237640381	0.0142548503354192	-0.000355493422830477	0.0152288740500808	0.00159255252219737
1573	-0.830516874790192	-0.405842900276184	-19.1619491577148	-0.00165419070981443	-0.00425158534198999	-0.0107450718060136	0.00321592413820326
1574	-0.181168273091316	0.243505731225014	-19.0970134735107	-0.00360223650932312	0.00548864435404539	-0.00230353930965066	-0.00392691092565656
1575	0.468180358409882	-0.0811685770750046	-19.0320796966553	-3.08191010844894e-05	0.011982130818069	-0.0130177913233638	-0.00490093370899558
1576	1.11752903461456	0.243505731225014	-18.7723388671875	0.0022419011220336	0.0194496400654316	-0.0133424662053585	0.00581331877037883
1577	-0.181168273091316	-1.05519151687622	-18.8372745513916	-0.00717365415766835	0.00581331877037883	-0.00100484199356288	-0.00360223650932312
1578	-0.181168273091316	0.243505731225014	-19.2918186187744	-0.00522560812532902	0.0116574559360743	0.00451462110504508	0.00321592413820326
1579	0.468180358409882	0.568180024623871	-18.9671440124512	-3.08191010844894e-05	0.0113327819854021	0.00711201597005129	0.00191722682211548
1580	1.7668776512146	-0.730517208576202	-18.9671440124512	0.000618529506027699	0.0116574559360743	-0.0347709693014622	-0.00587495695799589
1581	-0.830516874790192	0.892854392528534	-18.707405090332	-0.00295288790948689	0.00646266713738441	-0.0350956469774246	0.00743668992072344
1582	-0.830516874790192	0.243505731225014	-18.9671440124512	-0.0107450718060136	-0.00457625929266214	0.01100810803473	0.00354059832170606
1583	-0.181168273091316	0.892854392528534	-19.1619491577148	0.00418994715437293	-0.00684897974133492	0.00841071270406246	0.000618529506027699
1584	1.11752903461456	0.243505731225014	-19.0970134735107	0.00678734155371785	-0.0279528107494116	0.0791897103190422	-0.0026282137259841
1585	-2.12921404838562	0.568180024623871	-19.0970134735107	0.00321592413820326	-0.0126931173726916	0.0675014406442642	0.000293855206109583
1586	0.468180358409882	-0.405842900276184	-18.7723388671875	-0.00230353930965066	0.00159255252219737	0.0207483377307653	0.000293855206109583
1587	-2.12921404838562	0.243505731225014	-18.5775356292725	-0.00684897974133492	-0.0104203969240189	0.049319677054882	0.00386527273803949
1588	-0.830516874790192	-0.0811685770750046	-18.8372745513916	-0.0100957229733467	-0.0113944197073579	0.066202737390995	0.00386527273803949
1589	-0.830516874790192	0.243505731225014	-18.9671440124512	-0.00522560812532902	-0.00425158534198999	0.0405534692108631	-0.00490093370899558
1590	-2.77856278419495	0.568180024623871	-19.0970134735107	0.00126787810586393	0.00581331877037883	-0.0243813935667276	-0.00100484199356288
1591	-1.47986555099487	0.568180024623871	-18.8372745513916	-0.0152905117720366	0.00743668992072344	-0.0873682126402855	-0.00360223650932312
1592	-0.181168273091316	-0.730517208576202	-18.6424694061279	-0.0104203969240189	0.0243197549134493	-0.00944637414067984	-0.00230353930965066
1593	-0.181168273091316	-0.405842900276184	-18.8372745513916	-0.00295288790948689	0.0132808275520802	-0.0273034609854221	-0.00749832857400179
1594	-0.181168273091316	0.243505731225014	-19.1619491577148	0.0103587592020631	0.00581331877037883	-0.0273034609854221	-0.00457625929266214
1595	-0.181168273091316	-0.405842900276184	-19.5515575408936	0.0168522447347641	-0.0026282137259841	0.0502936989068985	0.00418994715437293
1596	0.468180358409882	-0.405842900276184	-19.0320796966553	-0.00197886489331722	-0.00197886489331722	0.132760971784592	0.00581331877037883
1597	1.7668776512146	-0.405842900276184	-18.9671440124512	-0.00197886489331722	-0.0292515084147453	0.126267492771149	0.00483929552137852
1598	-0.830516874790192	0.243505731225014	-19.0970134735107	0.00256657530553639	-0.0165892094373703	0.121397376060486	0.00354059832170606
1599	0.468180358409882	0.568180024623871	-19.2268829345703	0.00451462110504508	-0.0201606266200542	0.106787025928497	0.00808603875339031
1600	1.11752903461456	-0.0811685770750046	-19.3567523956299	-0.00327756232582033	0.000943203864153475	0.08925461769104	0.00354059832170606
1601	2.41622614860535	-0.405842900276184	-19.421688079834	-0.00392691092565656	0.0171769186854362	0.0207483377307653	0.00516396993771195
1602	0.468180358409882	0.568180024623871	-19.8762321472168	-0.00619963090866804	0.0217223595827818	0.0246444288641214	0.00451462110504508
1603	0.468180358409882	0.243505731225014	-19.8762321472168	-0.00879702530801296	0.0236704051494598	0.0515923984348774	0.00516396993771195
1604	1.11752903461456	0.243505731225014	-19.7463626861572	-0.00457625929266214	0.0249691028147936	-0.139640778303146	0.00613799272105098
1605	2.41622614860535	-0.405842900276184	-19.6814270019531	-0.00490093370899558	0.0376313999295235	-0.193536713719368	0.00386527273803949
1606	3.06557488441467	-0.730517208576202	-20.3957118988037	-0.00392691092565656	0.0301638916134834	-0.118536949157715	0.00646266713738441
1607	0.468180358409882	0.243505731225014	-20.8502559661865	-0.0026282137259841	0.0210730116814375	-0.0919136479496956	0.00678734155371785
1608	1.11752903461456	-0.405842900276184	-20.5905151367188	-0.00782300252467394	0.0116574559360743	0.0522417463362217	0.00386527273803949
1609	1.11752903461456	0.568180024623871	-20.5905151367188	-0.00327756232582033	-0.00847235135734081	0.0681507885456085	0.00938473641872406
1610	2.41622614860535	-0.0811685770750046	-20.3307762145996	-0.00360223650932312	-0.0107450718060136	0.0671767666935921	-0.00327756232582033
1611	-0.181168273091316	0.243505731225014	-20.9801254272461	0.00159255252219737	-0.0305502042174339	0.0181509424000978	0.0103587592020631
1612	1.11752903461456	0.243505731225014	-20.915189743042	-0.00490093370899558	-0.0513293594121933	0.152241438627243	0.00483929552137852
1613	2.41622614860535	-0.730517208576202	-21.5645389556885	-0.00782300252467394	-0.0477579422295094	0.280163109302521	0.00386527273803949
1614	3.06557488441467	-0.405842900276184	-21.6294727325439	-0.00100484199356288	-0.0539267547428608	0.353214830160141	-0.00197886489331722
1615	2.41622614860535	-0.405842900276184	-21.5645389556885	-0.00717365415766835	-0.0386670641601086	0.340877205133438	0.00256657530553639
1616	2.41622614860535	-0.405842900276184	-21.4346694946289	0.0022419011220336	-0.0230826959013939	0.282111167907715	0.00808603875339031
1617	0.468180358409882	0.243505731225014	-21.8892135620117	-0.00977104809135199	-0.00230353930965066	0.171072542667389	0.0103587592020631
1618	1.11752903461456	-0.730517208576202	-21.7593441009521	-0.00619963090866804	0.00678734155371785	0.155163496732712	-0.00555028254166245
1619	2.41622614860535	-0.0811685770750046	-22.1489524841309	-0.00230353930965066	0.012956153601408	0.197046488523483	0.0155535480007529
1620	1.7668776512146	-0.730517208576202	-22.1489524841309	-0.00392691092565656	0.00873538758605719	0.171072542667389	0.0103587592020631
1621	1.11752903461456	-0.405842900276184	-21.9541473388672	0.00321592413820326	-0.0172385573387146	0.1191246509552	0.011982130818069
1622	3.06557488441467	-0.730517208576202	-22.0190830230713	-0.00230353930965066	-0.0156151866540313	0.00191722682211548	0.0142548503354192
1623	2.41622614860535	-0.405842900276184	-22.8632354736328	-0.00230353930965066	-0.0208099745213985	-0.00944637414067984	0.00289124972186983
1624	3.06557488441467	-0.730517208576202	-22.9931049346924	-0.00457625929266214	-0.017887907102704	-0.123407058417797	-0.000680167751852423
1625	1.7668776512146	-0.730517208576202	-22.9931049346924	-0.00425158534198999	-0.0204853005707264	0.00808603875339031	-0.00425158534198999
1626	-0.181168273091316	-0.0811685770750046	-23.5125846862793	-0.000355493422830477	-0.0328229255974293	0.0597092546522617	0.00289124972186983
1627	-0.181168273091316	0.243505731225014	-23.5775184631348	-0.00165419070981443	-0.0643163323402405	0.259059280157089	-0.00165419070981443
1628	-0.181168273091316	-0.405842900276184	-23.9671287536621	-0.00197886489331722	-0.0467839203774929	0.0710728541016579	-0.00425158534198999
1629	-0.181168273091316	-0.405842900276184	-24.0320625305176	-0.00165419070981443	0.0022419011220336	-0.481198191642761	-0.0130177913233638
1630	2.41622614860535	-1.70454013347626	-23.6424541473389	0.000293855206109583	0.036657378077507	-0.498081266880035	-0.0110697457566857
1631	0.468180358409882	-0.405842900276184	-23.902193069458	0.000618529506027699	0.076592318713665	-0.207173034548759	-3.08191010844894e-05
1632	-0.830516874790192	-0.730517208576202	-24.1619338989258	0.00451462110504508	0.0941247344017029	-0.0766539573669434	0.00289124972186983
1633	2.41622614860535	-1.70454013347626	-24.1619338989258	-0.00360223650932312	0.0467222817242146	0.100942894816399	-0.00717365415766835
1634	3.06557488441467	-2.02921438217163	-24.8762168884277	-0.000680167751852423	0.0022419011220336	0.0853585228323936	-0.00490093370899558
1635	1.11752903461456	-1.37986588478088	-25.3307609558105	-0.00197886489331722	0.00711201597005129	0.0463976077735424	-0.00295288790948689
1636	2.41622614860535	-1.70454013347626	-25.7203693389893	0.00159255252219737	-0.0367190167307854	0.00548864435404539	-0.00457625929266214
1637	0.468180358409882	-0.730517208576202	-25.9151744842529	-0.000680167751852423	-0.0591215454041958	0.0382807515561581	-0.00132951640989631
1638	-0.830516874790192	-0.405842900276184	-25.8502388000488	-0.00360223650932312	-0.0474332682788372	0.176592007279396	-0.00360223650932312
1639	1.7668776512146	-1.05519151687622	-25.6554355621338	0.00386527273803949	-0.0743812397122383	0.253539830446243	0.00548864435404539
1640	-0.181168273091316	0.892854392528534	-26.8242626190186	-0.00197886489331722	-0.0656150281429291	0.130163580179214	0.00938473641872406
1641	1.7668776512146	0.243505731225014	-27.0190677642822	-0.000680167751852423	-0.0451605506241322	-0.0928876772522926	0.0239950809627771
1642	-0.181168273091316	0.892854392528534	-27.473611831665	0.00159255252219737	-0.032173577696085	-0.304250657558441	-0.00490093370899558
1643	-0.181168273091316	-0.0811685770750046	-27.4086761474609	-0.00360223650932312	-0.0273034609854221	-0.280549436807632	0.00483929552137852
1644	-0.181168273091316	0.892854392528534	-27.2138710021973	-0.00392691092565656	-0.0100957229733467	-0.200354874134064	0.00191722682211548
1645	1.11752903461456	-0.405842900276184	-27.5385456085205	-0.00425158534198999	0.0213976856321096	-0.165290042757988	-0.00327756232582033
1646	1.11752903461456	-0.0811685770750046	-27.7333507537842	-0.0026282137259841	0.0317872650921345	-0.258146911859512	-0.000355493422830477
1647	0.468180358409882	-0.405842900276184	-27.7982864379883	-0.00230353930965066	0.0282158460468054	-0.11788759380579	0.00191722682211548
1648	-2.12921404838562	0.568180024623871	-27.9281558990479	-0.00814767740666866	0.0236704051494598	-0.130225226283073	-0.0136671401560307
1649	-2.77856278419495	0.243505731225014	-28.187894821167	-0.00490093370899558	0.00256657530553639	-0.212043151259422	-0.00197886489331722
1650	-2.77856278419495	0.568180024623871	-28.4476337432861	-0.0117190945893526	-0.0302255302667618	-0.240939170122147	-0.00912170019000769
1651	-0.830516874790192	-0.730517208576202	-28.7073745727539	-0.00652430532500148	-0.0305502042174339	-0.146458938717842	0.00191722682211548
1652	-1.47986555099487	0.568180024623871	-29.6164627075195	-0.00684897974133492	-0.0292515084147453	-0.073731891810894	0.000943203864153475
1653	-3.42791152000427	0.568180024623871	-29.4865913391113	-0.0143164889886975	-0.0243813935667276	-0.00490093370899558	0.00289124972186983
1654	-2.77856278419495	0.568180024623871	-29.5515270233154	-0.00717365415766835	-0.0357449948787689	0.0321119390428066	-0.00847235135734081
1655	-2.77856278419495	0.892854392528534	-29.681396484375	-0.00652430532500148	-0.0776279792189598	0.128540202975273	0.00386527273803949
1656	1.11752903461456	-0.405842900276184	-29.2268524169922	-0.00912170019000769	-0.0857448354363441	0.184059515595436	0.00126787810586393
1657	-0.181168273091316	-0.405842900276184	-30.0710067749023	-0.00977104809135199	-0.0805500522255898	0.111007794737816	0.00289124972186983
1658	-0.830516874790192	0.892854392528534	-30.9151592254639	-0.00749832857400179	-0.120484992861748	-0.0224333461374044	0.00191722682211548
1659	1.11752903461456	-0.730517208576202	-30.7203540802002	-0.00132951640989631	-0.105549976229668	-0.0974331125617027	0.00516396993771195
1660	0.468180358409882	-0.0811685770750046	-31.174898147583	0.000293855206109583	-0.0919136479496956	-0.0497059896588326	0.00321592413820326
1661	2.41622614860535	-0.405842900276184	-31.3047676086426	0.000943203864153475	-0.0584721975028515	0.0197743140161037	0.0181509424000978
1662	2.41622614860535	-0.0811685770750046	-31.0450286865234	-0.00165419070981443	-0.0276281367987394	-0.0211346503347158	0.0126314787194133
1663	0.468180358409882	-0.405842900276184	-31.7593116760254	-3.08191010844894e-05	0.0123068047687411	-0.0448358729481697	0.0132808275520802
1664	1.7668776512146	-0.405842900276184	-31.889181137085	-0.00197886489331722	0.0470469556748867	-0.077952653169632	0.00906006153672934
1665	1.7668776512146	0.243505731225014	-31.4346389770508	-0.00425158534198999	0.0726962238550186	-0.214315876364708	0.0152288740500808
1666	2.41622614860535	-0.730517208576202	-31.174898147583	0.00418994715437293	0.142825871706009	-0.205874338746071	0.00970941036939621
1667	-0.181168273091316	0.892854392528534	-31.6943778991699	-0.00360223650932312	0.183410167694092	-0.0626929625868797	0.00906006153672934
1668	-0.181168273091316	0.568180024623871	-31.5645084381104	-0.00327756232582033	0.149644032120705	-0.0997058376669884	-0.0110697457566857
1669	1.11752903461456	-0.0811685770750046	-32.0190505981445	0.00256657530553639	0.156137526035309	-0.171458855271339	0.0142548503354192
1670	0.468180358409882	0.243505731225014	-31.9541168212891	-0.00295288790948689	0.110683120787144	-0.200030207633972	0.000293855206109583
1671	3.06557488441467	-0.405842900276184	-31.6294422149658	0.00256657530553639	0.0499690249562263	-0.150030359625816	-0.00555028254166245
1672	1.7668776512146	-0.730517208576202	-31.6943778991699	0.00126787810586393	0.0275664981454611	-0.0941863730549812	-0.0026282137259841
1673	1.7668776512146	-0.405842900276184	-31.7593116760254	0.00159255252219737	-0.0263294391334057	-0.0224333461374044	-0.00652430532500148
1674	2.41622614860535	-0.405842900276184	-32.1489219665527	0.000943203864153475	-0.090614952147007	0.0746442750096321	0.00418994715437293
1675	2.41622614860535	-0.730517208576202	-32.0190505981445	-0.00230353930965066	-0.168212115764618	0.311007171869278	0.0116574559360743
1676	1.7668776512146	-0.405842900276184	-31.7593116760254	-0.00360223650932312	-0.186718553304672	0.328864246606827	0.0155535480007529
1677	0.468180358409882	0.243505731225014	-32.0839881896973	0.00451462110504508	-0.168212115764618	0.155488178133965	0.0103587592020631
1678	1.11752903461456	0.568180024623871	-32.0190505981445	0.000943203864153475	-0.193536713719368	0.10418963432312	0.0103587592020631
1679	1.11752903461456	0.243505731225014	-31.4995727539063	0.0022419011220336	-0.211393803358078	0.355487555265427	-0.00165419070981443
1680	-0.181168273091316	0.568180024623871	-32.0839881896973	-0.00425158534198999	-0.192238017916679	0.561331033706665	0.00743668992072344
1681	1.7668776512146	0.243505731225014	-32.2138557434082	0.00289124972186983	-0.149056330323219	0.577889442443848	-0.00457625929266214
1682	1.11752903461456	-0.0811685770750046	-31.9541168212891	0.00321592413820326	-0.0721085146069527	0.261656671762466	0.00451462110504508
1683	3.06557488441467	-0.405842900276184	-31.8242473602295	0.00191722682211548	0.0265924744307995	-0.191263988614082	-0.0126931173726916
1684	1.7668776512146	-0.0811685770750046	-31.8242473602295	0.000618529506027699	0.0853585228323936	-0.227302849292755	-0.0107450718060136
1685	1.7668776512146	-0.730517208576202	-31.4995727539063	0.00191722682211548	0.101592242717743	-0.00392691092565656	0.00321592413820326
1686	0.468180358409882	0.568180024623871	-32.1489219665527	0.00256657530553639	0.124319441616535	-0.055874802172184	0.000293855206109583
1687	1.11752903461456	-1.05519151687622	-32.0839881896973	0.00126787810586393	0.124319441616535	-0.291263699531555	-0.000680167751852423
1688	1.7668776512146	-0.405842900276184	-31.9541168212891	0.000943203864153475	0.13990381360054	-0.280224770307541	-0.0165892094373703
1689	-0.181168273091316	-0.405842900276184	-31.7593116760254	0.00126787810586393	0.179514080286026	-0.354899853467941	-0.0117190945893526
1690	2.41622614860535	-0.730517208576202	-31.889181137085	-0.00295288790948689	0.219449013471603	-0.497756570577621	-0.0169138833880424
1691	0.468180358409882	-0.405842900276184	-31.8242473602295	0.00159255252219737	0.191202342510223	-0.449704766273499	-0.0117190945893526
1692	1.7668776512146	-1.70454013347626	-31.9541168212891	0.00678734155371785	0.066202737390995	-0.293536424636841	-0.0162645354866982
1693	1.7668776512146	-1.70454013347626	-32.3437271118164	-0.00132951640989631	0.0613326244056225	-0.125030428171158	-0.0152905117720366
1694	2.41622614860535	-2.02921438217163	-32.3437271118164	0.00126787810586393	0.0502936989068985	-0.0152905117720366	-0.0204853005707264
1695	1.11752903461456	-1.70454013347626	-31.7593116760254	-0.00360223650932312	-0.0243813935667276	0.0889299437403679	-0.0104203969240189
1696	0.468180358409882	-1.05519151687622	-31.7593116760254	0.0022419011220336	-0.0912643000483513	0.045423585921526	-0.0117190945893526
1697	0.468180358409882	-0.730517208576202	-31.889181137085	0.00321592413820326	-0.151978403329849	0.0506183728575706	-0.0100957229733467
1698	3.06557488441467	-2.02921438217163	-32.5385322570801	-0.00295288790948689	-0.220809355378151	-0.0198359526693821	-0.00425158534198999
1699	-0.181168273091316	0.243505731225014	-33.4476203918457	0.00354059832170606	-0.240614488720894	-0.0805500522255898	-0.00912170019000769
1700	2.41622614860535	-1.05519151687622	-32.8632049560547	-0.000680167751852423	-0.222757399082184	0.0405534692108631	-0.0120437685400248
1701	-0.181168273091316	0.243505731225014	-33.4476203918457	-0.00457625929266214	-0.185744524002075	0.104514308273792	-0.0100957229733467
1702	1.7668776512146	0.243505731225014	-33.0580101013184	0.0022419011220336	-0.168212115764618	0.131137609481812	-0.00977104809135199
1703	-0.181168273091316	0.892854392528534	-33.252815246582	-0.00165419070981443	-0.214965224266052	0.14737132191658	-0.00230353930965066
1704	-0.830516874790192	0.243505731225014	-33.3177490234375	-0.000680167751852423	-0.280874103307724	-0.017887907102704	-0.0191866029053926
1705	-0.181168273091316	0.892854392528534	-33.5125541687012	-0.00327756232582033	-0.251004070043564	0.110358446836472	-0.0195112787187099
1706	1.11752903461456	0.243505731225014	-33.5125541687012	0.000943203864153475	-0.174380928277969	0.294448792934418	-0.0175632312893867
1707	-0.181168273091316	-0.0811685770750046	-33.3177490234375	0.00483929552137852	-0.112692810595036	0.39769521355629	-0.0191866029053926
1708	-0.830516874790192	-0.730517208576202	-33.0580101013184	-0.00814767740666866	-0.0182125810533762	0.372045934200287	-0.0286021586507559
1709	-2.12921404838562	0.892854392528534	-34.4216423034668	-0.0026282137259841	-0.00522560812532902	0.244773611426353	-0.0299008563160896
1710	-0.830516874790192	-0.730517208576202	-34.2268371582031	-0.00977104809135199	0.0353586822748184	-0.0305502042174339	-0.0227580219507217
1711	-1.47986555099487	0.892854392528534	-34.6813812255859	-0.00782300252467394	0.103864960372448	-0.490613758563995	-0.0237320438027382
1712	-2.12921404838562	0.243505731225014	-34.4865760803223	-0.00360223650932312	0.135358363389969	-0.360094666481018	-0.0308748781681061
1713	-0.830516874790192	-0.730517208576202	-34.4865760803223	-0.0133424662053585	0.142176523804665	-0.0831474438309669	-0.0282774847000837
1714	-0.830516874790192	-0.405842900276184	-34.4865760803223	-0.00717365415766835	0.1324363052845	-0.0448358729481697	-0.0217839982360601
1715	-0.830516874790192	-0.730517208576202	-35.0060539245605	-0.00587495695799589	0.226916521787643	-0.00782300252467394	-0.0182125810533762
1716	-2.12921404838562	0.243505731225014	-35.265796661377	-0.00814767740666866	0.306137055158615	0.0512677207589149	-0.00782300252467394
1717	-0.830516874790192	0.243505731225014	-35.4605979919434	-0.000680167751852423	0.337955147027969	0.130488246679306	-0.00555028254166245
1718	-0.181168273091316	-0.730517208576202	-35.0060539245605	-0.00295288790948689	0.343474596738815	0.245098277926445	-0.0113944197073579
1719	2.41622614860535	-0.730517208576202	-35.9800796508789	0.00126787810586393	0.185682892799377	-0.0188619289547205	-0.00587495695799589
1720	-0.181168273091316	-0.0811685770750046	-36.0450134277344	0.00321592413820326	0.0736702531576157	-0.385094583034515	-0.000355493422830477
1721	2.41622614860535	-0.730517208576202	-37.0839729309082	0.000943203864153475	0.0730208978056908	-0.307822078466415	-0.000355493422830477
1722	1.7668776512146	-0.405842900276184	-37.2138404846191	0.0152288740500808	0.0308132413774729	-0.0360696688294411	-0.00912170019000769
1723	3.714923620224	-0.0811685770750046	-37.4086456298828	0.0220470335334539	0.00776136433705688	0.0629559978842735	-0.00912170019000769
1724	1.7668776512146	0.243505731225014	-38.1878623962402	0.031137915328145	-0.0299008563160896	0.148670017719269	-0.0104203969240189
1725	1.11752903461456	-0.405842900276184	-38.1878623962402	0.0243197549134493	-0.0792513489723206	0.302890300750732	-0.00555028254166245
1726	1.7668776512146	-0.0811685770750046	-38.5125389099121	0.0136055024340749	-0.0776279792189598	0.221721738576889	0.00289124972186983
1727	-1.47986555099487	0.243505731225014	-39.2917556762695	0.0230210572481155	-0.0133424662053585	-0.363341391086578	-0.00197886489331722
1728	-0.181168273091316	0.568180024623871	-39.6164321899414	0.0226963832974434	0.0243197549134493	-0.736067593097687	-0.0120437685400248
1729	0.468180358409882	-0.0811685770750046	-39.4865608215332	0.0152288740500808	0.101267568767071	-0.735742926597595	0.000293855206109583
1730	0.468180358409882	-0.730517208576202	-40.0709762573242	0.0142548503354192	0.113929867744446	-0.586717367172241	-0.00360223650932312
1731	1.7668776512146	-0.405842900276184	-40.3307151794434	0.0178262684494257	0.112306490540504	-0.337692111730576	0.000293855206109583
1732	0.468180358409882	0.243505731225014	-40.9800643920898	0.0149041991680861	0.114254541695118	-0.173406913876534	0.00841071270406246
1733	0.468180358409882	0.568180024623871	-42.0839576721191	0.0145795252174139	0.0925013571977615	-0.0302255302667618	-0.0026282137259841
1734	0.468180358409882	0.568180024623871	-42.4735641479492	0.0155535480007529	0.0285405199974775	0.012956153601408	0.000943203864153475
1735	1.11752903461456	0.568180024623871	-42.928108215332	0.00743668992072344	-0.0126931173726916	0.0808130875229836	0.00126787810586393
1736	1.11752903461456	0.568180024623871	-43.642391204834	0.00418994715437293	-0.00619963090866804	0.207760736346245	-0.00165419070981443
1737	0.468180358409882	-0.0811685770750046	-43.8371963500977	0.00483929552137852	-0.0834721177816391	0.305812388658524	-0.00555028254166245
1738	1.7668776512146	-0.0811685770750046	-44.7462844848633	0.0123068047687411	-0.176978319883347	0.41100686788559	-0.0159398596733809
1739	1.11752903461456	-0.0811685770750046	-45.3956336975098	0.0282158460468054	-0.185095176100731	0.387630313634872	-0.00782300252467394
1740	1.11752903461456	0.568180024623871	-46.5644607543945	0.0142548503354192	-0.0880175605416298	0.0233457311987877	-0.0113944197073579
1741	1.11752903461456	-0.0811685770750046	-47.3436813354492	0.0155535480007529	-0.0273034609854221	-0.355224549770355	-0.0185372550040483
1742	1.7668776512146	-0.730517208576202	-47.8631591796875	0.00841071270406246	-0.0948357209563255	-0.147757634520531	-0.00619963090866804
1743	1.7668776512146	-0.405842900276184	-48.0579643249512	0.0103587592020631	-0.170160159468651	0.0314625911414623	-0.0156151866540313
1744	1.11752903461456	-1.05519151687622	-49.0319862365723	0.0123068047687411	-0.172108203172684	-0.0993811637163162	-0.0126931173726916
1745	2.41622614860535	-1.37986588478088	-49.9410743713379	0.0103587592020631	-0.127627819776535	0.0853585228323936	-0.0208099745213985
1746	0.468180358409882	-0.0811685770750046	-50.2657508850098	0.00256657530553639	-0.0571734979748726	0.229513913393021	-0.0185372550040483
1747	1.7668776512146	-1.37986588478088	-51.3696403503418	0.020423661917448	0.0106834331527352	0.30548769235611	-0.0152905117720366
1748	1.7668776512146	-0.730517208576202	-51.7592506408691	0.0168522447347641	0.0428261905908585	0.39022770524025	-0.0240567177534103
1749	1.7668776512146	-1.37986588478088	-52.4085998535156	0.0226963832974434	0.0915273353457451	0.433084696531296	-0.0172385573387146
1750	-0.181168273091316	-0.405842900276184	-53.187816619873	0.013930176384747	0.183410167694092	0.122371397912502	-0.00132951640989631
1751	3.06557488441467	-1.70454013347626	-53.3826217651367	0.00938473641872406	0.204189315438271	-0.345159620046616	0.00256657530553639
1752	1.11752903461456	-2.02921438217163	-54.5514488220215	-0.00230353930965066	0.198345184326172	-0.456847608089447	0.00386527273803949
1753	1.7668776512146	-1.05519151687622	-55.0059928894043	0.00191722682211548	0.225293144583702	-0.241588518023491	0.000293855206109583
1754	-1.47986555099487	-0.405842900276184	-55.3306694030762	0.00711201597005129	0.15938426554203	-0.234445676207542	0.00321592413820326
1755	0.468180358409882	-0.730517208576202	-55.4605369567871	0.0220470335334539	0.0804884135723114	-0.357821941375732	-0.000355493422830477
1756	1.11752903461456	-1.05519151687622	-56.3696250915527	0.0145795252174139	0.0246444288641214	0.0304885655641556	0.00516396993771195
1757	1.7668776512146	-1.05519151687622	-56.3046913146973	0.00970941036939621	-0.0938616991043091	0.236656755208969	-0.00197886489331722
1758	1.11752903461456	0.243505731225014	-57.2137794494629	0.0123068047687411	-0.0945110470056534	0.33957850933075	-0.00749832857400179
1759	-0.181168273091316	0.568180024623871	-57.5384559631348	0.0168522447347641	-0.00912170019000769	0.443798959255219	0.00354059832170606
1760	1.11752903461456	0.568180024623871	-58.9020881652832	0.0181509424000978	-0.0360696688294411	0.7093825340271	0.000618529506027699
1761	0.468180358409882	0.243505731225014	-58.9670219421387	0.0210730116814375	-0.0597708933055401	0.836979568004608	0.00548864435404539
1762	-0.830516874790192	0.892854392528534	-60.0059776306152	0.00873538758605719	-0.0951603949069977	0.597369909286499	-0.00230353930965066
1763	1.11752903461456	-0.0811685770750046	-60.070915222168	0.00678734155371785	-0.0857448354363441	-0.33801680803299	0.00711201597005129
1764	-0.830516874790192	0.568180024623871	-60.9800033569336	0.00354059832170606	-0.0811994001269341	-0.742885768413544	-0.00230353930965066
1765	-0.830516874790192	-0.0811685770750046	-61.1748085021973	-0.032173577696085	-0.123731732368469	-0.480224162340164	-0.00165419070981443
1766	0.468180358409882	0.243505731225014	-62.0189590454102	-3.08191010844894e-05	-0.120484992861748	-0.610418617725372	-0.00392691092565656
1767	1.11752903461456	-0.730517208576202	-62.0838966369629	-0.0126931173726916	-0.0529527328908443	-0.315289586782455	0.00418994715437293
1768	-0.181168273091316	-1.05519151687622	-62.5384407043457	-0.00295288790948689	0.0223717093467712	-0.0542514286935329	-0.0026282137259841
1769	-1.47986555099487	-0.0811685770750046	-62.6683082580566	0.00548864435404539	-0.0464592464268208	0.0269171483814716	0.00418994715437293
1770	-0.830516874790192	-0.0811685770750046	-63.1228523254395	-0.00749832857400179	-0.0747059136629105	0.00906006153672934	0.013930176384747
1771	-2.77856278419495	-0.405842900276184	-63.642333984375	-0.00717365415766835	-0.068537101149559	-0.159770578145981	0.0162028968334198
1772	-0.181168273091316	-0.730517208576202	-63.642333984375	-0.0224333461374044	0.0259431265294552	-0.331847995519638	0.0220470335334539
1773	-1.47986555099487	0.892854392528534	-64.0968780517578	-0.00652430532500148	0.0814624354243279	-0.287367612123489	0.020423661917448
1774	-0.830516874790192	0.568180024623871	-64.5514221191406	-0.0136671401560307	0.110033772885799	-0.184770509600639	0.01847561635077
1775	-1.47986555099487	0.243505731225014	-64.746223449707	-0.00814767740666866	0.238604798913002	-0.10587465018034	0.0314625911414623
1776	-1.47986555099487	0.568180024623871	-64.746223449707	-0.00165419070981443	0.376266717910767	-0.144186213612556	0.0350340083241463
1777	0.468180358409882	-0.0811685770750046	-64.5514221191406	-0.00165419070981443	0.274318963289261	-0.00944637414067984	0.0347093306481838
1778	0.468180358409882	-0.405842900276184	-64.941032409668	-0.0156151866540313	0.0136055024340749	0.0749689489603043	0.0353586822748184
1779	-0.830516874790192	0.568180024623871	-65.7202453613281	-0.00587495695799589	-0.0305502042174339	0.0804884135723114	0.0392547734081745
1780	-0.830516874790192	-1.05519151687622	-65.5254440307617	-0.00717365415766835	0.0963974520564079	-0.107173345983028	0.0415274947881699
1781	0.468180358409882	-0.730517208576202	-65.9799880981445	-0.0175632312893867	0.187955603003502	-0.119835644960403	0.0460729338228703
1782	1.7668776512146	-0.0811685770750046	-65.6553115844727	-0.00782300252467394	0.261332005262375	0.0486703291535378	0.0480209775269032
1783	2.41622614860535	-0.405842900276184	-65.5254440307617	-0.000680167751852423	0.240552842617035	0.330162942409515	0.041852168738842
1784	2.41622614860535	-0.405842900276184	-65.5254440307617	0.00516396993771195	-0.00977104809135199	0.353539496660233	0.0470469556748867
1785	0.468180358409882	-0.0811685770750046	-65.8501205444336	-0.00944637414067984	-0.136069357395172	0.191202342510223	0.0499690249562263
1786	-0.830516874790192	0.892854392528534	-66.5643997192383	-0.0133424662053585	-0.159121230244637	-0.163991346955299	0.0525664202868938
1787	3.06557488441467	-0.730517208576202	-66.2397232055664	-0.00782300252467394	-0.139965444803238	-0.152303069829941	0.0470469556748867
1788	1.7668776512146	-0.405842900276184	-65.9150543212891	-0.00749832857400179	-0.0617189407348633	0.105163656175137	0.0382807515561581
1789	1.7668776512146	-0.730517208576202	-65.7851791381836	0.0181509424000978	-0.100355185568333	0.344448626041412	0.0376313999295235
1790	0.468180358409882	0.892854392528534	-65.9799880981445	0.0165275707840919	-0.174705609679222	0.396396517753601	0.0308132413774729
1791	0.468180358409882	-0.405842900276184	-66.1098556518555	0.00256657530553639	-0.0626929625868797	0.338929146528244	0.0262678004801273
1792	1.7668776512146	-0.0811685770750046	-65.9799880981445	0.00873538758605719	0.104838982224464	0.351591467857361	0.0262678004801273
1793	0.468180358409882	0.568180024623871	-65.9150543212891	0.00776136433705688	0.0525664202868938	0.220098361372948	0.0308132413774729
1794	-0.830516874790192	0.892854392528534	-65.9799880981445	0.000943203864153475	-0.0315242260694504	0.323344796895981	0.0252937767654657
1795	-0.830516874790192	-0.0811685770750046	-65.9799880981445	-0.0169138833880424	-0.0221086721867323	-0.0107450718060136	0.0181509424000978
1796	0.468180358409882	0.568180024623871	-66.3046646118164	-0.00717365415766835	0.104514308273792	-0.348406374454498	0.0272418223321438
1797	2.41622614860535	-0.730517208576202	-65.9799880981445	-0.000355493422830477	0.123020745813847	-0.29223769903183	0.0168522447347641
1798	2.41622614860535	-0.730517208576202	-65.9150543212891	0.00646266713738441	0.045423585921526	-0.455224245786667	0.0022419011220336
1799	0.468180358409882	0.243505731225014	-66.1098556518555	-0.000355493422830477	0.0652287155389786	-0.40360102057457	0.00159255252219737
1800	1.11752903461456	-0.730517208576202	-65.5254440307617	0.00289124972186983	0.0373067259788513	-0.293536424636841	0.00711201597005129
1801	1.7668776512146	-0.405842900276184	-65.5254440307617	-0.0221086721867323	-0.0617189407348633	-0.268861174583435	-0.0146411629393697
1802	1.11752903461456	-0.730517208576202	-65.7851791381836	-0.000355493422830477	-0.162043303251266	-0.232172966003418	-0.00360223650932312
1803	1.11752903461456	-0.730517208576202	-65.6553115844727	-0.00165419070981443	-0.170160159468651	-0.157173186540604	-0.00717365415766835
1804	2.41622614860535	-1.05519151687622	-65.6553115844727	-0.0110697457566857	-0.0789266750216484	-0.055874802172184	-0.0169138833880424
1805	0.468180358409882	-0.730517208576202	-65.8501205444336	-0.00132951640989631	0.126267492771149	-0.123731732368469	-0.0292515084147453
1806	0.468180358409882	-0.405842900276184	-65.7851791381836	-0.0162645354866982	0.226591855287552	-0.103601925075054	-0.0253554154187441
1807	1.7668776512146	-0.730517208576202	-65.7202453613281	-0.0182125810533762	0.123345419764519	0.18925429880619	-0.0117190945893526
1808	1.7668776512146	-1.70454013347626	-66.044921875	-0.0136671401560307	0.0860078707337379	0.265877425670624	-0.00197886489331722
1809	-0.181168273091316	-1.37986588478088	-65.9799880981445	-0.00944637414067984	0.199968561530113	0.124319441616535	-0.0165892094373703
1810	1.7668776512146	-1.70454013347626	-65.9799880981445	-0.00684897974133492	0.187306255102158	-0.130549892783165	-0.0139918150380254
1811	-0.181168273091316	-0.0811685770750046	-66.1098556518555	-0.00392691092565656	0.19509844481945	-0.231523618102074	-0.0211346503347158
1812	-0.181168273091316	-1.37986588478088	-65.5254440307617	-0.00165419070981443	0.130488246679306	-0.0808747261762619	-0.023407369852066
1813	1.7668776512146	-1.05519151687622	-65.7851791381836	0.00321592413820326	0.0340599827468395	0.1697738468647	-0.0308748781681061
1814	1.11752903461456	-1.37986588478088	-65.9150543212891	0.00516396993771195	-0.085420161485672	0.203864648938179	-0.0363943427801132
1815	2.41622614860535	-1.05519151687622	-66.4994659423828	0.00776136433705688	-0.0821734219789505	0.187306255102158	-0.0480826161801815
1816	-0.830516874790192	-0.0811685770750046	-66.4994659423828	-0.00457625929266214	0.00321592413820326	0.188929632306099	-0.0334722734987736
1817	0.468180358409882	-0.0811685770750046	-66.4994659423828	0.00126787810586393	0.117176607251167	-0.0308748781681061	-0.039641086012125
1818	1.7668776512146	-0.405842900276184	-66.3046646118164	0.00289124972186983	0.0950987562537193	-0.127303153276443	-0.0341216214001179
1819	1.11752903461456	0.568180024623871	-67.0189437866211	0.00418994715437293	0.0623066499829292	-0.0276281367987394	-0.0354203209280968
1820	3.06557488441467	-0.730517208576202	-67.2786865234375	0.00938473641872406	0.00159255252219737	-0.0182125810533762	-0.0409397818148136
1821	3.06557488441467	0.243505731225014	-67.6033554077148	0.00354059832170606	0.0593845807015896	0.113280512392521	-0.0347709693014622
1822	-0.181168273091316	0.568180024623871	-67.6033554077148	0.0126314787194133	0.0821117833256721	0.199968561530113	-0.0376930385828018
1823	-0.181168273091316	0.568180024623871	-67.9929656982422	0.0136055024340749	-0.0662643760442734	0.392500430345535	-0.0363943427801132
1824	-1.47986555099487	0.568180024623871	-67.7981643676758	0.00646266713738441	-0.142887517809868	0.469448238611221	-0.03444629535079
1825	0.468180358409882	0.243505731225014	-68.6423187255859	0.0103587592020631	-0.0474332682788372	0.324968159198761	-0.0295761823654175
1826	0.468180358409882	-0.0811685770750046	-68.7072525024414	-0.00782300252467394	-0.0256800893694162	-0.208471730351448	-0.0159398596733809
1827	-0.181168273091316	-0.730517208576202	-68.3825759887695	-0.00977104809135199	0.11165714263916	-0.485743641853333	-0.0123684434220195
1828	-2.12921404838562	0.568180024623871	-69.1617965698242	-0.0126931173726916	0.16230633854866	-0.0688617751002312	-0.00652430532500148
1829	-2.12921404838562	0.568180024623871	-69.4215393066406	-0.0260047651827335	0.0989948436617851	-0.108796715736389	-0.00425158534198999
1830	-0.181168273091316	-0.0811685770750046	-69.1617965698242	-0.0162645354866982	0.113605186343193	-0.45262685418129	0.00191722682211548
1831	-2.12921404838562	0.568180024623871	-70.3306274414063	-0.00977104809135199	0.146721974015236	-0.149056330323219	0.0123068047687411
1832	-2.12921404838562	0.892854392528534	-70.2656860351563	-0.0162645354866982	-0.0373683646321297	0.200617909431458	0.000293855206109583
1833	-2.12921404838562	-0.730517208576202	-70.5903625488281	-0.00522560812532902	-0.23996514081955	0.0778910145163536	0.0106834331527352
1834	-0.830516874790192	-0.0811685770750046	-70.8501052856445	-0.00912170019000769	-0.31301686167717	-0.224380776286125	0.00970941036939621
1835	-0.181168273091316	0.243505731225014	-70.9150390625	-0.0026282137259841	-0.239640474319458	-0.298731207847595	0.0259431265294552
1836	-0.830516874790192	0.568180024623871	-71.2397155761719	-0.0113944197073579	-0.187692582607269	-0.0487319678068161	0.0210730116814375
1837	0.468180358409882	0.243505731225014	-71.8241271972656	0.000943203864153475	-0.0743812397122383	0.0736702531576157	0.0230210572481155
1838	1.7668776512146	-0.730517208576202	-71.5643844604492	0.013930176384747	-0.0305502042174339	0.155812844634056	0.0269171483814716
1839	1.11752903461456	-0.0811685770750046	-72.018928527832	0.013930176384747	0.0772416666150093	0.0795143842697144	0.00906006153672934
1840	1.11752903461456	0.568180024623871	-72.0838623046875	-0.0110697457566857	-0.00425158534198999	0.17269591987133	0.0213976856321096
1841	2.41622614860535	-0.405842900276184	-72.3436050415039	-0.0282774847000837	-0.0172385573387146	0.138280436396599	0.0233457311987877
1842	3.06557488441467	-1.05519151687622	-73.5773696899414	-0.0139918150380254	0.0142548503354192	0.153215453028679	0.0308132413774729
1843	1.11752903461456	-0.405842900276184	-73.8371047973633	-0.00392691092565656	-0.0919136479496956	0.0022419011220336	0.0168522447347641
1844	3.06557488441467	-0.405842900276184	-73.9669799804688	-0.0104203969240189	-0.188017249107361	0.0658780634403229	0.00938473641872406
1845	2.41622614860535	-0.0811685770750046	-74.2916488647461	-0.00814767740666866	-0.0841214656829834	0.199319213628769	0.00321592413820326
1846	1.11752903461456	-0.405842900276184	-74.616325378418	0.011982130818069	0.0265924744307995	0.0830858051776886	0.00418994715437293
1847	0.468180358409882	0.568180024623871	-75.0059356689453	0.0288651939481497	0.081787109375	0.237630769610405	0.00581331877037883
1848	0.468180358409882	0.568180024623871	-75.4604797363281	0.0327612869441509	0.110683120787144	0.148670017719269	0.0152288740500808
1849	1.11752903461456	-0.0811685770750046	-75.72021484375	0.0340599827468395	0.0629559978842735	-0.0857448354363441	0.00354059832170606
1850	1.11752903461456	0.568180024623871	-75.72021484375	0.0262678004801273	0.011982130818069	-0.472756654024124	0.0233457311987877
1851	2.41622614860535	-0.405842900276184	-75.9799575805664	0.0304885655641556	0.0905533134937286	-0.748729884624481	0.0116574559360743
1852	0.468180358409882	0.568180024623871	-76.8241119384766	0.00808603875339031	0.103540286421776	-0.364315420389175	0.0158782228827477
1853	-0.181168273091316	0.243505731225014	-76.8241119384766	0.0162028968334198	0.0681507885456085	0.0778910145163536	-0.0107450718060136
1854	-0.181168273091316	0.568180024623871	-77.2137222290039	0.0106834331527352	0.0704235062003136	0.299643576145172	0.0207483377307653
1855	1.7668776512146	0.568180024623871	-77.6033325195313	0.0175015944987535	0.0444495603442192	0.330162942409515	0.0158782228827477
1856	0.468180358409882	0.892854392528534	-77.6682662963867	0.00159255252219737	0.0853585228323936	0.338279813528061	0.0145795252174139
1857	1.11752903461456	0.243505731225014	-77.6682662963867	0.00386527273803949	-0.0295761823654175	-0.02697878703475	0.0149041991680861
1858	2.41622614860535	-1.05519151687622	-78.0578765869141	0.00646266713738441	-0.0938616991043091	-0.190614640712738	0.0142548503354192
1859	1.11752903461456	-0.405842900276184	-78.3176116943359	0.013930176384747	-0.106523998081684	-0.210744455456734	0.00418994715437293
1860	1.7668776512146	-0.405842900276184	-78.4474792480469	0.0220470335334539	-0.0208099745213985	-0.175354957580566	-0.00360223650932312
1861	1.11752903461456	0.568180024623871	-78.9020233154297	0.0162028968334198	-0.00457625929266214	-0.160095259547234	-0.0026282137259841
1862	-0.830516874790192	0.892854392528534	-79.4215087890625	0.0304885655641556	0.036657378077507	-0.115939550101757	-0.0100957229733467
1863	1.11752903461456	0.243505731225014	-79.8111114501953	0.0334106348454952	0.08925461769104	-0.0786020010709763	-0.0123684434220195
1864	0.468180358409882	0.568180024623871	-79.9409866333008	0.0363327041268349	0.136657059192657	0.0308132413774729	-0.0227580219507217
1865	1.7668776512146	-0.730517208576202	-79.6163101196289	0.0317872650921345	-0.00327756232582033	0.186656907200813	-0.00977104809135199
1866	1.7668776512146	-0.730517208576202	-80.2656555175781	0.0100340843200684	0.0158782228827477	0.323994129896164	0.00386527273803949
1867	-0.830516874790192	-0.405842900276184	-80.7201995849609	-0.00457625929266214	0.0636053457856178	0.108735077083111	0.00548864435404539
1868	-0.181168273091316	0.243505731225014	-80.9799423217773	0.000293855206109583	0.0438002124428749	0.0210730116814375	-0.0146411629393697
1869	1.11752903461456	-1.37986588478088	-80.4604644775391	0.0142548503354192	0.118799977004528	0.271072238683701	0.0165275707840919
1870	-0.181168273091316	-0.405842900276184	-80.6552658081055	0.0152288740500808	0.135683044791222	0.313604563474655	0.0165275707840919
1871	0.468180358409882	-2.02921438217163	-80.3955307006836	0.00548864435404539	0.110358446836472	-0.0172385573387146	0.0246444288641214
1872	1.7668776512146	-2.02921438217163	-81.1098098754883	0.00159255252219737	0.0298392176628113	-0.393860787153244	0.0233457311987877
1873	1.7668776512146	-1.37986588478088	-81.3695526123047	-0.00360223650932312	0.0717222020030022	-0.474380016326904	0.0379560738801956
1874	0.468180358409882	-1.05519151687622	-81.3695526123047	-0.0156151866540313	0.0288651939481497	-0.267887145280838	0.0308132413774729
1875	0.468180358409882	-0.730517208576202	-81.3046188354492	-0.0286021586507559	-0.0497059896588326	0.205812692642212	0.0249691028147936
1876	3.06557488441467	-1.70454013347626	-80.9799423217773	-0.00587495695799589	-0.108796715736389	0.156786873936653	0.0171769186854362
1877	2.41622614860535	-1.37986588478088	-81.889030456543	-0.00717365415766835	-0.0818487480282784	0.226591855287552	0.0158782228827477
1878	1.11752903461456	-0.730517208576202	-82.3435745239258	-0.00327756232582033	-0.111394107341766	0.260357975959778	0.00970941036939621
1879	-0.181168273091316	-0.0811685770750046	-82.4734420776367	-0.00165419070981443	-0.131199240684509	0.211656823754311	0.0103587592020631
1880	2.41622614860535	-0.405842900276184	-82.4085083007813	-0.0126931173726916	0.0509430468082428	0.17269591987133	0.0171769186854362
1881	-0.181168273091316	0.568180024623871	-82.3435745239258	0.000618529506027699	0.0636053457856178	0.104514308273792	0.0288651939481497
1882	0.468180358409882	0.568180024623871	-81.8240966796875	-0.00230353930965066	0.0285405199974775	0.00191722682211548	0.0171769186854362
1883	-0.181168273091316	-0.0811685770750046	-82.3435745239258	-0.00490093370899558	0.029189869761467	0.0181509424000978	0.0171769186854362
1884	-0.181168273091316	-0.0811685770750046	-82.5383758544922	0.000293855206109583	-0.0659397020936012	-0.177303001284599	0.0106834331527352
1885	0.468180358409882	0.568180024623871	-82.6682510375977	-0.00425158534198999	-0.119186297059059	-0.347757011651993	0.0113327819854021
1886	-0.181168273091316	0.243505731225014	-82.5383758544922	-0.0198359526693821	-0.100679859519005	-0.140614792704582	0.00873538758605719
1887	2.41622614860535	-0.0811685770750046	-82.2137069702148	-0.0308748781681061	0.0483456552028656	-0.213666528463364	0.00581331877037883
1888	1.11752903461456	-0.730517208576202	-82.0188980102539	-0.0370436906814575	0.0707481801509857	-0.205224990844727	0.00613799272105098
1889	-0.830516874790192	0.243505731225014	-82.6682510375977	-0.0389917381107807	0.124968789517879	-0.136394038796425	-0.0117190945893526
1890	0.468180358409882	0.243505731225014	-82.992919921875	-0.0324982516467571	0.228864565491676	-0.126004457473755	-0.0113944197073579
1891	-2.12921404838562	-0.0811685770750046	-82.8630523681641	-0.021459324285388	0.21295553445816	0.00906006153672934	0.00191722682211548
1892	-0.830516874790192	-0.730517208576202	-82.4734420776367	-0.0221086721867323	0.123994767665863	-0.0701604709029198	-0.00749832857400179
1893	-0.181168273091316	-0.730517208576202	-82.4734420776367	-0.00652430532500148	-0.0208099745213985	-0.0334722734987736	0.0123068047687411
1894	-0.181168273091316	-0.0811685770750046	-82.4085083007813	-0.00782300252467394	-0.147757634520531	0.233410015702248	0.00191722682211548
1895	-0.830516874790192	-0.730517208576202	-83.5124053955078	-0.0026282137259841	-0.201004222035408	0.304513692855835	-0.00684897974133492
1896	-0.830516874790192	-0.405842900276184	-83.5124053955078	-0.00425158534198999	-0.170160159468651	0.218150317668915	0.00256657530553639
1897	-0.830516874790192	0.568180024623871	-83.5773391723633	0.00289124972186983	-0.169510811567307	0.219449013471603	0.00938473641872406
1898	1.11752903461456	-0.0811685770750046	-83.5124053955078	0.00159255252219737	-0.195809438824654	0.125618144869804	0.000618529506027699
1899	-0.181168273091316	0.568180024623871	-82.8630523681641	0.00418994715437293	-0.194510743021965	-0.0750305876135826	0.00483929552137852
1900	-0.181168273091316	-0.0811685770750046	-82.4734420776367	-0.000355493422830477	-0.107822693884373	-0.118536949157715	-0.0104203969240189
1901	1.7668776512146	-0.730517208576202	-82.9279861450195	-0.0139918150380254	0.00873538758605719	-0.0471085943281651	-0.00165419070981443
1902	0.468180358409882	1.21752870082855	-83.5773391723633	-0.0266541130840778	0.0558131635189056	-0.176653653383255	-0.00587495695799589
1903	-0.830516874790192	0.568180024623871	-83.8370742797852	-0.0354203209280968	-0.0646410062909126	-0.121459014713764	-0.0126931173726916
1904	-0.181168273091316	0.892854392528534	-83.9020080566406	-0.0337969474494457	-0.198082149028778	-0.119510971009731	-0.0221086721867323
1905	2.41622614860535	-0.405842900276184	-83.6422729492188	-0.0334722734987736	-0.357497245073318	-0.0750305876135826	-0.0188619289547205
1906	1.7668776512146	-0.405842900276184	-83.5773391723633	-0.0292515084147453	-0.392562091350555	0.127241507172585	-0.0185372550040483
1907	-0.181168273091316	0.243505731225014	-83.7721405029297	-0.0208099745213985	-0.255549520254135	0.338929146528244	-0.0188619289547205
1908	-0.181168273091316	0.568180024623871	-83.8370742797852	-0.0136671401560307	0.116202585399151	0.492500096559525	-0.0217839982360601
1909	-0.181168273091316	0.243505731225014	-84.0318832397461	-0.00944637414067984	0.174643963575363	0.615551650524139	-0.0188619289547205
1910	2.41622614860535	-0.405842900276184	-83.7721405029297	-0.0126931173726916	-0.0143164889886975	0.508733808994293	-0.0117190945893526
1911	-0.181168273091316	0.243505731225014	-84.0318832397461	-0.0110697457566857	-0.0581475235521793	0.251267105340958	0.00418994715437293
1912	1.11752903461456	0.243505731225014	-84.161750793457	-0.0107450718060136	-0.0753552615642548	0.094449408352375	-0.00847235135734081
1913	2.41622614860535	-0.730517208576202	-84.3565521240234	-0.00295288790948689	-0.0600955672562122	0.109059751033783	-0.000680167751852423
1914	3.06557488441467	-0.730517208576202	-84.291618347168	-0.00197886489331722	-0.0263294391334057	0.103215612471104	-0.0126931173726916
1915	1.7668776512146	-0.405842900276184	-84.4864273071289	-0.00619963090866804	-0.0253554154187441	0.103215612471104	-0.0120437685400248
1916	0.468180358409882	0.243505731225014	-84.9409713745117	-0.00749832857400179	-0.0324982516467571	0.0947740823030472	-0.0113944197073579
1917	-0.181168273091316	0.568180024623871	-84.3565521240234	-0.0123684434220195	-0.0221086721867323	0.0963974520564079	-0.0110697457566857
1918	2.41622614860535	-0.0811685770750046	-84.5513610839844	-0.00684897974133492	-0.0247060675173998	-0.284445524215698	-0.00944637414067984
1919	1.7668776512146	-0.405842900276184	-84.6162948608398	-0.00944637414067984	0.293799430131912	-0.422107458114624	-0.0237320438027382
1920	0.468180358409882	0.892854392528534	-84.5513610839844	-0.0107450718060136	0.358734279870987	-0.527951300144196	-0.0240567177534103
1921	1.11752903461456	-0.405842900276184	-84.7461624145508	-0.0146411629393697	0.335033059120178	-0.300029903650284	-0.0305502042174339
1922	1.7668776512146	-0.405842900276184	-84.4214935302734	-0.0133424662053585	0.221072390675545	0.0337353087961674	-0.0156151866540313
1923	1.11752903461456	-0.730517208576202	-84.7461624145508	-0.0146411629393697	0.10418963432312	0.138280436396599	-0.0273034609854221
1924	1.7668776512146	-0.405842900276184	-85.0708389282227	-0.0185372550040483	-0.123731732368469	0.196397140622139	-0.0195112787187099
1925	1.7668776512146	-1.05519151687622	-84.9409713745117	-0.0162645354866982	-0.0461345724761486	0.066202737390995	-0.0126931173726916
1926	0.468180358409882	0.568180024623871	-85.1357727050781	-0.0162645354866982	0.0606832765042782	-0.291588366031647	-0.0139918150380254
1927	1.11752903461456	-0.730517208576202	-85.5903167724609	-0.00814767740666866	0.00776136433705688	-0.322432428598404	-3.08191010844894e-05
1928	-0.830516874790192	-0.0811685770750046	-85.46044921875	-0.000355493422830477	0.0577612072229385	-0.267562448978424	-0.00100484199356288
1929	1.11752903461456	0.243505731225014	-85.8500595092773	0.01847561635077	0.07139752805233	-0.436393111944199	-0.00814767740666866
1930	1.11752903461456	-0.730517208576202	-85.9149932861328	0.01847561635077	0.0382807515561581	-0.222432732582092	-0.00132951640989631
1931	1.7668776512146	-0.405842900276184	-85.9799270629883	0.0165275707840919	0.0259431265294552	-0.114965528249741	0.000943203864153475
1932	-0.181168273091316	-0.0811685770750046	-85.9149932861328	0.00646266713738441	-0.000680167751852423	0.161656990647316	-0.00230353930965066
1933	-0.181168273091316	-1.05519151687622	-85.5903167724609	-0.0169138833880424	-0.0834721177816391	0.382110834121704	-0.000355493422830477
1934	-0.181168273091316	-1.05519151687622	-85.9149932861328	0.00483929552137852	-0.0626929625868797	0.387954980134964	0.00581331877037883
1935	0.468180358409882	-1.70454013347626	-86.564338684082	0.00776136433705688	0.00743668992072344	0.385357588529587	0.00159255252219737
1936	-0.830516874790192	-0.405842900276184	-86.759147644043	-0.0120437685400248	0.0996441915631294	0.279513746500015	0.00386527273803949
1937	0.468180358409882	-1.05519151687622	-87.2136917114258	-0.0311995539814234	0.0795143842697144	0.132760971784592	-0.0026282137259841
1938	0.468180358409882	-1.37986588478088	-87.0838241577148	-0.0247060675173998	0.0330859608948231	0.0363327041268349	-0.00522560812532902
1939	1.11752903461456	-2.35388875007629	-86.6942138671875	-0.0224333461374044	0.00581331877037883	0.041852168738842	0.00451462110504508
1940	-0.181168273091316	0.243505731225014	-87.0838241577148	-0.0260047651827335	0.0778910145163536	-0.157497867941856	-0.00749832857400179
1941	0.468180358409882	-0.730517208576202	-86.9539489746094	-0.0143164889886975	0.162955686450005	-0.274380624294281	0.00289124972186983
1942	2.41622614860535	-1.05519151687622	-87.0188827514648	0.0106834331527352	0.16392970085144	-0.0448358729481697	-0.0100957229733467
1943	1.11752903461456	-0.730517208576202	-87.0188827514648	0.0178262684494257	-0.03444629535079	-0.158147215843201	-0.0146411629393697
1944	1.11752903461456	-0.730517208576202	-87.4084930419922	0.0132808275520802	-0.231848284602165	-0.645808100700378	-0.0113944197073579
1945	-0.181168273091316	0.568180024623871	-87.7331695556641	0.00646266713738441	-0.26983517408371	-0.617886126041412	-0.00619963090866804
1946	1.11752903461456	0.243505731225014	-87.863037109375	0.000293855206109583	-0.255874186754227	-0.157497867941856	-0.00522560812532902
1947	2.41622614860535	-0.405842900276184	-87.863037109375	0.0116574559360743	-0.276653349399567	-0.151004374027252	-0.000680167751852423
1948	1.7668776512146	0.568180024623871	-88.0578460693359	0.0142548503354192	-0.262042999267578	0.00743668992072344	0.00256657530553639
1949	2.41622614860535	-0.0811685770750046	-88.2526473999023	0.00678734155371785	-0.236069053411484	0.157111540436745	-0.00392691092565656
1950	-0.181168273091316	0.243505731225014	-88.3175811767578	-0.00522560812532902	-0.0458098985254765	0.36198103427887	-3.08191010844894e-05
1951	1.11752903461456	-0.0811685770750046	-88.0578460693359	-0.0104203969240189	0.0152288740500808	0.506136417388916	0.025618452578783
1952	-0.830516874790192	0.568180024623871	-88.5123901367188	0.00418994715437293	-0.0860695168375969	0.725291609764099	0.00256657530553639
1953	-2.12921404838562	1.21752870082855	-89.4214782714844	-0.0191866029053926	0.0918520092964172	0.762953817844391	0.0178262684494257
1954	-1.47986555099487	0.568180024623871	-89.2916030883789	-0.0299008563160896	0.297046184539795	0.581136167049408	0.00581331877037883
1955	-2.77856278419495	0.892854392528534	-89.3565444946289	-0.0464592464268208	0.154514148831367	0.188929632306099	0.0168522447347641
1956	-1.47986555099487	0.568180024623871	-89.0968017578125	-0.0412644557654858	0.066202737390995	-0.195160090923309	0.00906006153672934
1957	-0.830516874790192	-0.405842900276184	-88.7721252441406	-0.0367190167307854	0.0301638916134834	-0.441912591457367	0.00906006153672934
1958	-2.12921404838562	0.243505731225014	-89.031867980957	-0.0198359526693821	-0.155225142836571	-0.776002526283264	0.0132808275520802
1959	-2.12921404838562	-0.730517208576202	-89.2916030883789	-0.0107450718060136	-0.228276863694191	-0.743210434913635	0.0100340843200684
1960	-1.47986555099487	0.568180024623871	-89.4214782714844	-0.00132951640989631	-0.266588449478149	-0.426652908325195	0.000293855206109583
1961	-0.181168273091316	0.892854392528534	-89.7461471557617	-0.00360223650932312	-0.190614640712738	-0.257497549057007	-0.00360223650932312
1962	-0.830516874790192	0.243505731225014	-89.4214782714844	0.0175015944987535	-0.116588898003101	-0.0123684434220195	0.0103587592020631
1963	-0.181168273091316	-0.405842900276184	-89.3565444946289	0.00938473641872406	-0.137043386697769	-0.0195112787187099	-0.00522560812532902
1964	-0.181168273091316	0.243505731225014	-89.9409561157227	0.0162028968334198	-0.0743812397122383	0.0100340843200684	-0.00100484199356288
1965	1.11752903461456	0.243505731225014	-90.0708236694336	0.00808603875339031	0.0486703291535378	0.01847561635077	0.00354059832170606
1966	1.11752903461456	-0.0811685770750046	-90.2006912231445	0.00743668992072344	0.116851933300495	0.1191246509552	0.00321592413820326
1967	3.06557488441467	-0.405842900276184	-89.6162796020508	0.00743668992072344	0.323994129896164	0.140877828001976	-0.000355493422830477
1968	1.11752903461456	-0.0811685770750046	-89.6812133789063	-0.00782300252467394	0.736005842685699	0.142825871706009	-0.000355493422830477
1969	2.41622614860535	-1.05519151687622	-89.8110885620117	0.00548864435404539	0.773992717266083	0.371721267700195	0.00159255252219737
1970	-0.181168273091316	0.892854392528534	-90.2006912231445	0.00451462110504508	0.335357755422592	0.646071076393127	-0.00295288790948689
1971	3.06557488441467	-0.405842900276184	-90.3955001831055	0.000293855206109583	0.14737132191658	0.666200876235962	0.00970941036939621
1972	1.7668776512146	-0.0811685770750046	-90.0058898925781	0.00970941036939621	0.0113327819854021	0.524967551231384	0.00873538758605719
1973	0.468180358409882	0.568180024623871	-90.7851104736328	0.00451462110504508	-0.00295288790948689	0.164903730154037	0.00256657530553639
1974	0.468180358409882	0.892854392528534	-90.5253677368164	0.000293855206109583	-0.0743812397122383	-0.262692362070084	0.011982130818069
1975	-0.181168273091316	0.568180024623871	-90.7201766967773	0.00159255252219737	-0.11042008548975	-0.928274869918823	-0.000355493422830477
1976	1.7668776512146	-0.0811685770750046	-90.7201766967773	0.00191722682211548	-0.165290042757988	-0.666262567043304	0.0213976856321096
1977	1.7668776512146	-1.05519151687622	-90.5253677368164	0.000293855206109583	-0.215614572167397	-0.193212047219276	-0.00230353930965066
1978	1.11752903461456	0.243505731225014	-90.9149780273438	0.0217223595827818	-0.173731580376625	-0.142562851309776	-0.00619963090866804
1979	1.11752903461456	-0.0811685770750046	-90.4604339599609	0.0285405199974775	-0.147432953119278	0.0616573020815849	-0.0182125810533762
1980	3.06557488441467	-0.405842900276184	-90.1357574462891	0.0285405199974775	-0.135744690895081	0.150618061423302	-0.0204853005707264
1981	0.468180358409882	0.568180024623871	-90.7851104736328	0.0210730116814375	-0.0630176365375519	-0.0467839203774929	-0.021459324285388
1982	1.7668776512146	0.568180024623871	-90.7851104736328	0.00613799272105098	0.0665274113416672	-0.127627819776535	-0.0188619289547205
1983	-0.181168273091316	0.243505731225014	-90.7201766967773	0.0100340843200684	0.060358602553606	0.0798390582203865	-0.0204853005707264
1984	0.468180358409882	0.568180024623871	-90.5903015136719	0.0126314787194133	0.0246444288641214	0.147046640515327	-0.00652430532500148
1985	0.468180358409882	0.243505731225014	-90.7201766967773	0.00970941036939621	0.041852168738842	0.0282158460468054	-0.00295288790948689
1986	1.7668776512146	-0.405842900276184	-90.1357574462891	0.013930176384747	-0.0698357969522476	-0.278601378202438	0.00126787810586393
1987	0.468180358409882	0.243505731225014	-90.7201766967773	0.00354059832170606	-0.0935370251536369	0.0308132413774729	0.000293855206109583
1988	2.41622614860535	-0.0811685770750046	-90.4604339599609	0.00256657530553639	-0.157822534441948	0.355162888765335	-0.00165419070981443
1989	1.11752903461456	0.243505731225014	-90.2656326293945	0.00873538758605719	-0.119510971009731	0.324968159198761	-0.00587495695799589
1990	2.41622614860535	0.568180024623871	-90.4604339599609	-0.0136671401560307	-0.195160090923309	0.0827611312270164	-0.0107450718060136
1991	1.11752903461456	0.243505731225014	-90.2006912231445	-0.0143164889886975	-0.194835409522057	-0.382497191429138	0.000293855206109583
1992	3.06557488441467	-1.37986588478088	-90.1357574462891	-0.0237320438027382	-0.0263294391334057	-0.377951741218567	-0.000355493422830477
1993	1.11752903461456	-0.730517208576202	-90.5903015136719	-0.0117190945893526	0.0541897900402546	-0.145160242915154	-0.0165892094373703
1994	2.41622614860535	-1.70454013347626	-90.0708236694336	-0.00814767740666866	0.171072542667389	0.000293855206109583	-0.0107450718060136
1995	2.41622614860535	-1.37986588478088	-89.7461471557617	-0.00165419070981443	0.297370851039886	0.110683120787144	-0.0230826959013939
1996	1.11752903461456	-2.02921438217163	-90.1357574462891	-0.00587495695799589	0.321072071790695	0.111332468688488	-0.0100957229733467
1997	0.468180358409882	-1.37986588478088	-90.1357574462891	-0.0136671401560307	0.223669782280922	-0.132173269987106	-0.0113944197073579
1998	1.11752903461456	-0.405842900276184	-90.7201766967773	-0.00684897974133492	0.141851857304573	-0.381847828626633	-0.0113944197073579
1999	0.468180358409882	-0.730517208576202	-90.7851104736328	-3.08191010844894e-05	-0.0113944197073579	-0.32470515370369	0.0022419011220336
2000	2.41622614860535	-1.05519151687622	-90.2006912231445	-0.00684897974133492	-0.0328229255974293	-0.131523922085762	0.00581331877037883
[truncated: 3,560 more rows]
