# Supplementary material for: Precise instruction and consideration of the vertical and horizontal force component increases validity and reliability of the 90:20 Isometric Posterior Chain Test
Source: PLoS One. 2024 Oct 28;19(10):e0312843. doi: 10.1371/journal.pone.0312843 (PMC11515970; doi:10.1371/journal.pone.0312843)
Supplement: S1 File — (ZIP) [file pone.0312843.s001.zip › S1_Raw_Data/M1_P24_iso_3.csv]

1	-0.181168273091316	-0.730517208576202	-18.707405090332	0.000943203864153475	-0.00425158534198999	-0.00814767740666866	-0.00619963090866804
2	-1.47986555099487	0.892854392528534	-19.1619491577148	-0.00555028254166245	0.00451462110504508	0.00321592413820326	-0.00425158534198999
3	0.468180358409882	-0.405842900276184	-18.9022083282471	-0.00327756232582033	0.00191722682211548	-3.08191010844894e-05	0.00191722682211548
4	0.468180358409882	-0.405842900276184	-18.9671440124512	-0.00360223650932312	0.00354059832170606	0.000293855206109583	0.00126787810586393
5	-1.47986555099487	0.243505731225014	-18.9671440124512	0.00126787810586393	0.00483929552137852	-0.00814767740666866	-0.00392691092565656
6	-0.181168273091316	0.568180024623871	-18.9022083282471	0.0022419011220336	-0.00230353930965066	0.00126787810586393	-0.00392691092565656
7	-0.830516874790192	0.243505731225014	-18.7723388671875	0.00321592413820326	0.00938473641872406	0.000618529506027699	0.000293855206109583
8	1.7668776512146	-0.730517208576202	-19.2918186187744	0.00678734155371785	-0.0026282137259841	-0.00327756232582033	0.00548864435404539
9	1.7668776512146	-0.405842900276184	-18.9671440124512	0.00256657530553639	0.00743668992072344	0.00548864435404539	-0.00197886489331722
10	-0.181168273091316	0.568180024623871	-19.0320796966553	0.00386527273803949	-0.00684897974133492	-0.00100484199356288	-0.00100484199356288
11	-0.181168273091316	0.568180024623871	-19.0320796966553	0.00483929552137852	0.00613799272105098	-0.00230353930965066	-0.00392691092565656
12	1.7668776512146	0.243505731225014	-18.9671440124512	0.00321592413820326	-0.00165419070981443	-0.000355493422830477	-0.00457625929266214
13	1.11752903461456	-0.405842900276184	-18.6424694061279	0.000293855206109583	0.0022419011220336	-0.00619963090866804	0.00418994715437293
14	1.7668776512146	-0.730517208576202	-18.9671440124512	0.00613799272105098	0.00256657530553639	-0.00944637414067984	0.0022419011220336
15	-0.830516874790192	0.568180024623871	-19.4866237640381	-0.000355493422830477	0.00483929552137852	-0.00944637414067984	0.00483929552137852
16	-0.181168273091316	0.243505731225014	-19.4866237640381	0.0103587592020631	0.0022419011220336	-0.00684897974133492	-0.00490093370899558
17	0.468180358409882	1.21752870082855	-19.421688079834	0.00191722682211548	0.000943203864153475	-0.00360223650932312	0.000618529506027699
18	-0.181168273091316	0.568180024623871	-19.3567523956299	-0.00522560812532902	0.0022419011220336	-0.00327756232582033	-0.00360223650932312
19	-0.181168273091316	1.21752870082855	-19.0320796966553	0.000943203864153475	0.00321592413820326	-3.08191010844894e-05	-0.00132951640989631
20	1.7668776512146	-0.405842900276184	-19.3567523956299	-0.00132951640989631	0.00256657530553639	-0.00587495695799589	-0.000680167751852423
21	-0.830516874790192	0.568180024623871	-19.421688079834	0.00938473641872406	-0.00295288790948689	-0.00360223650932312	-0.00717365415766835
22	1.11752903461456	-0.405842900276184	-18.8372745513916	0.00451462110504508	0.00191722682211548	-0.00230353930965066	0.00354059832170606
23	-0.830516874790192	1.21752870082855	-19.2918186187744	-0.000680167751852423	0.00483929552137852	-0.00749832857400179	-3.08191010844894e-05
24	0.468180358409882	-0.730517208576202	-18.707405090332	-0.00100484199356288	0.00581331877037883	-0.00814767740666866	0.0022419011220336
25	1.11752903461456	-0.405842900276184	-18.6424694061279	-0.00100484199356288	0.00126787810586393	-0.0139918150380254	-0.00944637414067984
26	1.11752903461456	-0.0811685770750046	-19.0970134735107	0.00483929552137852	-0.000680167751852423	-0.00814767740666866	-0.00100484199356288
27	1.7668776512146	-0.405842900276184	-19.0970134735107	-0.000355493422830477	-0.00295288790948689	0.00776136433705688	-0.00684897974133492
28	1.7668776512146	-0.0811685770750046	-18.8372745513916	0.000293855206109583	0.00159255252219737	0.00678734155371785	0.00548864435404539
29	-0.181168273091316	0.568180024623871	-19.0970134735107	0.00126787810586393	-0.00132951640989631	-0.00425158534198999	0.00678734155371785
30	-0.181168273091316	0.568180024623871	-19.0970134735107	-0.00717365415766835	0.00354059832170606	-0.00457625929266214	0.00321592413820326
31	0.468180358409882	0.568180024623871	-19.0970134735107	0.00256657530553639	-0.00425158534198999	0.00581331877037883	0.0022419011220336
32	1.7668776512146	-0.405842900276184	-19.421688079834	-0.00717365415766835	0.00516396993771195	0.00548864435404539	0.000943203864153475
33	1.11752903461456	0.568180024623871	-18.9671440124512	-0.00100484199356288	0.00841071270406246	-0.00425158534198999	-0.000355493422830477
34	1.7668776512146	-0.405842900276184	-19.0970134735107	0.00418994715437293	0.0022419011220336	-0.00782300252467394	0.0022419011220336
35	2.41622614860535	-0.730517208576202	-19.2268829345703	-0.00425158534198999	0.00451462110504508	-0.00360223650932312	0.0113327819854021
36	-0.181168273091316	0.568180024623871	-18.7723388671875	-0.00360223650932312	0.0022419011220336	-0.00555028254166245	0.000943203864153475
37	1.11752903461456	0.243505731225014	-18.9022083282471	0.000943203864153475	0.00354059832170606	0.00970941036939621	0.00159255252219737
38	0.468180358409882	-0.405842900276184	-19.5515575408936	-3.08191010844894e-05	0.00548864435404539	-0.00230353930965066	0.00873538758605719
39	1.11752903461456	-1.37986588478088	-19.0970134735107	-0.00100484199356288	-0.00457625929266214	0.00126787810586393	0.00516396993771195
40	0.468180358409882	-0.730517208576202	-18.707405090332	-0.00100484199356288	-0.00912170019000769	-0.0143164889886975	0.000618529506027699
41	-0.181168273091316	-0.730517208576202	-19.0320796966553	-0.00132951640989631	-0.0130177913233638	-0.00782300252467394	0.00126787810586393
42	1.11752903461456	-1.37986588478088	-18.8372745513916	0.00289124972186983	-0.000680167751852423	0.00548864435404539	-0.00360223650932312
43	-0.181168273091316	-0.730517208576202	-19.1619491577148	0.00548864435404539	0.0022419011220336	0.00776136433705688	0.0116574559360743
44	-0.181168273091316	-0.405842900276184	-19.3567523956299	0.000943203864153475	0.00159255252219737	-0.00230353930965066	0.000618529506027699
45	1.11752903461456	-1.70454013347626	-19.0320796966553	0.000618529506027699	-0.00944637414067984	-0.0130177913233638	0.00743668992072344
46	1.7668776512146	-1.70454013347626	-19.0970134735107	0.00646266713738441	-0.00132951640989631	-0.0136671401560307	0.000618529506027699
47	1.7668776512146	-1.70454013347626	-18.9671440124512	0.00159255252219737	-0.00100484199356288	0.00321592413820326	-0.00490093370899558
48	1.7668776512146	-1.05519151687622	-18.5775356292725	-0.000680167751852423	0.00321592413820326	0.000618529506027699	0.00711201597005129
49	-0.830516874790192	-0.0811685770750046	-19.0970134735107	0.00289124972186983	0.00126787810586393	-0.00197886489331722	0.000943203864153475
50	1.7668776512146	-0.0811685770750046	-19.0970134735107	-0.00197886489331722	-0.000680167751852423	-0.00392691092565656	0.00159255252219737
51	1.11752903461456	-0.405842900276184	-18.9022083282471	0.000618529506027699	-0.000680167751852423	-0.00522560812532902	-0.00392691092565656
52	1.11752903461456	-0.405842900276184	-18.8372745513916	0.00418994715437293	-0.000680167751852423	-0.00197886489331722	0.000618529506027699
53	-0.830516874790192	0.568180024623871	-19.0320796966553	-0.000355493422830477	0.00386527273803949	0.00191722682211548	0.00256657530553639
54	0.468180358409882	0.243505731225014	-18.5125999450684	-0.00132951640989631	-0.000355493422830477	-0.00619963090866804	0.00646266713738441
55	1.11752903461456	-0.0811685770750046	-18.8372745513916	0.000293855206109583	-0.000680167751852423	-0.00230353930965066	-0.00392691092565656
56	1.7668776512146	-0.730517208576202	-18.9671440124512	0.00613799272105098	-0.00684897974133492	-0.00360223650932312	-0.00425158534198999
57	0.468180358409882	-0.0811685770750046	-19.1619491577148	0.00354059832170606	0.00159255252219737	-0.000355493422830477	-0.00684897974133492
58	1.11752903461456	-0.405842900276184	-18.9671440124512	0.000618529506027699	0.00418994715437293	-0.00879702530801296	0.0022419011220336
59	-1.47986555099487	0.243505731225014	-18.707405090332	-0.0113944197073579	0.00678734155371785	-0.00360223650932312	-0.00619963090866804
60	-2.12921404838562	0.568180024623871	-18.8372745513916	-0.00165419070981443	0.0022419011220336	-0.000355493422830477	0.00516396993771195
61	-0.830516874790192	0.243505731225014	-19.1619491577148	-0.000680167751852423	0.000943203864153475	-0.00717365415766835	-0.00944637414067984
62	-2.77856278419495	0.243505731225014	-18.8372745513916	-0.000680167751852423	0.00451462110504508	-0.00327756232582033	0.00159255252219737
63	-1.47986555099487	0.568180024623871	-19.421688079834	-0.00619963090866804	0.00321592413820326	0.00548864435404539	-0.00360223650932312
64	-3.42791152000427	0.243505731225014	-19.7463626861572	-0.00230353930965066	0.00418994715437293	-0.00490093370899558	0.00743668992072344
65	-3.42791152000427	0.243505731225014	-19.0970134735107	-0.0136671401560307	0.00678734155371785	-0.00295288790948689	-0.00197886489331722
66	-2.12921404838562	-0.730517208576202	-18.7723388671875	-0.00490093370899558	-0.00749832857400179	-0.00100484199356288	-0.00165419070981443
67	-0.181168273091316	-0.405842900276184	-19.0970134735107	-0.00522560812532902	-0.00425158534198999	0.00516396993771195	-0.00295288790948689
68	-3.42791152000427	0.243505731225014	-19.3567523956299	-0.00457625929266214	0.00386527273803949	0.00289124972186983	0.0022419011220336
69	-2.12921404838562	0.243505731225014	-19.421688079834	-0.00912170019000769	0.00418994715437293	-0.00392691092565656	-0.000680167751852423
70	0.468180358409882	-0.405842900276184	-19.1619491577148	-0.00684897974133492	-0.000680167751852423	-0.00230353930965066	0.00743668992072344
71	1.11752903461456	-1.05519151687622	-18.9671440124512	-0.000355493422830477	-0.000355493422830477	-0.00360223650932312	-0.00457625929266214
72	-0.830516874790192	0.243505731225014	-18.8372745513916	0.00451462110504508	0.00191722682211548	0.00159255252219737	-0.00327756232582033
73	1.7668776512146	-0.730517208576202	-19.0320796966553	-0.00425158534198999	0.00321592413820326	-0.0130177913233638	-0.000680167751852423
74	-0.181168273091316	0.892854392528534	-19.421688079834	-0.00100484199356288	0.00289124972186983	0.00191722682211548	0.00354059832170606
75	0.468180358409882	0.243505731225014	-19.3567523956299	-0.00165419070981443	0.00159255252219737	-0.00652430532500148	-0.00295288790948689
76	-0.181168273091316	0.243505731225014	-19.0320796966553	0.00354059832170606	-0.000680167751852423	0.00289124972186983	0.00191722682211548
77	-0.181168273091316	0.243505731225014	-18.6424694061279	0.00354059832170606	-0.00425158534198999	-0.00425158534198999	0.00646266713738441
78	0.468180358409882	0.568180024623871	-19.2268829345703	-0.00457625929266214	0.00906006153672934	0.00321592413820326	-0.00100484199356288
79	-0.181168273091316	0.892854392528534	-19.4866237640381	-0.00327756232582033	0.00191722682211548	-0.00230353930965066	0.00191722682211548
80	1.7668776512146	-0.0811685770750046	-19.2918186187744	0.00451462110504508	-0.00165419070981443	-0.00684897974133492	-3.08191010844894e-05
81	1.11752903461456	-1.05519151687622	-19.0320796966553	0.00191722682211548	-0.00392691092565656	-0.00165419070981443	-0.000680167751852423
82	0.468180358409882	0.568180024623871	-19.2918186187744	0.000618529506027699	0.00646266713738441	0.00159255252219737	-0.00652430532500148
83	1.11752903461456	-0.730517208576202	-18.9022083282471	-0.00814767740666866	0.00191722682211548	0.00548864435404539	0.00873538758605719
84	-0.830516874790192	0.568180024623871	-19.421688079834	-0.00327756232582033	-0.00457625929266214	-0.00392691092565656	-0.00490093370899558
85	-0.181168273091316	0.568180024623871	-19.3567523956299	-0.000355493422830477	-0.00132951640989631	-3.08191010844894e-05	0.00191722682211548
86	0.468180358409882	0.568180024623871	-19.2918186187744	0.00418994715437293	-0.00230353930965066	-0.00197886489331722	-0.00490093370899558
87	-0.181168273091316	0.568180024623871	-19.3567523956299	-0.00392691092565656	-0.00425158534198999	0.00159255252219737	0.00289124972186983
88	-0.830516874790192	0.243505731225014	-19.421688079834	0.00159255252219737	0.00354059832170606	0.00418994715437293	0.00289124972186983
89	1.11752903461456	0.568180024623871	-19.3567523956299	0.00191722682211548	0.00321592413820326	0.00256657530553639	0.00289124972186983
90	2.41622614860535	-0.405842900276184	-19.2918186187744	-0.00457625929266214	-0.00132951640989631	0.00191722682211548	0.000293855206109583
91	-0.181168273091316	0.568180024623871	-19.6164932250977	-0.0026282137259841	0.0022419011220336	-0.00457625929266214	-0.000680167751852423
92	1.7668776512146	-0.0811685770750046	-19.6814270019531	-0.00295288790948689	0.00386527273803949	-0.00165419070981443	-0.00327756232582033
93	0.468180358409882	-0.405842900276184	-19.3567523956299	-0.00749832857400179	0.00451462110504508	-0.00522560812532902	0.0113327819854021
94	1.7668776512146	-0.405842900276184	-19.2268829345703	0.00321592413820326	-0.00100484199356288	-0.0185372550040483	-0.00749832857400179
95	-0.181168273091316	1.21752870082855	-19.6814270019531	-0.00555028254166245	0.00289124972186983	-0.0133424662053585	-0.000355493422830477
96	1.11752903461456	0.568180024623871	-19.9411678314209	0.00451462110504508	-3.08191010844894e-05	-0.00587495695799589	-0.00392691092565656
97	-0.830516874790192	0.892854392528534	-19.5515575408936	0.00126787810586393	-0.00295288790948689	-0.000680167751852423	0.000618529506027699
98	-0.181168273091316	0.568180024623871	-19.2918186187744	-0.000355493422830477	0.00841071270406246	-0.00944637414067984	-0.000355493422830477
99	-0.181168273091316	0.892854392528534	-19.3567523956299	0.000293855206109583	0.00354059832170606	-0.00879702530801296	0.000943203864153475
100	1.11752903461456	-0.730517208576202	-18.9022083282471	-0.00165419070981443	-0.000355493422830477	-0.0139918150380254	-0.00490093370899558
101	0.468180358409882	1.21752870082855	-18.9671440124512	-3.08191010844894e-05	-0.00522560812532902	-0.00197886489331722	-0.00555028254166245
102	1.7668776512146	-0.730517208576202	-19.1619491577148	0.0106834331527352	-0.00132951640989631	-0.00522560812532902	0.000618529506027699
103	-0.830516874790192	0.568180024623871	-19.421688079834	-0.0026282137259841	0.00354059832170606	-0.00197886489331722	0.00386527273803949
104	-0.181168273091316	0.243505731225014	-18.9671440124512	0.000293855206109583	0.00418994715437293	0.00354059832170606	-3.08191010844894e-05
105	1.7668776512146	-0.730517208576202	-19.0970134735107	-0.000680167751852423	-0.00360223650932312	-0.0117190945893526	-0.00425158534198999
106	1.7668776512146	-1.05519151687622	-18.8372745513916	0.0022419011220336	-0.00717365415766835	-0.00197886489331722	-0.00360223650932312
107	1.7668776512146	-1.05519151687622	-18.5775356292725	-3.08191010844894e-05	0.00159255252219737	-0.00879702530801296	-0.00587495695799589
108	-0.181168273091316	-0.0811685770750046	-19.0970134735107	0.00159255252219737	0.00159255252219737	-0.00652430532500148	0.00386527273803949
109	0.468180358409882	-0.730517208576202	-19.2268829345703	0.00418994715437293	0.00418994715437293	-0.00912170019000769	-0.00197886489331722
110	1.7668776512146	-1.05519151687622	-18.7723388671875	-0.0026282137259841	-0.00717365415766835	-0.00425158534198999	-0.00392691092565656
111	1.7668776512146	-0.730517208576202	-19.2268829345703	0.00646266713738441	-0.00749832857400179	-0.000680167751852423	-0.00555028254166245
112	1.11752903461456	-1.70454013347626	-19.0320796966553	0.00418994715437293	0.00548864435404539	0.000618529506027699	-0.00425158534198999
113	0.468180358409882	-0.730517208576202	-19.0320796966553	0.000943203864153475	-3.08191010844894e-05	0.00321592413820326	0.000618529506027699
114	1.7668776512146	-1.70454013347626	-19.2268829345703	0.00126787810586393	-0.0026282137259841	0.00970941036939621	0.00516396993771195
115	2.41622614860535	-1.70454013347626	-19.1619491577148	0.000943203864153475	-0.0104203969240189	-0.0107450718060136	0.00321592413820326
116	1.11752903461456	-1.70454013347626	-19.2918186187744	-0.000355493422830477	-0.00425158534198999	-0.00132951640989631	-0.00490093370899558
117	1.11752903461456	-0.730517208576202	-19.3567523956299	0.00483929552137852	-0.00587495695799589	0.00516396993771195	-3.08191010844894e-05
118	1.11752903461456	-1.05519151687622	-19.0970134735107	-0.00392691092565656	0.00159255252219737	0.013930176384747	-0.000680167751852423
119	1.11752903461456	-1.37986588478088	-18.4476642608643	-0.00295288790948689	0.00191722682211548	-0.0026282137259841	0.00159255252219737
120	-0.830516874790192	-0.0811685770750046	-19.1619491577148	-0.00457625929266214	-0.00327756232582033	-0.00652430532500148	-0.00879702530801296
121	-0.181168273091316	0.243505731225014	-19.3567523956299	0.00483929552137852	-0.00814767740666866	-0.00425158534198999	-0.00360223650932312
122	-0.181168273091316	0.892854392528534	-19.2918186187744	0.00548864435404539	0.00581331877037883	0.00418994715437293	-0.00944637414067984
123	1.11752903461456	-0.405842900276184	-19.7463626861572	-0.00392691092565656	0.011982130818069	0.000618529506027699	-3.08191010844894e-05
124	-0.830516874790192	0.892854392528534	-19.0320796966553	-0.00230353930965066	0.00191722682211548	-0.00749832857400179	0.000618529506027699
125	-0.830516874790192	0.243505731225014	-19.0970134735107	-0.000680167751852423	0.00613799272105098	0.00354059832170606	-0.00165419070981443
126	0.468180358409882	0.568180024623871	-19.2268829345703	0.00354059832170606	-0.000680167751852423	0.00126787810586393	-0.00684897974133492
127	-0.830516874790192	0.892854392528534	-19.4866237640381	-0.00555028254166245	0.00613799272105098	-0.00522560812532902	-0.00457625929266214
128	-0.830516874790192	0.568180024623871	-19.3567523956299	0.000618529506027699	0.0126314787194133	0.00289124972186983	0.00548864435404539
129	0.468180358409882	-0.405842900276184	-19.2268829345703	-0.00457625929266214	0.00354059832170606	-0.00295288790948689	0.00191722682211548
130	0.468180358409882	-0.730517208576202	-18.5775356292725	-0.00684897974133492	-3.08191010844894e-05	-0.00100484199356288	0.00126787810586393
131	0.468180358409882	-0.730517208576202	-18.6424694061279	-0.000355493422830477	0.00711201597005129	-0.000680167751852423	-0.00327756232582033
132	-0.830516874790192	-0.405842900276184	-19.2268829345703	-0.00457625929266214	-0.000355493422830477	-0.00490093370899558	0.000943203864153475
133	-0.830516874790192	-0.0811685770750046	-19.3567523956299	-0.0123684434220195	0.00451462110504508	-0.00165419070981443	0.00483929552137852
134	-2.12921404838562	0.243505731225014	-19.2918186187744	-0.0104203969240189	0.00418994715437293	-0.00717365415766835	0.00256657530553639
135	-3.42791152000427	-0.405842900276184	-18.9671440124512	-0.00522560812532902	0.0106834331527352	-0.00197886489331722	-0.00392691092565656
136	-0.830516874790192	-1.05519151687622	-18.8372745513916	-0.0026282137259841	0.00808603875339031	-0.00165419070981443	0.000293855206109583
137	-1.47986555099487	-0.0811685770750046	-18.9022083282471	-0.00749832857400179	-0.00717365415766835	0.00451462110504508	-0.00295288790948689
138	-1.47986555099487	-0.405842900276184	-19.0970134735107	-0.0146411629393697	0.00711201597005129	-0.00457625929266214	0.00289124972186983
139	-2.12921404838562	0.892854392528534	-19.2918186187744	-0.00295288790948689	0.00289124972186983	-0.000680167751852423	0.0022419011220336
140	-2.12921404838562	0.892854392528534	-19.2918186187744	-0.0126931173726916	0.00418994715437293	-0.00944637414067984	-0.000355493422830477
141	-0.830516874790192	-0.730517208576202	-19.0970134735107	-0.00619963090866804	-0.00100484199356288	0.000293855206109583	-0.00360223650932312
142	-2.12921404838562	0.568180024623871	-18.7723388671875	0.00159255252219737	0.00711201597005129	0.00256657530553639	0.00678734155371785
143	0.468180358409882	-0.405842900276184	-18.707405090332	-0.00684897974133492	0.00548864435404539	-0.00392691092565656	0.00711201597005129
144	0.468180358409882	-0.0811685770750046	-18.9671440124512	-0.00425158534198999	0.00354059832170606	0.00516396993771195	0.00159255252219737
145	-0.830516874790192	0.243505731225014	-19.421688079834	0.00126787810586393	-0.00717365415766835	0.00548864435404539	-0.00425158534198999
146	-0.830516874790192	0.568180024623871	-19.3567523956299	0.00386527273803949	-0.0026282137259841	-0.00295288790948689	-0.00165419070981443
147	0.468180358409882	0.243505731225014	-19.3567523956299	0.00321592413820326	0.0022419011220336	0.00516396993771195	-0.00847235135734081
148	0.468180358409882	0.568180024623871	-19.0970134735107	-0.0026282137259841	0.0136055024340749	0.00483929552137852	0.00418994715437293
149	2.41622614860535	-0.405842900276184	-18.9671440124512	-0.00619963090866804	-0.00165419070981443	-0.00230353930965066	0.00581331877037883
150	-0.830516874790192	0.568180024623871	-19.1619491577148	-0.00522560812532902	0.00548864435404539	0.00159255252219737	0.00548864435404539
151	1.11752903461456	0.568180024623871	-19.2268829345703	0.00743668992072344	0.00159255252219737	-0.00197886489331722	-0.00197886489331722
152	-0.830516874790192	1.21752870082855	-19.421688079834	0.000618529506027699	0.00776136433705688	0.00126787810586393	-0.00100484199356288
153	1.7668776512146	-0.405842900276184	-18.9022083282471	-0.000355493422830477	0.00646266713738441	-0.00457625929266214	0.000618529506027699
154	2.41622614860535	0.568180024623871	-19.5515575408936	0.000943203864153475	0.00808603875339031	-0.00717365415766835	0.00191722682211548
155	-0.181168273091316	0.568180024623871	-19.2918186187744	0.000943203864153475	-0.00165419070981443	-0.00847235135734081	-0.00425158534198999
156	-0.830516874790192	0.892854392528534	-19.4866237640381	0.00159255252219737	-0.00425158534198999	-0.00457625929266214	-0.00197886489331722
157	-0.830516874790192	0.568180024623871	-19.4866237640381	-0.000355493422830477	-0.00814767740666866	0.00191722682211548	-0.00392691092565656
158	-0.181168273091316	0.568180024623871	-19.3567523956299	-0.00230353930965066	0.00289124972186983	0.00711201597005129	0.00548864435404539
159	0.468180358409882	-0.0811685770750046	-19.2918186187744	-0.000355493422830477	0.00159255252219737	-0.00684897974133492	0.000943203864153475
160	1.7668776512146	-0.730517208576202	-18.707405090332	0.000943203864153475	-0.00295288790948689	-0.00425158534198999	-0.00230353930965066
161	-0.830516874790192	0.243505731225014	-19.2918186187744	-0.00425158534198999	-0.00327756232582033	-0.00132951640989631	-0.00295288790948689
162	1.7668776512146	-0.730517208576202	-19.4866237640381	0.00776136433705688	0.00548864435404539	-0.000355493422830477	-0.00490093370899558
163	-0.181168273091316	0.568180024623871	-19.2918186187744	-0.0107450718060136	0.00808603875339031	0.00289124972186983	0.00548864435404539
164	1.7668776512146	-0.405842900276184	-19.2268829345703	0.00191722682211548	-0.000680167751852423	-0.0165892094373703	0.00711201597005129
165	1.11752903461456	-0.405842900276184	-19.2268829345703	-0.0026282137259841	0.00191722682211548	-0.00944637414067984	-0.00327756232582033
166	2.41622614860535	0.243505731225014	-19.3567523956299	0.00743668992072344	0.000943203864153475	-0.00100484199356288	0.00289124972186983
167	1.7668776512146	-0.0811685770750046	-19.6814270019531	0.00841071270406246	-0.00165419070981443	-0.00684897974133492	-0.0026282137259841
168	2.41622614860535	-0.730517208576202	-19.421688079834	0.000293855206109583	0.00516396993771195	0.00354059832170606	0.00548864435404539
169	1.11752903461456	-0.405842900276184	-18.9022083282471	-0.00230353930965066	0.00970941036939621	-0.0026282137259841	0.00289124972186983
170	1.11752903461456	0.568180024623871	-19.0970134735107	-0.000355493422830477	-0.000680167751852423	-0.00165419070981443	-0.00392691092565656
171	-0.181168273091316	1.21752870082855	-19.0320796966553	0.00646266713738441	-0.00230353930965066	-0.00912170019000769	-0.00295288790948689
172	1.11752903461456	-0.405842900276184	-18.707405090332	0.0022419011220336	-0.00132951640989631	-0.00847235135734081	0.00613799272105098
173	-0.830516874790192	0.568180024623871	-19.0970134735107	-0.00295288790948689	0.00191722682211548	0.00776136433705688	-3.08191010844894e-05
174	1.11752903461456	-0.405842900276184	-19.0320796966553	0.000293855206109583	0.00678734155371785	-0.00717365415766835	0.00418994715437293
175	1.11752903461456	-0.405842900276184	-19.0970134735107	0.00548864435404539	-3.08191010844894e-05	-0.0026282137259841	-0.000355493422830477
176	1.11752903461456	-0.0811685770750046	-19.0320796966553	-3.08191010844894e-05	-0.00425158534198999	-0.00522560812532902	-0.00100484199356288
177	1.11752903461456	0.243505731225014	-19.2268829345703	-0.00197886489331722	-0.00100484199356288	0.00646266713738441	-0.0026282137259841
178	1.7668776512146	-0.730517208576202	-18.707405090332	0.0022419011220336	0.000943203864153475	0.00289124972186983	0.00516396993771195
179	2.41622614860535	-1.37986588478088	-19.1619491577148	-0.00230353930965066	0.000943203864153475	-0.000355493422830477	-0.00165419070981443
180	-0.181168273091316	-0.0811685770750046	-19.421688079834	0.000618529506027699	-0.00944637414067984	-0.00392691092565656	-0.0026282137259841
181	-0.181168273091316	-0.730517208576202	-19.421688079834	0.00159255252219737	0.000618529506027699	0.00191722682211548	0.00256657530553639
182	1.11752903461456	-1.70454013347626	-19.0320796966553	0.00613799272105098	-0.00457625929266214	-0.000355493422830477	-0.00619963090866804
183	0.468180358409882	-0.405842900276184	-18.9022083282471	0.00418994715437293	-0.00879702530801296	0.0022419011220336	0.00776136433705688
184	-0.181168273091316	-1.05519151687622	-18.9022083282471	-0.00230353930965066	-0.00912170019000769	0.00418994715437293	0.00191722682211548
185	3.06557488441467	-1.37986588478088	-19.2268829345703	0.00386527273803949	-0.0195112787187099	-0.00587495695799589	-3.08191010844894e-05
186	1.7668776512146	-1.05519151687622	-19.1619491577148	-0.000680167751852423	-0.00522560812532902	0.00418994715437293	-0.00619963090866804
187	1.11752903461456	-1.70454013347626	-19.0320796966553	0.00354059832170606	-0.00490093370899558	-0.00327756232582033	-0.000680167751852423
188	1.7668776512146	-1.37986588478088	-19.0970134735107	-0.00360223650932312	-0.00165419070981443	-0.00327756232582033	-0.00100484199356288
189	0.468180358409882	-0.730517208576202	-18.9671440124512	0.00418994715437293	-0.00360223650932312	-0.00555028254166245	-0.00197886489331722
190	-0.830516874790192	-0.405842900276184	-19.0970134735107	0.00289124972186983	-0.00684897974133492	-0.0133424662053585	-0.00619963090866804
191	1.11752903461456	-1.70454013347626	-19.2918186187744	-0.00425158534198999	-0.00100484199356288	-0.00360223650932312	0.00191722682211548
192	1.7668776512146	-1.37986588478088	-19.1619491577148	0.000943203864153475	-0.00684897974133492	-0.00230353930965066	-0.000680167751852423
193	-0.830516874790192	-0.0811685770750046	-19.2918186187744	-0.00295288790948689	-0.00165419070981443	0.00289124972186983	0.00159255252219737
194	-0.830516874790192	0.568180024623871	-19.1619491577148	-0.00100484199356288	0.00256657530553639	0.00483929552137852	0.00289124972186983
195	1.7668776512146	-0.730517208576202	-18.8372745513916	-0.000680167751852423	0.000293855206109583	-0.00652430532500148	0.000943203864153475
196	1.7668776512146	-0.405842900276184	-18.7723388671875	0.00581331877037883	-0.00490093370899558	-0.00522560812532902	-0.00360223650932312
197	0.468180358409882	-0.730517208576202	-18.9022083282471	-0.00555028254166245	0.00256657530553639	0.00354059832170606	0.00906006153672934
198	2.41622614860535	-0.730517208576202	-18.9022083282471	0.00711201597005129	0.00159255252219737	-0.000680167751852423	0.00613799272105098
199	-0.830516874790192	0.568180024623871	-19.0320796966553	-0.00555028254166245	-0.000355493422830477	0.00321592413820326	-0.00457625929266214
200	0.468180358409882	0.243505731225014	-19.0320796966553	-0.00197886489331722	0.000618529506027699	0.000618529506027699	-0.00522560812532902
201	1.11752903461456	-0.0811685770750046	-18.5775356292725	-3.08191010844894e-05	0.00354059832170606	0.000943203864153475	0.00938473641872406
202	-2.12921404838562	-0.730517208576202	-18.6424694061279	-0.00425158534198999	0.00418994715437293	-0.00717365415766835	-0.00100484199356288
203	-1.47986555099487	1.21752870082855	-19.2918186187744	-0.0104203969240189	0.00516396993771195	0.00191722682211548	0.00354059832170606
204	-2.12921404838562	0.243505731225014	-19.421688079834	-0.0149658378213644	0.00386527273803949	-0.0026282137259841	0.00646266713738441
205	-2.12921404838562	-0.0811685770750046	-19.0320796966553	0.000293855206109583	0.0022419011220336	0.000293855206109583	-0.00490093370899558
206	-1.47986555099487	-0.405842900276184	-18.9671440124512	-0.00230353930965066	0.00451462110504508	-0.0026282137259841	0.000618529506027699
207	-1.47986555099487	-0.0811685770750046	-18.7723388671875	-0.00814767740666866	0.00483929552137852	0.00256657530553639	0.00386527273803949
208	-2.12921404838562	0.892854392528534	-19.0970134735107	-0.00847235135734081	-0.00132951640989631	0.0106834331527352	0.0022419011220336
209	-3.42791152000427	0.568180024623871	-19.2918186187744	-0.00879702530801296	0.00191722682211548	0.0022419011220336	-0.00197886489331722
210	-1.47986555099487	-0.730517208576202	-18.8372745513916	-0.00327756232582033	-0.00295288790948689	-0.00652430532500148	-3.08191010844894e-05
211	-0.830516874790192	-0.730517208576202	-19.2268829345703	-0.00684897974133492	-0.00392691092565656	-0.00392691092565656	-0.00295288790948689
212	-2.77856278419495	0.568180024623871	-18.8372745513916	-0.00555028254166245	-3.08191010844894e-05	-0.00944637414067984	0.00548864435404539
213	0.468180358409882	-0.405842900276184	-18.4476642608643	-0.000355493422830477	0.00743668992072344	-0.00295288790948689	-0.00197886489331722
214	-0.181168273091316	0.892854392528534	-18.9671440124512	-0.00782300252467394	0.00548864435404539	0.00386527273803949	-0.000355493422830477
215	0.468180358409882	-0.0811685770750046	-18.9671440124512	0.00581331877037883	0.00126787810586393	-0.00132951640989631	0.00418994715437293
216	0.468180358409882	-0.0811685770750046	-18.9671440124512	-3.08191010844894e-05	0.000618529506027699	0.00321592413820326	-0.00555028254166245
217	1.7668776512146	-0.730517208576202	-19.0970134735107	-0.00165419070981443	-0.00327756232582033	0.00191722682211548	-0.00100484199356288
218	1.7668776512146	-0.0811685770750046	-18.9671440124512	-3.08191010844894e-05	0.000618529506027699	0.01100810803473	0.00516396993771195
219	-0.181168273091316	0.568180024623871	-18.9671440124512	-0.00392691092565656	0.00613799272105098	-0.00619963090866804	0.00354059832170606
220	-0.830516874790192	0.568180024623871	-19.0320796966553	0.00386527273803949	-0.00165419070981443	-0.0130177913233638	0.00289124972186983
221	2.41622614860535	-0.730517208576202	-19.0970134735107	0.00191722682211548	0.000618529506027699	-0.0162645354866982	0.000293855206109583
222	1.11752903461456	-0.0811685770750046	-19.2268829345703	0.00386527273803949	0.000293855206109583	-0.0198359526693821	0.000618529506027699
223	1.11752903461456	0.568180024623871	-18.8372745513916	-0.000355493422830477	0.00386527273803949	-0.0130177913233638	0.00646266713738441
224	1.11752903461456	-0.0811685770750046	-18.9022083282471	-0.00555028254166245	-0.000355493422830477	-0.00944637414067984	0.00159255252219737
225	2.41622614860535	-0.730517208576202	-18.9671440124512	-0.00327756232582033	0.00418994715437293	-0.00879702530801296	-0.00782300252467394
226	1.7668776512146	-0.0811685770750046	-19.0970134735107	0.00289124972186983	0.00159255252219737	-0.0107450718060136	0.00256657530553639
227	1.7668776512146	-0.405842900276184	-19.0970134735107	-3.08191010844894e-05	0.00289124972186983	-0.00587495695799589	0.00321592413820326
228	1.11752903461456	-0.405842900276184	-19.2918186187744	0.000293855206109583	0.00289124972186983	0.000618529506027699	0.000293855206109583
229	-0.181168273091316	0.568180024623871	-19.421688079834	-0.00782300252467394	-3.08191010844894e-05	0.0132808275520802	0.00191722682211548
230	1.11752903461456	-0.730517208576202	-19.4866237640381	-0.00360223650932312	0.00191722682211548	0.00191722682211548	0.000293855206109583
231	-0.181168273091316	0.892854392528534	-18.8372745513916	0.00483929552137852	0.000293855206109583	0.000293855206109583	-0.00749832857400179
232	-0.181168273091316	1.21752870082855	-19.421688079834	0.00386527273803949	0.00483929552137852	0.00386527273803949	-3.08191010844894e-05
233	1.11752903461456	-0.0811685770750046	-19.2268829345703	0.00256657530553639	0.00256657530553639	0.00743668992072344	0.000618529506027699
234	2.41622614860535	0.568180024623871	-19.2918186187744	0.000618529506027699	0.000943203864153475	-0.00879702530801296	0.00743668992072344
235	0.468180358409882	0.568180024623871	-19.3567523956299	0.00776136433705688	0.000293855206109583	-0.00944637414067984	-0.00327756232582033
236	-0.830516874790192	0.568180024623871	-19.0320796966553	0.00418994715437293	-0.000680167751852423	-0.00425158534198999	0.00289124972186983
237	-0.830516874790192	0.568180024623871	-18.6424694061279	0.00159255252219737	-0.000680167751852423	-3.08191010844894e-05	-0.00230353930965066
238	0.468180358409882	0.243505731225014	-19.1619491577148	-0.00295288790948689	0.00321592413820326	0.000293855206109583	-0.00230353930965066
239	-0.830516874790192	0.892854392528534	-19.3567523956299	-0.00490093370899558	0.00126787810586393	0.00289124972186983	0.00159255252219737
240	2.41622614860535	-0.730517208576202	-19.2268829345703	0.00126787810586393	0.00191722682211548	-0.00977104809135199	-0.000355493422830477
241	1.7668776512146	0.243505731225014	-19.0320796966553	0.00191722682211548	-3.08191010844894e-05	0.00256657530553639	0.000943203864153475
242	2.41622614860535	-0.730517208576202	-18.9022083282471	-0.00295288790948689	-0.00327756232582033	-0.00522560812532902	-0.000355493422830477
243	0.468180358409882	0.892854392528534	-18.9671440124512	-0.000680167751852423	-0.00197886489331722	-3.08191010844894e-05	-0.00197886489331722
244	0.468180358409882	-0.0811685770750046	-18.5775356292725	0.0022419011220336	0.00711201597005129	-0.00327756232582033	0.00354059832170606
245	1.11752903461456	-0.730517208576202	-19.2268829345703	-0.00132951640989631	-0.00587495695799589	-0.000680167751852423	-0.00717365415766835
246	1.7668776512146	-0.730517208576202	-19.2268829345703	0.000618529506027699	-0.00295288790948689	-0.00197886489331722	-0.000680167751852423
247	1.11752903461456	-1.37986588478088	-19.0970134735107	-0.00457625929266214	-0.00425158534198999	0.00289124972186983	-0.00165419070981443
248	-0.830516874790192	-0.405842900276184	-18.9022083282471	-3.08191010844894e-05	0.000293855206109583	-0.00100484199356288	-0.0026282137259841
249	-0.181168273091316	-0.405842900276184	-18.9671440124512	-0.00327756232582033	-0.00230353930965066	-0.00490093370899558	-0.0104203969240189
250	1.7668776512146	-1.70454013347626	-18.9022083282471	0.000293855206109583	-0.00132951640989631	-0.0026282137259841	-3.08191010844894e-05
251	-0.830516874790192	-0.730517208576202	-19.5515575408936	0.00159255252219737	-0.0100957229733467	-0.00425158534198999	-0.00392691092565656
252	1.7668776512146	-1.05519151687622	-19.3567523956299	0.00159255252219737	-0.00230353930965066	0.00841071270406246	0.00191722682211548
253	-0.181168273091316	-0.405842900276184	-18.7723388671875	0.000293855206109583	-0.00230353930965066	-0.00782300252467394	0.00289124972186983
254	0.468180358409882	-1.37986588478088	-18.707405090332	-0.00360223650932312	0.00743668992072344	-0.00652430532500148	0.00711201597005129
255	0.468180358409882	-0.405842900276184	-19.0970134735107	0.000943203864153475	-0.00944637414067984	-0.0126931173726916	-0.00132951640989631
256	-0.830516874790192	-0.405842900276184	-19.2268829345703	0.00451462110504508	-0.00782300252467394	-0.00652430532500148	0.00289124972186983
257	-0.181168273091316	-0.405842900276184	-19.1619491577148	0.00581331877037883	0.00711201597005129	-0.00360223650932312	0.00354059832170606
258	-0.181168273091316	-0.0811685770750046	-18.9671440124512	0.000943203864153475	0.00548864435404539	-0.0026282137259841	0.000293855206109583
259	1.11752903461456	-0.0811685770750046	-18.9022083282471	-0.00652430532500148	-0.00197886489331722	-0.00327756232582033	-0.00100484199356288
260	1.11752903461456	-1.05519151687622	-19.0970134735107	-0.00425158534198999	0.000943203864153475	-0.00392691092565656	-0.00197886489331722
261	-0.181168273091316	0.243505731225014	-19.0320796966553	0.00256657530553639	-0.00847235135734081	-0.00522560812532902	-0.00392691092565656
262	1.11752903461456	-0.0811685770750046	-18.9022083282471	-0.00230353930965066	-3.08191010844894e-05	0.00711201597005129	0.00873538758605719
263	-0.830516874790192	0.892854392528534	-19.1619491577148	0.0113327819854021	0.00483929552137852	-0.0026282137259841	0.000293855206109583
264	-0.830516874790192	1.21752870082855	-19.421688079834	-0.00100484199356288	0.0116574559360743	0.00256657530553639	-0.0026282137259841
265	-0.181168273091316	-0.730517208576202	-18.9671440124512	-3.08191010844894e-05	0.00483929552137852	-0.00847235135734081	0.00191722682211548
266	1.11752903461456	-0.0811685770750046	-18.9671440124512	0.00483929552137852	-0.00684897974133492	0.00386527273803949	-0.00522560812532902
267	-0.181168273091316	-0.730517208576202	-18.3827304840088	-0.00522560812532902	0.00873538758605719	-0.00132951640989631	0.00256657530553639
268	-0.830516874790192	0.568180024623871	-18.7723388671875	-0.00360223650932312	-0.00132951640989631	-0.000680167751852423	-0.000680167751852423
269	-1.47986555099487	0.568180024623871	-19.0970134735107	-0.0026282137259841	0.00678734155371785	0.00516396993771195	-0.00327756232582033
270	0.468180358409882	-0.405842900276184	-18.9671440124512	-0.00100484199356288	-0.00912170019000769	0.00743668992072344	-0.00782300252467394
271	-0.830516874790192	0.243505731225014	-19.0970134735107	-0.00684897974133492	0.000293855206109583	-0.0136671401560307	-0.000355493422830477
272	-2.12921404838562	-0.405842900276184	-18.9671440124512	-0.00457625929266214	0.000293855206109583	-0.00165419070981443	0.000293855206109583
273	-3.42791152000427	0.568180024623871	-18.9671440124512	-0.00717365415766835	0.00678734155371785	-0.00619963090866804	0.00548864435404539
274	-0.181168273091316	-0.405842900276184	-18.5775356292725	-3.08191010844894e-05	0.00354059832170606	-0.000355493422830477	0.00386527273803949
275	-0.830516874790192	-0.405842900276184	-19.0320796966553	-0.0113944197073579	0.00516396993771195	-0.00749832857400179	-0.000680167751852423
276	-0.181168273091316	-0.0811685770750046	-19.5515575408936	-0.00555028254166245	-0.00457625929266214	-0.00619963090866804	-0.00230353930965066
277	-2.12921404838562	0.892854392528534	-19.421688079834	-0.00684897974133492	0.00126787810586393	-0.00879702530801296	0.00483929552137852
278	1.11752903461456	-0.0811685770750046	-19.1619491577148	-0.000680167751852423	0.000293855206109583	-0.0152905117720366	0.00678734155371785
279	-0.181168273091316	0.568180024623871	-18.9022083282471	-0.00555028254166245	0.00159255252219737	-0.00165419070981443	-0.00457625929266214
280	0.468180358409882	-0.730517208576202	-18.6424694061279	-0.00165419070981443	-0.00684897974133492	-0.00457625929266214	0.00256657530553639
281	-0.830516874790192	0.892854392528534	-19.2918186187744	0.0022419011220336	-0.00197886489331722	-0.00295288790948689	-0.0104203969240189
282	0.468180358409882	0.243505731225014	-18.9671440124512	-3.08191010844894e-05	0.000618529506027699	-0.00944637414067984	-3.08191010844894e-05
283	2.41622614860535	0.568180024623871	-18.9671440124512	0.00354059832170606	0.00711201597005129	-0.0026282137259841	0.00126787810586393
284	-0.830516874790192	0.568180024623871	-18.8372745513916	-0.00652430532500148	0.000943203864153475	0.00126787810586393	-0.00295288790948689
285	-0.181168273091316	0.243505731225014	-19.0320796966553	-3.08191010844894e-05	0.00516396993771195	0.00159255252219737	-0.000355493422830477
286	0.468180358409882	0.243505731225014	-19.0970134735107	0.000293855206109583	-0.000355493422830477	-0.00814767740666866	-0.00749832857400179
287	0.468180358409882	0.892854392528534	-19.2918186187744	-0.0026282137259841	0.000618529506027699	0.00548864435404539	-0.00230353930965066
288	-0.830516874790192	0.892854392528534	-19.4866237640381	0.0022419011220336	0.00581331877037883	-0.00100484199356288	0.00613799272105098
289	1.11752903461456	-0.730517208576202	-19.0320796966553	-0.00522560812532902	0.000293855206109583	-0.00490093370899558	-0.000680167751852423
290	1.11752903461456	-0.405842900276184	-19.0320796966553	-0.00360223650932312	-0.00132951640989631	-0.0143164889886975	-0.00230353930965066
291	0.468180358409882	-0.0811685770750046	-18.7723388671875	0.00256657530553639	-0.000680167751852423	-0.00197886489331722	-0.00425158534198999
292	0.468180358409882	-0.730517208576202	-19.0970134735107	0.000293855206109583	0.00581331877037883	0.00613799272105098	0.00451462110504508
293	0.468180358409882	0.243505731225014	-19.8112964630127	0.00126787810586393	0.0116574559360743	-0.00230353930965066	-3.08191010844894e-05
294	-0.830516874790192	0.892854392528534	-19.6164932250977	-0.00197886489331722	0.00126787810586393	0.00191722682211548	-0.00197886489331722
295	2.41622614860535	-0.730517208576202	-19.2918186187744	0.00126787810586393	0.00418994715437293	0.0022419011220336	0.000618529506027699
296	1.7668776512146	-0.0811685770750046	-19.0970134735107	0.00548864435404539	-0.0026282137259841	-0.000680167751852423	0.0022419011220336
297	2.41622614860535	-0.405842900276184	-18.9671440124512	-0.00457625929266214	-0.00425158534198999	-0.0026282137259841	0.00354059832170606
298	1.11752903461456	-0.0811685770750046	-19.1619491577148	-0.00522560812532902	0.0116574559360743	-0.00847235135734081	0.00646266713738441
299	1.11752903461456	-0.0811685770750046	-19.2918186187744	-0.00522560812532902	-0.000355493422830477	-0.0169138833880424	0.00548864435404539
300	-0.830516874790192	0.892854392528534	-19.4866237640381	0.00289124972186983	0.00418994715437293	-0.0146411629393697	0.00386527273803949
301	1.7668776512146	-0.405842900276184	-19.0970134735107	0.00354059832170606	-0.00490093370899558	-0.0143164889886975	-0.00165419070981443
302	-0.181168273091316	1.21752870082855	-18.9022083282471	0.00256657530553639	0.00321592413820326	0.00581331877037883	-0.00944637414067984
303	1.11752903461456	-0.730517208576202	-18.5125999450684	0.00289124972186983	0.00581331877037883	-0.00490093370899558	0.00873538758605719
304	0.468180358409882	0.892854392528534	-19.421688079834	0.000943203864153475	-0.00197886489331722	0.00386527273803949	-0.00360223650932312
305	0.468180358409882	0.243505731225014	-19.3567523956299	-0.00717365415766835	0.00126787810586393	-0.00490093370899558	0.00451462110504508
306	0.468180358409882	0.568180024623871	-19.2918186187744	0.00483929552137852	-0.00522560812532902	-0.000680167751852423	-0.0139918150380254
307	-0.830516874790192	0.243505731225014	-19.2268829345703	0.0022419011220336	-0.00847235135734081	-0.00782300252467394	0.00191722682211548
308	-0.181168273091316	-0.0811685770750046	-19.2918186187744	-0.00100484199356288	0.00289124972186983	-0.00360223650932312	-0.000680167751852423
309	1.11752903461456	-0.0811685770750046	-18.7723388671875	-0.000355493422830477	0.000943203864153475	-0.00197886489331722	-0.00230353930965066
310	-0.181168273091316	0.243505731225014	-19.1619491577148	0.020423661917448	-0.000355493422830477	-0.00879702530801296	0.00548864435404539
311	0.468180358409882	-1.05519151687622	-18.9022083282471	0.00354059832170606	-0.00360223650932312	-0.00619963090866804	0.00678734155371785
312	0.468180358409882	-0.0811685770750046	-19.421688079834	0.00289124972186983	-0.00425158534198999	0.00289124972186983	-0.000680167751852423
313	1.11752903461456	-1.37986588478088	-19.0320796966553	-0.00230353930965066	-0.00132951640989631	0.0022419011220336	-0.000355493422830477
314	1.11752903461456	-1.05519151687622	-19.3567523956299	-0.00782300252467394	-0.00165419070981443	0.00548864435404539	-0.00490093370899558
315	-0.181168273091316	-0.405842900276184	-18.9671440124512	-0.00295288790948689	-0.00879702530801296	0.000618529506027699	0.00548864435404539
316	1.11752903461456	-0.730517208576202	-18.9671440124512	0.00126787810586393	-0.00782300252467394	-0.0139918150380254	-0.00360223650932312
317	-0.830516874790192	-0.730517208576202	-19.1619491577148	0.00321592413820326	0.000293855206109583	0.00808603875339031	-0.00230353930965066
318	0.468180358409882	-0.730517208576202	-19.3567523956299	0.00126787810586393	0.00191722682211548	0.00548864435404539	-0.00132951640989631
319	-0.830516874790192	-0.0811685770750046	-19.1619491577148	0.000618529506027699	-0.0026282137259841	0.00548864435404539	-0.00360223650932312
320	1.7668776512146	-1.05519151687622	-18.6424694061279	-0.000680167751852423	-0.000355493422830477	0.00289124972186983	-0.000355493422830477
321	1.11752903461456	-0.730517208576202	-18.7723388671875	-0.00392691092565656	-0.0026282137259841	0.000943203864153475	-0.00295288790948689
322	0.468180358409882	-0.0811685770750046	-19.2918186187744	0.00354059832170606	-0.00327756232582033	-0.00392691092565656	0.0106834331527352
323	1.11752903461456	-0.730517208576202	-19.1619491577148	-0.00100484199356288	0.000618529506027699	-0.0113944197073579	0.0022419011220336
324	1.7668776512146	-0.405842900276184	-18.8372745513916	-0.00457625929266214	0.00646266713738441	-0.0120437685400248	0.00743668992072344
325	1.11752903461456	-0.405842900276184	-19.421688079834	-0.00132951640989631	0.00256657530553639	0.00646266713738441	-0.00295288790948689
326	-0.830516874790192	0.568180024623871	-19.2268829345703	-0.00457625929266214	-3.08191010844894e-05	-0.0107450718060136	-0.00197886489331722
327	1.11752903461456	0.568180024623871	-19.0320796966553	-0.000355493422830477	0.00126787810586393	0.000293855206109583	-0.000680167751852423
328	0.468180358409882	-0.405842900276184	-19.0970134735107	-0.00392691092565656	0.00289124972186983	-0.00425158534198999	0.00451462110504508
329	1.7668776512146	-0.730517208576202	-19.2268829345703	-0.00100484199356288	0.00776136433705688	0.000943203864153475	-0.00457625929266214
330	-2.12921404838562	0.892854392528534	-19.421688079834	0.00191722682211548	0.00776136433705688	-0.00295288790948689	-0.000355493422830477
331	0.468180358409882	0.568180024623871	-19.2918186187744	0.00289124972186983	0.00191722682211548	-0.00587495695799589	-0.00392691092565656
332	-0.830516874790192	0.892854392528534	-19.2268829345703	0.00418994715437293	0.00386527273803949	-3.08191010844894e-05	0.00776136433705688
333	1.11752903461456	-0.730517208576202	-18.707405090332	-0.0026282137259841	0.00483929552137852	-0.00652430532500148	0.00256657530553639
334	-0.181168273091316	-0.0811685770750046	-19.0320796966553	-0.00197886489331722	-0.00327756232582033	0.00159255252219737	-0.00197886489331722
335	-0.830516874790192	0.568180024623871	-19.421688079834	-0.00684897974133492	0.00289124972186983	0.00418994715437293	-0.00327756232582033
336	-0.830516874790192	0.892854392528534	-19.421688079834	-0.00327756232582033	-0.00684897974133492	-0.00522560812532902	-0.00327756232582033
337	-1.47986555099487	0.892854392528534	-19.2268829345703	0.000943203864153475	0.000618529506027699	0.00451462110504508	0.00451462110504508
338	-2.12921404838562	1.21752870082855	-19.1619491577148	-0.00847235135734081	0.00516396993771195	0.000293855206109583	0.00386527273803949
339	-2.77856278419495	0.892854392528534	-18.9671440124512	-0.00587495695799589	0.00743668992072344	-0.0026282137259841	0.00613799272105098
340	-0.830516874790192	-0.405842900276184	-19.0320796966553	-0.0146411629393697	0.000293855206109583	0.00613799272105098	-0.00165419070981443
341	-3.42791152000427	0.568180024623871	-19.2918186187744	-0.00522560812532902	-0.00360223650932312	0.00159255252219737	0.00678734155371785
342	-0.830516874790192	-0.405842900276184	-19.1619491577148	-0.00490093370899558	0.00646266713738441	-0.00295288790948689	0.00191722682211548
343	-3.42791152000427	0.568180024623871	-19.2918186187744	-0.00652430532500148	0.00483929552137852	0.00354059832170606	0.00776136433705688
344	-1.47986555099487	0.243505731225014	-19.0970134735107	-0.0113944197073579	0.00613799272105098	-0.00132951640989631	-3.08191010844894e-05
345	-0.830516874790192	-0.0811685770750046	-18.7723388671875	-0.00392691092565656	-0.00295288790948689	0.00191722682211548	0.00386527273803949
346	-0.181168273091316	-0.405842900276184	-19.0970134735107	0.000618529506027699	0.00256657530553639	-0.00327756232582033	-0.00360223650932312
347	-0.181168273091316	-0.405842900276184	-19.2268829345703	-0.00132951640989631	0.00418994715437293	-0.00392691092565656	0.000943203864153475
348	0.468180358409882	-1.37986588478088	-18.9022083282471	0.000618529506027699	0.00321592413820326	0.00256657530553639	0.00711201597005129
349	-0.830516874790192	0.568180024623871	-19.1619491577148	0.000293855206109583	0.00483929552137852	0.00451462110504508	0.000293855206109583
350	1.7668776512146	-0.0811685770750046	-19.0320796966553	0.00256657530553639	0.00256657530553639	0.00841071270406246	0.0022419011220336
351	-0.181168273091316	0.568180024623871	-18.707405090332	-0.00360223650932312	-0.00132951640989631	0.00321592413820326	-0.00100484199356288
352	1.7668776512146	-0.405842900276184	-19.0970134735107	-0.0026282137259841	0.00256657530553639	0.00256657530553639	0.00159255252219737
353	-0.830516874790192	0.568180024623871	-19.4866237640381	-3.08191010844894e-05	0.00841071270406246	0.00646266713738441	0.00743668992072344
354	2.41622614860535	-0.730517208576202	-19.2268829345703	0.00386527273803949	0.00418994715437293	-0.00684897974133492	0.0022419011220336
355	1.11752903461456	-0.405842900276184	-19.1619491577148	-0.00425158534198999	0.00126787810586393	0.000293855206109583	-0.00555028254166245
356	1.11752903461456	0.568180024623871	-18.7723388671875	0.00938473641872406	-0.000680167751852423	-0.0026282137259841	-0.000680167751852423
357	-0.181168273091316	0.892854392528534	-18.8372745513916	0.00289124972186983	0.00548864435404539	0.00646266713738441	0.000618529506027699
358	1.7668776512146	0.243505731225014	-19.2918186187744	0.000943203864153475	0.00581331877037883	0.00289124972186983	0.00159255252219737
359	1.7668776512146	0.243505731225014	-19.0320796966553	0.00159255252219737	0.00256657530553639	-0.000680167751852423	-0.00425158534198999
360	0.468180358409882	-0.730517208576202	-18.9022083282471	-0.000680167751852423	-0.00360223650932312	-0.00522560812532902	-0.00555028254166245
361	-0.181168273091316	0.568180024623871	-19.3567523956299	0.011982130818069	-0.00100484199356288	0.00451462110504508	-0.00392691092565656
362	1.11752903461456	-0.0811685770750046	-19.0970134735107	0.00126787810586393	-0.00197886489331722	-0.0026282137259841	-0.000355493422830477
363	-0.181168273091316	0.568180024623871	-19.2918186187744	0.00126787810586393	0.00646266713738441	0.000943203864153475	0.00126787810586393
364	-0.830516874790192	0.243505731225014	-19.4866237640381	0.0022419011220336	-0.00652430532500148	-0.00132951640989631	0.000293855206109583
365	-0.181168273091316	-0.405842900276184	-19.3567523956299	-0.00100484199356288	-0.000355493422830477	-0.0100957229733467	-0.00197886489331722
366	1.11752903461456	-0.405842900276184	-19.2918186187744	0.00386527273803949	0.00191722682211548	-0.000355493422830477	-0.00132951640989631
367	1.11752903461456	-0.730517208576202	-19.1619491577148	0.00646266713738441	0.00256657530553639	-0.00490093370899558	0.000943203864153475
368	0.468180358409882	0.892854392528534	-19.2918186187744	0.00321592413820326	0.00711201597005129	-0.000355493422830477	0.00483929552137852
369	0.468180358409882	0.568180024623871	-18.9671440124512	-0.00230353930965066	0.00354059832170606	-0.00782300252467394	0.00451462110504508
370	1.11752903461456	-0.730517208576202	-18.9022083282471	-0.00197886489331722	0.00321592413820326	-0.00457625929266214	0.0022419011220336
371	1.7668776512146	-0.405842900276184	-19.421688079834	0.00451462110504508	-0.00490093370899558	-0.000680167751852423	0.00321592413820326
372	1.11752903461456	-0.0811685770750046	-19.1619491577148	-0.0026282137259841	-0.000680167751852423	0.00418994715437293	-0.00457625929266214
373	0.468180358409882	0.243505731225014	-19.3567523956299	-0.00457625929266214	0.00613799272105098	0.00516396993771195	0.00808603875339031
374	-0.830516874790192	0.243505731225014	-18.9022083282471	-0.00197886489331722	0.00548864435404539	-0.00652430532500148	-0.00165419070981443
375	1.11752903461456	-0.730517208576202	-18.5125999450684	-0.000680167751852423	0.00256657530553639	-0.00392691092565656	-0.00230353930965066
376	0.468180358409882	0.243505731225014	-18.9671440124512	0.00678734155371785	-0.00360223650932312	0.00289124972186983	-0.00587495695799589
377	2.41622614860535	-0.405842900276184	-18.8372745513916	0.00418994715437293	-0.00425158534198999	0.000618529506027699	-0.00295288790948689
378	1.11752903461456	-0.0811685770750046	-18.707405090332	-0.00847235135734081	0.00126787810586393	0.00126787810586393	-0.00392691092565656
379	1.11752903461456	-0.730517208576202	-18.6424694061279	-0.00132951640989631	-0.00392691092565656	-0.00749832857400179	0.00289124972186983
380	-0.181168273091316	0.243505731225014	-18.9671440124512	-0.00132951640989631	-0.0026282137259841	0.00451462110504508	-0.0026282137259841
381	1.11752903461456	0.243505731225014	-18.707405090332	0.00711201597005129	-0.00522560812532902	-0.00457625929266214	-0.00360223650932312
382	-0.830516874790192	-0.405842900276184	-19.0970134735107	0.00483929552137852	0.000943203864153475	0.00808603875339031	-0.00652430532500148
383	1.11752903461456	-0.730517208576202	-18.7723388671875	0.00613799272105098	0.00191722682211548	-0.000355493422830477	-0.00197886489331722
384	0.468180358409882	-1.05519151687622	-19.1619491577148	0.00289124972186983	-0.0107450718060136	-3.08191010844894e-05	-0.00652430532500148
385	0.468180358409882	-0.730517208576202	-18.9022083282471	-3.08191010844894e-05	-0.0026282137259841	0.00581331877037883	0.00451462110504508
386	0.468180358409882	-0.730517208576202	-18.9022083282471	0.00483929552137852	-0.00555028254166245	0.00483929552137852	0.000618529506027699
387	-0.830516874790192	-1.05519151687622	-19.0970134735107	0.0022419011220336	-0.0130177913233638	0.00191722682211548	-0.0026282137259841
388	0.468180358409882	-0.730517208576202	-19.2918186187744	0.000618529506027699	-0.00197886489331722	-0.00749832857400179	0.00418994715437293
389	1.11752903461456	-1.70454013347626	-19.2268829345703	0.000293855206109583	-0.00165419070981443	-0.000355493422830477	0.00126787810586393
390	0.468180358409882	-0.730517208576202	-19.1619491577148	-0.00132951640989631	-0.0120437685400248	-0.00782300252467394	-0.0026282137259841
391	-0.830516874790192	-1.37986588478088	-18.9671440124512	0.0022419011220336	-0.00652430532500148	-0.0110697457566857	-0.00165419070981443
392	-0.181168273091316	-0.730517208576202	-19.1619491577148	0.000943203864153475	-0.00327756232582033	-0.00490093370899558	-3.08191010844894e-05
393	1.7668776512146	-1.05519151687622	-19.0320796966553	-0.00555028254166245	0.00613799272105098	0.00159255252219737	-0.00132951640989631
394	-0.181168273091316	-0.0811685770750046	-19.421688079834	0.000943203864153475	-0.00327756232582033	-0.00587495695799589	-0.000680167751852423
395	1.11752903461456	-0.0811685770750046	-19.0970134735107	-0.00425158534198999	-0.00392691092565656	0.00256657530553639	-0.00100484199356288
396	1.11752903461456	-0.405842900276184	-18.7723388671875	-0.00132951640989631	-0.00295288790948689	-0.00165419070981443	0.00516396993771195
397	1.7668776512146	-0.0811685770750046	-18.8372745513916	0.00354059832170606	0.00256657530553639	-0.00132951640989631	-3.08191010844894e-05
398	1.7668776512146	-0.405842900276184	-18.707405090332	-0.00327756232582033	0.00646266713738441	0.0022419011220336	0.00548864435404539
399	1.11752903461456	-0.405842900276184	-18.707405090332	-0.00587495695799589	0.00873538758605719	-0.00295288790948689	-0.00197886489331722
400	-0.181168273091316	0.243505731225014	-18.9671440124512	-0.00132951640989631	-0.000680167751852423	-0.0026282137259841	0.00159255252219737
401	-0.830516874790192	0.892854392528534	-19.1619491577148	0.000618529506027699	0.000293855206109583	0.000293855206109583	-0.00944637414067984
402	0.468180358409882	-0.0811685770750046	-19.0320796966553	-0.0100957229733467	-0.00295288790948689	0.00191722682211548	-0.00392691092565656
403	-0.181168273091316	0.568180024623871	-19.1619491577148	0.000618529506027699	0.00646266713738441	0.00776136433705688	0.00191722682211548
404	0.468180358409882	-0.405842900276184	-18.5125999450684	-0.00360223650932312	-0.000355493422830477	-0.00100484199356288	0.000618529506027699
405	0.468180358409882	-0.730517208576202	-18.6424694061279	-0.00360223650932312	-0.00360223650932312	-0.000680167751852423	0.00613799272105098
406	-0.830516874790192	-0.405842900276184	-18.9022083282471	-0.000355493422830477	0.00256657530553639	-0.00360223650932312	-0.00100484199356288
407	-0.181168273091316	-0.730517208576202	-18.8372745513916	-0.0113944197073579	-0.00425158534198999	0.000618529506027699	0.00354059832170606
408	-2.77856278419495	0.568180024623871	-19.0320796966553	-0.00717365415766835	0.012956153601408	0.00191722682211548	0.00906006153672934
409	-0.830516874790192	0.243505731225014	-19.0320796966553	-0.00977104809135199	-3.08191010844894e-05	-0.0107450718060136	0.00678734155371785
410	-0.830516874790192	-0.405842900276184	-18.4476642608643	-0.0143164889886975	-0.00100484199356288	-0.00230353930965066	0.00354059832170606
411	-0.830516874790192	-0.405842900276184	-18.9022083282471	-0.00132951640989631	0.00191722682211548	-0.00490093370899558	0.00126787810586393
412	-3.42791152000427	0.892854392528534	-19.2918186187744	-0.00457625929266214	0.000618529506027699	-0.00327756232582033	-0.00490093370899558
413	-0.181168273091316	-0.405842900276184	-19.1619491577148	-0.0026282137259841	0.00191722682211548	-0.00392691092565656	0.00711201597005129
414	-2.12921404838562	0.892854392528534	-19.3567523956299	-0.00912170019000769	-0.000355493422830477	-0.00555028254166245	-0.0110697457566857
415	-1.47986555099487	0.568180024623871	-19.1619491577148	-0.0100957229733467	-0.00197886489331722	-0.00814767740666866	-0.00327756232582033
416	-2.12921404838562	1.54220294952393	-19.0320796966553	-0.000355493422830477	0.000293855206109583	0.00321592413820326	0.000293855206109583
417	-1.47986555099487	0.568180024623871	-19.2918186187744	0.00581331877037883	0.00483929552137852	-0.0117190945893526	-0.00295288790948689
418	-0.830516874790192	0.892854392528534	-19.4866237640381	0.000293855206109583	0.00581331877037883	0.00548864435404539	-0.0026282137259841
419	-0.830516874790192	0.568180024623871	-19.421688079834	-0.00652430532500148	0.000293855206109583	-0.00522560812532902	0.00613799272105098
420	1.11752903461456	-0.405842900276184	-18.9022083282471	0.00126787810586393	0.000618529506027699	-3.08191010844894e-05	-0.00944637414067984
421	-0.181168273091316	0.243505731225014	-18.5775356292725	0.00613799272105098	-0.00782300252467394	-0.0100957229733467	-0.00197886489331722
422	1.7668776512146	0.568180024623871	-18.9022083282471	0.00613799272105098	0.00776136433705688	0.00159255252219737	-0.00587495695799589
423	1.11752903461456	-0.0811685770750046	-19.0970134735107	0.00159255252219737	0.00418994715437293	-0.00555028254166245	0.00711201597005129
424	1.7668776512146	-0.730517208576202	-19.2918186187744	-0.00684897974133492	0.00126787810586393	-0.00587495695799589	-0.00944637414067984
425	1.11752903461456	0.243505731225014	-19.421688079834	-0.00555028254166245	0.00451462110504508	0.00256657530553639	0.00126787810586393
426	0.468180358409882	0.568180024623871	-19.0970134735107	0.000618529506027699	0.000293855206109583	-0.00490093370899558	-0.0120437685400248
427	0.468180358409882	0.568180024623871	-19.3567523956299	0.00256657530553639	0.00126787810586393	0.000293855206109583	-0.00230353930965066
428	2.41622614860535	-0.405842900276184	-18.9022083282471	-0.00165419070981443	0.00321592413820326	0.00743668992072344	0.00613799272105098
429	1.7668776512146	-0.405842900276184	-19.3567523956299	-0.000355493422830477	0.00548864435404539	-0.00457625929266214	-0.00490093370899558
430	0.468180358409882	0.568180024623871	-19.6814270019531	-0.00879702530801296	-3.08191010844894e-05	-0.00977104809135199	0.00451462110504508
431	-0.830516874790192	0.892854392528534	-19.3567523956299	0.00159255252219737	0.00159255252219737	-0.00392691092565656	-0.00197886489331722
432	1.11752903461456	0.892854392528534	-19.421688079834	-0.000355493422830477	-0.00132951640989631	-0.0133424662053585	0.00581331877037883
433	-0.181168273091316	0.243505731225014	-19.1619491577148	-3.08191010844894e-05	0.00613799272105098	-0.00490093370899558	0.00126787810586393
434	2.41622614860535	-0.405842900276184	-19.0320796966553	-0.00392691092565656	0.000293855206109583	-0.00717365415766835	0.00191722682211548
435	0.468180358409882	0.892854392528534	-19.6814270019531	-0.00425158534198999	0.000943203864153475	-0.0139918150380254	-0.0117190945893526
436	-0.181168273091316	0.568180024623871	-19.5515575408936	0.00483929552137852	0.00256657530553639	-0.017887907102704	-3.08191010844894e-05
437	-0.181168273091316	0.892854392528534	-19.5515575408936	-0.000680167751852423	-0.00457625929266214	-0.00360223650932312	-0.00879702530801296
438	-0.181168273091316	0.243505731225014	-19.0970134735107	-0.00457625929266214	0.00711201597005129	0.00678734155371785	0.00548864435404539
439	2.41622614860535	-0.730517208576202	-19.0970134735107	0.00548864435404539	0.00321592413820326	-0.00879702530801296	-0.00327756232582033
440	-0.830516874790192	-0.405842900276184	-18.8372745513916	0.00386527273803949	-0.00360223650932312	-0.00619963090866804	0.00256657530553639
441	-0.181168273091316	0.243505731225014	-19.4866237640381	0.0022419011220336	-0.0026282137259841	-0.00717365415766835	0.00418994715437293
442	1.11752903461456	-0.405842900276184	-19.0970134735107	0.00483929552137852	0.00841071270406246	0.00321592413820326	-0.00684897974133492
443	-0.181168273091316	0.568180024623871	-19.2918186187744	0.000293855206109583	-0.00230353930965066	-0.00100484199356288	0.00321592413820326
444	0.468180358409882	-1.05519151687622	-18.8372745513916	-0.00490093370899558	0.00126787810586393	-0.00327756232582033	-0.0026282137259841
445	1.7668776512146	-0.730517208576202	-18.8372745513916	-0.00165419070981443	-0.00912170019000769	0.000618529506027699	-0.00652430532500148
446	1.7668776512146	-0.405842900276184	-18.7723388671875	-0.00165419070981443	-0.00165419070981443	0.00256657530553639	-3.08191010844894e-05
447	1.7668776512146	-0.0811685770750046	-19.2918186187744	0.000293855206109583	0.00126787810586393	0.00191722682211548	-0.0026282137259841
448	1.11752903461456	-0.405842900276184	-19.0970134735107	-0.00165419070981443	0.000293855206109583	0.00386527273803949	0.0132808275520802
449	1.7668776512146	-0.405842900276184	-18.8372745513916	-0.00587495695799589	0.00354059832170606	-0.00847235135734081	-0.00977104809135199
450	-0.830516874790192	0.568180024623871	-19.2268829345703	-0.00490093370899558	-0.00619963090866804	0.00321592413820326	-0.00587495695799589
451	0.468180358409882	-1.05519151687622	-19.0970134735107	-0.00132951640989631	-0.00782300252467394	-0.000680167751852423	-0.00555028254166245
452	1.11752903461456	-1.05519151687622	-18.9671440124512	-0.000355493422830477	-0.00230353930965066	0.00516396993771195	-0.00132951640989631
453	-0.830516874790192	-0.405842900276184	-19.421688079834	0.00191722682211548	0.000943203864153475	-0.000355493422830477	0.00386527273803949
454	1.7668776512146	-1.37986588478088	-19.0970134735107	-0.000355493422830477	-0.00684897974133492	-0.00814767740666866	-0.00295288790948689
455	1.7668776512146	-1.70454013347626	-18.9671440124512	-0.00522560812532902	-0.0149658378213644	-0.00847235135734081	-0.00132951640989631
456	1.11752903461456	-1.70454013347626	-19.0970134735107	0.00386527273803949	-0.00847235135734081	-0.00295288790948689	-0.00327756232582033
457	1.11752903461456	-1.70454013347626	-18.9022083282471	-0.00197886489331722	-0.00392691092565656	-0.00814767740666866	-0.00425158534198999
458	1.11752903461456	-1.37986588478088	-18.9022083282471	0.00613799272105098	0.00256657530553639	0.00321592413820326	0.00321592413820326
459	-0.181168273091316	-1.37986588478088	-19.0970134735107	0.00126787810586393	-0.00132951640989631	-0.000355493422830477	0.00776136433705688
460	-1.47986555099487	-0.0811685770750046	-19.421688079834	0.00159255252219737	-0.00619963090866804	-0.00847235135734081	-0.00619963090866804
461	0.468180358409882	-0.730517208576202	-19.2268829345703	0.00354059832170606	-0.00197886489331722	-0.0126931173726916	0.000943203864153475
462	1.7668776512146	-0.730517208576202	-19.0320796966553	0.00613799272105098	0.00289124972186983	-0.00100484199356288	0.00126787810586393
463	-0.830516874790192	0.243505731225014	-19.0970134735107	-0.00165419070981443	0.00256657530553639	-0.00132951640989631	0.00386527273803949
464	-0.181168273091316	0.892854392528534	-19.6814270019531	-0.00165419070981443	0.01100810803473	-0.0104203969240189	0.0022419011220336
465	0.468180358409882	-0.405842900276184	-19.2268829345703	-0.00490093370899558	0.00256657530553639	0.000618529506027699	-0.00814767740666866
466	1.7668776512146	-0.405842900276184	-19.0320796966553	0.00126787810586393	0.00386527273803949	-0.00879702530801296	0.00354059832170606
467	1.11752903461456	-0.405842900276184	-19.0320796966553	0.00354059832170606	-0.00100484199356288	0.00613799272105098	0.00159255252219737
468	1.11752903461456	-0.730517208576202	-19.0320796966553	-0.00684897974133492	0.00938473641872406	0.00126787810586393	0.00873538758605719
469	-0.830516874790192	0.892854392528534	-19.2268829345703	0.00159255252219737	0.00678734155371785	0.00548864435404539	0.00483929552137852
470	1.7668776512146	-0.730517208576202	-19.6164932250977	0.000618529506027699	-0.00295288790948689	-0.00684897974133492	0.00159255252219737
471	-0.181168273091316	-0.405842900276184	-19.0970134735107	0.00386527273803949	0.00808603875339031	-0.00100484199356288	-0.00100484199356288
472	-0.830516874790192	0.568180024623871	-19.3567523956299	0.000618529506027699	0.00256657530553639	-3.08191010844894e-05	0.00191722682211548
473	1.11752903461456	-0.0811685770750046	-19.2918186187744	-0.0026282137259841	0.00938473641872406	0.000293855206109583	0.00321592413820326
474	-1.47986555099487	0.568180024623871	-19.1619491577148	-0.00782300252467394	0.00451462110504508	-0.00879702530801296	0.00970941036939621
475	-2.12921404838562	-0.0811685770750046	-18.9022083282471	-0.00425158534198999	-0.00360223650932312	0.00256657530553639	-0.0026282137259841
476	-0.830516874790192	-0.405842900276184	-18.6424694061279	-0.00619963090866804	0.00126787810586393	-0.00360223650932312	-0.00165419070981443
477	-1.47986555099487	-0.0811685770750046	-19.1619491577148	-0.00425158534198999	-0.00132951640989631	0.000293855206109583	-0.000355493422830477
478	-1.47986555099487	-0.730517208576202	-19.6164932250977	0.00191722682211548	0.00646266713738441	0.00711201597005129	0.00256657530553639
479	-3.42791152000427	0.568180024623871	-19.8762321472168	-0.0100957229733467	0.00386527273803949	0.00289124972186983	-0.0026282137259841
480	-2.12921404838562	0.568180024623871	-19.0970134735107	-0.00652430532500148	-0.00360223650932312	0.000618529506027699	-0.00132951640989631
481	-1.47986555099487	-0.730517208576202	-19.0320796966553	-0.00652430532500148	-0.000355493422830477	-0.00392691092565656	0.00256657530553639
482	-2.12921404838562	0.568180024623871	-18.9671440124512	-0.00165419070981443	-0.00197886489331722	-0.00425158534198999	0.0022419011220336
483	-0.830516874790192	-0.730517208576202	-19.0320796966553	-3.08191010844894e-05	0.00483929552137852	0.000293855206109583	0.00289124972186983
484	-0.181168273091316	-0.405842900276184	-19.1619491577148	-0.00555028254166245	0.00386527273803949	-0.0162645354866982	0.00776136433705688
485	0.468180358409882	-0.730517208576202	-19.8112964630127	-3.08191010844894e-05	-0.00749832857400179	-0.00587495695799589	-0.000680167751852423
486	0.468180358409882	0.892854392528534	-19.9411678314209	0.00678734155371785	0.00808603875339031	-0.0110697457566857	-0.00230353930965066
487	1.7668776512146	-0.405842900276184	-19.6164932250977	0.00548864435404539	0.01100810803473	-0.000355493422830477	0.00451462110504508
488	0.468180358409882	-0.405842900276184	-19.8112964630127	0.000943203864153475	0.00451462110504508	0.0162028968334198	0.00613799272105098
489	0.468180358409882	0.243505731225014	-20.1359710693359	-0.00490093370899558	0.0123068047687411	-0.00782300252467394	0.0022419011220336
490	-0.181168273091316	0.568180024623871	-20.0710372924805	0.000943203864153475	-0.00197886489331722	0.00191722682211548	-0.00132951640989631
491	0.468180358409882	0.568180024623871	-19.6814270019531	0.00126787810586393	0.00548864435404539	-0.00944637414067984	0.000618529506027699
492	-0.181168273091316	0.568180024623871	-19.8762321472168	0.00159255252219737	0.00483929552137852	0.00126787810586393	-0.00197886489331722
493	1.7668776512146	-0.0811685770750046	-19.5515575408936	0.00191722682211548	0.0022419011220336	-0.00912170019000769	0.00159255252219737
494	0.468180358409882	0.568180024623871	-19.0320796966553	-0.00425158534198999	-0.00555028254166245	-0.00684897974133492	-0.00327756232582033
495	-0.830516874790192	0.892854392528534	-19.2918186187744	0.00256657530553639	0.000943203864153475	-0.00652430532500148	0.000618529506027699
496	0.468180358409882	0.892854392528534	-19.421688079834	-0.00100484199356288	-0.00230353930965066	-0.00100484199356288	-0.00165419070981443
497	-0.181168273091316	0.568180024623871	-19.1619491577148	0.00256657530553639	0.00191722682211548	0.00354059832170606	-3.08191010844894e-05
498	0.468180358409882	0.568180024623871	-19.3567523956299	0.00548864435404539	0.00678734155371785	0.000293855206109583	-0.000680167751852423
499	-0.181168273091316	0.568180024623871	-19.3567523956299	-0.00425158534198999	0.00321592413820326	-0.00749832857400179	-0.00327756232582033
500	1.7668776512146	0.243505731225014	-18.9022083282471	-0.00327756232582033	-0.0026282137259841	-0.00295288790948689	-0.00555028254166245
501	0.468180358409882	-0.730517208576202	-19.2918186187744	-0.00684897974133492	0.000618529506027699	-0.00295288790948689	0.00289124972186983
502	2.41622614860535	-0.405842900276184	-19.421688079834	0.00289124972186983	0.00418994715437293	0.000293855206109583	0.00256657530553639
503	-0.830516874790192	0.892854392528534	-19.6164932250977	0.000293855206109583	0.00386527273803949	0.00289124972186983	-0.000680167751852423
504	2.41622614860535	-0.730517208576202	-19.2918186187744	0.000943203864153475	0.00516396993771195	-0.0104203969240189	0.00126787810586393
505	0.468180358409882	-0.405842900276184	-19.2268829345703	-0.000680167751852423	-0.00100484199356288	-0.00619963090866804	-0.00100484199356288
506	2.41622614860535	-0.405842900276184	-19.0320796966553	0.00191722682211548	-0.00132951640989631	-0.00782300252467394	0.000618529506027699
507	1.11752903461456	-0.405842900276184	-19.3567523956299	-0.00165419070981443	-0.000355493422830477	0.01100810803473	-3.08191010844894e-05
508	1.7668776512146	-0.405842900276184	-19.4866237640381	-0.000355493422830477	0.00646266713738441	-0.0139918150380254	-0.000680167751852423
509	-0.181168273091316	0.568180024623871	-19.5515575408936	-0.00782300252467394	-0.00652430532500148	-0.0104203969240189	0.00451462110504508
510	1.7668776512146	-0.0811685770750046	-19.421688079834	-0.00230353930965066	-3.08191010844894e-05	-0.0117190945893526	-0.00457625929266214
511	-0.830516874790192	0.568180024623871	-19.2918186187744	-0.00100484199356288	-0.00425158534198999	-3.08191010844894e-05	-0.00749832857400179
512	0.468180358409882	0.568180024623871	-19.1619491577148	-0.000355493422830477	-0.000680167751852423	-0.00847235135734081	0.00126787810586393
513	-0.181168273091316	0.243505731225014	-19.1619491577148	0.00418994715437293	0.00581331877037883	-0.00619963090866804	0.00451462110504508
514	1.11752903461456	-0.730517208576202	-19.2268829345703	-0.00132951640989631	-0.00392691092565656	-0.00197886489331722	0.00126787810586393
515	-0.181168273091316	0.892854392528534	-19.421688079834	0.000943203864153475	-0.00490093370899558	-0.00490093370899558	-0.00522560812532902
516	-0.181168273091316	0.243505731225014	-19.1619491577148	-0.000680167751852423	0.00321592413820326	-0.00295288790948689	-0.00132951640989631
517	-0.181168273091316	0.243505731225014	-19.2268829345703	-0.00392691092565656	-0.00392691092565656	0.00289124972186983	-0.00490093370899558
518	-0.830516874790192	0.243505731225014	-18.5775356292725	-0.00230353930965066	0.00906006153672934	0.00159255252219737	0.00256657530553639
519	-0.181168273091316	0.243505731225014	-19.421688079834	0.00126787810586393	0.00841071270406246	-0.000355493422830477	-0.000680167751852423
520	1.11752903461456	-0.730517208576202	-19.0970134735107	0.00711201597005129	-0.0026282137259841	-0.00197886489331722	0.0022419011220336
521	1.11752903461456	0.568180024623871	-19.2918186187744	-0.00295288790948689	-0.0026282137259841	0.0022419011220336	-0.00587495695799589
522	1.11752903461456	-0.730517208576202	-18.9671440124512	0.00289124972186983	0.000293855206109583	-0.00360223650932312	0.00970941036939621
523	-0.181168273091316	0.243505731225014	-19.1619491577148	0.0022419011220336	0.00483929552137852	-0.000355493422830477	-0.00295288790948689
524	-0.181168273091316	0.243505731225014	-18.8372745513916	-0.00490093370899558	0.00581331877037883	0.000943203864153475	0.00841071270406246
525	1.7668776512146	-1.05519151687622	-18.7723388671875	0.000618529506027699	-0.00814767740666866	-0.00555028254166245	-0.00230353930965066
526	1.11752903461456	-0.730517208576202	-18.9022083282471	0.000293855206109583	-0.00132951640989631	-0.00165419070981443	0.00483929552137852
527	2.41622614860535	-1.05519151687622	-18.9022083282471	0.0022419011220336	-0.00165419070981443	-0.00392691092565656	-0.00619963090866804
528	-0.181168273091316	-0.405842900276184	-19.0320796966553	0.00321592413820326	-0.000680167751852423	0.00289124972186983	0.00289124972186983
529	0.468180358409882	-0.405842900276184	-18.9671440124512	0.00386527273803949	-3.08191010844894e-05	-0.00749832857400179	-0.000355493422830477
530	0.468180358409882	-1.37986588478088	-18.5775356292725	-0.00100484199356288	-0.00847235135734081	-0.00619963090866804	-0.00425158534198999
531	1.11752903461456	-1.05519151687622	-18.9022083282471	0.00354059832170606	-0.00327756232582033	-0.0100957229733467	-0.00392691092565656
532	1.7668776512146	-1.37986588478088	-19.2268829345703	0.00451462110504508	-0.00652430532500148	-0.000355493422830477	-0.00555028254166245
533	-0.181168273091316	-1.05519151687622	-19.0320796966553	0.00808603875339031	-0.00100484199356288	-0.00879702530801296	0.000293855206109583
534	1.11752903461456	-1.70454013347626	-18.9671440124512	-0.00684897974133492	-0.00295288790948689	-0.00295288790948689	0.00126787810586393
535	1.11752903461456	-1.37986588478088	-19.1619491577148	-0.00197886489331722	-0.00457625929266214	0.00159255252219737	0.00256657530553639
536	-0.181168273091316	-0.0811685770750046	-19.1619491577148	0.00126787810586393	-0.0133424662053585	-0.0026282137259841	-0.00879702530801296
537	-0.181168273091316	-1.05519151687622	-18.9022083282471	0.0103587592020631	-0.00587495695799589	-0.00295288790948689	-0.00425158534198999
538	0.468180358409882	-0.405842900276184	-19.2918186187744	-0.000680167751852423	-3.08191010844894e-05	-0.00457625929266214	-3.08191010844894e-05
539	1.11752903461456	-1.05519151687622	-18.7723388671875	-0.00295288790948689	-0.00230353930965066	0.00256657530553639	0.00776136433705688
540	1.11752903461456	-0.730517208576202	-19.0970134735107	0.00581331877037883	-0.00425158534198999	-0.0136671401560307	-0.00587495695799589
541	-1.47986555099487	0.243505731225014	-19.1619491577148	-3.08191010844894e-05	-0.0026282137259841	-0.00490093370899558	-0.00132951640989631
542	0.468180358409882	-0.730517208576202	-18.6424694061279	0.0022419011220336	0.00808603875339031	-0.00555028254166245	-0.00652430532500148
543	-0.181168273091316	0.243505731225014	-18.7723388671875	-0.00165419070981443	0.000943203864153475	-0.00100484199356288	0.00451462110504508
544	-0.181168273091316	0.568180024623871	-19.0320796966553	0.00386527273803949	0.00321592413820326	-0.00944637414067984	0.0103587592020631
545	-1.47986555099487	0.568180024623871	-19.1619491577148	0.00386527273803949	-0.00132951640989631	-0.00619963090866804	-0.00327756232582033
546	1.11752903461456	-0.0811685770750046	-19.1619491577148	0.00938473641872406	-0.000355493422830477	-0.00132951640989631	0.00646266713738441
547	-0.830516874790192	0.568180024623871	-18.707405090332	-0.00295288790948689	-0.00230353930965066	-0.0107450718060136	0.00646266713738441
548	0.468180358409882	0.243505731225014	-18.7723388671875	-0.000355493422830477	0.00256657530553639	-0.00425158534198999	0.00191722682211548
549	1.7668776512146	0.568180024623871	-18.9022083282471	-0.00132951640989631	0.00256657530553639	-0.00100484199356288	0.00418994715437293
550	1.11752903461456	-0.730517208576202	-18.8372745513916	0.00191722682211548	0.00354059832170606	0.00321592413820326	-0.0026282137259841
551	-0.181168273091316	-0.405842900276184	-18.9671440124512	0.00386527273803949	-0.00230353930965066	0.00646266713738441	-0.00360223650932312
552	0.468180358409882	-0.405842900276184	-18.9022083282471	0.0123068047687411	0.000293855206109583	-0.00230353930965066	0.00289124972186983
553	-2.12921404838562	0.892854392528534	-18.707405090332	-0.00814767740666866	0.00256657530553639	0.00418994715437293	0.00451462110504508
554	-1.47986555099487	0.568180024623871	-18.707405090332	-0.0100957229733467	0.00483929552137852	-0.00360223650932312	0.00646266713738441
555	-0.830516874790192	-0.0811685770750046	-18.6424694061279	-0.00425158534198999	0.00126787810586393	-0.00522560812532902	-0.000355493422830477
556	-1.47986555099487	-0.405842900276184	-18.8372745513916	-0.00132951640989631	-0.00619963090866804	0.00126787810586393	0.00483929552137852
557	-1.47986555099487	0.243505731225014	-18.9022083282471	-0.00230353930965066	0.00548864435404539	0.00451462110504508	0.00321592413820326
558	-1.47986555099487	-0.0811685770750046	-18.8372745513916	-0.00652430532500148	0.00256657530553639	0.00354059832170606	0.00776136433705688
559	-3.42791152000427	-0.0811685770750046	-18.8372745513916	-0.00814767740666866	0.000618529506027699	-0.00295288790948689	0.00191722682211548
560	-2.12921404838562	0.568180024623871	-18.7723388671875	-0.00814767740666866	0.00321592413820326	-0.0100957229733467	0.00776136433705688
561	-0.830516874790192	-0.405842900276184	-18.6424694061279	-0.00100484199356288	0.000293855206109583	-0.00197886489331722	-0.000680167751852423
562	-2.12921404838562	0.568180024623871	-19.0970134735107	-0.00652430532500148	0.00159255252219737	0.00776136433705688	0.000293855206109583
563	-0.830516874790192	-0.405842900276184	-18.9671440124512	-0.000355493422830477	0.00126787810586393	0.00159255252219737	0.000618529506027699
564	-2.77856278419495	0.892854392528534	-19.0320796966553	-0.00717365415766835	0.00711201597005129	-3.08191010844894e-05	0.00256657530553639
565	-1.47986555099487	0.243505731225014	-18.9671440124512	-0.00392691092565656	0.00548864435404539	-0.00165419070981443	-3.08191010844894e-05
566	-0.181168273091316	0.568180024623871	-18.8372745513916	-0.00230353930965066	0.00289124972186983	-0.00425158534198999	-0.00619963090866804
567	0.468180358409882	0.892854392528534	-18.9022083282471	0.000618529506027699	0.00743668992072344	-0.00814767740666866	-0.000355493422830477
568	-0.181168273091316	0.892854392528534	-19.2268829345703	-0.000355493422830477	0.00743668992072344	-0.0123684434220195	-0.00392691092565656
569	1.7668776512146	-0.405842900276184	-19.0320796966553	-0.00652430532500148	0.00906006153672934	-0.0165892094373703	-0.00197886489331722
570	1.11752903461456	-0.405842900276184	-19.0970134735107	0.000943203864153475	0.000293855206109583	-0.00619963090866804	-0.00165419070981443
571	1.7668776512146	-0.405842900276184	-19.2268829345703	0.00548864435404539	-0.00230353930965066	0.00743668992072344	-0.0104203969240189
572	-0.830516874790192	0.568180024623871	-18.9022083282471	0.00256657530553639	0.00678734155371785	-0.00522560812532902	-0.00392691092565656
573	2.41622614860535	-0.405842900276184	-18.8372745513916	-0.00490093370899558	0.00386527273803949	-0.00879702530801296	0.00548864435404539
574	-0.830516874790192	0.892854392528534	-19.1619491577148	-0.00717365415766835	-0.000355493422830477	-0.00197886489331722	-0.00749832857400179
575	0.468180358409882	1.21752870082855	-18.9671440124512	0.00483929552137852	0.00289124972186983	-0.0110697457566857	-0.00132951640989631
576	1.7668776512146	0.243505731225014	-18.8372745513916	0.00613799272105098	-0.00360223650932312	-0.00457625929266214	-0.00977104809135199
577	1.7668776512146	-0.730517208576202	-18.6424694061279	0.020423661917448	0.00646266713738441	-0.00392691092565656	0.000618529506027699
578	0.468180358409882	0.568180024623871	-18.5125999450684	-0.00684897974133492	0.00711201597005129	-0.00555028254166245	-0.0104203969240189
579	0.468180358409882	0.243505731225014	-19.0970134735107	0.0022419011220336	0.00743668992072344	-0.00814767740666866	-0.00555028254166245
580	1.11752903461456	-0.405842900276184	-19.4866237640381	0.0022419011220336	0.00451462110504508	-0.0107450718060136	-0.000680167751852423
581	1.7668776512146	-0.0811685770750046	-18.9671440124512	0.00386527273803949	-0.00132951640989631	-0.00879702530801296	-0.00684897974133492
582	-0.181168273091316	0.568180024623871	-19.1619491577148	0.000293855206109583	-0.00879702530801296	0.00516396993771195	-0.00814767740666866
583	1.11752903461456	-0.405842900276184	-18.9671440124512	0.000618529506027699	0.00743668992072344	0.00126787810586393	0.00159255252219737
584	1.7668776512146	-0.405842900276184	-18.6424694061279	-0.000355493422830477	0.000293855206109583	0.000943203864153475	-0.00230353930965066
585	-0.181168273091316	0.568180024623871	-19.1619491577148	-0.00165419070981443	-0.00197886489331722	-0.00490093370899558	0.00126787810586393
586	-0.181168273091316	0.568180024623871	-19.421688079834	0.000943203864153475	-0.00327756232582033	0.00386527273803949	-0.00360223650932312
587	-0.830516874790192	0.892854392528534	-19.3567523956299	0.00256657530553639	0.00873538758605719	0.00483929552137852	0.00126787810586393
588	2.41622614860535	0.243505731225014	-19.4866237640381	0.00354059832170606	0.00548864435404539	-3.08191010844894e-05	0.00711201597005129
589	1.7668776512146	-0.405842900276184	-18.9671440124512	-0.000355493422830477	0.00289124972186983	-0.0026282137259841	-0.00100484199356288
590	0.468180358409882	0.568180024623871	-19.1619491577148	-0.00132951640989631	0.00418994715437293	-0.00912170019000769	0.00289124972186983
591	-0.181168273091316	1.21752870082855	-19.2268829345703	0.00159255252219737	0.000943203864153475	0.00451462110504508	0.000618529506027699
592	0.468180358409882	0.568180024623871	-19.7463626861572	0.00581331877037883	-0.00132951640989631	0.000293855206109583	-0.000680167751852423
593	1.7668776512146	0.243505731225014	-19.3567523956299	0.0022419011220336	-0.00197886489331722	0.00451462110504508	0.00386527273803949
594	2.41622614860535	-0.730517208576202	-18.8372745513916	-0.00132951640989631	0.00516396993771195	-0.0123684434220195	-0.00295288790948689
595	0.468180358409882	0.892854392528534	-19.0970134735107	0.00451462110504508	-0.00100484199356288	-0.0113944197073579	-0.00522560812532902
596	-1.47986555099487	0.892854392528534	-19.0320796966553	0.00126787810586393	-0.00717365415766835	-0.00490093370899558	-0.0026282137259841
597	-0.181168273091316	1.21752870082855	-19.421688079834	-0.00230353930965066	0.00256657530553639	-3.08191010844894e-05	-0.00327756232582033
598	-0.830516874790192	0.568180024623871	-19.2918186187744	-0.000680167751852423	0.00548864435404539	-0.00522560812532902	0.00418994715437293
599	2.41622614860535	-0.405842900276184	-19.1619491577148	-0.00425158534198999	0.00159255252219737	0.00483929552137852	-0.00295288790948689
600	0.468180358409882	-0.405842900276184	-18.9671440124512	-0.000680167751852423	-0.00197886489331722	-0.0026282137259841	0.00711201597005129
601	-0.181168273091316	0.568180024623871	-19.1619491577148	-3.08191010844894e-05	-0.0100957229733467	-0.00197886489331722	-3.08191010844894e-05
602	0.468180358409882	-0.405842900276184	-18.5775356292725	0.00418994715437293	-0.00132951640989631	-0.00522560812532902	0.000618529506027699
603	0.468180358409882	-0.0811685770750046	-19.2918186187744	0.0022419011220336	0.0022419011220336	0.0022419011220336	0.00808603875339031
604	1.11752903461456	-0.730517208576202	-19.1619491577148	0.000943203864153475	-0.00100484199356288	-0.00360223650932312	0.00743668992072344
605	1.11752903461456	-1.05519151687622	-19.2918186187744	-0.00684897974133492	-0.00327756232582033	-0.00230353930965066	-0.00100484199356288
606	1.7668776512146	-1.05519151687622	-19.2268829345703	0.00418994715437293	-0.00684897974133492	-0.00425158534198999	0.0022419011220336
607	1.7668776512146	-1.70454013347626	-19.0970134735107	-0.00360223650932312	0.000943203864153475	0.00711201597005129	-0.00100484199356288
608	0.468180358409882	-1.70454013347626	-18.7723388671875	-0.00327756232582033	-0.00652430532500148	-0.00490093370899558	0.00776136433705688
609	2.41622614860535	-2.02921438217163	-19.0970134735107	-0.00295288790948689	-0.00555028254166245	-0.000680167751852423	0.00354059832170606
610	-0.181168273091316	-0.0811685770750046	-19.4866237640381	-0.00100484199356288	-0.0026282137259841	0.00354059832170606	0.00386527273803949
611	0.468180358409882	-0.730517208576202	-19.421688079834	0.00159255252219737	-0.00879702530801296	-0.00619963090866804	-0.00132951640989631
612	1.11752903461456	-0.730517208576202	-18.8372745513916	-0.00100484199356288	0.00386527273803949	0.0100340843200684	-0.00230353930965066
613	-0.181168273091316	-0.405842900276184	-18.7723388671875	0.00159255252219737	0.00126787810586393	-0.00912170019000769	0.00386527273803949
614	1.11752903461456	-1.37986588478088	-18.8372745513916	0.000618529506027699	-0.0136671401560307	0.00970941036939621	0.00321592413820326
615	1.11752903461456	-0.730517208576202	-19.0970134735107	-0.000680167751852423	0.00581331877037883	-0.00197886489331722	0.000618529506027699
616	1.11752903461456	-0.405842900276184	-19.421688079834	-0.00360223650932312	-0.00782300252467394	0.00321592413820326	-0.00652430532500148
617	1.7668776512146	-0.405842900276184	-19.3567523956299	0.00256657530553639	0.00321592413820326	0.00386527273803949	-0.00197886489331722
618	1.11752903461456	-0.405842900276184	-19.0320796966553	-0.00295288790948689	-0.00165419070981443	0.00743668992072344	-0.00165419070981443
619	1.7668776512146	-0.730517208576202	-18.6424694061279	-0.0100957229733467	0.00126787810586393	-0.000355493422830477	0.00808603875339031
620	-0.830516874790192	0.243505731225014	-18.707405090332	0.000943203864153475	0.00256657530553639	0.0022419011220336	-0.00749832857400179
621	-0.830516874790192	0.243505731225014	-19.421688079834	-0.00457625929266214	0.000293855206109583	0.00516396993771195	-0.00360223650932312
622	1.11752903461456	-0.730517208576202	-19.2268829345703	-0.00230353930965066	0.00321592413820326	0.00354059832170606	-3.08191010844894e-05
623	-0.830516874790192	0.892854392528534	-19.3567523956299	-0.00165419070981443	0.000943203864153475	0.00581331877037883	0.00321592413820326
624	-1.47986555099487	0.568180024623871	-19.2268829345703	-0.00197886489331722	0.00126787810586393	0.00451462110504508	-0.00230353930965066
625	-0.181168273091316	-0.405842900276184	-18.8372745513916	0.00159255252219737	0.00256657530553639	-0.0149658378213644	-0.000355493422830477
626	1.7668776512146	-0.730517208576202	-18.8372745513916	0.00483929552137852	-0.000680167751852423	-0.00457625929266214	0.00191722682211548
627	0.468180358409882	-0.405842900276184	-19.2268829345703	-0.00230353930965066	0.00451462110504508	-0.00490093370899558	0.00483929552137852
628	-0.830516874790192	-0.0811685770750046	-19.0970134735107	-0.00587495695799589	0.00289124972186983	0.00159255252219737	0.0100340843200684
629	-2.77856278419495	0.568180024623871	-19.421688079834	-0.00944637414067984	0.00678734155371785	-0.00522560812532902	-0.00230353930965066
630	-0.830516874790192	-0.730517208576202	-18.9671440124512	-0.00879702530801296	0.00451462110504508	-0.00555028254166245	0.00126787810586393
631	-0.830516874790192	-0.0811685770750046	-18.9022083282471	-0.0104203969240189	-0.00230353930965066	-0.0026282137259841	-0.00100484199356288
632	-2.12921404838562	-0.405842900276184	-19.3567523956299	-0.00360223650932312	0.00126787810586393	-0.0104203969240189	-0.00132951640989631
633	-3.42791152000427	0.892854392528534	-19.4866237640381	-0.0143164889886975	0.00808603875339031	-0.00230353930965066	0.00776136433705688
634	-2.12921404838562	0.243505731225014	-19.421688079834	-0.00327756232582033	0.00483929552137852	-0.00944637414067984	-0.00360223650932312
635	-0.830516874790192	0.568180024623871	-19.0320796966553	-0.00879702530801296	-0.00327756232582033	-0.00327756232582033	0.00289124972186983
636	-0.181168273091316	-0.405842900276184	-18.8372745513916	-0.00100484199356288	0.000943203864153475	-0.00457625929266214	-0.00392691092565656
637	-0.830516874790192	0.243505731225014	-19.421688079834	-0.0139918150380254	0.0022419011220336	0.00191722682211548	0.000293855206109583
638	-0.181168273091316	-0.0811685770750046	-18.8372745513916	-0.00457625929266214	0.00970941036939621	-0.00587495695799589	0.0022419011220336
639	-1.47986555099487	0.568180024623871	-19.4866237640381	-0.0120437685400248	-0.00652430532500148	0.000293855206109583	-0.00197886489331722
640	0.468180358409882	0.568180024623871	-19.2918186187744	-0.00165419070981443	-3.08191010844894e-05	-0.0104203969240189	0.00159255252219737
641	1.11752903461456	-0.730517208576202	-19.0320796966553	0.00581331877037883	-0.000355493422830477	-0.00490093370899558	-0.00100484199356288
642	-0.830516874790192	0.568180024623871	-19.2268829345703	0.00711201597005129	0.00516396993771195	0.00970941036939621	-0.00457625929266214
643	1.7668776512146	-0.405842900276184	-18.9022083282471	-0.00100484199356288	0.000293855206109583	-0.00360223650932312	0.00418994715437293
644	-0.181168273091316	0.892854392528534	-19.0970134735107	-0.00165419070981443	0.00289124972186983	-0.000680167751852423	-0.00132951640989631
645	0.468180358409882	0.568180024623871	-19.4866237640381	-0.00425158534198999	0.00126787810586393	-0.00490093370899558	-3.08191010844894e-05
646	-1.47986555099487	0.892854392528534	-19.2918186187744	0.00516396993771195	0.000943203864153475	-0.00295288790948689	-0.00230353930965066
647	-0.181168273091316	0.243505731225014	-19.3567523956299	-0.00360223650932312	0.0103587592020631	0.00354059832170606	-0.00782300252467394
648	-0.181168273091316	0.568180024623871	-19.2268829345703	0.00191722682211548	0.00386527273803949	-0.000355493422830477	0.00126787810586393
649	2.41622614860535	-0.0811685770750046	-19.1619491577148	-0.000680167751852423	0.00418994715437293	0.00613799272105098	0.000943203864153475
650	1.7668776512146	-0.0811685770750046	-18.9671440124512	-0.000680167751852423	0.00126787810586393	-0.00295288790948689	-0.00100484199356288
651	1.7668776512146	-0.405842900276184	-19.2268829345703	-0.00132951640989631	0.00126787810586393	-0.0110697457566857	-0.00132951640989631
652	-0.830516874790192	0.568180024623871	-19.6164932250977	0.00354059832170606	0.00289124972186983	0.00191722682211548	-0.000355493422830477
653	1.7668776512146	-0.405842900276184	-19.2918186187744	-0.0026282137259841	0.00418994715437293	-0.00360223650932312	0.00289124972186983
654	-0.181168273091316	0.892854392528534	-19.6164932250977	0.00906006153672934	0.00548864435404539	-0.00749832857400179	-0.00457625929266214
655	-0.830516874790192	0.568180024623871	-19.2918186187744	-0.00587495695799589	0.00191722682211548	-0.00814767740666866	0.0103587592020631
656	-0.830516874790192	0.892854392528534	-19.3567523956299	-0.000680167751852423	0.00321592413820326	-0.00522560812532902	-0.00944637414067984
657	-0.181168273091316	0.568180024623871	-20.0710372924805	-0.00197886489331722	0.00159255252219737	-0.00360223650932312	0.00159255252219737
658	0.468180358409882	0.892854392528534	-19.6814270019531	0.00126787810586393	0.00516396993771195	-0.000355493422830477	-0.00425158534198999
659	-0.830516874790192	0.892854392528534	-19.5515575408936	-3.08191010844894e-05	0.00743668992072344	-0.00522560812532902	-0.00230353930965066
660	2.41622614860535	-0.405842900276184	-19.2918186187744	-0.00295288790948689	-0.00230353930965066	-0.00327756232582033	-0.00977104809135199
661	0.468180358409882	0.892854392528534	-19.0970134735107	0.00256657530553639	-0.00522560812532902	-0.0107450718060136	-0.00360223650932312
662	0.468180358409882	-0.0811685770750046	-19.6814270019531	-0.00132951640989631	0.00256657530553639	-0.00165419070981443	-0.00327756232582033
663	0.468180358409882	-0.730517208576202	-19.5515575408936	-0.00392691092565656	0.0100340843200684	0.00451462110504508	0.00321592413820326
664	1.11752903461456	-0.730517208576202	-19.7463626861572	-0.000680167751852423	0.0022419011220336	-0.00944637414067984	-0.0026282137259841
665	1.11752903461456	-0.730517208576202	-19.3567523956299	-0.00490093370899558	-0.00490093370899558	0.012956153601408	-0.00100484199356288
666	0.468180358409882	0.243505731225014	-19.4866237640381	0.011982130818069	-0.00847235135734081	0.011982130818069	-0.00749832857400179
667	1.11752903461456	0.568180024623871	-19.0970134735107	0.00289124972186983	-0.00295288790948689	0.020423661917448	0.00776136433705688
668	1.7668776512146	-0.730517208576202	-18.3827304840088	-3.08191010844894e-05	0.00483929552137852	0.00483929552137852	-0.00132951640989631
669	1.11752903461456	-0.730517208576202	-18.8372745513916	-0.00392691092565656	0.00516396993771195	-0.00425158534198999	0.0022419011220336
670	1.11752903461456	-0.0811685770750046	-19.1619491577148	0.00191722682211548	0.00386527273803949	-0.00684897974133492	-0.00749832857400179
671	-0.181168273091316	0.892854392528534	-19.0970134735107	0.00483929552137852	-0.000680167751852423	0.00191722682211548	0.00126787810586393
672	1.11752903461456	0.243505731225014	-19.0320796966553	-3.08191010844894e-05	-0.00555028254166245	-0.00425158534198999	0.00418994715437293
673	0.468180358409882	-0.405842900276184	-18.6424694061279	-0.0026282137259841	0.00451462110504508	0.00743668992072344	0.00321592413820326
674	0.468180358409882	-1.37986588478088	-18.4476642608643	-0.00132951640989631	-0.00197886489331722	-0.00327756232582033	-0.000355493422830477
675	-0.830516874790192	-0.0811685770750046	-19.0320796966553	-0.00879702530801296	-0.00360223650932312	0.00126787810586393	-0.00100484199356288
676	-0.830516874790192	-0.730517208576202	-19.3567523956299	0.00321592413820326	-0.00587495695799589	-0.0133424662053585	-3.08191010844894e-05
677	-0.830516874790192	-0.405842900276184	-19.0970134735107	0.00386527273803949	-0.00684897974133492	-0.00490093370899558	-0.0104203969240189
678	0.468180358409882	-1.37986588478088	-19.0320796966553	0.00354059832170606	-0.00555028254166245	-0.00619963090866804	0.00548864435404539
679	1.7668776512146	-2.02921438217163	-18.707405090332	0.000618529506027699	-0.00619963090866804	-0.00295288790948689	0.00256657530553639
680	-0.830516874790192	-2.02921438217163	-18.3827304840088	-0.00100484199356288	-0.00425158534198999	-0.00360223650932312	-0.00327756232582033
681	-0.830516874790192	-0.730517208576202	-19.0320796966553	0.00483929552137852	-0.00977104809135199	-0.0113944197073579	-0.00197886489331722
682	1.11752903461456	-1.05519151687622	-18.9022083282471	0.00289124972186983	-0.00197886489331722	0.00159255252219737	-0.00100484199356288
683	0.468180358409882	0.243505731225014	-19.0970134735107	-0.0026282137259841	-0.000355493422830477	0.00386527273803949	0.00483929552137852
684	1.7668776512146	-1.37986588478088	-18.9671440124512	-0.00457625929266214	-0.000355493422830477	-0.00230353930965066	-0.00132951640989631
685	3.06557488441467	-1.37986588478088	-18.8372745513916	0.00256657530553639	0.00159255252219737	-0.00360223650932312	0.00516396993771195
686	0.468180358409882	-0.405842900276184	-18.9022083282471	0.00159255252219737	-0.00230353930965066	-0.0113944197073579	0.000293855206109583
687	1.7668776512146	-0.730517208576202	-19.2268829345703	0.000293855206109583	-0.0026282137259841	0.00418994715437293	0.00451462110504508
688	1.11752903461456	-0.405842900276184	-19.2918186187744	0.00159255252219737	0.00743668992072344	0.00613799272105098	0.00321592413820326
689	0.468180358409882	-0.0811685770750046	-19.3567523956299	-0.00295288790948689	0.00516396993771195	-0.00587495695799589	0.00321592413820326
690	-0.181168273091316	0.568180024623871	-19.2268829345703	-0.00295288790948689	-0.00100484199356288	-0.00165419070981443	-0.0026282137259841
691	-0.181168273091316	0.568180024623871	-19.0970134735107	-0.00360223650932312	0.000293855206109583	-0.0123684434220195	0.000618529506027699
692	1.11752903461456	-0.0811685770750046	-18.7723388671875	0.00548864435404539	0.00191722682211548	0.000943203864153475	-0.00782300252467394
693	-0.830516874790192	0.892854392528534	-19.2918186187744	0.00354059832170606	0.00581331877037883	-0.00327756232582033	0.00581331877037883
694	0.468180358409882	-0.405842900276184	-19.0970134735107	-0.00490093370899558	0.00159255252219737	-0.00522560812532902	-0.00230353930965066
695	1.7668776512146	-0.405842900276184	-18.9022083282471	0.00386527273803949	-0.00230353930965066	-0.000680167751852423	-0.00425158534198999
696	0.468180358409882	-0.405842900276184	-18.9022083282471	-3.08191010844894e-05	-0.00165419070981443	-0.00165419070981443	-0.000680167751852423
697	0.468180358409882	-0.730517208576202	-18.6424694061279	-0.00782300252467394	0.000293855206109583	-0.00165419070981443	-0.00100484199356288
698	-0.181168273091316	-0.0811685770750046	-18.8372745513916	-0.00165419070981443	0.00516396993771195	0.00126787810586393	0.000618529506027699
699	-0.830516874790192	-0.730517208576202	-19.0970134735107	-0.00360223650932312	0.00548864435404539	-0.000680167751852423	0.00321592413820326
700	-2.12921404838562	0.568180024623871	-19.3567523956299	-0.0107450718060136	0.00191722682211548	-0.00944637414067984	0.000943203864153475
701	-1.47986555099487	-0.0811685770750046	-19.2918186187744	-0.00360223650932312	-3.08191010844894e-05	-0.00814767740666866	-0.00230353930965066
702	-2.12921404838562	-0.405842900276184	-18.9671440124512	-0.00912170019000769	0.00159255252219737	0.000618529506027699	0.00191722682211548
703	-2.12921404838562	0.568180024623871	-19.1619491577148	-0.00749832857400179	0.00289124972186983	-0.00457625929266214	0.00776136433705688
704	-1.47986555099487	0.892854392528534	-19.0970134735107	-0.0110697457566857	0.00256657530553639	-0.00717365415766835	0.0116574559360743
705	-3.42791152000427	0.243505731225014	-18.9022083282471	-0.00944637414067984	-0.00327756232582033	-0.00912170019000769	0.00191722682211548
706	-0.181168273091316	-0.730517208576202	-18.9022083282471	-0.00197886489331722	0.00354059832170606	0.000943203864153475	-0.00457625929266214
707	-2.77856278419495	-0.0811685770750046	-18.7723388671875	0.00256657530553639	0.00711201597005129	-0.00425158534198999	-0.00295288790948689
708	-2.77856278419495	0.568180024623871	-19.0320796966553	-0.00977104809135199	0.00418994715437293	-0.00555028254166245	0.0123068047687411
709	-2.77856278419495	0.892854392528534	-18.8372745513916	-0.00522560812532902	0.0100340843200684	-0.00749832857400179	-0.00652430532500148
710	0.468180358409882	-0.0811685770750046	-18.7723388671875	-0.00912170019000769	-0.000680167751852423	-0.00490093370899558	-0.00132951640989631
711	-0.830516874790192	-0.0811685770750046	-18.9671440124512	-0.00425158534198999	-0.00197886489331722	-0.00425158534198999	-0.00360223650932312
712	-0.830516874790192	-0.730517208576202	-19.0320796966553	0.00126787810586393	0.00711201597005129	-0.00782300252467394	0.000618529506027699
713	0.468180358409882	0.892854392528534	-19.2918186187744	-0.00392691092565656	-0.00360223650932312	-0.00132951640989631	0.00938473641872406
714	-0.181168273091316	0.892854392528534	-19.0970134735107	0.00159255252219737	0.00354059832170606	-0.0026282137259841	0.00289124972186983
715	0.468180358409882	-0.0811685770750046	-18.5775356292725	-0.000680167751852423	-0.000355493422830477	-0.00652430532500148	-0.00360223650932312
716	1.11752903461456	-0.405842900276184	-18.6424694061279	0.00191722682211548	-0.000355493422830477	0.000293855206109583	-0.00717365415766835
717	1.7668776512146	-0.730517208576202	-18.8372745513916	0.00743668992072344	0.00516396993771195	-0.00522560812532902	-0.00100484199356288
718	-0.181168273091316	-0.0811685770750046	-18.8372745513916	0.000943203864153475	0.00256657530553639	0.00646266713738441	0.0106834331527352
719	-0.181168273091316	0.568180024623871	-18.8372745513916	-0.00587495695799589	0.0100340843200684	-0.00230353930965066	0.00613799272105098
720	1.11752903461456	0.568180024623871	-19.0970134735107	-0.00132951640989631	-0.00165419070981443	-0.00652430532500148	0.000293855206109583
721	1.7668776512146	-0.730517208576202	-18.5775356292725	-0.00132951640989631	-0.00652430532500148	-0.00912170019000769	-0.00587495695799589
722	-0.181168273091316	0.892854392528534	-18.8372745513916	0.00711201597005129	0.000943203864153475	0.00191722682211548	-0.0026282137259841
723	2.41622614860535	-0.405842900276184	-18.9671440124512	-0.00522560812532902	0.00483929552137852	-0.00619963090866804	0.00191722682211548
724	0.468180358409882	0.892854392528534	-19.2918186187744	0.00159255252219737	0.00678734155371785	-0.00619963090866804	-0.00327756232582033
725	0.468180358409882	0.243505731225014	-19.3567523956299	-0.0026282137259841	0.00159255252219737	-0.000355493422830477	-0.00814767740666866
726	-0.181168273091316	0.568180024623871	-19.4866237640381	0.00126787810586393	-0.00197886489331722	-0.00392691092565656	-3.08191010844894e-05
727	0.468180358409882	0.568180024623871	-19.0320796966553	0.00516396993771195	0.0022419011220336	-0.00197886489331722	0.00646266713738441
728	-0.181168273091316	0.892854392528534	-19.2918186187744	-0.00522560812532902	0.00548864435404539	0.00191722682211548	-0.00100484199356288
729	1.7668776512146	-0.405842900276184	-19.421688079834	0.00743668992072344	0.00841071270406246	-0.0126931173726916	-0.00327756232582033
730	1.11752903461456	-0.0811685770750046	-19.0970134735107	-0.000680167751852423	0.000943203864153475	-0.00457625929266214	-0.00522560812532902
731	1.11752903461456	-0.405842900276184	-18.9671440124512	0.00159255252219737	0.00711201597005129	-0.00197886489331722	-0.000680167751852423
732	0.468180358409882	0.892854392528534	-19.3567523956299	0.00191722682211548	-0.000355493422830477	-0.00847235135734081	-0.00619963090866804
733	1.11752903461456	-0.730517208576202	-18.8372745513916	0.00126787810586393	0.00646266713738441	0.00678734155371785	0.00678734155371785
734	1.11752903461456	0.243505731225014	-19.421688079834	0.00321592413820326	0.00159255252219737	-0.00684897974133492	-0.00165419070981443
735	-0.181168273091316	0.243505731225014	-19.5515575408936	-0.00490093370899558	-0.00165419070981443	-0.00749832857400179	0.000618529506027699
736	-0.181168273091316	0.243505731225014	-19.3567523956299	-0.00230353930965066	-0.00522560812532902	-0.00100484199356288	-3.08191010844894e-05
737	-0.181168273091316	0.243505731225014	-19.2268829345703	0.00808603875339031	0.00548864435404539	0.00711201597005129	-0.00132951640989631
738	-0.181168273091316	0.243505731225014	-19.3567523956299	-0.00230353930965066	0.00841071270406246	0.00354059832170606	0.01100810803473
739	0.468180358409882	0.568180024623871	-19.0320796966553	-0.00132951640989631	0.00970941036939621	0.00354059832170606	0.00613799272105098
740	1.7668776512146	-0.405842900276184	-19.0970134735107	0.00126787810586393	-0.000680167751852423	-0.00295288790948689	-0.00132951640989631
741	-0.181168273091316	-0.405842900276184	-19.2268829345703	0.00711201597005129	0.00613799272105098	0.00289124972186983	-0.00165419070981443
742	-0.181168273091316	0.568180024623871	-19.421688079834	0.00613799272105098	0.00548864435404539	-0.00392691092565656	-0.000680167751852423
743	1.7668776512146	-0.405842900276184	-19.0320796966553	-0.0100957229733467	0.00451462110504508	0.00386527273803949	-0.000355493422830477
744	2.41622614860535	-0.405842900276184	-18.707405090332	0.00321592413820326	0.00191722682211548	-0.00522560812532902	0.00191722682211548
745	0.468180358409882	0.892854392528534	-18.8372745513916	-0.0026282137259841	0.00418994715437293	0.00191722682211548	-0.00197886489331722
746	0.468180358409882	-0.0811685770750046	-19.0320796966553	0.00418994715437293	0.00159255252219737	0.00191722682211548	-0.00327756232582033
747	-0.181168273091316	0.568180024623871	-19.4866237640381	-3.08191010844894e-05	0.000293855206109583	-3.08191010844894e-05	0.00191722682211548
748	1.11752903461456	-0.405842900276184	-19.3567523956299	-0.00360223650932312	-0.00522560812532902	-0.00327756232582033	0.00191722682211548
749	1.7668776512146	-1.05519151687622	-19.0970134735107	-0.00392691092565656	0.0022419011220336	-0.00814767740666866	0.00126787810586393
750	-0.181168273091316	-0.405842900276184	-19.0320796966553	-0.00165419070981443	-0.000355493422830477	-0.00977104809135199	-0.00197886489331722
751	1.11752903461456	0.568180024623871	-18.9671440124512	0.00451462110504508	-0.00490093370899558	-0.000355493422830477	-0.00619963090866804
752	-0.181168273091316	-0.0811685770750046	-19.2918186187744	0.00646266713738441	-0.00652430532500148	-0.00555028254166245	-0.00425158534198999
753	-0.181168273091316	-1.05519151687622	-19.1619491577148	-0.00197886489331722	-0.000355493422830477	-0.00100484199356288	-0.00295288790948689
754	1.11752903461456	-1.70454013347626	-19.2268829345703	-0.00132951640989631	-0.00360223650932312	-0.00717365415766835	-3.08191010844894e-05
755	1.7668776512146	-0.730517208576202	-19.2918186187744	0.00191722682211548	-0.00749832857400179	-0.00295288790948689	0.00159255252219737
756	0.468180358409882	-1.05519151687622	-19.1619491577148	0.00516396993771195	-0.0123684434220195	0.00321592413820326	-0.00327756232582033
757	0.468180358409882	-1.05519151687622	-18.9022083282471	0.00451462110504508	-0.00522560812532902	0.00581331877037883	-0.00295288790948689
758	1.7668776512146	-1.70454013347626	-19.2268829345703	-0.00490093370899558	0.00289124972186983	0.00126787810586393	0.00548864435404539
759	1.7668776512146	-1.70454013347626	-19.2918186187744	-0.00230353930965066	0.000293855206109583	-0.00295288790948689	-0.0026282137259841
760	-0.830516874790192	-0.730517208576202	-19.0970134735107	-0.00360223650932312	-0.0149658378213644	-0.00457625929266214	-3.08191010844894e-05
761	1.7668776512146	-0.0811685770750046	-19.1619491577148	0.00256657530553639	0.00126787810586393	-0.0104203969240189	-0.00230353930965066
762	1.11752903461456	-1.05519151687622	-19.1619491577148	0.00386527273803949	-0.00912170019000769	-0.0026282137259841	0.00256657530553639
763	0.468180358409882	-0.0811685770750046	-18.9022083282471	-0.00749832857400179	0.0022419011220336	-0.000355493422830477	0.00841071270406246
764	1.11752903461456	-0.0811685770750046	-19.1619491577148	-3.08191010844894e-05	0.00159255252219737	0.00126787810586393	-0.0026282137259841
765	1.7668776512146	-0.405842900276184	-19.2268829345703	-0.00100484199356288	-0.000355493422830477	-0.00879702530801296	0.000618529506027699
766	0.468180358409882	0.568180024623871	-19.2918186187744	0.00451462110504508	0.00191722682211548	0.00256657530553639	-0.00652430532500148
767	1.7668776512146	-0.405842900276184	-19.2268829345703	0.00906006153672934	0.00743668992072344	-0.00490093370899558	-0.00425158534198999
768	1.7668776512146	-0.405842900276184	-19.0320796966553	-0.00132951640989631	0.00354059832170606	-3.08191010844894e-05	0.00743668992072344
769	-0.181168273091316	-0.730517208576202	-18.707405090332	-0.00327756232582033	0.00873538758605719	-0.0123684434220195	0.00581331877037883
770	-0.181168273091316	0.568180024623871	-19.2918186187744	-0.00490093370899558	0.00711201597005129	-0.00847235135734081	-0.0113944197073579
771	-0.181168273091316	0.892854392528534	-19.2268829345703	0.00191722682211548	-3.08191010844894e-05	-0.0100957229733467	-0.00197886489331722
772	0.468180358409882	-0.405842900276184	-19.1619491577148	0.00354059832170606	-3.08191010844894e-05	0.0155535480007529	-0.00360223650932312
773	-1.47986555099487	0.892854392528534	-19.2268829345703	-0.00522560812532902	0.00516396993771195	0.0116574559360743	0.00191722682211548
774	-0.181168273091316	-0.405842900276184	-18.9671440124512	-0.00457625929266214	0.00483929552137852	0.00159255252219737	0.00451462110504508
775	0.468180358409882	-0.0811685770750046	-19.2918186187744	-3.08191010844894e-05	-0.00132951640989631	0.00191722682211548	-0.00555028254166245
776	-0.181168273091316	-0.0811685770750046	-19.0320796966553	-0.00457625929266214	0.00289124972186983	-0.00457625929266214	-0.00360223650932312
777	-1.47986555099487	0.243505731225014	-19.2918186187744	-0.0104203969240189	-0.000355493422830477	0.000943203864153475	-3.08191010844894e-05
778	-0.830516874790192	-0.405842900276184	-19.2268829345703	-0.0104203969240189	0.00970941036939621	0.00126787810586393	0.00159255252219737
779	-2.12921404838562	-0.0811685770750046	-19.0320796966553	-0.00132951640989631	0.00256657530553639	0.000618529506027699	0.00613799272105098
780	-1.47986555099487	0.568180024623871	-19.2268829345703	-0.00912170019000769	0.00289124972186983	0.000943203864153475	0.000943203864153475
781	-2.77856278419495	0.568180024623871	-19.1619491577148	-0.00327756232582033	0.000618529506027699	-0.000355493422830477	-0.000680167751852423
782	-0.181168273091316	-0.730517208576202	-19.0320796966553	-0.0104203969240189	-0.0026282137259841	0.00646266713738441	0.000943203864153475
783	-2.77856278419495	1.21752870082855	-19.421688079834	-0.0113944197073579	0.00678734155371785	0.00354059832170606	0.00678734155371785
784	-1.47986555099487	0.568180024623871	-19.0320796966553	-0.00522560812532902	0.00548864435404539	-0.00100484199356288	0.0106834331527352
785	0.468180358409882	-0.405842900276184	-19.0320796966553	-0.00425158534198999	0.00191722682211548	-0.00392691092565656	-0.00912170019000769
786	-0.181168273091316	-0.405842900276184	-18.9671440124512	-0.00132951640989631	-0.00165419070981443	-0.00425158534198999	0.00321592413820326
787	0.468180358409882	0.243505731225014	-18.7723388671875	0.00289124972186983	-0.0026282137259841	-0.00555028254166245	-3.08191010844894e-05
788	0.468180358409882	-0.730517208576202	-19.5515575408936	-0.00230353930965066	0.0136055024340749	0.00159255252219737	0.00678734155371785
789	-0.830516874790192	0.892854392528534	-19.421688079834	-0.00555028254166245	0.000618529506027699	-0.0026282137259841	-0.00652430532500148
790	0.468180358409882	0.243505731225014	-19.2918186187744	0.0022419011220336	-0.00165419070981443	-0.00197886489331722	-0.00782300252467394
791	1.11752903461456	-0.405842900276184	-19.2268829345703	0.00321592413820326	-0.00230353930965066	-0.00230353930965066	-0.00295288790948689
792	-0.830516874790192	-0.730517208576202	-18.8372745513916	0.00418994715437293	0.00321592413820326	-0.00652430532500148	-0.00522560812532902
793	0.468180358409882	0.243505731225014	-18.9671440124512	-0.00360223650932312	0.00289124972186983	-0.00490093370899558	-0.0026282137259841
794	-0.181168273091316	0.568180024623871	-19.3567523956299	-0.00684897974133492	0.00386527273803949	-0.0026282137259841	0.00678734155371785
795	1.7668776512146	-0.730517208576202	-19.7463626861572	-0.00490093370899558	-0.000355493422830477	-0.00392691092565656	-0.00327756232582033
796	1.11752903461456	-0.405842900276184	-19.2268829345703	0.00711201597005129	-0.00230353930965066	0.00776136433705688	0.00289124972186983
797	1.7668776512146	-0.405842900276184	-19.1619491577148	0.00418994715437293	0.00516396993771195	-0.00360223650932312	-0.00360223650932312
798	1.11752903461456	-0.405842900276184	-18.9671440124512	-0.00912170019000769	0.000293855206109583	0.000293855206109583	0.00451462110504508
799	0.468180358409882	0.243505731225014	-18.7723388671875	-0.00912170019000769	0.00354059832170606	-0.00782300252467394	0.00159255252219737
800	-0.181168273091316	1.21752870082855	-19.1619491577148	-0.00100484199356288	-3.08191010844894e-05	-0.00749832857400179	-0.00100484199356288
801	3.06557488441467	-0.405842900276184	-19.0970134735107	0.00613799272105098	-0.000680167751852423	-0.0026282137259841	-0.000680167751852423
802	-0.181168273091316	0.892854392528534	-19.4866237640381	0.00386527273803949	0.00289124972186983	-0.000355493422830477	-0.0026282137259841
803	1.7668776512146	-0.0811685770750046	-19.0320796966553	0.00321592413820326	0.00451462110504508	0.00418994715437293	0.00743668992072344
804	1.11752903461456	-0.0811685770750046	-19.3567523956299	-0.00717365415766835	0.00386527273803949	0.00126787810586393	-0.00100484199356288
805	-0.181168273091316	0.568180024623871	-19.3567523956299	-0.00197886489331722	-0.00295288790948689	-0.0107450718060136	-0.000355493422830477
806	-0.181168273091316	1.21752870082855	-19.421688079834	0.00126787810586393	-0.00522560812532902	-0.000680167751852423	-0.0143164889886975
807	0.468180358409882	0.568180024623871	-19.6814270019531	0.00516396993771195	0.00256657530553639	0.000943203864153475	-0.00360223650932312
808	2.41622614860535	-0.0811685770750046	-19.5515575408936	-3.08191010844894e-05	0.01100810803473	0.00678734155371785	0.0103587592020631
809	1.7668776512146	-0.730517208576202	-19.2268829345703	-0.00327756232582033	-0.00587495695799589	-0.0026282137259841	0.00581331877037883
810	0.468180358409882	0.892854392528534	-19.421688079834	-0.00425158534198999	-0.00327756232582033	-0.00555028254166245	-0.00587495695799589
811	1.11752903461456	-0.405842900276184	-19.0320796966553	0.00289124972186983	-0.00619963090866804	-0.00522560812532902	-0.00230353930965066
812	0.468180358409882	0.568180024623871	-19.2918186187744	0.0116574559360743	0.00126787810586393	-0.00392691092565656	-0.000355493422830477
813	1.11752903461456	-0.405842900276184	-19.421688079834	0.00191722682211548	0.00451462110504508	0.00451462110504508	0.00451462110504508
814	-0.181168273091316	0.568180024623871	-19.421688079834	-0.00295288790948689	0.0103587592020631	-0.000680167751852423	0.00289124972186983
815	1.11752903461456	1.21752870082855	-19.3567523956299	0.000943203864153475	-0.00717365415766835	-0.00490093370899558	-0.00197886489331722
816	1.11752903461456	-0.405842900276184	-19.0970134735107	0.00646266713738441	0.00256657530553639	0.00516396993771195	-0.000355493422830477
817	1.11752903461456	-0.0811685770750046	-18.7723388671875	-0.000355493422830477	-3.08191010844894e-05	-0.00230353930965066	-0.00100484199356288
818	1.11752903461456	0.243505731225014	-19.2268829345703	0.00126787810586393	0.0022419011220336	0.00581331877037883	-3.08191010844894e-05
819	-0.830516874790192	0.568180024623871	-19.421688079834	-0.00490093370899558	0.00289124972186983	-0.00165419070981443	-0.00100484199356288
820	2.41622614860535	-0.0811685770750046	-19.2918186187744	-0.00555028254166245	-0.00100484199356288	-0.0152905117720366	-0.00490093370899558
821	1.7668776512146	-0.405842900276184	-18.9671440124512	0.00256657530553639	0.00516396993771195	0.00126787810586393	-0.00522560812532902
822	1.7668776512146	-0.405842900276184	-19.2268829345703	0.00776136433705688	-0.00165419070981443	0.00451462110504508	0.0022419011220336
823	-0.830516874790192	-0.0811685770750046	-18.7723388671875	0.00581331877037883	0.00711201597005129	0.00256657530553639	-0.000355493422830477
824	1.11752903461456	-0.405842900276184	-19.0320796966553	-0.00327756232582033	-0.00100484199356288	-0.00165419070981443	0.00548864435404539
825	2.41622614860535	-0.730517208576202	-19.0970134735107	-0.00555028254166245	-0.00457625929266214	0.00126787810586393	-0.00555028254166245
826	1.11752903461456	-1.37986588478088	-19.0970134735107	-0.00327756232582033	-0.00197886489331722	-0.00717365415766835	-0.00100484199356288
827	1.7668776512146	-1.05519151687622	-18.8372745513916	0.00256657530553639	-0.00295288790948689	0.00743668992072344	-0.00165419070981443
828	0.468180358409882	-1.70454013347626	-18.8372745513916	-0.00587495695799589	-0.0026282137259841	-0.00327756232582033	0.00126787810586393
829	0.468180358409882	-1.05519151687622	-18.8372745513916	-0.00457625929266214	0.00256657530553639	-0.00684897974133492	-0.00295288790948689
830	0.468180358409882	-0.730517208576202	-19.421688079834	0.00483929552137852	-0.00327756232582033	0.000293855206109583	0.000293855206109583
831	0.468180358409882	-0.730517208576202	-19.3567523956299	0.00938473641872406	-0.00847235135734081	-0.00977104809135199	-0.00814767740666866
832	-0.830516874790192	-1.05519151687622	-19.0320796966553	0.00256657530553639	-0.00392691092565656	0.00386527273803949	0.00321592413820326
833	1.7668776512146	-1.37986588478088	-18.9022083282471	0.00191722682211548	-0.0117190945893526	0.0022419011220336	0.00646266713738441
834	1.11752903461456	-1.05519151687622	-18.8372745513916	-0.00619963090866804	-0.00392691092565656	-0.0026282137259841	-3.08191010844894e-05
835	1.11752903461456	-0.405842900276184	-18.8372745513916	0.00516396993771195	-0.00749832857400179	-0.00587495695799589	-0.000355493422830477
836	-0.830516874790192	0.243505731225014	-19.0970134735107	-0.000680167751852423	-0.0104203969240189	0.000293855206109583	-0.00360223650932312
837	0.468180358409882	-0.0811685770750046	-19.0970134735107	0.00581331877037883	-0.00327756232582033	-0.00360223650932312	0.000943203864153475
838	-0.181168273091316	0.243505731225014	-19.3567523956299	-0.00392691092565656	0.00159255252219737	-0.00555028254166245	0.0116574559360743
839	-0.181168273091316	0.568180024623871	-19.2918186187744	-0.00490093370899558	-0.000680167751852423	-0.00392691092565656	0.00418994715437293
840	1.11752903461456	-0.0811685770750046	-18.7723388671875	0.00386527273803949	-0.000355493422830477	-0.0100957229733467	-0.00165419070981443
841	0.468180358409882	-0.405842900276184	-18.707405090332	0.00613799272105098	-0.00295288790948689	-0.00749832857400179	-0.00132951640989631
842	1.7668776512146	-0.0811685770750046	-19.0970134735107	0.00354059832170606	0.000618529506027699	-0.00490093370899558	0.00516396993771195
843	-0.830516874790192	0.568180024623871	-19.421688079834	-0.00327756232582033	0.00289124972186983	-0.00327756232582033	-0.0026282137259841
844	-0.181168273091316	-0.0811685770750046	-19.0970134735107	-0.00197886489331722	0.00743668992072344	-0.00360223650932312	0.00483929552137852
845	1.11752903461456	-0.730517208576202	-19.0320796966553	0.00289124972186983	-0.00619963090866804	-0.00490093370899558	0.000293855206109583
846	-0.181168273091316	-0.730517208576202	-18.9671440124512	0.0022419011220336	0.00191722682211548	-0.00879702530801296	-0.00587495695799589
847	1.11752903461456	-0.405842900276184	-18.6424694061279	0.0103587592020631	-0.000680167751852423	-0.00295288790948689	0.00126787810586393
848	-0.181168273091316	0.568180024623871	-19.3567523956299	-0.00392691092565656	0.00256657530553639	-0.00522560812532902	-0.00230353930965066
849	-1.47986555099487	0.243505731225014	-19.421688079834	-0.0126931173726916	0.00776136433705688	-0.00522560812532902	0.00256657530553639
850	0.468180358409882	-0.405842900276184	-19.1619491577148	-3.08191010844894e-05	0.000618529506027699	-0.00717365415766835	0.00418994715437293
851	-0.830516874790192	0.892854392528534	-19.2268829345703	0.00159255252219737	0.00354059832170606	0.00354059832170606	-0.00230353930965066
852	-0.181168273091316	0.243505731225014	-18.7723388671875	0.00354059832170606	-0.00132951640989631	0.00548864435404539	0.00191722682211548
853	-1.47986555099487	0.568180024623871	-18.5125999450684	-0.00360223650932312	0.00711201597005129	0.000293855206109583	0.00159255252219737
854	0.468180358409882	-0.405842900276184	-19.1619491577148	-0.00717365415766835	-0.000680167751852423	-0.00197886489331722	0.00321592413820326
855	-1.47986555099487	0.892854392528534	-19.421688079834	-0.00230353930965066	0.00354059832170606	-0.0110697457566857	0.00126787810586393
856	-2.12921404838562	0.243505731225014	-19.2918186187744	-0.00587495695799589	0.00548864435404539	0.00321592413820326	0.000943203864153475
857	-2.77856278419495	0.568180024623871	-19.2268829345703	-0.00814767740666866	0.00159255252219737	0.00906006153672934	0.00743668992072344
858	-2.77856278419495	0.243505731225014	-19.2268829345703	-0.00782300252467394	0.00256657530553639	-0.00392691092565656	0.00678734155371785
859	-1.47986555099487	1.21752870082855	-19.0970134735107	-0.0113944197073579	-0.000680167751852423	-0.00717365415766835	-0.00295288790948689
860	-0.830516874790192	-0.730517208576202	-19.0320796966553	-0.00100484199356288	0.00289124972186983	-0.00490093370899558	0.00483929552137852
861	-2.12921404838562	0.892854392528534	-19.421688079834	-0.0130177913233638	0.0022419011220336	0.00646266713738441	-0.00847235135734081
862	-0.830516874790192	-0.405842900276184	-18.7723388671875	-0.00327756232582033	0.00418994715437293	-0.00782300252467394	-3.08191010844894e-05
863	-2.12921404838562	0.892854392528534	-19.3567523956299	-0.00912170019000769	0.0022419011220336	-0.00555028254166245	0.00386527273803949
864	-2.77856278419495	0.243505731225014	-19.1619491577148	-0.0117190945893526	0.00548864435404539	-0.0104203969240189	0.00873538758605719
865	-2.77856278419495	0.892854392528534	-18.9022083282471	-0.00197886489331722	-0.00522560812532902	-0.000355493422830477	-0.00522560812532902
866	-1.47986555099487	-0.405842900276184	-19.0320796966553	-0.0026282137259841	0.00289124972186983	-0.00360223650932312	-0.00490093370899558
867	-0.830516874790192	0.568180024623871	-19.421688079834	-0.00197886489331722	0.0022419011220336	-0.00100484199356288	0.00159255252219737
868	-1.47986555099487	0.568180024623871	-19.2918186187744	-0.000680167751852423	0.00581331877037883	0.0126314787194133	-0.00522560812532902
869	1.11752903461456	-0.730517208576202	-19.1619491577148	-0.00522560812532902	0.00711201597005129	-0.00555028254166245	0.000293855206109583
870	-0.181168273091316	-0.405842900276184	-18.9671440124512	-0.00327756232582033	0.00321592413820326	-0.00879702530801296	0.000618529506027699
871	0.468180358409882	0.892854392528534	-19.0320796966553	0.00451462110504508	0.000618529506027699	0.000293855206109583	-0.00392691092565656
872	1.7668776512146	-0.405842900276184	-19.2268829345703	-0.00100484199356288	0.00613799272105098	0.00256657530553639	-0.00165419070981443
873	1.11752903461456	0.568180024623871	-19.421688079834	0.00159255252219737	0.00451462110504508	0.00418994715437293	0.00938473641872406
874	1.11752903461456	-0.0811685770750046	-19.2268829345703	0.00354059832170606	0.00841071270406246	-0.0107450718060136	0.00451462110504508
875	2.41622614860535	-0.0811685770750046	-19.0970134735107	-0.00100484199356288	-0.00132951640989631	0.000293855206109583	0.0022419011220336
876	1.11752903461456	0.568180024623871	-19.2918186187744	0.00256657530553639	-0.00684897974133492	-0.00165419070981443	-0.00490093370899558
877	-0.181168273091316	0.243505731225014	-19.2268829345703	-0.000355493422830477	0.000618529506027699	-0.00230353930965066	0.00451462110504508
878	1.7668776512146	0.892854392528534	-19.421688079834	-0.00360223650932312	0.0022419011220336	-0.00555028254166245	0.00386527273803949
879	2.41622614860535	-0.0811685770750046	-19.2268829345703	-0.00749832857400179	0.00483929552137852	-0.00230353930965066	0.0022419011220336
880	1.11752903461456	-0.0811685770750046	-18.9022083282471	0.00581331877037883	-0.00457625929266214	-0.00717365415766835	-0.00165419070981443
881	0.468180358409882	0.243505731225014	-19.4866237640381	0.00581331877037883	-0.00652430532500148	-0.0026282137259841	-0.00392691092565656
882	0.468180358409882	0.892854392528534	-19.2918186187744	-0.00165419070981443	0.00678734155371785	0.012956153601408	-0.00619963090866804
883	1.7668776512146	0.243505731225014	-18.9671440124512	0.00354059832170606	-3.08191010844894e-05	0.0142548503354192	0.00451462110504508
884	-0.181168273091316	0.892854392528534	-19.2268829345703	-0.00457625929266214	-0.000680167751852423	0.00256657530553639	0.000293855206109583
885	-0.181168273091316	0.568180024623871	-19.5515575408936	0.00159255252219737	0.00256657530553639	0.00483929552137852	-0.00100484199356288
886	-0.830516874790192	0.243505731225014	-19.6814270019531	0.00841071270406246	-0.00912170019000769	-0.00555028254166245	-0.00392691092565656
887	-0.181168273091316	0.568180024623871	-19.4866237640381	0.000618529506027699	0.00581331877037883	0.00386527273803949	0.00126787810586393
888	-0.181168273091316	0.568180024623871	-19.421688079834	0.0022419011220336	0.00386527273803949	0.00970941036939621	-0.00165419070981443
889	1.11752903461456	-0.405842900276184	-18.8372745513916	-0.00652430532500148	0.00906006153672934	0.00354059832170606	-0.0026282137259841
890	0.468180358409882	0.568180024623871	-19.421688079834	-3.08191010844894e-05	-3.08191010844894e-05	-0.0110697457566857	-0.00717365415766835
891	1.7668776512146	-0.405842900276184	-19.0970134735107	0.00289124972186983	-0.00100484199356288	-0.0026282137259841	-0.00490093370899558
892	1.7668776512146	-0.405842900276184	-19.2918186187744	0.00191722682211548	-0.000355493422830477	-0.000680167751852423	-0.00392691092565656
893	-0.181168273091316	0.243505731225014	-19.3567523956299	-3.08191010844894e-05	0.00776136433705688	-0.00717365415766835	0.00451462110504508
894	0.468180358409882	-0.730517208576202	-18.8372745513916	0.00548864435404539	-0.00100484199356288	-0.00165419070981443	0.00418994715437293
895	0.468180358409882	-0.0811685770750046	-18.7723388671875	0.000943203864153475	0.00483929552137852	0.00191722682211548	0.00126787810586393
896	2.41622614860535	0.243505731225014	-19.421688079834	0.00808603875339031	-0.000680167751852423	-0.00587495695799589	0.00191722682211548
897	-0.181168273091316	0.892854392528534	-19.4866237640381	0.00159255252219737	0.00354059832170606	0.00418994715437293	-3.08191010844894e-05
898	0.468180358409882	0.243505731225014	-19.3567523956299	-0.00327756232582033	0.00808603875339031	0.00289124972186983	0.0022419011220336
899	1.11752903461456	-0.0811685770750046	-19.421688079834	-0.000680167751852423	0.00386527273803949	0.00191722682211548	0.000293855206109583
900	1.11752903461456	-0.730517208576202	-18.8372745513916	0.00516396993771195	-0.00522560812532902	-0.00652430532500148	0.000293855206109583
901	-0.181168273091316	0.568180024623871	-18.9671440124512	0.00321592413820326	-0.0026282137259841	-0.00555028254166245	-0.00360223650932312
902	-0.830516874790192	0.892854392528534	-19.2918186187744	-0.000680167751852423	0.000943203864153475	-0.00490093370899558	-0.00197886489331722
903	1.7668776512146	-1.37986588478088	-19.1619491577148	0.00451462110504508	0.00256657530553639	-3.08191010844894e-05	-0.00197886489331722
904	1.11752903461456	-0.730517208576202	-19.2268829345703	0.00289124972186983	-0.00717365415766835	-0.00392691092565656	-0.00782300252467394
905	1.7668776512146	-0.730517208576202	-19.0970134735107	-0.00295288790948689	-0.00165419070981443	-0.00327756232582033	-0.00912170019000769
906	1.7668776512146	-1.37986588478088	-18.9022083282471	0.00451462110504508	-0.00782300252467394	-0.0126931173726916	-0.00392691092565656
907	2.41622614860535	-1.70454013347626	-18.707405090332	0.000293855206109583	-0.00782300252467394	-0.00327756232582033	-0.00392691092565656
908	-0.181168273091316	-0.730517208576202	-19.1619491577148	0.000293855206109583	0.00159255252219737	0.000618529506027699	0.00418994715437293
909	0.468180358409882	-0.730517208576202	-19.4866237640381	-0.00360223650932312	-0.00132951640989631	0.000293855206109583	0.00386527273803949
910	-0.181168273091316	-0.730517208576202	-19.3567523956299	-0.00652430532500148	-0.0130177913233638	-0.00912170019000769	0.00483929552137852
911	2.41622614860535	-1.70454013347626	-19.0320796966553	0.000618529506027699	-0.0117190945893526	-0.0136671401560307	-0.00587495695799589
912	1.7668776512146	-1.37986588478088	-18.707405090332	0.00646266713738441	-0.00717365415766835	0.00191722682211548	0.0022419011220336
913	2.41622614860535	-2.02921438217163	-18.9671440124512	0.00386527273803949	-0.00392691092565656	0.000618529506027699	-0.00197886489331722
914	-0.181168273091316	-0.405842900276184	-19.4866237640381	-0.00132951640989631	-0.00782300252467394	0.00354059832170606	0.00159255252219737
915	-0.181168273091316	-0.730517208576202	-19.0320796966553	0.00841071270406246	-0.00912170019000769	-0.00717365415766835	-0.000680167751852423
916	1.7668776512146	-1.05519151687622	-19.0320796966553	0.00159255252219737	-0.0126931173726916	0.00126787810586393	-0.00749832857400179
917	1.11752903461456	-1.37986588478088	-18.8372745513916	0.00548864435404539	-0.00782300252467394	-0.0026282137259841	0.000943203864153475
918	-0.181168273091316	-0.0811685770750046	-18.707405090332	0.00743668992072344	0.00418994715437293	-0.00327756232582033	0.00970941036939621
919	-0.181168273091316	-0.0811685770750046	-18.9671440124512	-3.08191010844894e-05	-0.00782300252467394	-0.0026282137259841	0.000293855206109583
920	1.11752903461456	-1.05519151687622	-19.1619491577148	-0.00555028254166245	0.00516396993771195	-0.00490093370899558	-0.00392691092565656
921	0.468180358409882	-0.730517208576202	-19.0970134735107	-0.00230353930965066	0.000293855206109583	-0.00684897974133492	-0.00392691092565656
922	-0.830516874790192	-0.0811685770750046	-19.3567523956299	-0.00977104809135199	0.00743668992072344	0.00321592413820326	0.00126787810586393
923	1.11752903461456	-0.405842900276184	-18.9022083282471	0.00711201597005129	0.00841071270406246	0.00548864435404539	0.0132808275520802
924	-0.181168273091316	0.892854392528534	-19.1619491577148	-0.00197886489331722	0.00386527273803949	-0.0130177913233638	-0.00490093370899558
925	-1.47986555099487	0.892854392528534	-19.0320796966553	-0.00197886489331722	-0.000355493422830477	-0.0104203969240189	0.000293855206109583
926	0.468180358409882	0.892854392528534	-19.3567523956299	0.000943203864153475	-0.00782300252467394	-0.0110697457566857	-0.00295288790948689
927	-0.181168273091316	0.568180024623871	-19.1619491577148	0.00321592413820326	0.00289124972186983	0.00354059832170606	-0.00132951640989631
928	-0.181168273091316	0.243505731225014	-19.0320796966553	-0.00749832857400179	0.00386527273803949	0.00581331877037883	-0.00100484199356288
929	-1.47986555099487	0.892854392528534	-19.3567523956299	-0.00555028254166245	-0.00425158534198999	0.00548864435404539	0.00354059832170606
930	0.468180358409882	-0.405842900276184	-18.9022083282471	-0.0104203969240189	-0.00327756232582033	-0.00197886489331722	0.00613799272105098
931	-0.830516874790192	-0.0811685770750046	-19.0320796966553	0.0022419011220336	-0.00490093370899558	0.0106834331527352	-0.00814767740666866
932	-1.47986555099487	0.892854392528534	-19.3567523956299	0.000293855206109583	0.00126787810586393	-0.00295288790948689	0.00451462110504508
933	-1.47986555099487	-0.405842900276184	-19.1619491577148	0.00289124972186983	0.00354059832170606	-0.00782300252467394	0.00711201597005129
934	-1.47986555099487	0.568180024623871	-19.3567523956299	-0.0133424662053585	0.00354059832170606	-0.00652430532500148	0.00678734155371785
935	-4.07726001739502	0.892854392528534	-19.2268829345703	-0.0110697457566857	0.00613799272105098	-0.00197886489331722	-0.00587495695799589
936	-3.42791152000427	0.568180024623871	-19.0320796966553	-0.00165419070981443	0.00451462110504508	-0.000680167751852423	-0.00295288790948689
937	-2.77856278419495	0.568180024623871	-19.0970134735107	-0.0026282137259841	0.00516396993771195	-0.00132951640989631	-0.00165419070981443
938	-2.77856278419495	0.892854392528534	-19.0320796966553	-0.0130177913233638	0.00581331877037883	0.000943203864153475	0.0126314787194133
939	-0.830516874790192	-0.0811685770750046	-19.2268829345703	-0.00782300252467394	-0.00457625929266214	-0.00230353930965066	-0.00814767740666866
940	-0.181168273091316	-0.405842900276184	-18.9671440124512	-0.00490093370899558	0.00711201597005129	-0.00165419070981443	0.000618529506027699
941	-1.47986555099487	0.568180024623871	-18.9022083282471	-0.000355493422830477	-0.00652430532500148	0.00159255252219737	-0.00912170019000769
942	-0.830516874790192	0.568180024623871	-19.1619491577148	-0.00749832857400179	-0.000355493422830477	0.00548864435404539	0.000293855206109583
943	1.11752903461456	-0.730517208576202	-18.9671440124512	0.00191722682211548	0.00354059832170606	0.000943203864153475	0.00386527273803949
944	0.468180358409882	-0.0811685770750046	-19.2918186187744	-0.00652430532500148	0.00808603875339031	-0.00587495695799589	0.00126787810586393
945	0.468180358409882	0.243505731225014	-19.1619491577148	-0.000680167751852423	0.00548864435404539	-0.00295288790948689	-0.00295288790948689
946	-0.181168273091316	1.21752870082855	-19.1619491577148	0.00256657530553639	-0.00619963090866804	-0.0117190945893526	-0.00392691092565656
947	0.468180358409882	0.568180024623871	-19.0320796966553	0.00191722682211548	0.00256657530553639	-0.00327756232582033	-0.00197886489331722
948	-0.181168273091316	1.21752870082855	-18.6424694061279	0.00451462110504508	0.00354059832170606	-3.08191010844894e-05	0.00126787810586393
949	1.7668776512146	-0.0811685770750046	-19.2268829345703	-0.00749832857400179	0.00516396993771195	-0.00392691092565656	-0.00327756232582033
950	-0.181168273091316	-0.0811685770750046	-19.3567523956299	-0.000355493422830477	0.00483929552137852	0.000293855206109583	-0.00327756232582033
951	-0.830516874790192	0.243505731225014	-19.0970134735107	0.0100340843200684	-0.00425158534198999	-0.0136671401560307	0.000618529506027699
952	1.7668776512146	-0.0811685770750046	-19.0970134735107	-0.000680167751852423	0.00191722682211548	0.00841071270406246	-0.00197886489331722
953	-0.181168273091316	0.243505731225014	-18.6424694061279	0.0022419011220336	0.00418994715437293	-0.00230353930965066	0.0106834331527352
954	1.11752903461456	-0.405842900276184	-18.9671440124512	-3.08191010844894e-05	0.00841071270406246	-0.00360223650932312	-0.00197886489331722
955	1.7668776512146	-0.405842900276184	-19.2268829345703	-0.00197886489331722	0.00354059832170606	-0.00847235135734081	-0.00100484199356288
956	1.11752903461456	-0.405842900276184	-19.6164932250977	0.00808603875339031	-0.00490093370899558	-0.00587495695799589	-0.00522560812532902
957	1.7668776512146	-0.405842900276184	-19.5515575408936	-0.00230353930965066	0.00386527273803949	0.00613799272105098	-0.000680167751852423
958	1.11752903461456	-0.405842900276184	-19.1619491577148	-0.00327756232582033	0.00418994715437293	0.00256657530553639	-0.00132951640989631
959	1.11752903461456	-0.0811685770750046	-19.2268829345703	-0.00457625929266214	-0.000680167751852423	-0.00100484199356288	-0.00165419070981443
960	0.468180358409882	0.568180024623871	-19.3567523956299	-0.00847235135734081	-0.000680167751852423	-0.00977104809135199	-0.000355493422830477
961	-0.181168273091316	1.54220294952393	-19.7463626861572	0.00613799272105098	0.000293855206109583	-0.00912170019000769	-0.00619963090866804
962	2.41622614860535	-0.405842900276184	-19.2918186187744	0.00289124972186983	-3.08191010844894e-05	-0.00392691092565656	0.00354059832170606
963	-0.181168273091316	1.21752870082855	-19.2918186187744	0.00386527273803949	-0.00100484199356288	-0.00425158534198999	0.00354059832170606
964	1.7668776512146	-0.730517208576202	-18.9671440124512	-0.000355493422830477	-0.00457625929266214	0.00126787810586393	0.00418994715437293
965	-0.181168273091316	0.243505731225014	-18.8372745513916	-0.00652430532500148	0.000618529506027699	-0.00555028254166245	0.00159255252219737
966	2.41622614860535	-0.0811685770750046	-19.0970134735107	0.00354059832170606	0.00159255252219737	-0.0123684434220195	-0.0026282137259841
967	1.7668776512146	-0.405842900276184	-19.4866237640381	0.00159255252219737	0.000293855206109583	0.00873538758605719	0.00256657530553639
968	2.41622614860535	-0.730517208576202	-19.2268829345703	0.00418994715437293	0.00646266713738441	-0.00522560812532902	0.00191722682211548
969	1.7668776512146	-0.405842900276184	-18.7723388671875	0.00354059832170606	0.00646266713738441	-0.00295288790948689	-0.00230353930965066
970	-0.181168273091316	0.568180024623871	-18.9671440124512	-0.00100484199356288	0.0022419011220336	0.000618529506027699	0.00678734155371785
971	-0.830516874790192	1.21752870082855	-18.9671440124512	0.00841071270406246	0.00126787810586393	-0.00295288790948689	-0.00814767740666866
972	1.11752903461456	-1.37986588478088	-18.7723388671875	0.00483929552137852	0.00386527273803949	0.00418994715437293	-0.0026282137259841
973	-0.830516874790192	0.568180024623871	-19.6164932250977	0.00451462110504508	0.00256657530553639	-0.00425158534198999	0.000943203864153475
974	-0.181168273091316	0.568180024623871	-19.2918186187744	-0.00132951640989631	0.00711201597005129	-0.00814767740666866	0.00159255252219737
975	1.11752903461456	-1.05519151687622	-18.9671440124512	0.00386527273803949	-0.00100484199356288	-0.0156151866540313	-0.00490093370899558
976	1.11752903461456	-0.730517208576202	-18.9022083282471	0.00159255252219737	-0.000680167751852423	-0.00749832857400179	0.00126787810586393
977	1.7668776512146	-1.37986588478088	-18.9022083282471	0.00126787810586393	-0.00197886489331722	-0.00132951640989631	-0.00100484199356288
978	0.468180358409882	-0.0811685770750046	-18.9022083282471	-0.000680167751852423	0.00516396993771195	0.00386527273803949	-0.00392691092565656
979	1.11752903461456	-0.0811685770750046	-19.4866237640381	-0.00132951640989631	0.00289124972186983	-0.0026282137259841	-0.00555028254166245
980	1.7668776512146	-1.37986588478088	-19.1619491577148	-0.00295288790948689	0.00451462110504508	0.000618529506027699	-0.00165419070981443
981	1.11752903461456	-1.70454013347626	-18.8372745513916	0.00483929552137852	-0.0107450718060136	-0.00132951640989631	-0.00652430532500148
982	1.11752903461456	-1.37986588478088	-18.9671440124512	0.000943203864153475	-0.00522560812532902	-0.00295288790948689	-0.00295288790948689
983	0.468180358409882	-1.05519151687622	-18.9671440124512	0.000618529506027699	-0.00327756232582033	-0.00327756232582033	0.00613799272105098
984	-0.181168273091316	-0.730517208576202	-19.1619491577148	-0.00230353930965066	-3.08191010844894e-05	0.00159255252219737	-0.00619963090866804
985	2.41622614860535	-1.70454013347626	-19.1619491577148	-0.00392691092565656	-0.00490093370899558	-0.0110697457566857	0.00548864435404539
986	-0.181168273091316	-1.05519151687622	-19.1619491577148	0.00581331877037883	-0.00782300252467394	0.00808603875339031	0.0022419011220336
987	1.11752903461456	-1.70454013347626	-19.0320796966553	0.00191722682211548	-0.00230353930965066	-0.00100484199356288	-0.00165419070981443
988	0.468180358409882	-0.730517208576202	-19.0970134735107	0.00711201597005129	-0.00132951640989631	-0.0026282137259841	0.00386527273803949
989	-0.830516874790192	-0.730517208576202	-18.9671440124512	-0.00587495695799589	-0.00425158534198999	-0.00977104809135199	0.00483929552137852
990	1.7668776512146	-1.37986588478088	-19.3567523956299	-0.0026282137259841	-0.00165419070981443	-0.00749832857400179	-0.00522560812532902
991	1.7668776512146	-1.05519151687622	-18.9022083282471	0.00386527273803949	0.000943203864153475	-0.0117190945893526	0.00256657530553639
992	-0.830516874790192	0.243505731225014	-19.0970134735107	0.000293855206109583	-0.00912170019000769	-0.00100484199356288	-0.00425158534198999
993	0.468180358409882	-1.05519151687622	-18.7723388671875	0.000943203864153475	0.00483929552137852	-0.00295288790948689	0.00516396993771195
994	-0.181168273091316	0.243505731225014	-18.9671440124512	0.000293855206109583	-0.00197886489331722	-0.00912170019000769	-0.0107450718060136
995	-0.830516874790192	0.243505731225014	-18.7723388671875	-0.00165419070981443	-0.00132951640989631	0.00386527273803949	0.00613799272105098
996	-0.181168273091316	0.243505731225014	-19.2268829345703	0.00321592413820326	0.000943203864153475	0.00321592413820326	-0.00295288790948689
997	-0.830516874790192	0.243505731225014	-19.2918186187744	0.00776136433705688	-0.00327756232582033	0.00548864435404539	0.00126787810586393
998	-0.181168273091316	0.892854392528534	-19.3567523956299	-0.00165419070981443	0.00873538758605719	0.00581331877037883	0.0123068047687411
999	0.468180358409882	-0.405842900276184	-18.9022083282471	0.00873538758605719	0.00451462110504508	-0.00912170019000769	0.00841071270406246
1000	1.7668776512146	-0.405842900276184	-18.707405090332	-0.00587495695799589	0.00451462110504508	-0.0113944197073579	0.00191722682211548
1001	1.11752903461456	-0.0811685770750046	-18.5125999450684	0.00191722682211548	-0.00327756232582033	-0.0120437685400248	-0.00717365415766835
1002	-0.181168273091316	-0.0811685770750046	-18.9671440124512	0.000618529506027699	0.00126787810586393	0.00581331877037883	-0.00327756232582033
1003	0.468180358409882	0.243505731225014	-19.2918186187744	-0.00425158534198999	0.0126314787194133	0.00126787810586393	-0.00587495695799589
1004	-0.830516874790192	0.568180024623871	-19.9411678314209	-0.00652430532500148	0.000618529506027699	-0.00327756232582033	-0.00230353930965066
1005	-2.77856278419495	0.892854392528534	-19.8762321472168	-0.00619963090866804	0.0103587592020631	-0.00165419070981443	-0.00360223650932312
1006	-1.47986555099487	-0.730517208576202	-18.7723388671875	-0.00295288790948689	0.00126787810586393	-0.00425158534198999	-0.00295288790948689
1007	-2.77856278419495	-0.0811685770750046	-18.7723388671875	-0.0100957229733467	0.00159255252219737	0.00451462110504508	-0.00197886489331722
1008	-2.12921404838562	0.568180024623871	-19.2918186187744	-0.0133424662053585	0.00483929552137852	0.000293855206109583	0.00581331877037883
1009	-3.42791152000427	0.568180024623871	-19.3567523956299	-0.00879702530801296	0.000293855206109583	0.000943203864153475	0.00321592413820326
1010	-2.12921404838562	-0.405842900276184	-19.1619491577148	-0.00457625929266214	0.00613799272105098	0.00646266713738441	0.00548864435404539
1011	-0.830516874790192	-0.730517208576202	-19.0970134735107	-0.00132951640989631	0.00646266713738441	0.00418994715437293	-0.00619963090866804
1012	-3.42791152000427	0.892854392528534	-18.9022083282471	-0.00522560812532902	0.000293855206109583	-0.000680167751852423	0.00289124972186983
1013	-0.830516874790192	-0.405842900276184	-18.7723388671875	-0.00555028254166245	-0.000355493422830477	0.00191722682211548	0.00289124972186983
1014	-0.830516874790192	-0.405842900276184	-19.0970134735107	-0.00814767740666866	0.00646266713738441	-0.0130177913233638	0.00613799272105098
1015	0.468180358409882	0.568180024623871	-19.4866237640381	-0.00327756232582033	-0.00230353930965066	-0.0107450718060136	0.000293855206109583
1016	-0.830516874790192	0.892854392528534	-19.2918186187744	-3.08191010844894e-05	-0.00100484199356288	-0.00944637414067984	0.000293855206109583
1017	1.11752903461456	0.243505731225014	-19.0320796966553	0.0022419011220336	0.00548864435404539	0.000943203864153475	0.00126787810586393
1018	0.468180358409882	0.243505731225014	-18.5775356292725	-0.00457625929266214	0.00938473641872406	0.00159255252219737	0.00776136433705688
1019	1.7668776512146	-0.405842900276184	-18.9022083282471	0.00191722682211548	0.00548864435404539	-0.0126931173726916	0.00451462110504508
1020	-0.830516874790192	0.892854392528534	-19.2918186187744	-0.00490093370899558	0.000293855206109583	-0.0026282137259841	-0.000680167751852423
1021	-0.181168273091316	0.892854392528534	-19.2918186187744	0.000943203864153475	-0.000355493422830477	-0.00749832857400179	-0.0026282137259841
1022	-0.181168273091316	0.892854392528534	-19.2918186187744	0.00321592413820326	0.00321592413820326	0.00516396993771195	-3.08191010844894e-05
1023	1.7668776512146	-0.405842900276184	-19.0320796966553	-0.00879702530801296	0.00548864435404539	-0.00295288790948689	0.0113327819854021
1024	1.7668776512146	-0.0811685770750046	-19.2268829345703	0.00483929552137852	0.00321592413820326	0.00126787810586393	0.00386527273803949
1025	0.468180358409882	0.568180024623871	-19.0970134735107	-0.00425158534198999	-0.00749832857400179	-0.00652430532500148	-0.00295288790948689
1026	-0.830516874790192	0.892854392528534	-19.3567523956299	0.00516396993771195	-0.0026282137259841	-0.00360223650932312	-0.000355493422830477
1027	-0.181168273091316	0.568180024623871	-19.1619491577148	0.00256657530553639	-0.00684897974133492	-0.00295288790948689	0.000618529506027699
1028	0.468180358409882	0.568180024623871	-19.2268829345703	-0.0026282137259841	0.00483929552137852	0.000943203864153475	-0.00684897974133492
1029	-0.181168273091316	0.568180024623871	-19.421688079834	-0.00165419070981443	-0.00392691092565656	-0.00619963090866804	0.000293855206109583
1030	1.11752903461456	-0.730517208576202	-19.0320796966553	0.0022419011220336	0.00581331877037883	0.00256657530553639	-3.08191010844894e-05
1031	-0.181168273091316	0.243505731225014	-19.1619491577148	0.00613799272105098	-0.00392691092565656	-0.00165419070981443	-0.0107450718060136
1032	1.7668776512146	-0.405842900276184	-19.421688079834	-0.00490093370899558	-0.00619963090866804	0.00516396993771195	-0.00425158534198999
1033	-0.181168273091316	0.568180024623871	-19.6814270019531	-0.00295288790948689	0.0106834331527352	-3.08191010844894e-05	0.00678734155371785
1034	1.7668776512146	-0.730517208576202	-19.2918186187744	-0.00132951640989631	0.000943203864153475	0.00159255252219737	0.00483929552137852
1035	1.7668776512146	-0.405842900276184	-19.2268829345703	0.00483929552137852	0.00256657530553639	-0.00684897974133492	-0.00197886489331722
1036	1.7668776512146	-0.730517208576202	-19.2268829345703	0.00386527273803949	-0.00652430532500148	-0.0113944197073579	0.0022419011220336
1037	0.468180358409882	-0.405842900276184	-19.1619491577148	-0.00327756232582033	-0.00132951640989631	-0.00100484199356288	-0.000355493422830477
1038	0.468180358409882	-0.730517208576202	-19.3567523956299	-0.00100484199356288	0.00646266713738441	0.00418994715437293	0.00289124972186983
1039	-0.830516874790192	1.21752870082855	-19.2918186187744	0.00289124972186983	0.00451462110504508	-0.00522560812532902	0.00159255252219737
1040	2.41622614860535	-0.405842900276184	-18.9671440124512	-0.00100484199356288	-0.00197886489331722	-0.00814767740666866	-0.000680167751852423
1041	-0.830516874790192	0.892854392528534	-19.4866237640381	0.00126787810586393	0.00191722682211548	0.000618529506027699	-0.0100957229733467
1042	0.468180358409882	0.243505731225014	-18.9022083282471	0.00386527273803949	0.00354059832170606	0.000618529506027699	0.00159255252219737
1043	0.468180358409882	0.568180024623871	-19.0970134735107	-0.00749832857400179	0.00548864435404539	0.00776136433705688	-0.00425158534198999
1044	1.11752903461456	-0.730517208576202	-19.0320796966553	0.00418994715437293	0.00289124972186983	-0.00587495695799589	0.00646266713738441
1045	0.468180358409882	-0.0811685770750046	-19.421688079834	0.00159255252219737	0.00159255252219737	-0.00295288790948689	0.00289124972186983
1046	-0.830516874790192	0.243505731225014	-19.3567523956299	0.00159255252219737	0.00321592413820326	-0.00782300252467394	0.000618529506027699
1047	-0.830516874790192	0.568180024623871	-19.1619491577148	-0.00132951640989631	0.0022419011220336	-0.0026282137259841	-0.000355493422830477
1048	-0.181168273091316	0.243505731225014	-18.9671440124512	-3.08191010844894e-05	0.00841071270406246	-0.000355493422830477	0.00711201597005129
1049	1.11752903461456	-0.405842900276184	-19.2918186187744	0.0022419011220336	0.00191722682211548	-0.00197886489331722	0.000618529506027699
1050	1.7668776512146	-0.405842900276184	-19.2268829345703	0.00289124972186983	-0.00197886489331722	-0.00197886489331722	-0.00522560812532902
1051	-0.181168273091316	0.243505731225014	-19.3567523956299	0.0100340843200684	-0.00197886489331722	-0.00197886489331722	-0.000680167751852423
1052	1.11752903461456	-0.405842900276184	-19.0970134735107	-0.000355493422830477	0.000293855206109583	0.00159255252219737	-0.00587495695799589
1053	1.11752903461456	0.568180024623871	-19.6164932250977	-0.00230353930965066	0.00386527273803949	0.00711201597005129	-0.00132951640989631
1054	-0.181168273091316	0.243505731225014	-18.9022083282471	0.0022419011220336	0.00613799272105098	-0.00555028254166245	0.00516396993771195
1055	0.468180358409882	0.243505731225014	-19.0320796966553	-0.00360223650932312	-3.08191010844894e-05	-0.00327756232582033	-3.08191010844894e-05
1056	-0.830516874790192	-0.0811685770750046	-19.1619491577148	0.00321592413820326	-0.00977104809135199	-0.00879702530801296	-0.00619963090866804
1057	0.468180358409882	-0.405842900276184	-19.3567523956299	0.0022419011220336	-0.00977104809135199	-0.00425158534198999	-0.0026282137259841
1058	0.468180358409882	0.243505731225014	-19.421688079834	0.000293855206109583	-0.000680167751852423	0.00386527273803949	0.00256657530553639
1059	2.41622614860535	-1.37986588478088	-18.9671440124512	-0.000680167751852423	-0.00879702530801296	-0.00587495695799589	0.00548864435404539
1060	1.11752903461456	-0.405842900276184	-18.707405090332	0.000618529506027699	-0.00879702530801296	-0.00230353930965066	0.000293855206109583
1061	-0.181168273091316	-0.0811685770750046	-19.2918186187744	0.00418994715437293	-0.00619963090866804	-0.00879702530801296	-0.00619963090866804
1062	1.7668776512146	-1.05519151687622	-19.2918186187744	0.00516396993771195	-0.00684897974133492	-0.0026282137259841	-0.00360223650932312
1063	-0.830516874790192	-0.0811685770750046	-19.2268829345703	-0.00587495695799589	-0.00392691092565656	-0.00100484199356288	0.00841071270406246
1064	1.11752903461456	-1.70454013347626	-18.7723388671875	0.00191722682211548	-0.00327756232582033	-0.00847235135734081	-3.08191010844894e-05
1065	1.7668776512146	-1.37986588478088	-18.8372745513916	0.00418994715437293	-0.00425158534198999	-0.0139918150380254	-0.00197886489331722
1066	-0.830516874790192	0.243505731225014	-18.7723388671875	-0.00522560812532902	-0.00132951640989631	-0.00814767740666866	-0.00295288790948689
1067	-0.181168273091316	-0.0811685770750046	-19.1619491577148	0.00548864435404539	-0.00392691092565656	-0.00619963090866804	-0.00360223650932312
1068	1.11752903461456	-0.730517208576202	-19.4866237640381	0.00678734155371785	0.000293855206109583	-0.000680167751852423	0.00678734155371785
1069	1.11752903461456	-1.05519151687622	-19.0970134735107	-0.000680167751852423	0.00776136433705688	0.0126314787194133	0.00418994715437293
1070	1.11752903461456	-0.405842900276184	-19.0320796966553	-0.000355493422830477	-0.000355493422830477	0.0168522447347641	-0.00197886489331722
1071	-0.181168273091316	-0.0811685770750046	-19.1619491577148	-0.000355493422830477	-0.00295288790948689	0.0132808275520802	-0.00392691092565656
1072	0.468180358409882	0.243505731225014	-18.5125999450684	0.0132808275520802	0.00938473641872406	-3.08191010844894e-05	-0.00684897974133492
1073	1.11752903461456	-0.0811685770750046	-19.421688079834	-0.00392691092565656	0.00321592413820326	0.00808603875339031	0.0022419011220336
1074	0.468180358409882	0.568180024623871	-19.421688079834	-0.00165419070981443	0.00483929552137852	0.0132808275520802	0.00256657530553639
1075	-0.181168273091316	1.21752870082855	-19.4866237640381	0.0022419011220336	0.00873538758605719	0.0145795252174139	-0.00457625929266214
1076	-0.181168273091316	0.568180024623871	-19.2918186187744	-0.00814767740666866	0.00483929552137852	0.00548864435404539	-0.00522560812532902
1077	-0.830516874790192	1.21752870082855	-19.1619491577148	-0.00587495695799589	0.000618529506027699	-3.08191010844894e-05	-0.00457625929266214
1078	-0.830516874790192	1.21752870082855	-18.9671440124512	-0.00847235135734081	0.00841071270406246	-0.0211346503347158	0.00483929552137852
1079	1.11752903461456	-0.0811685770750046	-19.1619491577148	-0.00392691092565656	0.00516396993771195	-0.00619963090866804	0.000618529506027699
1080	-1.47986555099487	0.568180024623871	-19.421688079834	-0.0026282137259841	-0.00100484199356288	-0.0139918150380254	-0.0117190945893526
1081	0.468180358409882	-0.0811685770750046	-19.3567523956299	0.00321592413820326	0.0022419011220336	-0.0152905117720366	-0.00814767740666866
1082	0.468180358409882	-0.730517208576202	-18.7723388671875	0.00321592413820326	0.00256657530553639	-0.00555028254166245	-0.00555028254166245
1083	-0.830516874790192	0.568180024623871	-19.2268829345703	-0.00132951640989631	0.00548864435404539	-0.00490093370899558	0.000943203864153475
1084	-2.77856278419495	-0.405842900276184	-18.6424694061279	-0.000355493422830477	0.00516396993771195	-0.0126931173726916	0.00548864435404539
1085	0.468180358409882	-0.405842900276184	-18.9022083282471	-0.000355493422830477	0.000293855206109583	-0.00944637414067984	-0.00490093370899558
1086	-0.830516874790192	-0.730517208576202	-19.1619491577148	0.00483929552137852	0.00159255252219737	-0.00457625929266214	0.00256657530553639
1087	-1.47986555099487	-0.730517208576202	-19.421688079834	-0.0130177913233638	0.00711201597005129	-0.00587495695799589	-0.00425158534198999
1088	-0.830516874790192	-0.405842900276184	-18.7723388671875	-0.0126931173726916	0.00321592413820326	-0.0100957229733467	0.00646266713738441
1089	-1.47986555099487	-0.405842900276184	-18.707405090332	-0.00814767740666866	0.000293855206109583	0.00581331877037883	0.00646266713738441
1090	-2.77856278419495	0.568180024623871	-19.0320796966553	-0.00425158534198999	0.00451462110504508	0.0145795252174139	-0.00230353930965066
1091	-0.830516874790192	0.568180024623871	-19.421688079834	-0.00619963090866804	0.00191722682211548	0.00873538758605719	-0.00360223650932312
1092	-3.42791152000427	0.892854392528534	-19.5515575408936	-0.00522560812532902	-0.0026282137259841	0.00516396993771195	-3.08191010844894e-05
1093	0.468180358409882	-0.405842900276184	-19.0320796966553	-0.0026282137259841	0.00613799272105098	-0.0104203969240189	0.00289124972186983
1094	-0.830516874790192	0.568180024623871	-19.2268829345703	-0.00555028254166245	0.00256657530553639	0.00321592413820326	-0.00847235135734081
1095	-1.47986555099487	0.568180024623871	-19.0970134735107	-0.000680167751852423	0.00548864435404539	-0.00749832857400179	0.000293855206109583
1096	-0.830516874790192	1.21752870082855	-19.0970134735107	-0.00749832857400179	-0.00392691092565656	0.01100810803473	-0.00132951640989631
1097	-0.181168273091316	0.568180024623871	-19.3567523956299	-0.000355493422830477	0.00548864435404539	-0.00749832857400179	-0.00392691092565656
1098	0.468180358409882	0.243505731225014	-19.2918186187744	-0.00230353930965066	0.000943203864153475	-0.00197886489331722	-0.00197886489331722
1099	1.11752903461456	-0.405842900276184	-19.0970134735107	-0.00360223650932312	-3.08191010844894e-05	-0.0130177913233638	-0.00814767740666866
1100	-0.181168273091316	0.892854392528534	-19.2268829345703	-0.00555028254166245	-0.00555028254166245	-0.0100957229733467	-0.00165419070981443
1101	1.11752903461456	-1.05519151687622	-18.9671440124512	0.00256657530553639	0.000618529506027699	-0.0165892094373703	-0.00652430532500148
1102	1.11752903461456	-0.405842900276184	-18.8372745513916	0.000943203864153475	-3.08191010844894e-05	-0.00392691092565656	-0.0100957229733467
1103	1.11752903461456	-0.405842900276184	-19.1619491577148	-0.00360223650932312	-0.00230353930965066	-0.00555028254166245	0.00808603875339031
1104	0.468180358409882	0.568180024623871	-19.421688079834	0.00678734155371785	0.00743668992072344	-0.00197886489331722	-0.00230353930965066
1105	1.11752903461456	-0.405842900276184	-18.8372745513916	-0.00555028254166245	-3.08191010844894e-05	-0.00684897974133492	-0.00230353930965066
1106	2.41622614860535	-0.730517208576202	-18.9671440124512	0.00418994715437293	0.00646266713738441	-0.00814767740666866	0.00743668992072344
1107	1.11752903461456	-0.405842900276184	-18.9671440124512	-0.0026282137259841	0.00191722682211548	-0.00522560812532902	0.00354059832170606
1108	2.41622614860535	-0.0811685770750046	-18.9022083282471	-0.00100484199356288	0.00289124972186983	-0.00165419070981443	0.00581331877037883
1109	-0.181168273091316	0.243505731225014	-19.1619491577148	-0.00230353930965066	0.00548864435404539	-0.00295288790948689	0.00126787810586393
1110	0.468180358409882	0.568180024623871	-19.5515575408936	-0.00197886489331722	-0.00847235135734081	-0.00522560812532902	-0.00132951640989631
1111	1.7668776512146	-0.405842900276184	-19.1619491577148	-0.000355493422830477	0.00321592413820326	0.000618529506027699	0.00386527273803949
1112	0.468180358409882	0.892854392528534	-19.5515575408936	0.00159255252219737	0.00126787810586393	-0.00717365415766835	-0.00230353930965066
1113	1.11752903461456	0.243505731225014	-19.0320796966553	-0.00230353930965066	0.00256657530553639	0.00354059832170606	-0.00197886489331722
1114	2.41622614860535	-0.405842900276184	-19.2268829345703	0.00126787810586393	0.00289124972186983	0.000943203864153475	0.00451462110504508
1115	1.7668776512146	-0.0811685770750046	-19.6814270019531	0.000618529506027699	0.00256657530553639	-0.00977104809135199	-0.00425158534198999
1116	1.7668776512146	-0.405842900276184	-19.6814270019531	0.00386527273803949	-0.00197886489331722	-0.00490093370899558	-0.00457625929266214
1117	1.11752903461456	-0.0811685770750046	-19.3567523956299	0.00418994715437293	0.00678734155371785	-0.00327756232582033	-0.00587495695799589
1118	1.7668776512146	-0.0811685770750046	-19.1619491577148	0.00321592413820326	0.00841071270406246	-0.00814767740666866	0.00646266713738441
1119	-0.181168273091316	0.892854392528534	-18.9671440124512	-0.00360223650932312	0.0106834331527352	-0.00847235135734081	0.00126787810586393
1120	1.11752903461456	0.568180024623871	-19.421688079834	-0.000355493422830477	-0.00392691092565656	-0.0123684434220195	-0.00165419070981443
1121	1.11752903461456	-0.405842900276184	-19.3567523956299	-0.00100484199356288	0.0022419011220336	-0.00652430532500148	-0.0120437685400248
1122	-0.181168273091316	0.568180024623871	-19.1619491577148	-3.08191010844894e-05	-0.00132951640989631	-0.000680167751852423	-0.000355493422830477
1123	1.7668776512146	-0.730517208576202	-19.0320796966553	-0.000355493422830477	0.00451462110504508	0.00808603875339031	0.00256657530553639
1124	-0.181168273091316	0.892854392528534	-18.9671440124512	-0.00392691092565656	0.000943203864153475	-0.00197886489331722	0.00289124972186983
1125	-0.181168273091316	-0.405842900276184	-18.707405090332	0.00548864435404539	-0.00457625929266214	-0.0026282137259841	-0.00587495695799589
1126	1.7668776512146	-0.405842900276184	-19.0320796966553	-0.00327756232582033	0.00354059832170606	-0.00392691092565656	-0.00457625929266214
1127	1.11752903461456	-0.730517208576202	-19.1619491577148	0.00321592413820326	0.0100340843200684	0.00256657530553639	0.00678734155371785
1128	1.11752903461456	-0.0811685770750046	-18.9671440124512	0.00159255252219737	0.00256657530553639	-0.00165419070981443	-0.000680167751852423
1129	0.468180358409882	0.568180024623871	-19.2918186187744	-0.000680167751852423	0.00613799272105098	-0.00490093370899558	0.00516396993771195
1130	-0.181168273091316	0.568180024623871	-19.1619491577148	0.0022419011220336	-0.00619963090866804	-3.08191010844894e-05	-0.000680167751852423
1131	1.7668776512146	-0.405842900276184	-18.8372745513916	0.00613799272105098	0.00289124972186983	0.00451462110504508	-3.08191010844894e-05
1132	1.11752903461456	0.243505731225014	-19.2918186187744	-0.00165419070981443	-3.08191010844894e-05	-0.00230353930965066	0.00159255252219737
1133	0.468180358409882	-0.730517208576202	-19.0970134735107	0.00256657530553639	0.0022419011220336	0.00548864435404539	0.00321592413820326
1134	1.7668776512146	-0.405842900276184	-18.9022083282471	-0.00392691092565656	0.00483929552137852	0.00191722682211548	-0.00360223650932312
1135	1.7668776512146	-1.05519151687622	-18.707405090332	-0.00295288790948689	-0.00717365415766835	-0.00327756232582033	-0.00132951640989631
1136	1.11752903461456	-0.730517208576202	-18.707405090332	0.00256657530553639	-0.0100957229733467	0.000618529506027699	-0.00814767740666866
1137	1.7668776512146	-1.70454013347626	-18.707405090332	0.00386527273803949	-0.00360223650932312	0.00191722682211548	0.00159255252219737
1138	0.468180358409882	-1.70454013347626	-19.1619491577148	0.00516396993771195	-0.00295288790948689	0.00321592413820326	0.00418994715437293
1139	-0.181168273091316	-1.05519151687622	-19.2268829345703	-0.00197886489331722	-0.00522560812532902	0.00126787810586393	0.00289124972186983
1140	2.41622614860535	-1.37986588478088	-19.3567523956299	0.00386527273803949	-0.00717365415766835	-0.00847235135734081	-0.00230353930965066
1141	-0.181168273091316	-1.37986588478088	-18.9671440124512	-0.00197886489331722	-0.00522560812532902	-0.00197886489331722	-0.00100484199356288
1142	1.11752903461456	-0.0811685770750046	-19.0970134735107	0.00776136433705688	-0.0104203969240189	0.00289124972186983	0.0022419011220336
1143	1.11752903461456	-1.37986588478088	-18.8372745513916	-0.00295288790948689	0.00354059832170606	0.0100340843200684	0.00483929552137852
1144	1.11752903461456	-0.405842900276184	-19.3567523956299	-0.00360223650932312	0.000293855206109583	-0.00619963090866804	0.00873538758605719
1145	-0.181168273091316	-0.0811685770750046	-19.5515575408936	-3.08191010844894e-05	-0.00555028254166245	0.00126787810586393	-0.00165419070981443
1146	1.11752903461456	-1.05519151687622	-19.0970134735107	-0.00132951640989631	-0.00522560812532902	-0.00392691092565656	0.0126314787194133
1147	-0.181168273091316	-0.405842900276184	-18.9671440124512	0.00613799272105098	-0.00132951640989631	-0.00132951640989631	-0.00100484199356288
1148	-0.181168273091316	0.243505731225014	-19.0320796966553	0.00256657530553639	0.00516396993771195	-0.00814767740666866	0.00613799272105098
1149	0.468180358409882	0.568180024623871	-18.9671440124512	-0.00425158534198999	0.00418994715437293	0.000618529506027699	0.00256657530553639
1150	1.7668776512146	-0.405842900276184	-19.421688079834	-0.00425158534198999	-0.0120437685400248	-0.00652430532500148	-0.00230353930965066
1151	1.11752903461456	0.243505731225014	-18.9671440124512	-0.00165419070981443	-0.00165419070981443	0.000943203864153475	-0.00392691092565656
1152	1.7668776512146	-0.405842900276184	-18.7723388671875	-0.000680167751852423	0.00191722682211548	-0.00782300252467394	-3.08191010844894e-05
1153	-1.47986555099487	0.568180024623871	-19.0320796966553	0.00289124972186983	0.0022419011220336	0.0100340843200684	-0.00490093370899558
1154	0.468180358409882	-0.0811685770750046	-18.9022083282471	-0.00457625929266214	0.00289124972186983	-0.00360223650932312	0.00126787810586393
1155	0.468180358409882	-0.0811685770750046	-18.7723388671875	-0.00360223650932312	-0.000355493422830477	-0.00425158534198999	-0.00392691092565656
1156	0.468180358409882	-0.405842900276184	-18.9671440124512	-0.00522560812532902	-0.000680167751852423	-0.00555028254166245	-0.0026282137259841
1157	0.468180358409882	-0.730517208576202	-19.3567523956299	-0.00197886489331722	0.00451462110504508	-0.0026282137259841	-0.00360223650932312
1158	-1.47986555099487	0.568180024623871	-19.1619491577148	-0.00944637414067984	0.00159255252219737	-0.00100484199356288	0.00873538758605719
1159	-2.12921404838562	0.568180024623871	-19.2918186187744	-0.00782300252467394	0.00808603875339031	-0.00782300252467394	-0.00197886489331722
1160	-0.830516874790192	-1.05519151687622	-18.8372745513916	-0.00587495695799589	-0.00165419070981443	0.00321592413820326	0.00289124972186983
1161	-2.12921404838562	0.243505731225014	-19.0320796966553	-0.00619963090866804	-3.08191010844894e-05	0.00256657530553639	0.00126787810586393
1162	-2.77856278419495	1.21752870082855	-19.4866237640381	-0.00749832857400179	0.00516396993771195	-0.00392691092565656	-0.00100484199356288
1163	-0.830516874790192	-0.730517208576202	-19.0970134735107	-0.00717365415766835	0.00548864435404539	-0.00684897974133492	0.00483929552137852
1164	-1.47986555099487	-0.405842900276184	-19.2268829345703	-0.0133424662053585	0.00451462110504508	0.00159255252219737	-0.000355493422830477
1165	-1.47986555099487	0.243505731225014	-19.2268829345703	0.00321592413820326	-0.00652430532500148	-0.0104203969240189	0.00516396993771195
1166	-2.77856278419495	0.568180024623871	-19.0970134735107	-0.0026282137259841	0.000618529506027699	-0.00100484199356288	0.00159255252219737
1167	-1.47986555099487	0.568180024623871	-19.0970134735107	-3.08191010844894e-05	0.00451462110504508	-0.0104203969240189	0.000618529506027699
1168	-3.42791152000427	0.568180024623871	-19.3567523956299	-0.0146411629393697	0.00418994715437293	-0.0026282137259841	0.00808603875339031
1169	-1.47986555099487	0.568180024623871	-19.421688079834	-0.0113944197073579	0.00711201597005129	-0.00425158534198999	0.00289124972186983
1170	-1.47986555099487	-0.0811685770750046	-18.9022083282471	-0.00230353930965066	-0.00392691092565656	-0.00587495695799589	0.00159255252219737
1171	-0.830516874790192	-0.0811685770750046	-19.0320796966553	0.000618529506027699	-3.08191010844894e-05	-0.00749832857400179	-0.00457625929266214
1172	-0.181168273091316	-0.405842900276184	-18.9671440124512	-0.0026282137259841	-3.08191010844894e-05	0.00516396993771195	-0.00100484199356288
1173	-0.830516874790192	0.243505731225014	-18.9671440124512	-0.0107450718060136	0.0022419011220336	-0.00749832857400179	0.00548864435404539
1174	-0.830516874790192	1.21752870082855	-19.8112964630127	-0.00165419070981443	0.00354059832170606	-0.00165419070981443	0.000618529506027699
1175	1.11752903461456	-0.0811685770750046	-19.0320796966553	-0.00230353930965066	-0.00165419070981443	-0.00490093370899558	-0.00132951640989631
1176	2.41622614860535	-0.0811685770750046	-19.1619491577148	0.000618529506027699	0.00646266713738441	-0.00100484199356288	-0.00392691092565656
1177	-0.181168273091316	0.568180024623871	-18.7723388671875	0.000293855206109583	-0.00360223650932312	0.000618529506027699	-3.08191010844894e-05
1178	0.468180358409882	0.568180024623871	-19.2918186187744	-3.08191010844894e-05	0.00548864435404539	0.0103587592020631	0.00289124972186983
1179	1.11752903461456	-0.0811685770750046	-19.0970134735107	-0.00490093370899558	0.00289124972186983	-0.00295288790948689	0.00678734155371785
1180	1.11752903461456	-0.730517208576202	-19.0970134735107	0.00841071270406246	-0.000680167751852423	-0.0104203969240189	-0.00197886489331722
1181	0.468180358409882	0.568180024623871	-19.3567523956299	-0.00522560812532902	0.00321592413820326	0.00191722682211548	-3.08191010844894e-05
1182	0.468180358409882	-0.0811685770750046	-19.421688079834	0.00321592413820326	-0.00392691092565656	-0.00327756232582033	-0.00230353930965066
1183	0.468180358409882	-0.0811685770750046	-19.9411678314209	0.00289124972186983	0.000618529506027699	-0.00619963090866804	-0.00197886489331722
1184	1.7668776512146	-0.730517208576202	-19.2268829345703	-0.00490093370899558	0.0100340843200684	-0.00717365415766835	0.00483929552137852
1185	1.11752903461456	0.243505731225014	-19.0320796966553	0.000293855206109583	0.00354059832170606	-0.00457625929266214	-0.00425158534198999
1186	0.468180358409882	0.568180024623871	-19.8112964630127	0.000618529506027699	0.000618529506027699	-0.00230353930965066	-0.00327756232582033
1187	-0.830516874790192	0.568180024623871	-20.20090675354	0.00678734155371785	0.00483929552137852	0.000618529506027699	0.00126787810586393
1188	0.468180358409882	0.568180024623871	-20.0710372924805	-0.00197886489331722	-0.00197886489331722	-0.0143164889886975	0.00191722682211548
1189	0.468180358409882	-0.0811685770750046	-19.9411678314209	-0.000355493422830477	-0.0026282137259841	-0.00977104809135199	0.00289124972186983
1190	2.41622614860535	-1.05519151687622	-19.8112964630127	-0.00230353930965066	0.00354059832170606	-0.0149658378213644	-0.00360223650932312
1191	-0.830516874790192	1.54220294952393	-19.8112964630127	0.00256657530553639	0.00581331877037883	-0.0104203969240189	-0.00749832857400179
1192	-0.181168273091316	-0.405842900276184	-19.1619491577148	0.00289124972186983	0.00646266713738441	-0.00587495695799589	0.00906006153672934
1193	1.7668776512146	0.243505731225014	-19.6164932250977	0.00451462110504508	0.00548864435404539	-0.0211346503347158	0.00191722682211548
1194	-0.830516874790192	0.892854392528534	-19.421688079834	-0.0104203969240189	0.00548864435404539	-0.00782300252467394	0.0022419011220336
1195	-0.830516874790192	0.568180024623871	-19.4866237640381	0.00743668992072344	0.00581331877037883	0.00483929552137852	-0.00652430532500148
1196	-0.181168273091316	0.892854392528534	-19.2918186187744	0.00289124972186983	-0.000355493422830477	0.00938473641872406	0.00386527273803949
1197	-0.830516874790192	0.568180024623871	-19.2268829345703	0.00646266713738441	0.00451462110504508	0.0100340843200684	-0.0026282137259841
1198	0.468180358409882	0.243505731225014	-19.6814270019531	0.0100340843200684	0.00418994715437293	0.000293855206109583	-0.00165419070981443
1199	1.7668776512146	-0.730517208576202	-19.2918186187744	-0.00782300252467394	-0.00165419070981443	0.00159255252219737	0.00613799272105098
1200	-0.181168273091316	0.243505731225014	-19.421688079834	0.00678734155371785	-0.00327756232582033	-3.08191010844894e-05	0.00613799272105098
1201	1.11752903461456	-0.0811685770750046	-19.3567523956299	0.000618529506027699	0.00289124972186983	-0.000680167751852423	-0.00197886489331722
1202	1.11752903461456	-1.05519151687622	-19.0970134735107	0.00256657530553639	0.0155535480007529	0.00548864435404539	-0.000680167751852423
1203	1.11752903461456	0.568180024623871	-18.9671440124512	-3.08191010844894e-05	-0.00360223650932312	0.00711201597005129	0.00289124972186983
1204	0.468180358409882	-0.405842900276184	-18.6424694061279	-0.00652430532500148	0.00483929552137852	0.00354059832170606	0.00321592413820326
1205	2.41622614860535	-0.730517208576202	-19.1619491577148	-0.00132951640989631	-0.00165419070981443	-0.000355493422830477	0.00126787810586393
1206	1.7668776512146	-0.0811685770750046	-19.4866237640381	0.00808603875339031	-0.00392691092565656	0.00581331877037883	-3.08191010844894e-05
1207	2.41622614860535	-0.0811685770750046	-19.2268829345703	-0.0026282137259841	-0.00132951640989631	-0.00165419070981443	-0.00132951640989631
1208	1.11752903461456	-0.405842900276184	-19.0970134735107	0.00321592413820326	-0.000355493422830477	0.00776136433705688	0.00613799272105098
1209	1.7668776512146	-1.05519151687622	-18.6424694061279	-0.00132951640989631	0.000293855206109583	-0.00197886489331722	-0.00230353930965066
1210	-0.181168273091316	0.568180024623871	-19.0320796966553	-0.0026282137259841	0.00289124972186983	0.000618529506027699	0.00256657530553639
1211	0.468180358409882	0.243505731225014	-19.421688079834	0.0022419011220336	-0.00977104809135199	-0.00977104809135199	-0.0104203969240189
1212	0.468180358409882	0.568180024623871	-19.9411678314209	0.00321592413820326	0.00126787810586393	0.00354059832170606	0.000618529506027699
1213	1.11752903461456	-1.05519151687622	-19.6164932250977	0.00483929552137852	0.00354059832170606	-0.00749832857400179	-0.00295288790948689
1214	-0.181168273091316	0.243505731225014	-19.1619491577148	-0.00522560812532902	0.000618529506027699	-0.0156151866540313	-0.00912170019000769
1215	-0.181168273091316	-0.730517208576202	-18.8372745513916	0.000943203864153475	-0.00490093370899558	-0.0165892094373703	0.000293855206109583
1216	-0.181168273091316	-0.405842900276184	-19.8112964630127	0.00451462110504508	-0.00912170019000769	-0.00977104809135199	-0.00490093370899558
1217	-0.181168273091316	-0.730517208576202	-19.421688079834	-0.00587495695799589	-0.00814767740666866	-0.00490093370899558	-0.00490093370899558
1218	1.7668776512146	-2.02921438217163	-19.1619491577148	0.0100340843200684	-0.00847235135734081	-0.00490093370899558	0.0022419011220336
1219	1.11752903461456	-1.70454013347626	-19.4866237640381	-0.00587495695799589	-0.0117190945893526	0.00386527273803949	0.00159255252219737
1220	0.468180358409882	-1.05519151687622	-19.8112964630127	0.0022419011220336	-0.0120437685400248	-0.00132951640989631	0.00321592413820326
1221	1.11752903461456	-1.70454013347626	-19.5515575408936	0.00613799272105098	-0.00944637414067984	-0.0026282137259841	-0.00197886489331722
1222	2.41622614860535	-1.70454013347626	-18.9022083282471	0.00906006153672934	-0.0104203969240189	-0.00392691092565656	-0.000680167751852423
1223	-0.181168273091316	-0.730517208576202	-19.5515575408936	-0.0026282137259841	-0.00619963090866804	-0.00522560812532902	-0.00392691092565656
1224	1.11752903461456	-0.405842900276184	-19.2918186187744	-0.00360223650932312	0.000293855206109583	-0.00165419070981443	0.00159255252219737
1225	1.11752903461456	-1.05519151687622	-19.1619491577148	-0.00197886489331722	-0.00100484199356288	-0.00684897974133492	-0.0026282137259841
1226	2.41622614860535	-1.37986588478088	-19.0320796966553	0.00548864435404539	-0.00522560812532902	-0.0026282137259841	-0.00100484199356288
1227	0.468180358409882	-0.730517208576202	-18.707405090332	-0.00230353930965066	-0.00197886489331722	-0.00100484199356288	-0.00392691092565656
1228	1.7668776512146	-1.05519151687622	-19.4866237640381	0.000293855206109583	-0.00360223650932312	0.00159255252219737	0.00191722682211548
1229	1.11752903461456	-0.405842900276184	-19.6164932250977	-0.00977104809135199	0.00548864435404539	0.00418994715437293	0.00159255252219737
1230	-0.181168273091316	0.243505731225014	-19.8762321472168	0.0022419011220336	-0.00100484199356288	-0.00977104809135199	0.0022419011220336
1231	1.11752903461456	-0.0811685770750046	-19.7463626861572	0.00516396993771195	-0.00749832857400179	-0.00197886489331722	-0.0026282137259841
1232	-0.181168273091316	0.568180024623871	-19.7463626861572	-3.08191010844894e-05	0.00386527273803949	-0.00555028254166245	0.00743668992072344
1233	1.11752903461456	-0.0811685770750046	-18.8372745513916	0.00256657530553639	0.00841071270406246	-0.00619963090866804	0.0100340843200684
1234	1.7668776512146	-0.405842900276184	-19.0970134735107	-0.00165419070981443	-0.00652430532500148	0.00321592413820326	-0.00165419070981443
1235	-0.181168273091316	0.892854392528534	-19.421688079834	0.00126787810586393	0.00321592413820326	-0.00684897974133492	-0.00490093370899558
1236	-0.181168273091316	0.568180024623871	-19.3567523956299	0.0175015944987535	-0.00555028254166245	-0.0026282137259841	0.000943203864153475
1237	1.11752903461456	0.243505731225014	-19.4866237640381	-0.00684897974133492	0.00354059832170606	0.00516396993771195	-0.00295288790948689
1238	0.468180358409882	-0.730517208576202	-19.4866237640381	-0.00392691092565656	0.0136055024340749	0.00159255252219737	-0.000680167751852423
1239	-0.181168273091316	-0.730517208576202	-19.1619491577148	-0.00814767740666866	0.000293855206109583	0.00289124972186983	-0.00100484199356288
1240	-2.12921404838562	0.568180024623871	-19.7463626861572	-0.00392691092565656	0.00678734155371785	0.00354059832170606	-0.0026282137259841
1241	1.7668776512146	-0.405842900276184	-19.2268829345703	-0.00327756232582033	0.00159255252219737	-0.00652430532500148	0.000293855206109583
1242	-1.47986555099487	-0.0811685770750046	-19.0970134735107	-0.00327756232582033	0.00159255252219737	-0.00457625929266214	-0.000355493422830477
1243	1.11752903461456	-0.0811685770750046	-19.3567523956299	-0.00360223650932312	0.00386527273803949	-0.00230353930965066	0.00289124972186983
1244	-2.12921404838562	0.568180024623871	-19.2918186187744	-0.00944637414067984	0.000943203864153475	0.000618529506027699	0.00970941036939621
1245	-0.181168273091316	-0.405842900276184	-18.5125999450684	-0.0146411629393697	-0.00197886489331722	-0.0107450718060136	0.000618529506027699
1246	-0.830516874790192	-0.405842900276184	-19.0970134735107	-0.0026282137259841	0.00126787810586393	0.00970941036939621	-0.00197886489331722
1247	-0.181168273091316	-0.405842900276184	-19.1619491577148	-0.00327756232582033	0.00613799272105098	0.0100340843200684	-0.00100484199356288
1248	-0.830516874790192	-0.0811685770750046	-19.1619491577148	-0.0159398596733809	0.00418994715437293	0.00548864435404539	0.00191722682211548
1249	-2.77856278419495	-0.0811685770750046	-18.8372745513916	-0.0110697457566857	0.00159255252219737	0.00678734155371785	0.00191722682211548
1250	-2.77856278419495	0.892854392528534	-19.2918186187744	-0.0139918150380254	0.00321592413820326	0.00386527273803949	0.00289124972186983
1251	-1.47986555099487	-0.730517208576202	-18.5775356292725	-0.0026282137259841	0.000943203864153475	-0.00814767740666866	-0.0110697457566857
1252	-0.830516874790192	0.568180024623871	-19.2918186187744	-3.08191010844894e-05	0.00938473641872406	-0.0165892094373703	-0.00295288790948689
1253	-0.181168273091316	-0.405842900276184	-19.2268829345703	-0.0100957229733467	0.000943203864153475	-0.0126931173726916	0.00418994715437293
1254	-0.830516874790192	-0.405842900276184	-19.1619491577148	-0.00555028254166245	-0.000355493422830477	-0.0123684434220195	0.00256657530553639
1255	1.11752903461456	-0.730517208576202	-18.7723388671875	-0.00652430532500148	0.00451462110504508	-0.00717365415766835	-0.00295288790948689
1256	0.468180358409882	-0.405842900276184	-18.9671440124512	0.00126787810586393	-3.08191010844894e-05	-0.00327756232582033	-0.00717365415766835
1257	0.468180358409882	-0.0811685770750046	-18.707405090332	0.00646266713738441	0.00483929552137852	0.00126787810586393	0.000293855206109583
1258	1.11752903461456	-0.730517208576202	-19.0970134735107	-0.00230353930965066	0.00289124972186983	0.00256657530553639	-0.0026282137259841
1259	-0.830516874790192	0.892854392528534	-19.4866237640381	-0.000355493422830477	0.00613799272105098	0.00483929552137852	0.00191722682211548
1260	1.7668776512146	-0.405842900276184	-19.2918186187744	-0.00360223650932312	-0.0026282137259841	-0.00132951640989631	-0.0026282137259841
1261	0.468180358409882	-0.405842900276184	-19.1619491577148	0.00678734155371785	0.00483929552137852	-0.00100484199356288	-0.00360223650932312
1262	0.468180358409882	0.568180024623871	-19.2268829345703	0.00711201597005129	0.00386527273803949	-0.00717365415766835	-3.08191010844894e-05
1263	1.7668776512146	-0.405842900276184	-18.6424694061279	0.00418994715437293	0.00646266713738441	0.00289124972186983	0.000943203864153475
1264	0.468180358409882	0.568180024623871	-19.3567523956299	-0.00522560812532902	0.00808603875339031	-0.00555028254166245	0.00483929552137852
1265	-0.181168273091316	0.568180024623871	-19.4866237640381	0.000293855206109583	0.00516396993771195	0.00808603875339031	0.000293855206109583
1266	-0.181168273091316	-0.405842900276184	-18.9671440124512	0.00386527273803949	0.000293855206109583	-0.00100484199356288	-0.00327756232582033
1267	-0.181168273091316	-0.0811685770750046	-19.1619491577148	0.00289124972186983	-0.000355493422830477	0.01100810803473	0.000293855206109583
1268	0.468180358409882	0.568180024623871	-19.0320796966553	0.00743668992072344	0.00483929552137852	-0.0026282137259841	0.00808603875339031
1269	-0.181168273091316	1.21752870082855	-19.2268829345703	-0.00619963090866804	-0.00327756232582033	-0.00652430532500148	-0.00165419070981443
1270	1.7668776512146	-0.0811685770750046	-19.0970134735107	-0.00490093370899558	-0.00230353930965066	-0.0107450718060136	0.000943203864153475
1271	1.11752903461456	-0.405842900276184	-19.421688079834	-0.00100484199356288	-0.00197886489331722	0.000293855206109583	-0.00360223650932312
1272	1.11752903461456	-0.405842900276184	-19.0970134735107	-0.00132951640989631	-0.00165419070981443	-0.00879702530801296	-0.00522560812532902
1273	-0.181168273091316	0.568180024623871	-19.2268829345703	0.00191722682211548	0.00646266713738441	-0.00295288790948689	0.00159255252219737
1274	1.7668776512146	-0.405842900276184	-18.707405090332	-0.000680167751852423	0.00581331877037883	0.00418994715437293	-0.00132951640989631
1275	1.7668776512146	-0.405842900276184	-18.707405090332	0.00126787810586393	0.00581331877037883	-3.08191010844894e-05	-0.00230353930965066
1276	1.7668776512146	0.243505731225014	-19.1619491577148	0.00711201597005129	0.00354059832170606	0.0022419011220336	-0.00490093370899558
1277	1.7668776512146	-0.405842900276184	-19.2268829345703	-0.00100484199356288	0.00126787810586393	0.00354059832170606	-0.00425158534198999
1278	0.468180358409882	-0.730517208576202	-19.1619491577148	0.0022419011220336	0.00321592413820326	0.00354059832170606	0.00354059832170606
1279	0.468180358409882	0.892854392528534	-19.2268829345703	-0.000355493422830477	0.00191722682211548	0.000293855206109583	-0.00230353930965066
1280	1.11752903461456	-0.405842900276184	-18.9022083282471	-0.0107450718060136	-0.000355493422830477	-0.00165419070981443	0.0022419011220336
1281	0.468180358409882	0.568180024623871	-18.9671440124512	0.00483929552137852	0.0022419011220336	-0.00425158534198999	-0.00814767740666866
1282	0.468180358409882	0.568180024623871	-19.6164932250977	-3.08191010844894e-05	0.00418994715437293	-0.00100484199356288	-0.00490093370899558
1283	1.7668776512146	-0.405842900276184	-19.2268829345703	-0.000355493422830477	0.0103587592020631	-0.0146411629393697	0.00126787810586393
1284	0.468180358409882	-0.405842900276184	-19.3567523956299	-0.00327756232582033	0.00159255252219737	-0.00717365415766835	-3.08191010844894e-05
1285	1.11752903461456	0.568180024623871	-19.1619491577148	-0.00392691092565656	-0.000680167751852423	-0.0191866029053926	-0.00684897974133492
1286	-0.181168273091316	-0.0811685770750046	-18.8372745513916	0.00516396993771195	0.00256657530553639	-0.00814767740666866	-0.00392691092565656
1287	1.7668776512146	-0.730517208576202	-18.707405090332	0.00613799272105098	-0.00360223650932312	-0.00392691092565656	-0.00132951640989631
1288	1.11752903461456	-0.0811685770750046	-19.0970134735107	0.00256657530553639	-0.000680167751852423	-0.00977104809135199	-0.00457625929266214
1289	0.468180358409882	0.243505731225014	-18.9671440124512	0.00191722682211548	0.00906006153672934	-0.000680167751852423	0.00159255252219737
1290	-0.830516874790192	0.892854392528534	-18.9671440124512	-0.00360223650932312	-0.00132951640989631	0.00191722682211548	-0.0026282137259841
1291	0.468180358409882	-1.05519151687622	-18.7723388671875	0.00581331877037883	0.00321592413820326	-0.0136671401560307	-0.00165419070981443
1292	1.7668776512146	-0.730517208576202	-18.8372745513916	-0.00360223650932312	-3.08191010844894e-05	0.00841071270406246	-0.00360223650932312
1293	1.11752903461456	-0.0811685770750046	-18.8372745513916	-0.00132951640989631	0.0113327819854021	0.00451462110504508	0.00256657530553639
1294	0.468180358409882	0.892854392528534	-19.0970134735107	-0.00197886489331722	0.00548864435404539	-0.000355493422830477	-0.00652430532500148
1295	-0.181168273091316	0.892854392528534	-19.421688079834	-0.00522560812532902	0.000293855206109583	-0.00100484199356288	0.00418994715437293
1296	0.468180358409882	0.243505731225014	-19.0320796966553	-3.08191010844894e-05	-0.00165419070981443	-0.00100484199356288	-0.0104203969240189
1297	-0.181168273091316	0.243505731225014	-18.9022083282471	0.00321592413820326	-0.00457625929266214	0.00483929552137852	-0.00392691092565656
1298	1.11752903461456	-0.730517208576202	-18.5775356292725	-0.00132951640989631	0.000943203864153475	-0.00684897974133492	0.00418994715437293
1299	-0.181168273091316	-0.0811685770750046	-18.9671440124512	-0.00230353930965066	-0.00555028254166245	-0.00100484199356288	0.00451462110504508
1300	1.11752903461456	-0.730517208576202	-18.9022083282471	-0.00425158534198999	-0.00749832857400179	-0.0133424662053585	0.00678734155371785
1301	-0.181168273091316	-0.0811685770750046	-18.9022083282471	0.00613799272105098	0.000618529506027699	-0.0110697457566857	-0.00360223650932312
1302	2.41622614860535	-0.405842900276184	-18.9671440124512	0.00451462110504508	-0.00230353930965066	0.00386527273803949	0.00516396993771195
1303	-0.181168273091316	0.243505731225014	-19.2268829345703	0.00354059832170606	0.00483929552137852	-0.00197886489331722	0.00938473641872406
1304	3.06557488441467	-1.70454013347626	-18.5775356292725	0.00191722682211548	-0.00165419070981443	-0.00392691092565656	-0.00457625929266214
1305	1.11752903461456	-1.37986588478088	-18.7723388671875	-0.000355493422830477	-0.00425158534198999	0.0022419011220336	-0.00100484199356288
1306	1.7668776512146	-1.05519151687622	-19.1619491577148	0.0136055024340749	-0.0110697457566857	0.00873538758605719	-0.00490093370899558
1307	1.7668776512146	-1.05519151687622	-19.1619491577148	0.00126787810586393	-0.0113944197073579	0.0152288740500808	-0.00392691092565656
1308	1.7668776512146	-1.70454013347626	-18.7723388671875	0.0103587592020631	-0.00879702530801296	-0.000355493422830477	0.00516396993771195
1309	1.11752903461456	-1.37986588478088	-19.0320796966553	0.00126787810586393	-0.00360223650932312	0.00873538758605719	0.00841071270406246
1310	-0.181168273091316	-0.730517208576202	-18.9022083282471	-0.00132951640989631	-0.00879702530801296	-0.0104203969240189	0.0022419011220336
1311	-0.181168273091316	-0.0811685770750046	-19.1619491577148	0.00354059832170606	-0.0104203969240189	-0.00944637414067984	-0.00327756232582033
1312	1.7668776512146	-1.05519151687622	-18.9671440124512	0.00191722682211548	-0.00425158534198999	-0.0123684434220195	0.00289124972186983
1313	-0.181168273091316	0.568180024623871	-19.0970134735107	-0.00555028254166245	0.00159255252219737	-0.0104203969240189	0.00159255252219737
1314	-0.830516874790192	-1.05519151687622	-18.6424694061279	0.000618529506027699	-3.08191010844894e-05	-0.00360223650932312	0.00418994715437293
1315	1.7668776512146	-0.405842900276184	-19.0320796966553	-0.00230353930965066	-0.00360223650932312	-0.00555028254166245	-0.00327756232582033
1316	1.11752903461456	-0.405842900276184	-18.6424694061279	-0.00165419070981443	-0.000680167751852423	0.00451462110504508	-0.00587495695799589
1317	1.7668776512146	-0.405842900276184	-19.2918186187744	0.00548864435404539	0.000293855206109583	0.00386527273803949	-0.00197886489331722
1318	1.11752903461456	-0.405842900276184	-19.1619491577148	-0.00392691092565656	0.0022419011220336	0.000618529506027699	0.00289124972186983
1319	0.468180358409882	0.568180024623871	-19.1619491577148	-0.00197886489331722	-0.00490093370899558	-0.000355493422830477	0.00289124972186983
1320	0.468180358409882	-0.0811685770750046	-19.2918186187744	-0.00100484199356288	-0.00100484199356288	0.0262678004801273	0.00678734155371785
1321	1.7668776512146	-0.405842900276184	-19.1619491577148	0.00386527273803949	-0.00814767740666866	0.0262678004801273	0.00126787810586393
1322	0.468180358409882	-0.405842900276184	-18.8372745513916	-0.00165419070981443	-0.000355493422830477	0.0343846566975117	0.0022419011220336
1323	-0.830516874790192	0.568180024623871	-19.0970134735107	-0.00295288790948689	0.00354059832170606	0.0158782228827477	0.00646266713738441
1324	-2.12921404838562	0.892854392528534	-19.0320796966553	-0.00522560812532902	0.00191722682211548	-0.0139918150380254	0.00289124972186983
1325	-0.181168273091316	-0.730517208576202	-18.9022083282471	-0.00392691092565656	-0.0026282137259841	0.00126787810586393	0.00126787810586393
1326	-0.830516874790192	0.243505731225014	-19.0970134735107	-0.00230353930965066	-0.0026282137259841	0.0282158460468054	-0.00165419070981443
1327	-0.830516874790192	-0.405842900276184	-19.0320796966553	-0.00619963090866804	-0.00360223650932312	0.0282158460468054	-0.00132951640989631
1328	-0.830516874790192	-0.0811685770750046	-18.7723388671875	-0.0139918150380254	0.00808603875339031	0.0577612072229385	0.00743668992072344
1329	-2.12921404838562	0.243505731225014	-19.421688079834	-0.00619963090866804	-0.00327756232582033	0.0515923984348774	0.00451462110504508
1330	-1.47986555099487	0.892854392528534	-19.4866237640381	0.000293855206109583	-0.00717365415766835	0.0970467999577522	-0.00230353930965066
1331	-0.181168273091316	-0.730517208576202	-18.707405090332	-0.00425158534198999	-0.00327756232582033	0.0447742342948914	0.000943203864153475
1332	-1.47986555099487	0.243505731225014	-18.707405090332	-0.00522560812532902	-0.000680167751852423	0.0223717093467712	-0.00360223650932312
1333	-0.830516874790192	0.243505731225014	-18.7723388671875	-0.00684897974133492	0.00841071270406246	0.0941247344017029	0.00483929552137852
1334	-1.47986555099487	0.892854392528534	-19.1619491577148	-0.00360223650932312	0.00256657530553639	0.0850338488817215	0.00548864435404539
1335	-1.47986555099487	0.892854392528534	-19.3567523956299	-0.0126931173726916	-0.0107450718060136	0.103864960372448	0.00483929552137852
1336	-0.181168273091316	0.568180024623871	-19.6164932250977	0.00678734155371785	-0.00295288790948689	0.0843845009803772	-0.00392691092565656
1337	-0.830516874790192	0.892854392528534	-19.1619491577148	0.00451462110504508	-0.00879702530801296	0.000293855206109583	-0.00132951640989631
1338	-0.181168273091316	0.243505731225014	-19.3567523956299	0.00321592413820326	0.0100340843200684	-0.166913419961929	0.00776136433705688
1339	-0.181168273091316	1.21752870082855	-19.0970134735107	0.00256657530553639	0.0171769186854362	-0.171458855271339	0.0136055024340749
1340	2.41622614860535	-0.730517208576202	-18.9022083282471	0.00289124972186983	0.00970941036939621	-0.101329207420349	-0.00490093370899558
1341	1.7668776512146	-0.0811685770750046	-19.1619491577148	0.00418994715437293	-0.00100484199356288	-0.0630176365375519	-0.00879702530801296
1342	1.11752903461456	0.568180024623871	-19.7463626861572	0.000293855206109583	-0.0123684434220195	0.0259431265294552	-0.00165419070981443
1343	1.7668776512146	-0.405842900276184	-19.6814270019531	0.00548864435404539	-0.0149658378213644	0.0704235062003136	-3.08191010844894e-05
1344	-0.181168273091316	0.243505731225014	-19.8112964630127	0.00386527273803949	-0.00652430532500148	0.0249691028147936	0.00289124972186983
1345	-0.830516874790192	0.892854392528534	-19.7463626861572	0.01100810803473	-0.0169138833880424	0.0593845807015896	-0.00555028254166245
1346	1.11752903461456	0.243505731225014	-19.6814270019531	0.00386527273803949	-0.0256800893694162	0.167176455259323	-0.00619963090866804
1347	0.468180358409882	0.892854392528534	-19.3567523956299	-0.00165419070981443	-0.00749832857400179	0.182111471891403	-0.00490093370899558
1348	0.468180358409882	0.892854392528534	-20.0061016082764	0.00516396993771195	-0.0143164889886975	0.17724135518074	0.00321592413820326
1349	-0.181168273091316	0.892854392528534	-20.0710372924805	0.00289124972186983	-0.0221086721867323	0.136332392692566	0.00159255252219737
1350	2.41622614860535	-0.730517208576202	-19.7463626861572	0.00451462110504508	-0.0399657599627972	-0.0458098985254765	0.000618529506027699
1351	2.41622614860535	-0.0811685770750046	-19.7463626861572	0.00354059832170606	-0.0415891297161579	-0.202302917838097	-0.00814767740666866
1352	-0.830516874790192	0.243505731225014	-19.9411678314209	0.0103587592020631	-0.0367190167307854	0.0181509424000978	-0.00327756232582033
1353	1.7668776512146	-0.0811685770750046	-19.9411678314209	-0.0026282137259841	-0.039641086012125	0.109709098935127	0.00418994715437293
1354	1.11752903461456	-0.730517208576202	-20.0710372924805	0.00354059832170606	-0.0273034609854221	0.0434755384922028	-0.000680167751852423
1355	0.468180358409882	0.892854392528534	-20.5905151367188	-0.00132951640989631	-0.0376930385828018	0.103215612471104	0.00613799272105098
1356	-0.181168273091316	0.892854392528534	-20.5905151367188	0.00418994715437293	-0.0383423902094364	0.184384182095528	-0.00295288790948689
1357	-0.181168273091316	0.568180024623871	-20.20090675354	-0.00392691092565656	-0.00490093370899558	0.202890619635582	-0.00425158534198999
1358	1.11752903461456	0.568180024623871	-20.5255813598633	-0.000680167751852423	0.0168522447347641	0.0759429708123207	0.00516396993771195
1359	1.11752903461456	-0.730517208576202	-20.4606456756592	-0.00295288790948689	0.0301638916134834	-0.00230353930965066	0.00191722682211548
1360	-0.181168273091316	0.568180024623871	-20.8502559661865	-0.00490093370899558	0.0285405199974775	-0.131523922085762	-0.00197886489331722
1361	0.468180358409882	0.568180024623871	-21.694408416748	-0.00490093370899558	0.0217223595827818	-0.0143164889886975	-0.00652430532500148
1362	-0.181168273091316	0.892854392528534	-20.7203845977783	0.00256657530553639	0.0353586822748184	0.0282158460468054	0.00451462110504508
1363	1.7668776512146	-0.730517208576202	-21.0450592041016	-0.000355493422830477	0.049319677054882	0.0431508645415306	0.00613799272105098
1364	1.7668776512146	-0.0811685770750046	-21.4996032714844	-0.00230353930965066	0.0369820520281792	0.0149041991680861	0.00646266713738441
1365	0.468180358409882	0.243505731225014	-22.0840167999268	-0.00944637414067984	0.0425015166401863	0.0353586822748184	0.00483929552137852
1366	-0.830516874790192	0.892854392528534	-21.9541473388672	0.00321592413820326	0.0334106348454952	0.011982130818069	-0.00327756232582033
1367	0.468180358409882	0.243505731225014	-21.7593441009521	-0.00295288790948689	0.0265924744307995	-0.0743812397122383	0.00321592413820326
1368	-0.181168273091316	0.892854392528534	-22.3437576293945	0.00581331877037883	0.0308132413774729	0.176267325878143	0.00841071270406246
1369	1.11752903461456	-1.05519151687622	-21.7593441009521	0.0152288740500808	0.0149041991680861	0.335033059120178	0.00483929552137852
1370	1.11752903461456	-0.730517208576202	-22.3437576293945	-0.00360223650932312	0.00386527273803949	0.354838192462921	-0.00360223650932312
1371	0.468180358409882	-0.405842900276184	-23.1879100799561	-0.00100484199356288	-0.0185372550040483	0.045423585921526	-0.00782300252467394
1372	1.11752903461456	-1.37986588478088	-23.5125846862793	0.00613799272105098	-0.0711344927549362	-0.0510046854615211	-0.00587495695799589
1373	0.468180358409882	-0.730517208576202	-23.8372592926025	0.00159255252219737	-0.0867188647389412	-0.237043082714081	0.000618529506027699
1374	1.7668776512146	-1.70454013347626	-23.4476490020752	0.000293855206109583	-0.11334215849638	-0.226328819990158	-3.08191010844894e-05
1375	1.11752903461456	-2.02921438217163	-23.1879100799561	-0.0026282137259841	-0.139316096901894	0.00711201597005129	-0.000355493422830477
1376	1.11752903461456	-1.37986588478088	-24.2918033599854	0.00418994715437293	-0.144510895013809	-0.157173186540604	0.00289124972186983
1377	1.11752903461456	-1.37986588478088	-24.4866065979004	0.00776136433705688	-0.125355109572411	-0.0165892094373703	-0.00295288790948689
1378	1.7668776512146	-1.37986588478088	-25.0710220336914	-0.00522560812532902	-0.0964590907096863	-0.0581475235521793	0.00646266713738441
1379	-1.47986555099487	-0.0811685770750046	-25.2658252716064	0.000618529506027699	-0.068537101149559	-0.183471813797951	-0.00522560812532902
1380	1.7668776512146	-1.05519151687622	-25.6554355621338	-0.0026282137259841	-0.0701604709029198	-0.218211963772774	-0.00944637414067984
1381	-1.47986555099487	-0.0811685770750046	-25.980110168457	-0.00425158534198999	-0.0292515084147453	0.0684754624962807	-0.0104203969240189
1382	2.41622614860535	-1.05519151687622	-26.3047828674316	0.00386527273803949	0.0155535480007529	0.222371086478233	0.00808603875339031
1383	-0.181168273091316	0.568180024623871	-26.7593269348145	0.00711201597005129	0.0623066499829292	0.14899468421936	0.000618529506027699
1384	2.41622614860535	-0.730517208576202	-26.3697185516357	-0.00425158534198999	0.113929867744446	-0.0523033849895	0.0022419011220336
1385	1.11752903461456	-0.0811685770750046	-27.3437423706055	0.0100340843200684	0.0798390582203865	-0.0503553375601768	0.00873538758605719
1386	0.468180358409882	0.243505731225014	-27.4086761474609	0.00126787810586393	0.094449408352375	0.20548802614212	0.011982130818069
1387	-0.181168273091316	1.21752870082855	-27.6034812927246	0.00354059832170606	0.0941247344017029	0.329188942909241	0.00873538758605719
1388	1.11752903461456	-0.0811685770750046	-28.1229591369629	-0.00197886489331722	0.0873065739870071	0.0483456552028656	0.0194496400654316
1389	1.11752903461456	-0.405842900276184	-28.8372440338135	0.00191722682211548	0.0895792916417122	-0.363341391086578	0.0145795252174139
1390	-0.830516874790192	0.568180024623871	-29.0320472717285	0.00646266713738441	0.0941247344017029	-0.422756791114807	0.00808603875339031
1391	-0.830516874790192	0.568180024623871	-29.4865913391113	-0.0113944197073579	0.0395794473588467	-0.111394107341766	-0.0139918150380254
1392	1.11752903461456	-0.730517208576202	-29.0969829559326	0.00191722682211548	0.0428261905908585	0.0269171483814716	-0.00717365415766835
1393	-1.47986555099487	0.892854392528534	-30.3307456970215	0.0022419011220336	0.0434755384922028	-0.0273034609854221	0.0200989879667759
1394	-2.12921404838562	0.243505731225014	-30.3307456970215	0.00516396993771195	0.0561378374695778	-0.144510895013809	0.0132808275520802
1395	-0.181168273091316	-0.405842900276184	-30.5904846191406	-0.0026282137259841	0.0811377614736557	-0.0691864490509033	0.00841071270406246
1396	-1.47986555099487	-0.0811685770750046	-30.7203540802002	-0.000355493422830477	0.0882805958390236	0.148670017719269	0.00321592413820326
1397	-1.47986555099487	-0.405842900276184	-31.1099643707275	-0.0117190945893526	0.0636053457856178	0.144124567508698	0.0123068047687411
1398	-2.77856278419495	0.892854392528534	-31.0450286865234	-0.00619963090866804	0.0386054255068302	0.119449324905872	0.0149041991680861
1399	-2.77856278419495	0.892854392528534	-31.889181137085	-0.00879702530801296	0.047696303576231	0.116851933300495	0.0162028968334198
1400	-0.830516874790192	-0.405842900276184	-31.9541168212891	-0.0162645354866982	0.0350340083241463	0.0554884895682335	0.0165275707840919
1401	-0.830516874790192	-0.0811685770750046	-32.4086608886719	-0.00425158534198999	0.00711201597005129	-0.03444629535079	0.0188002903014421
1402	-2.12921404838562	-0.405842900276184	-32.9281387329102	0.00646266713738441	-0.0260047651827335	-0.0821734219789505	0.0145795252174139
1403	-0.830516874790192	0.568180024623871	-33.1878776550293	-0.00749832857400179	-0.0662643760442734	-0.282172799110413	0.0220470335334539
1404	-2.12921404838562	0.892854392528534	-32.7333335876465	-0.0149658378213644	-0.0441865250468254	-0.404575049877167	0.0175015944987535
1405	-0.830516874790192	0.243505731225014	-33.4476203918457	-0.00490093370899558	-0.0354203209280968	-0.460743695497513	0.0210730116814375
1406	-0.181168273091316	-0.0811685770750046	-33.4476203918457	-3.08191010844894e-05	-0.0510046854615211	-0.340938866138458	0.0162028968334198
1407	-0.181168273091316	-0.405842900276184	-34.0969657897949	-0.00555028254166245	-0.02697878703475	-0.0256800893694162	0.0191249661147594
1408	1.11752903461456	-0.0811685770750046	-34.0969657897949	-0.00132951640989631	-0.0185372550040483	0.0850338488817215	0.0288651939481497
1409	0.468180358409882	-0.730517208576202	-33.967098236084	-0.0159398596733809	-0.0308748781681061	0.185358211398125	0.0171769186854362
1410	-1.47986555099487	0.892854392528534	-34.5515098571777	0.0175015944987535	-0.0237320438027382	0.136657059192657	0.013930176384747
1411	1.11752903461456	-0.730517208576202	-34.4216423034668	-0.00717365415766835	-0.032173577696085	0.30548769235611	0.0116574559360743
1412	0.468180358409882	0.892854392528534	-34.6813812255859	0.00354059832170606	-0.0776279792189598	0.349318742752075	-3.08191010844894e-05
1413	1.7668776512146	-0.730517208576202	-34.5515098571777	0.0168522447347641	-0.107498019933701	0.185033544898033	0.0136055024340749
1414	0.468180358409882	0.892854392528534	-35.0709915161133	-0.0133424662053585	-0.0714591667056084	-0.114640854299068	0.00970941036939621
1415	-0.181168273091316	0.568180024623871	-34.9411201477051	-0.00555028254166245	-0.0649656802415848	-0.0802253782749176	0.00808603875339031
1416	0.468180358409882	0.568180024623871	-35.1359252929688	-0.00132951640989631	-0.0860695168375969	-0.0649656802415848	0.00841071270406246
1417	-0.181168273091316	0.568180024623871	-35.3956642150879	0.00451462110504508	-0.0708098188042641	-0.0922383219003677	0.0194496400654316
1418	0.468180358409882	0.568180024623871	-35.4605979919434	-0.00684897974133492	-0.0169138833880424	-0.130874574184418	0.0188002903014421
1419	1.11752903461456	-0.405842900276184	-35.265796661377	-0.0110697457566857	0.0295145437121391	-0.33964017033577	0.0103587592020631
1420	1.11752903461456	0.568180024623871	-36.0450134277344	-0.00457625929266214	0.0912026613950729	-0.56301611661911	0.0103587592020631
1421	1.7668776512146	-0.730517208576202	-34.8761863708496	-0.00230353930965066	0.0947740823030472	-0.384120553731918	0.00776136433705688
1422	1.11752903461456	-0.730517208576202	-35.0709915161133	-0.00327756232582033	0.052891094237566	-0.263666361570358	0.00906006153672934
1423	0.468180358409882	-0.0811685770750046	-35.5904693603516	0.00418994715437293	0.0541897900402546	-0.287042915821075	0.00483929552137852
1424	0.468180358409882	0.892854392528534	-35.5255355834961	0.00516396993771195	-0.03444629535079	-0.197108134627342	0.00191722682211548
1425	0.468180358409882	-0.0811685770750046	-35.9800796508789	0.0106834331527352	-0.106523998081684	-0.0734072178602219	-0.00684897974133492
1426	1.7668776512146	-0.0811685770750046	-35.0060539245605	0.0155535480007529	-0.119510971009731	-0.098082460463047	-0.0169138833880424
1427	1.7668776512146	0.243505731225014	-35.7852745056152	0.0132808275520802	-0.114316180348396	0.0100340843200684	-0.0139918150380254
1428	2.41622614860535	-0.730517208576202	-36.0450134277344	0.00970941036939621	-0.132497936487198	0.0723715499043465	-0.00782300252467394
1429	0.468180358409882	0.892854392528534	-35.7203407287598	0.0113327819854021	-0.143536865711212	0.103864960372448	-0.0185372550040483
1430	-0.830516874790192	0.892854392528534	-35.5904693603516	0.012956153601408	-0.11334215849638	0.119449324905872	-0.0159398596733809
1431	1.11752903461456	0.243505731225014	-35.3307304382324	0.020423661917448	0.0554884895682335	0.152890786528587	-0.0237320438027382
1432	-0.830516874790192	0.568180024623871	-35.3956642150879	0.0220470335334539	0.242500886321068	0.10711170732975	-0.0204853005707264
1433	1.11752903461456	-0.405842900276184	-34.8112525939941	0.0223717093467712	0.094449408352375	0.186332240700722	-0.023407369852066
1434	1.7668776512146	-0.730517208576202	-35.0060539245605	0.0213976856321096	-0.0113944197073579	0.211332157254219	-0.02697878703475
1435	0.468180358409882	0.243505731225014	-35.3956642150879	0.01847561635077	-0.0461345724761486	0.01100810803473	-0.0370436906814575
1436	0.468180358409882	0.568180024623871	-35.265796661377	0.0230210572481155	-0.0597708933055401	-0.126978471875191	-0.0399657599627972
1437	1.7668776512146	0.568180024623871	-35.2008590698242	0.0223717093467712	-0.0266541130840778	-0.134445980191231	-0.0354203209280968
1438	1.7668776512146	-0.730517208576202	-34.6164474487305	0.0106834331527352	0.0327612869441509	-0.0925630033016205	-0.0224333461374044
1439	1.11752903461456	-0.405842900276184	-34.6164474487305	0.00159255252219737	-0.00327756232582033	-0.0487319678068161	-0.0286021586507559
1440	-0.181168273091316	0.243505731225014	-35.2008590698242	0.00613799272105098	-0.0152905117720366	-0.0597708933055401	-0.0402904339134693
1441	0.468180358409882	-0.405842900276184	-34.7463150024414	0.0100340843200684	0.0149041991680861	-0.179900392889977	-0.0448358729481697
1442	-0.181168273091316	0.243505731225014	-34.8112525939941	0.0165275707840919	0.040228795260191	0.0723715499043465	-0.0477579422295094
1443	3.06557488441467	-0.730517208576202	-34.4216423034668	0.0158782228827477	0.0954234302043915	0.0515923984348774	-0.0428878292441368
1444	-0.181168273091316	0.568180024623871	-34.6813812255859	0.0168522447347641	0.101592242717743	-0.107822693884373	-0.0402904339134693
1445	-0.181168273091316	0.243505731225014	-34.7463150024414	0.011982130818069	0.0837351530790329	-0.0133424662053585	-0.050680011510849
1446	-0.181168273091316	0.892854392528534	-35.0060539245605	0.00613799272105098	0.0623066499829292	0.0821117833256721	-0.0552254542708397
1447	0.468180358409882	-0.0811685770750046	-35.0060539245605	0.0100340843200684	0.0356833562254906	0.0145795252174139	-0.0542514286935329
1448	-0.181168273091316	0.568180024623871	-35.2008590698242	0.00418994715437293	0.0152288740500808	0.0941247344017029	-0.0600955672562122
1449	0.468180358409882	-0.730517208576202	-35.2008590698242	0.0022419011220336	-0.00912170019000769	-0.168536797165871	-0.063342310488224
1450	1.11752903461456	-1.37986588478088	-34.8761863708496	0.0142548503354192	-0.0425631552934647	-0.313341557979584	-0.0519787110388279
1451	0.468180358409882	-0.730517208576202	-34.7463150024414	0.00906006153672934	0.00613799272105098	-0.095809742808342	-0.0549007803201675
1452	1.7668776512146	-1.05519151687622	-36.3047523498535	0.00938473641872406	0.10418963432312	0.0548391379415989	-0.0510046854615211
1453	-0.830516874790192	-0.405842900276184	-35.9800796508789	-0.00847235135734081	0.143475219607353	-0.0376930385828018	-0.0399657599627972
1454	1.11752903461456	-1.70454013347626	-36.1099472045898	-0.00522560812532902	0.119773998856544	-0.136394038796425	-0.0354203209280968
1455	1.7668776512146	-1.37986588478088	-36.0450134277344	-0.0221086721867323	0.013930176384747	-0.123407058417797	-0.0328229255974293
1456	0.468180358409882	-1.70454013347626	-36.6294288635254	0.00451462110504508	-0.0623682886362076	0.0314625911414623	-0.0240567177534103
1457	1.7668776512146	-1.70454013347626	-36.7592964172363	0.00386527273803949	-0.0841214656829834	0.0821117833256721	-0.0152905117720366
1458	1.11752903461456	-2.02921438217163	-37.2138404846191	0.00159255252219737	-0.123407058417797	0.116527259349823	-0.00619963090866804
1459	-0.830516874790192	-0.405842900276184	-37.9281234741211	0.00321592413820326	-0.085420161485672	0.14737132191658	-0.0026282137259841
1460	1.7668776512146	-0.730517208576202	-37.668384552002	0.0126314787194133	0.0298392176628113	0.0860078707337379	0.0022419011220336
1461	-0.830516874790192	0.243505731225014	-37.9281234741211	0.0158782228827477	0.0340599827468395	0.0408781431615353	-0.00295288790948689
1462	0.468180358409882	-0.0811685770750046	-38.3177337646484	0.0132808275520802	-0.0412644557654858	-0.00522560812532902	0.00256657530553639
1463	-0.830516874790192	-0.0811685770750046	-38.3177337646484	0.00646266713738441	-0.0162645354866982	0.0645793676376343	0.0142548503354192
1464	1.11752903461456	-0.730517208576202	-38.9670829772949	-0.000680167751852423	0.00191722682211548	0.0905533134937286	0.013930176384747
1465	-0.830516874790192	0.568180024623871	-39.4865608215332	0.00743668992072344	-0.0169138833880424	-0.0941863730549812	0.0223717093467712
1466	0.468180358409882	0.243505731225014	-39.3566932678223	-0.00327756232582033	-0.0760046094655991	-0.166264072060585	0.00841071270406246
1467	-0.181168273091316	1.21752870082855	-40.0060386657715	0.00321592413820326	-0.0471085943281651	0.164254382252693	0.0220470335334539
1468	-0.181168273091316	1.21752870082855	-40.1359100341797	0.00873538758605719	-0.0273034609854221	0.39769521355629	0.012956153601408
1469	1.11752903461456	-0.405842900276184	-40.525520324707	0.00321592413820326	-0.0409397818148136	0.511655867099762	0.0298392176628113
1470	1.11752903461456	-0.405842900276184	-40.7203254699707	0.0022419011220336	-0.0305502042174339	0.308409780263901	0.0327612869441509
1471	-0.181168273091316	0.892854392528534	-42.0190200805664	0.00938473641872406	0.0116574559360743	-0.190289974212646	0.025618452578783
1472	1.7668776512146	-0.405842900276184	-41.7592811584473	0.00743668992072344	0.00776136433705688	-0.0191866029053926	0.0386054255068302
1473	-1.47986555099487	0.892854392528534	-42.8631744384766	0.0113327819854021	0.0379560738801956	0.279189079999924	0.0386054255068302
1474	-0.830516874790192	-0.405842900276184	-43.0579795837402	0.00483929552137852	0.07139752805233	-0.0701604709029198	0.0389300994575024
1475	0.468180358409882	-0.405842900276184	-44.0320014953613	-0.00425158534198999	0.0343846566975117	-0.61950945854187	0.0386054255068302
1476	0.468180358409882	-0.730517208576202	-44.226806640625	-0.00717365415766835	0.103864960372448	-0.799703776836395	0.0392547734081745
1477	-0.181168273091316	-0.730517208576202	-45.2657661437988	-0.00490093370899558	0.200617909431458	-0.321458399295807	0.041852168738842
1478	-2.77856278419495	-0.405842900276184	-45.6553726196289	0.000293855206109583	0.152890786528587	-0.346458315849304	0.0457482598721981
1479	-2.12921404838562	0.568180024623871	-46.4995269775391	0.00970941036939621	0.0350340083241463	-0.359445303678513	0.0395794473588467
1480	-2.12921404838562	-0.405842900276184	-46.8241996765137	0.00548864435404539	-0.0600955672562122	-0.414315283298492	0.036657378077507
1481	-2.77856278419495	0.243505731225014	-47.6683540344238	0.0145795252174139	-0.102627903223038	-0.318211674690247	0.0330859608948231
1482	-1.47986555099487	-0.405842900276184	-48.1878318786621	0.00711201597005129	-0.101004533469677	-0.112368136644363	0.0308132413774729
1483	-1.47986555099487	0.243505731225014	-49.1618576049805	0.00678734155371785	-0.0594462193548679	-0.00100484199356288	0.0317872650921345
1484	-0.830516874790192	-0.405842900276184	-49.6813354492188	0.0116574559360743	-0.0139918150380254	0.0246444288641214	0.0337353087961674
1485	1.11752903461456	-0.730517208576202	-49.9410743713379	0.0126314787194133	-0.0318489037454128	0.020423661917448	0.0343846566975117
1486	-0.830516874790192	0.892854392528534	-51.0449676513672	0.00321592413820326	0.0194496400654316	0.304188996553421	0.0327612869441509
1487	0.468180358409882	0.568180024623871	-51.9540557861328	-0.0133424662053585	-0.063342310488224	0.552240192890167	0.0337353087961674
1488	0.468180358409882	-0.0811685770750046	-52.5384712219238	-0.0110697457566857	-0.166913419961929	0.555486917495728	0.0444495603442192
1489	1.7668776512146	-0.405842900276184	-52.9930152893066	-0.0175632312893867	-0.152627751231194	0.623993217945099	0.0558131635189056
1490	-0.830516874790192	0.568180024623871	-54.3566474914551	-0.00619963090866804	-0.231523618102074	0.740226626396179	0.0376313999295235
1491	0.468180358409882	0.568180024623871	-54.8111915588379	-0.00230353930965066	-0.240289822220802	0.723018884658813	0.0412028171122074
1492	-0.830516874790192	-0.405842900276184	-55.200798034668	0.00321592413820326	-0.220809355378151	0.630811393260956	0.0314625911414623
1493	1.11752903461456	0.243505731225014	-57.3436508178711	0.000618529506027699	-0.232822313904762	0.135033696889877	0.0259431265294552
1494	0.468180358409882	0.243505731225014	-57.9930000305176	0.0022419011220336	-0.0597708933055401	-0.504250049591064	0.0252937767654657
1495	-0.830516874790192	0.243505731225014	-58.8371505737305	-0.0133424662053585	0.0230210572481155	-0.422107458114624	0.0188002903014421
1496	0.468180358409882	0.568180024623871	-59.2267608642578	0.00646266713738441	0.0681507885456085	-0.462367087602615	0.0188002903014421
1497	0.468180358409882	0.243505731225014	-60.1358489990234	0.00646266713738441	0.0973714739084244	-0.531522691249847	0.0132808275520802
1498	-0.181168273091316	0.568180024623871	-60.9150657653809	0.00841071270406246	0.195423111319542	-0.337042778730392	0.0022419011220336
1499	1.11752903461456	-0.405842900276184	-62.1488304138184	0.0155535480007529	0.262306034564972	-0.378601104021072	0.00159255252219737
1500	1.11752903461456	-0.730517208576202	-62.8631134033203	0.00808603875339031	0.17269591987133	-0.421133428812027	-0.00327756232582033
1501	1.7668776512146	-0.405842900276184	-63.9020729064941	0.0100340843200684	0.232435986399651	-0.303601324558258	-0.000680167751852423
1502	1.7668776512146	-0.730517208576202	-64.4215469360352	0.0106834331527352	0.211981505155563	-0.0837967917323112	-0.0136671401560307
1503	0.468180358409882	0.568180024623871	-65.0059661865234	0.00613799272105098	0.107761055231094	-0.167562767863274	-0.0133424662053585
1504	1.7668776512146	0.892854392528534	-65.5903778076172	0.00418994715437293	0.07431960105896	-0.234121009707451	-0.0152905117720366
1505	1.11752903461456	-0.0811685770750046	-66.3046646118164	0.00970941036939621	0.0155535480007529	-0.279250741004944	-0.00782300252467394
1506	2.41622614860535	-0.730517208576202	-67.0838775634766	0.00841071270406246	0.0756182968616486	-0.226978167891502	0.00159255252219737
1507	1.11752903461456	-0.0811685770750046	-67.6682968139648	-0.00100484199356288	0.105163656175137	-0.0951603949069977	-0.00749832857400179
1508	1.7668776512146	-0.730517208576202	-68.3176422119141	0.00289124972186983	0.0957481041550636	0.146721974015236	0.00808603875339031
1509	1.7668776512146	0.243505731225014	-68.2527084350586	0.0022419011220336	0.0957481041550636	0.250942409038544	0.0126314787194133
1510	-0.181168273091316	0.243505731225014	-69.2916641235352	0.000293855206109583	-0.0370436906814575	0.364578425884247	0.00613799272105098
1511	1.11752903461456	-0.405842900276184	-69.8111419677734	0.00646266713738441	-0.112043462693691	0.518149375915527	-0.00360223650932312
1512	-0.181168273091316	0.892854392528534	-69.9410171508789	-0.0136671401560307	-0.104251272976398	0.685356676578522	0.0200989879667759
1513	2.41622614860535	-0.405842900276184	-71.0449066162109	-0.00457625929266214	-0.0451605506241322	0.588928401470184	0.013930176384747
1514	1.11752903461456	0.568180024623871	-71.3695831298828	-0.00782300252467394	0.0262678004801273	0.416850984096527	0.0233457311987877
1515	0.468180358409882	0.243505731225014	-71.2397155761719	-3.08191010844894e-05	0.0132808275520802	0.514902651309967	0.0171769186854362
1516	0.468180358409882	0.568180024623871	-71.3046493530273	0.00548864435404539	-0.0363943427801132	0.236007407307625	0.0132808275520802
1517	-0.181168273091316	0.243505731225014	-72.3436050415039	-0.00360223650932312	-0.102627903223038	-0.288666307926178	0.0168522447347641
1518	1.11752903461456	-0.730517208576202	-72.018928527832	-0.00327756232582033	-0.116913571953773	-0.332821995019913	0.0155535480007529
1519	1.7668776512146	-0.730517208576202	-71.9539947509766	-0.00847235135734081	-0.0795760303735733	-0.0217839982360601	0.0145795252174139
1520	-0.181168273091316	0.568180024623871	-72.1488037109375	0.00354059832170606	0.0265924744307995	0.0450989119708538	0.0100340843200684
1521	1.7668776512146	-0.730517208576202	-71.6942596435547	0.00808603875339031	0.0665274113416672	-0.319835036993027	0.00776136433705688
1522	0.468180358409882	-1.05519151687622	-72.1488037109375	0.000293855206109583	0.0489950031042099	-0.72502863407135	0.0100340843200684
1523	2.41622614860535	-0.0811685770750046	-72.4734725952148	0.0100340843200684	0.0772416666150093	-0.723405301570892	0.0155535480007529
1524	-0.830516874790192	0.568180024623871	-72.4734725952148	0.011982130818069	-0.0113944197073579	-0.237043082714081	0.020423661917448
1525	1.11752903461456	-1.70454013347626	-72.1488037109375	0.00321592413820326	-0.171783536672592	-0.0945110470056534	0.0126314787194133
1526	1.11752903461456	-0.730517208576202	-72.7332153320313	0.0113327819854021	-0.113666832447052	-0.0165892094373703	0.00906006153672934
1527	1.7668776512146	-2.35388875007629	-71.8241271972656	0.00646266713738441	-0.0107450718060136	0.0710728541016579	0.00613799272105098
1528	1.11752903461456	-1.05519151687622	-71.7591934204102	0.00418994715437293	0.179838746786118	0.13698174059391	0.00678734155371785
1529	-0.181168273091316	-1.05519151687622	-71.9539947509766	0.00386527273803949	0.348994076251984	0.0515923984348774	-0.00230353930965066
1530	-0.181168273091316	-0.730517208576202	-72.213737487793	0.00613799272105098	0.304188996553421	0.0989948436617851	-0.00230353930965066
1531	1.11752903461456	-1.70454013347626	-71.4345169067383	0.00126787810586393	0.294448792934418	0.0902286395430565	-0.00879702530801296
1532	-0.830516874790192	-0.405842900276184	-71.4994506835938	-0.00392691092565656	0.275617659091949	0.162631005048752	-0.00944637414067984
1533	1.11752903461456	-1.37986588478088	-70.9150390625	-0.00879702530801296	0.238604798913002	0.208085417747498	-0.00165419070981443
1534	1.11752903461456	-1.05519151687622	-71.1747741699219	-0.00490093370899558	0.260682642459869	0.104514308273792	-0.0136671401560307
1535	1.7668776512146	0.243505731225014	-71.4345169067383	-0.0110697457566857	0.211007475852966	-0.381847828626633	-0.00814767740666866
1536	-0.830516874790192	-0.0811685770750046	-71.4345169067383	-0.00197886489331722	0.00354059832170606	-0.417886674404144	-0.0162645354866982
1537	1.7668776512146	-0.730517208576202	-71.1098403930664	-0.0136671401560307	-0.147757634520531	0.0736702531576157	-0.00749832857400179
1538	1.7668776512146	-0.730517208576202	-70.6552963256836	-0.0120437685400248	-0.154575794935226	0.104838982224464	0.000943203864153475
1539	-0.181168273091316	-0.405842900276184	-70.3306274414063	-0.0117190945893526	-0.116588898003101	0.0480209775269032	-0.00555028254166245
1540	0.468180358409882	0.243505731225014	-70.2656860351563	-0.0169138833880424	-0.173406913876534	-0.0195112787187099	-0.0133424662053585
1541	1.11752903461456	-0.405842900276184	-70.0059509277344	-0.0266541130840778	-0.213666528463364	-0.0185372550040483	-0.00197886489331722
1542	0.468180358409882	0.243505731225014	-70.0059509277344	-0.00847235135734081	-0.176004305481911	-0.237367749214172	-0.00782300252467394
1543	0.468180358409882	-0.0811685770750046	-69.6812744140625	0.00159255252219737	-0.104575946927071	-0.216263920068741	-0.0113944197073579
1544	0.468180358409882	0.892854392528534	-69.6812744140625	0.00711201597005129	-0.0279528107494116	0.0343846566975117	-0.0282774847000837
1545	-0.181168273091316	0.892854392528534	-69.1617965698242	-0.00619963090866804	-0.00197886489331722	0.298669546842575	-0.021459324285388
1546	1.11752903461456	-0.405842900276184	-69.2267303466797	-0.00197886489331722	-0.0441865250468254	0.302890300750732	-0.0260047651827335
1547	0.468180358409882	0.243505731225014	-68.5773849487305	-0.0120437685400248	-0.0532774068415165	0.216202273964882	-0.0250307414680719
1548	-0.830516874790192	-1.05519151687622	-68.1228408813477	-0.0253554154187441	0.0136055024340749	0.146072626113892	-0.0204853005707264
1549	-1.47986555099487	0.892854392528534	-68.3825759887695	-0.0341216214001179	0.0723715499043465	-0.0932123512029648	-0.0204853005707264
1550	-2.12921404838562	0.568180024623871	-67.9929656982422	-0.038017712533474	0.0132808275520802	-0.182173117995262	-0.0256800893694162
1551	-1.47986555099487	-0.0811685770750046	-67.7981643676758	-0.0337969474494457	0.0681507885456085	-0.148082315921783	-0.0315242260694504
1552	-0.830516874790192	0.568180024623871	-68.447509765625	-0.0360696688294411	0.0334106348454952	-0.0497059896588326	-0.0201606266200542
1553	-3.42791152000427	0.243505731225014	-67.9280319213867	-0.0152905117720366	-0.00457625929266214	0.0720468759536743	-0.0256800893694162
1554	-1.47986555099487	-0.405842900276184	-67.343620300293	-0.0295761823654175	-0.119835644960403	-0.0393164120614529	-0.0315242260694504
1555	-0.830516874790192	-0.730517208576202	-67.4085540771484	-0.0409397818148136	-0.181848436594009	0.0415274947881699	-0.0331475995481014
1556	-1.47986555099487	-0.730517208576202	-67.148811340332	-0.0292515084147453	-0.157822534441948	0.182111471891403	-0.0315242260694504
1557	-0.830516874790192	-0.730517208576202	-67.0838775634766	-0.0305502042174339	-0.192562699317932	0.0217223595827818	-0.032173577696085
1558	-0.830516874790192	-0.405842900276184	-67.4734878540039	-0.0165892094373703	-0.165614724159241	-0.0883422344923019	-0.0237320438027382
1559	0.468180358409882	0.243505731225014	-67.7332305908203	-0.0165892094373703	-0.114640854299068	-0.0393164120614529	-0.0227580219507217
1560	1.7668776512146	-0.0811685770750046	-67.5384216308594	-0.0204853005707264	0.0317872650921345	0.0850338488817215	-0.0240567177534103
1561	0.468180358409882	-0.0811685770750046	-67.7981643676758	-0.0110697457566857	0.173994615674019	0.144773930311203	-0.0201606266200542
1562	-0.830516874790192	0.892854392528534	-67.8630981445313	-0.00912170019000769	0.292500734329224	0.101267568767071	-0.02697878703475
1563	2.41622614860535	-0.405842900276184	-67.6682968139648	-0.00782300252467394	0.322046101093292	0.047696303576231	-0.0324982516467571
1564	1.7668776512146	0.892854392528534	-68.3176422119141	-0.00879702530801296	0.127566188573837	0.00808603875339031	-0.0292515084147453
1565	0.468180358409882	0.892854392528534	-68.5773849487305	0.00256657530553639	-0.0100957229733467	0.0353586822748184	-0.03444629535079
1566	-0.181168273091316	1.54220294952393	-68.3825759887695	0.0246444288641214	-0.124381080269814	0.208734765648842	-0.038017712533474
1567	-0.181168273091316	0.568180024623871	-68.3176422119141	0.025618452578783	-0.218211963772774	0.411980867385864	-0.0350956469774246
1568	-0.181168273091316	0.892854392528534	-68.3176422119141	0.020423661917448	-0.127303153276443	0.39347442984581	-0.0331475995481014
1569	-0.181168273091316	0.568180024623871	-69.2267303466797	0.0142548503354192	-0.0370436906814575	0.134709015488625	-0.0467839203774929
1570	1.11752903461456	-0.0811685770750046	-69.6812744140625	0.00289124972186983	-0.0279528107494116	-0.063342310488224	-0.0471085943281651
1571	0.468180358409882	-0.405842900276184	-69.6812744140625	-0.000680167751852423	0.0210730116814375	-0.106848672032356	-0.0422384813427925
1572	1.11752903461456	-0.0811685770750046	-70.0059509277344	0.000293855206109583	0.0483456552028656	-0.276328682899475	-0.0370436906814575
1573	-0.181168273091316	0.892854392528534	-70.8501052856445	-0.00457625929266214	-0.0221086721867323	-0.185095176100731	-0.02697878703475
1574	1.7668776512146	-0.405842900276184	-70.7851715087891	-0.00132951640989631	0.0314625911414623	0.312630534172058	-0.0354203209280968
1575	1.11752903461456	-0.405842900276184	-71.1747741699219	0.00191722682211548	0.098670169711113	0.352240800857544	-0.0399657599627972
1576	1.7668776512146	-0.0811685770750046	-71.5643844604492	0.00516396993771195	0.0814624354243279	0.386656284332275	-0.0477579422295094
1577	1.11752903461456	-0.405842900276184	-71.8890609741211	0.00776136433705688	0.0509430468082428	0.287305951118469	-0.0341216214001179
1578	-0.181168273091316	0.243505731225014	-72.4085388183594	-0.0237320438027382	0.112306490540504	-0.241263836622238	-0.0334722734987736
1579	-0.181168273091316	0.892854392528534	-72.6033477783203	-0.0247060675173998	0.0941247344017029	-0.393211424350739	-0.0250307414680719
1580	1.11752903461456	-0.0811685770750046	-72.7332153320313	-0.0282774847000837	0.00873538758605719	-0.37373098731041	-0.0357449948787689
1581	-0.181168273091316	0.568180024623871	-73.3825607299805	-0.0260047651827335	0.01847561635077	-0.564314842224121	-0.0286021586507559
1582	1.11752903461456	0.568180024623871	-74.1617813110352	-0.00327756232582033	-0.0870435386896133	-0.432821720838547	-0.0130177913233638
1583	1.11752903461456	-0.0811685770750046	-74.0319137573242	0.0022419011220336	-0.264640390872955	-0.223731428384781	-0.00912170019000769
1584	2.41622614860535	-0.730517208576202	-74.7461929321289	0.0103587592020631	-0.318211674690247	-0.129575878381729	-0.0175632312893867
1585	-0.181168273091316	0.568180024623871	-74.5513916015625	0.0100340843200684	-0.263991057872772	-0.0295761823654175	-0.0247060675173998
1586	-0.181168273091316	-0.0811685770750046	-74.616325378418	0.0100340843200684	-0.0467839203774929	0.00906006153672934	-0.0243813935667276
1587	1.7668776512146	0.243505731225014	-75.1358032226563	0.0116574559360743	0.320747405290604	-0.00132951640989631	-0.0305502042174339
1588	1.7668776512146	-0.730517208576202	-75.6552810668945	0.0100340843200684	0.245098277926445	0.0999688655138016	-0.028926832601428
1589	0.468180358409882	0.568180024623871	-76.1098251342773	0.00646266713738441	0.0551638156175613	-0.00587495695799589	-0.0260047651827335
1590	-0.830516874790192	0.568180024623871	-76.6293029785156	-0.00555028254166245	0.126267492771149	-0.207822382450104	-0.038017712533474
1591	1.7668776512146	-0.730517208576202	-76.889045715332	-0.0126931173726916	0.179838746786118	-0.276328682899475	-0.0461345724761486
1592	1.11752903461456	-0.405842900276184	-76.889045715332	0.00548864435404539	0.106137678027153	0.0217223595827818	-0.0497059896588326
1593	1.11752903461456	-0.0811685770750046	-78.3176116943359	-0.000355493422830477	-0.0123684434220195	0.124968789517879	-0.0448358729481697
1594	-0.830516874790192	0.892854392528534	-78.7721557617188	-0.00782300252467394	0.031137915328145	0.179838746786118	-0.0607449151575565
1595	-0.830516874790192	0.568180024623871	-78.8370895385742	-0.00197886489331722	0.0145795252174139	0.321396738290787	-0.0477579422295094
1596	-0.830516874790192	0.243505731225014	-79.2266998291016	0.00581331877037883	-0.0393164120614529	0.110683120787144	-0.0409397818148136
1597	1.7668776512146	-0.405842900276184	-79.8111114501953	0.0022419011220336	0.0593845807015896	0.0554884895682335	-0.0370436906814575
1598	1.7668776512146	-1.05519151687622	-80.2656555175781	-0.00392691092565656	0.217825636267662	0.206786721944809	-0.0201606266200542
1599	0.468180358409882	0.243505731225014	-81.0448760986328	-0.00132951640989631	0.272370934486389	0.230812609195709	-0.0201606266200542
1600	0.468180358409882	-1.05519151687622	-80.9799423217773	-0.0026282137259841	0.249319046735764	0.273344963788986	-0.0130177913233638
1601	0.468180358409882	0.243505731225014	-81.1098098754883	0.00289124972186983	0.212630853056908	0.14444924890995	-3.08191010844894e-05
1602	1.11752903461456	-1.05519151687622	-81.3695526123047	-0.00132951640989631	0.0941247344017029	0.252241104841232	0.00938473641872406
1603	1.11752903461456	-0.730517208576202	-81.9539642333984	-0.000355493422830477	0.00678734155371785	0.183734834194183	0.0275664981454611
1604	1.11752903461456	-0.730517208576202	-82.0188980102539	-0.00457625929266214	-0.0159398596733809	-0.154900476336479	0.0188002903014421
1605	1.11752903461456	-1.70454013347626	-82.6682510375977	0.0022419011220336	-0.0928876772522926	-0.219510659575462	0.0272418223321438
1606	1.7668776512146	-1.05519151687622	-82.992919921875	0.00159255252219737	-0.163017332553864	-0.145484909415245	0.0197743140161037
1607	1.11752903461456	-1.37986588478088	-83.4474639892578	0.00354059832170606	-0.143536865711212	-0.399704933166504	0.013930176384747
1608	1.11752903461456	-1.37986588478088	-83.4474639892578	-0.000355493422830477	-0.072757862508297	-0.58963942527771	0.0171769186854362
1609	-0.181168273091316	-1.70454013347626	-83.5773391723633	-0.00132951640989631	-0.095809742808342	-0.349705070257187	0.029189869761467
1610	-0.181168273091316	-0.405842900276184	-83.8370742797852	0.00451462110504508	-0.296783149242401	-0.140939474105835	0.0347093306481838
1611	0.468180358409882	-0.730517208576202	-84.0968170166016	0.00256657530553639	-0.201004222035408	-0.0818487480282784	0.0295145437121391
1612	1.11752903461456	-1.05519151687622	-84.0318832397461	-0.00100484199356288	0.0623066499829292	0.100618220865726	0.0220470335334539
1613	-0.830516874790192	0.243505731225014	-84.4214935302734	-0.00587495695799589	0.171072542667389	0.154189482331276	0.041852168738842
1614	1.11752903461456	-0.730517208576202	-84.6812286376953	0.000293855206109583	0.104514308273792	0.243474915623665	0.0353586822748184
1615	1.11752903461456	-0.730517208576202	-84.7461624145508	0.00256657530553639	-0.0256800893694162	0.125293463468552	0.0369820520281792
1616	1.7668776512146	-0.405842900276184	-84.6162948608398	0.00873538758605719	-0.0604202412068844	0.00873538758605719	0.0301638916134834
1617	1.7668776512146	-0.730517208576202	-85.0059051513672	-0.00230353930965066	0.0509430468082428	0.0915273353457451	0.0382807515561581
1618	1.7668776512146	-0.405842900276184	-85.5903167724609	-0.0026282137259841	0.102890938520432	0.36944854259491	0.031137915328145
1619	-0.830516874790192	0.568180024623871	-85.46044921875	0.00321592413820326	0.169124498963356	0.486655980348587	0.0395794473588467
1620	0.468180358409882	0.568180024623871	-85.5903167724609	-0.00327756232582033	0.00126787810586393	0.381136804819107	0.0447742342948914
1621	-0.181168273091316	1.21752870082855	-85.7851257324219	0.00841071270406246	-0.127952501177788	0.507759809494019	0.0425015166401863
1622	1.7668776512146	-0.405842900276184	-85.46044921875	-0.00165419070981443	-0.204900309443474	0.382435530424118	0.0450989119708538
1623	-1.47986555099487	0.892854392528534	-85.7851257324219	-0.0100957229733467	-0.194186061620712	-0.171458855271339	0.0561378374695778
1624	-2.12921404838562	0.568180024623871	-85.5903167724609	-3.08191010844894e-05	-0.224705457687378	-0.490938425064087	0.0623066499829292
1625	-0.181168273091316	-0.0811685770750046	-85.8500595092773	-0.00522560812532902	-0.157497867941856	-0.39613351225853	0.0480209775269032
1626	-0.181168273091316	-0.730517208576202	-85.5253829956055	-0.00165419070981443	0.0149041991680861	-0.542886316776276	0.0571118593215942
1627	-0.830516874790192	0.243505731225014	-85.5903167724609	-0.00230353930965066	0.0886052697896957	-0.71009361743927	0.0561378374695778
1628	-1.47986555099487	-0.0811685770750046	-85.3305816650391	-0.0120437685400248	0.0616573020815849	-0.471457958221436	0.0652287155389786
1629	-2.77856278419495	0.892854392528534	-86.0448608398438	-0.00717365415766835	0.153215453028679	-0.0799007043242455	0.0541897900402546
1630	-1.47986555099487	0.243505731225014	-86.1097946166992	-0.00684897974133492	0.265228092670441	0.154514148831367	0.0564625114202499
1631	-1.47986555099487	-0.730517208576202	-85.7201843261719	0.000293855206109583	0.208410084247589	0.337630450725555	0.0425015166401863
1632	-1.47986555099487	-0.730517208576202	-85.46044921875	-0.00425158534198999	0.0704235062003136	0.483409225940704	0.0438002124428749
1633	-2.12921404838562	0.568180024623871	-85.5903167724609	-0.00847235135734081	-0.00847235135734081	0.629188001155853	0.0554884895682335
1634	-2.12921404838562	0.568180024623871	-85.3955154418945	-0.00879702530801296	-0.100679859519005	0.641525626182556	0.047696303576231
1635	-2.77856278419495	0.243505731225014	-85.5253829956055	-0.00652430532500148	-0.137043386697769	0.436331450939178	0.0613326244056225
1636	-1.47986555099487	-0.405842900276184	-85.7851257324219	-0.00295288790948689	-0.136718705296516	0.0392547734081745	0.0629559978842735
1637	-0.181168273091316	-0.405842900276184	-85.7201843261719	-0.00360223650932312	-0.0876928865909576	-0.243861243128777	0.0645793676376343
1638	-0.830516874790192	0.568180024623871	-85.7201843261719	-0.00587495695799589	0.0236704051494598	-0.365614116191864	0.0541897900402546
1639	-0.181168273091316	0.568180024623871	-85.7201843261719	0.00191722682211548	0.0502936989068985	-0.559120059013367	0.0369820520281792
1640	0.468180358409882	-0.0811685770750046	-85.5253829956055	0.000293855206109583	0.0317872650921345	-0.581197917461395	0.0191249661147594
1641	2.41622614860535	-1.05519151687622	-85.9149932861328	0.00418994715437293	0.098670169711113	-0.288341611623764	0.0226963832974434
1642	-1.47986555099487	0.243505731225014	-85.9149932861328	0.000618529506027699	0.153864800930023	-0.240614488720894	0.0405534692108631
1643	1.11752903461456	-0.0811685770750046	-85.5253829956055	-0.00425158534198999	0.164254382252693	-0.252952128648758	0.0489950031042099
1644	-0.181168273091316	0.892854392528534	-85.0059051513672	-0.000680167751852423	-0.00132951640989631	-0.0743812397122383	0.0408781431615353
1645	-0.830516874790192	1.21752870082855	-85.3305816650391	0.0022419011220336	-0.0217839982360601	0.215552926063538	0.0405534692108631
1646	-0.181168273091316	-0.0811685770750046	-85.2656402587891	0.00191722682211548	-0.0526280589401722	0.406136751174927	0.029189869761467
1647	-0.181168273091316	-0.730517208576202	-85.7201843261719	0.00159255252219737	-0.140614792704582	0.672369658946991	0.0356833562254906
1648	-0.181168273091316	0.892854392528534	-85.7201843261719	-0.00327756232582033	-0.00425158534198999	0.691200792789459	0.0444495603442192
1649	-0.181168273091316	0.568180024623871	-85.5253829956055	0.00159255252219737	0.0811377614736557	0.663928151130676	0.0324366129934788
1650	1.7668776512146	-0.0811685770750046	-85.7201843261719	0.000943203864153475	-0.00392691092565656	0.337305784225464	0.0347093306481838
1651	1.7668776512146	-0.730517208576202	-85.5903167724609	0.0100340843200684	-0.0993811637163162	-0.155874490737915	0.041852168738842
1652	-0.830516874790192	0.243505731225014	-85.9799270629883	0.00451462110504508	-0.201978251338005	-0.327302545309067	0.0438002124428749
1653	1.7668776512146	-0.405842900276184	-85.7201843261719	-0.00782300252467394	-0.136718705296516	-0.230874270200729	0.0489950031042099
1654	2.41622614860535	0.568180024623871	-85.9149932861328	0.00289124972186983	0.000943203864153475	-0.458470970392227	0.0334106348454952
1655	-0.830516874790192	1.21752870082855	-86.0448608398438	-0.000355493422830477	0.00743668992072344	-0.526327908039093	0.0226963832974434
1656	1.7668776512146	0.568180024623871	-86.1747360229492	0.00516396993771195	-0.223406746983528	-0.451328158378601	0.0188002903014421
1657	-0.181168273091316	0.892854392528534	-86.1097946166992	0.000943203864153475	-0.286393582820892	-0.285744220018387	0.0132808275520802
1658	0.468180358409882	0.568180024623871	-86.629280090332	-0.00360223650932312	-0.301328599452972	0.0106834331527352	0.0233457311987877
1659	1.11752903461456	-0.0811685770750046	-86.564338684082	0.00354059832170606	-0.313341557979584	0.165877759456635	0.011982130818069
1660	0.468180358409882	0.243505731225014	-86.4994049072266	0.00289124972186983	-0.248406678438187	0.209384113550186	0.00256657530553639
1661	-0.181168273091316	-0.0811685770750046	-86.4344711303711	0.00678734155371785	0.101267568767071	0.126916840672493	-0.00587495695799589
1662	-0.181168273091316	0.243505731225014	-86.8240814208984	0.00646266713738441	0.317825317382813	0.0149041991680861	0.00873538758605719
1663	1.7668776512146	-0.405842900276184	-86.3695373535156	0.00191722682211548	0.454837888479233	-0.0253554154187441	0.00256657530553639
1664	0.468180358409882	0.243505731225014	-87.3435592651367	-0.00749832857400179	0.352890163660049	-0.141588822007179	0.012956153601408
1665	-0.830516874790192	1.21752870082855	-86.9539489746094	-0.00879702530801296	0.28308516740799	-0.128926530480385	0.000618529506027699
1666	0.468180358409882	0.568180024623871	-86.759147644043	0.0116574559360743	0.202890619635582	-0.117238245904446	0.000618529506027699
1667	-0.181168273091316	0.892854392528534	-87.2136917114258	0.00483929552137852	0.149968713521957	0.00711201597005129	-0.00457625929266214
1668	-0.181168273091316	0.243505731225014	-87.0188827514648	-0.00684897974133492	0.109059751033783	0.16522841155529	-0.000680167751852423
1669	1.7668776512146	-0.0811685770750046	-86.8240814208984	-0.000355493422830477	0.00418994715437293	0.205163344740868	-0.00165419070981443
1670	1.11752903461456	-0.405842900276184	-87.0188827514648	-0.000680167751852423	-0.0591215454041958	0.148020669817924	-0.00457625929266214
1671	0.468180358409882	0.243505731225014	-87.0838241577148	0.00970941036939621	-0.0331475995481014	0.174968630075455	-0.0126931173726916
1672	-0.181168273091316	0.568180024623871	-87.7981033325195	0.00483929552137852	-0.0263294391334057	0.332760334014893	-0.0152905117720366
1673	1.7668776512146	-0.730517208576202	-87.3435592651367	-0.000355493422830477	0.00516396993771195	0.508409142494202	0.00256657530553639
1674	1.7668776512146	-0.730517208576202	-87.6033020019531	-0.0100957229733467	-0.00847235135734081	0.48730531334877	-0.0169138833880424
1675	2.41622614860535	-0.405842900276184	-87.6682357788086	-0.017887907102704	0.0733455792069435	0.00776136433705688	-0.0230826959013939
1676	0.468180358409882	0.568180024623871	-88.1227798461914	-0.0195112787187099	0.0824364572763443	-0.498730599880219	-0.0198359526693821
1677	2.41622614860535	0.568180024623871	-88.2526473999023	-0.0211346503347158	-0.0204853005707264	-0.424704849720001	-0.0185372550040483
1678	1.11752903461456	-0.0811685770750046	-88.0578460693359	-0.0117190945893526	-0.194835409522057	-0.0967837646603584	-0.0256800893694162
1679	2.41622614860535	-1.05519151687622	-88.1877136230469	-0.0110697457566857	-0.186718553304672	-0.0165892094373703	-0.00944637414067984
1680	-0.830516874790192	0.243505731225014	-88.3175811767578	-0.00555028254166245	-0.134121313691139	0.0457482598721981	-0.0373683646321297
1681	-0.830516874790192	-0.405842900276184	-88.9020004272461	0.00256657530553639	-0.0682124271988869	0.21750096976757	-0.0406151078641415
1682	0.468180358409882	-0.0811685770750046	-89.3565444946289	-0.00165419070981443	-0.0578228458762169	0.276916354894638	-0.0487319678068161
1683	0.468180358409882	-0.730517208576202	-89.2266693115234	0.00451462110504508	-0.0156151866540313	0.129189550876617	-0.0324982516467571
1684	1.11752903461456	-1.70454013347626	-89.2266693115234	0.0171769186854362	-0.0669137313961983	-0.0698357969522476	-0.043212503194809
1685	1.11752903461456	-1.70454013347626	-89.3565444946289	0.012956153601408	-0.0370436906814575	-0.198082149028778	-0.0441865250468254
1686	-0.181168273091316	-0.405842900276184	-89.7461471557617	0.0200989879667759	0.0967221260070801	-0.201653569936752	-0.0500306636095047
1687	0.468180358409882	-1.05519151687622	-89.4864120483398	0.0223717093467712	0.228864565491676	-0.277627378702164	-0.0497059896588326
1688	1.7668776512146	-1.70454013347626	-89.6162796020508	0.0162028968334198	0.225617825984955	-0.329899936914444	-0.0409397818148136
1689	1.7668776512146	-1.37986588478088	-90.0058898925781	-0.00684897974133492	0.12951423227787	-0.350679099559784	-0.0445111989974976
1690	-0.181168273091316	-0.0811685770750046	-90.6552352905273	-0.0208099745213985	0.0623066499829292	-0.358471274375916	-0.0454852245748043
1691	0.468180358409882	0.243505731225014	-90.5903015136719	-0.0136671401560307	0.0694494843482971	-0.385743916034698	-0.0367190167307854
1692	1.7668776512146	-1.05519151687622	-90.2006912231445	-0.0130177913233638	0.0171769186854362	-0.180874422192574	-0.0451605506241322
1693	-0.181168273091316	0.243505731225014	-90.1357574462891	0.0132808275520802	-0.0795760303735733	0.01100810803473	-0.0315242260694504
1694	1.7668776512146	-0.405842900276184	-90.33056640625	0.00613799272105098	-0.106523998081684	0.124319441616535	-0.0318489037454128
1695	1.11752903461456	-0.0811685770750046	-90.5253677368164	-0.000680167751852423	0.0165275707840919	0.150618061423302	-0.0422384813427925
1696	2.41622614860535	-0.730517208576202	-90.3955001831055	-0.00165419070981443	0.0519170723855495	0.180812776088715	-0.0354203209280968
1697	1.11752903461456	-0.0811685770750046	-91.0448455810547	-0.00327756232582033	-0.0808747261762619	0.351916134357452	-0.0373683646321297
1698	1.7668776512146	-0.0811685770750046	-90.8500442504883	0.000618529506027699	-0.10587465018034	0.427240580320358	-0.0295761823654175
1699	-0.181168273091316	0.892854392528534	-90.9149780273438	-0.00749832857400179	-0.206523686647415	0.231461957097054	-0.0279528107494116
1700	-1.47986555099487	0.243505731225014	-91.564323425293	-0.0133424662053585	-0.263017028570175	-0.0334722734987736	-0.0324982516467571
1701	-0.830516874790192	0.892854392528534	-91.3695220947266	-0.00944637414067984	-0.299705237150192	-0.126004457473755	-0.0363943427801132
1702	-0.181168273091316	-0.405842900276184	-91.1097793579102	-0.0188619289547205	-0.335744082927704	-0.172108203172684	-0.0276281367987394
1703	-0.830516874790192	0.892854392528534	-91.3045883178711	-0.0165892094373703	-0.300029903650284	-0.0786020010709763	-0.021459324285388
1704	-2.12921404838562	-0.405842900276184	-90.9799118041992	-0.00977104809135199	-0.180549740791321	0.179189398884773	-0.0315242260694504
1705	0.468180358409882	-0.405842900276184	-90.9799118041992	-0.00717365415766835	-0.163341999053955	0.328864246606827	-0.0347709693014622
1706	-1.47986555099487	-0.405842900276184	-91.434455871582	-0.0113944197073579	-0.174705609679222	0.502565026283264	-0.0367190167307854
1707	-0.181168273091316	-0.405842900276184	-91.434455871582	-0.00944637414067984	-0.0899656042456627	0.549318134784698	-0.0318489037454128
1708	-1.47986555099487	-0.405842900276184	-91.434455871582	-0.0217839982360601	-0.0237320438027382	0.446071684360504	-0.0185372550040483
1709	-2.12921404838562	0.892854392528534	-91.3045883178711	-0.0240567177534103	0.0678261145949364	-0.0721085146069527	-0.0165892094373703
1710	-3.42791152000427	1.21752870082855	-91.2396545410156	-0.0227580219507217	0.173345267772675	-0.569509625434875	-0.0227580219507217
1711	-1.47986555099487	0.892854392528534	-91.2396545410156	-3.08191010844894e-05	0.258734613656998	-0.422756791114807	-0.0198359526693821
1712	-0.830516874790192	-0.730517208576202	-91.434455871582	0.0100340843200684	0.140877828001976	-0.105549976229668	-0.0263294391334057
1713	-2.12921404838562	0.568180024623871	-92.2136764526367	0.00776136433705688	0.0882805958390236	-0.0448358729481697	-0.0139918150380254
1714	-1.47986555099487	0.892854392528534	-91.9539337158203	0.00159255252219737	0.052891094237566	0.148345336318016	-0.0295761823654175
1715	1.11752903461456	-0.405842900276184	-91.564323425293	-0.0117190945893526	0.188929632306099	0.167501121759415	-0.0266541130840778
1716	0.468180358409882	-0.0811685770750046	-91.564323425293	0.00938473641872406	0.200293228030205	0.149644032120705	-0.0399657599627972
1717	1.11752903461456	-0.405842900276184	-91.7591323852539	0.00256657530553639	0.174968630075455	0.233410015702248	-0.0315242260694504
1718	-0.830516874790192	1.21752870082855	-91.9539337158203	0.00191722682211548	0.244124263525009	0.352240800857544	-0.0373683646321297
1719	-0.181168273091316	0.243505731225014	-91.629264831543	0.00289124972186983	0.37853941321373	0.286981284618378	-0.0357449948787689
1720	1.7668776512146	-0.0811685770750046	-91.8889999389648	-0.0107450718060136	0.264254063367844	0.0405534692108631	-0.0367190167307854
1721	1.11752903461456	-0.405842900276184	-91.7591323852539	-0.00912170019000769	0.166202425956726	-0.396782845258713	-0.0341216214001179
1722	1.7668776512146	-0.730517208576202	-91.6941986083984	-0.0149658378213644	0.0213976856321096	-0.512042224407196	-0.0347709693014622
1723	-1.47986555099487	0.568180024623871	-91.8240661621094	-0.00425158534198999	-0.00425158534198999	-0.687366425991058	-0.028926832601428
1724	-0.830516874790192	0.568180024623871	-92.1487426757813	0.00613799272105098	0.00159255252219737	-0.674704134464264	-0.0331475995481014
1725	1.11752903461456	-0.0811685770750046	-91.6941986083984	0.00970941036939621	-0.108147367835045	-0.450354129076004	-0.0253554154187441
1726	1.11752903461456	-0.405842900276184	-91.9539337158203	0.0356833562254906	-0.163341999053955	-0.292887061834335	-0.028926832601428
1727	0.468180358409882	-0.730517208576202	-91.8889999389648	0.0386054255068302	-0.191913336515427	-0.0967837646603584	-0.0363943427801132
1728	0.468180358409882	-0.730517208576202	-91.564323425293	0.0236704051494598	-0.211069121956825	-0.0766539573669434	-0.0279528107494116
1729	-0.181168273091316	0.892854392528534	-91.629264831543	0.020423661917448	-0.153277099132538	0.0363327041268349	-0.021459324285388
1730	1.7668776512146	-0.405842900276184	-91.629264831543	0.012956153601408	-0.0662643760442734	0.0681507885456085	-0.0123684434220195
1731	2.41622614860535	-0.0811685770750046	-92.0838088989258	0.00970941036939621	-0.000680167751852423	0.0808130875229836	-0.0152905117720366
1732	0.468180358409882	0.243505731225014	-92.0188674926758	0.0136055024340749	0.100618220865726	0.102566264569759	-0.00977104809135199
1733	1.11752903461456	-0.0811685770750046	-92.0188674926758	-0.00522560812532902	0.171072542667389	0.214903578162193	-0.00327756232582033
1734	0.468180358409882	0.243505731225014	-91.4993896484375	-0.0117190945893526	0.145098596811295	0.188604950904846	-0.00555028254166245
1735	-0.830516874790192	0.568180024623871	-91.7591323852539	-0.0227580219507217	0.0938000604510307	0.109059751033783	-0.00425158534198999
1736	-0.830516874790192	0.243505731225014	-91.8240661621094	-0.0107450718060136	0.144124567508698	0.0756182968616486	0.000293855206109583
1737	-0.830516874790192	0.568180024623871	-91.8889999389648	-0.0146411629393697	0.240552842617035	0.0567871853709221	-0.00847235135734081
1738	-0.830516874790192	0.892854392528534	-91.6941986083984	-0.0282774847000837	0.106137678027153	-0.00100484199356288	-0.00295288790948689
1739	1.7668776512146	-0.0811685770750046	-92.0188674926758	-0.0347709693014622	0.127566188573837	0.00516396993771195	0.00516396993771195
1740	1.11752903461456	-0.0811685770750046	-91.564323425293	-0.0347709693014622	0.0668520927429199	0.0463976077735424	0.00483929552137852
1741	-0.830516874790192	-0.405842900276184	-91.9539337158203	-0.017887907102704	-0.122433036565781	0.358084946870804	0.00451462110504508
1742	0.468180358409882	0.568180024623871	-92.1487426757813	-0.0230826959013939	-0.258796244859695	0.501590967178345	0.0100340843200684
1743	1.11752903461456	-0.730517208576202	-91.434455871582	-0.0175632312893867	-0.323406457901001	0.335682421922684	0.0158782228827477
1744	-0.181168273091316	0.568180024623871	-92.1487426757813	-0.0113944197073579	-0.277952045202255	-0.00847235135734081	0.01100810803473
1745	-0.181168273091316	0.243505731225014	-92.0188674926758	-0.00165419070981443	-0.239640474319458	-0.376003682613373	0.0171769186854362
1746	0.468180358409882	-0.405842900276184	-91.434455871582	0.00516396993771195	-0.26983517408371	-0.280549436807632	0.0301638916134834
1747	1.7668776512146	-0.405842900276184	-91.7591323852539	0.00743668992072344	-0.33217266201973	-0.101978555321693	0.0265924744307995
1748	-0.830516874790192	-1.05519151687622	-92.0188674926758	0.0103587592020631	-0.259770274162292	-0.0734072178602219	0.0301638916134834
1749	0.468180358409882	0.568180024623871	-92.0188674926758	0.0103587592020631	-0.287692278623581	0.377890080213547	0.0376313999295235
1750	-0.181168273091316	0.892854392528534	-92.1487426757813	0.0178262684494257	-0.259120941162109	0.714252650737762	0.0239950809627771
1751	2.41622614860535	-1.37986588478088	-91.629264831543	0.0249691028147936	-0.142238169908524	0.793148517608643	0.020423661917448
1752	1.11752903461456	-0.405842900276184	-91.434455871582	0.031137915328145	-0.158471882343292	0.526915609836578	0.0217223595827818
1753	-0.181168273091316	-0.0811685770750046	-92.0188674926758	0.0168522447347641	-0.155874490737915	-0.0915889739990234	0.031137915328145
1754	0.468180358409882	-0.405842900276184	-92.0188674926758	0.00711201597005129	-0.175679624080658	-0.158796563744545	0.0347093306481838
1755	1.7668776512146	-0.730517208576202	-92.0188674926758	-0.00782300252467394	-0.0529527328908443	-0.291913032531738	0.0304885655641556
1756	1.11752903461456	-1.37986588478088	-91.7591323852539	-0.0247060675173998	0.254838526248932	-0.659769117832184	0.0106834331527352
1757	1.11752903461456	-1.37986588478088	-91.6941986083984	-0.0383423902094364	0.557434976100922	-0.623405575752258	0.0220470335334539
1758	0.468180358409882	-0.405842900276184	-91.9539337158203	-0.0360696688294411	0.611006259918213	-0.659119725227356	0.0298392176628113
1759	0.468180358409882	-0.730517208576202	-92.4084777832031	-0.0295761823654175	0.52626621723175	-0.433795720338821	0.0434755384922028
1760	1.11752903461456	-1.70454013347626	-92.1487426757813	-0.0263294391334057	0.257111221551895	-0.205874338746071	0.0116574559360743
1761	-0.181168273091316	-0.730517208576202	-92.0838088989258	-0.0172385573387146	0.0412028171122074	-0.000355493422830477	0.0191249661147594
1762	0.468180358409882	-0.0811685770750046	-92.3435440063477	-0.00847235135734081	0.175293311476707	0.0804884135723114	0.0168522447347641
1763	1.11752903461456	-1.70454013347626	-91.8889999389648	-0.00165419070981443	0.186656907200813	0.14444924890995	0.025618452578783
1764	2.41622614860535	-1.05519151687622	-91.8889999389648	-0.00782300252467394	0.225942507386208	0.113605186343193	0.0337353087961674
1765	-0.830516874790192	-0.405842900276184	-92.4084777832031	0.00256657530553639	0.201591923832893	0.0879559218883514	0.0460729338228703
1766	1.11752903461456	-0.730517208576202	-92.4084777832031	0.00516396993771195	0.130812928080559	-0.0893162563443184	0.0158782228827477
1767	-0.830516874790192	-0.0811685770750046	-92.3435440063477	0.00646266713738441	0.168150469660759	-0.176978319883347	0.0152288740500808
1768	-0.181168273091316	-0.0811685770750046	-92.733154296875	0.01847561635077	0.110358446836472	-0.231198936700821	0.0197743140161037
1769	-0.830516874790192	0.568180024623871	-92.5383529663086	0.0194496400654316	0.01100810803473	-0.263666361570358	0.012956153601408
1770	1.7668776512146	-0.405842900276184	-92.3435440063477	0.0259431265294552	-0.0360696688294411	-0.288666307926178	0.00906006153672934
1771	-1.47986555099487	0.243505731225014	-92.733154296875	0.0314625911414623	0.00256657530553639	-0.209770426154137	0.00354059832170606
1772	0.468180358409882	-0.405842900276184	-92.1487426757813	0.0171769186854362	-0.00360223650932312	-0.0471085943281651	0.00808603875339031
1773	-0.830516874790192	0.568180024623871	-92.3435440063477	0.000618529506027699	0.0126314787194133	0.0535404421389103	0.00743668992072344
1774	-0.181168273091316	0.892854392528534	-92.5383529663086	-0.0169138833880424	0.0321119390428066	0.217176288366318	0.00289124972186983
1775	1.11752903461456	-0.405842900276184	-92.2786102294922	-0.0175632312893867	0.0142548503354192	0.388604313135147	0.00613799272105098
1776	0.468180358409882	-0.0811685770750046	-92.2786102294922	-0.0237320438027382	-0.0435371771454811	0.536006450653076	0.00906006153672934
1777	-0.830516874790192	0.243505731225014	-92.6682205200195	-0.0247060675173998	-0.0886669084429741	0.624642550945282	0.00841071270406246
1778	-0.830516874790192	0.243505731225014	-92.8630218505859	-0.028926832601428	-0.0763292834162712	0.49639618396759	0.0162028968334198
1779	1.11752903461456	-0.405842900276184	-92.9279556274414	-0.0318489037454128	-0.098082460463047	0.240877524018288	0.0106834331527352
1780	-0.181168273091316	-0.405842900276184	-92.4734115600586	-0.0295761823654175	-0.195809438824654	-0.0126931173726916	0.00191722682211548
1781	-0.181168273091316	0.568180024623871	-92.9279556274414	-0.0217839982360601	-0.302302628755569	-0.364315420389175	0.00678734155371785
1782	-1.47986555099487	0.568180024623871	-93.2526321411133	-0.0328229255974293	-0.462042391300201	-0.432497024536133	0.00711201597005129
1783	-0.830516874790192	-0.730517208576202	-93.3175659179688	-0.0152905117720366	-0.51074355840683	-0.073731891810894	0.00581331877037883
1784	-0.830516874790192	0.243505731225014	-92.6682205200195	-0.0126931173726916	-0.34873104095459	0.296396821737289	0.0022419011220336
1785	-2.77856278419495	0.892854392528534	-93.3175659179688	-0.0126931173726916	-0.00879702530801296	0.327890247106552	-0.00100484199356288
1786	-2.77856278419495	1.21752870082855	-92.6682205200195	-0.000680167751852423	0.14444924890995	0.214578896760941	-0.000355493422830477
1787	-2.12921404838562	0.892854392528534	-92.6032867431641	-0.0133424662053585	-0.0247060675173998	-0.02697878703475	0.00678734155371785
1788	-2.77856278419495	0.892854392528534	-92.733154296875	-0.00587495695799589	-0.0230826959013939	-0.387367308139801	0.01100810803473
1789	-2.77856278419495	0.568180024623871	-93.3824996948242	-0.00132951640989631	-0.0555501282215118	-0.568860292434692	0.00970941036939621
1790	-1.47986555099487	0.243505731225014	-93.1876983642578	0.0136055024340749	0.0509430468082428	-0.265289753675461	0.00776136433705688
1791	-3.42791152000427	0.243505731225014	-93.3175659179688	0.0103587592020631	0.0535404421389103	-0.0984071344137192	-3.08191010844894e-05
1792	-0.181168273091316	-0.730517208576202	-92.9279556274414	0.0165275707840919	0.0149041991680861	-0.0503553375601768	0.00321592413820326
1793	-1.47986555099487	0.892854392528534	-92.9279556274414	-0.00717365415766835	-0.0584721975028515	-0.176328971982002	0.00776136433705688
1794	-1.47986555099487	0.892854392528534	-93.3824996948242	-0.0143164889886975	-0.0734072178602219	-0.0786020010709763	-0.00684897974133492
1795	-1.47986555099487	0.568180024623871	-92.733154296875	-0.0149658378213644	0.01100810803473	0.108735077083111	0.000618529506027699
1796	-0.181168273091316	-0.0811685770750046	-93.1876983642578	-0.00944637414067984	0.282760500907898	0.145747944712639	0.00289124972186983
1797	-0.830516874790192	0.243505731225014	-93.1876983642578	-0.0263294391334057	0.322695434093475	0.130163580179214	0.00581331877037883
1798	0.468180358409882	0.568180024623871	-93.2526321411133	-0.0308748781681061	0.203539967536926	-0.116264224052429	0.00808603875339031
1799	1.7668776512146	-0.405842900276184	-92.7980880737305	-0.0182125810533762	0.14737132191658	-0.0773033052682877	0.00289124972186983
1800	1.7668776512146	-0.405842900276184	-93.0578308105469	-0.0201606266200542	-0.112368136644363	0.15191675722599	-0.000680167751852423
1801	-0.830516874790192	0.892854392528534	-93.4474411010742	-0.023407369852066	-0.293211728334427	0.250617742538452	-0.00782300252467394
1802	1.7668776512146	0.243505731225014	-93.4474411010742	-0.0159398596733809	-0.219835340976715	0.0252937767654657	-0.00587495695799589
1803	0.468180358409882	0.892854392528534	-93.3824996948242	-0.0172385573387146	-0.151329055428505	-0.126978471875191	0.000293855206109583
1804	1.7668776512146	-0.405842900276184	-92.9928970336914	-0.000355493422830477	-0.118861623108387	0.127566188573837	0.00418994715437293
1805	1.11752903461456	0.892854392528534	-93.1876983642578	0.00873538758605719	-0.0435371771454811	0.352240800857544	-0.0117190945893526
1806	-0.181168273091316	0.568180024623871	-93.5123748779297	0.0100340843200684	-0.00652430532500148	0.363929092884064	-0.00944637414067984
1807	0.468180358409882	1.21752870082855	-93.7071762084961	0.0217223595827818	0.111332468688488	0.218474984169006	-0.0117190945893526
1808	-0.181168273091316	0.892854392528534	-93.6422424316406	0.0126314787194133	0.266202121973038	0.288604646921158	-0.00230353930965066
1809	1.11752903461456	-0.0811685770750046	-93.3175659179688	-0.000355493422830477	0.218474984169006	0.260682642459869	-0.0113944197073579
1810	1.11752903461456	-0.405842900276184	-93.2526321411133	-0.00230353930965066	0.121722050011158	-0.301003932952881	-0.0172385573387146
1811	0.468180358409882	0.568180024623871	-93.2526321411133	-0.000680167751852423	0.106137678027153	-0.57892519235611	-0.0266541130840778
1812	0.468180358409882	-0.405842900276184	-93.3175659179688	-0.00749832857400179	0.0425015166401863	-0.327627211809158	-0.0185372550040483
1813	0.468180358409882	0.892854392528534	-93.7721099853516	0.00386527273803949	-0.0500306636095047	-0.33964017033577	-0.0169138833880424
1814	-0.181168273091316	0.568180024623871	-93.5773086547852	0.00321592413820326	-0.0363943427801132	-0.204900309443474	-0.0198359526693821
1815	-0.181168273091316	-0.405842900276184	-93.2526321411133	0.011982130818069	-0.0776279792189598	0.00256657530553639	-0.0198359526693821
1816	-1.47986555099487	-0.405842900276184	-93.1227645874023	0.0226963832974434	-0.0500306636095047	-0.182497784495354	-0.0247060675173998
1817	1.11752903461456	0.568180024623871	-93.1876983642578	0.0200989879667759	0.0425015166401863	-0.230224907398224	-0.0188619289547205
1818	-0.181168273091316	0.568180024623871	-93.6422424316406	0.0207483377307653	0.122696071863174	-0.206199020147324	-0.0100957229733467
1819	2.41622614860535	-0.405842900276184	-93.5773086547852	-0.000680167751852423	0.162631005048752	-0.110744759440422	-0.0120437685400248
1820	1.11752903461456	-0.405842900276184	-93.1876983642578	0.00483929552137852	0.107436381280422	0.0489950031042099	-0.00555028254166245
1821	0.468180358409882	0.892854392528534	-92.8630218505859	0.0022419011220336	-0.106199324131012	0.247371003031731	-0.0139918150380254
1822	1.11752903461456	0.243505731225014	-92.8630218505859	-0.00652430532500148	-0.127303153276443	0.321396738290787	-0.0162645354866982
1823	0.468180358409882	0.892854392528534	-92.4084777832031	-0.0120437685400248	-0.124056406319141	0.348020046949387	-0.00944637414067984
1824	1.11752903461456	-0.405842900276184	-93.1227645874023	-0.0149658378213644	-0.0532774068415165	0.396721184253693	-0.0149658378213644
1825	1.7668776512146	-0.405842900276184	-93.4474411010742	-0.00587495695799589	0.148020669817924	0.258409917354584	-0.0159398596733809
1826	-0.830516874790192	0.892854392528534	-93.3824996948242	-0.00230353930965066	0.0623066499829292	-0.0376930385828018	-0.00814767740666866
1827	0.468180358409882	0.568180024623871	-93.1876983642578	-0.00944637414067984	0.0395794473588467	-0.369185537099838	-0.00360223650932312
1828	-0.181168273091316	0.243505731225014	-93.5123748779297	-0.00490093370899558	-0.0162645354866982	-0.451977491378784	-0.00132951640989631
1829	0.468180358409882	-0.730517208576202	-92.6682205200195	-0.00230353930965066	-0.0561994761228561	-0.236393719911575	-0.00912170019000769
1830	1.11752903461456	-0.405842900276184	-93.1227645874023	0.00808603875339031	-0.0185372550040483	-0.0350956469774246	-0.00619963090866804
1831	-0.830516874790192	0.892854392528534	-93.3824996948242	0.0210730116814375	-0.0597708933055401	0.204189315438271	-0.00749832857400179
1832	-0.181168273091316	-1.05519151687622	-93.1227645874023	0.0269171483814716	-0.0438618510961533	0.222371086478233	0.00191722682211548
1833	0.468180358409882	-0.0811685770750046	-93.3175659179688	0.0262678004801273	-0.0445111989974976	0.113605186343193	0.00159255252219737
1834	-0.181168273091316	-0.0811685770750046	-93.1876983642578	0.0136055024340749	-0.121459014713764	0.190552994608879	0.00776136433705688
1835	0.468180358409882	0.243505731225014	-93.0578308105469	0.0243197549134493	-0.148731663823128	0.346721351146698	0.00678734155371785
1836	0.468180358409882	-0.0811685770750046	-93.3824996948242	0.0275664981454611	-0.0763292834162712	0.192825719714165	0.00451462110504508
1837	-0.181168273091316	-0.0811685770750046	-93.5123748779297	0.0226963832974434	-0.108147367835045	-0.114640854299068	0.00873538758605719
1838	0.468180358409882	-0.730517208576202	-93.6422424316406	0.0155535480007529	-0.132173269987106	-0.236718401312828	0.0136055024340749
1839	1.11752903461456	-1.37986588478088	-93.2526321411133	0.0252937767654657	-0.0701604709029198	-0.0711344927549362	0.0100340843200684
1840	-0.181168273091316	-0.730517208576202	-93.3175659179688	0.031137915328145	-0.0389917381107807	-0.113017484545708	0.0123068047687411
1841	-0.181168273091316	-0.405842900276184	-93.2526321411133	0.0363327041268349	-0.132173269987106	0.0441248863935471	-0.0104203969240189
1842	1.11752903461456	-1.70454013347626	-93.1876983642578	0.0249691028147936	-0.0454852245748043	0.214254230260849	-0.00360223650932312
1843	-0.830516874790192	-0.0811685770750046	-93.4474411010742	0.00776136433705688	0.0308132413774729	0.208410084247589	0.00516396993771195
1844	3.06557488441467	-1.70454013347626	-93.3175659179688	0.0145795252174139	0.174643963575363	-0.0139918150380254	0.00581331877037883
1845	1.11752903461456	-1.05519151687622	-93.4474411010742	0.00938473641872406	0.441201567649841	-0.0276281367987394	-0.00944637414067984
1846	-0.181168273091316	-0.405842900276184	-93.2526321411133	0.00613799272105098	0.189903646707535	-0.0613942667841911	0.00354059832170606
1847	-0.830516874790192	-0.0811685770750046	-93.3175659179688	-0.0139918150380254	0.115877911448479	-0.100355185568333	0.013930176384747
1848	0.468180358409882	-0.0811685770750046	-93.901985168457	-0.0302255302667618	0.123670093715191	-0.0230826959013939	0.0152288740500808
1849	0.468180358409882	-0.405842900276184	-93.6422424316406	-0.0315242260694504	0.069124810397625	0.0801637396216393	0.00841071270406246
1850	-0.830516874790192	-0.730517208576202	-93.5773086547852	-0.0341216214001179	0.15938426554203	0.0373067259788513	0.00418994715437293
1851	-0.181168273091316	0.243505731225014	-93.837043762207	-0.0295761823654175	0.186007559299469	-0.00977104809135199	0.00126787810586393
1852	-0.181168273091316	0.243505731225014	-93.5773086547852	-0.0165892094373703	0.201267257332802	-0.229900240898132	0.0100340843200684
1853	1.7668776512146	-0.405842900276184	-93.4474411010742	-0.0230826959013939	0.260682642459869	-0.236393719911575	0.0191249661147594
1854	-0.830516874790192	0.243505731225014	-93.9669189453125	-0.0143164889886975	0.148670017719269	-0.207497715950012	0.00841071270406246
1855	-0.830516874790192	0.243505731225014	-94.2266540527344	-0.0152905117720366	-0.0117190945893526	0.00776136433705688	0.00418994715437293
1856	-0.830516874790192	0.568180024623871	-94.0967864990234	-0.0123684434220195	-0.138991430401802	-0.0172385573387146	0.0022419011220336
1857	-0.181168273091316	0.568180024623871	-93.7721099853516	-0.0126931173726916	-0.188666597008705	0.0606832765042782	0.000943203864153475
1858	0.468180358409882	0.243505731225014	-93.7071762084961	-0.00879702530801296	-0.193536713719368	0.168150469660759	0.00711201597005129
1859	0.468180358409882	-0.730517208576202	-93.5773086547852	-0.00295288790948689	-0.281848132610321	0.0412028171122074	0.0149041991680861
1860	-1.47986555099487	0.892854392528534	-93.9669189453125	-0.00847235135734081	-0.343536257743835	-0.145160242915154	0.012956153601408
1861	-0.181168273091316	-0.405842900276184	-93.901985168457	0.00743668992072344	-0.218211963772774	-0.170160159468651	-0.00100484199356288
1862	-0.830516874790192	-0.0811685770750046	-93.7721099853516	0.00711201597005129	-0.0286021586507559	-0.227627515792847	0.000943203864153475
1863	-2.77856278419495	0.568180024623871	-94.0967864990234	0.0116574559360743	0.00256657530553639	-0.297432512044907	0.011982130818069
1864	-0.830516874790192	0.243505731225014	-93.7721099853516	0.00386527273803949	-0.0204853005707264	-0.0951603949069977	0.00191722682211548
1865	-1.47986555099487	-0.0811685770750046	-94.4214630126953	0.00938473641872406	-0.0532774068415165	0.120748028159142	-0.00295288790948689
1866	-2.12921404838562	0.892854392528534	-94.2915878295898	0.0152288740500808	-0.132173269987106	0.214578896760941	-0.00457625929266214
1867	-3.42791152000427	0.568180024623871	-94.0967864990234	0.0207483377307653	-0.0247060675173998	0.248994380235672	0.011982130818069
1868	-2.12921404838562	0.568180024623871	-94.1617202758789	0.0136055024340749	0.069124810397625	0.260357975959778	0.00289124972186983
1869	-1.47986555099487	0.243505731225014	-94.0967864990234	-0.0156151866540313	0.0106834331527352	0.199968561530113	0.0126314787194133
1870	-0.830516874790192	-0.405842900276184	-93.7071762084961	-0.0324982516467571	-0.0399657599627972	-0.138991430401802	0.00743668992072344
1871	-2.77856278419495	0.568180024623871	-94.6811981201172	-0.0195112787187099	-0.0156151866540313	-0.466912508010864	0.00418994715437293
1872	-1.47986555099487	0.568180024623871	-95.1357421875	-0.0260047651827335	0.0132808275520802	-0.470159262418747	0.0132808275520802
1873	-0.830516874790192	-0.405842900276184	-93.901985168457	-0.0172385573387146	0.19509844481945	-0.219185993075371	0.0233457311987877
1874	0.468180358409882	-0.405842900276184	-93.9669189453125	-0.00327756232582033	0.271072238683701	-0.0415891297161579	0.0106834331527352
1875	-0.181168273091316	-0.0811685770750046	-93.901985168457	-0.00295288790948689	0.0973714739084244	0.0438002124428749	0.00354059832170606
1876	1.7668776512146	-0.0811685770750046	-93.6422424316406	0.0123068047687411	-0.0471085943281651	0.179189398884773	0.00613799272105098
1877	-0.181168273091316	-0.0811685770750046	-93.837043762207	0.0230210572481155	-0.0808747261762619	0.308085113763809	0.000618529506027699
1878	0.468180358409882	0.568180024623871	-95.0058746337891	0.0152288740500808	-0.00847235135734081	0.254189163446426	0.0175015944987535
1879	0.468180358409882	0.892854392528534	-94.8760070800781	0.00548864435404539	-0.186393886804581	0.294773459434509	0.0152288740500808
1880	-0.181168273091316	0.892854392528534	-94.8110733032227	0.00938473641872406	-0.310419470071793	0.325617522001266	0.00126787810586393
1881	-0.830516874790192	0.892854392528534	-94.8110733032227	0.0165275707840919	-0.185419857501984	0.113929867744446	-0.0026282137259841
1882	1.7668776512146	-0.0811685770750046	-94.2915878295898	0.0168522447347641	-0.244185909628868	0.101592242717743	0.00970941036939621
1883	1.11752903461456	0.568180024623871	-94.8110733032227	0.0155535480007529	-0.227952197194099	0.338279813528061	0.00776136433705688
1884	-0.181168273091316	0.568180024623871	-94.8760070800781	0.0162028968334198	0.0502936989068985	0.370097905397415	0.00743668992072344
1885	1.11752903461456	0.243505731225014	-94.6811981201172	0.0181509424000978	0.21295553445816	-0.0480826161801815	-0.00684897974133492
1886	1.11752903461456	-0.730517208576202	-94.6162643432617	0.00548864435404539	0.263929396867752	-0.354250520467758	-0.00360223650932312
1887	1.11752903461456	-0.0811685770750046	-94.8760070800781	-0.0152905117720366	0.338604480028152	-0.165290042757988	-0.00230353930965066
1888	1.11752903461456	-0.405842900276184	-94.2915878295898	-0.0208099745213985	0.223994448781013	0.0165275707840919	-0.00295288790948689
1889	0.468180358409882	0.243505731225014	-94.9409408569336	-0.0149658378213644	0.225617825984955	-0.398081541061401	-0.00684897974133492
1890	1.11752903461456	-0.0811685770750046	-95.1357421875	-0.0123684434220195	0.176592007279396	-0.655548334121704	-0.00717365415766835
1891	2.41622614860535	-0.405842900276184	-95.0058746337891	-0.0172385573387146	0.282435834407806	-0.389640003442764	-0.00749832857400179
1892	0.468180358409882	-0.405842900276184	-95.0058746337891	-0.00944637414067984	0.344448626041412	-0.163017332553864	-0.00879702530801296
1893	3.06557488441467	-0.730517208576202	-95.1357421875	-0.0123684434220195	0.084059827029705	-0.0454852245748043	0.00354059832170606
1894	-0.181168273091316	0.568180024623871	-95.1357421875	0.00841071270406246	-0.105225294828415	0.031137915328145	0.000293855206109583
1895	1.11752903461456	0.892854392528534	-95.3954849243164	0.0327612869441509	-0.124381080269814	0.135683044791222	0.00581331877037883
1896	-0.830516874790192	0.892854392528534	-95.2006759643555	0.0434755384922028	-0.172757551074028	0.291202038526535	-0.00100484199356288
1897	0.468180358409882	0.568180024623871	-95.3305511474609	0.0252937767654657	-0.180874422192574	0.450292438268661	0.0123068047687411
1898	-0.181168273091316	1.21752870082855	-95.3954849243164	0.0132808275520802	-0.210419774055481	0.520097434520721	0.00451462110504508
1899	1.11752903461456	0.568180024623871	-95.2656173706055	-0.0120437685400248	-0.290289670228958	0.550616800785065	0.00256657530553639
1900	1.7668776512146	-0.0811685770750046	-94.4214630126953	-0.0143164889886975	-0.301328599452972	0.578538775444031	0.0136055024340749
1901	1.7668776512146	-0.405842900276184	-95.1357421875	-0.0175632312893867	-0.244185909628868	0.242825567722321	0.00938473641872406
1902	-0.181168273091316	0.243505731225014	-95.1357421875	-0.0328229255974293	-0.0873682126402855	-0.506198108196259	0.0106834331527352
1903	1.7668776512146	-0.405842900276184	-95.1357421875	-0.028926832601428	0.0571118593215942	-0.895158052444458	0.00678734155371785
1904	-0.181168273091316	0.892854392528534	-95.1357421875	-0.03444629535079	0.269773542881012	-0.818859577178955	-0.00782300252467394
1905	-0.181168273091316	0.243505731225014	-94.8110733032227	-0.0308748781681061	0.539253234863281	-0.701976776123047	0.00289124972186983
1906	1.11752903461456	-0.405842900276184	-94.6162643432617	-0.00912170019000769	0.50386369228363	-0.486392974853516	-0.00847235135734081
1907	-0.181168273091316	-0.0811685770750046	-94.8110733032227	0.00841071270406246	0.241526871919632	-0.287367612123489	-0.00230353930965066
1908	-0.181168273091316	-0.0811685770750046	-95.4604187011719	0.0116574559360743	0.174968630075455	-0.0828227698802948	0.00776136433705688
1909	-0.830516874790192	0.568180024623871	-95.3305511474609	0.0246444288641214	0.0804884135723114	0.0756182968616486	-0.0026282137259841
1910	1.7668776512146	-1.05519151687622	-94.8760070800781	0.0220470335334539	0.0249691028147936	0.193799749016762	-0.00360223650932312
1911	2.41622614860535	-0.730517208576202	-94.7461318969727	0.0168522447347641	-0.00490093370899558	0.344448626041412	0.00126787810586393
1912	1.11752903461456	-0.0811685770750046	-94.8760070800781	0.0243197549134493	0.0580858811736107	0.409058809280396	0.0142548503354192
1913	1.11752903461456	-0.730517208576202	-95.0058746337891	0.0239950809627771	0.0269171483814716	0.336331754922867	0.0132808275520802
1914	1.7668776512146	0.243505731225014	-95.1357421875	-0.00327756232582033	0.013930176384747	0.249643728137016	0.0100340843200684
1915	-0.181168273091316	0.243505731225014	-95.1357421875	-0.00814767740666866	0.0457482598721981	0.0541897900402546	0.0145795252174139
1916	1.11752903461456	-0.0811685770750046	-95.2006759643555	-0.00717365415766835	-0.00879702530801296	-0.0717838406562805	0.00938473641872406
1917	-0.181168273091316	0.243505731225014	-94.9409408569336	-0.0243813935667276	-0.110095411539078	-0.0279528107494116	0.0239950809627771
1918	1.11752903461456	-0.405842900276184	-95.1357421875	-0.028926832601428	-0.156848520040512	-0.00522560812532902	0.0178262684494257
1919	0.468180358409882	-1.05519151687622	-95.2656173706055	-0.0230826959013939	-0.230224907398224	0.0415274947881699	0.00873538758605719
1920	0.468180358409882	-1.05519151687622	-95.1357421875	-0.0117190945893526	-0.342237561941147	0.143475219607353	0.00418994715437293
1921	-0.830516874790192	-1.05519151687622	-95.2656173706055	0.0106834331527352	-0.365938782691956	0.384708225727081	-0.00490093370899558
1922	-0.181168273091316	-0.730517208576202	-95.2006759643555	-0.00100484199356288	-0.236393719911575	0.452889829874039	-0.0107450718060136
1923	2.41622614860535	-1.37986588478088	-94.7461318969727	-0.00100484199356288	-0.263017028570175	0.447045713663101	0.00256657530553639
1924	1.7668776512146	-1.05519151687622	-95.1357421875	0.00256657530553639	-0.305224686861038	-0.0295761823654175	-0.000355493422830477
1925	-0.181168273091316	-0.405842900276184	-95.5253524780273	-0.00295288790948689	-0.327627211809158	-0.74418443441391	-0.0026282137259841
1926	-0.181168273091316	-0.0811685770750046	-95.3305511474609	0.0158782228827477	-0.372107595205307	-0.50749683380127	0.00743668992072344
1927	0.468180358409882	-0.0811685770750046	-95.3305511474609	0.0106834331527352	-0.356847912073135	-0.178277015686035	0.00711201597005129
1928	-0.181168273091316	-0.0811685770750046	-95.2006759643555	0.000618529506027699	-0.192238017916679	-0.266263753175735	0.00256657530553639
1929	1.11752903461456	-0.0811685770750046	-95.0708084106445	-0.00295288790948689	0.163280352950096	-0.149381011724472	0.00873538758605719
1930	1.11752903461456	-1.05519151687622	-95.2656173706055	0.00418994715437293	0.359383642673492	0.00581331877037883	-0.00555028254166245
1931	-0.181168273091316	0.568180024623871	-95.2656173706055	0.0162028968334198	0.374318659305573	0.216202273964882	-0.0204853005707264
1932	-0.830516874790192	0.243505731225014	-95.3954849243164	0.0197743140161037	0.458409309387207	0.245422959327698	-0.0126931173726916
1933	1.7668776512146	-0.405842900276184	-95.2656173706055	-0.0026282137259841	0.463928759098053	0.336331754922867	-0.00165419070981443
1934	1.11752903461456	-0.0811685770750046	-94.9409408569336	0.00938473641872406	0.411656200885773	0.437305480241776	-0.00392691092565656
1935	2.41622614860535	-0.405842900276184	-95.0058746337891	-0.00912170019000769	0.483084559440613	0.381136804819107	0.00646266713738441
1936	0.468180358409882	0.892854392528534	-95.4604187011719	0.00483929552137852	0.387630313634872	0.152890786528587	-0.00132951640989631
1937	2.41622614860535	-0.0811685770750046	-95.2006759643555	-0.0026282137259841	0.148670017719269	0.0373067259788513	0.00581331877037883
1938	-0.181168273091316	-0.0811685770750046	-95.0708084106445	-0.0175632312893867	0.0145795252174139	-0.00619963090866804	0.00321592413820326
1939	-0.181168273091316	-0.730517208576202	-94.8110733032227	-0.0315242260694504	-0.0743812397122383	-0.438990533351898	-0.00360223650932312
1940	-1.47986555099487	0.892854392528534	-95.3305511474609	-0.0198359526693821	-0.158796563744545	-0.652626276016235	-0.0113944197073579
1941	-1.47986555099487	0.892854392528534	-94.9409408569336	-0.0123684434220195	-0.243536561727524	-0.233796328306198	-0.0143164889886975
1942	-1.47986555099487	0.568180024623871	-95.5253524780273	-0.00749832857400179	-0.308471441268921	-0.00619963090866804	-0.0146411629393697
1943	-2.77856278419495	-0.405842900276184	-95.2656173706055	-0.00912170019000769	-0.30392599105835	-0.0458098985254765	-0.0143164889886975
1944	-0.181168273091316	-0.405842900276184	-95.2006759643555	-0.0026282137259841	-0.308146744966507	-0.0383423902094364	-0.0113944197073579
1945	-2.77856278419495	0.243505731225014	-95.2006759643555	-0.0152905117720366	-0.133796632289886	-0.250354737043381	-0.0165892094373703
1946	-2.77856278419495	0.568180024623871	-95.3305511474609	-0.0120437685400248	0.0226963832974434	-0.354899853467941	-0.0133424662053585
1947	-2.77856278419495	0.243505731225014	-95.0708084106445	-0.0165892094373703	0.166527107357979	-0.106848672032356	-0.0185372550040483
1948	-2.77856278419495	0.243505731225014	-95.5253524780273	-0.0318489037454128	0.323020130395889	0.109709098935127	-0.0146411629393697
1949	-1.47986555099487	-0.730517208576202	-95.2006759643555	-0.0266541130840778	0.361007004976273	0.0886052697896957	-0.00912170019000769
1950	-1.47986555099487	-0.405842900276184	-95.0708084106445	-0.0104203969240189	0.0996441915631294	0.137631088495255	-0.00847235135734081
1951	-2.12921404838562	0.892854392528534	-95.4604187011719	0.0168522447347641	-0.113017484545708	0.0217223595827818	-0.00814767740666866
1952	0.468180358409882	-0.405842900276184	-95.0058746337891	0.0136055024340749	-0.122108362615108	-0.104900620877743	0.00418994715437293
1953	-1.47986555099487	1.21752870082855	-95.1357421875	0.0116574559360743	-0.050680011510849	-0.0649656802415848	0.000618529506027699
1954	1.7668776512146	-0.730517208576202	-95.2656173706055	0.0230210572481155	-0.0204853005707264	-0.0636669844388962	-0.0156151866540313
1955	1.11752903461456	-0.405842900276184	-95.2656173706055	0.0262678004801273	-0.00100484199356288	-0.104575946927071	-0.0152905117720366
1956	1.11752903461456	-0.405842900276184	-95.1357421875	0.029189869761467	-0.0341216214001179	-0.128601849079132	-0.00425158534198999
1957	1.7668776512146	-0.0811685770750046	-95.1357421875	0.025618452578783	-0.0224333461374044	-0.160744607448578	-0.00457625929266214
1958	1.11752903461456	-0.730517208576202	-94.8760070800781	0.0175015944987535	-0.0286021586507559	-0.0204853005707264	-0.000355493422830477
1959	0.468180358409882	1.21752870082855	-95.2006759643555	0.0168522447347641	0.031137915328145	0.0447742342948914	-0.0139918150380254
1960	0.468180358409882	-0.0811685770750046	-95.5902862548828	0.012956153601408	0.0950987562537193	0.29055267572403	-0.0110697457566857
1961	-0.830516874790192	0.892854392528534	-95.5902862548828	0.0149041991680861	-0.0824980959296227	0.538279175758362	-0.0201606266200542
1962	1.7668776512146	-0.405842900276184	-95.2006759643555	-0.00230353930965066	-0.246783301234245	0.531136333942413	-0.00392691092565656
1963	-0.830516874790192	0.892854392528534	-95.3305511474609	-0.0253554154187441	-0.151978403329849	0.460032671689987	-0.00717365415766835
1964	0.468180358409882	-0.730517208576202	-94.8760070800781	-0.0282774847000837	0.0681507885456085	0.403214663267136	-0.00327756232582033
1965	0.468180358409882	-0.730517208576202	-95.3305511474609	-0.0324982516467571	0.247046336531639	0.238604798913002	-0.00522560812532902
1966	-0.830516874790192	0.892854392528534	-95.6552200317383	-0.0185372550040483	0.0811377614736557	-0.0204853005707264	-0.00165419070981443
1967	0.468180358409882	0.568180024623871	-95.5902862548828	-0.00587495695799589	-0.0104203969240189	-0.332497328519821	-0.00392691092565656
1968	1.11752903461456	-0.405842900276184	-95.5902862548828	-0.0110697457566857	0.0113327819854021	-0.313666224479675	0.000943203864153475
1969	3.06557488441467	-0.405842900276184	-95.2656173706055	0.000293855206109583	-0.156199172139168	0.00321592413820326	0.00418994715437293
1970	0.468180358409882	1.21752870082855	-95.3954849243164	0.000618529506027699	-0.27730268239975	0.0386054255068302	-0.00165419070981443
1971	-0.181168273091316	0.243505731225014	-95.6552200317383	0.0149041991680861	-0.223406746983528	0.0652287155389786	-0.000355493422830477
1972	0.468180358409882	0.243505731225014	-95.7201614379883	0.0350340083241463	-0.208796411752701	0.342175900936127	0.000943203864153475
1973	0.468180358409882	0.568180024623871	-95.8500289916992	0.0317872650921345	-0.149056330323219	0.40516272187233	-3.08191010844894e-05
1974	-0.830516874790192	0.568180024623871	-95.8500289916992	0.025618452578783	-0.193861395120621	0.0834104791283607	-0.00165419070981443
1975	1.7668776512146	-0.405842900276184	-95.1357421875	0.0207483377307653	-0.119835644960403	-0.0428878292441368	-0.0146411629393697
1976	1.7668776512146	-0.0811685770750046	-95.2656173706055	-0.00100484199356288	0.0795143842697144	-0.189315944910049	-0.0230826959013939
1977	1.7668776512146	-0.0811685770750046	-95.3305511474609	-0.0162645354866982	0.244773611426353	-0.325354486703873	-0.0117190945893526
1978	-0.181168273091316	1.21752870082855	-95.7201614379883	-0.021459324285388	0.299318879842758	-0.277627378702164	-0.00132951640989631
1979	-0.181168273091316	0.892854392528534	-95.3305511474609	-0.00944637414067984	0.370747238397598	-0.152627751231194	-0.00977104809135199
1980	1.11752903461456	0.892854392528534	-95.1357421875	-0.0107450718060136	0.365877121686935	-0.115290202200413	-0.00522560812532902
1981	2.41622614860535	-0.0811685770750046	-95.2006759643555	0.00256657530553639	0.214903578162193	-0.301003932952881	-0.000355493422830477
1982	1.7668776512146	-0.405842900276184	-94.8110733032227	0.00548864435404539	0.141851857304573	-0.345808982849121	-0.00912170019000769
1983	-0.830516874790192	0.243505731225014	-95.3305511474609	-0.00295288790948689	0.06393001973629	-0.315289586782455	-0.0152905117720366
1984	1.11752903461456	-0.730517208576202	-95.2656173706055	-0.0100957229733467	0.0376313999295235	-0.306523382663727	-0.0146411629393697
1985	1.11752903461456	-0.405842900276184	-95.1357421875	-0.00490093370899558	-0.0922383219003677	-0.116588898003101	-0.00230353930965066
1986	0.468180358409882	-0.730517208576202	-95.2006759643555	-0.0156151866540313	-0.206199020147324	0.0821117833256721	-0.00522560812532902
1987	1.11752903461456	-0.405842900276184	-95.1357421875	-0.0237320438027382	-0.236718401312828	0.12659215927124	0.00386527273803949
1988	2.41622614860535	-0.730517208576202	-94.8760070800781	-0.0282774847000837	-0.202627599239349	0.315227925777435	0.0113327819854021
1989	1.11752903461456	-0.730517208576202	-94.8110733032227	-0.0299008563160896	-0.138342082500458	0.502889692783356	0.00970941036939621
1990	0.468180358409882	0.243505731225014	-95.4604187011719	-0.0302255302667618	-0.0182125810533762	0.435682088136673	0.0142548503354192
1991	1.11752903461456	-0.0811685770750046	-95.4604187011719	-0.0311995539814234	0.0814624354243279	0.302890300750732	0.00678734155371785
1992	1.11752903461456	-0.730517208576202	-95.2006759643555	-0.02697878703475	0.0265924744307995	-0.0987318083643913	0.00906006153672934
1993	1.11752903461456	-1.70454013347626	-95.2656173706055	-0.0240567177534103	-0.217562615871429	-0.530873358249664	0.0103587592020631
1994	0.468180358409882	-0.405842900276184	-94.9409408569336	-0.0117190945893526	-0.267237782478333	-0.306198716163635	0.00678734155371785
1995	-0.181168273091316	-0.0811685770750046	-95.7201614379883	0.00711201597005129	-0.33541938662529	-0.0250307414680719	0.00646266713738441
1996	0.468180358409882	-0.730517208576202	-95.6552200317383	0.00646266713738441	-0.284445524215698	0.130812928080559	0.00159255252219737
1997	-0.181168273091316	-0.0811685770750046	-95.7201614379883	0.029189869761467	-0.0500306636095047	0.46652615070343	-0.00847235135734081
1998	-0.181168273091316	-0.405842900276184	-95.5902862548828	0.0223717093467712	0.264903426170349	0.43665611743927	-0.00165419070981443
1999	1.11752903461456	-0.730517208576202	-95.2006759643555	0.0230210572481155	0.374643325805664	0.196072459220886	-0.017887907102704
2000	0.468180358409882	0.243505731225014	-95.1357421875	0.0181509424000978	0.482759863138199	-0.387691974639893	-0.0146411629393697
[truncated: 3,080 more rows]
