# Supplementary material for: Precise instruction and consideration of the vertical and horizontal force component increases validity and reliability of the 90:20 Isometric Posterior Chain Test
Source: PLoS One. 2024 Oct 28;19(10):e0312843. doi: 10.1371/journal.pone.0312843 (PMC11515970; doi:10.1371/journal.pone.0312843)
Supplement: S1 File — (ZIP) [file pone.0312843.s001.zip › S1_Raw_Data/M1_P24_vh_1.csv]

1	84.8834991455078	-8.52270030975342	-7.86328220367432	-0.00522560812532902	-0.00814767740666866	0.0285405199974775	-0.0123684434220195
2	86.1821975708008	-8.52270030975342	-7.4087381362915	-0.00165419070981443	-0.00814767740666866	0.0340599827468395	0.00386527273803949
3	84.8834991455078	-8.19802665710449	-7.27886867523193	-0.00392691092565656	0.000293855206109583	0.0246444288641214	0.000943203864153475
4	84.2341537475586	-7.87335205078125	-7.53860807418823	-0.00879702530801296	-0.00457625929266214	-3.08191010844894e-05	-0.00327756232582033
5	82.9354553222656	-6.89932918548584	-7.60354280471802	-0.00230353930965066	0.00386527273803949	-0.0763292834162712	-0.00230353930965066
6	83.5848083496094	-7.22400331497192	-7.73341274261475	-0.00100484199356288	0.00451462110504508	-0.116588898003101	0.00743668992072344
7	84.2341537475586	-7.87335205078125	-7.34380340576172	-0.00197886489331722	-0.00782300252467394	-0.0613942667841911	0.00808603875339031
8	84.2341537475586	-7.87335205078125	-7.34380340576172	0.00159255252219737	-0.00522560812532902	-0.0477579422295094	0.00321592413820326
9	84.8834991455078	-6.89932918548584	-7.86328220367432	-0.000355493422830477	0.000943203864153475	-0.048407293856144	0.000293855206109583
10	84.8834991455078	-7.22400331497192	-7.27886867523193	0.000618529506027699	0.00548864435404539	-0.0247060675173998	0.00126787810586393
11	84.8834991455078	-7.22400331497192	-7.47367286682129	-0.00197886489331722	0.00743668992072344	-0.0331475995481014	-0.00197886489331722
12	84.2341537475586	-7.54867792129517	-7.21393346786499	0.000943203864153475	0.00516396993771195	-0.068537101149559	0.00483929552137852
13	82.2861099243164	-6.24998044967651	-7.73341274261475	-0.00132951640989631	-0.00100484199356288	-0.0532774068415165	0.00256657530553639
14	81.6367568969727	-7.22400331497192	-7.53860807418823	0.0226963832974434	-0.0175632312893867	-0.0415891297161579	0.00256657530553639
15	82.9354553222656	-7.22400331497192	-7.60354280471802	-0.00100484199356288	-0.0143164889886975	-0.00944637414067984	-0.00392691092565656
16	82.9354553222656	-7.87335205078125	-7.21393346786499	-0.00100484199356288	-0.00977104809135199	0.00256657530553639	0.000293855206109583
17	82.9354553222656	-7.22400331497192	-7.79834747314453	0.00483929552137852	0.00289124972186983	0.0252937767654657	-0.000355493422830477
18	81.6367568969727	-6.89932918548584	-7.9282169342041	-0.00457625929266214	0.00743668992072344	0.0168522447347641	-0.00749832857400179
19	82.2861099243164	-8.19802665710449	-7.53860807418823	-0.00490093370899558	0.01100810803473	0.0460729338228703	-0.00392691092565656
20	82.2861099243164	-8.19802665710449	-7.34380340576172	-0.00912170019000769	0.00776136433705688	0.0655533894896507	-0.00879702530801296
21	82.9354553222656	-8.19802665710449	-7.21393346786499	-0.0159398596733809	0.0106834331527352	0.0587352328002453	0.000293855206109583
22	81.6367568969727	-8.19802665710449	-7.4087381362915	-0.0113944197073579	0.0106834331527352	0.0752936229109764	0.00256657530553639
23	79.6887130737305	-7.54867792129517	-7.86328220367432	-0.00749832857400179	0.00516396993771195	0.0704235062003136	0.00126787810586393
24	80.9874114990234	-6.57465505599976	-7.73341274261475	-0.00327756232582033	0.0103587592020631	0.0480209775269032	0.00256657530553639
25	82.2861099243164	-7.54867792129517	-7.01912927627563	-0.00555028254166245	0.0223717093467712	0.0113327819854021	0.00418994715437293
26	80.9874114990234	-7.22400331497192	-7.6684775352478	-0.00912170019000769	0.013930176384747	-0.0133424662053585	0.00711201597005129
27	82.2861099243164	-8.52270030975342	-7.34380340576172	0.000293855206109583	0.00743668992072344	-0.0334722734987736	0.0113327819854021
28	82.2861099243164	-8.19802665710449	-7.08406400680542	-0.00197886489331722	0.00678734155371785	-0.098082460463047	0.0113327819854021
29	83.5848083496094	-8.84737491607666	-7.34380340576172	0.00159255252219737	0.00321592413820326	-0.0867188647389412	0.00451462110504508
30	83.5848083496094	-8.19802665710449	-7.47367286682129	-0.0026282137259841	-0.00392691092565656	-0.0204853005707264	0.000943203864153475
31	84.8834991455078	-8.84737491607666	-7.4087381362915	0.00516396993771195	0.00386527273803949	-0.0113944197073579	0.00256657530553639
32	82.9354553222656	-7.22400331497192	-7.73341274261475	0.00126787810586393	-0.0201606266200542	0.00516396993771195	0.0100340843200684
33	82.9354553222656	-8.19802665710449	-7.34380340576172	-0.00555028254166245	-0.0162645354866982	-0.00230353930965066	0.00970941036939621
34	84.2341537475586	-8.52270030975342	-7.01912927627563	0.0168522447347641	-0.023407369852066	0.00256657530553639	-0.000680167751852423
35	84.2341537475586	-8.84737491607666	-7.47367286682129	0.0200989879667759	-0.0175632312893867	0.00646266713738441	-0.00490093370899558
36	83.5848083496094	-7.87335205078125	-7.79834747314453	-3.08191010844894e-05	-0.0130177913233638	0.00321592413820326	-0.00522560812532902
37	84.2341537475586	-8.84737491607666	-7.21393346786499	0.00126787810586393	-0.00717365415766835	-0.0104203969240189	-0.00717365415766835
38	83.5848083496094	-7.87335205078125	-7.6684775352478	-0.00360223650932312	0.00646266713738441	-0.0130177913233638	-0.00392691092565656
39	83.5848083496094	-7.87335205078125	-7.6684775352478	0.00906006153672934	0.00483929552137852	-0.000680167751852423	-0.00425158534198999
40	82.2861099243164	-8.19802665710449	-7.73341274261475	-0.000355493422830477	0.000293855206109583	0.0197743140161037	-0.0110697457566857
41	82.9354553222656	-7.87335205078125	-7.79834747314453	-3.08191010844894e-05	0.00418994715437293	0.0152288740500808	-0.0100957229733467
42	82.9354553222656	-7.87335205078125	-8.05808639526367	-0.0026282137259841	-0.00490093370899558	0.0441248863935471	-0.0026282137259841
43	82.2861099243164	-8.19802665710449	-7.99315214157104	-0.00555028254166245	-0.00295288790948689	0.0360080301761627	-0.00360223650932312
44	85.5328521728516	-9.1720495223999	-7.73341274261475	-0.00555028254166245	-0.00555028254166245	0.01100810803473	-0.00879702530801296
45	83.5848083496094	-8.84737491607666	-7.53860807418823	-0.00132951640989631	-0.000355493422830477	0.00548864435404539	-0.00522560812532902
46	84.8834991455078	-8.84737491607666	-8.05808639526367	-0.00587495695799589	0.013930176384747	-0.00555028254166245	0.00289124972186983
47	82.9354553222656	-7.54867792129517	-8.12302207946777	-0.0026282137259841	0.00581331877037883	-0.0195112787187099	0.00191722682211548
48	85.5328521728516	-8.84737491607666	-7.6684775352478	0.00289124972186983	0.00970941036939621	-0.0445111989974976	0.00678734155371785
49	84.2341537475586	-8.52270030975342	-7.86328220367432	0.00126787810586393	0.0243197549134493	-0.0555501282215118	0.000293855206109583
50	85.5328521728516	-8.84737491607666	-7.47367286682129	0.00354059832170606	0.0389300994575024	-0.0542514286935329	0.00256657530553639
51	84.2341537475586	-8.52270030975342	-7.4087381362915	-0.00360223650932312	0.0538651160895824	-0.00684897974133492	-0.000680167751852423
52	83.5848083496094	-7.87335205078125	-7.79834747314453	-0.00587495695799589	0.0444495603442192	0.000293855206109583	0.00776136433705688
53	82.9354553222656	-6.89932918548584	-7.99315214157104	0.00451462110504508	0.031137915328145	-0.000680167751852423	0.00711201597005129
54	84.2341537475586	-8.84737491607666	-7.79834747314453	-0.00522560812532902	0.0171769186854362	-0.00684897974133492	0.00743668992072344
55	82.2861099243164	-7.54867792129517	-7.6684775352478	0.00321592413820326	0.0022419011220336	0.0145795252174139	0.00159255252219737
56	82.2861099243164	-7.22400331497192	-7.53860807418823	0.00613799272105098	0.0152288740500808	0.013930176384747	-0.00132951640989631
57	83.5848083496094	-8.52270030975342	-7.27886867523193	-0.00457625929266214	0.0103587592020631	0.0337353087961674	-0.00555028254166245
58	84.2341537475586	-8.19802665710449	-7.60354280471802	-0.00132951640989631	0.00483929552137852	0.031137915328145	-0.00327756232582033
59	83.5848083496094	-7.22400331497192	-7.6684775352478	-0.00295288790948689	-0.000680167751852423	0.00776136433705688	-0.00392691092565656
60	82.2861099243164	-7.54867792129517	-7.60354280471802	0.000943203864153475	-0.00522560812532902	-0.0471085943281651	-0.0130177913233638
61	82.2861099243164	-7.87335205078125	-7.34380340576172	-0.00652430532500148	-0.00230353930965066	-0.0263294391334057	-0.0100957229733467
62	82.9354553222656	-7.22400331497192	-7.27886867523193	-0.0126931173726916	-0.0253554154187441	-0.0143164889886975	0.0022419011220336
63	82.9354553222656	-6.57465505599976	-7.60354280471802	-0.00392691092565656	-0.0182125810533762	-0.063342310488224	-0.000355493422830477
64	83.5848083496094	-7.22400331497192	-8.05808639526367	-0.00425158534198999	-3.08191010844894e-05	-0.0656150281429291	-0.0117190945893526
65	84.2341537475586	-8.19802665710449	-7.53860807418823	0.00256657530553639	-0.00522560812532902	-0.0185372550040483	-0.00814767740666866
66	82.9354553222656	-8.52270030975342	-7.34380340576172	-0.00522560812532902	0.00256657530553639	0.01100810803473	0.000943203864153475
67	84.2341537475586	-7.22400331497192	-7.53860807418823	-0.00555028254166245	-0.00944637414067984	-0.0204853005707264	0.0168522447347641
68	82.2861099243164	-6.89932918548584	-7.53860807418823	-0.00587495695799589	-0.0113944197073579	-0.0334722734987736	0.00516396993771195
69	82.9354553222656	-7.22400331497192	-7.86328220367432	-0.00425158534198999	-0.00977104809135199	-0.00782300252467394	0.00678734155371785
70	82.2861099243164	-6.89932918548584	-8.05808639526367	0.00256657530553639	-0.0026282137259841	0.0321119390428066	0.0103587592020631
71	84.2341537475586	-8.84737491607666	-7.73341274261475	-0.000680167751852423	-0.00425158534198999	0.0353586822748184	-3.08191010844894e-05
72	83.5848083496094	-8.19802665710449	-7.4087381362915	-0.00360223650932312	0.00159255252219737	0.0408781431615353	0.0126314787194133
73	81.6367568969727	-8.19802665710449	-7.6684775352478	0.0022419011220336	-0.0117190945893526	0.0158782228827477	-3.08191010844894e-05
74	83.5848083496094	-8.19802665710449	-7.21393346786499	0.00354059832170606	-0.0334722734987736	0.0399041213095188	0.00516396993771195
75	82.9354553222656	-7.54867792129517	-7.53860807418823	0.00321592413820326	-0.0266541130840778	0.0675014406442642	-0.00392691092565656
76	84.2341537475586	-7.54867792129517	-7.99315214157104	-0.00522560812532902	-0.0126931173726916	0.036657378077507	-0.00977104809135199
77	82.2861099243164	-7.87335205078125	-7.86328220367432	0.0181509424000978	-0.00555028254166245	-0.00295288790948689	0.00159255252219737
78	84.2341537475586	-8.19802665710449	-7.6684775352478	0.00418994715437293	-0.0172385573387146	-0.0211346503347158	-0.00587495695799589
79	82.9354553222656	-8.52270030975342	-7.47367286682129	-0.00392691092565656	-0.0240567177534103	0.00938473641872406	0.000293855206109583
80	84.2341537475586	-7.54867792129517	-7.08406400680542	0.000943203864153475	-0.0273034609854221	0.0252937767654657	-0.0100957229733467
81	84.2341537475586	-6.89932918548584	-7.34380340576172	0.00386527273803949	-0.0256800893694162	0.00873538758605719	-0.00425158534198999
82	83.5848083496094	-7.22400331497192	-7.79834747314453	-0.0143164889886975	-0.0211346503347158	0.00289124972186983	-0.000355493422830477
83	82.2861099243164	-6.89932918548584	-7.34380340576172	-0.000355493422830477	-0.0162645354866982	0.00711201597005129	-0.00197886489331722
84	82.2861099243164	-6.24998044967651	-7.6684775352478	0.00646266713738441	-0.0311995539814234	0.0181509424000978	-0.00782300252467394
85	82.2861099243164	-5.92530632019043	-7.53860807418823	0.00386527273803949	-0.0247060675173998	0.01100810803473	0.00483929552137852
86	84.2341537475586	-6.57465505599976	-7.34380340576172	-0.00230353930965066	0.00354059832170606	0.0243197549134493	-0.00132951640989631
87	80.9874114990234	-5.60063171386719	-7.73341274261475	0.000293855206109583	-0.00360223650932312	0.0275664981454611	0.00354059832170606
88	82.9354553222656	-5.92530632019043	-7.47367286682129	-0.00197886489331722	0.00483929552137852	0.0343846566975117	0.00126787810586393
89	83.5848083496094	-6.57465505599976	-7.47367286682129	-0.0026282137259841	0.00808603875339031	0.0334106348454952	0.00711201597005129
90	84.2341537475586	-6.57465505599976	-7.4087381362915	0.0022419011220336	0.0230210572481155	-0.0717838406562805	0.00159255252219737
91	82.2861099243164	-5.92530632019043	-7.21393346786499	0.00289124972186983	0.0317872650921345	-0.122757710516453	0.0022419011220336
92	82.2861099243164	-5.60063171386719	-7.4087381362915	0.00256657530553639	0.0207483377307653	-0.0776279792189598	0.0106834331527352
93	80.9874114990234	-4.95128345489502	-7.73341274261475	-0.00522560812532902	0.0207483377307653	-0.063342310488224	0.00483929552137852
94	82.9354553222656	-6.89932918548584	-7.4087381362915	0.0142548503354192	0.00548864435404539	-0.0613942667841911	0.000943203864153475
95	81.6367568969727	-5.60063171386719	-7.79834747314453	0.00483929552137852	0.00776136433705688	-0.0185372550040483	-0.00425158534198999
96	81.6367568969727	-6.24998044967651	-6.69445466995239	-0.00587495695799589	0.00970941036939621	0.0200989879667759	-0.00197886489331722
97	80.3380584716797	-5.60063171386719	-7.27886867523193	-0.00879702530801296	0.00354059832170606	0.0249691028147936	-0.00132951640989631
98	80.3380584716797	-5.2759575843811	-7.4087381362915	0.00289124972186983	0.00256657530553639	0.0450989119708538	-0.00100484199356288
99	80.9874114990234	-6.57465505599976	-7.79834747314453	-0.00782300252467394	-0.0133424662053585	0.0499690249562263	-0.00652430532500148
100	82.2861099243164	-6.24998044967651	-7.73341274261475	-0.00587495695799589	-0.0182125810533762	0.0788650363683701	-0.00944637414067984
101	82.2861099243164	-6.24998044967651	-7.4087381362915	-0.00392691092565656	-0.00847235135734081	0.0837351530790329	-0.0149658378213644
102	80.9874114990234	-5.2759575843811	-7.08406400680542	-0.00522560812532902	0.00711201597005129	0.106462351977825	-0.0133424662053585
103	80.9874114990234	-4.95128345489502	-7.6684775352478	0.00126787810586393	-0.00230353930965066	0.100293546915054	-0.00425158534198999
104	83.5848083496094	-6.57465505599976	-7.60354280471802	-0.000355493422830477	0.00678734155371785	0.094449408352375	-0.00457625929266214
105	84.8834991455078	-6.24998044967651	-7.86328220367432	0.00613799272105098	0.0116574559360743	0.109384424984455	-0.00392691092565656
106	82.2861099243164	-5.2759575843811	-7.79834747314453	0.00321592413820326	0.0197743140161037	0.0873065739870071	-0.00132951640989631
107	84.2341537475586	-5.92530632019043	-7.27886867523193	-0.0026282137259841	0.0145795252174139	-0.0474332682788372	0.00548864435404539
108	82.2861099243164	-4.95128345489502	-7.53860807418823	-0.00165419070981443	0.0191249661147594	-0.163991346955299	0.0116574559360743
109	83.5848083496094	-5.2759575843811	-7.34380340576172	-0.000355493422830477	0.01847561635077	-0.209770426154137	0.00126787810586393
110	82.2861099243164	-5.2759575843811	-7.9282169342041	0.011982130818069	0.0298392176628113	-0.224705457687378	0.00126787810586393
111	82.9354553222656	-4.95128345489502	-8.05808639526367	0.00483929552137852	0.0149041991680861	-0.118536949157715	0.00256657530553639
112	82.2861099243164	-4.95128345489502	-7.86328220367432	0.00159255252219737	0.000618529506027699	-0.0691864490509033	0.00808603875339031
113	84.8834991455078	-5.92530632019043	-7.47367286682129	-0.0123684434220195	-0.00977104809135199	-0.0357449948787689	-0.00197886489331722
114	82.2861099243164	-4.62660884857178	-7.47367286682129	-0.00327756232582033	-0.00295288790948689	-0.0211346503347158	0.00354059832170606
115	84.8834991455078	-6.89932918548584	-7.14899873733521	-0.000680167751852423	0.00354059832170606	-0.00619963090866804	-0.00457625929266214
116	82.2861099243164	-4.95128345489502	-7.9282169342041	-0.00295288790948689	0.0152288740500808	0.0239950809627771	-0.00197886489331722
117	83.5848083496094	-6.57465505599976	-7.73341274261475	-0.00847235135734081	-0.00327756232582033	0.0259431265294552	-0.00392691092565656
118	82.2861099243164	-5.60063171386719	-7.86328220367432	-0.00100484199356288	-0.00977104809135199	0.0363327041268349	0.00483929552137852
119	82.2861099243164	-5.60063171386719	-7.60354280471802	0.000293855206109583	-0.00490093370899558	0.0233457311987877	-0.00522560812532902
120	81.6367568969727	-5.2759575843811	-7.73341274261475	0.000618529506027699	-0.0208099745213985	0.0158782228827477	-0.00619963090866804
121	81.6367568969727	-5.60063171386719	-7.53860807418823	0.00451462110504508	-0.0217839982360601	0.00418994715437293	-0.00749832857400179
122	80.9874114990234	-5.60063171386719	-7.99315214157104	-0.00425158534198999	-0.0273034609854221	0.00354059832170606	-0.00555028254166245
123	82.9354553222656	-6.89932918548584	-7.73341274261475	-0.0026282137259841	-0.0237320438027382	-0.00392691092565656	-0.00619963090866804
124	82.9354553222656	-6.57465505599976	-7.14899873733521	0.00743668992072344	-0.0227580219507217	-0.0337969474494457	-0.00327756232582033
125	80.9874114990234	-5.60063171386719	-7.4087381362915	-3.08191010844894e-05	0.00613799272105098	-0.0350956469774246	-0.00360223650932312
126	82.2861099243164	-5.60063171386719	-7.6684775352478	0.00613799272105098	0.01847561635077	-0.077952653169632	0.00418994715437293
127	80.9874114990234	-6.89932918548584	-7.27886867523193	-0.00295288790948689	0.0395794473588467	-0.0789266750216484	0.0126314787194133
128	83.5848083496094	-6.89932918548584	-7.60354280471802	0.00516396993771195	0.0350340083241463	-0.0389917381107807	0.0022419011220336
129	82.2861099243164	-6.57465505599976	-7.60354280471802	0.00743668992072344	0.0269171483814716	0.0132808275520802	0.00970941036939621
130	83.5848083496094	-6.89932918548584	-7.9282169342041	0.00646266713738441	0.0181509424000978	0.0684754624962807	0.00451462110504508
131	82.9354553222656	-6.89932918548584	-7.47367286682129	0.00516396993771195	0.0181509424000978	0.08925461769104	0.00581331877037883
132	83.5848083496094	-7.54867792129517	-7.53860807418823	0.0100340843200684	0.0162028968334198	0.0116574559360743	0.00743668992072344
133	80.9874114990234	-6.24998044967651	-7.9282169342041	0.0155535480007529	0.0149041991680861	-0.0185372550040483	0.00418994715437293
134	82.9354553222656	-6.57465505599976	-8.05808639526367	0.00873538758605719	0.0155535480007529	0.0145795252174139	0.00906006153672934
135	80.9874114990234	-5.92530632019043	-7.99315214157104	0.00581331877037883	0.00906006153672934	0.0330859608948231	-0.00295288790948689
136	81.6367568969727	-6.57465505599976	-7.73341274261475	-0.00197886489331722	0.0149041991680861	0.0123068047687411	-0.00457625929266214
137	80.9874114990234	-6.89932918548584	-7.53860807418823	0.000618529506027699	0.01100810803473	-0.00944637414067984	0.00126787810586393
138	82.9354553222656	-8.52270030975342	-7.27886867523193	-0.00100484199356288	0.00938473641872406	0.000293855206109583	-0.00327756232582033
139	82.9354553222656	-7.87335205078125	-7.9282169342041	0.00159255252219737	-0.00749832857400179	-0.0185372550040483	-0.00717365415766835
140	81.6367568969727	-8.52270030975342	-7.73341274261475	-3.08191010844894e-05	-0.00977104809135199	-0.0688617751002312	-0.00619963090866804
141	82.2861099243164	-7.87335205078125	-7.53860807418823	-0.00132951640989631	0.00613799272105098	-0.0935370251536369	-0.00749832857400179
142	83.5848083496094	-9.1720495223999	-7.53860807418823	-0.00392691092565656	0.00451462110504508	-0.0464592464268208	-0.00165419070981443
143	84.2341537475586	-9.1720495223999	-7.47367286682129	-0.00652430532500148	0.00516396993771195	-0.0240567177534103	-0.00457625929266214
144	81.6367568969727	-7.87335205078125	-7.47367286682129	0.00841071270406246	-0.0026282137259841	0.00938473641872406	-0.00717365415766835
145	81.6367568969727	-8.52270030975342	-7.79834747314453	-0.00327756232582033	-0.00717365415766835	0.0252937767654657	0.00159255252219737
146	82.9354553222656	-9.82139778137207	-7.47367286682129	0.00191722682211548	-0.00684897974133492	0.0278911720961332	0.00808603875339031
147	82.9354553222656	-8.84737491607666	-7.9282169342041	0.0194496400654316	-0.0139918150380254	0.0314625911414623	0.00938473641872406
148	82.9354553222656	-8.84737491607666	-7.60354280471802	-0.00100484199356288	-0.0324982516467571	0.0395794473588467	0.00808603875339031
149	82.9354553222656	-9.1720495223999	-7.27886867523193	-0.000680167751852423	-0.0305502042174339	0.0428261905908585	-3.08191010844894e-05
150	84.2341537475586	-9.1720495223999	-7.14899873733521	-0.0126931173726916	-0.0247060675173998	0.0278911720961332	0.00743668992072344
151	82.9354553222656	-8.52270030975342	-7.60354280471802	-0.00522560812532902	-0.00944637414067984	0.0558131635189056	0.00321592413820326
152	82.2861099243164	-8.19802665710449	-7.6684775352478	-0.00132951640989631	-0.0198359526693821	0.0717222020030022	0.0136055024340749
153	84.8834991455078	-8.84737491607666	-7.6684775352478	0.000293855206109583	-0.0237320438027382	0.0665274113416672	0.01100810803473
154	84.8834991455078	-9.1720495223999	-7.53860807418823	0.00191722682211548	-0.017887907102704	0.0593845807015896	-0.000355493422830477
155	82.9354553222656	-8.52270030975342	-7.6684775352478	0.00256657530553639	-0.0211346503347158	0.0317872650921345	0.00289124972186983
156	83.5848083496094	-8.84737491607666	-7.60354280471802	-0.00360223650932312	-0.0172385573387146	0.00581331877037883	-0.0117190945893526
157	82.2861099243164	-8.19802665710449	-7.79834747314453	-0.00717365415766835	0.00516396993771195	-0.0169138833880424	0.0022419011220336
158	81.6367568969727	-9.1720495223999	-7.6684775352478	-0.00782300252467394	0.00289124972186983	0.00938473641872406	-0.00555028254166245
159	82.9354553222656	-9.49672412872314	-7.47367286682129	0.00646266713738441	-0.0159398596733809	0.0386054255068302	-0.00360223650932312
160	82.9354553222656	-9.1720495223999	-7.60354280471802	-0.0126931173726916	-0.00749832857400179	0.0217223595827818	-0.00879702530801296
161	82.2861099243164	-9.82139778137207	-7.47367286682129	-0.00717365415766835	-0.00814767740666866	-0.00717365415766835	-0.00912170019000769
162	80.9874114990234	-9.49672412872314	-7.60354280471802	-0.0217839982360601	-0.00684897974133492	-0.0302255302667618	0.00646266713738441
163	81.6367568969727	-8.84737491607666	-7.60354280471802	-0.00749832857400179	-0.0159398596733809	-0.0412644557654858	0.00126787810586393
164	80.9874114990234	-8.84737491607666	-7.9282169342041	-0.0107450718060136	-0.00425158534198999	-0.0279528107494116	-0.00814767740666866
165	82.9354553222656	-9.49672412872314	-7.73341274261475	-0.0110697457566857	-0.000680167751852423	-0.0191866029053926	0.00808603875339031
166	80.9874114990234	-9.49672412872314	-7.60354280471802	-0.00749832857400179	0.00613799272105098	0.00451462110504508	0.00581331877037883
167	82.9354553222656	-9.82139778137207	-7.34380340576172	-0.00977104809135199	0.00906006153672934	0.0220470335334539	0.0152288740500808
168	82.9354553222656	-8.52270030975342	-7.79834747314453	-0.00555028254166245	-0.000355493422830477	0.0360080301761627	0.00970941036939621
169	82.2861099243164	-8.52270030975342	-7.60354280471802	-0.00100484199356288	-0.0198359526693821	0.0301638916134834	0.00418994715437293
170	83.5848083496094	-8.84737491607666	-8.12302207946777	-0.00327756232582033	0.000293855206109583	0.040228795260191	0.00321592413820326
171	82.9354553222656	-8.52270030975342	-7.9282169342041	-0.00295288790948689	0.00841071270406246	0.00418994715437293	0.00613799272105098
172	86.1821975708008	-9.49672412872314	-7.79834747314453	-0.00230353930965066	0.0197743140161037	-0.0341216214001179	0.0106834331527352
173	84.8834991455078	-10.1460723876953	-7.4087381362915	-0.00587495695799589	0.0158782228827477	-0.0113944197073579	0.00451462110504508
174	84.2341537475586	-8.52270030975342	-7.6684775352478	0.00191722682211548	0.0285405199974775	-0.03444629535079	0.00159255252219737
175	85.5328521728516	-9.49672412872314	-7.47367286682129	0.00516396993771195	0.0334106348454952	-0.124705754220486	0.00516396993771195
176	86.1821975708008	-9.1720495223999	-7.47367286682129	0.00321592413820326	0.0512677207589149	-0.156848520040512	-0.0130177913233638
177	85.5328521728516	-8.19802665710449	-7.60354280471802	0.000618529506027699	0.041852168738842	-0.100030511617661	-0.00197886489331722
178	84.8834991455078	-8.52270030975342	-7.6684775352478	0.00613799272105098	0.0308132413774729	-0.0584721975028515	0.00289124972186983
179	84.8834991455078	-9.49672412872314	-7.27886867523193	0.00191722682211548	0.0213976856321096	-0.0370436906814575	-0.00555028254166245
180	84.8834991455078	-9.82139778137207	-7.4087381362915	0.00483929552137852	0.00548864435404539	-0.0126931173726916	-0.00295288790948689
181	85.5328521728516	-9.1720495223999	-7.60354280471802	-0.00100484199356288	0.0106834331527352	-0.00360223650932312	-0.0156151866540313
182	84.8834991455078	-9.82139778137207	-7.53860807418823	0.000618529506027699	-0.000355493422830477	-0.00977104809135199	-0.00555028254166245
183	84.2341537475586	-8.19802665710449	-7.9282169342041	-0.00652430532500148	-0.00425158534198999	0.00841071270406246	-0.0026282137259841
184	85.5328521728516	-9.1720495223999	-7.60354280471802	-0.00555028254166245	-0.00555028254166245	0.0200989879667759	-0.00457625929266214
185	84.8834991455078	-9.49672412872314	-7.21393346786499	0.00613799272105098	0.00386527273803949	0.0236704051494598	-0.00717365415766835
186	82.2861099243164	-8.19802665710449	-7.9282169342041	-3.08191010844894e-05	0.00613799272105098	0.0200989879667759	-0.000680167751852423
187	85.5328521728516	-9.82139778137207	-7.99315214157104	0.00581331877037883	0.00581331877037883	0.0162028968334198	0.00548864435404539
188	84.8834991455078	-9.49672412872314	-7.60354280471802	-0.00100484199356288	-0.00587495695799589	0.00646266713738441	0.00776136433705688
189	85.5328521728516	-9.49672412872314	-7.79834747314453	0.00873538758605719	-0.00490093370899558	0.0136055024340749	0.00776136433705688
190	84.8834991455078	-9.1720495223999	-7.4087381362915	0.00126787810586393	0.00548864435404539	0.0425015166401863	0.012956153601408
191	84.2341537475586	-9.1720495223999	-7.60354280471802	0.00321592413820326	0.00516396993771195	0.0671767666935921	0.00743668992072344
192	84.8834991455078	-9.1720495223999	-7.9282169342041	0.0149041991680861	-0.021459324285388	0.0762676447629929	0.00581331877037883
193	83.5848083496094	-7.54867792129517	-8.12302207946777	-0.00490093370899558	-0.0152905117720366	0.0636053457856178	0.00743668992072344
194	84.2341537475586	-8.19802665710449	-7.99315214157104	0.00159255252219737	-0.0211346503347158	0.0535404421389103	-0.000355493422830477
195	85.5328521728516	-8.84737491607666	-7.47367286682129	0.00548864435404539	-0.0136671401560307	0.0606832765042782	-0.00230353930965066
196	82.2861099243164	-7.22400331497192	-7.53860807418823	-0.000680167751852423	-0.0143164889886975	0.0580858811736107	-0.00912170019000769
197	85.5328521728516	-8.52270030975342	-7.27886867523193	0.000943203864153475	-0.00717365415766835	0.0350340083241463	0.00191722682211548
198	82.9354553222656	-6.57465505599976	-7.79834747314453	-0.00684897974133492	0.00256657530553639	-0.00847235135734081	-0.00425158534198999
199	82.9354553222656	-7.22400331497192	-7.86328220367432	-0.00392691092565656	-0.00619963090866804	-0.072757862508297	-0.00230353930965066
200	84.2341537475586	-7.87335205078125	-7.34380340576172	0.00581331877037883	-0.00132951640989631	-0.123731732368469	-0.00944637414067984
201	84.8834991455078	-8.52270030975342	-7.53860807418823	-0.00360223650932312	0.00808603875339031	-0.128926530480385	0.00354059832170606
202	82.9354553222656	-7.54867792129517	-7.34380340576172	-0.00522560812532902	0.00711201597005129	-0.0763292834162712	-3.08191010844894e-05
203	82.9354553222656	-8.19802665710449	-7.6684775352478	-0.00749832857400179	0.00126787810586393	-0.0399657599627972	0.00256657530553639
204	84.2341537475586	-8.52270030975342	-7.73341274261475	0.00516396993771195	0.00354059832170606	-0.0250307414680719	-0.00684897974133492
205	84.8834991455078	-9.1720495223999	-7.34380340576172	-0.00684897974133492	0.00711201597005129	-0.00197886489331722	0.00191722682211548
206	84.8834991455078	-9.1720495223999	-7.6684775352478	-0.00165419070981443	0.00256657530553639	0.01847561635077	0.00159255252219737
207	82.9354553222656	-7.87335205078125	-7.47367286682129	-0.00555028254166245	-0.00652430532500148	0.0236704051494598	0.00776136433705688
208	83.5848083496094	-8.19802665710449	-7.01912927627563	-0.00100484199356288	-0.00197886489331722	-0.0104203969240189	0.00289124972186983
209	84.2341537475586	-8.19802665710449	-7.34380340576172	-0.00684897974133492	-0.00425158534198999	-0.00912170019000769	0.00483929552137852
210	84.2341537475586	-7.87335205078125	-7.53860807418823	-0.000355493422830477	0.00646266713738441	0.00483929552137852	0.000293855206109583
211	82.2861099243164	-7.54867792129517	-7.47367286682129	-0.00814767740666866	0.0165275707840919	0.00126787810586393	0.00581331877037883
212	82.9354553222656	-6.24998044967651	-7.53860807418823	-0.00197886489331722	0.0145795252174139	-0.0126931173726916	0.00646266713738441
213	82.9354553222656	-6.89932918548584	-7.34380340576172	-0.00847235135734081	0.00321592413820326	0.00289124972186983	0.00386527273803949
214	85.5328521728516	-6.89932918548584	-7.08406400680542	0.00289124972186983	0.00191722682211548	-0.0120437685400248	0.00776136433705688
215	83.5848083496094	-6.57465505599976	-7.4087381362915	0.000293855206109583	0.00516396993771195	0.00678734155371785	-0.0110697457566857
216	82.9354553222656	-5.92530632019043	-7.73341274261475	0.00548864435404539	0.0123068047687411	0.040228795260191	-0.00360223650932312
217	83.5848083496094	-6.24998044967651	-7.34380340576172	-0.00457625929266214	0.0155535480007529	0.0532157681882381	-0.00100484199356288
218	83.5848083496094	-6.24998044967651	-7.6684775352478	-0.00327756232582033	0.013930176384747	0.0652287155389786	-0.00912170019000769
219	80.9874114990234	-5.2759575843811	-7.79834747314453	-0.00197886489331722	0.00646266713738441	0.0798390582203865	-0.00555028254166245
220	80.9874114990234	-5.60063171386719	-7.47367286682129	-0.000680167751852423	-0.00425158534198999	0.0512677207589149	-0.00749832857400179
221	79.6887130737305	-4.95128345489502	-7.73341274261475	-0.00587495695799589	-0.00717365415766835	-0.0376930385828018	-0.00847235135734081
222	80.3380584716797	-5.2759575843811	-7.73341274261475	-0.0104203969240189	0.00289124972186983	-0.0993811637163162	-0.00587495695799589
223	80.3380584716797	-5.2759575843811	-7.6684775352478	-0.00814767740666866	-0.00230353930965066	-0.0299008563160896	-3.08191010844894e-05
224	81.6367568969727	-6.89932918548584	-7.27886867523193	-0.00749832857400179	0.00289124972186983	0.00906006153672934	-0.00522560812532902
225	78.3900146484375	-5.2759575843811	-7.34380340576172	-0.00490093370899558	0.00451462110504508	0.00970941036939621	-0.00684897974133492
226	80.3380584716797	-6.57465505599976	-6.95419406890869	-0.0107450718060136	0.0103587592020631	-0.00555028254166245	-3.08191010844894e-05
227	79.6887130737305	-5.2759575843811	-7.79834747314453	-0.00587495695799589	0.00418994715437293	0.00678734155371785	0.00970941036939621
228	79.6887130737305	-5.60063171386719	-7.34380340576172	-0.0133424662053585	0.00516396993771195	0.0246444288641214	0.0149041991680861
229	82.9354553222656	-6.24998044967651	-7.34380340576172	0.00581331877037883	0.00776136433705688	0.036657378077507	0.0106834331527352
230	82.2861099243164	-6.24998044967651	-7.34380340576172	-0.00555028254166245	0.0162028968334198	0.0175015944987535	0.00126787810586393
231	82.2861099243164	-5.60063171386719	-7.47367286682129	-0.00717365415766835	0.0181509424000978	0.0155535480007529	0.00321592413820326
232	81.6367568969727	-5.2759575843811	-7.4087381362915	-0.00944637414067984	0.0165275707840919	0.0473716296255589	0.0152288740500808
233	84.8834991455078	-5.92530632019043	-7.47367286682129	-0.00782300252467394	0.0100340843200684	0.00970941036939621	0.00711201597005129
234	83.5848083496094	-6.24998044967651	-7.53860807418823	-0.00457625929266214	-0.0104203969240189	0.0506183728575706	-0.00100484199356288
235	83.5848083496094	-5.60063171386719	-7.47367286682129	-0.000680167751852423	-0.0337969474494457	0.102241590619087	-0.00814767740666866
236	82.9354553222656	-5.60063171386719	-7.6684775352478	-0.000680167751852423	-0.0279528107494116	0.0655533894896507	-0.00392691092565656
237	82.9354553222656	-5.92530632019043	-7.08406400680542	-0.00295288790948689	-0.0260047651827335	-0.00360223650932312	-0.00619963090866804
238	84.2341537475586	-5.92530632019043	-7.34380340576172	-0.00295288790948689	-0.032173577696085	-0.106199324131012	-0.00587495695799589
239	82.2861099243164	-5.2759575843811	-7.9282169342041	0.00938473641872406	-0.0308748781681061	-0.146783605217934	-0.00782300252467394
240	81.6367568969727	-5.2759575843811	-7.86328220367432	0.00548864435404539	-0.0341216214001179	-0.0773033052682877	-0.0149658378213644
241	82.2861099243164	-5.60063171386719	-7.6684775352478	-0.0026282137259841	-0.0292515084147453	-0.0266541130840778	-0.00165419070981443
242	80.9874114990234	-5.2759575843811	-7.86328220367432	-0.000355493422830477	-0.0159398596733809	-0.0263294391334057	-0.00555028254166245
243	83.5848083496094	-6.89932918548584	-7.4087381362915	-0.000355493422830477	-0.0136671401560307	-0.0480826161801815	-0.00327756232582033
244	82.2861099243164	-6.57465505599976	-7.6684775352478	0.00970941036939621	-0.0328229255974293	-0.0490566417574883	-0.0104203969240189
245	80.9874114990234	-5.2759575843811	-8.12302207946777	0.00743668992072344	0.00451462110504508	-0.02697878703475	-0.00165419070981443
246	83.5848083496094	-7.22400331497192	-7.86328220367432	0.01100810803473	0.0132808275520802	-0.0182125810533762	-0.00684897974133492
247	80.3380584716797	-5.60063171386719	-7.99315214157104	0.00386527273803949	0.0155535480007529	-0.0117190945893526	0.00386527273803949
248	81.6367568969727	-5.92530632019043	-8.05808639526367	-3.08191010844894e-05	0.00646266713738441	0.0171769186854362	0.00451462110504508
249	80.9874114990234	-5.92530632019043	-7.4087381362915	0.00321592413820326	0.00581331877037883	0.0554884895682335	0.00126787810586393
250	82.2861099243164	-5.92530632019043	-7.6684775352478	0.00483929552137852	0.020423661917448	0.0548391379415989	0.00191722682211548
251	81.6367568969727	-5.60063171386719	-7.79834747314453	-0.00100484199356288	0.0340599827468395	0.0665274113416672	0.00289124972186983
252	81.6367568969727	-6.24998044967651	-7.99315214157104	0.00191722682211548	0.0350340083241463	0.06393001973629	0.00126787810586393
253	83.5848083496094	-7.54867792129517	-7.73341274261475	0.000618529506027699	0.0334106348454952	0.012956153601408	0.00938473641872406
254	82.9354553222656	-6.24998044967651	-7.86328220367432	0.00354059832170606	0.0314625911414623	-0.0821734219789505	0.00451462110504508
255	82.2861099243164	-6.57465505599976	-7.60354280471802	-0.00457625929266214	0.0373067259788513	-0.189965292811394	-0.00132951640989631
256	85.5328521728516	-7.54867792129517	-7.79834747314453	0.00321592413820326	0.0386054255068302	-0.141588822007179	0.00354059832170606
257	80.9874114990234	-6.24998044967651	-7.86328220367432	-3.08191010844894e-05	0.0334106348454952	-0.0659397020936012	-0.00717365415766835
258	84.2341537475586	-7.54867792129517	-7.6684775352478	-0.000355493422830477	0.0197743140161037	-0.0393164120614529	-0.00327756232582033
259	83.5848083496094	-7.22400331497192	-7.60354280471802	0.00386527273803949	0.00289124972186983	0.000293855206109583	-0.0120437685400248
260	82.9354553222656	-7.87335205078125	-7.47367286682129	-0.00360223650932312	-0.0130177913233638	-0.00684897974133492	-0.0026282137259841
261	81.6367568969727	-6.89932918548584	-7.73341274261475	0.00386527273803949	-0.00717365415766835	0.0207483377307653	-0.0104203969240189
262	82.2861099243164	-7.54867792129517	-7.79834747314453	0.00159255252219737	-0.0263294391334057	0.0158782228827477	-0.0026282137259841
263	82.9354553222656	-7.54867792129517	-7.6684775352478	0.00126787810586393	-0.0217839982360601	0.0230210572481155	0.000293855206109583
264	83.5848083496094	-9.1720495223999	-7.34380340576172	0.00808603875339031	-0.0250307414680719	0.0275664981454611	-0.00392691092565656
265	82.9354553222656	-8.52270030975342	-7.34380340576172	0.000618529506027699	-0.0256800893694162	0.0584105588495731	-0.00749832857400179
266	81.6367568969727	-8.52270030975342	-7.53860807418823	0.00906006153672934	-0.0263294391334057	0.06393001973629	0.00191722682211548
267	84.2341537475586	-9.82139778137207	-7.08406400680542	0.00126787810586393	-0.0318489037454128	0.0824364572763443	0.00451462110504508
268	84.8834991455078	-9.1720495223999	-7.4087381362915	0.00516396993771195	-0.0162645354866982	0.101267568767071	0.00906006153672934
269	85.5328521728516	-9.49672412872314	-7.47367286682129	0.00159255252219737	-0.0240567177534103	0.13698174059391	-0.00132951640989631
270	85.5328521728516	-9.49672412872314	-7.27886867523193	0.00808603875339031	-0.00555028254166245	0.122371397912502	0.0136055024340749
271	82.9354553222656	-9.49672412872314	-7.34380340576172	-0.000355493422830477	0.00613799272105098	0.086981900036335	0.0113327819854021
272	82.9354553222656	-7.87335205078125	-7.73341274261475	-0.00717365415766835	0.0200989879667759	0.0363327041268349	0.00646266713738441
273	84.8834991455078	-8.84737491607666	-7.21393346786499	0.00256657530553639	0.0142548503354192	0.0142548503354192	0.000618529506027699
274	82.9354553222656	-8.19802665710449	-7.60354280471802	0.0158782228827477	0.011982130818069	0.000943203864153475	0.00354059832170606
275	82.9354553222656	-7.87335205078125	-7.6684775352478	0.00548864435404539	0.0136055024340749	-0.0824980959296227	-0.00197886489331722
276	84.2341537475586	-8.84737491607666	-7.4087381362915	0.0194496400654316	0.0178262684494257	-0.095809742808342	-0.00165419070981443
277	83.5848083496094	-7.54867792129517	-7.60354280471802	0.0123068047687411	0.0230210572481155	-0.0574981719255447	0.00613799272105098
278	82.2861099243164	-7.87335205078125	-7.47367286682129	0.00483929552137852	0.011982130818069	-0.108796715736389	0.00256657530553639
279	85.5328521728516	-9.1720495223999	-7.08406400680542	0.00613799272105098	0.00841071270406246	-0.216588586568832	0.00516396993771195
280	83.5848083496094	-8.84737491607666	-7.34380340576172	0.0194496400654316	-0.00522560812532902	-0.169835492968559	-0.0130177913233638
281	83.5848083496094	-9.49672412872314	-7.79834747314453	-0.00847235135734081	-0.00912170019000769	-0.0607449151575565	-0.00425158534198999
282	80.9874114990234	-7.54867792129517	-7.73341274261475	-0.00457625929266214	-0.0139918150380254	-0.0347709693014622	-0.0113944197073579
283	80.3380584716797	-8.84737491607666	-7.53860807418823	-0.0123684434220195	-0.00522560812532902	-0.0315242260694504	-0.00132951640989631
284	82.2861099243164	-9.1720495223999	-7.34380340576172	-0.00879702530801296	-0.00619963090866804	-0.0477579422295094	-0.00749832857400179
285	81.6367568969727	-9.49672412872314	-7.21393346786499	-0.000355493422830477	-0.00165419070981443	-0.043212503194809	-0.00555028254166245
286	80.9874114990234	-9.1720495223999	-7.73341274261475	-0.00944637414067984	0.00808603875339031	-0.0311995539814234	0.00451462110504508
287	82.2861099243164	-9.1720495223999	-7.86328220367432	-0.0130177913233638	-3.08191010844894e-05	-0.0360696688294411	0.00711201597005129
288	80.9874114990234	-8.52270030975342	-7.86328220367432	-0.00847235135734081	0.00289124972186983	-0.0337969474494457	0.00743668992072344
289	82.2861099243164	-8.84737491607666	-7.6684775352478	-0.00100484199356288	0.00354059832170606	-0.0182125810533762	0.0106834331527352
290	82.2861099243164	-8.52270030975342	-7.34380340576172	0.0175015944987535	0.0217223595827818	0.00646266713738441	0.00841071270406246
291	81.6367568969727	-8.52270030975342	-7.53860807418823	-0.0026282137259841	0.0194496400654316	0.0243197549134493	0.00548864435404539
292	82.9354553222656	-8.84737491607666	-7.99315214157104	0.00289124972186983	0.0191249661147594	0.0356833562254906	0.0236704051494598
293	83.5848083496094	-9.82139778137207	-7.6684775352478	-0.00652430532500148	0.020423661917448	0.0226963832974434	0.00711201597005129
294	84.8834991455078	-9.49672412872314	-7.47367286682129	0.00289124972186983	0.0158782228827477	0.0265924744307995	0.00678734155371785
295	84.2341537475586	-9.49672412872314	-7.47367286682129	0.000293855206109583	0.0142548503354192	0.0304885655641556	-0.00100484199356288
296	84.2341537475586	-9.49672412872314	-7.08406400680542	-0.000680167751852423	0.0210730116814375	0.0408781431615353	-0.00457625929266214
297	85.5328521728516	-9.49672412872314	-7.27886867523193	0.00256657530553639	0.0230210572481155	0.0412028171122074	0.00321592413820326
298	84.2341537475586	-8.52270030975342	-7.73341274261475	0.0158782228827477	0.0142548503354192	0.0272418223321438	-0.00165419070981443
299	83.5848083496094	-8.52270030975342	-7.73341274261475	0.00743668992072344	-0.00165419070981443	-0.0211346503347158	0.000293855206109583
300	84.8834991455078	-8.52270030975342	-7.73341274261475	0.00256657530553639	-0.00814767740666866	-0.0526280589401722	-0.00425158534198999
301	84.2341537475586	-8.19802665710449	-7.60354280471802	-0.00132951640989631	-0.00814767740666866	-0.0217839982360601	-0.0107450718060136
302	84.2341537475586	-8.19802665710449	-7.34380340576172	-0.00327756232582033	-0.0175632312893867	-0.0139918150380254	-0.00230353930965066
303	84.8834991455078	-9.1720495223999	-8.05808639526367	0.0136055024340749	-0.0224333461374044	0.013930176384747	-0.00977104809135199
304	84.8834991455078	-9.82139778137207	-7.6684775352478	0.00159255252219737	-0.0292515084147453	0.0113327819854021	-0.00230353930965066
305	84.8834991455078	-9.82139778137207	-7.73341274261475	-0.00197886489331722	-0.00425158534198999	0.00451462110504508	-0.00100484199356288
306	82.9354553222656	-8.52270030975342	-7.73341274261475	-0.0172385573387146	-0.0247060675173998	-0.00197886489331722	0.00776136433705688
307	84.8834991455078	-9.49672412872314	-7.47367286682129	0.00159255252219737	-0.0156151866540313	-0.00295288790948689	0.0145795252174139
308	84.8834991455078	-9.49672412872314	-7.27886867523193	-0.00652430532500148	-0.0175632312893867	-0.00360223650932312	0.0123068047687411
309	82.9354553222656	-7.87335205078125	-8.12302207946777	-0.00392691092565656	-0.0165892094373703	0.00711201597005129	-0.00295288790948689
310	82.9354553222656	-8.19802665710449	-8.31782627105713	0.00776136433705688	-0.0156151866540313	0.0265924744307995	0.00808603875339031
311	83.5848083496094	-8.52270030975342	-7.9282169342041	-0.00717365415766835	0.00256657530553639	0.0688001364469528	0.0188002903014421
312	84.2341537475586	-9.49672412872314	-7.4087381362915	0.000293855206109583	-0.00619963090866804	0.0772416666150093	-0.00327756232582033
313	83.5848083496094	-8.84737491607666	-7.4087381362915	0.00289124972186983	-0.00197886489331722	0.0707481801509857	-0.00782300252467394
314	83.5848083496094	-8.52270030975342	-7.27886867523193	-0.00392691092565656	0.0022419011220336	0.0613326244056225	0.00613799272105098
315	82.9354553222656	-8.52270030975342	-7.9282169342041	-0.000680167751852423	-0.00457625929266214	0.00581331877037883	-0.00100484199356288
316	82.9354553222656	-7.54867792129517	-8.05808639526367	-0.00425158534198999	0.012956153601408	-0.0308748781681061	-0.00392691092565656
317	85.5328521728516	-8.84737491607666	-7.34380340576172	-0.00749832857400179	0.00386527273803949	0.0145795252174139	0.00289124972186983
318	84.2341537475586	-9.1720495223999	-7.4087381362915	-0.00555028254166245	0.000293855206109583	0.0438002124428749	-0.00587495695799589
319	83.5848083496094	-7.87335205078125	-7.53860807418823	-0.00425158534198999	-0.0201606266200542	0.0444495603442192	0.00386527273803949
320	82.2861099243164	-7.54867792129517	-7.53860807418823	-0.00327756232582033	-0.0123684434220195	0.0688001364469528	-0.00847235135734081
321	83.5848083496094	-7.54867792129517	-7.73341274261475	-0.00684897974133492	-0.0133424662053585	0.0580858811736107	-0.00295288790948689
322	82.9354553222656	-7.22400331497192	-7.60354280471802	-0.00912170019000769	-0.00490093370899558	0.0645793676376343	-0.00165419070981443
323	84.8834991455078	-8.52270030975342	-7.6684775352478	-0.00457625929266214	0.00938473641872406	0.0373067259788513	-0.00555028254166245
324	84.8834991455078	-8.19802665710449	-7.34380340576172	-0.0026282137259841	0.00743668992072344	-0.0458098985254765	-0.00132951640989631
325	82.2861099243164	-7.87335205078125	-7.4087381362915	-0.0104203969240189	0.0168522447347641	-0.121459014713764	0.000618529506027699
326	84.2341537475586	-8.52270030975342	-7.14899873733521	-0.00749832857400179	0.01847561635077	-0.133796632289886	0.00451462110504508
327	83.5848083496094	-7.87335205078125	-7.60354280471802	-0.00782300252467394	0.00548864435404539	-0.107822693884373	0.0116574559360743
328	82.2861099243164	-7.87335205078125	-7.73341274261475	-0.0126931173726916	0.00451462110504508	-0.0536020807921886	0.00516396993771195
329	82.9354553222656	-8.19802665710449	-7.47367286682129	0.00581331877037883	0.00711201597005129	0.000618529506027699	0.00418994715437293
330	82.2861099243164	-7.54867792129517	-7.53860807418823	0.000293855206109583	0.00516396993771195	0.01847561635077	0.00159255252219737
331	82.2861099243164	-8.19802665710449	-7.34380340576172	0.00256657530553639	0.000293855206109583	0.0334106348454952	0.0188002903014421
332	83.5848083496094	-8.52270030975342	-7.47367286682129	-0.00652430532500148	-0.000355493422830477	0.0262678004801273	0.000943203864153475
333	83.5848083496094	-8.52270030975342	-7.34380340576172	-0.00392691092565656	0.000293855206109583	0.000293855206109583	0.00451462110504508
334	82.9354553222656	-8.52270030975342	-7.53860807418823	-0.000355493422830477	-0.00360223650932312	-0.0123684434220195	0.0022419011220336
335	81.6367568969727	-7.54867792129517	-7.60354280471802	-0.00197886489331722	-0.00295288790948689	0.0541897900402546	-0.00619963090866804
336	84.2341537475586	-7.87335205078125	-7.73341274261475	0.0022419011220336	-0.00944637414067984	0.0782156884670258	-0.00555028254166245
337	82.9354553222656	-6.89932918548584	-7.53860807418823	-0.00327756232582033	-0.0100957229733467	0.0593845807015896	-0.0026282137259841
338	84.8834991455078	-7.87335205078125	-7.53860807418823	0.0022419011220336	-0.00490093370899558	0.0350340083241463	-0.00132951640989631
339	83.5848083496094	-7.54867792129517	-8.12302207946777	-0.0026282137259841	0.00548864435404539	0.0434755384922028	-0.00522560812532902
340	82.9354553222656	-5.92530632019043	-7.99315214157104	0.00678734155371785	0.000943203864153475	0.0590599067509174	-0.0149658378213644
341	82.2861099243164	-5.92530632019043	-7.53860807418823	-0.000355493422830477	0.00289124972186983	0.0181509424000978	-0.0130177913233638
342	85.5328521728516	-6.24998044967651	-7.47367286682129	-0.00425158534198999	0.00354059832170606	-0.00717365415766835	-0.0104203969240189
343	82.9354553222656	-6.89932918548584	-7.08406400680542	-0.00684897974133492	0.00321592413820326	0.0103587592020631	-0.00230353930965066
344	82.9354553222656	-5.92530632019043	-7.6684775352478	-0.00522560812532902	0.011982130818069	-0.0409397818148136	-0.00522560812532902
345	80.9874114990234	-5.2759575843811	-7.73341274261475	0.00418994715437293	0.0308132413774729	-0.0945110470056534	-0.00652430532500148
346	82.9354553222656	-6.89932918548584	-7.4087381362915	-0.00522560812532902	0.0353586822748184	-0.0646410062909126	0.00159255252219737
347	82.9354553222656	-5.92530632019043	-7.6684775352478	-0.00977104809135199	0.0171769186854362	-0.0438618510961533	0.000618529506027699
348	81.6367568969727	-5.92530632019043	-7.47367286682129	-0.00814767740666866	-0.00132951640989631	-0.0493813157081604	-0.00457625929266214
349	80.9874114990234	-5.2759575843811	-7.27886867523193	-0.00944637414067984	-0.00684897974133492	-0.0565241500735283	-0.00782300252467394
350	80.9874114990234	-5.60063171386719	-7.73341274261475	-0.0104203969240189	-0.00327756232582033	-0.0750305876135826	-0.00165419070981443
351	79.0393676757813	-5.60063171386719	-7.99315214157104	-0.0126931173726916	0.00516396993771195	-0.0876928865909576	-0.00230353930965066
352	80.9874114990234	-6.89932918548584	-7.4087381362915	-0.0208099745213985	-0.00327756232582033	-0.077952653169632	0.00516396993771195
353	78.3900146484375	-6.57465505599976	-7.34380340576172	-0.0104203969240189	-0.00165419070981443	-0.0302255302667618	-0.00132951640989631
354	79.6887130737305	-5.60063171386719	-7.14899873733521	-0.0182125810533762	-0.00782300252467394	0.0106834331527352	0.000293855206109583
355	79.6887130737305	-5.60063171386719	-7.60354280471802	-0.0110697457566857	-0.0130177913233638	0.0392547734081745	-0.00555028254166245
356	80.9874114990234	-6.89932918548584	-7.47367286682129	-0.0146411629393697	-0.00555028254166245	0.0330859608948231	-0.0100957229733467
357	80.3380584716797	-5.60063171386719	-7.79834747314453	-0.0110697457566857	-0.0130177913233638	0.0282158460468054	-0.00944637414067984
358	82.2861099243164	-7.22400331497192	-7.34380340576172	-0.00847235135734081	0.00516396993771195	0.00613799272105098	-0.0113944197073579
359	83.5848083496094	-6.89932918548584	-7.27886867523193	0.000293855206109583	-0.0100957229733467	0.00743668992072344	-0.0136671401560307
360	82.9354553222656	-7.22400331497192	-7.08406400680542	-0.00457625929266214	-0.0149658378213644	0.0197743140161037	-0.0165892094373703
361	83.5848083496094	-7.22400331497192	-7.47367286682129	0.000293855206109583	-0.0169138833880424	0.0116574559360743	-0.0165892094373703
362	82.9354553222656	-6.89932918548584	-7.47367286682129	-0.000355493422830477	-0.0201606266200542	0.00418994715437293	-0.00555028254166245
363	84.2341537475586	-7.22400331497192	-7.4087381362915	-0.00132951640989631	-0.00197886489331722	-0.0110697457566857	-0.0139918150380254
364	82.9354553222656	-6.24998044967651	-7.73341274261475	-0.00717365415766835	-0.000680167751852423	-0.0237320438027382	-0.00132951640989631
365	85.5328521728516	-7.22400331497192	-7.47367286682129	0.00711201597005129	0.0175015944987535	-0.0185372550040483	-0.00847235135734081
366	82.9354553222656	-5.60063171386719	-7.53860807418823	0.000618529506027699	0.0376313999295235	-0.0156151866540313	-0.00197886489331722
367	85.5328521728516	-6.89932918548584	-7.73341274261475	-0.000355493422830477	0.0369820520281792	0.00743668992072344	0.00743668992072344
368	84.2341537475586	-6.24998044967651	-8.12302207946777	-0.00392691092565656	0.0350340083241463	0.01847561635077	-0.00814767740666866
369	84.8834991455078	-6.24998044967651	-7.86328220367432	0.00970941036939621	0.013930176384747	0.0337353087961674	-0.00230353930965066
370	83.5848083496094	-5.60063171386719	-7.73341274261475	0.00191722682211548	0.0149041991680861	0.0554884895682335	-0.000355493422830477
371	85.5328521728516	-7.54867792129517	-7.60354280471802	0.00191722682211548	0.00841071270406246	0.0226963832974434	0.00126787810586393
372	84.2341537475586	-6.89932918548584	-7.47367286682129	-0.00230353930965066	0.0113327819854021	0.00418994715437293	0.0100340843200684
373	84.2341537475586	-6.24998044967651	-7.9282169342041	-0.00457625929266214	-0.00165419070981443	0.0132808275520802	0.00483929552137852
374	82.2861099243164	-5.60063171386719	-8.18795680999756	0.00126787810586393	-0.0107450718060136	0.01100810803473	-0.00165419070981443
375	84.8834991455078	-6.57465505599976	-8.12302207946777	0.000293855206109583	-0.00912170019000769	0.0408781431615353	-0.00327756232582033
376	83.5848083496094	-7.54867792129517	-7.6684775352478	0.00678734155371785	0.000943203864153475	0.036657378077507	-0.0100957229733467
377	82.9354553222656	-6.57465505599976	-7.53860807418823	0.00418994715437293	-0.00392691092565656	-0.0201606266200542	-0.00425158534198999
378	82.9354553222656	-6.24998044967651	-7.79834747314453	0.00256657530553639	0.00418994715437293	-0.0639916583895683	-0.00879702530801296
379	84.2341537475586	-7.54867792129517	-7.53860807418823	0.00159255252219737	-0.000680167751852423	-0.0607449151575565	-0.00944637414067984
380	84.2341537475586	-7.22400331497192	-7.60354280471802	0.00776136433705688	-0.00522560812532902	-0.0549007803201675	-0.0120437685400248
381	84.2341537475586	-7.22400331497192	-7.47367286682129	0.00613799272105098	-0.00749832857400179	-0.0532774068415165	-0.00814767740666866
382	85.5328521728516	-7.87335205078125	-7.34380340576172	-0.000680167751852423	0.0158782228827477	-0.0276281367987394	-0.00847235135734081
383	82.9354553222656	-7.54867792129517	-7.01912927627563	0.00126787810586393	-0.000680167751852423	-0.0152905117720366	-0.00392691092565656
384	82.2861099243164	-6.24998044967651	-7.73341274261475	0.00321592413820326	0.00711201597005129	0.00808603875339031	-0.00425158534198999
385	84.8834991455078	-7.87335205078125	-7.6684775352478	0.00711201597005129	0.00841071270406246	0.0181509424000978	-0.00360223650932312
386	83.5848083496094	-6.57465505599976	-7.99315214157104	-0.00230353930965066	0.00548864435404539	0.0282158460468054	0.00256657530553639
387	84.8834991455078	-8.19802665710449	-7.53860807418823	0.00256657530553639	-3.08191010844894e-05	0.020423661917448	0.01100810803473
388	86.1821975708008	-8.19802665710449	-7.27886867523193	0.00970941036939621	-0.00522560812532902	0.0123068047687411	0.00646266713738441
389	84.2341537475586	-7.87335205078125	-7.60354280471802	0.00548864435404539	-0.000680167751852423	0.0239950809627771	0.00646266713738441
390	85.5328521728516	-8.52270030975342	-7.86328220367432	0.00354059832170606	0.00483929552137852	0.01847561635077	0.00418994715437293
391	84.2341537475586	-8.19802665710449	-7.73341274261475	-0.0107450718060136	0.00678734155371785	-0.02697878703475	0.00321592413820326
392	84.8834991455078	-9.1720495223999	-7.6684775352478	0.00289124972186983	-0.00457625929266214	-0.0237320438027382	0.0145795252174139
393	82.9354553222656	-7.54867792129517	-7.73341274261475	0.0103587592020631	-0.00392691092565656	0.012956153601408	-3.08191010844894e-05
394	82.9354553222656	-7.87335205078125	-7.53860807418823	0.0103587592020631	-0.0120437685400248	-0.0152905117720366	0.00808603875339031
395	84.8834991455078	-9.1720495223999	-7.6684775352478	0.0181509424000978	-0.0139918150380254	0.0113327819854021	-0.00132951640989631
396	84.2341537475586	-9.1720495223999	-7.6684775352478	-0.000355493422830477	-0.00782300252467394	0.00841071270406246	-0.00457625929266214
397	83.5848083496094	-9.1720495223999	-8.05808639526367	0.0113327819854021	-0.0104203969240189	-0.0143164889886975	-0.00360223650932312
398	81.6367568969727	-7.87335205078125	-7.73341274261475	-0.00490093370899558	-0.0162645354866982	0.000293855206109583	0.000293855206109583
399	83.5848083496094	-8.52270030975342	-7.53860807418823	0.0249691028147936	-0.00912170019000769	0.0230210572481155	-0.00749832857400179
400	83.5848083496094	-9.1720495223999	-7.01912927627563	-3.08191010844894e-05	-0.0247060675173998	0.0233457311987877	-0.00717365415766835
401	83.5848083496094	-8.52270030975342	-7.4087381362915	0.00289124972186983	-0.0123684434220195	0.0239950809627771	-0.0100957229733467
402	84.2341537475586	-8.84737491607666	-7.4087381362915	-0.00132951640989631	-0.0308748781681061	0.020423661917448	0.00386527273803949
403	82.2861099243164	-7.22400331497192	-7.86328220367432	-0.00717365415766835	-0.00977104809135199	0.0239950809627771	-0.0026282137259841
404	82.9354553222656	-7.54867792129517	-7.60354280471802	0.00354059832170606	0.000618529506027699	0.00906006153672934	-0.00490093370899558
405	84.8834991455078	-8.19802665710449	-7.34380340576172	0.00191722682211548	0.012956153601408	-0.0315242260694504	0.0022419011220336
406	82.2861099243164	-6.89932918548584	-7.27886867523193	0.00516396993771195	0.0200989879667759	-0.101653881371021	-0.00295288790948689
407	82.9354553222656	-7.87335205078125	-7.47367286682129	0.00289124972186983	0.0188002903014421	-0.085420161485672	0.0100340843200684
408	84.2341537475586	-8.19802665710449	-7.53860807418823	0.00743668992072344	0.0168522447347641	-0.0536020807921886	0.0106834331527352
409	84.8834991455078	-8.52270030975342	-7.4087381362915	0.00646266713738441	0.00516396993771195	-0.0123684434220195	0.0103587592020631
410	83.5848083496094	-7.87335205078125	-6.75938940048218	-0.00132951640989631	0.0181509424000978	0.0220470335334539	0.0132808275520802
411	82.9354553222656	-8.52270030975342	-6.75938940048218	-0.00230353930965066	0.0217223595827818	0.0252937767654657	0.0106834331527352
412	81.6367568969727	-6.89932918548584	-7.27886867523193	0.0239950809627771	0.00678734155371785	0.0295145437121391	0.0308132413774729
413	81.6367568969727	-7.22400331497192	-7.6684775352478	0.00289124972186983	0.0123068047687411	0.0470469556748867	0.0103587592020631
414	81.6367568969727	-7.54867792129517	-7.73341274261475	0.00354059832170606	0.0200989879667759	0.020423661917448	0.00581331877037883
415	82.2861099243164	-8.19802665710449	-7.27886867523193	-0.00230353930965066	0.0188002903014421	0.0213976856321096	0.0022419011220336
416	79.0393676757813	-6.89932918548584	-7.4087381362915	0.00516396993771195	0.020423661917448	0.0337353087961674	-0.0026282137259841
417	82.2861099243164	-8.52270030975342	-7.21393346786499	-0.0139918150380254	0.0155535480007529	0.0233457311987877	0.00970941036939621
418	79.6887130737305	-6.57465505599976	-7.47367286682129	-0.0130177913233638	-0.000680167751852423	0.0165275707840919	0.00646266713738441
419	80.3380584716797	-7.22400331497192	-7.99315214157104	0.000618529506027699	-0.00457625929266214	0.00548864435404539	0.00711201597005129
420	80.3380584716797	-7.87335205078125	-7.86328220367432	-0.00295288790948689	-0.021459324285388	-0.00555028254166245	-0.00457625929266214
421	80.9874114990234	-8.19802665710449	-7.53860807418823	-0.0120437685400248	-0.0182125810533762	-0.0227580219507217	-0.00457625929266214
422	80.3380584716797	-7.87335205078125	-7.73341274261475	-0.0113944197073579	-0.0247060675173998	0.00289124972186983	-0.000680167751852423
423	80.3380584716797	-7.54867792129517	-7.34380340576172	-0.000680167751852423	-0.0198359526693821	-0.000680167751852423	-0.00132951640989631
424	83.5848083496094	-8.19802665710449	-7.47367286682129	0.00483929552137852	-0.0224333461374044	0.0123068047687411	-0.00457625929266214
425	84.2341537475586	-7.87335205078125	-7.53860807418823	-0.00587495695799589	-0.0169138833880424	0.0610079504549503	-0.00425158534198999
426	84.8834991455078	-7.54867792129517	-7.99315214157104	0.0126314787194133	-0.0165892094373703	0.0668520927429199	0.00354059832170606
427	82.2861099243164	-7.22400331497192	-7.73341274261475	-0.00522560812532902	-0.0250307414680719	0.0450989119708538	0.00743668992072344
428	84.2341537475586	-7.54867792129517	-7.60354280471802	0.00873538758605719	-0.0165892094373703	0.0304885655641556	0.00776136433705688
429	84.2341537475586	-8.19802665710449	-7.14899873733521	-0.000680167751852423	-0.00912170019000769	0.00289124972186983	0.00516396993771195
430	84.8834991455078	-8.19802665710449	-7.53860807418823	0.0022419011220336	-0.00295288790948689	-0.0636669844388962	0.00126787810586393
431	82.9354553222656	-8.19802665710449	-7.53860807418823	0.00321592413820326	0.0175015944987535	-0.0850954875349998	-0.00425158534198999
432	83.5848083496094	-6.89932918548584	-7.60354280471802	-3.08191010844894e-05	0.0200989879667759	-0.0516540370881557	0.0217223595827818
433	84.2341537475586	-7.87335205078125	-7.73341274261475	-0.000355493422830477	0.0158782228827477	-0.0276281367987394	0.00386527273803949
434	84.2341537475586	-8.19802665710449	-7.47367286682129	0.0022419011220336	0.020423661917448	-0.0133424662053585	0.000293855206109583
435	83.5848083496094	-7.54867792129517	-7.27886867523193	-0.0100957229733467	0.0269171483814716	0.00776136433705688	-3.08191010844894e-05
436	84.2341537475586	-6.89932918548584	-7.79834747314453	0.00126787810586393	0.0386054255068302	0.0162028968334198	-0.0117190945893526
437	84.2341537475586	-7.54867792129517	-7.73341274261475	-0.00944637414067984	0.0519170723855495	0.00678734155371785	0.00159255252219737
438	83.5848083496094	-7.54867792129517	-7.9282169342041	-0.00652430532500148	0.0369820520281792	0.0168522447347641	0.0022419011220336
439	81.6367568969727	-6.24998044967651	-7.99315214157104	-0.00587495695799589	0.031137915328145	0.0515923984348774	-0.0117190945893526
440	82.2861099243164	-6.57465505599976	-7.6684775352478	-0.00392691092565656	0.00646266713738441	0.00321592413820326	-0.00652430532500148
441	83.5848083496094	-6.57465505599976	-7.53860807418823	-0.0026282137259841	0.00289124972186983	-0.0201606266200542	-0.00977104809135199
442	82.9354553222656	-6.57465505599976	-7.79834747314453	-0.00230353930965066	-0.00587495695799589	-0.00912170019000769	0.00256657530553639
443	84.2341537475586	-6.57465505599976	-7.86328220367432	0.0022419011220336	-0.00977104809135199	-0.00100484199356288	-0.00684897974133492
444	84.2341537475586	-7.54867792129517	-7.47367286682129	-0.00230353930965066	-0.0169138833880424	-0.000680167751852423	0.000943203864153475
445	82.2861099243164	-6.57465505599976	-7.73341274261475	-0.0026282137259841	-0.00295288790948689	-0.0191866029053926	0.00646266713738441
446	84.8834991455078	-7.87335205078125	-7.47367286682129	-0.00457625929266214	0.0113327819854021	-0.0811994001269341	0.00548864435404539
447	83.5848083496094	-6.24998044967651	-7.34380340576172	-0.00587495695799589	-0.0139918150380254	-0.0802253782749176	0.0100340843200684
448	82.2861099243164	-6.57465505599976	-7.60354280471802	-0.00327756232582033	-0.0162645354866982	-0.0350956469774246	0.00548864435404539
449	83.5848083496094	-7.54867792129517	-7.53860807418823	0.000618529506027699	0.00321592413820326	-0.0123684434220195	0.00841071270406246
450	84.2341537475586	-7.22400331497192	-7.4087381362915	0.00159255252219737	-0.0104203969240189	0.0175015944987535	0.00548864435404539
451	82.2861099243164	-6.57465505599976	-7.79834747314453	0.00451462110504508	0.000618529506027699	0.0282158460468054	0.00743668992072344
452	82.2861099243164	-6.24998044967651	-7.6684775352478	0.0126314787194133	0.0103587592020631	0.0158782228827477	0.00938473641872406
453	84.2341537475586	-7.54867792129517	-7.4087381362915	0.00906006153672934	-0.00100484199356288	0.0149041991680861	0.00711201597005129
454	83.5848083496094	-7.54867792129517	-7.4087381362915	-0.00230353930965066	-3.08191010844894e-05	0.0191249661147594	-0.00555028254166245
455	82.9354553222656	-7.22400331497192	-7.4087381362915	-0.00230353930965066	-0.00490093370899558	0.0337353087961674	-0.000680167751852423
456	81.6367568969727	-6.24998044967651	-7.6684775352478	0.000618529506027699	0.00386527273803949	0.0392547734081745	0.000618529506027699
457	82.2861099243164	-7.87335205078125	-6.95419406890869	-0.00457625929266214	0.00548864435404539	0.00678734155371785	-0.00295288790948689
458	83.5848083496094	-7.54867792129517	-7.21393346786499	-0.00360223650932312	0.0136055024340749	-0.0311995539814234	-0.00782300252467394
459	82.9354553222656	-7.22400331497192	-7.27886867523193	0.00159255252219737	0.00418994715437293	-0.0260047651827335	-0.00782300252467394
460	81.6367568969727	-6.57465505599976	-7.99315214157104	0.000293855206109583	-0.0165892094373703	0.00386527273803949	-0.0139918150380254
461	82.2861099243164	-7.22400331497192	-7.9282169342041	-0.00392691092565656	-0.0208099745213985	0.00386527273803949	-0.00717365415766835
462	82.9354553222656	-6.89932918548584	-7.79834747314453	-0.00230353930965066	-0.000355493422830477	0.0217223595827818	0.00451462110504508
463	82.2861099243164	-7.87335205078125	-7.21393346786499	-0.00392691092565656	-0.0198359526693821	0.0285405199974775	-0.00230353930965066
464	83.5848083496094	-8.19802665710449	-7.47367286682129	0.00126787810586393	-0.00425158534198999	-0.00295288790948689	-0.0120437685400248
465	81.6367568969727	-6.89932918548584	-7.53860807418823	0.000618529506027699	0.00548864435404539	0.00841071270406246	0.0022419011220336
466	83.5848083496094	-8.19802665710449	-7.86328220367432	-0.00652430532500148	0.00354059832170606	0.0239950809627771	-0.00490093370899558
467	82.2861099243164	-5.92530632019043	-7.86328220367432	-0.00360223650932312	-0.00457625929266214	0.00646266713738441	0.00873538758605719
468	81.6367568969727	-6.57465505599976	-7.86328220367432	-0.00652430532500148	-0.00587495695799589	0.0100340843200684	0.00191722682211548
469	81.6367568969727	-7.54867792129517	-7.73341274261475	-0.000680167751852423	-0.00490093370899558	-0.0389917381107807	-0.000355493422830477
470	81.6367568969727	-6.89932918548584	-7.6684775352478	-0.00132951640989631	0.000293855206109583	-0.100679859519005	0.00451462110504508
471	81.6367568969727	-6.57465505599976	-7.79834747314453	0.00126787810586393	-3.08191010844894e-05	-0.0354203209280968	0.00386527273803949
472	84.2341537475586	-7.22400331497192	-7.60354280471802	0.00321592413820326	-0.0133424662053585	0.00841071270406246	0.0337353087961674
473	82.2861099243164	-7.54867792129517	-7.73341274261475	-0.00230353930965066	-0.00522560812532902	0.0158782228827477	0.00354059832170606
474	82.2861099243164	-6.57465505599976	-7.6684775352478	0.0168522447347641	-0.000355493422830477	0.00581331877037883	0.00483929552137852
475	81.6367568969727	-6.57465505599976	-7.6684775352478	-0.0026282137259841	0.00970941036939621	0.0113327819854021	-0.0026282137259841
476	84.8834991455078	-7.22400331497192	-7.34380340576172	0.00743668992072344	0.0200989879667759	-0.0162645354866982	-0.00879702530801296
477	81.6367568969727	-6.24998044967651	-7.6684775352478	-0.00457625929266214	0.0191249661147594	-0.0883422344923019	-3.08191010844894e-05
478	83.5848083496094	-7.87335205078125	-7.47367286682129	-0.00749832857400179	0.0194496400654316	-0.102303229272366	-0.00814767740666866
479	82.2861099243164	-7.54867792129517	-7.53860807418823	-0.00522560812532902	0.012956153601408	-0.0360696688294411	-0.0126931173726916
480	81.6367568969727	-7.22400331497192	-7.60354280471802	-0.00230353930965066	0.011982130818069	-0.0165892094373703	-0.0146411629393697
481	80.9874114990234	-6.57465505599976	-7.53860807418823	-0.0026282137259841	0.0116574559360743	-0.0191866029053926	-0.00749832857400179
482	82.2861099243164	-8.19802665710449	-7.4087381362915	-0.00749832857400179	0.0226963832974434	-0.0672384053468704	-0.00652430532500148
483	81.6367568969727	-7.87335205078125	-7.47367286682129	-0.0123684434220195	0.011982130818069	-0.0730825439095497	-0.00652430532500148
484	80.9874114990234	-7.22400331497192	-7.47367286682129	-0.00327756232582033	0.00386527273803949	-0.0363943427801132	-0.00100484199356288
485	79.6887130737305	-6.24998044967651	-7.73341274261475	-0.0169138833880424	0.0191249661147594	-0.0136671401560307	-0.00977104809135199
486	81.6367568969727	-8.52270030975342	-7.34380340576172	-0.0146411629393697	0.0116574559360743	-0.00230353930965066	-0.00100484199356288
487	82.2861099243164	-7.54867792129517	-7.47367286682129	-0.00814767740666866	0.000618529506027699	0.00646266713738441	0.00711201597005129
488	80.9874114990234	-7.22400331497192	-7.47367286682129	-0.0026282137259841	-0.00587495695799589	0.01847561635077	0.00646266713738441
489	80.3380584716797	-7.87335205078125	-7.6684775352478	-0.0026282137259841	0.00938473641872406	0.0262678004801273	-0.000680167751852423
490	80.3380584716797	-7.87335205078125	-7.6684775352478	-0.00684897974133492	0.0158782228827477	0.0506183728575706	-0.00230353930965066
491	82.2861099243164	-7.54867792129517	-7.73341274261475	-0.00100484199356288	-0.00197886489331722	0.0597092546522617	-0.00230353930965066
492	83.5848083496094	-8.19802665710449	-7.34380340576172	-0.0149658378213644	-0.00587495695799589	0.0720468759536743	0.00938473641872406
493	83.5848083496094	-9.1720495223999	-7.14899873733521	-0.00652430532500148	-0.0143164889886975	0.0717222020030022	-0.00132951640989631
494	82.2861099243164	-7.54867792129517	-7.34380340576172	-0.00132951640989631	-0.0360696688294411	0.0480209775269032	0.00743668992072344
495	82.9354553222656	-7.87335205078125	-7.79834747314453	-3.08191010844894e-05	-0.0393164120614529	-0.000680167751852423	-0.00197886489331722
496	84.8834991455078	-9.1720495223999	-7.60354280471802	0.00126787810586393	-0.0198359526693821	-0.0299008563160896	-0.00717365415766835
497	82.2861099243164	-8.52270030975342	-7.6684775352478	-0.00230353930965066	-0.0279528107494116	0.00938473641872406	-0.00717365415766835
498	84.2341537475586	-8.84737491607666	-7.4087381362915	0.00159255252219737	-0.0253554154187441	0.0145795252174139	-0.00360223650932312
499	85.5328521728516	-9.49672412872314	-7.4087381362915	0.0022419011220336	-0.023407369852066	0.0334106348454952	-0.00782300252467394
500	84.8834991455078	-9.49672412872314	-7.60354280471802	0.0106834331527352	-0.017887907102704	0.0376313999295235	-0.00912170019000769
501	85.5328521728516	-9.82139778137207	-7.6684775352478	0.00354059832170606	-0.00847235135734081	0.0175015944987535	-0.0159398596733809
502	84.8834991455078	-8.52270030975342	-7.53860807418823	-3.08191010844894e-05	-0.000355493422830477	0.0301638916134834	0.000293855206109583
503	86.1821975708008	-9.82139778137207	-7.73341274261475	0.00126787810586393	-0.00100484199356288	0.025618452578783	0.00256657530553639
504	84.2341537475586	-7.87335205078125	-7.99315214157104	0.00743668992072344	0.00483929552137852	0.0382807515561581	-0.0100957229733467
505	85.5328521728516	-8.84737491607666	-7.60354280471802	0.0278911720961332	0.00483929552137852	0.0428261905908585	0.00191722682211548
506	83.5848083496094	-8.19802665710449	-7.9282169342041	0.000293855206109583	0.0168522447347641	-0.0162645354866982	0.00354059832170606
507	84.2341537475586	-9.49672412872314	-7.14899873733521	-0.00197886489331722	0.0152288740500808	-0.135420009493828	0.00646266713738441
508	84.2341537475586	-8.52270030975342	-7.86328220367432	-0.00749832857400179	0.0178262684494257	-0.151653721928596	-0.0026282137259841
509	82.9354553222656	-7.87335205078125	-8.18795680999756	0.00159255252219737	0.0106834331527352	-0.0984071344137192	0.00776136433705688
510	82.9354553222656	-8.19802665710449	-8.05808639526367	-0.000355493422830477	0.0217223595827818	-0.0587968714535236	0.00808603875339031
511	84.8834991455078	-9.49672412872314	-7.53860807418823	0.000943203864153475	0.0252937767654657	-0.0363943427801132	0.0175015944987535
512	84.2341537475586	-9.49672412872314	-7.99315214157104	-0.00132951640989631	0.0382807515561581	-0.0198359526693821	0.0188002903014421
513	82.9354553222656	-8.84737491607666	-7.73341274261475	0.000943203864153475	0.0213976856321096	-0.0195112787187099	0.00256657530553639
514	82.9354553222656	-8.84737491607666	-8.05808639526367	0.00906006153672934	0.00646266713738441	-0.0295761823654175	-0.00619963090866804
515	83.5848083496094	-8.84737491607666	-7.79834747314453	0.0152288740500808	-0.000355493422830477	0.00418994715437293	-0.00100484199356288
516	85.5328521728516	-10.1460723876953	-7.34380340576172	0.000943203864153475	0.00646266713738441	0.0239950809627771	-0.00717365415766835
517	82.9354553222656	-8.52270030975342	-7.47367286682129	-0.00132951640989631	0.00906006153672934	0.0142548503354192	0.000293855206109583
518	84.2341537475586	-8.52270030975342	-7.79834747314453	0.000618529506027699	0.00386527273803949	0.0210730116814375	-0.00392691092565656
519	84.2341537475586	-9.49672412872314	-7.60354280471802	0.00581331877037883	-0.00457625929266214	0.0295145437121391	-0.00555028254166245
520	84.8834991455078	-10.1460723876953	-7.47367286682129	0.00191722682211548	-0.00360223650932312	0.025618452578783	-0.00879702530801296
521	84.2341537475586	-9.49672412872314	-7.27886867523193	-0.00684897974133492	-0.0120437685400248	0.0233457311987877	-0.00717365415766835
522	85.5328521728516	-9.82139778137207	-7.08406400680542	-0.0104203969240189	-0.0152905117720366	0.0165275707840919	0.00126787810586393
523	82.9354553222656	-8.52270030975342	-7.47367286682129	-0.00749832857400179	-0.0143164889886975	0.0236704051494598	0.00159255252219737
524	83.5848083496094	-8.84737491607666	-7.86328220367432	-0.00587495695799589	-0.0133424662053585	0.0145795252174139	-0.000680167751852423
525	83.5848083496094	-9.82139778137207	-7.53860807418823	-0.00295288790948689	-0.0136671401560307	0.00418994715437293	0.000943203864153475
526	82.9354553222656	-8.84737491607666	-7.53860807418823	-0.00522560812532902	0.00354059832170606	-0.00555028254166245	0.00548864435404539
527	83.5848083496094	-9.49672412872314	-7.47367286682129	-0.00425158534198999	0.00516396993771195	-0.00717365415766835	0.0123068047687411
528	83.5848083496094	-10.4707469940186	-7.14899873733521	-0.00652430532500148	0.00808603875339031	0.00321592413820326	0.00970941036939621
529	84.2341537475586	-9.82139778137207	-7.9282169342041	0.00938473641872406	0.0113327819854021	0.0113327819854021	0.00289124972186983
530	84.8834991455078	-10.7954206466675	-7.86328220367432	0.000943203864153475	0.0194496400654316	0.0340599827468395	0.00289124972186983
531	84.8834991455078	-10.4707469940186	-7.6684775352478	0.0022419011220336	0.0246444288641214	0.00386527273803949	0.00581331877037883
532	84.8834991455078	-10.4707469940186	-7.47367286682129	0.000293855206109583	0.0269171483814716	-3.08191010844894e-05	0.00548864435404539
533	82.2861099243164	-9.82139778137207	-7.86328220367432	0.00256657530553639	0.0230210572481155	0.0200989879667759	-0.00132951640989631
534	84.2341537475586	-11.1200952529907	-7.53860807418823	0.00483929552137852	0.0126314787194133	0.00873538758605719	0.000943203864153475
535	84.8834991455078	-11.1200952529907	-7.4087381362915	0.00354059832170606	0.00548864435404539	0.00321592413820326	-0.000680167751852423
536	83.5848083496094	-10.1460723876953	-7.47367286682129	0.00126787810586393	0.00646266713738441	-0.02697878703475	-0.00717365415766835
537	84.8834991455078	-11.1200952529907	-7.47367286682129	-0.00165419070981443	-0.00684897974133492	-0.0415891297161579	-0.00295288790948689
538	82.9354553222656	-9.49672412872314	-7.86328220367432	-0.00100484199356288	-0.00360223650932312	-0.0204853005707264	-0.00684897974133492
539	85.5328521728516	-10.1460723876953	-7.53860807418823	0.00256657530553639	-0.0299008563160896	-0.0221086721867323	-0.00100484199356288
540	84.8834991455078	-10.1460723876953	-7.34380340576172	-0.00197886489331722	-0.0165892094373703	-0.00587495695799589	-0.00555028254166245
541	85.5328521728516	-9.82139778137207	-7.60354280471802	-0.00197886489331722	-0.0191866029053926	-0.0208099745213985	-0.0026282137259841
542	84.2341537475586	-9.82139778137207	-7.53860807418823	-0.00652430532500148	-0.0172385573387146	-0.0438618510961533	-0.0107450718060136
543	85.5328521728516	-10.1460723876953	-7.34380340576172	-0.00392691092565656	-0.0100957229733467	-0.0172385573387146	0.00646266713738441
544	82.9354553222656	-8.52270030975342	-7.53860807418823	0.000943203864153475	0.00256657530553639	0.00516396993771195	-0.00230353930965066
545	86.1821975708008	-9.82139778137207	-7.60354280471802	-0.000355493422830477	-0.00619963090866804	0.0155535480007529	-0.0026282137259841
546	84.8834991455078	-8.84737491607666	-7.53860807418823	-0.00652430532500148	0.00289124972186983	0.0230210572481155	0.00678734155371785
547	83.5848083496094	-8.19802665710449	-7.99315214157104	-0.00327756232582033	-0.0276281367987394	0.0116574559360743	0.012956153601408
548	82.9354553222656	-7.87335205078125	-7.9282169342041	-0.00522560812532902	-0.0175632312893867	-0.00132951640989631	0.0152288740500808
549	82.2861099243164	-8.19802665710449	-7.86328220367432	0.00418994715437293	0.00548864435404539	-0.00847235135734081	0.00873538758605719
550	81.6367568969727	-7.87335205078125	-7.86328220367432	-0.00295288790948689	0.0103587592020631	-0.00684897974133492	0.00321592413820326
551	80.9874114990234	-8.19802665710449	-7.73341274261475	-0.00457625929266214	0.0168522447347641	-0.0146411629393697	0.0100340843200684
552	82.9354553222656	-9.1720495223999	-7.4087381362915	-0.00847235135734081	0.0100340843200684	-0.0107450718060136	0.000943203864153475
553	80.9874114990234	-7.87335205078125	-7.60354280471802	-0.00879702530801296	0.013930176384747	-0.00165419070981443	0.00613799272105098
554	82.2861099243164	-7.87335205078125	-7.9282169342041	-0.00944637414067984	0.0145795252174139	0.0106834331527352	-0.000680167751852423
555	82.2861099243164	-8.84737491607666	-7.60354280471802	-0.0107450718060136	0.0126314787194133	0.0233457311987877	0.00483929552137852
556	80.9874114990234	-7.87335205078125	-7.9282169342041	-0.00749832857400179	0.0149041991680861	0.00126787810586393	-0.00392691092565656
557	82.2861099243164	-9.1720495223999	-7.34380340576172	-0.00522560812532902	0.012956153601408	-0.00132951640989631	0.000293855206109583
558	82.2861099243164	-8.84737491607666	-7.53860807418823	-0.00295288790948689	-0.00522560812532902	0.0162028968334198	-0.00944637414067984
559	80.9874114990234	-7.54867792129517	-7.6684775352478	-0.00490093370899558	0.00126787810586393	0.00289124972186983	-0.00457625929266214
560	82.2861099243164	-7.87335205078125	-7.99315214157104	-0.00425158534198999	-0.00165419070981443	-0.017887907102704	-0.00619963090866804
561	82.2861099243164	-7.87335205078125	-7.9282169342041	-0.00457625929266214	0.0155535480007529	-0.0704851448535919	-0.0026282137259841
562	84.2341537475586	-7.87335205078125	-7.53860807418823	-0.00684897974133492	0.00321592413820326	-0.0497059896588326	-0.00684897974133492
563	84.2341537475586	-8.52270030975342	-6.69445466995239	0.0149041991680861	0.0022419011220336	0.00938473641872406	0.00191722682211548
564	83.5848083496094	-6.57465505599976	-7.08406400680542	0.00516396993771195	-0.0100957229733467	0.0376313999295235	0.00451462110504508
565	82.9354553222656	-7.54867792129517	-6.95419406890869	-0.00360223650932312	-0.00392691092565656	0.0444495603442192	-0.00879702530801296
566	82.9354553222656	-7.22400331497192	-7.6684775352478	0.0220470335334539	-0.0279528107494116	0.0223717093467712	0.00126787810586393
567	84.2341537475586	-7.87335205078125	-7.34380340576172	-0.00879702530801296	0.0103587592020631	0.01100810803473	0.00483929552137852
568	85.5328521728516	-8.19802665710449	-7.27886867523193	-0.00100484199356288	-0.0195112787187099	-0.00847235135734081	0.00451462110504508
569	83.5848083496094	-7.22400331497192	-7.27886867523193	0.00159255252219737	-0.0143164889886975	-0.0415891297161579	-0.00132951640989631
570	84.8834991455078	-6.57465505599976	-7.73341274261475	0.00321592413820326	0.00386527273803949	-0.0519787110388279	0.0022419011220336
571	83.5848083496094	-6.89932918548584	-8.05808639526367	0.00451462110504508	0.00191722682211548	-0.0458098985254765	0.000293855206109583
572	84.8834991455078	-7.87335205078125	-7.79834747314453	-3.08191010844894e-05	-3.08191010844894e-05	0.00548864435404539	0.0123068047687411
573	82.2861099243164	-7.22400331497192	-7.47367286682129	-0.00100484199356288	-0.00392691092565656	0.0340599827468395	0.00711201597005129
574	82.2861099243164	-6.57465505599976	-7.60354280471802	0.00483929552137852	-0.0152905117720366	0.0152288740500808	0.00743668992072344
575	82.9354553222656	-6.24998044967651	-7.60354280471802	0.000943203864153475	0.00646266713738441	-0.00392691092565656	-0.0104203969240189
576	82.2861099243164	-6.57465505599976	-8.12302207946777	0.00451462110504508	-0.0130177913233638	-0.00295288790948689	-0.00360223650932312
577	82.2861099243164	-6.57465505599976	-7.9282169342041	0.0100340843200684	0.0106834331527352	0.0434755384922028	-0.00879702530801296
578	83.5848083496094	-7.87335205078125	-7.99315214157104	0.000293855206109583	-0.0185372550040483	0.0502936989068985	-0.000355493422830477
579	82.9354553222656	-6.89932918548584	-8.12302207946777	0.00321592413820326	-0.0159398596733809	0.0347093306481838	-0.00619963090866804
580	82.9354553222656	-6.57465505599976	-7.86328220367432	0.00451462110504508	-0.0204853005707264	0.0162028968334198	-0.00749832857400179
581	84.2341537475586	-6.89932918548584	-7.79834747314453	0.00646266713738441	-0.0136671401560307	-0.0185372550040483	-0.00619963090866804
582	84.2341537475586	-6.57465505599976	-7.9282169342041	0.000943203864153475	-0.0182125810533762	-0.0208099745213985	-0.00392691092565656
583	82.9354553222656	-6.24998044967651	-7.9282169342041	-0.00197886489331722	0.000618529506027699	-0.0217839982360601	-0.00165419070981443
584	83.5848083496094	-5.60063171386719	-8.05808639526367	0.00548864435404539	-0.00425158534198999	-0.0386670641601086	0.0022419011220336
585	82.9354553222656	-5.60063171386719	-7.9282169342041	-3.08191010844894e-05	0.00256657530553639	-0.0519787110388279	-0.00360223650932312
586	82.9354553222656	-6.57465505599976	-7.60354280471802	-0.0117190945893526	0.0103587592020631	-0.0519787110388279	0.00841071270406246
587	82.9354553222656	-5.92530632019043	-7.73341274261475	-0.00165419070981443	0.00906006153672934	-0.0360696688294411	0.0100340843200684
588	81.6367568969727	-6.57465505599976	-7.86328220367432	-0.00425158534198999	-0.00100484199356288	-0.0331475995481014	0.00516396993771195
589	82.9354553222656	-7.22400331497192	-7.27886867523193	0.00418994715437293	-0.00295288790948689	-0.00782300252467394	0.000293855206109583
590	84.2341537475586	-6.57465505599976	-7.27886867523193	0.000943203864153475	0.0207483377307653	0.0272418223321438	0.00159255252219737
591	83.5848083496094	-6.89932918548584	-6.82432460784912	-0.00100484199356288	0.0126314787194133	0.0392547734081745	0.00938473641872406
592	82.2861099243164	-5.92530632019043	-6.56458520889282	-3.08191010844894e-05	0.00354059832170606	0.0188002903014421	0.0100340843200684
593	82.2861099243164	-5.60063171386719	-7.6684775352478	-0.00425158534198999	0.00321592413820326	-0.0211346503347158	0.00841071270406246
594	84.2341537475586	-6.89932918548584	-7.60354280471802	0.0022419011220336	0.00776136433705688	-0.048407293856144	-0.00619963090866804
595	82.9354553222656	-6.24998044967651	-7.60354280471802	0.00483929552137852	0.00808603875339031	-0.00619963090866804	-0.00197886489331722
596	82.9354553222656	-7.22400331497192	-7.4087381362915	0.00191722682211548	0.0165275707840919	-0.000680167751852423	-0.00425158534198999
597	81.6367568969727	-6.89932918548584	-7.4087381362915	-0.000680167751852423	0.0158782228827477	-0.00490093370899558	-0.00425158534198999
598	81.6367568969727	-6.57465505599976	-7.01912927627563	-0.00425158534198999	0.0194496400654316	-0.0354203209280968	-0.00944637414067984
599	83.5848083496094	-7.87335205078125	-7.47367286682129	0.00613799272105098	0.0168522447347641	-0.03444629535079	-0.0143164889886975
600	83.5848083496094	-7.87335205078125	-7.53860807418823	-0.00360223650932312	0.00646266713738441	-0.0159398596733809	-0.0159398596733809
601	82.9354553222656	-8.19802665710449	-7.60354280471802	-0.00425158534198999	0.000618529506027699	0.01100810803473	-0.00619963090866804
602	82.9354553222656	-8.19802665710449	-7.53860807418823	-0.00165419070981443	0.0022419011220336	0.0175015944987535	-0.00457625929266214
603	81.6367568969727	-6.89932918548584	-7.27886867523193	-0.00457625929266214	-0.00392691092565656	0.00678734155371785	-0.00197886489331722
604	82.9354553222656	-7.54867792129517	-7.14899873733521	0.00418994715437293	-0.00879702530801296	-0.0143164889886975	-0.0100957229733467
605	82.9354553222656	-7.22400331497192	-7.73341274261475	-0.000355493422830477	0.000943203864153475	-0.0120437685400248	-0.00132951640989631
606	83.5848083496094	-7.22400331497192	-7.47367286682129	-0.00490093370899558	-0.00295288790948689	0.013930176384747	0.00354059832170606
607	84.2341537475586	-6.24998044967651	-7.53860807418823	-0.00749832857400179	-0.0123684434220195	0.000943203864153475	0.00191722682211548
608	82.9354553222656	-6.57465505599976	-7.79834747314453	0.00126787810586393	-0.00522560812532902	-0.00652430532500148	0.00906006153672934
609	82.2861099243164	-6.89932918548584	-7.34380340576172	-0.0100957229733467	-0.000680167751852423	-0.000355493422830477	0.00776136433705688
610	82.9354553222656	-6.24998044967651	-7.86328220367432	0.0145795252174139	0.0142548503354192	0.0188002903014421	-0.000680167751852423
611	82.2861099243164	-6.24998044967651	-7.99315214157104	0.00386527273803949	0.0155535480007529	0.0324366129934788	-0.00165419070981443
612	82.9354553222656	-6.89932918548584	-7.79834747314453	0.00256657530553639	0.00970941036939621	0.0181509424000978	0.00711201597005129
613	82.9354553222656	-7.54867792129517	-7.6684775352478	0.0022419011220336	0.0022419011220336	-0.00327756232582033	0.00386527273803949
614	82.2861099243164	-6.57465505599976	-7.21393346786499	0.0126314787194133	-0.00749832857400179	0.0022419011220336	0.00418994715437293
615	82.2861099243164	-7.22400331497192	-7.14899873733521	0.00386527273803949	-0.00684897974133492	0.0272418223321438	-0.0100957229733467
616	82.2861099243164	-7.54867792129517	-7.34380340576172	-0.0026282137259841	-0.0104203969240189	0.0434755384922028	-0.00392691092565656
617	82.2861099243164	-7.22400331497192	-7.79834747314453	-0.00555028254166245	-0.0204853005707264	0.0444495603442192	-0.00230353930965066
618	79.6887130737305	-6.89932918548584	-7.86328220367432	-0.00847235135734081	-0.0172385573387146	0.013930176384747	-0.00490093370899558
619	79.6887130737305	-6.57465505599976	-7.86328220367432	-0.00717365415766835	-0.0217839982360601	0.013930176384747	-0.0126931173726916
620	79.6887130737305	-6.57465505599976	-7.14899873733521	-0.00749832857400179	-0.0224333461374044	-0.00912170019000769	-0.00392691092565656
621	79.6887130737305	-6.89932918548584	-7.08406400680542	-0.0139918150380254	-0.0100957229733467	-0.00100484199356288	-0.00749832857400179
622	80.3380584716797	-7.54867792129517	-7.99315214157104	-0.0117190945893526	-0.00425158534198999	-0.0123684434220195	-0.00100484199356288
623	80.9874114990234	-7.22400331497192	-7.73341274261475	-0.00717365415766835	0.000293855206109583	-0.0211346503347158	-0.00749832857400179
624	82.2861099243164	-8.19802665710449	-6.82432460784912	-0.00327756232582033	0.0113327819854021	-0.032173577696085	0.00483929552137852
625	83.5848083496094	-7.87335205078125	-6.82432460784912	0.000293855206109583	0.0347093306481838	-0.0276281367987394	0.00289124972186983
626	80.9874114990234	-7.22400331497192	-7.01912927627563	-0.000680167751852423	0.0252937767654657	-0.0402904339134693	0.00776136433705688
627	84.2341537475586	-8.19802665710449	-7.21393346786499	-0.00360223650932312	0.0220470335334539	-0.0328229255974293	0.0116574559360743
628	83.5848083496094	-8.19802665710449	-7.53860807418823	-0.00230353930965066	0.0217223595827818	-0.00977104809135199	0.00516396993771195
629	82.9354553222656	-7.54867792129517	-7.73341274261475	0.00191722682211548	0.0162028968334198	0.0194496400654316	0.00483929552137852
630	82.9354553222656	-7.22400331497192	-7.6684775352478	0.00743668992072344	0.0239950809627771	0.045423585921526	0.00743668992072344
631	84.2341537475586	-7.54867792129517	-7.53860807418823	0.00646266713738441	0.0246444288641214	0.0519170723855495	0.00451462110504508
632	83.5848083496094	-8.19802665710449	-7.27886867523193	0.000618529506027699	0.0236704051494598	0.0434755384922028	0.00678734155371785
633	84.2341537475586	-8.84737491607666	-7.21393346786499	0.00159255252219737	0.00970941036939621	-0.00197886489331722	0.00354059832170606
634	82.9354553222656	-6.89932918548584	-7.9282169342041	0.01100810803473	0.000618529506027699	0.020423661917448	0.00581331877037883
635	85.5328521728516	-8.52270030975342	-7.79834747314453	0.00808603875339031	0.00191722682211548	0.0265924744307995	-0.00619963090866804
636	82.2861099243164	-7.54867792129517	-7.99315214157104	-0.00847235135734081	0.00743668992072344	-0.0182125810533762	-0.00295288790948689
637	83.5848083496094	-8.84737491607666	-7.6684775352478	0.0116574559360743	0.0152288740500808	-0.0415891297161579	0.0022419011220336
638	84.8834991455078	-8.84737491607666	-7.6684775352478	0.00386527273803949	0.0171769186854362	-0.00912170019000769	-0.00165419070981443
639	82.9354553222656	-7.87335205078125	-8.05808639526367	0.00159255252219737	0.000618529506027699	0.012956153601408	0.00418994715437293
640	81.6367568969727	-7.87335205078125	-7.99315214157104	0.00776136433705688	-0.00555028254166245	-0.0201606266200542	-0.00555028254166245
641	81.6367568969727	-7.87335205078125	-7.9282169342041	0.00126787810586393	-0.0172385573387146	-0.021459324285388	-0.00717365415766835
642	82.2861099243164	-8.19802665710449	-8.12302207946777	-0.00295288790948689	-0.0139918150380254	0.00613799272105098	-0.00132951640989631
643	84.2341537475586	-9.49672412872314	-7.73341274261475	-0.000355493422830477	-0.0113944197073579	-0.00295288790948689	0.00386527273803949
644	82.9354553222656	-7.87335205078125	-7.6684775352478	0.0113327819854021	-0.0188619289547205	-3.08191010844894e-05	-0.00327756232582033
645	82.2861099243164	-8.52270030975342	-8.05808639526367	0.00711201597005129	-0.0195112787187099	-0.0136671401560307	0.00256657530553639
646	84.2341537475586	-8.52270030975342	-7.9282169342041	0.000943203864153475	-0.0149658378213644	-0.0191866029053926	0.00906006153672934
647	82.2861099243164	-8.19802665710449	-7.79834747314453	0.00289124972186983	-0.02697878703475	0.00451462110504508	0.0178262684494257
648	84.2341537475586	-9.1720495223999	-7.4087381362915	0.000618529506027699	-0.0110697457566857	-0.0100957229733467	0.00776136433705688
649	84.2341537475586	-9.49672412872314	-7.60354280471802	-0.00132951640989631	-0.0175632312893867	-0.0279528107494116	0.00256657530553639
650	84.8834991455078	-9.49672412872314	-7.27886867523193	0.00159255252219737	0.00516396993771195	0.00256657530553639	0.00483929552137852
651	84.2341537475586	-9.1720495223999	-7.34380340576172	0.00516396993771195	0.0178262684494257	0.0200989879667759	0.00841071270406246
652	83.5848083496094	-8.52270030975342	-7.73341274261475	-0.00197886489331722	0.0239950809627771	0.0230210572481155	0.00548864435404539
653	83.5848083496094	-8.52270030975342	-7.08406400680542	-0.0026282137259841	0.0210730116814375	0.0171769186854362	0.00159255252219737
654	84.8834991455078	-9.1720495223999	-7.47367286682129	-0.00230353930965066	0.0158782228827477	-0.0217839982360601	0.00354059832170606
655	81.6367568969727	-8.19802665710449	-7.4087381362915	0.00711201597005129	0.0113327819854021	-0.0464592464268208	0.00678734155371785
656	84.2341537475586	-8.84737491607666	-7.27886867523193	-0.00749832857400179	0.0162028968334198	-0.039641086012125	-0.00944637414067984
657	82.2861099243164	-8.19802665710449	-7.6684775352478	-0.00522560812532902	0.0123068047687411	-3.08191010844894e-05	0.0022419011220336
658	86.1821975708008	-10.4707469940186	-7.4087381362915	-0.000355493422830477	0.00711201597005129	-0.0165892094373703	0.00354059832170606
659	84.2341537475586	-9.82139778137207	-7.4087381362915	-0.00652430532500148	-0.00749832857400179	-0.0386670641601086	-0.00230353930965066
660	84.8834991455078	-10.4707469940186	-7.27886867523193	0.00191722682211548	-0.0198359526693821	-0.0419138073921204	-0.00782300252467394
661	84.8834991455078	-10.1460723876953	-7.21393346786499	0.00548864435404539	-0.017887907102704	-0.00717365415766835	-0.0143164889886975
662	84.8834991455078	-10.4707469940186	-7.4087381362915	-0.0104203969240189	-0.0282774847000837	0.0301638916134834	0.00289124972186983
663	82.9354553222656	-9.82139778137207	-7.73341274261475	0.0200989879667759	-0.0263294391334057	0.0275664981454611	-0.00197886489331722
664	82.9354553222656	-10.1460723876953	-7.60354280471802	-0.00360223650932312	-0.0308748781681061	0.0282158460468054	-0.000355493422830477
665	83.5848083496094	-9.1720495223999	-7.6684775352478	0.00841071270406246	-0.0305502042174339	0.0304885655641556	-0.000355493422830477
666	84.2341537475586	-10.4707469940186	-7.21393346786499	0.0149041991680861	-0.0156151866540313	0.0252937767654657	0.00418994715437293
667	82.9354553222656	-8.84737491607666	-7.60354280471802	-0.0143164889886975	-0.0195112787187099	0.0194496400654316	-0.00392691092565656
668	82.9354553222656	-8.84737491607666	-7.34380340576172	0.00321592413820326	-0.0133424662053585	0.000943203864153475	0.00841071270406246
669	82.9354553222656	-8.52270030975342	-7.9282169342041	0.0022419011220336	0.000293855206109583	-0.00652430532500148	-0.000355493422830477
670	82.9354553222656	-8.84737491607666	-7.86328220367432	0.000943203864153475	0.00678734155371785	-0.00360223650932312	0.0188002903014421
671	82.2861099243164	-8.19802665710449	-7.9282169342041	-0.000355493422830477	0.00970941036939621	0.0113327819854021	0.0162028968334198
672	82.2861099243164	-8.19802665710449	-7.73341274261475	-3.08191010844894e-05	0.00970941036939621	0.00711201597005129	0.00354059832170606
673	84.2341537475586	-9.1720495223999	-7.14899873733521	-0.00587495695799589	0.00483929552137852	0.00256657530553639	0.00418994715437293
674	82.9354553222656	-8.19802665710449	-7.4087381362915	-0.0026282137259841	-0.0136671401560307	0.00711201597005129	-3.08191010844894e-05
675	85.5328521728516	-7.87335205078125	-7.73341274261475	0.00451462110504508	-3.08191010844894e-05	0.0233457311987877	-0.00100484199356288
676	84.2341537475586	-9.1720495223999	-7.4087381362915	0.00289124972186983	0.01100810803473	0.0200989879667759	-0.00717365415766835
677	83.5848083496094	-7.87335205078125	-7.6684775352478	0.00386527273803949	-0.00295288790948689	0.0324366129934788	-0.00425158534198999
678	82.2861099243164	-7.54867792129517	-7.60354280471802	-0.00555028254166245	0.00321592413820326	-0.00392691092565656	-0.00425158534198999
679	84.2341537475586	-8.84737491607666	-7.08406400680542	-0.000355493422830477	0.00191722682211548	-0.0331475995481014	-0.00100484199356288
680	82.9354553222656	-8.84737491607666	-7.34380340576172	0.00483929552137852	0.00808603875339031	-0.0311995539814234	-0.0126931173726916
681	83.5848083496094	-9.1720495223999	-7.4087381362915	0.00776136433705688	0.0103587592020631	-0.0279528107494116	-0.00230353930965066
682	80.9874114990234	-6.89932918548584	-7.47367286682129	-0.00360223650932312	0.00321592413820326	0.00613799272105098	0.00191722682211548
683	80.9874114990234	-7.22400331497192	-7.53860807418823	-0.00425158534198999	0.00418994715437293	0.0149041991680861	-0.00392691092565656
684	81.6367568969727	-8.19802665710449	-7.21393346786499	0.000943203864153475	0.000943203864153475	0.0447742342948914	-0.00165419070981443
685	82.2861099243164	-8.84737491607666	-7.27886867523193	-0.00749832857400179	-0.00425158534198999	0.0412028171122074	0.00256657530553639
686	79.6887130737305	-7.22400331497192	-7.6684775352478	-0.0113944197073579	0.00548864435404539	0.0506183728575706	0.00386527273803949
687	81.6367568969727	-8.84737491607666	-7.34380340576172	-0.0136671401560307	-0.000680167751852423	0.0252937767654657	0.0123068047687411
688	81.6367568969727	-7.87335205078125	-7.6684775352478	-0.0159398596733809	-0.00425158534198999	-0.0279528107494116	0.00678734155371785
689	80.3380584716797	-7.22400331497192	-7.47367286682129	-0.0130177913233638	0.000293855206109583	-0.0536020807921886	0.00581331877037883
690	81.6367568969727	-6.89932918548584	-7.73341274261475	-0.00944637414067984	0.0152288740500808	-0.0331475995481014	-0.000680167751852423
691	80.9874114990234	-7.54867792129517	-7.47367286682129	-0.0165892094373703	0.0210730116814375	0.000943203864153475	0.01100810803473
692	83.5848083496094	-8.52270030975342	-7.53860807418823	-0.0175632312893867	0.0178262684494257	-0.00490093370899558	0.00678734155371785
693	82.2861099243164	-8.84737491607666	-7.34380340576172	-0.00944637414067984	0.0197743140161037	-0.00619963090866804	0.0223717093467712
694	82.9354553222656	-7.22400331497192	-7.9282169342041	-0.00782300252467394	0.029189869761467	-0.0182125810533762	-0.00457625929266214
695	83.5848083496094	-8.84737491607666	-7.53860807418823	-0.00165419070981443	0.0226963832974434	-0.0221086721867323	0.000618529506027699
696	82.2861099243164	-7.87335205078125	-7.34380340576172	-0.00230353930965066	0.0236704051494598	-0.063342310488224	-0.0130177913233638
697	84.2341537475586	-9.1720495223999	-7.53860807418823	-0.0110697457566857	0.00938473641872406	-0.0555501282215118	-0.00132951640989631
698	82.9354553222656	-8.19802665710449	-8.05808639526367	-0.00360223650932312	0.0136055024340749	-0.0584721975028515	-0.0110697457566857
699	81.6367568969727	-7.87335205078125	-7.99315214157104	-3.08191010844894e-05	0.00516396993771195	-0.0438618510961533	-0.0104203969240189
700	83.5848083496094	-8.52270030975342	-7.9282169342041	-3.08191010844894e-05	-0.00587495695799589	-0.0263294391334057	-0.0123684434220195
701	82.2861099243164	-7.87335205078125	-7.73341274261475	-0.00425158534198999	0.00159255252219737	-0.0139918150380254	-0.00717365415766835
702	82.9354553222656	-8.52270030975342	-7.6684775352478	-0.00230353930965066	-0.0162645354866982	0.0100340843200684	-0.00749832857400179
703	82.2861099243164	-7.54867792129517	-8.05808639526367	-0.00555028254166245	-0.00944637414067984	0.0165275707840919	-0.0146411629393697
704	84.8834991455078	-9.49672412872314	-7.60354280471802	0.00159255252219737	-0.00327756232582033	0.0200989879667759	-0.00197886489331722
705	84.2341537475586	-8.52270030975342	-7.79834747314453	0.000618529506027699	-0.0240567177534103	0.0262678004801273	-0.00522560812532902
706	82.2861099243164	-8.19802665710449	-8.05808639526367	-0.00749832857400179	0.00483929552137852	0.0207483377307653	-0.00295288790948689
707	83.5848083496094	-8.84737491607666	-7.73341274261475	-0.00295288790948689	-0.00100484199356288	0.0272418223321438	0.000618529506027699
708	82.9354553222656	-9.49672412872314	-7.34380340576172	-0.00100484199356288	-0.0107450718060136	0.0363327041268349	0.00256657530553639
709	84.8834991455078	-9.1720495223999	-7.73341274261475	0.00906006153672934	0.00451462110504508	0.031137915328145	-3.08191010844894e-05
710	83.5848083496094	-9.1720495223999	-7.47367286682129	-0.00165419070981443	0.0197743140161037	-0.00749832857400179	0.000943203864153475
711	84.2341537475586	-9.49672412872314	-7.6684775352478	0.00906006153672934	0.0165275707840919	-0.0136671401560307	0.000943203864153475
712	82.9354553222656	-9.82139778137207	-7.53860807418823	0.000943203864153475	0.0175015944987535	-0.0175632312893867	0.000293855206109583
713	82.9354553222656	-8.84737491607666	-7.53860807418823	0.00321592413820326	0.0116574559360743	0.00418994715437293	0.00483929552137852
714	84.8834991455078	-9.82139778137207	-7.34380340576172	0.00581331877037883	-0.00392691092565656	0.0580858811736107	0.0100340843200684
715	84.8834991455078	-10.1460723876953	-7.53860807418823	0.00321592413820326	-0.00425158534198999	0.076592318713665	-0.000355493422830477
716	82.9354553222656	-8.84737491607666	-7.86328220367432	0.0113327819854021	-0.00392691092565656	0.0723715499043465	-0.000355493422830477
717	84.8834991455078	-10.1460723876953	-7.47367286682129	-0.00425158534198999	0.00289124972186983	0.0652287155389786	-0.00490093370899558
718	84.8834991455078	-10.1460723876953	-7.60354280471802	0.00256657530553639	0.00256657530553639	-0.00230353930965066	-0.00684897974133492
719	83.5848083496094	-9.49672412872314	-7.4087381362915	0.000293855206109583	-0.00717365415766835	-0.101004533469677	-0.000355493422830477
720	82.9354553222656	-9.1720495223999	-7.53860807418823	0.00191722682211548	-0.0026282137259841	-0.0682124271988869	-0.0143164889886975
721	83.5848083496094	-9.49672412872314	-7.79834747314453	-0.00457625929266214	0.00289124972186983	-0.0191866029053926	-0.00587495695799589
722	82.9354553222656	-9.49672412872314	-7.73341274261475	-0.00490093370899558	0.000618529506027699	-0.00392691092565656	-0.00652430532500148
723	86.1821975708008	-10.7954206466675	-7.34380340576172	0.0113327819854021	0.00191722682211548	-0.0266541130840778	-0.00587495695799589
724	82.2861099243164	-9.82139778137207	-7.21393346786499	-0.00652430532500148	0.00289124972186983	-0.043212503194809	-0.00555028254166245
725	82.9354553222656	-10.1460723876953	-7.4087381362915	-0.000355493422830477	0.00841071270406246	-0.0636669844388962	-0.00490093370899558
726	84.2341537475586	-11.1200952529907	-7.73341274261475	0.00581331877037883	0.0149041991680861	-0.0610695891082287	-0.00197886489331722
727	83.5848083496094	-10.4707469940186	-7.99315214157104	-0.00360223650932312	-0.00230353930965066	-0.0451605506241322	0.00873538758605719
728	82.9354553222656	-10.4707469940186	-7.53860807418823	-0.00327756232582033	-0.0136671401560307	-0.0393164120614529	0.00159255252219737
729	84.2341537475586	-12.0941181182861	-7.47367286682129	0.0022419011220336	-0.00912170019000769	-0.0211346503347158	0.00808603875339031
730	83.5848083496094	-12.0941181182861	-7.4087381362915	0.00159255252219737	-0.00100484199356288	0.000618529506027699	-0.00457625929266214
731	82.9354553222656	-11.1200952529907	-7.34380340576172	-0.00295288790948689	0.00191722682211548	0.00418994715437293	0.000943203864153475
732	82.2861099243164	-10.7954206466675	-7.6684775352478	-0.0026282137259841	-0.00814767740666866	0.00548864435404539	0.00126787810586393
733	84.2341537475586	-12.4187927246094	-7.53860807418823	0.000293855206109583	-0.0169138833880424	0.0116574559360743	0.00548864435404539
734	84.8834991455078	-12.0941181182861	-7.47367286682129	0.0123068047687411	-0.0133424662053585	0.00386527273803949	-0.00327756232582033
735	82.2861099243164	-11.444769859314	-7.73341274261475	0.00191722682211548	-0.00977104809135199	0.020423661917448	-0.00879702530801296
736	84.8834991455078	-11.444769859314	-7.34380340576172	0.01100810803473	0.000618529506027699	0.0236704051494598	-0.00782300252467394
737	82.2861099243164	-10.7954206466675	-7.34380340576172	-0.00392691092565656	0.0149041991680861	0.0239950809627771	-0.00230353930965066
738	84.8834991455078	-12.0941181182861	-7.53860807418823	0.0210730116814375	0.00970941036939621	0.0269171483814716	-0.00912170019000769
739	84.2341537475586	-11.7694435119629	-7.60354280471802	0.00191722682211548	0.0165275707840919	0.0165275707840919	-0.00847235135734081
740	84.8834991455078	-10.7954206466675	-7.60354280471802	0.00613799272105098	0.000618529506027699	0.0191249661147594	-0.00230353930965066
741	84.2341537475586	-10.7954206466675	-7.53860807418823	0.00776136433705688	0.00873538758605719	0.0243197549134493	-0.00977104809135199
742	86.1821975708008	-11.7694435119629	-7.21393346786499	-0.00425158534198999	0.0113327819854021	0.0103587592020631	-0.00522560812532902
743	84.8834991455078	-11.444769859314	-7.34380340576172	0.0022419011220336	0.00906006153672934	0.00906006153672934	-0.00814767740666866
744	83.5848083496094	-10.4707469940186	-8.05808639526367	-0.000680167751852423	0.00386527273803949	0.0259431265294552	-0.00132951640989631
745	81.6367568969727	-10.4707469940186	-7.79834747314453	-0.00749832857400179	0.00256657530553639	0.0213976856321096	-0.00555028254166245
746	83.5848083496094	-12.0941181182861	-7.34380340576172	-0.00165419070981443	0.00646266713738441	-0.00327756232582033	0.00548864435404539
747	82.2861099243164	-10.4707469940186	-7.6684775352478	-0.00814767740666866	0.00776136433705688	-0.0224333461374044	0.00873538758605719
748	80.9874114990234	-10.7954206466675	-7.27886867523193	-0.00912170019000769	0.00321592413820326	-0.0295761823654175	0.0100340843200684
749	79.6887130737305	-10.4707469940186	-7.53860807418823	-0.00652430532500148	0.00906006153672934	-0.0376930385828018	0.00711201597005129
750	79.6887130737305	-11.1200952529907	-7.6684775352478	-0.0113944197073579	0.0142548503354192	-0.00879702530801296	0.0132808275520802
751	79.6887130737305	-10.7954206466675	-7.79834747314453	-0.00717365415766835	0.0236704051494598	-0.0117190945893526	0.00613799272105098
752	80.9874114990234	-11.7694435119629	-7.27886867523193	-0.0139918150380254	0.0230210572481155	-0.00717365415766835	0.00776136433705688
753	82.2861099243164	-11.7694435119629	-7.27886867523193	-0.00522560812532902	0.00678734155371785	-0.00847235135734081	0.00613799272105098
754	80.3380584716797	-10.7954206466675	-7.21393346786499	-0.0169138833880424	0.000943203864153475	-0.0139918150380254	0.00256657530553639
755	82.2861099243164	-11.1200952529907	-7.60354280471802	-0.00490093370899558	-0.0211346503347158	-0.00165419070981443	-0.00197886489331722
756	82.9354553222656	-12.0941181182861	-7.60354280471802	-0.00392691092565656	-0.028926832601428	0.0382807515561581	-0.00619963090866804
757	81.6367568969727	-11.1200952529907	-7.6684775352478	-0.00197886489331722	-0.0273034609854221	0.0571118593215942	-0.00944637414067984
758	84.2341537475586	-11.7694435119629	-7.4087381362915	-0.00425158534198999	-0.0399657599627972	0.0876312479376793	-0.00197886489331722
759	84.2341537475586	-12.0941181182861	-7.27886867523193	-3.08191010844894e-05	-0.0503553375601768	0.0762676447629929	-0.00165419070981443
760	83.5848083496094	-11.444769859314	-7.4087381362915	-0.00587495695799589	-0.0454852245748043	0.0447742342948914	-0.00619963090866804
761	83.5848083496094	-11.1200952529907	-8.05808639526367	0.00581331877037883	-0.0328229255974293	0.0324366129934788	-0.00392691092565656
762	84.8834991455078	-11.444769859314	-7.9282169342041	-0.00327756232582033	-0.0299008563160896	0.0623066499829292	0.00581331877037883
763	85.5328521728516	-12.0941181182861	-7.6684775352478	-0.00490093370899558	-0.0286021586507559	0.069124810397625	-0.00360223650932312
764	84.2341537475586	-12.0941181182861	-7.6684775352478	-0.0026282137259841	-0.0159398596733809	0.0343846566975117	-0.00522560812532902
765	83.5848083496094	-11.444769859314	-7.60354280471802	-0.00555028254166245	0.00873538758605719	-0.0516540370881557	-0.00684897974133492
766	84.2341537475586	-11.1200952529907	-7.60354280471802	-0.00132951640989631	0.0149041991680861	-0.118861623108387	0.00354059832170606
767	85.5328521728516	-12.4187927246094	-7.53860807418823	-0.00717365415766835	0.0324366129934788	-0.189315944910049	0.00321592413820326
768	84.8834991455078	-12.0941181182861	-7.53860807418823	0.000293855206109583	0.0314625911414623	-0.129251196980476	0.00678734155371785
769	84.2341537475586	-13.0681409835815	-7.79834747314453	0.00191722682211548	0.0301638916134834	-0.0574981719255447	0.000293855206109583
770	85.5328521728516	-12.0941181182861	-7.9282169342041	0.00256657530553639	0.0376313999295235	-0.0130177913233638	0.00289124972186983
771	82.9354553222656	-11.7694435119629	-7.86328220367432	0.00418994715437293	0.0450989119708538	-0.0123684434220195	0.00743668992072344
772	83.5848083496094	-11.444769859314	-7.79834747314453	-0.000680167751852423	0.0304885655641556	-0.0123684434220195	0.00646266713738441
773	84.2341537475586	-13.0681409835815	-7.60354280471802	-0.00165419070981443	0.0220470335334539	-0.023407369852066	0.0113327819854021
774	83.5848083496094	-11.444769859314	-7.9282169342041	0.00354059832170606	0.0168522447347641	-0.0182125810533762	0.00548864435404539
775	83.5848083496094	-11.7694435119629	-7.99315214157104	0.00483929552137852	0.00938473641872406	-0.00457625929266214	-0.00555028254166245
776	84.8834991455078	-12.4187927246094	-7.53860807418823	0.000293855206109583	0.0136055024340749	0.00841071270406246	-0.00587495695799589
777	82.9354553222656	-11.444769859314	-7.73341274261475	0.00451462110504508	0.00743668992072344	0.0249691028147936	0.00386527273803949
778	84.8834991455078	-12.4187927246094	-7.21393346786499	-0.00295288790948689	0.00386527273803949	0.0239950809627771	-0.00490093370899558
779	85.5328521728516	-12.4187927246094	-7.4087381362915	-0.00100484199356288	-0.000355493422830477	0.00126787810586393	-0.00197886489331722
780	85.5328521728516	-12.0941181182861	-7.79834747314453	-0.00327756232582033	-0.0126931173726916	-0.0136671401560307	-0.00457625929266214
781	82.9354553222656	-11.1200952529907	-7.9282169342041	0.0022419011220336	-0.00587495695799589	-0.0026282137259841	-0.00295288790948689
782	86.8315505981445	-11.444769859314	-7.79834747314453	-0.00652430532500148	-0.00197886489331722	-0.0172385573387146	0.000293855206109583
783	84.8834991455078	-11.7694435119629	-7.34380340576172	-0.00749832857400179	-0.0104203969240189	-0.028926832601428	0.00451462110504508
784	86.1821975708008	-12.0941181182861	-7.01912927627563	0.00354059832170606	-0.0110697457566857	-0.0191866029053926	0.00191722682211548
785	84.2341537475586	-10.4707469940186	-7.60354280471802	-0.00197886489331722	-0.00977104809135199	-0.00879702530801296	0.000293855206109583
786	84.2341537475586	-10.7954206466675	-7.79834747314453	-0.00295288790948689	0.00191722682211548	-0.0146411629393697	0.00256657530553639
787	85.5328521728516	-11.7694435119629	-7.4087381362915	-0.00132951640989631	0.00646266713738441	0.00126787810586393	0.00711201597005129
788	86.1821975708008	-12.0941181182861	-7.47367286682129	-0.00879702530801296	-0.00295288790948689	-0.000680167751852423	0.0165275707840919
789	85.5328521728516	-12.0941181182861	-7.14899873733521	0.00256657530553639	-0.00165419070981443	0.00678734155371785	0.000618529506027699
790	84.8834991455078	-12.0941181182861	-6.88925933837891	-0.000680167751852423	0.00711201597005129	0.0126314787194133	0.00516396993771195
791	83.5848083496094	-11.1200952529907	-7.60354280471802	0.00354059832170606	0.0136055024340749	0.0142548503354192	0.00970941036939621
792	83.5848083496094	-12.0941181182861	-7.6684775352478	-0.00782300252467394	-0.000355493422830477	0.0165275707840919	0.00906006153672934
793	85.5328521728516	-13.0681409835815	-7.86328220367432	0.00451462110504508	-0.00814767740666866	0.0282158460468054	0.00256657530553639
794	83.5848083496094	-11.7694435119629	-7.79834747314453	0.00841071270406246	-0.00814767740666866	0.0223717093467712	0.00418994715437293
795	82.9354553222656	-11.1200952529907	-7.34380340576172	0.0243197549134493	0.000618529506027699	0.0262678004801273	-0.00782300252467394
796	84.8834991455078	-12.4187927246094	-7.01912927627563	0.00159255252219737	-0.00392691092565656	0.0337353087961674	-0.000355493422830477
797	84.8834991455078	-12.7434673309326	-7.6684775352478	0.00289124972186983	-0.00814767740666866	0.0532157681882381	0.00256657530553639
798	83.5848083496094	-11.1200952529907	-7.73341274261475	0.00256657530553639	-0.0117190945893526	0.0558131635189056	-0.00132951640989631
799	82.9354553222656	-11.1200952529907	-7.60354280471802	0.00711201597005129	-0.00977104809135199	0.052891094237566	-0.00749832857400179
800	82.9354553222656	-10.7954206466675	-7.53860807418823	0.000943203864153475	-0.0243813935667276	0.0470469556748867	-0.00555028254166245
801	83.5848083496094	-10.1460723876953	-7.47367286682129	0.00386527273803949	0.00386527273803949	0.0330859608948231	-0.00879702530801296
802	82.9354553222656	-9.82139778137207	-7.4087381362915	0.00646266713738441	0.00873538758605719	-0.00847235135734081	-0.00230353930965066
803	84.2341537475586	-10.7954206466675	-7.86328220367432	-3.08191010844894e-05	0.01847561635077	-0.0250307414680719	-0.00684897974133492
804	82.9354553222656	-10.1460723876953	-7.34380340576172	0.00581331877037883	0.0223717093467712	-0.0490566417574883	-0.00165419070981443
805	84.8834991455078	-11.1200952529907	-7.34380340576172	-0.00717365415766835	0.0239950809627771	-0.0367190167307854	0.00354059832170606
806	82.2861099243164	-10.1460723876953	-7.34380340576172	0.000943203864153475	0.0327612869441509	-0.0545761026442051	0.00386527273803949
807	84.2341537475586	-10.7954206466675	-7.14899873733521	-0.0107450718060136	0.0265924744307995	-0.03444629535079	0.00743668992072344
808	81.6367568969727	-9.1720495223999	-7.53860807418823	-0.000355493422830477	0.00808603875339031	0.00354059832170606	0.0142548503354192
809	80.9874114990234	-9.49672412872314	-7.6684775352478	-0.00652430532500148	-0.00100484199356288	0.0304885655641556	0.00841071270406246
810	82.2861099243164	-8.84737491607666	-7.6684775352478	-0.00717365415766835	0.01100810803473	0.045423585921526	-0.00652430532500148
811	80.9874114990234	-9.82139778137207	-7.60354280471802	-0.0100957229733467	0.00386527273803949	0.0525664202868938	0.0152288740500808
812	82.2861099243164	-9.49672412872314	-7.53860807418823	-0.0159398596733809	0.00581331877037883	0.0295145437121391	-0.00100484199356288
813	80.9874114990234	-10.7954206466675	-7.01912927627563	-0.0152905117720366	-0.0136671401560307	-0.032173577696085	0.0298392176628113
814	79.0393676757813	-9.49672412872314	-7.53860807418823	-0.0026282137259841	-0.0260047651827335	-0.0630176365375519	-0.00619963090866804
815	82.2861099243164	-10.7954206466675	-7.4087381362915	-0.00977104809135199	-0.0263294391334057	-0.038017712533474	-0.000680167751852423
816	80.3380584716797	-9.82139778137207	-7.6684775352478	-0.0136671401560307	-0.0253554154187441	0.0175015944987535	-0.00717365415766835
817	81.6367568969727	-10.7954206466675	-7.34380340576172	-0.0126931173726916	-0.0169138833880424	0.00451462110504508	-0.0026282137259841
818	82.2861099243164	-10.1460723876953	-7.60354280471802	-0.00814767740666866	-0.00944637414067984	-0.0600955672562122	-0.00457625929266214
819	80.3380584716797	-9.82139778137207	-7.4087381362915	0.00386527273803949	-0.0107450718060136	-0.125679776072502	-0.00100484199356288
820	82.2861099243164	-10.1460723876953	-7.53860807418823	0.00289124972186983	-0.00684897974133492	-0.0873682126402855	-0.0152905117720366
821	82.2861099243164	-9.82139778137207	-7.79834747314453	0.0155535480007529	-0.0136671401560307	-0.0376930385828018	-0.00295288790948689
822	84.8834991455078	-10.1460723876953	-8.05808639526367	-0.00165419070981443	-0.00230353930965066	-0.0117190945893526	-0.0120437685400248
823	84.8834991455078	-10.7954206466675	-7.73341274261475	-0.00100484199356288	-0.000355493422830477	0.0158782228827477	-0.00327756232582033
824	82.9354553222656	-9.82139778137207	-7.73341274261475	0.00938473641872406	0.00711201597005129	0.0168522447347641	-0.00652430532500148
825	82.9354553222656	-10.7954206466675	-7.14899873733521	0.00516396993771195	0.0106834331527352	0.0347093306481838	-0.00230353930965066
826	82.2861099243164	-9.82139778137207	-7.47367286682129	0.00418994715437293	0.0100340843200684	0.0376313999295235	-0.00587495695799589
827	82.2861099243164	-10.4707469940186	-7.47367286682129	0.00451462110504508	0.00613799272105098	0.0545144639909267	0.00678734155371785
828	84.8834991455078	-10.7954206466675	-7.47367286682129	-0.00879702530801296	-0.0104203969240189	0.0152288740500808	0.00516396993771195
829	84.2341537475586	-10.7954206466675	-7.79834747314453	-0.00132951640989631	-0.00912170019000769	0.0230210572481155	0.00451462110504508
830	84.8834991455078	-10.7954206466675	-7.73341274261475	0.000293855206109583	-0.00165419070981443	0.0149041991680861	0.00548864435404539
831	84.8834991455078	-10.4707469940186	-7.53860807418823	0.00354059832170606	0.00808603875339031	0.00126787810586393	-0.00295288790948689
832	85.5328521728516	-11.444769859314	-7.79834747314453	0.00483929552137852	0.00711201597005129	-0.0130177913233638	0.00516396993771195
833	82.9354553222656	-9.82139778137207	-8.38276100158691	-0.00132951640989631	0.0022419011220336	-0.0250307414680719	0.00776136433705688
834	83.5848083496094	-10.4707469940186	-7.9282169342041	-0.00392691092565656	0.0126314787194133	-0.0227580219507217	0.00159255252219737
835	83.5848083496094	-10.1460723876953	-7.6684775352478	-0.000355493422830477	0.0181509424000978	-0.0152905117720366	-0.000680167751852423
836	83.5848083496094	-9.82139778137207	-7.99315214157104	-0.00392691092565656	0.0399041213095188	-0.0370436906814575	-0.00587495695799589
837	84.2341537475586	-10.4707469940186	-7.60354280471802	0.00191722682211548	0.0379560738801956	-0.0880175605416298	-0.00782300252467394
838	84.8834991455078	-11.444769859314	-7.79834747314453	-0.00327756232582033	0.0233457311987877	-0.0217839982360601	-0.00360223650932312
839	84.8834991455078	-11.7694435119629	-7.9282169342041	0.00321592413820326	0.00970941036939621	0.036657378077507	-0.00977104809135199
840	84.8834991455078	-10.1460723876953	-7.60354280471802	0.00321592413820326	-0.00717365415766835	0.0554884895682335	-0.00490093370899558
841	84.8834991455078	-11.444769859314	-7.6684775352478	0.00451462110504508	-0.00230353930965066	0.0752936229109764	-0.00879702530801296
842	84.8834991455078	-11.7694435119629	-7.34380340576172	-0.00100484199356288	-0.0120437685400248	0.0697741582989693	-0.0133424662053585
843	85.5328521728516	-11.1200952529907	-7.08406400680542	0.00289124972186983	-0.0191866029053926	0.0421768426895142	-0.00425158534198999
844	83.5848083496094	-10.4707469940186	-7.60354280471802	0.00841071270406246	-0.0172385573387146	0.00906006153672934	-0.00912170019000769
845	84.2341537475586	-10.4707469940186	-7.6684775352478	0.00548864435404539	-0.0191866029053926	-0.00879702530801296	-0.00490093370899558
846	84.8834991455078	-11.7694435119629	-7.47367286682129	0.00386527273803949	-0.0221086721867323	-0.0347709693014622	-0.000680167751852423
847	84.8834991455078	-11.1200952529907	-7.6684775352478	-0.00132951640989631	-0.0165892094373703	-0.0487319678068161	-0.00360223650932312
848	83.5848083496094	-11.1200952529907	-7.34380340576172	-0.00717365415766835	-0.0221086721867323	-0.0373683646321297	0.00321592413820326
849	85.5328521728516	-12.7434673309326	-7.01912927627563	0.00483929552137852	-0.0292515084147453	-0.0302255302667618	-0.00197886489331722
850	85.5328521728516	-11.7694435119629	-7.47367286682129	0.00483929552137852	-0.0110697457566857	-0.0461345724761486	-0.000355493422830477
851	84.2341537475586	-12.7434673309326	-7.34380340576172	-0.00197886489331722	0.00548864435404539	-0.0753552615642548	0.000293855206109583
852	82.9354553222656	-11.444769859314	-7.60354280471802	-0.00230353930965066	0.011982130818069	-0.0360696688294411	0.000943203864153475
853	84.2341537475586	-12.0941181182861	-7.53860807418823	-0.0026282137259841	0.0132808275520802	-0.0302255302667618	0.00678734155371785
854	85.5328521728516	-13.0681409835815	-7.34380340576172	0.00191722682211548	0.00613799272105098	-0.0347709693014622	-0.00555028254166245
855	82.9354553222656	-11.7694435119629	-7.4087381362915	0.00256657530553639	0.00613799272105098	-0.00295288790948689	-0.00392691092565656
856	85.5328521728516	-12.4187927246094	-7.47367286682129	-3.08191010844894e-05	0.0022419011220336	0.00743668992072344	-0.00782300252467394
857	82.9354553222656	-11.444769859314	-7.53860807418823	-0.00327756232582033	-0.00230353930965066	0.0022419011220336	-0.00652430532500148
858	83.5848083496094	-12.0941181182861	-7.53860807418823	0.000293855206109583	-0.00165419070981443	0.00516396993771195	0.00159255252219737
859	84.2341537475586	-11.7694435119629	-7.34380340576172	0.00256657530553639	-0.00490093370899558	-0.00392691092565656	-0.00619963090866804
860	84.2341537475586	-11.7694435119629	-7.60354280471802	0.00906006153672934	-0.00490093370899558	0.0178262684494257	-0.00457625929266214
861	84.8834991455078	-11.7694435119629	-7.08406400680542	0.0022419011220336	0.0022419011220336	0.0223717093467712	-0.0110697457566857
862	84.8834991455078	-11.444769859314	-7.27886867523193	-0.00555028254166245	0.00613799272105098	0.0265924744307995	-3.08191010844894e-05
863	81.6367568969727	-10.1460723876953	-7.6684775352478	-0.00132951640989631	0.0152288740500808	0.0210730116814375	-0.000680167751852423
864	85.5328521728516	-10.7954206466675	-7.9282169342041	0.00906006153672934	0.0113327819854021	0.0363327041268349	0.00483929552137852
865	84.2341537475586	-11.444769859314	-7.86328220367432	0.000618529506027699	0.0158782228827477	0.0408781431615353	-0.00327756232582033
866	84.8834991455078	-11.7694435119629	-7.21393346786499	-0.00717365415766835	0.00873538758605719	-0.00782300252467394	0.00841071270406246
867	83.5848083496094	-10.7954206466675	-7.08406400680542	0.00386527273803949	0.00678734155371785	-0.0172385573387146	0.00776136433705688
868	82.9354553222656	-10.4707469940186	-7.73341274261475	-0.00425158534198999	0.00159255252219737	-0.00100484199356288	0.00808603875339031
869	82.2861099243164	-10.1460723876953	-7.73341274261475	0.00873538758605719	0.00548864435404539	-0.023407369852066	0.00711201597005129
870	81.6367568969727	-10.4707469940186	-7.60354280471802	0.0022419011220336	0.00613799272105098	-0.0454852245748043	0.0103587592020631
871	80.3380584716797	-9.49672412872314	-7.9282169342041	-0.00555028254166245	0.013930176384747	-0.0308748781681061	0.00483929552137852
872	82.9354553222656	-11.1200952529907	-7.53860807418823	-0.00619963090866804	0.0116574559360743	-0.000355493422830477	0.0197743140161037
873	81.6367568969727	-11.1200952529907	-7.01912927627563	-0.0143164889886975	-0.00165419070981443	-0.00392691092565656	0.00451462110504508
874	79.6887130737305	-9.82139778137207	-7.6684775352478	0.01100810803473	-0.00879702530801296	0.00321592413820326	0.0116574559360743
875	81.6367568969727	-10.7954206466675	-7.73341274261475	0.00646266713738441	-0.00132951640989631	0.0239950809627771	0.0022419011220336
876	80.3380584716797	-10.7954206466675	-7.4087381362915	-0.00230353930965066	0.0022419011220336	0.041852168738842	0.00354059832170606
877	82.2861099243164	-10.4707469940186	-7.4087381362915	0.00581331877037883	-0.000680167751852423	0.0480209775269032	0.00126787810586393
878	81.6367568969727	-9.82139778137207	-7.34380340576172	0.000943203864153475	0.00418994715437293	0.0431508645415306	0.000618529506027699
879	82.2861099243164	-10.4707469940186	-7.47367286682129	-3.08191010844894e-05	-0.000355493422830477	0.0236704051494598	0.00126787810586393
880	82.9354553222656	-10.7954206466675	-7.34380340576172	0.00451462110504508	-3.08191010844894e-05	-0.0247060675173998	-0.00522560812532902
881	84.2341537475586	-11.1200952529907	-7.47367286682129	-0.00392691092565656	0.00451462110504508	-0.0613942667841911	-0.00684897974133492
882	82.9354553222656	-10.7954206466675	-7.47367286682129	0.00191722682211548	0.0136055024340749	-0.0510046854615211	-0.00425158534198999
883	83.5848083496094	-10.1460723876953	-7.73341274261475	-0.0026282137259841	0.0175015944987535	-0.0159398596733809	-0.00457625929266214
884	82.9354553222656	-10.1460723876953	-7.34380340576172	0.00354059832170606	0.0236704051494598	-0.0159398596733809	-0.000680167751852423
885	84.2341537475586	-10.1460723876953	-7.27886867523193	0.00354059832170606	0.0223717093467712	-0.00230353930965066	0.00386527273803949
886	83.5848083496094	-10.7954206466675	-7.79834747314453	-0.00490093370899558	0.0181509424000978	0.00970941036939621	0.00776136433705688
887	83.5848083496094	-9.82139778137207	-8.12302207946777	-0.00295288790948689	0.013930176384747	0.01847561635077	0.00776136433705688
888	82.2861099243164	-10.1460723876953	-7.6684775352478	0.00321592413820326	0.0100340843200684	0.025618452578783	0.00581331877037883
889	82.9354553222656	-10.4707469940186	-7.27886867523193	0.0249691028147936	-0.00522560812532902	0.0181509424000978	0.00386527273803949
890	82.2861099243164	-8.52270030975342	-7.21393346786499	-0.0113944197073579	-0.0026282137259841	0.0337353087961674	0.00451462110504508
891	83.5848083496094	-9.1720495223999	-8.18795680999756	0.00354059832170606	-0.0230826959013939	0.0317872650921345	0.0145795252174139
892	84.2341537475586	-9.1720495223999	-8.31782627105713	0.00289124972186983	-0.0201606266200542	0.020423661917448	0.00776136433705688
893	86.1821975708008	-10.1460723876953	-7.53860807418823	0.0175015944987535	-0.0260047651827335	0.00548864435404539	0.00581331877037883
894	84.2341537475586	-9.82139778137207	-7.79834747314453	0.0100340843200684	-0.0221086721867323	0.0220470335334539	0.00613799272105098
895	83.5848083496094	-10.4707469940186	-7.6684775352478	0.0217223595827818	-0.0328229255974293	0.0259431265294552	0.00548864435404539
896	82.9354553222656	-9.1720495223999	-7.79834747314453	-0.00295288790948689	-0.0208099745213985	0.0158782228827477	-0.00717365415766835
897	84.8834991455078	-10.4707469940186	-7.73341274261475	-0.00944637414067984	-0.0175632312893867	-0.00587495695799589	-0.00425158534198999
898	84.8834991455078	-10.1460723876953	-7.79834747314453	-0.00749832857400179	0.00516396993771195	0.0243197549134493	-0.00717365415766835
899	82.9354553222656	-9.1720495223999	-7.53860807418823	-0.00684897974133492	-0.00879702530801296	0.0353586822748184	0.00386527273803949
900	83.5848083496094	-9.49672412872314	-7.60354280471802	-0.0113944197073579	0.00256657530553639	0.0337353087961674	-0.00425158534198999
901	82.9354553222656	-9.49672412872314	-7.6684775352478	-0.0146411629393697	0.00808603875339031	0.0340599827468395	-0.00230353930965066
902	82.9354553222656	-9.1720495223999	-7.6684775352478	-0.00847235135734081	0.00581331877037883	0.0272418223321438	0.00191722682211548
903	84.8834991455078	-10.1460723876953	-7.6684775352478	-0.00944637414067984	0.00970941036939621	0.00548864435404539	0.00418994715437293
904	86.1821975708008	-9.82139778137207	-7.53860807418823	-0.00684897974133492	0.00126787810586393	-0.00652430532500148	-0.00165419070981443
905	82.9354553222656	-8.84737491607666	-7.86328220367432	-0.00717365415766835	0.0116574559360743	-0.0909396260976791	-0.00392691092565656
906	86.1821975708008	-9.82139778137207	-7.6684775352478	-0.0107450718060136	0.0168522447347641	-0.138342082500458	0.00938473641872406
907	83.5848083496094	-9.49672412872314	-7.01912927627563	-0.00782300252467394	0.00841071270406246	-0.111069433391094	0.0113327819854021
908	86.1821975708008	-11.444769859314	-7.01912927627563	0.000618529506027699	0.00321592413820326	-0.0883422344923019	0.00516396993771195
909	84.8834991455078	-11.1200952529907	-7.47367286682129	-0.00197886489331722	-0.00490093370899558	-0.0574981719255447	0.000618529506027699
910	85.5328521728516	-11.1200952529907	-7.34380340576172	-0.00295288790948689	0.000943203864153475	-0.0308748781681061	0.0022419011220336
911	84.8834991455078	-11.444769859314	-7.34380340576172	0.00191722682211548	-0.00619963090866804	0.0149041991680861	0.00906006153672934
912	84.8834991455078	-10.7954206466675	-7.53860807418823	0.00126787810586393	-0.00230353930965066	0.0145795252174139	0.00386527273803949
913	84.2341537475586	-10.1460723876953	-7.4087381362915	-0.00132951640989631	-0.00490093370899558	0.011982130818069	0.0126314787194133
914	85.5328521728516	-11.444769859314	-7.14899873733521	0.00159255252219737	-0.0130177913233638	-0.00717365415766835	0.000943203864153475
915	83.5848083496094	-10.4707469940186	-7.47367286682129	0.00159255252219737	-0.0100957229733467	0.0162028968334198	-0.00814767740666866
916	84.2341537475586	-10.1460723876953	-7.6684775352478	0.00191722682211548	0.00256657530553639	0.0444495603442192	-0.00457625929266214
917	83.5848083496094	-10.4707469940186	-7.53860807418823	-0.00360223650932312	-0.00912170019000769	0.0506183728575706	-0.00879702530801296
918	84.8834991455078	-11.1200952529907	-7.34380340576172	-0.00457625929266214	-0.0026282137259841	0.0308132413774729	-3.08191010844894e-05
919	84.8834991455078	-9.82139778137207	-7.27886867523193	0.00321592413820326	-0.00100484199356288	0.0207483377307653	-0.00555028254166245
920	83.5848083496094	-9.49672412872314	-7.47367286682129	0.00256657530553639	-0.0133424662053585	0.0259431265294552	-0.0110697457566857
921	84.2341537475586	-9.49672412872314	-7.86328220367432	-0.00230353930965066	0.00386527273803949	0.0132808275520802	-0.00587495695799589
922	84.8834991455078	-10.7954206466675	-7.86328220367432	-0.00652430532500148	0.00581331877037883	-0.0198359526693821	0.00386527273803949
923	86.1821975708008	-10.1460723876953	-7.4087381362915	0.000293855206109583	-0.00165419070981443	-0.0402904339134693	-0.00717365415766835
924	82.9354553222656	-9.1720495223999	-7.60354280471802	-0.00392691092565656	-0.00132951640989631	-0.032173577696085	-0.0026282137259841
925	83.5848083496094	-9.1720495223999	-7.34380340576172	-0.00425158534198999	-3.08191010844894e-05	-0.0604202412068844	-0.00165419070981443
926	86.1821975708008	-10.1460723876953	-7.60354280471802	-0.00327756232582033	0.0149041991680861	-0.0623682886362076	0.00711201597005129
927	83.5848083496094	-8.84737491607666	-8.12302207946777	-0.00587495695799589	-0.00230353930965066	-0.0240567177534103	0.00581331877037883
928	83.5848083496094	-9.49672412872314	-7.9282169342041	-0.0110697457566857	0.00776136433705688	-0.00392691092565656	0.0265924744307995
929	83.5848083496094	-9.49672412872314	-7.47367286682129	-0.00197886489331722	-0.00197886489331722	-0.00165419070981443	-0.0026282137259841
930	82.2861099243164	-9.1720495223999	-7.47367286682129	-0.00327756232582033	0.0152288740500808	0.01847561635077	-3.08191010844894e-05
931	82.2861099243164	-9.1720495223999	-7.53860807418823	-0.00814767740666866	0.0239950809627771	0.0321119390428066	0.0136055024340749
932	81.6367568969727	-8.52270030975342	-8.12302207946777	-0.0136671401560307	0.0249691028147936	0.0434755384922028	0.00646266713738441
933	84.8834991455078	-10.1460723876953	-7.6684775352478	-0.0100957229733467	0.0213976856321096	0.0434755384922028	-0.0026282137259841
934	81.6367568969727	-9.82139778137207	-7.4087381362915	0.0022419011220336	0.0106834331527352	0.0554884895682335	0.00548864435404539
935	82.2861099243164	-9.49672412872314	-7.53860807418823	-0.00100484199356288	0.0106834331527352	0.0136055024340749	0.0022419011220336
936	83.5848083496094	-9.82139778137207	-7.6684775352478	-0.00360223650932312	0.0142548503354192	-0.023407369852066	-0.00717365415766835
937	81.6367568969727	-8.84737491607666	-7.73341274261475	-0.00392691092565656	0.00256657530553639	-0.0672384053468704	0.00354059832170606
938	84.2341537475586	-10.1460723876953	-7.6684775352478	0.000293855206109583	0.0113327819854021	-0.0487319678068161	-0.0100957229733467
939	84.8834991455078	-10.4707469940186	-7.34380340576172	0.000943203864153475	-0.00457625929266214	-0.0373683646321297	-0.0123684434220195
940	85.5328521728516	-9.82139778137207	-7.53860807418823	0.00548864435404539	-0.00749832857400179	-0.0370436906814575	-0.00912170019000769
941	84.8834991455078	-9.82139778137207	-7.53860807418823	-0.00392691092565656	-0.0182125810533762	-0.0568488240242004	-0.0117190945893526
942	86.1821975708008	-9.1720495223999	-7.53860807418823	-0.00165419070981443	0.00451462110504508	-0.0428878292441368	-0.00977104809135199
943	86.1821975708008	-10.1460723876953	-7.01912927627563	-0.00717365415766835	-0.000680167751852423	-0.0120437685400248	-0.00165419070981443
944	84.8834991455078	-8.84737491607666	-7.73341274261475	0.00191722682211548	0.00191722682211548	0.0233457311987877	-0.00879702530801296
945	86.1821975708008	-8.84737491607666	-7.73341274261475	0.00159255252219737	0.00386527273803949	0.0113327819854021	-0.0026282137259841
946	86.8315505981445	-10.4707469940186	-7.4087381362915	-0.00100484199356288	0.0155535480007529	0.0165275707840919	-0.00197886489331722
947	84.8834991455078	-9.49672412872314	-7.73341274261475	0.00548864435404539	0.00126787810586393	0.0103587592020631	-0.00100484199356288
948	84.8834991455078	-8.84737491607666	-7.47367286682129	-0.00490093370899558	-0.00749832857400179	0.00906006153672934	0.00646266713738441
949	83.5848083496094	-8.84737491607666	-7.4087381362915	0.00613799272105098	-0.0146411629393697	0.00256657530553639	0.00321592413820326
950	84.8834991455078	-8.84737491607666	-7.79834747314453	0.00289124972186983	0.013930176384747	0.012956153601408	0.00548864435404539
951	84.2341537475586	-8.52270030975342	-7.86328220367432	-0.00165419070981443	0.0230210572481155	0.0353586822748184	0.0113327819854021
952	86.1821975708008	-9.82139778137207	-7.73341274261475	-0.00847235135734081	0.0373067259788513	0.00678734155371785	0.0126314787194133
953	83.5848083496094	-9.1720495223999	-7.53860807418823	-0.00100484199356288	0.0412028171122074	0.00841071270406246	0.0181509424000978
954	84.8834991455078	-8.84737491607666	-7.60354280471802	-0.000355493422830477	0.0265924744307995	-0.0230826959013939	0.00451462110504508
955	84.2341537475586	-7.87335205078125	-7.86328220367432	0.00418994715437293	0.020423661917448	-0.0539267547428608	-0.00652430532500148
956	86.1821975708008	-10.1460723876953	-7.99315214157104	-0.00587495695799589	0.0337353087961674	-0.0568488240242004	-0.00490093370899558
957	84.2341537475586	-8.19802665710449	-8.12302207946777	-0.00425158534198999	0.0239950809627771	-0.0123684434220195	-0.00555028254166245
958	84.2341537475586	-8.84737491607666	-7.53860807418823	-0.00717365415766835	0.00873538758605719	0.00548864435404539	-0.0107450718060136
959	86.1821975708008	-9.49672412872314	-7.60354280471802	0.00289124972186983	-0.0152905117720366	0.0327612869441509	-0.0188619289547205
960	84.8834991455078	-9.49672412872314	-7.47367286682129	0.00711201597005129	-0.0282774847000837	0.045423585921526	-0.00912170019000769
961	85.5328521728516	-9.82139778137207	-7.4087381362915	0.00483929552137852	-0.0402904339134693	0.049319677054882	-0.0123684434220195
962	85.5328521728516	-9.82139778137207	-7.53860807418823	0.000293855206109583	-0.0438618510961533	0.0515923984348774	-0.00652430532500148
963	83.5848083496094	-8.52270030975342	-7.73341274261475	0.00776136433705688	-0.0350956469774246	0.0434755384922028	-0.00230353930965066
964	83.5848083496094	-8.52270030975342	-7.4087381362915	-0.000680167751852423	-0.0412644557654858	0.0194496400654316	-0.00555028254166245
965	83.5848083496094	-9.82139778137207	-7.27886867523193	0.00646266713738441	-0.0308748781681061	0.0246444288641214	-0.0026282137259841
966	82.9354553222656	-8.84737491607666	-7.27886867523193	0.0022419011220336	-0.0136671401560307	0.0327612869441509	0.00289124972186983
967	84.8834991455078	-9.82139778137207	-7.4087381362915	-0.00165419070981443	-0.0260047651827335	0.00873538758605719	0.00646266713738441
968	84.8834991455078	-9.49672412872314	-7.47367286682129	-0.000355493422830477	-0.00782300252467394	-0.0370436906814575	0.00418994715437293
969	85.5328521728516	-9.49672412872314	-7.6684775352478	-0.00457625929266214	0.0178262684494257	-0.0909396260976791	0.00289124972186983
970	84.2341537475586	-9.82139778137207	-7.60354280471802	0.00483929552137852	0.01847561635077	-0.108796715736389	0.00743668992072344
971	85.5328521728516	-9.82139778137207	-7.34380340576172	-0.00587495695799589	0.0259431265294552	-0.0464592464268208	0.000943203864153475
972	84.2341537475586	-10.7954206466675	-7.01912927627563	-0.00425158534198999	0.013930176384747	0.00289124972186983	0.0113327819854021
973	84.2341537475586	-9.82139778137207	-7.86328220367432	-0.00814767740666866	0.00581331877037883	0.0100340843200684	0.00289124972186983
974	82.2861099243164	-9.49672412872314	-7.86328220367432	0.000943203864153475	-0.00977104809135199	0.0301638916134834	-0.000680167751852423
975	85.5328521728516	-10.4707469940186	-7.60354280471802	0.000293855206109583	-0.0149658378213644	-0.00100484199356288	0.00646266713738441
976	84.2341537475586	-10.4707469940186	-7.27886867523193	-0.00360223650932312	-3.08191010844894e-05	0.0145795252174139	-0.0139918150380254
977	84.8834991455078	-10.4707469940186	-7.47367286682129	-0.00295288790948689	-0.0126931173726916	0.0252937767654657	0.00126787810586393
978	82.9354553222656	-8.84737491607666	-7.4087381362915	-0.00619963090866804	-0.0195112787187099	0.0278911720961332	-0.000355493422830477
979	83.5848083496094	-10.1460723876953	-7.4087381362915	0.000943203864153475	-0.0165892094373703	0.0178262684494257	-0.00717365415766835
980	84.2341537475586	-9.49672412872314	-7.53860807418823	0.00906006153672934	-0.0188619289547205	0.00678734155371785	-0.0133424662053585
981	84.2341537475586	-9.82139778137207	-7.14899873733521	-0.00327756232582033	-0.0247060675173998	-0.0409397818148136	-0.00717365415766835
982	82.2861099243164	-8.52270030975342	-7.34380340576172	-0.000680167751852423	-0.00295288790948689	-0.00652430532500148	0.00159255252219737
983	82.2861099243164	-8.19802665710449	-7.47367286682129	-0.00295288790948689	-0.00100484199356288	0.0168522447347641	-0.00814767740666866
984	84.2341537475586	-8.19802665710449	-7.27886867523193	0.00451462110504508	0.00354059832170606	0.0288651939481497	-0.00879702530801296
985	84.8834991455078	-8.84737491607666	-7.4087381362915	-0.000355493422830477	-0.0026282137259841	0.0249691028147936	-0.00132951640989631
986	82.9354553222656	-7.87335205078125	-7.60354280471802	0.000293855206109583	0.00678734155371785	0.0106834331527352	0.00646266713738441
987	82.2861099243164	-8.52270030975342	-7.4087381362915	-0.00555028254166245	0.0022419011220336	-0.0146411629393697	0.00841071270406246
988	84.2341537475586	-8.52270030975342	-7.27886867523193	-0.000680167751852423	0.00678734155371785	0.0132808275520802	0.00191722682211548
989	83.5848083496094	-8.19802665710449	-7.21393346786499	0.000293855206109583	0.0106834331527352	0.0249691028147936	0.000618529506027699
990	83.5848083496094	-8.52270030975342	-7.08406400680542	0.00776136433705688	0.00776136433705688	0.0145795252174139	0.000943203864153475
991	82.2861099243164	-8.19802665710449	-7.6684775352478	0.00451462110504508	0.00776136433705688	0.029189869761467	0.000618529506027699
992	82.2861099243164	-6.89932918548584	-7.99315214157104	-0.00230353930965066	0.00386527273803949	-0.0503553375601768	0.00776136433705688
993	82.2861099243164	-7.87335205078125	-7.6684775352478	-0.000680167751852423	-0.000680167751852423	-0.0860695168375969	-0.00165419070981443
994	82.2861099243164	-8.19802665710449	-7.60354280471802	0.00808603875339031	0.000293855206109583	-0.0523033849895	0.00386527273803949
995	82.2861099243164	-7.54867792129517	-7.21393346786499	0.00873538758605719	0.00191722682211548	-0.0100957229733467	-0.00230353930965066
996	81.6367568969727	-7.22400331497192	-7.4087381362915	0.00548864435404539	0.00289124972186983	0.0126314787194133	-0.00295288790948689
997	80.9874114990234	-7.54867792129517	-5.13601779937744	0.00321592413820326	0.00873538758605719	0.0278911720961332	-0.00814767740666866
998	79.6887130737305	-7.22400331497192	-7.73341274261475	-0.0026282137259841	0.0022419011220336	0.0142548503354192	-0.00717365415766835
999	79.6887130737305	-6.24998044967651	-7.14899873733521	0.0181509424000978	-0.0139918150380254	0.0314625911414623	-0.0120437685400248
1000	80.3380584716797	-6.89932918548584	-7.34380340576172	-0.00749832857400179	-0.0211346503347158	0.0457482598721981	-0.00814767740666866
1001	81.6367568969727	-5.92530632019043	-7.14899873733521	-0.00457625929266214	-0.0198359526693821	0.0265924744307995	-0.00749832857400179
1002	80.9874114990234	-6.89932918548584	-7.79834747314453	-0.00555028254166245	-0.0182125810533762	-0.0383423902094364	-0.000680167751852423
1003	81.6367568969727	-6.24998044967651	-8.05808639526367	-0.00197886489331722	-0.0117190945893526	-0.0708098188042641	-0.00879702530801296
1004	83.5848083496094	-7.54867792129517	-7.34380340576172	0.0022419011220336	-0.000355493422830477	-0.0477579422295094	0.000618529506027699
1005	82.9354553222656	-7.87335205078125	-7.47367286682129	0.000618529506027699	0.000293855206109583	-0.021459324285388	-0.00392691092565656
1006	84.2341537475586	-6.89932918548584	-7.53860807418823	0.00159255252219737	-0.00522560812532902	-0.0026282137259841	-0.000680167751852423
1007	82.2861099243164	-6.57465505599976	-7.27886867523193	-0.00100484199356288	0.00191722682211548	-0.00490093370899558	0.000618529506027699
1008	82.2861099243164	-7.22400331497192	-7.6684775352478	0.00126787810586393	-0.00425158534198999	0.00581331877037883	0.00354059832170606
1009	82.9354553222656	-7.54867792129517	-7.6684775352478	-0.00197886489331722	-0.00425158534198999	0.0116574559360743	-0.00197886489331722
1010	83.5848083496094	-7.54867792129517	-7.6684775352478	0.00354059832170606	0.00451462110504508	0.0106834331527352	0.00970941036939621
1011	82.2861099243164	-6.57465505599976	-7.86328220367432	0.00581331877037883	0.0158782228827477	-0.00977104809135199	0.00451462110504508
1012	81.6367568969727	-6.24998044967651	-7.79834747314453	-0.00100484199356288	0.0158782228827477	-0.0208099745213985	0.00906006153672934
1013	83.5848083496094	-7.54867792129517	-7.60354280471802	-0.00230353930965066	0.0165275707840919	-0.00197886489331722	0.00581331877037883
1014	82.2861099243164	-7.22400331497192	-7.86328220367432	-0.00100484199356288	0.00451462110504508	0.0399041213095188	-0.00132951640989631
1015	84.2341537475586	-7.22400331497192	-7.6684775352478	0.00256657530553639	-0.0110697457566857	0.0613326244056225	-0.00327756232582033
1016	81.6367568969727	-5.92530632019043	-7.9282169342041	0.00191722682211548	0.00321592413820326	0.0710728541016579	-0.00490093370899558
1017	84.2341537475586	-7.54867792129517	-7.79834747314453	-0.000355493422830477	0.00418994715437293	0.0723715499043465	-0.00392691092565656
1018	83.5848083496094	-7.22400331497192	-7.6684775352478	0.00548864435404539	0.0113327819854021	0.0694494843482971	-0.00360223650932312
1019	81.6367568969727	-6.24998044967651	-7.73341274261475	-3.08191010844894e-05	0.00906006153672934	0.0558131635189056	-0.00132951640989631
1020	81.6367568969727	-5.92530632019043	-7.99315214157104	0.00516396993771195	0.00159255252219737	0.0515923984348774	-0.0136671401560307
1021	81.6367568969727	-6.57465505599976	-7.86328220367432	0.000943203864153475	0.0145795252174139	-0.0165892094373703	-0.00392691092565656
1022	80.9874114990234	-6.24998044967651	-8.12302207946777	-0.00132951640989631	0.0155535480007529	-0.0805500522255898	-0.00587495695799589
1023	82.9354553222656	-7.54867792129517	-7.79834747314453	-0.00522560812532902	0.0207483377307653	-0.102303229272366	-0.00197886489331722
1024	82.9354553222656	-7.87335205078125	-7.53860807418823	-0.00197886489331722	0.0252937767654657	-0.111394107341766	-0.00749832857400179
1025	82.2861099243164	-6.89932918548584	-7.6684775352478	0.000618529506027699	0.0223717093467712	-0.0974331125617027	-0.00360223650932312
1026	82.2861099243164	-7.87335205078125	-7.53860807418823	-0.00327756232582033	0.0272418223321438	-0.0587968714535236	0.00418994715437293
1027	80.9874114990234	-7.22400331497192	-7.6684775352478	-0.00327756232582033	0.0226963832974434	-0.0201606266200542	0.00613799272105098
1028	81.6367568969727	-7.54867792129517	-7.86328220367432	0.00451462110504508	0.0194496400654316	0.00386527273803949	0.0103587592020631
1029	81.6367568969727	-7.54867792129517	-7.53860807418823	0.00906006153672934	0.0136055024340749	0.0252937767654657	0.00451462110504508
1030	82.2861099243164	-7.87335205078125	-7.14899873733521	0.00743668992072344	0.0282158460468054	0.0145795252174139	0.00776136433705688
1031	81.6367568969727	-7.87335205078125	-7.53860807418823	0.00776136433705688	0.0207483377307653	-0.0299008563160896	0.00548864435404539
1032	82.2861099243164	-8.19802665710449	-7.79834747314453	0.00711201597005129	0.013930176384747	-0.0837967917323112	0.011982130818069
1033	84.8834991455078	-8.84737491607666	-7.47367286682129	0.0230210572481155	0.00321592413820326	-0.0743812397122383	0.00483929552137852
1034	84.8834991455078	-9.1720495223999	-7.47367286682129	0.0100340843200684	-0.00555028254166245	-0.0493813157081604	-0.00100484199356288
1035	83.5848083496094	-9.49672412872314	-7.47367286682129	0.00516396993771195	-0.00944637414067984	-0.0224333461374044	-0.000680167751852423
1036	82.9354553222656	-9.1720495223999	-7.21393346786499	0.0022419011220336	-0.0152905117720366	0.000293855206109583	-0.00749832857400179
1037	82.2861099243164	-9.82139778137207	-7.47367286682129	-0.0149658378213644	-0.00522560812532902	-0.00295288790948689	-0.00522560812532902
1038	84.2341537475586	-10.4707469940186	-7.73341274261475	0.00906006153672934	0.00354059832170606	-0.0113944197073579	-0.00555028254166245
1039	81.6367568969727	-9.1720495223999	-7.9282169342041	0.00548864435404539	-0.00360223650932312	-0.0162645354866982	-0.00197886489331722
1040	82.9354553222656	-10.4707469940186	-7.60354280471802	0.012956153601408	-0.00782300252467394	-0.0152905117720366	-0.0117190945893526
1041	82.2861099243164	-9.49672412872314	-7.4087381362915	0.00418994715437293	-0.0282774847000837	0.00743668992072344	-0.0100957229733467
1042	83.5848083496094	-9.82139778137207	-7.60354280471802	-0.00197886489331722	-0.0201606266200542	0.0272418223321438	0.0022419011220336
1043	82.9354553222656	-10.4707469940186	-7.86328220367432	-0.000680167751852423	-0.0305502042174339	0.0506183728575706	-0.0107450718060136
1044	81.6367568969727	-9.82139778137207	-7.34380340576172	0.00548864435404539	-0.0448358729481697	0.0496443510055542	-0.00457625929266214
1045	82.2861099243164	-9.1720495223999	-7.9282169342041	-0.00392691092565656	-0.0487319678068161	0.0541897900402546	-0.00327756232582033
1046	84.2341537475586	-10.1460723876953	-7.14899873733521	0.00678734155371785	-0.0451605506241322	0.0463976077735424	-0.00197886489331722
1047	82.2861099243164	-8.84737491607666	-7.34380340576172	-0.00230353930965066	-0.0354203209280968	0.0373067259788513	0.000293855206109583
1048	82.2861099243164	-8.52270030975342	-7.73341274261475	0.00191722682211548	-0.038017712533474	0.0217223595827818	0.00354059832170606
1049	81.6367568969727	-8.52270030975342	-8.05808639526367	0.00938473641872406	-0.0188619289547205	0.00776136433705688	-0.00360223650932312
1050	82.2861099243164	-9.1720495223999	-7.86328220367432	0.00938473641872406	-0.00100484199356288	0.000943203864153475	0.00418994715437293
1051	82.9354553222656	-9.1720495223999	-7.79834747314453	0.000618529506027699	0.00581331877037883	-0.0402904339134693	-0.00295288790948689
1052	82.9354553222656	-10.4707469940186	-7.27886867523193	-0.00652430532500148	0.0249691028147936	-0.0334722734987736	0.0106834331527352
1053	82.2861099243164	-11.1200952529907	-7.01912927627563	-0.00197886489331722	0.0126314787194133	-0.0253554154187441	0.00126787810586393
1054	81.6367568969727	-9.49672412872314	-7.86328220367432	-0.00392691092565656	0.0282158460468054	-0.055874802172184	-0.00165419070981443
1055	80.9874114990234	-9.82139778137207	-7.99315214157104	-0.0026282137259841	0.0233457311987877	-0.0769786313176155	0.0022419011220336
1056	82.2861099243164	-10.4707469940186	-7.60354280471802	-0.00749832857400179	0.0438002124428749	-0.0406151078641415	-0.00197886489331722
1057	81.6367568969727	-10.4707469940186	-7.53860807418823	-0.0152905117720366	0.0288651939481497	-0.00490093370899558	-0.00457625929266214
1058	81.6367568969727	-10.4707469940186	-7.27886867523193	-0.00847235135734081	0.0197743140161037	0.011982130818069	0.00191722682211548
1059	81.6367568969727	-9.82139778137207	-7.6684775352478	-0.00749832857400179	0.0123068047687411	0.0230210572481155	-0.00782300252467394
1060	80.3380584716797	-9.49672412872314	-7.60354280471802	0.0022419011220336	-0.00132951640989631	0.0168522447347641	-0.00652430532500148
1061	82.2861099243164	-10.1460723876953	-7.6684775352478	-0.00490093370899558	-0.0107450718060136	0.0405534692108631	-0.00814767740666866
1062	82.2861099243164	-9.49672412872314	-7.6684775352478	-0.00392691092565656	-0.0120437685400248	0.0610079504549503	-0.00490093370899558
1063	82.2861099243164	-10.1460723876953	-7.73341274261475	-0.00717365415766835	0.00776136433705688	0.0688001364469528	0.000293855206109583
1064	84.2341537475586	-10.7954206466675	-7.21393346786499	0.0100340843200684	0.00873538758605719	0.0551638156175613	-0.0104203969240189
1065	82.9354553222656	-10.4707469940186	-7.08406400680542	-0.0026282137259841	0.012956153601408	0.0483456552028656	-0.00684897974133492
1066	83.5848083496094	-9.82139778137207	-7.60354280471802	0.0175015944987535	0.0210730116814375	0.0473716296255589	-0.00360223650932312
1067	83.5848083496094	-11.444769859314	-6.88925933837891	-0.0100957229733467	0.0304885655641556	-0.0211346503347158	0.00386527273803949
1068	84.2341537475586	-10.7954206466675	-7.47367286682129	0.00418994715437293	0.020423661917448	-0.0240567177534103	0.00354059832170606
1069	84.2341537475586	-10.4707469940186	-7.73341274261475	-0.00684897974133492	0.0213976856321096	0.0175015944987535	0.00873538758605719
1070	84.2341537475586	-11.444769859314	-7.34380340576172	0.00418994715437293	0.0295145437121391	-0.0146411629393697	-0.000680167751852423
1071	82.2861099243164	-11.1200952529907	-6.95419406890869	-0.00587495695799589	0.0327612869441509	-0.0688617751002312	0.000618529506027699
1072	82.2861099243164	-9.82139778137207	-7.73341274261475	-0.00652430532500148	0.0188002903014421	-0.0821734219789505	0.0106834331527352
1073	84.2341537475586	-10.4707469940186	-7.6684775352478	-0.00457625929266214	0.00289124972186983	-0.0438618510961533	0.00321592413820326
1074	82.9354553222656	-10.7954206466675	-7.6684775352478	-0.00197886489331722	-0.00327756232582033	-0.0760046094655991	0.00418994715437293
1075	81.6367568969727	-10.4707469940186	-7.79834747314453	-0.00425158534198999	-3.08191010844894e-05	-0.0971084386110306	0.00354059832170606
1076	84.2341537475586	-10.7954206466675	-7.47367286682129	-0.00327756232582033	-0.00490093370899558	-0.0747059136629105	-0.00327756232582033
1077	82.2861099243164	-9.82139778137207	-7.53860807418823	-0.00555028254166245	-0.0026282137259841	-0.0542514286935329	0.000943203864153475
1078	83.5848083496094	-11.1200952529907	-7.99315214157104	-0.0026282137259841	-0.0191866029053926	-0.00327756232582033	0.00321592413820326
1079	84.2341537475586	-11.1200952529907	-8.31782627105713	-0.0026282137259841	-0.0311995539814234	0.00646266713738441	-0.0026282137259841
1080	82.9354553222656	-10.1460723876953	-8.12302207946777	-3.08191010844894e-05	-0.0402904339134693	0.031137915328145	-0.0110697457566857
1081	81.6367568969727	-9.49672412872314	-7.9282169342041	-0.00457625929266214	-0.0354203209280968	0.0532157681882381	-0.00749832857400179
1082	83.5848083496094	-9.82139778137207	-7.79834747314453	-0.00652430532500148	-0.0260047651827335	0.047696303576231	-0.0026282137259841
1083	82.9354553222656	-10.4707469940186	-7.14899873733521	-0.00912170019000769	-0.0230826959013939	0.0515923984348774	-0.00522560812532902
1084	82.9354553222656	-10.7954206466675	-7.86328220367432	-0.0026282137259841	-0.0240567177534103	0.00906006153672934	-0.000680167751852423
1085	82.2861099243164	-9.49672412872314	-7.99315214157104	-0.00749832857400179	-0.0149658378213644	0.0515923984348774	-0.00327756232582033
1086	82.9354553222656	-9.82139778137207	-7.4087381362915	-0.00684897974133492	-0.0198359526693821	0.0791897103190422	0.00191722682211548
1087	82.9354553222656	-10.4707469940186	-7.4087381362915	-0.00879702530801296	-0.0126931173726916	0.07431960105896	0.0022419011220336
1088	82.9354553222656	-11.1200952529907	-7.21393346786499	-0.00717365415766835	-0.0026282137259841	0.0762676447629929	0.00451462110504508
1089	84.2341537475586	-10.4707469940186	-7.53860807418823	-0.00100484199356288	0.00776136433705688	0.0710728541016579	-3.08191010844894e-05
1090	84.8834991455078	-11.1200952529907	-7.47367286682129	0.00126787810586393	0.0152288740500808	0.0360080301761627	0.00711201597005129
1091	83.5848083496094	-10.7954206466675	-7.53860807418823	0.0022419011220336	0.0278911720961332	-0.0428878292441368	0.000293855206109583
1092	81.6367568969727	-10.1460723876953	-7.73341274261475	0.0022419011220336	0.0278911720961332	-0.0808747261762619	0.0100340843200684
1093	82.2861099243164	-10.4707469940186	-7.60354280471802	0.00159255252219737	0.0236704051494598	-0.0610695891082287	0.000293855206109583
1094	81.6367568969727	-10.4707469940186	-7.27886867523193	0.00191722682211548	0.0152288740500808	-0.0536020807921886	0.000618529506027699
1095	81.6367568969727	-10.7954206466675	-7.86328220367432	0.00289124972186983	0.011982130818069	-0.0497059896588326	0.00191722682211548
1096	84.2341537475586	-12.0941181182861	-7.73341274261475	0.0022419011220336	0.01100810803473	0.00321592413820326	-0.0113944197073579
1097	82.2861099243164	-10.7954206466675	-7.79834747314453	-0.00749832857400179	0.00386527273803949	0.00256657530553639	0.00159255252219737
1098	81.6367568969727	-10.7954206466675	-7.86328220367432	-0.00782300252467394	-0.00100484199356288	-0.0415891297161579	-0.00360223650932312
1099	84.8834991455078	-12.0941181182861	-7.60354280471802	0.00581331877037883	-0.0204853005707264	-0.111394107341766	-0.00619963090866804
1100	84.8834991455078	-12.0941181182861	-7.27886867523193	0.00256657530553639	-0.0276281367987394	-0.0984071344137192	-0.00425158534198999
1101	85.5328521728516	-12.4187927246094	-7.6684775352478	0.0213976856321096	-0.0133424662053585	-0.0480826161801815	-0.00457625929266214
1102	82.9354553222656	-11.7694435119629	-7.47367286682129	-0.00944637414067984	-0.023407369852066	-0.0123684434220195	-0.00392691092565656
1103	82.2861099243164	-10.7954206466675	-7.6684775352478	0.000943203864153475	-0.021459324285388	0.00873538758605719	-0.00717365415766835
1104	83.5848083496094	-11.1200952529907	-7.34380340576172	0.00743668992072344	-0.0123684434220195	0.0321119390428066	-0.00327756232582033
1105	85.5328521728516	-11.7694435119629	-7.27886867523193	-0.00197886489331722	-0.000355493422830477	0.0545144639909267	0.00191722682211548
1106	82.9354553222656	-10.4707469940186	-7.14899873733521	0.00451462110504508	-0.0172385573387146	0.0694494843482971	0.00256657530553639
1107	84.8834991455078	-11.1200952529907	-7.4087381362915	-0.00879702530801296	0.00678734155371785	0.0480209775269032	0.00613799272105098
1108	83.5848083496094	-9.82139778137207	-7.73341274261475	-0.00912170019000769	0.000293855206109583	0.0369820520281792	0.00581331877037883
1109	82.9354553222656	-9.82139778137207	-7.60354280471802	0.000943203864153475	0.0123068047687411	0.0428261905908585	0.000618529506027699
1110	82.2861099243164	-9.49672412872314	-7.53860807418823	-0.00555028254166245	0.0149041991680861	0.066202737390995	0.00354059832170606
1111	83.5848083496094	-9.82139778137207	-7.6684775352478	-0.00295288790948689	0.0230210572481155	0.0389300994575024	0.00743668992072344
1112	84.2341537475586	-10.4707469940186	-7.14899873733521	-0.00814767740666866	0.0249691028147936	0.0191249661147594	0.00743668992072344
1113	83.5848083496094	-10.7954206466675	-7.34380340576172	-0.00490093370899558	0.0145795252174139	-0.0136671401560307	0.00191722682211548
1114	82.2861099243164	-9.82139778137207	-8.05808639526367	-0.00295288790948689	0.01847561635077	-0.0811994001269341	0.00191722682211548
1115	83.5848083496094	-10.4707469940186	-7.60354280471802	-0.00295288790948689	0.01100810803473	-0.0802253782749176	-0.00165419070981443
1116	84.2341537475586	-10.7954206466675	-7.73341274261475	-0.00132951640989631	0.0123068047687411	-0.0279528107494116	-0.00717365415766835
1117	84.2341537475586	-10.4707469940186	-7.34380340576172	0.00256657530553639	0.0197743140161037	-0.0185372550040483	-0.00132951640989631
1118	82.2861099243164	-9.82139778137207	-7.73341274261475	-0.000355493422830477	0.00613799272105098	-0.00360223650932312	-0.00814767740666866
1119	80.9874114990234	-9.49672412872314	-7.53860807418823	-0.00295288790948689	-0.00295288790948689	-0.00132951640989631	-0.00392691092565656
1120	82.2861099243164	-10.7954206466675	-7.6684775352478	-0.00295288790948689	-0.023407369852066	0.00808603875339031	-0.00782300252467394
1121	80.3380584716797	-9.1720495223999	-7.73341274261475	0.00159255252219737	-0.023407369852066	0.0123068047687411	-0.00555028254166245
1122	80.3380584716797	-9.49672412872314	-7.47367286682129	-0.0107450718060136	-0.0162645354866982	-0.0113944197073579	-0.00230353930965066
1123	79.6887130737305	-8.84737491607666	-7.34380340576172	-0.00814767740666866	-0.0227580219507217	-0.0126931173726916	-0.00587495695799589
1124	81.6367568969727	-10.4707469940186	-7.27886867523193	-0.00717365415766835	-0.0133424662053585	-0.0263294391334057	-0.00717365415766835
1125	81.6367568969727	-10.4707469940186	-7.86328220367432	-0.0113944197073579	-0.00360223650932312	-0.0646410062909126	-3.08191010844894e-05
1126	80.3380584716797	-9.1720495223999	-8.05808639526367	-0.00749832857400179	0.01847561635077	-0.105549976229668	0.00581331877037883
1127	82.9354553222656	-9.82139778137207	-7.6684775352478	-0.00977104809135199	0.00418994715437293	-0.0561994761228561	0.00906006153672934
1128	82.2861099243164	-10.1460723876953	-7.34380340576172	-0.00652430532500148	0.00516396993771195	0.0155535480007529	0.00548864435404539
1129	82.9354553222656	-10.1460723876953	-7.27886867523193	-0.0107450718060136	-0.0113944197073579	0.029189869761467	0.00743668992072344
1130	82.9354553222656	-10.4707469940186	-7.73341274261475	0.000293855206109583	0.00191722682211548	0.0175015944987535	0.00970941036939621
1131	82.9354553222656	-10.1460723876953	-7.79834747314453	0.00938473641872406	0.0116574559360743	0.0249691028147936	0.00418994715437293
1132	82.2861099243164	-10.1460723876953	-7.60354280471802	-0.00457625929266214	0.012956153601408	0.0340599827468395	0.0106834331527352
1133	82.2861099243164	-9.1720495223999	-7.4087381362915	-0.000355493422830477	-3.08191010844894e-05	0.0275664981454611	0.00776136433705688
1134	84.8834991455078	-9.82139778137207	-7.34380340576172	0.00159255252219737	-0.00555028254166245	0.0457482598721981	-0.00230353930965066
1135	84.2341537475586	-10.4707469940186	-7.14899873733521	-3.08191010844894e-05	-0.00165419070981443	0.0480209775269032	-0.00522560812532902
1136	82.2861099243164	-9.1720495223999	-7.79834747314453	0.00970941036939621	0.00678734155371785	0.0574365332722664	-0.00392691092565656
1137	84.8834991455078	-10.7954206466675	-7.47367286682129	0.00386527273803949	0.013930176384747	0.0532157681882381	-0.00295288790948689
1138	83.5848083496094	-10.1460723876953	-7.86328220367432	0.0022419011220336	0.0200989879667759	0.0444495603442192	-0.00490093370899558
1139	83.5848083496094	-9.1720495223999	-7.60354280471802	0.00548864435404539	0.0168522447347641	0.0356833562254906	-0.00717365415766835
1140	81.6367568969727	-9.1720495223999	-7.60354280471802	0.00678734155371785	0.00256657530553639	0.013930176384747	-0.00327756232582033
1141	82.2861099243164	-9.49672412872314	-7.60354280471802	-0.00490093370899558	0.00418994715437293	-0.00100484199356288	-0.00879702530801296
1142	82.9354553222656	-9.49672412872314	-7.9282169342041	-0.00522560812532902	0.00191722682211548	-0.0438618510961533	-0.00977104809135199
1143	84.8834991455078	-10.1460723876953	-7.79834747314453	-0.00490093370899558	0.000618529506027699	-0.0708098188042641	0.00581331877037883
1144	82.9354553222656	-9.82139778137207	-7.6684775352478	0.00321592413820326	0.0113327819854021	-0.0604202412068844	-0.00197886489331722
1145	84.2341537475586	-9.1720495223999	-7.73341274261475	0.00678734155371785	0.029189869761467	-0.0217839982360601	-0.00230353930965066
1146	84.2341537475586	-10.1460723876953	-7.73341274261475	0.0217223595827818	0.025618452578783	-0.00457625929266214	0.00418994715437293
1147	82.9354553222656	-9.49672412872314	-7.79834747314453	-0.00360223650932312	0.0373067259788513	0.00321592413820326	0.00743668992072344
1148	82.9354553222656	-9.82139778137207	-7.73341274261475	-0.00100484199356288	0.0301638916134834	-3.08191010844894e-05	0.0113327819854021
1149	84.2341537475586	-10.4707469940186	-7.53860807418823	0.00938473641872406	0.0350340083241463	0.00191722682211548	0.00873538758605719
1150	82.9354553222656	-10.7954206466675	-7.4087381362915	0.00126787810586393	0.031137915328145	0.00126787810586393	-0.00360223650932312
1151	82.2861099243164	-9.82139778137207	-7.53860807418823	0.00483929552137852	0.0265924744307995	-0.00619963090866804	0.00678734155371785
1152	82.2861099243164	-10.1460723876953	-7.4087381362915	0.0230210572481155	0.0246444288641214	-0.0273034609854221	0.00711201597005129
1153	83.5848083496094	-10.7954206466675	-7.53860807418823	0.0152288740500808	0.00581331877037883	-0.00522560812532902	0.0165275707840919
1154	84.2341537475586	-10.7954206466675	-7.60354280471802	0.00548864435404539	0.00418994715437293	0.0152288740500808	0.0022419011220336
1155	83.5848083496094	-11.1200952529907	-7.53860807418823	0.00289124972186983	-0.00879702530801296	0.0444495603442192	-0.00295288790948689
1156	82.9354553222656	-10.1460723876953	-7.86328220367432	0.00970941036939621	-0.0136671401560307	0.0314625911414623	0.00126787810586393
1157	83.5848083496094	-10.7954206466675	-7.27886867523193	0.0200989879667759	-0.0159398596733809	-0.017887907102704	0.00159255252219737
1158	84.8834991455078	-11.1200952529907	-7.01912927627563	-0.00879702530801296	-0.0201606266200542	-0.0565241500735283	0.000943203864153475
1159	83.5848083496094	-9.82139778137207	-7.79834747314453	0.0142548503354192	-0.0341216214001179	-0.0617189407348633	-0.00392691092565656
1160	83.5848083496094	-10.4707469940186	-7.60354280471802	0.000943203864153475	-0.0224333461374044	-0.0389917381107807	-0.00782300252467394
1161	82.9354553222656	-10.1460723876953	-7.73341274261475	0.00126787810586393	-0.0347709693014622	0.0213976856321096	-0.0100957229733467
1162	84.2341537475586	-10.4707469940186	-7.53860807418823	-0.00619963090866804	-0.0324982516467571	0.0175015944987535	-0.00230353930965066
1163	84.8834991455078	-11.444769859314	-7.21393346786499	-0.00619963090866804	-0.023407369852066	-0.0026282137259841	-0.00490093370899558
1164	82.9354553222656	-12.4187927246094	-7.14899873733521	0.00159255252219737	-0.0208099745213985	-0.0198359526693821	-0.00490093370899558
1165	82.9354553222656	-10.7954206466675	-7.6684775352478	-0.00295288790948689	-0.0250307414680719	0.00743668992072344	-0.00522560812532902
1166	84.8834991455078	-12.4187927246094	-7.47367286682129	-0.00327756232582033	-0.0256800893694162	0.00126787810586393	0.00159255252219737
1167	82.9354553222656	-11.444769859314	-7.6684775352478	-0.00165419070981443	-0.0169138833880424	0.00516396993771195	-0.00360223650932312
1168	82.9354553222656	-11.444769859314	-7.47367286682129	-0.00555028254166245	-0.0100957229733467	-0.00587495695799589	0.00548864435404539
1169	82.9354553222656	-11.1200952529907	-7.6684775352478	0.00613799272105098	-0.0201606266200542	-0.017887907102704	0.00548864435404539
1170	83.5848083496094	-10.7954206466675	-7.27886867523193	0.000618529506027699	0.000293855206109583	-0.0152905117720366	0.00126787810586393
1171	82.9354553222656	-10.4707469940186	-7.73341274261475	0.00808603875339031	0.00483929552137852	-0.00360223650932312	-3.08191010844894e-05
1172	84.2341537475586	-11.1200952529907	-7.86328220367432	0.000293855206109583	0.013930176384747	0.00808603875339031	0.00548864435404539
1173	84.2341537475586	-11.1200952529907	-7.6684775352478	-0.00230353930965066	0.00873538758605719	0.00159255252219737	0.00613799272105098
1174	82.2861099243164	-10.1460723876953	-7.53860807418823	0.00548864435404539	0.0207483377307653	0.000293855206109583	-3.08191010844894e-05
1175	82.9354553222656	-10.1460723876953	-7.4087381362915	0.00321592413820326	0.0155535480007529	-0.0136671401560307	-0.00944637414067984
1176	84.2341537475586	-9.82139778137207	-7.53860807418823	-0.0104203969240189	0.0175015944987535	0.0116574559360743	-0.00749832857400179
1177	82.9354553222656	-10.1460723876953	-7.73341274261475	0.000293855206109583	0.0132808275520802	0.0239950809627771	-0.00749832857400179
1178	84.2341537475586	-10.7954206466675	-7.6684775352478	-0.00392691092565656	0.00418994715437293	0.0249691028147936	-0.00230353930965066
1179	83.5848083496094	-9.82139778137207	-7.9282169342041	0.00808603875339031	0.000618529506027699	0.0243197549134493	-0.00619963090866804
1180	82.2861099243164	-9.49672412872314	-7.6684775352478	0.00776136433705688	-0.00717365415766835	0.0213976856321096	-0.00295288790948689
1181	84.2341537475586	-9.82139778137207	-7.4087381362915	0.00289124972186983	-0.0172385573387146	0.020423661917448	-0.00490093370899558
1182	82.2861099243164	-9.1720495223999	-7.6684775352478	-0.00619963090866804	-0.0123684434220195	0.0178262684494257	-0.00555028254166245
1183	83.5848083496094	-9.1720495223999	-7.6684775352478	-0.00847235135734081	-0.017887907102704	0.0223717093467712	0.00906006153672934
1184	82.9354553222656	-10.1460723876953	-7.53860807418823	0.000943203864153475	-0.0123684434220195	0.0645793676376343	0.000293855206109583
1185	82.2861099243164	-9.82139778137207	-7.4087381362915	-0.00197886489331722	0.00126787810586393	0.0675014406442642	-0.00100484199356288
1186	81.6367568969727	-8.84737491607666	-7.60354280471802	-0.00652430532500148	0.00678734155371785	0.100293546915054	0.00256657530553639
1187	82.9354553222656	-9.82139778137207	-7.27886867523193	-3.08191010844894e-05	0.00548864435404539	0.113929867744446	0.0197743140161037
1188	81.6367568969727	-9.49672412872314	-7.6684775352478	0.00418994715437293	-0.00360223650932312	0.120098672807217	0.0113327819854021
1189	82.2861099243164	-9.82139778137207	-7.47367286682129	-0.00847235135734081	-0.00392691092565656	0.098670169711113	0.01100810803473
1190	80.9874114990234	-9.49672412872314	-7.4087381362915	0.00386527273803949	-0.00457625929266214	0.0509430468082428	-0.000355493422830477
1191	81.6367568969727	-10.4707469940186	-7.21393346786499	-0.00457625929266214	-0.0149658378213644	-0.0143164889886975	0.0106834331527352
1192	79.6887130737305	-8.52270030975342	-7.27886867523193	-0.00977104809135199	-0.0159398596733809	0.00256657530553639	0.00159255252219737
1193	80.9874114990234	-9.1720495223999	-7.34380340576172	-0.0104203969240189	-0.0175632312893867	-0.043212503194809	0.0197743140161037
1194	80.9874114990234	-10.1460723876953	-7.6684775352478	-0.00652430532500148	-0.0169138833880424	-0.0639916583895683	-3.08191010844894e-05
1195	80.3380584716797	-9.1720495223999	-7.4087381362915	-0.00165419070981443	-0.0117190945893526	-0.0500306636095047	0.00418994715437293
1196	82.9354553222656	-9.49672412872314	-7.9282169342041	-0.00425158534198999	0.00646266713738441	-0.0513293594121933	-0.00977104809135199
1197	82.2861099243164	-8.19802665710449	-7.73341274261475	-0.00749832857400179	0.0158782228827477	-0.0493813157081604	0.00711201597005129
1198	83.5848083496094	-9.49672412872314	-7.4087381362915	-0.00360223650932312	0.00841071270406246	-0.0876928865909576	0.00873538758605719
1199	82.9354553222656	-8.52270030975342	-7.79834747314453	-0.00847235135734081	0.0123068047687411	-0.157822534441948	-0.00230353930965066
1200	82.2861099243164	-8.19802665710449	-7.79834747314453	0.000943203864153475	0.00970941036939621	-0.174705609679222	-0.00847235135734081
1201	82.2861099243164	-8.52270030975342	-7.9282169342041	-0.00522560812532902	0.0136055024340749	-0.0945110470056534	-0.00197886489331722
1202	82.9354553222656	-8.52270030975342	-7.6684775352478	0.000293855206109583	0.0197743140161037	-0.0565241500735283	-0.00360223650932312
1203	84.8834991455078	-8.52270030975342	-6.88925933837891	-0.0130177913233638	0.0162028968334198	-0.0110697457566857	0.00126787810586393
1204	84.8834991455078	-9.1720495223999	-6.62951993942261	0.00873538758605719	0.0116574559360743	-0.0230826959013939	-0.000680167751852423
1205	82.2861099243164	-7.54867792129517	-7.53860807418823	0.00483929552137852	0.0136055024340749	-0.0523033849895	-0.00749832857400179
1206	82.9354553222656	-8.84737491607666	-6.95419406890869	-3.08191010844894e-05	0.0181509424000978	-0.0607449151575565	0.000943203864153475
1207	82.9354553222656	-8.84737491607666	-7.14899873733521	0.000293855206109583	0.00386527273803949	-0.0250307414680719	0.00321592413820326
1208	81.6367568969727	-7.87335205078125	-7.21393346786499	-0.00165419070981443	-0.00782300252467394	0.00321592413820326	0.00516396993771195
1209	82.2861099243164	-7.54867792129517	-7.60354280471802	0.00191722682211548	-0.00652430532500148	0.0317872650921345	-3.08191010844894e-05
1210	84.2341537475586	-7.54867792129517	-7.73341274261475	-0.00165419070981443	0.00841071270406246	0.0308132413774729	-0.00457625929266214
1211	83.5848083496094	-8.52270030975342	-7.47367286682129	-3.08191010844894e-05	0.0188002903014421	0.0275664981454611	0.00711201597005129
1212	82.9354553222656	-8.52270030975342	-7.79834747314453	-0.00230353930965066	0.0165275707840919	0.0373067259788513	0.00873538758605719
1213	82.2861099243164	-8.19802665710449	-7.9282169342041	-0.00457625929266214	0.0165275707840919	0.0236704051494598	0.00776136433705688
1214	82.9354553222656	-7.54867792129517	-7.73341274261475	-0.00944637414067984	0.0262678004801273	0.0165275707840919	0.00646266713738441
1215	82.9354553222656	-7.54867792129517	-7.99315214157104	-0.00457625929266214	0.0100340843200684	-0.0152905117720366	-0.00522560812532902
1216	84.8834991455078	-7.87335205078125	-7.79834747314453	-0.00652430532500148	0.00613799272105098	-0.00944637414067984	-0.00847235135734081
1217	82.9354553222656	-7.22400331497192	-7.60354280471802	-0.0107450718060136	0.0181509424000978	0.0106834331527352	-0.00132951640989631
1218	83.5848083496094	-8.19802665710449	-7.6684775352478	-0.00814767740666866	0.0246444288641214	0.00451462110504508	-3.08191010844894e-05
1219	82.9354553222656	-6.89932918548584	-7.73341274261475	0.000943203864153475	0.0136055024340749	0.01847561635077	-0.00587495695799589
1220	82.2861099243164	-6.89932918548584	-7.99315214157104	-0.00360223650932312	-0.000355493422830477	0.040228795260191	-0.0100957229733467
1221	82.9354553222656	-7.22400331497192	-7.86328220367432	0.00126787810586393	-0.00587495695799589	0.0412028171122074	-0.00944637414067984
1222	82.2861099243164	-6.89932918548584	-7.34380340576172	0.000293855206109583	-0.0159398596733809	0.0373067259788513	-0.00392691092565656
1223	84.2341537475586	-7.54867792129517	-7.60354280471802	-0.00295288790948689	-0.0159398596733809	0.01100810803473	-0.00197886489331722
1224	84.2341537475586	-7.87335205078125	-7.9282169342041	-0.00295288790948689	-0.00165419070981443	-0.0152905117720366	0.00548864435404539
1225	82.9354553222656	-7.22400331497192	-7.6684775352478	0.00386527273803949	-0.00132951640989631	-0.0305502042174339	-0.000355493422830477
1226	81.6367568969727	-6.24998044967651	-7.47367286682129	-0.00652430532500148	0.00354059832170606	-0.106199324131012	0.00126787810586393
1227	84.8834991455078	-7.87335205078125	-7.47367286682129	-0.00587495695799589	-0.00100484199356288	-0.129900544881821	0.0116574559360743
1228	84.2341537475586	-7.87335205078125	-7.4087381362915	-0.00100484199356288	-0.0201606266200542	-0.048407293856144	0.00548864435404539
1229	83.5848083496094	-7.87335205078125	-7.60354280471802	0.00289124972186983	-3.08191010844894e-05	0.00386527273803949	0.00581331877037883
1230	83.5848083496094	-8.19802665710449	-7.79834747314453	0.000943203864153475	0.00483929552137852	0.00906006153672934	-0.00327756232582033
1231	84.2341537475586	-8.19802665710449	-7.47367286682129	-0.00132951640989631	-0.00555028254166245	0.0246444288641214	0.00354059832170606
1232	82.2861099243164	-6.89932918548584	-8.12302207946777	-0.000355493422830477	-0.0100957229733467	0.029189869761467	0.00451462110504508
1233	84.2341537475586	-8.84737491607666	-7.6684775352478	-0.00490093370899558	-0.00749832857400179	0.0350340083241463	0.00970941036939621
1234	83.5848083496094	-8.19802665710449	-7.27886867523193	0.00289124972186983	-0.0357449948787689	0.0217223595827818	0.00159255252219737
1235	81.6367568969727	-7.87335205078125	-7.86328220367432	0.00126787810586393	-0.0191866029053926	0.0395794473588467	-0.00555028254166245
1236	83.5848083496094	-9.1720495223999	-7.73341274261475	0.00678734155371785	-0.00619963090866804	0.0554884895682335	-0.00782300252467394
1237	82.9354553222656	-7.87335205078125	-7.53860807418823	0.00289124972186983	-0.000355493422830477	0.0450989119708538	-0.0026282137259841
1238	82.9354553222656	-7.87335205078125	-7.47367286682129	-0.00555028254166245	-0.00555028254166245	0.0230210572481155	-0.00879702530801296
1239	83.5848083496094	-8.19802665710449	-7.27886867523193	0.00451462110504508	-0.00847235135734081	0.0162028968334198	-0.00652430532500148
1240	84.8834991455078	-8.52270030975342	-7.01912927627563	0.00289124972186983	-0.00587495695799589	0.0171769186854362	-0.0162645354866982
1241	83.5848083496094	-8.52270030975342	-7.79834747314453	0.000943203864153475	0.00483929552137852	0.0243197549134493	-0.00295288790948689
1242	82.9354553222656	-7.22400331497192	-7.60354280471802	0.00191722682211548	0.00516396993771195	0.0142548503354192	0.00256657530553639
1243	82.2861099243164	-6.89932918548584	-7.79834747314453	0.00451462110504508	0.0106834331527352	-0.0110697457566857	-0.00977104809135199
1244	84.2341537475586	-7.87335205078125	-7.4087381362915	-0.00295288790948689	0.0200989879667759	-0.0467839203774929	0.000293855206109583
1245	82.2861099243164	-6.24998044967651	-7.47367286682129	0.00354059832170606	0.0259431265294552	-0.0295761823654175	-0.00197886489331722
1246	84.2341537475586	-7.54867792129517	-6.69445466995239	0.00289124972186983	0.0252937767654657	-0.0201606266200542	-0.000355493422830477
1247	81.6367568969727	-5.92530632019043	-7.73341274261475	0.00516396993771195	0.00678734155371785	0.00646266713738441	0.0103587592020631
1248	82.2861099243164	-6.57465505599976	-7.47367286682129	-0.00652430532500148	0.00678734155371785	-0.0247060675173998	-0.000680167751852423
1249	84.2341537475586	-6.89932918548584	-7.34380340576172	0.00776136433705688	0.00516396993771195	-0.0620436146855354	-0.00197886489331722
1250	84.2341537475586	-7.54867792129517	-7.4087381362915	0.00386527273803949	0.0210730116814375	-0.0630176365375519	0.0116574559360743
1251	82.9354553222656	-6.89932918548584	-7.34380340576172	0.000293855206109583	-3.08191010844894e-05	-0.0510046854615211	0.0103587592020631
1252	81.6367568969727	-6.89932918548584	-7.27886867523193	0.00418994715437293	-0.0113944197073579	-0.0162645354866982	0.00678734155371785
1253	80.9874114990234	-6.24998044967651	-7.6684775352478	0.000293855206109583	-0.0263294391334057	0.011982130818069	-0.00522560812532902
1254	80.3380584716797	-7.87335205078125	-7.60354280471802	0.000618529506027699	-0.0299008563160896	0.0178262684494257	0.00126787810586393
1255	80.3380584716797	-6.57465505599976	-7.99315214157104	0.000618529506027699	-0.0217839982360601	0.0223717093467712	-0.00522560812532902
1256	80.9874114990234	-7.22400331497192	-7.60354280471802	0.00483929552137852	-0.0117190945893526	0.0337353087961674	-0.00555028254166245
1257	80.9874114990234	-6.89932918548584	-7.6684775352478	-0.00555028254166245	-0.0104203969240189	0.0480209775269032	-0.00457625929266214
1258	78.3900146484375	-6.89932918548584	-7.47367286682129	0.00451462110504508	0.011982130818069	0.0337353087961674	-0.00555028254166245
1259	79.0393676757813	-6.57465505599976	-7.99315214157104	-0.0104203969240189	-0.00360223650932312	0.0220470335334539	-0.00457625929266214
1260	78.3900146484375	-6.89932918548584	-7.86328220367432	-0.00619963090866804	-0.00327756232582033	-0.0172385573387146	-0.0120437685400248
1261	79.6887130737305	-6.57465505599976	-7.9282169342041	-0.0107450718060136	-0.00100484199356288	-0.0542514286935329	-0.00490093370899558
1262	78.3900146484375	-6.89932918548584	-7.73341274261475	-0.0169138833880424	0.00873538758605719	-0.0363943427801132	-0.0026282137259841
1263	81.6367568969727	-8.19802665710449	-7.4087381362915	-0.00295288790948689	-0.00165419070981443	-0.0169138833880424	-0.00165419070981443
1264	79.0393676757813	-8.19802665710449	-7.4087381362915	-0.00165419070981443	0.00386527273803949	0.000293855206109583	0.00191722682211548
1265	81.6367568969727	-8.19802665710449	-7.73341274261475	0.000943203864153475	0.00159255252219737	-0.0107450718060136	-0.00749832857400179
1266	81.6367568969727	-7.54867792129517	-7.79834747314453	-0.00197886489331722	0.00483929552137852	-0.0182125810533762	-0.00425158534198999
1267	82.2861099243164	-7.54867792129517	-7.6684775352478	-0.00814767740666866	0.00451462110504508	-0.0279528107494116	0.00841071270406246
1268	80.3380584716797	-6.57465505599976	-7.73341274261475	0.000943203864153475	0.00126787810586393	-0.021459324285388	0.0126314787194133
1269	80.9874114990234	-7.22400331497192	-7.60354280471802	0.000943203864153475	0.00321592413820326	-0.00814767740666866	0.00841071270406246
1270	82.2861099243164	-6.89932918548584	-7.86328220367432	-0.00944637414067984	0.0022419011220336	0.00483929552137852	0.00386527273803949
1271	82.2861099243164	-7.54867792129517	-7.99315214157104	0.00386527273803949	0.0116574559360743	0.00808603875339031	0.00548864435404539
1272	81.6367568969727	-7.22400331497192	-7.6684775352478	-0.00847235135734081	0.00711201597005129	0.00743668992072344	0.0022419011220336
1273	82.9354553222656	-8.84737491607666	-7.53860807418823	-0.00132951640989631	0.00386527273803949	-0.00814767740666866	0.00646266713738441
1274	82.2861099243164	-7.54867792129517	-7.47367286682129	-3.08191010844894e-05	-0.00425158534198999	-0.00717365415766835	-0.00295288790948689
1275	84.8834991455078	-8.84737491607666	-7.01912927627563	0.000293855206109583	-0.00717365415766835	-0.00295288790948689	0.000618529506027699
1276	82.2861099243164	-7.54867792129517	-7.73341274261475	0.000943203864153475	-0.0026282137259841	0.0230210572481155	-0.0100957229733467
1277	83.5848083496094	-8.84737491607666	-7.47367286682129	-0.00977104809135199	-0.00977104809135199	0.0412028171122074	0.0022419011220336
1278	84.2341537475586	-9.1720495223999	-7.79834747314453	-0.00457625929266214	-0.023407369852066	0.0467222817242146	-0.00619963090866804
1279	81.6367568969727	-7.87335205078125	-7.6684775352478	-0.00587495695799589	-0.0143164889886975	0.0285405199974775	-0.00100484199356288
1280	82.9354553222656	-8.19802665710449	-7.6684775352478	-0.00327756232582033	-0.0263294391334057	0.0360080301761627	-0.00555028254166245
1281	82.2861099243164	-8.19802665710449	-7.53860807418823	-0.00230353930965066	-0.00977104809135199	0.0584105588495731	-0.00392691092565656
1282	84.8834991455078	-9.1720495223999	-7.73341274261475	-0.00392691092565656	-0.00457625929266214	0.0694494843482971	-0.00100484199356288
1283	84.2341537475586	-9.1720495223999	-7.73341274261475	0.000618529506027699	0.00581331877037883	0.0652287155389786	-0.0026282137259841
1284	82.9354553222656	-7.87335205078125	-8.12302207946777	0.00159255252219737	0.000293855206109583	0.0684754624962807	0.00548864435404539
1285	82.9354553222656	-8.84737491607666	-7.79834747314453	0.000293855206109583	0.020423661917448	0.0629559978842735	0.00321592413820326
1286	83.5848083496094	-8.19802665710449	-7.99315214157104	0.000943203864153475	0.0210730116814375	0.0350340083241463	0.00256657530553639
1287	84.2341537475586	-8.52270030975342	-7.53860807418823	-0.00132951640989631	0.0236704051494598	0.0243197549134493	0.00873538758605719
1288	84.8834991455078	-9.1720495223999	-7.79834747314453	-0.000680167751852423	0.0226963832974434	0.011982130818069	0.00743668992072344
1289	84.2341537475586	-9.1720495223999	-8.05808639526367	0.00678734155371785	0.0288651939481497	-0.0350956469774246	0.00970941036939621
1290	85.5328521728516	-9.1720495223999	-7.99315214157104	-0.00652430532500148	0.0246444288641214	-0.0743812397122383	0.0022419011220336
1291	84.2341537475586	-8.84737491607666	-7.99315214157104	0.0022419011220336	0.0321119390428066	-0.0831474438309669	-0.00100484199356288
1292	84.8834991455078	-9.49672412872314	-7.73341274261475	-0.0113944197073579	0.01847561635077	-0.0620436146855354	0.00808603875339031
1293	82.2861099243164	-8.19802665710449	-7.47367286682129	-0.00587495695799589	0.00841071270406246	-0.0704851448535919	0.011982130818069
1294	82.9354553222656	-8.19802665710449	-7.9282169342041	0.000943203864153475	-0.00295288790948689	-0.0698357969522476	-0.00197886489331722
1295	82.9354553222656	-7.87335205078125	-7.86328220367432	0.00613799272105098	-0.00230353930965066	-0.0458098985254765	-0.00360223650932312
1296	82.9354553222656	-8.19802665710449	-7.86328220367432	-0.00360223650932312	-0.00749832857400179	-0.0302255302667618	-0.00327756232582033
1297	82.9354553222656	-8.19802665710449	-7.79834747314453	-0.00717365415766835	0.0022419011220336	-0.0104203969240189	-0.00684897974133492
1298	84.2341537475586	-10.1460723876953	-7.4087381362915	0.00354059832170606	-0.00197886489331722	-0.0133424662053585	-0.00684897974133492
1299	84.2341537475586	-9.49672412872314	-7.21393346786499	0.00159255252219737	-0.00100484199356288	-0.021459324285388	-0.00522560812532902
1300	84.2341537475586	-9.82139778137207	-7.47367286682129	-0.00749832857400179	-0.0123684434220195	-0.0464592464268208	-0.00684897974133492
1301	84.8834991455078	-9.49672412872314	-7.47367286682129	0.00159255252219737	-0.00165419070981443	-0.0299008563160896	-0.00814767740666866
1302	84.8834991455078	-10.1460723876953	-7.34380340576172	-0.0026282137259841	-0.00684897974133492	-0.00327756232582033	0.0022419011220336
1303	83.5848083496094	-9.49672412872314	-7.6684775352478	-0.00197886489331722	-0.00717365415766835	0.0106834331527352	0.00321592413820326
1304	83.5848083496094	-10.4707469940186	-6.88925933837891	0.00646266713738441	-0.0100957229733467	0.00873538758605719	-0.00619963090866804
1305	83.5848083496094	-9.49672412872314	-7.4087381362915	0.00516396993771195	-0.0139918150380254	0.020423661917448	0.00256657530553639
1306	83.5848083496094	-10.4707469940186	-7.47367286682129	0.000618529506027699	-0.0104203969240189	0.0168522447347641	0.00873538758605719
1307	82.9354553222656	-9.82139778137207	-7.6684775352478	0.00256657530553639	-0.0130177913233638	0.00451462110504508	0.00581331877037883
1308	82.2861099243164	-9.1720495223999	-7.21393346786499	0.00613799272105098	-0.0104203969240189	-0.0026282137259841	0.00483929552137852
1309	85.5328521728516	-10.7954206466675	-6.75938940048218	0.00256657530553639	-0.0113944197073579	-0.0152905117720366	0.01100810803473
1310	83.5848083496094	-10.1460723876953	-7.14899873733521	0.0210730116814375	-0.00295288790948689	-0.00100484199356288	0.0175015944987535
1311	83.5848083496094	-10.4707469940186	-7.27886867523193	0.00743668992072344	0.00711201597005129	-0.00944637414067984	0.000943203864153475
1312	82.2861099243164	-9.1720495223999	-7.73341274261475	-0.00490093370899558	-0.00165419070981443	-0.000355493422830477	0.00970941036939621
1313	81.6367568969727	-9.1720495223999	-7.6684775352478	0.0223717093467712	-0.00230353930965066	-0.00977104809135199	0.00386527273803949
1314	84.8834991455078	-9.82139778137207	-7.34380340576172	-0.00782300252467394	-0.00749832857400179	-0.00555028254166245	-0.00165419070981443
1315	82.9354553222656	-8.52270030975342	-7.53860807418823	0.00516396993771195	-0.00165419070981443	0.0175015944987535	-0.00327756232582033
1316	84.2341537475586	-9.1720495223999	-7.08406400680542	-3.08191010844894e-05	0.00516396993771195	0.0295145437121391	-0.00749832857400179
1317	82.2861099243164	-8.19802665710449	-7.73341274261475	0.00581331877037883	0.0132808275520802	0.0671767666935921	-0.0026282137259841
1318	82.2861099243164	-7.87335205078125	-7.9282169342041	-0.00392691092565656	0.00581331877037883	0.0688001364469528	-0.0107450718060136
1319	83.5848083496094	-9.1720495223999	-7.6684775352478	0.00126787810586393	0.0191249661147594	0.0629559978842735	-0.00555028254166245
1320	83.5848083496094	-9.1720495223999	-7.6684775352478	0.00418994715437293	0.012956153601408	0.011982130818069	-0.00587495695799589
1321	80.9874114990234	-9.49672412872314	-7.27886867523193	-0.00555028254166245	0.025618452578783	-0.098082460463047	-0.00490093370899558
1322	82.2861099243164	-8.52270030975342	-7.4087381362915	-0.00944637414067984	0.0223717093467712	-0.128926530480385	0.00126787810586393
1323	81.6367568969727	-8.19802665710449	-7.79834747314453	-0.000680167751852423	0.0213976856321096	-0.0454852245748043	-0.00847235135734081
1324	83.5848083496094	-9.82139778137207	-7.73341274261475	-0.00230353930965066	0.0100340843200684	0.01847561635077	-0.00327756232582033
1325	81.6367568969727	-8.19802665710449	-8.05808639526367	-0.00327756232582033	0.00386527273803949	0.0483456552028656	0.0022419011220336
1326	82.2861099243164	-9.1720495223999	-7.53860807418823	-0.00327756232582033	0.000293855206109583	0.0243197549134493	0.000618529506027699
1327	82.2861099243164	-7.54867792129517	-7.4087381362915	-0.00879702530801296	-0.0182125810533762	0.0162028968334198	0.0106834331527352
1328	79.6887130737305	-7.87335205078125	-7.34380340576172	-0.00392691092565656	-0.00587495695799589	0.0239950809627771	0.00808603875339031
1329	80.3380584716797	-7.87335205078125	-7.6684775352478	-0.00100484199356288	-0.00197886489331722	0.076592318713665	0.00581331877037883
1330	79.6887130737305	-7.54867792129517	-7.73341274261475	-0.00230353930965066	0.00776136433705688	0.0834104791283607	0.00256657530553639
1331	79.6887130737305	-7.87335205078125	-7.86328220367432	-0.0113944197073579	0.0200989879667759	0.0577612072229385	-0.000355493422830477
1332	80.9874114990234	-7.54867792129517	-7.53860807418823	-0.0165892094373703	0.00873538758605719	-0.0126931173726916	0.0145795252174139
1333	82.2861099243164	-8.19802665710449	-7.14899873733521	-0.00425158534198999	0.00613799272105098	0.0022419011220336	0.00678734155371785
1334	81.6367568969727	-7.87335205078125	-7.01912927627563	-0.00619963090866804	0.00548864435404539	-0.0113944197073579	0.0106834331527352
1335	82.2861099243164	-8.19802665710449	-7.6684775352478	-0.0026282137259841	0.000943203864153475	-0.0581475235521793	-0.00457625929266214
1336	80.9874114990234	-8.52270030975342	-7.27886867523193	-0.00522560812532902	0.0155535480007529	-0.0747059136629105	-0.00652430532500148
1337	82.9354553222656	-8.52270030975342	-6.95419406890869	-0.00295288790948689	0.000618529506027699	-0.0260047651827335	-0.00490093370899558
1338	81.6367568969727	-7.54867792129517	-7.01912927627563	-0.00619963090866804	0.00126787810586393	-0.00587495695799589	-0.00230353930965066
1339	82.9354553222656	-7.22400331497192	-6.95419406890869	0.00906006153672934	-0.00100484199356288	-0.0211346503347158	-0.0172385573387146
1340	82.2861099243164	-7.54867792129517	-7.47367286682129	-0.00327756232582033	-0.00684897974133492	-0.0399657599627972	-0.00165419070981443
1341	82.9354553222656	-7.22400331497192	-7.73341274261475	0.00483929552137852	-0.0188619289547205	-0.0721085146069527	-0.0165892094373703
1342	84.2341537475586	-7.54867792129517	-7.60354280471802	-0.00230353930965066	-0.00977104809135199	-0.0678877532482147	-0.00425158534198999
1343	83.5848083496094	-8.52270030975342	-7.4087381362915	-3.08191010844894e-05	0.0022419011220336	-0.0354203209280968	-0.0100957229733467
1344	83.5848083496094	-7.54867792129517	-7.53860807418823	0.000618529506027699	-0.00327756232582033	-0.0350956469774246	-0.00619963090866804
1345	84.2341537475586	-8.84737491607666	-7.6684775352478	-0.00555028254166245	-0.00522560812532902	-0.0318489037454128	-0.00132951640989631
1346	82.2861099243164	-8.19802665710449	-7.4087381362915	-0.00814767740666866	0.000293855206109583	-0.023407369852066	-0.00392691092565656
1347	84.8834991455078	-8.84737491607666	-7.47367286682129	-0.00230353930965066	-0.00327756232582033	-0.00197886489331722	0.00776136433705688
1348	83.5848083496094	-8.19802665710449	-7.79834747314453	-0.0117190945893526	-0.00652430532500148	0.00354059832170606	0.00483929552137852
1349	84.2341537475586	-7.54867792129517	-7.86328220367432	-0.00392691092565656	-0.00944637414067984	0.0230210572481155	0.00776136433705688
1350	82.2861099243164	-7.22400331497192	-7.86328220367432	0.00451462110504508	-0.00360223650932312	0.0155535480007529	0.00581331877037883
1351	84.2341537475586	-7.87335205078125	-7.6684775352478	-0.00490093370899558	0.01100810803473	0.00159255252219737	-0.000355493422830477
1352	84.2341537475586	-8.19802665710449	-7.27886867523193	-0.0100957229733467	0.0106834331527352	-0.00587495695799589	0.00483929552137852
1353	82.9354553222656	-8.52270030975342	-7.6684775352478	-0.00457625929266214	-0.00847235135734081	0.0213976856321096	0.00646266713738441
1354	81.6367568969727	-7.54867792129517	-7.99315214157104	-0.0026282137259841	-0.00717365415766835	0.0123068047687411	-0.00295288790948689
1355	82.9354553222656	-8.52270030975342	-7.53860807418823	0.00483929552137852	-0.00165419070981443	0.0412028171122074	0.0022419011220336
1356	81.6367568969727	-7.54867792129517	-8.05808639526367	0.000943203864153475	-0.00165419070981443	0.0132808275520802	-0.00749832857400179
1357	84.2341537475586	-8.52270030975342	-7.34380340576172	0.00256657530553639	-0.000355493422830477	-0.0347709693014622	-0.00230353930965066
1358	84.2341537475586	-8.52270030975342	-7.34380340576172	-3.08191010844894e-05	0.00321592413820326	-0.0526280589401722	-0.00652430532500148
1359	84.8834991455078	-8.19802665710449	-7.79834747314453	0.000293855206109583	0.000618529506027699	-0.0597708933055401	-3.08191010844894e-05
1360	83.5848083496094	-7.87335205078125	-7.79834747314453	0.00321592413820326	-0.00944637414067984	-0.0240567177534103	-0.00944637414067984
1361	82.9354553222656	-9.1720495223999	-7.6684775352478	-0.00230353930965066	-0.00100484199356288	-3.08191010844894e-05	-0.0159398596733809
1362	82.9354553222656	-9.1720495223999	-7.21393346786499	-0.00100484199356288	-0.0100957229733467	0.00418994715437293	-0.00425158534198999
1363	82.9354553222656	-8.84737491607666	-7.21393346786499	0.00483929552137852	-0.00230353930965066	0.0113327819854021	-0.00100484199356288
1364	82.2861099243164	-7.87335205078125	-7.4087381362915	0.00808603875339031	-0.0331475995481014	0.0373067259788513	-0.0123684434220195
1365	82.2861099243164	-7.54867792129517	-7.73341274261475	0.00289124972186983	-0.0331475995481014	0.0606832765042782	0.00354059832170606
1366	85.5328521728516	-8.84737491607666	-7.47367286682129	0.020423661917448	-0.0292515084147453	0.0707481801509857	0.000943203864153475
1367	82.2861099243164	-8.19802665710449	-7.53860807418823	-0.00197886489331722	-0.0279528107494116	0.0759429708123207	0.00613799272105098
1368	82.9354553222656	-9.82139778137207	-7.60354280471802	-0.00295288790948689	-0.0182125810533762	0.0782156884670258	0.00451462110504508
1369	84.8834991455078	-9.49672412872314	-7.21393346786499	0.0116574559360743	-0.0162645354866982	0.0866572186350822	0.00126787810586393
1370	84.8834991455078	-9.49672412872314	-7.08406400680542	-0.00100484199356288	-0.0169138833880424	0.0558131635189056	-0.000355493422830477
1371	84.2341537475586	-10.1460723876953	-7.47367286682129	-0.00100484199356288	-0.00749832857400179	-0.0133424662053585	0.000943203864153475
1372	82.9354553222656	-10.1460723876953	-7.6684775352478	-0.0026282137259841	-0.00100484199356288	-0.0935370251536369	0.00191722682211548
1373	82.2861099243164	-9.1720495223999	-7.73341274261475	-0.00555028254166245	-0.00944637414067984	-0.0844461396336555	0.0022419011220336
1374	84.8834991455078	-10.7954206466675	-7.6684775352478	-0.00100484199356288	-0.00230353930965066	-0.0360696688294411	0.0022419011220336
1375	84.2341537475586	-10.4707469940186	-7.6684775352478	-0.00977104809135199	0.00548864435404539	-0.0328229255974293	-0.00327756232582033
1376	82.9354553222656	-10.7954206466675	-7.21393346786499	-0.00100484199356288	0.0162028968334198	-0.0266541130840778	-0.00847235135734081
1377	83.5848083496094	-10.4707469940186	-8.05808639526367	-0.0104203969240189	0.0246444288641214	-0.0204853005707264	-3.08191010844894e-05
1378	81.6367568969727	-9.49672412872314	-7.60354280471802	-0.00619963090866804	0.0252937767654657	-0.00749832857400179	-0.00425158534198999
1379	82.9354553222656	-9.82139778137207	-7.6684775352478	-0.00100484199356288	0.0259431265294552	-0.0201606266200542	-0.00587495695799589
1380	82.2861099243164	-9.49672412872314	-7.73341274261475	-0.00717365415766835	0.0181509424000978	-0.0123684434220195	-0.00392691092565656
1381	82.9354553222656	-9.82139778137207	-7.6684775352478	-0.00425158534198999	0.0223717093467712	-0.00619963090866804	-0.0172385573387146
1382	84.2341537475586	-9.1720495223999	-7.60354280471802	-0.00132951640989631	0.0210730116814375	-0.00977104809135199	-0.0100957229733467
1383	85.5328521728516	-10.4707469940186	-7.73341274261475	-3.08191010844894e-05	0.0233457311987877	-0.0130177913233638	-0.00360223650932312
1384	82.9354553222656	-8.84737491607666	-7.79834747314453	0.0262678004801273	0.0314625911414623	-0.00717365415766835	-0.00652430532500148
1385	84.2341537475586	-9.49672412872314	-7.60354280471802	-0.00197886489331722	0.0191249661147594	0.0265924744307995	-0.00165419070981443
1386	82.9354553222656	-9.82139778137207	-7.27886867523193	0.0158782228827477	0.0259431265294552	0.0226963832974434	0.000293855206109583
1387	84.8834991455078	-9.1720495223999	-7.34380340576172	-0.00522560812532902	0.0246444288641214	0.0113327819854021	0.00873538758605719
1388	82.9354553222656	-8.52270030975342	-7.27886867523193	0.00418994715437293	0.0191249661147594	-0.0149658378213644	0.00516396993771195
1389	84.2341537475586	-9.1720495223999	-7.6684775352478	0.00808603875339031	0.0265924744307995	-0.0568488240242004	-0.00295288790948689
1390	82.2861099243164	-8.52270030975342	-7.9282169342041	-0.000680167751852423	0.0171769186854362	-0.0513293594121933	0.00938473641872406
1391	83.5848083496094	-8.84737491607666	-7.73341274261475	0.000943203864153475	0.0295145437121391	-0.0273034609854221	0.00906006153672934
1392	82.9354553222656	-8.19802665710449	-7.6684775352478	-0.00587495695799589	0.0236704051494598	-0.00977104809135199	0.00906006153672934
1393	84.2341537475586	-10.1460723876953	-7.14899873733521	-0.0110697457566857	0.01847561635077	0.00548864435404539	0.00808603875339031
1394	82.9354553222656	-9.49672412872314	-7.08406400680542	-0.0026282137259841	0.01100810803473	0.00873538758605719	0.00516396993771195
1395	82.9354553222656	-10.1460723876953	-7.73341274261475	0.00126787810586393	-0.0117190945893526	0.020423661917448	0.00321592413820326
1396	80.9874114990234	-8.52270030975342	-7.99315214157104	-0.00555028254166245	-0.017887907102704	0.0217223595827818	0.00743668992072344
1397	82.2861099243164	-10.1460723876953	-7.4087381362915	-0.0120437685400248	-0.0182125810533762	0.0136055024340749	0.00516396993771195
1398	80.9874114990234	-9.49672412872314	-7.86328220367432	-0.0133424662053585	-0.0100957229733467	0.0113327819854021	-0.00295288790948689
1399	79.6887130737305	-8.84737491607666	-7.4087381362915	0.000618529506027699	-0.0165892094373703	0.000943203864153475	-0.00165419070981443
1400	80.3380584716797	-8.52270030975342	-7.6684775352478	-0.0107450718060136	-0.0224333461374044	0.0200989879667759	-0.00457625929266214
1401	80.3380584716797	-8.84737491607666	-7.73341274261475	-0.0026282137259841	-0.00684897974133492	-0.0026282137259841	0.000618529506027699
1402	82.9354553222656	-9.1720495223999	-7.53860807418823	-0.00327756232582033	-0.000355493422830477	-0.0217839982360601	0.00386527273803949
1403	82.2861099243164	-9.82139778137207	-7.34380340576172	-0.00749832857400179	-0.00782300252467394	-0.0182125810533762	-0.00847235135734081
1404	82.9354553222656	-8.84737491607666	-7.47367286682129	0.00483929552137852	-0.0136671401560307	-0.0250307414680719	-0.00132951640989631
1405	82.9354553222656	-10.1460723876953	-7.14899873733521	-0.00100484199356288	-0.0026282137259841	-0.0354203209280968	-3.08191010844894e-05
1406	82.2861099243164	-8.84737491607666	-7.53860807418823	0.00256657530553639	-0.00165419070981443	-0.0454852245748043	0.0106834331527352
1407	84.2341537475586	-10.1460723876953	-7.4087381362915	-0.00619963090866804	0.00483929552137852	-0.0386670641601086	0.00841071270406246
1408	84.8834991455078	-9.82139778137207	-7.73341274261475	-0.00360223650932312	-0.00749832857400179	-3.08191010844894e-05	0.0288651939481497
1409	82.9354553222656	-8.84737491607666	-8.12302207946777	-3.08191010844894e-05	0.000293855206109583	0.0269171483814716	0.00646266713738441
1410	82.9354553222656	-9.1720495223999	-7.86328220367432	0.00256657530553639	0.00548864435404539	0.0541897900402546	0.01100810803473
1411	84.2341537475586	-9.1720495223999	-7.4087381362915	0.00386527273803949	0.00678734155371785	0.0515923984348774	0.011982130818069
1412	84.2341537475586	-10.1460723876953	-7.4087381362915	0.00126787810586393	0.0022419011220336	0.0460729338228703	0.000293855206109583
1413	84.2341537475586	-9.49672412872314	-7.53860807418823	0.00126787810586393	-0.00132951640989631	0.011982130818069	0.0272418223321438
1414	82.9354553222656	-9.1720495223999	-7.86328220367432	0.00581331877037883	-0.00230353930965066	0.0262678004801273	0.0152288740500808
1415	82.9354553222656	-8.52270030975342	-7.53860807418823	-0.00100484199356288	-0.00165419070981443	0.0392547734081745	0.00159255252219737
1416	82.9354553222656	-8.84737491607666	-7.53860807418823	-0.00360223650932312	0.00418994715437293	-0.0182125810533762	0.00548864435404539
1417	82.9354553222656	-8.19802665710449	-7.4087381362915	0.00516396993771195	-0.00392691092565656	-0.0406151078641415	0.00581331877037883
1418	84.2341537475586	-10.1460723876953	-7.53860807418823	0.00548864435404539	-0.00132951640989631	-0.0143164889886975	0.00256657530553639
1419	84.2341537475586	-9.49672412872314	-7.6684775352478	0.00483929552137852	-0.000355493422830477	0.00289124972186983	-0.00555028254166245
1420	84.2341537475586	-10.1460723876953	-7.6684775352478	-0.00490093370899558	-0.0201606266200542	0.029189869761467	-0.000680167751852423
1421	83.5848083496094	-9.49672412872314	-7.73341274261475	0.0126314787194133	-0.0100957229733467	0.0321119390428066	-0.00717365415766835
1422	84.2341537475586	-10.1460723876953	-7.4087381362915	-0.00132951640989631	-0.000355493422830477	0.0428261905908585	0.00354059832170606
1423	82.9354553222656	-9.1720495223999	-7.47367286682129	-0.00360223650932312	-0.0133424662053585	0.0386054255068302	-0.00847235135734081
1424	84.2341537475586	-9.82139778137207	-7.73341274261475	0.0155535480007529	-0.0172385573387146	0.0353586822748184	0.00256657530553639
1425	82.9354553222656	-9.1720495223999	-7.9282169342041	0.00516396993771195	-0.00197886489331722	0.01100810803473	-0.00327756232582033
1426	84.2341537475586	-9.82139778137207	-8.12302207946777	0.0142548503354192	-0.00652430532500148	0.0178262684494257	0.00548864435404539
1427	82.2861099243164	-9.49672412872314	-7.60354280471802	0.00808603875339031	-0.00230353930965066	0.0548391379415989	0.0100340843200684
1428	82.9354553222656	-10.1460723876953	-7.27886867523193	0.00256657530553639	-0.00100484199356288	0.0207483377307653	0.0103587592020631
1429	84.8834991455078	-10.1460723876953	-7.01912927627563	0.0022419011220336	0.00938473641872406	0.0178262684494257	0.00808603875339031
1430	84.2341537475586	-10.4707469940186	-7.47367286682129	0.00321592413820326	0.011982130818069	-0.00847235135734081	0.00516396993771195
1431	84.8834991455078	-10.1460723876953	-7.60354280471802	0.00516396993771195	0.0272418223321438	-0.0376930385828018	0.00159255252219737
1432	82.2861099243164	-9.1720495223999	-7.9282169342041	-0.00717365415766835	0.0269171483814716	-0.0620436146855354	0.00613799272105098
1433	83.5848083496094	-9.1720495223999	-7.53860807418823	-0.00587495695799589	0.0239950809627771	-0.117562919855118	0.0113327819854021
1434	83.5848083496094	-9.82139778137207	-7.27886867523193	0.00613799272105098	0.00970941036939621	-0.0997058376669884	-0.0026282137259841
1435	83.5848083496094	-9.49672412872314	-7.53860807418823	-0.00100484199356288	-0.00295288790948689	-0.0539267547428608	0.0022419011220336
1436	84.8834991455078	-10.4707469940186	-7.86328220367432	0.000943203864153475	0.00418994715437293	-0.00782300252467394	-0.00684897974133492
1437	84.2341537475586	-10.1460723876953	-7.73341274261475	0.00159255252219737	0.000618529506027699	0.01100810803473	0.00256657530553639
1438	83.5848083496094	-9.49672412872314	-7.47367286682129	-0.00230353930965066	-0.00977104809135199	0.0769169926643372	-0.00165419070981443
1439	84.8834991455078	-11.444769859314	-7.34380340576172	0.00743668992072344	-0.0393164120614529	0.118475303053856	-0.00230353930965066
1440	84.8834991455078	-11.444769859314	-7.21393346786499	-0.0026282137259841	-0.0519787110388279	0.142501205205917	-0.0110697457566857
1441	84.2341537475586	-11.444769859314	-7.21393346786499	0.0230210572481155	-0.0383423902094364	0.138280436396599	-0.00912170019000769
1442	83.5848083496094	-9.82139778137207	-7.6684775352478	-0.000355493422830477	-0.0331475995481014	0.0957481041550636	-0.0113944197073579
1443	84.2341537475586	-10.4707469940186	-7.6684775352478	0.000943203864153475	-0.0286021586507559	0.0275664981454611	-0.00684897974133492
1444	84.8834991455078	-11.1200952529907	-7.47367286682129	0.00808603875339031	-0.0133424662053585	-0.0110697457566857	-0.00717365415766835
1445	85.5328521728516	-10.4707469940186	-7.73341274261475	0.0239950809627771	-0.0162645354866982	-0.0117190945893526	-0.000680167751852423
1446	86.1821975708008	-10.7954206466675	-7.47367286682129	-0.00457625929266214	-0.0208099745213985	-0.090614952147007	-0.00392691092565656
1447	83.5848083496094	-10.1460723876953	-7.6684775352478	-0.0026282137259841	-0.00230353930965066	-0.227302849292755	0.00386527273803949
1448	83.5848083496094	-9.82139778137207	-7.6684775352478	-0.0104203969240189	0.00418994715437293	-0.213666528463364	0.00743668992072344
1449	83.5848083496094	-9.49672412872314	-7.60354280471802	0.00418994715437293	0.0022419011220336	-0.159121230244637	0.00126787810586393
1450	84.8834991455078	-9.1720495223999	-7.6684775352478	-0.00490093370899558	0.00970941036939621	-0.0837967917323112	0.00418994715437293
1451	83.5848083496094	-9.49672412872314	-7.53860807418823	-0.00457625929266214	0.0301638916134834	-0.0471085943281651	0.00386527273803949
1452	84.8834991455078	-9.49672412872314	-7.27886867523193	-0.0133424662053585	0.0337353087961674	-0.0386670641601086	-0.00197886489331722
1453	84.8834991455078	-10.4707469940186	-7.34380340576172	-0.000355493422830477	0.0337353087961674	-0.0308748781681061	0.00808603875339031
1454	86.1821975708008	-10.1460723876953	-6.88925933837891	-0.00652430532500148	0.0269171483814716	-0.0324982516467571	0.00321592413820326
1455	85.5328521728516	-9.82139778137207	-7.08406400680542	-0.00392691092565656	0.0330859608948231	-0.0315242260694504	-0.00490093370899558
1456	85.5328521728516	-10.1460723876953	-7.34380340576172	0.00159255252219737	0.0389300994575024	-0.02697878703475	-0.00457625929266214
1457	84.2341537475586	-10.1460723876953	-7.27886867523193	-0.00652430532500148	0.0324366129934788	-0.0120437685400248	-0.00425158534198999
1458	83.5848083496094	-9.1720495223999	-7.60354280471802	-0.00879702530801296	0.0347093306481838	-0.0139918150380254	-0.00165419070981443
1459	82.2861099243164	-9.1720495223999	-7.86328220367432	0.000943203864153475	0.020423661917448	-0.00684897974133492	-0.00652430532500148
1460	82.9354553222656	-9.49672412872314	-7.9282169342041	-0.00132951640989631	0.00743668992072344	0.00646266713738441	-0.00749832857400179
1461	81.6367568969727	-9.1720495223999	-7.86328220367432	0.00126787810586393	0.00906006153672934	0.0304885655641556	0.000618529506027699
1462	80.9874114990234	-9.49672412872314	-7.53860807418823	-0.0172385573387146	0.0022419011220336	0.0739949271082878	-0.0026282137259841
1463	82.2861099243164	-9.82139778137207	-7.4087381362915	-0.00587495695799589	-0.00652430532500148	0.0954234302043915	-0.0026282137259841
1464	79.0393676757813	-9.49672412872314	-7.34380340576172	-0.00652430532500148	-0.0110697457566857	0.0519170723855495	-0.00944637414067984
1465	82.2861099243164	-9.82139778137207	-7.34380340576172	-0.00619963090866804	-0.00327756232582033	-0.0279528107494116	-0.00555028254166245
1466	79.6887130737305	-9.1720495223999	-7.6684775352478	-0.0113944197073579	-0.00944637414067984	-0.0824980959296227	0.00516396993771195
1467	82.2861099243164	-10.1460723876953	-7.60354280471802	-0.00782300252467394	-0.0195112787187099	-0.090614952147007	0.00483929552137852
1468	82.9354553222656	-10.1460723876953	-7.73341274261475	-0.0107450718060136	-0.0227580219507217	-0.0260047651827335	0.0022419011220336
1469	80.9874114990234	-9.49672412872314	-7.53860807418823	-0.00717365415766835	-0.00944637414067984	-0.00782300252467394	-0.00197886489331722
1470	81.6367568969727	-8.52270030975342	-7.21393346786499	-0.00814767740666866	0.013930176384747	0.00386527273803949	0.00646266713738441
1471	81.6367568969727	-8.52270030975342	-7.60354280471802	-0.00100484199356288	0.00873538758605719	0.00646266713738441	-0.00360223650932312
1472	84.2341537475586	-9.82139778137207	-7.86328220367432	-0.0026282137259841	0.0168522447347641	-0.0026282137259841	0.0022419011220336
1473	84.2341537475586	-9.82139778137207	-7.4087381362915	-0.00619963090866804	0.0126314787194133	-0.0162645354866982	-0.000680167751852423
1474	82.9354553222656	-9.1720495223999	-7.6684775352478	0.00191722682211548	-3.08191010844894e-05	-0.0324982516467571	-0.000680167751852423
1475	84.8834991455078	-10.1460723876953	-7.21393346786499	0.00873538758605719	-0.00652430532500148	-0.00295288790948689	-0.00132951640989631
1476	82.2861099243164	-8.84737491607666	-7.27886867523193	0.000943203864153475	-0.0195112787187099	0.0389300994575024	-0.00327756232582033
1477	85.5328521728516	-10.1460723876953	-7.47367286682129	0.00418994715437293	0.00678734155371785	0.0506183728575706	-0.00977104809135199
1478	83.5848083496094	-10.1460723876953	-7.79834747314453	0.000293855206109583	-0.0149658378213644	0.0486703291535378	0.000293855206109583
1479	84.8834991455078	-9.1720495223999	-7.6684775352478	0.00354059832170606	-0.0221086721867323	0.060358602553606	-0.00555028254166245
1480	82.2861099243164	-8.84737491607666	-7.86328220367432	-0.00652430532500148	-0.0243813935667276	0.0675014406442642	-0.0107450718060136
1481	85.5328521728516	-9.49672412872314	-7.73341274261475	0.00354059832170606	-0.0117190945893526	0.0593845807015896	-0.00847235135734081
1482	83.5848083496094	-9.49672412872314	-7.47367286682129	0.000293855206109583	0.00386527273803949	0.0269171483814716	-0.00619963090866804
1483	82.2861099243164	-9.82139778137207	-7.86328220367432	-0.00490093370899558	0.00873538758605719	-0.0458098985254765	-0.00230353930965066
1484	82.2861099243164	-8.52270030975342	-8.05808639526367	0.000293855206109583	0.00808603875339031	-0.0743812397122383	-0.0143164889886975
1485	82.9354553222656	-9.49672412872314	-7.60354280471802	0.00451462110504508	0.00613799272105098	-0.0549007803201675	-0.00652430532500148
1486	82.9354553222656	-8.84737491607666	-8.12302207946777	0.00159255252219737	0.00386527273803949	-0.0613942667841911	0.000618529506027699
1487	84.2341537475586	-9.1720495223999	-7.47367286682129	0.00483929552137852	0.0116574559360743	-0.0474332682788372	0.00386527273803949
1488	84.8834991455078	-9.49672412872314	-7.6684775352478	-0.000355493422830477	0.00418994715437293	-0.0130177913233638	0.00126787810586393
1489	83.5848083496094	-10.1460723876953	-7.9282169342041	-0.00230353930965066	0.00418994715437293	0.00451462110504508	0.00451462110504508
1490	84.8834991455078	-9.49672412872314	-7.9282169342041	0.00386527273803949	0.0158782228827477	0.0116574559360743	-0.00165419070981443
1491	84.8834991455078	-10.1460723876953	-7.86328220367432	-0.00230353930965066	0.020423661917448	0.0337353087961674	-0.00457625929266214
1492	84.8834991455078	-10.1460723876953	-7.60354280471802	-0.00132951640989631	0.0123068047687411	0.0470469556748867	-0.00327756232582033
1493	83.5848083496094	-8.84737491607666	-7.86328220367432	-0.00197886489331722	0.0145795252174139	0.0496443510055542	0.00354059832170606
1494	84.8834991455078	-10.1460723876953	-7.4087381362915	0.00386527273803949	-0.00197886489331722	0.0509430468082428	0.000943203864153475
1495	82.9354553222656	-8.84737491607666	-7.73341274261475	-0.00132951640989631	-0.00814767740666866	0.0522417463362217	-0.00619963090866804
1496	85.5328521728516	-9.82139778137207	-7.79834747314453	0.00159255252219737	-0.00944637414067984	0.0421768426895142	-0.0100957229733467
1497	82.9354553222656	-8.84737491607666	-7.73341274261475	-0.00100484199356288	0.00159255252219737	-0.0126931173726916	-0.0100957229733467
1498	84.2341537475586	-10.1460723876953	-7.47367286682129	-0.00717365415766835	0.00581331877037883	-0.0532774068415165	-0.00912170019000769
1499	85.5328521728516	-9.82139778137207	-7.21393346786499	0.000943203864153475	-0.00652430532500148	-0.0451605506241322	-0.00360223650932312
1500	86.1821975708008	-10.4707469940186	-7.08406400680542	0.00711201597005129	-0.0191866029053926	-0.000355493422830477	-0.0107450718060136
1501	84.2341537475586	-9.82139778137207	-7.6684775352478	-0.00782300252467394	-0.0295761823654175	-0.0136671401560307	-0.0185372550040483
1502	84.2341537475586	-10.1460723876953	-7.73341274261475	-0.00165419070981443	-0.0318489037454128	-0.0143164889886975	-0.00684897974133492
1503	84.8834991455078	-8.84737491607666	-7.86328220367432	-0.00522560812532902	-0.032173577696085	0.01847561635077	-0.00749832857400179
1504	84.8834991455078	-10.1460723876953	-7.27886867523193	-0.00132951640989631	-0.0198359526693821	0.0106834331527352	-0.0107450718060136
1505	83.5848083496094	-9.1720495223999	-7.34380340576172	0.000618529506027699	0.00483929552137852	-0.0117190945893526	-0.00619963090866804
1506	84.8834991455078	-10.7954206466675	-6.95419406890869	-0.00782300252467394	-0.00587495695799589	-0.0445111989974976	0.000293855206109583
1507	83.5848083496094	-9.82139778137207	-7.79834747314453	-0.00782300252467394	-0.000680167751852423	-0.0149658378213644	0.00386527273803949
1508	84.2341537475586	-10.1460723876953	-7.73341274261475	-0.000355493422830477	0.00418994715437293	0.00581331877037883	0.00613799272105098
1509	84.2341537475586	-10.1460723876953	-7.27886867523193	0.000943203864153475	-3.08191010844894e-05	0.020423661917448	0.00516396993771195
1510	84.2341537475586	-11.1200952529907	-7.47367286682129	-3.08191010844894e-05	-0.00197886489331722	0.0262678004801273	-0.00132951640989631
1511	84.8834991455078	-10.1460723876953	-7.60354280471802	-0.000355493422830477	0.00743668992072344	0.0220470335334539	0.000293855206109583
1512	84.2341537475586	-9.49672412872314	-7.53860807418823	0.00256657530553639	0.00678734155371785	-0.000355493422830477	0.00516396993771195
1513	86.1821975708008	-11.1200952529907	-7.47367286682129	0.00159255252219737	0.00159255252219737	-0.0324982516467571	0.00581331877037883
1514	85.5328521728516	-10.4707469940186	-7.6684775352478	0.0022419011220336	-0.00847235135734081	0.0145795252174139	-0.00100484199356288
1515	84.2341537475586	-9.1720495223999	-7.99315214157104	-0.00360223650932312	-0.00717365415766835	0.0220470335334539	-0.00425158534198999
1516	84.2341537475586	-9.82139778137207	-7.60354280471802	-0.00490093370899558	-0.00360223650932312	0.0450989119708538	-0.0130177913233638
1517	84.2341537475586	-9.1720495223999	-7.34380340576172	0.00159255252219737	0.00386527273803949	0.0327612869441509	-0.00327756232582033
1518	83.5848083496094	-8.84737491607666	-7.4087381362915	-0.00165419070981443	-0.00327756232582033	-0.00230353930965066	-0.00587495695799589
1519	83.5848083496094	-9.49672412872314	-7.47367286682129	-0.00457625929266214	0.000293855206109583	-3.08191010844894e-05	-0.00360223650932312
1520	84.8834991455078	-9.1720495223999	-7.73341274261475	0.00646266713738441	-0.00100484199356288	-0.023407369852066	-0.00555028254166245
1521	83.5848083496094	-8.84737491607666	-7.79834747314453	-0.0026282137259841	0.00191722682211548	-0.0487319678068161	-0.0107450718060136
1522	82.2861099243164	-7.87335205078125	-7.79834747314453	-0.00230353930965066	0.00483929552137852	-0.0600955672562122	-0.00522560812532902
1523	82.2861099243164	-8.19802665710449	-7.47367286682129	0.000618529506027699	0.01847561635077	-0.0428878292441368	-0.00295288790948689
1524	82.9354553222656	-8.84737491607666	-7.21393346786499	0.00841071270406246	0.0197743140161037	-0.0120437685400248	-0.00457625929266214
1525	84.2341537475586	-9.49672412872314	-7.79834747314453	-0.00425158534198999	0.0249691028147936	-0.0139918150380254	-0.000355493422830477
1526	81.6367568969727	-8.52270030975342	-7.47367286682129	0.00938473641872406	0.0152288740500808	0.00191722682211548	0.00256657530553639
1527	82.9354553222656	-9.49672412872314	-7.53860807418823	0.0106834331527352	0.0217223595827818	0.00938473641872406	0.00743668992072344
1528	80.9874114990234	-7.54867792129517	-7.47367286682129	0.00126787810586393	0.0145795252174139	0.0259431265294552	-0.000355493422830477
1529	79.6887130737305	-7.22400331497192	-7.47367286682129	0.0197743140161037	0.01100810803473	0.0213976856321096	0.00613799272105098
1530	80.3380584716797	-7.22400331497192	-7.73341274261475	-3.08191010844894e-05	0.0113327819854021	0.0285405199974775	0.00256657530553639
1531	79.6887130737305	-7.87335205078125	-7.99315214157104	-0.00619963090866804	0.0175015944987535	0.00646266713738441	0.00678734155371785
1532	82.2861099243164	-8.84737491607666	-7.6684775352478	-0.00295288790948689	0.0123068047687411	-0.00327756232582033	0.00548864435404539
1533	82.2861099243164	-8.84737491607666	-7.34380340576172	0.00256657530553639	0.00970941036939621	0.00386527273803949	0.00743668992072344
1534	81.6367568969727	-7.54867792129517	-7.53860807418823	0.000293855206109583	0.00483929552137852	-0.00522560812532902	0.00386527273803949
1535	82.9354553222656	-8.84737491607666	-7.08406400680542	0.00548864435404539	0.00256657530553639	-0.00782300252467394	-0.00425158534198999
1536	81.6367568969727	-7.87335205078125	-7.4087381362915	-0.00100484199356288	0.0149041991680861	0.029189869761467	-0.00425158534198999
1537	83.5848083496094	-8.84737491607666	-7.47367286682129	0.0207483377307653	0.0158782228827477	0.0269171483814716	0.000618529506027699
1538	84.2341537475586	-7.87335205078125	-7.60354280471802	-0.00327756232582033	0.00581331877037883	0.0723715499043465	-0.00522560812532902
1539	81.6367568969727	-7.54867792129517	-7.6684775352478	0.000618529506027699	0.0022419011220336	0.084059827029705	0.00581331877037883
1540	82.9354553222656	-7.54867792129517	-7.86328220367432	0.0132808275520802	-0.0159398596733809	0.093475379049778	-0.00522560812532902
1541	82.9354553222656	-6.89932918548584	-7.53860807418823	0.00678734155371785	-0.0169138833880424	0.0321119390428066	-3.08191010844894e-05
1542	83.5848083496094	-7.54867792129517	-7.73341274261475	0.0155535480007529	-0.0152905117720366	-0.0850954875349998	0.00386527273803949
1543	83.5848083496094	-8.19802665710449	-7.53860807418823	-0.0100957229733467	-0.0110697457566857	-0.161069288849831	-0.00619963090866804
1544	83.5848083496094	-7.87335205078125	-7.73341274261475	-0.00490093370899558	-0.0256800893694162	-0.0805500522255898	-0.00230353930965066
1545	83.5848083496094	-8.19802665710449	-7.79834747314453	-0.00425158534198999	-0.0136671401560307	-0.000680167751852423	-0.00100484199356288
1546	82.2861099243164	-7.22400331497192	-7.99315214157104	-0.0133424662053585	-0.0123684434220195	0.0486703291535378	0.0113327819854021
1547	84.2341537475586	-7.87335205078125	-7.47367286682129	-0.00295288790948689	-0.0123684434220195	0.0165275707840919	0.0155535480007529
1548	85.5328521728516	-8.19802665710449	-7.79834747314453	-0.00619963090866804	-0.00879702530801296	0.0438002124428749	0.0152288740500808
1549	84.2341537475586	-7.87335205078125	-7.99315214157104	-0.00360223650932312	-0.00587495695799589	0.0304885655641556	0.00386527273803949
1550	84.8834991455078	-8.19802665710449	-7.99315214157104	0.00711201597005129	0.00613799272105098	0.00386527273803949	0.00451462110504508
1551	85.5328521728516	-7.54867792129517	-7.9282169342041	-0.00847235135734081	0.0165275707840919	-0.0529527328908443	0.0152288740500808
1552	84.2341537475586	-8.19802665710449	-7.6684775352478	-0.0026282137259841	0.0162028968334198	-0.0883422344923019	0.0106834331527352
1553	82.9354553222656	-7.22400331497192	-7.60354280471802	-0.000355493422830477	0.0155535480007529	-0.11042008548975	-0.00165419070981443
1554	84.8834991455078	-8.19802665710449	-7.73341274261475	-0.00684897974133492	0.00483929552137852	-0.108472041785717	0.00483929552137852
1555	85.5328521728516	-8.52270030975342	-7.86328220367432	0.00159255252219737	-0.00230353930965066	-0.0708098188042641	-0.00425158534198999
1556	83.5848083496094	-6.89932918548584	-7.9282169342041	0.0022419011220336	0.00321592413820326	-0.0172385573387146	-0.00782300252467394
1557	84.2341537475586	-7.87335205078125	-7.73341274261475	-0.000355493422830477	-0.00847235135734081	0.0347093306481838	-0.00100484199356288
1558	84.8834991455078	-7.87335205078125	-7.6684775352478	0.00191722682211548	0.000943203864153475	0.0626313239336014	-0.000355493422830477
1559	84.2341537475586	-7.87335205078125	-7.60354280471802	0.00938473641872406	-0.00555028254166245	0.0353586822748184	0.00191722682211548
1560	84.8834991455078	-7.22400331497192	-7.86328220367432	-3.08191010844894e-05	-0.0191866029053926	-0.0652903541922569	-0.00977104809135199
1561	85.5328521728516	-8.19802665710449	-7.79834747314453	0.00483929552137852	0.000618529506027699	-0.106848672032356	-0.00360223650932312
1562	84.8834991455078	-8.19802665710449	-7.47367286682129	0.00646266713738441	-0.00490093370899558	-0.0516540370881557	0.0022419011220336
1563	84.8834991455078	-8.84737491607666	-7.47367286682129	0.013930176384747	-0.00197886489331722	-0.0454852245748043	0.0022419011220336
1564	82.2861099243164	-6.89932918548584	-7.01912927627563	0.0168522447347641	0.000293855206109583	-0.0110697457566857	0.000943203864153475
1565	83.5848083496094	-7.54867792129517	-6.75938940048218	0.00516396993771195	0.00808603875339031	-0.0026282137259841	-0.00457625929266214
1566	84.2341537475586	-7.87335205078125	-7.60354280471802	0.000293855206109583	0.0200989879667759	-0.00360223650932312	0.00289124972186983
1567	83.5848083496094	-7.87335205078125	-7.79834747314453	-0.00522560812532902	0.00743668992072344	-0.0266541130840778	0.00548864435404539
1568	83.5848083496094	-8.19802665710449	-7.53860807418823	0.00418994715437293	0.00938473641872406	0.0165275707840919	0.0022419011220336
1569	86.1821975708008	-8.84737491607666	-7.6684775352478	0.00126787810586393	0.00256657530553639	0.0308132413774729	0.00354059832170606
1570	84.8834991455078	-9.1720495223999	-7.47367286682129	-0.000355493422830477	0.00808603875339031	0.031137915328145	0.000618529506027699
1571	84.8834991455078	-9.1720495223999	-7.27886867523193	-0.00197886489331722	0.000618529506027699	0.0152288740500808	0.00418994715437293
1572	82.9354553222656	-8.19802665710449	-7.86328220367432	-0.00587495695799589	-0.00522560812532902	0.0223717093467712	0.00321592413820326
1573	84.2341537475586	-8.52270030975342	-7.73341274261475	-0.00555028254166245	-0.00587495695799589	0.00354059832170606	0.00354059832170606
1574	86.8315505981445	-8.84737491607666	-7.47367286682129	-0.0026282137259841	-0.0367190167307854	0.0197743140161037	0.000293855206109583
1575	82.9354553222656	-8.52270030975342	-7.73341274261475	-0.000355493422830477	-0.0308748781681061	0.0334106348454952	-0.00847235135734081
1576	84.8834991455078	-9.49672412872314	-7.86328220367432	-0.000680167751852423	-0.00977104809135199	0.0399041213095188	0.000293855206109583
1577	82.9354553222656	-8.19802665710449	-7.21393346786499	-0.00392691092565656	0.00289124972186983	0.0259431265294552	0.000293855206109583
1578	84.2341537475586	-9.1720495223999	-7.53860807418823	-0.00490093370899558	0.00256657530553639	0.0178262684494257	-0.00425158534198999
1579	84.8834991455078	-9.1720495223999	-7.47367286682129	-0.00749832857400179	0.0123068047687411	0.0200989879667759	0.00386527273803949
1580	85.5328521728516	-8.52270030975342	-7.79834747314453	-0.00100484199356288	-0.00327756232582033	0.020423661917448	-0.0104203969240189
1581	84.2341537475586	-8.52270030975342	-7.6684775352478	-0.0104203969240189	-0.00197886489331722	0.0217223595827818	-0.00522560812532902
1582	85.5328521728516	-8.52270030975342	-7.53860807418823	0.00159255252219737	0.00418994715437293	0.0285405199974775	-3.08191010844894e-05
1583	82.2861099243164	-7.22400331497192	-7.6684775352478	-0.00555028254166245	-0.000680167751852423	0.0132808275520802	0.00256657530553639
1584	84.8834991455078	-8.19802665710449	-7.6684775352478	0.00354059832170606	-0.00165419070981443	0.00581331877037883	-0.00197886489331722
1585	82.9354553222656	-7.22400331497192	-7.9282169342041	0.00354059832170606	-3.08191010844894e-05	0.00906006153672934	-0.0026282137259841
1586	84.8834991455078	-7.87335205078125	-7.47367286682129	-0.000355493422830477	0.000943203864153475	0.0123068047687411	-0.000355493422830477
1587	84.2341537475586	-6.57465505599976	-7.86328220367432	0.00126787810586393	-0.00230353930965066	0.00873538758605719	0.00548864435404539
1588	82.9354553222656	-7.22400331497192	-7.79834747314453	0.0162028968334198	-0.00814767740666866	0.000943203864153475	0.00548864435404539
1589	81.6367568969727	-6.57465505599976	-7.47367286682129	0.0123068047687411	-0.0107450718060136	-0.000680167751852423	0.00646266713738441
1590	82.9354553222656	-7.54867792129517	-7.86328220367432	0.0103587592020631	-0.0156151866540313	0.0467222817242146	0.000293855206109583
1591	82.2861099243164	-6.57465505599976	-7.9282169342041	0.00711201597005129	0.0158782228827477	0.0554884895682335	0.00483929552137852
1592	81.6367568969727	-7.22400331497192	-7.9282169342041	0.00776136433705688	-0.00230353930965066	0.0564625114202499	0.00938473641872406
1593	82.9354553222656	-7.54867792129517	-7.79834747314453	-0.0117190945893526	0.0116574559360743	0.0288651939481497	-0.00165419070981443
1594	81.6367568969727	-6.89932918548584	-7.6684775352478	0.00354059832170606	0.0269171483814716	0.0288651939481497	0.00548864435404539
1595	81.6367568969727	-7.54867792129517	-7.21393346786499	-0.0026282137259841	0.0278911720961332	0.0567871853709221	-0.00425158534198999
1596	80.3380584716797	-7.87335205078125	-7.53860807418823	-0.0130177913233638	0.0392547734081745	0.0551638156175613	-0.0026282137259841
1597	81.6367568969727	-7.87335205078125	-7.79834747314453	-0.0152905117720366	0.0350340083241463	0.01847561635077	-0.000680167751852423
1598	79.6887130737305	-7.22400331497192	-7.6684775352478	-0.0136671401560307	0.0382807515561581	-0.0334722734987736	0.00289124972186983
1599	80.3380584716797	-6.89932918548584	-7.4087381362915	-0.021459324285388	0.0200989879667759	-0.0172385573387146	-0.00425158534198999
1600	80.9874114990234	-7.54867792129517	-7.01912927627563	-0.0149658378213644	0.0233457311987877	0.00418994715437293	-0.0026282137259841
1601	80.9874114990234	-8.52270030975342	-7.08406400680542	-0.0117190945893526	0.0168522447347641	0.00418994715437293	-0.00555028254166245
1602	80.9874114990234	-6.24998044967651	-7.53860807418823	-0.0136671401560307	0.00743668992072344	0.0162028968334198	0.00354059832170606
1603	81.6367568969727	-6.57465505599976	-7.86328220367432	-0.00782300252467394	-0.000680167751852423	0.0243197549134493	0.00483929552137852
1604	82.9354553222656	-7.54867792129517	-7.34380340576172	-0.00522560812532902	-0.000355493422830477	-0.0175632312893867	0.0022419011220336
1605	84.2341537475586	-7.54867792129517	-7.34380340576172	0.0022419011220336	-0.0100957229733467	-0.144510895013809	-0.00230353930965066
1606	82.2861099243164	-6.24998044967651	-7.53860807418823	-0.00165419070981443	-0.00327756232582033	-0.171783536672592	0.00906006153672934
1607	84.2341537475586	-6.24998044967651	-7.14899873733521	-0.0130177913233638	-0.0133424662053585	-0.0818487480282784	0.0126314787194133
1608	83.5848083496094	-7.54867792129517	-7.4087381362915	0.000618529506027699	-0.0263294391334057	-0.0328229255974293	0.00613799272105098
1609	85.5328521728516	-7.54867792129517	-7.4087381362915	0.000943203864153475	-0.0162645354866982	-0.0191866029053926	0.00808603875339031
1610	84.2341537475586	-7.54867792129517	-7.53860807418823	0.00321592413820326	-0.00717365415766835	0.0259431265294552	0.00646266713738441
1611	84.2341537475586	-6.24998044967651	-7.60354280471802	-0.000680167751852423	-3.08191010844894e-05	0.0353586822748184	0.00418994715437293
1612	83.5848083496094	-6.24998044967651	-7.99315214157104	-0.00457625929266214	0.00841071270406246	0.0632806718349457	0.00354059832170606
1613	84.8834991455078	-7.22400331497192	-7.21393346786499	0.00678734155371785	-0.0169138833880424	0.0236704051494598	-0.00749832857400179
1614	84.2341537475586	-6.89932918548584	-7.79834747314453	0.00354059832170606	-0.0198359526693821	0.00256657530553639	0.00159255252219737
1615	84.8834991455078	-6.89932918548584	-7.9282169342041	0.00808603875339031	-0.0266541130840778	0.0327612869441509	0.00289124972186983
1616	82.2861099243164	-5.92530632019043	-8.25289154052734	0.000943203864153475	-0.0152905117720366	0.0246444288641214	-0.00944637414067984
1617	84.8834991455078	-7.87335205078125	-8.05808639526367	0.000293855206109583	-0.0110697457566857	-0.0159398596733809	-0.000680167751852423
1618	84.8834991455078	-6.57465505599976	-8.12302207946777	-0.000680167751852423	0.0100340843200684	-0.0948357209563255	-0.00165419070981443
1619	82.9354553222656	-6.24998044967651	-7.6684775352478	0.00711201597005129	0.00613799272105098	-0.195160090923309	0.000943203864153475
1620	83.5848083496094	-6.24998044967651	-8.12302207946777	0.00451462110504508	-0.00165419070981443	-0.102627903223038	-0.0143164889886975
1621	82.2861099243164	-6.57465505599976	-8.12302207946777	-0.00555028254166245	-0.00490093370899558	-0.0279528107494116	0.0022419011220336
1622	83.5848083496094	-5.92530632019043	-8.05808639526367	-0.00587495695799589	-0.00490093370899558	0.00289124972186983	-0.00490093370899558
1623	84.2341537475586	-7.22400331497192	-7.9282169342041	0.00418994715437293	0.0136055024340749	0.0197743140161037	0.00256657530553639
1624	84.8834991455078	-7.22400331497192	-7.4087381362915	-0.000355493422830477	0.00970941036939621	0.013930176384747	-0.00425158534198999
1625	82.9354553222656	-5.92530632019043	-7.53860807418823	0.00613799272105098	0.00873538758605719	0.0113327819854021	0.00516396993771195
1626	84.8834991455078	-7.54867792129517	-7.73341274261475	-0.00230353930965066	0.0113327819854021	-0.00360223650932312	0.00906006153672934
1627	82.2861099243164	-6.24998044967651	-7.9282169342041	-0.00814767740666866	0.0022419011220336	-3.08191010844894e-05	0.00970941036939621
1628	83.5848083496094	-6.89932918548584	-7.47367286682129	-3.08191010844894e-05	-0.00490093370899558	-0.0253554154187441	0.0158782228827477
1629	84.8834991455078	-6.89932918548584	-7.47367286682129	0.00548864435404539	0.00873538758605719	-0.0165892094373703	0.00646266713738441
1630	84.2341537475586	-6.57465505599976	-7.27886867523193	-0.00295288790948689	0.01100810803473	-0.00490093370899558	-0.000355493422830477
1631	83.5848083496094	-6.24998044967651	-7.4087381362915	-0.000355493422830477	0.00646266713738441	0.00354059832170606	0.00711201597005129
1632	83.5848083496094	-6.24998044967651	-7.60354280471802	-0.00360223650932312	0.00386527273803949	-0.0188619289547205	0.0200989879667759
1633	84.8834991455078	-6.89932918548584	-7.53860807418823	-0.00360223650932312	0.000943203864153475	-0.0386670641601086	-0.0104203969240189
1634	85.5328521728516	-7.22400331497192	-6.95419406890869	0.00126787810586393	-0.00100484199356288	-0.00944637414067984	0.00678734155371785
1635	84.8834991455078	-7.22400331497192	-7.27886867523193	0.00743668992072344	-0.00392691092565656	0.0246444288641214	-0.00847235135734081
1636	83.5848083496094	-6.24998044967651	-6.95419406890869	0.000943203864153475	0.00256657530553639	0.0298392176628113	-0.00652430532500148
1637	84.8834991455078	-6.89932918548584	-7.27886867523193	0.000943203864153475	0.00321592413820326	0.0470469556748867	-0.00522560812532902
1638	84.8834991455078	-7.87335205078125	-7.14899873733521	-0.00425158534198999	0.00776136433705688	0.0356833562254906	-0.00814767740666866
1639	83.5848083496094	-6.57465505599976	-7.73341274261475	-0.000355493422830477	0.00678734155371785	0.0425015166401863	-0.00457625929266214
1640	82.2861099243164	-6.57465505599976	-7.60354280471802	0.0022419011220336	-0.00490093370899558	0.0626313239336014	-0.00847235135734081
1641	83.5848083496094	-6.57465505599976	-7.6684775352478	0.00581331877037883	-0.000680167751852423	0.0847091749310493	-0.0117190945893526
1642	82.2861099243164	-6.57465505599976	-7.60354280471802	-0.0165892094373703	0.0113327819854021	0.0837351530790329	-0.00230353930965066
1643	85.5328521728516	-7.22400331497192	-7.27886867523193	0.00191722682211548	0.011982130818069	0.0548391379415989	-0.00197886489331722
1644	82.9354553222656	-6.89932918548584	-6.88925933837891	0.00159255252219737	0.00970941036939621	-0.00814767740666866	-0.00684897974133492
1645	82.9354553222656	-6.24998044967651	-7.6684775352478	0.00970941036939621	0.0158782228827477	-0.0922383219003677	-0.00165419070981443
1646	83.5848083496094	-7.22400331497192	-7.6684775352478	0.000618529506027699	0.00711201597005129	-0.127303153276443	0.00354059832170606
1647	82.2861099243164	-5.60063171386719	-7.99315214157104	-0.00392691092565656	0.00451462110504508	-0.107498019933701	0.01100810803473
1648	81.6367568969727	-5.92530632019043	-7.79834747314453	0.00289124972186983	-0.00717365415766835	-0.0357449948787689	0.00354059832170606
1649	83.5848083496094	-5.92530632019043	-7.60354280471802	-0.0123684434220195	-0.0117190945893526	0.0194496400654316	0.00354059832170606
1650	81.6367568969727	-5.2759575843811	-7.53860807418823	-0.00425158534198999	0.000293855206109583	0.0548391379415989	0.00548864435404539
1651	82.9354553222656	-5.60063171386719	-8.12302207946777	-0.00522560812532902	0.00354059832170606	0.0684754624962807	-0.00425158534198999
1652	84.2341537475586	-6.24998044967651	-7.60354280471802	-0.00652430532500148	0.0145795252174139	0.0213976856321096	0.0142548503354192
1653	84.2341537475586	-7.22400331497192	-7.4087381362915	-0.00425158534198999	0.013930176384747	-0.00684897974133492	0.00159255252219737
1654	83.5848083496094	-6.24998044967651	-7.21393346786499	-0.00684897974133492	-0.00879702530801296	0.0314625911414623	0.00386527273803949
1655	82.9354553222656	-6.24998044967651	-7.14899873733521	-0.00392691092565656	0.00256657530553639	0.0515923984348774	-0.0026282137259841
1656	82.2861099243164	-5.2759575843811	-7.47367286682129	-0.00392691092565656	-0.0123684434220195	0.0512677207589149	-0.0104203969240189
1657	81.6367568969727	-5.60063171386719	-7.79834747314453	-0.00944637414067984	-0.0182125810533762	0.00289124972186983	0.00743668992072344
1658	82.2861099243164	-6.24998044967651	-7.47367286682129	-0.00782300252467394	-0.0149658378213644	-0.0438618510961533	-0.00717365415766835
1659	82.2861099243164	-6.89932918548584	-7.34380340576172	-0.0126931173726916	-0.0143164889886975	-0.0620436146855354	0.00126787810586393
1660	81.6367568969727	-5.60063171386719	-7.60354280471802	-0.00360223650932312	-0.0227580219507217	-0.0818487480282784	-0.00490093370899558
1661	82.9354553222656	-6.24998044967651	-7.27886867523193	-0.0133424662053585	-0.0149658378213644	-0.117238245904446	-0.00132951640989631
1662	81.6367568969727	-5.92530632019043	-7.21393346786499	-0.00977104809135199	-0.00555028254166245	-0.0776279792189598	-0.00490093370899558
1663	82.2861099243164	-6.24998044967651	-6.88925933837891	-0.00327756232582033	-0.00230353930965066	-0.023407369852066	0.00548864435404539
1664	79.6887130737305	-5.2759575843811	-7.14899873733521	-0.00619963090866804	0.00516396993771195	0.00678734155371785	-0.00619963090866804
1665	80.3380584716797	-5.92530632019043	-7.53860807418823	-0.00230353930965066	0.00743668992072344	0.000293855206109583	0.000943203864153475
1666	82.2861099243164	-6.89932918548584	-7.34380340576172	-0.00165419070981443	0.00321592413820326	-0.043212503194809	-3.08191010844894e-05
1667	82.2861099243164	-5.60063171386719	-7.34380340576172	-0.0136671401560307	0.00873538758605719	-0.0315242260694504	0.0106834331527352
1668	80.9874114990234	-5.60063171386719	-7.4087381362915	-0.00100484199356288	-0.000680167751852423	0.00581331877037883	0.00354059832170606
1669	80.9874114990234	-5.60063171386719	-7.60354280471802	0.00386527273803949	0.00808603875339031	0.00808603875339031	0.00418994715437293
1670	81.6367568969727	-5.2759575843811	-7.73341274261475	0.00873538758605719	0.00678734155371785	0.0233457311987877	0.00743668992072344
1671	81.6367568969727	-5.60063171386719	-7.6684775352478	-0.00295288790948689	0.0116574559360743	0.020423661917448	0.00386527273803949
1672	84.2341537475586	-6.24998044967651	-7.53860807418823	0.00548864435404539	0.0126314787194133	0.0275664981454611	0.00938473641872406
1673	82.2861099243164	-5.60063171386719	-7.47367286682129	0.00418994715437293	0.0162028968334198	0.0334106348454952	0.00516396993771195
1674	83.5848083496094	-5.2759575843811	-7.53860807418823	0.00289124972186983	0.0165275707840919	0.047696303576231	-0.00100484199356288
1675	81.6367568969727	-5.2759575843811	-7.99315214157104	0.012956153601408	0.000618529506027699	0.0675014406442642	-0.00327756232582033
1676	85.5328521728516	-7.22400331497192	-7.79834747314453	0.00678734155371785	-0.00295288790948689	0.076592318713665	-0.0136671401560307
1677	82.9354553222656	-5.2759575843811	-7.9282169342041	0.00126787810586393	0.000618529506027699	0.0671767666935921	-0.00457625929266214
1678	83.5848083496094	-6.24998044967651	-7.60354280471802	0.000293855206109583	0.00321592413820326	0.0213976856321096	-0.00165419070981443
1679	84.2341537475586	-6.24998044967651	-7.27886867523193	0.00191722682211548	0.00418994715437293	0.00873538758605719	-0.00684897974133492
1680	84.8834991455078	-6.57465505599976	-7.21393346786499	0.00289124972186983	-0.0208099745213985	-0.00327756232582033	-0.0110697457566857
1681	84.2341537475586	-6.24998044967651	-7.60354280471802	-0.00327756232582033	-0.0191866029053926	-0.0337969474494457	-0.0113944197073579
1682	83.5848083496094	-6.57465505599976	-7.47367286682129	-0.00425158534198999	-0.0117190945893526	-0.0880175605416298	0.00418994715437293
1683	82.2861099243164	-5.92530632019043	-7.79834747314453	-0.000355493422830477	0.00646266713738441	-0.0620436146855354	-0.00132951640989631
1684	84.2341537475586	-6.57465505599976	-8.05808639526367	0.00386527273803949	-0.0100957229733467	-0.0409397818148136	0.000293855206109583
1685	84.8834991455078	-5.92530632019043	-7.27886867523193	0.00159255252219737	-0.0156151866540313	-0.0133424662053585	-0.00652430532500148
1686	82.9354553222656	-5.92530632019043	-7.53860807418823	0.00776136433705688	0.00938473641872406	0.0194496400654316	0.00418994715437293
1687	84.2341537475586	-6.24998044967651	-7.73341274261475	-0.00197886489331722	-0.0149658378213644	0.00938473641872406	0.00548864435404539
1688	83.5848083496094	-6.89932918548584	-7.6684775352478	-0.00652430532500148	-0.00360223650932312	0.0181509424000978	0.00581331877037883
1689	83.5848083496094	-6.89932918548584	-7.73341274261475	0.00256657530553639	-0.00684897974133492	0.0243197549134493	0.00516396993771195
1690	82.9354553222656	-6.89932918548584	-7.47367286682129	-0.000680167751852423	0.00906006153672934	0.0515923984348774	0.00289124972186983
1691	84.8834991455078	-6.89932918548584	-7.27886867523193	0.00159255252219737	0.0230210572481155	0.0233457311987877	0.00256657530553639
1692	82.9354553222656	-5.60063171386719	-7.60354280471802	0.000618529506027699	0.00678734155371785	0.00743668992072344	0.0100340843200684
1693	82.9354553222656	-6.24998044967651	-7.86328220367432	-3.08191010844894e-05	0.00613799272105098	-0.00619963090866804	0.00159255252219737
1694	83.5848083496094	-5.92530632019043	-7.79834747314453	0.0022419011220336	-0.000355493422830477	-0.00392691092565656	-0.000355493422830477
1695	84.2341537475586	-6.89932918548584	-7.47367286682129	0.00581331877037883	-0.00360223650932312	-0.0354203209280968	-0.00230353930965066
1696	82.2861099243164	-5.2759575843811	-7.53860807418823	0.00126787810586393	0.01100810803473	-0.109446063637733	-0.0107450718060136
1697	84.2341537475586	-6.89932918548584	-7.21393346786499	-0.00230353930965066	0.00678734155371785	-0.0763292834162712	-0.000355493422830477
1698	81.6367568969727	-5.60063171386719	-7.60354280471802	-0.00425158534198999	0.00743668992072344	-0.0347709693014622	-0.00230353930965066
1699	82.9354553222656	-5.92530632019043	-7.73341274261475	-0.00132951640989631	0.0106834331527352	-0.0389917381107807	-0.0120437685400248
1700	80.9874114990234	-5.92530632019043	-7.60354280471802	0.00483929552137852	0.00321592413820326	-0.00457625929266214	-0.00197886489331722
1701	82.2861099243164	-6.24998044967651	-7.73341274261475	0.00516396993771195	-0.00425158534198999	-0.00619963090866804	-0.0113944197073579
1702	80.9874114990234	-6.24998044967651	-7.53860807418823	0.00418994715437293	-0.00165419070981443	0.000293855206109583	-0.00197886489331722
1703	84.8834991455078	-7.22400331497192	-7.27886867523193	0.00646266713738441	-0.00684897974133492	0.00678734155371785	-0.00457625929266214
1704	82.9354553222656	-6.89932918548584	-7.34380340576172	0.0136055024340749	-0.0104203969240189	0.0275664981454611	-0.00165419070981443
1705	80.9874114990234	-8.19802665710449	-7.60354280471802	0.013930176384747	-0.00522560812532902	0.0350340083241463	-0.000680167751852423
1706	80.9874114990234	-6.89932918548584	-8.05808639526367	0.0200989879667759	-0.00522560812532902	0.0837351530790329	-0.00587495695799589
1707	80.9874114990234	-6.89932918548584	-7.73341274261475	0.0168522447347641	-0.028926832601428	0.11165714263916	0.00841071270406246
1708	82.2861099243164	-7.87335205078125	-7.34380340576172	-0.00457625929266214	-0.0130177913233638	0.134384348988533	0.00256657530553639
1709	82.9354553222656	-8.19802665710449	-7.14899873733521	-0.00295288790948689	0.0126314787194133	0.0675014406442642	0.00191722682211548
1710	82.9354553222656	-7.87335205078125	-7.6684775352478	0.000943203864153475	0.0168522447347641	-0.0529527328908443	0.00159255252219737
1711	80.9874114990234	-7.54867792129517	-7.6684775352478	-0.00392691092565656	0.0389300994575024	-0.0997058376669884	0.00354059832170606
1712	80.9874114990234	-6.24998044967651	-7.9282169342041	-0.00814767740666866	0.047696303576231	-0.0763292834162712	0.000293855206109583
1713	82.2861099243164	-6.89932918548584	-7.53860807418823	-0.00912170019000769	0.0350340083241463	-0.0422384813427925	0.00581331877037883
1714	82.2861099243164	-6.89932918548584	-7.53860807418823	0.00191722682211548	0.0252937767654657	0.0100340843200684	-3.08191010844894e-05
1715	83.5848083496094	-6.57465505599976	-7.27886867523193	-0.00327756232582033	0.0269171483814716	0.0220470335334539	-0.00425158534198999
1716	80.9874114990234	-6.24998044967651	-7.6684775352478	-0.00197886489331722	0.025618452578783	-0.0185372550040483	-0.00522560812532902
1717	82.2861099243164	-7.22400331497192	-7.47367286682129	-0.00619963090866804	0.0272418223321438	-0.0714591667056084	-0.0113944197073579
1718	82.2861099243164	-6.89932918548584	-7.79834747314453	-0.00879702530801296	0.00451462110504508	-0.0802253782749176	0.00256657530553639
1719	79.6887130737305	-5.92530632019043	-7.73341274261475	0.00126787810586393	-0.00360223650932312	-0.0662643760442734	-0.00165419070981443
1720	80.9874114990234	-5.60063171386719	-7.53860807418823	-0.00879702530801296	-0.023407369852066	-0.03444629535079	-0.00360223650932312
1721	78.3900146484375	-5.60063171386719	-7.27886867523193	-0.00327756232582033	-0.0188619289547205	-0.0409397818148136	-0.0136671401560307
1722	80.3380584716797	-5.92530632019043	-7.60354280471802	-0.0162645354866982	-0.0152905117720366	-0.0282774847000837	0.00581331877037883
1723	80.3380584716797	-6.57465505599976	-7.53860807418823	-0.00749832857400179	-0.0357449948787689	-0.00619963090866804	-0.00165419070981443
1724	80.9874114990234	-6.57465505599976	-7.4087381362915	-0.00652430532500148	-0.02697878703475	-0.0201606266200542	-0.00392691092565656
1725	79.0393676757813	-5.60063171386719	-7.60354280471802	-0.00197886489331722	-0.0149658378213644	-0.0435371771454811	0.00483929552137852
1726	81.6367568969727	-6.57465505599976	-7.34380340576172	0.01100810803473	-0.0113944197073579	-0.0419138073921204	0.00808603875339031
1727	80.3380584716797	-5.92530632019043	-7.4087381362915	-0.00879702530801296	-0.00490093370899558	0.00159255252219737	0.00516396993771195
1728	80.9874114990234	-5.60063171386719	-7.6684775352478	-0.00652430532500148	-0.0162645354866982	0.0405534692108631	0.00256657530553639
1729	80.9874114990234	-5.92530632019043	-7.99315214157104	0.0103587592020631	-0.00392691092565656	0.0694494843482971	0.00191722682211548
1730	81.6367568969727	-5.92530632019043	-7.53860807418823	0.00581331877037883	0.00581331877037883	0.0480209775269032	0.00808603875339031
1731	80.9874114990234	-5.60063171386719	-7.60354280471802	0.00548864435404539	0.0178262684494257	0.060358602553606	0.00354059832170606
1732	84.2341537475586	-6.57465505599976	-7.53860807418823	-3.08191010844894e-05	0.0165275707840919	0.0837351530790329	0.00548864435404539
1733	83.5848083496094	-6.24998044967651	-7.21393346786499	0.00581331877037883	0.00808603875339031	0.094449408352375	0.00289124972186983
1734	84.2341537475586	-7.54867792129517	-7.27886867523193	0.00418994715437293	0.000943203864153475	0.0967221260070801	-0.000680167751852423
1735	84.2341537475586	-6.89932918548584	-7.73341274261475	0.0262678004801273	-0.00230353930965066	0.0921766832470894	-0.00879702530801296
1736	82.2861099243164	-5.2759575843811	-7.9282169342041	0.00386527273803949	0.0168522447347641	0.0733455792069435	-0.00879702530801296
1737	82.9354553222656	-6.24998044967651	-7.79834747314453	-0.0185372550040483	0.0269171483814716	-0.0360696688294411	-0.00587495695799589
1738	84.2341537475586	-6.89932918548584	-7.60354280471802	-0.0120437685400248	0.0220470335334539	-0.134445980191231	-0.00490093370899558
1739	83.5848083496094	-6.57465505599976	-7.60354280471802	0.00354059832170606	-0.00100484199356288	-0.141588822007179	-0.0113944197073579
1740	82.2861099243164	-5.92530632019043	-7.9282169342041	-0.00457625929266214	-0.00522560812532902	-0.152952417731285	-0.00197886489331722
1741	82.2861099243164	-5.92530632019043	-7.99315214157104	0.00678734155371785	-0.0143164889886975	-0.0899656042456627	-0.00814767740666866
1742	84.8834991455078	-6.57465505599976	-7.79834747314453	-0.000355493422830477	-0.0182125810533762	-0.0211346503347158	-0.00684897974133492
1743	84.2341537475586	-7.22400331497192	-7.6684775352478	-0.00847235135734081	-0.0360696688294411	0.0382807515561581	0.00613799272105098
1744	82.2861099243164	-6.57465505599976	-7.73341274261475	0.00159255252219737	-0.0315242260694504	0.0668520927429199	-0.00912170019000769
1745	82.9354553222656	-6.57465505599976	-7.60354280471802	-0.00619963090866804	-0.0311995539814234	0.0386054255068302	0.00548864435404539
1746	83.5848083496094	-7.54867792129517	-7.86328220367432	-0.00295288790948689	-0.0130177913233638	-0.0149658378213644	0.00483929552137852
1747	83.5848083496094	-5.92530632019043	-8.25289154052734	-0.00977104809135199	0.00516396993771195	-0.00392691092565656	0.00776136433705688
1748	82.9354553222656	-5.60063171386719	-8.18795680999756	-0.0133424662053585	0.000943203864153475	0.0282158460468054	0.00776136433705688
1749	82.9354553222656	-6.57465505599976	-7.60354280471802	-0.00425158534198999	0.00126787810586393	0.0412028171122074	-0.000680167751852423
1750	82.9354553222656	-6.24998044967651	-7.73341274261475	0.0022419011220336	-0.00327756232582033	0.0597092546522617	0.00613799272105098
1751	82.9354553222656	-6.57465505599976	-7.60354280471802	-0.00490093370899558	-0.00619963090866804	0.0463976077735424	0.0158782228827477
1752	84.8834991455078	-7.54867792129517	-7.6684775352478	0.00483929552137852	-0.0123684434220195	-0.00522560812532902	0.011982130818069
1753	82.2861099243164	-6.89932918548584	-7.53860807418823	-0.0152905117720366	-0.0172385573387146	-0.0165892094373703	0.00159255252219737
1754	82.9354553222656	-6.89932918548584	-7.34380340576172	0.0200989879667759	0.000293855206109583	-0.0328229255974293	-0.00587495695799589
1755	82.9354553222656	-6.89932918548584	-7.47367286682129	-0.00944637414067984	0.0181509424000978	-0.0675630792975426	0.00354059832170606
1756	83.5848083496094	-7.54867792129517	-7.4087381362915	0.0162028968334198	0.0249691028147936	-0.0292515084147453	-0.0159398596733809
1757	82.9354553222656	-7.54867792129517	-7.21393346786499	-0.000355493422830477	0.0194496400654316	0.0217223595827818	-0.00749832857400179
1758	83.5848083496094	-8.52270030975342	-7.47367286682129	0.00418994715437293	0.0100340843200684	0.0512677207589149	-0.0159398596733809
1759	84.2341537475586	-8.19802665710449	-7.34380340576172	-0.00132951640989631	-0.0026282137259841	0.0405534692108631	-0.00717365415766835
1760	84.2341537475586	-8.19802665710449	-7.4087381362915	0.00613799272105098	-0.000355493422830477	0.0136055024340749	-0.0149658378213644
1761	83.5848083496094	-8.52270030975342	-7.27886867523193	0.000293855206109583	0.0113327819854021	-0.032173577696085	-0.00425158534198999
1762	84.2341537475586	-8.84737491607666	-7.21393346786499	-0.00847235135734081	0.025618452578783	0.000618529506027699	-0.00684897974133492
1763	82.9354553222656	-8.19802665710449	-7.53860807418823	-0.00814767740666866	0.0288651939481497	-0.028926832601428	-0.00392691092565656
1764	82.2861099243164	-9.1720495223999	-7.99315214157104	-0.00295288790948689	0.0369820520281792	-0.112368136644363	-0.000355493422830477
1765	83.5848083496094	-8.19802665710449	-7.73341274261475	-0.00360223650932312	0.031137915328145	-0.102303229272366	-0.00100484199356288
1766	84.8834991455078	-9.1720495223999	-7.6684775352478	-0.00490093370899558	0.0207483377307653	-0.0406151078641415	0.00516396993771195
1767	83.5848083496094	-9.82139778137207	-7.86328220367432	-0.00944637414067984	0.0165275707840919	-0.0383423902094364	0.0113327819854021
1768	82.9354553222656	-8.19802665710449	-7.73341274261475	-0.00392691092565656	0.00126787810586393	-0.0354203209280968	0.00613799272105098
1769	82.9354553222656	-7.54867792129517	-7.73341274261475	-0.00490093370899558	-0.00814767740666866	-0.0227580219507217	0.00678734155371785
1770	82.9354553222656	-7.87335205078125	-7.99315214157104	-0.00197886489331722	0.00808603875339031	-0.00197886489331722	0.00776136433705688
1771	82.9354553222656	-7.22400331497192	-7.99315214157104	0.0022419011220336	-0.00684897974133492	0.0126314787194133	0.0113327819854021
1772	84.8834991455078	-8.52270030975342	-7.60354280471802	0.00321592413820326	-0.0165892094373703	0.00873538758605719	0.00808603875339031
1773	82.9354553222656	-7.87335205078125	-7.47367286682129	-0.000355493422830477	-0.0409397818148136	0.0116574559360743	0.00126787810586393
1774	82.2861099243164	-6.89932918548584	-7.34380340576172	0.00711201597005129	-0.0415891297161579	0.00938473641872406	-0.00100484199356288
1775	82.2861099243164	-6.89932918548584	-7.47367286682129	0.00126787810586393	-0.0445111989974976	-0.00100484199356288	-0.00425158534198999
1776	83.5848083496094	-8.52270030975342	-7.47367286682129	0.00386527273803949	-0.0292515084147453	0.0116574559360743	-0.00327756232582033
1777	82.9354553222656	-6.89932918548584	-7.9282169342041	0.00548864435404539	-0.0217839982360601	0.0347093306481838	-0.00977104809135199
1778	82.2861099243164	-7.54867792129517	-7.6684775352478	-0.00684897974133492	-0.0110697457566857	0.0564625114202499	-0.0026282137259841
1779	83.5848083496094	-7.87335205078125	-7.27886867523193	0.00386527273803949	-0.0204853005707264	0.0626313239336014	-0.00619963090866804
1780	83.5848083496094	-8.52270030975342	-7.01912927627563	-0.00490093370899558	-0.0149658378213644	0.049319677054882	-0.00717365415766835
1781	83.5848083496094	-7.87335205078125	-7.21393346786499	-0.00490093370899558	0.00743668992072344	0.0321119390428066	-0.0113944197073579
1782	81.6367568969727	-8.19802665710449	-6.82432460784912	-0.00619963090866804	0.00873538758605719	0.0421768426895142	-0.00327756232582033
1783	81.6367568969727	-6.89932918548584	-7.86328220367432	-0.00749832857400179	0.00808603875339031	0.0230210572481155	-0.00165419070981443
1784	82.2861099243164	-8.52270030975342	-7.27886867523193	-0.0117190945893526	0.00711201597005129	0.0181509424000978	-0.00295288790948689
1785	82.2861099243164	-8.52270030975342	-7.21393346786499	-0.00684897974133492	0.0106834331527352	0.0162028968334198	0.00159255252219737
1786	79.6887130737305	-8.19802665710449	-7.34380340576172	-0.00944637414067984	0.013930176384747	0.01100810803473	0.00126787810586393
1787	82.9354553222656	-8.84737491607666	-7.4087381362915	-0.00652430532500148	0.0123068047687411	-0.0688617751002312	0.00256657530553639
1788	81.6367568969727	-8.52270030975342	-7.60354280471802	-0.0100957229733467	0.012956153601408	-0.104575946927071	0.00646266713738441
1789	82.9354553222656	-8.19802665710449	-7.47367286682129	0.000293855206109583	0.00126787810586393	-0.0893162563443184	0.00581331877037883
1790	80.9874114990234	-8.19802665710449	-7.34380340576172	-0.00814767740666866	0.00289124972186983	-0.0932123512029648	0.00191722682211548
1791	82.9354553222656	-8.52270030975342	-7.27886867523193	-0.00587495695799589	0.00256657530553639	-0.0821734219789505	0.00841071270406246
1792	80.9874114990234	-7.54867792129517	-7.14899873733521	-0.00457625929266214	-0.00295288790948689	-0.0834721177816391	0.0022419011220336
1793	80.3380584716797	-7.22400331497192	-7.60354280471802	-0.00879702530801296	-0.00814767740666866	-0.0766539573669434	0.00841071270406246
1794	82.9354553222656	-7.54867792129517	-8.12302207946777	0.00289124972186983	0.00678734155371785	0.0239950809627771	-3.08191010844894e-05
1795	83.5848083496094	-8.52270030975342	-7.86328220367432	0.00516396993771195	0.00191722682211548	0.0412028171122074	-0.00555028254166245
1796	82.9354553222656	-8.19802665710449	-7.73341274261475	-0.00879702530801296	0.00906006153672934	0.0441248863935471	-0.0113944197073579
1797	84.2341537475586	-7.87335205078125	-7.4087381362915	-0.00230353930965066	-0.00197886489331722	0.0197743140161037	-0.00360223650932312
1798	81.6367568969727	-6.89932918548584	-7.4087381362915	-0.00230353930965066	0.0022419011220336	0.0304885655641556	-0.00425158534198999
1799	84.2341537475586	-8.19802665710449	-7.6684775352478	-0.00684897974133492	0.00159255252219737	0.0317872650921345	-0.0100957229733467
1800	84.2341537475586	-7.54867792129517	-7.99315214157104	0.00678734155371785	-0.00555028254166245	0.0171769186854362	-0.00912170019000769
1801	84.2341537475586	-8.19802665710449	-7.60354280471802	0.00451462110504508	0.00159255252219737	-0.0250307414680719	-0.0126931173726916
1802	85.5328521728516	-8.19802665710449	-7.47367286682129	-3.08191010844894e-05	0.0100340843200684	-0.0844461396336555	-0.0136671401560307
1803	84.2341537475586	-7.87335205078125	-7.21393346786499	-0.00749832857400179	-0.00100484199356288	-0.0750305876135826	-0.00522560812532902
1804	82.2861099243164	-6.89932918548584	-7.27886867523193	0.00126787810586393	0.000943203864153475	-0.0760046094655991	-0.00327756232582033
1805	83.5848083496094	-7.54867792129517	-7.73341274261475	0.000618529506027699	-0.000355493422830477	-0.0649656802415848	-0.00327756232582033
1806	85.5328521728516	-7.22400331497192	-8.05808639526367	-0.00327756232582033	0.0142548503354192	-0.032173577696085	0.00646266713738441
1807	83.5848083496094	-6.89932918548584	-7.79834747314453	-0.00457625929266214	0.00776136433705688	-0.017887907102704	0.00906006153672934
1808	83.5848083496094	-6.57465505599976	-7.6684775352478	0.00256657530553639	-0.00522560812532902	0.0181509424000978	0.00451462110504508
1809	82.9354553222656	-6.24998044967651	-7.9282169342041	0.00354059832170606	-0.00814767740666866	0.0645793676376343	0.00776136433705688
1810	84.2341537475586	-6.57465505599976	-7.73341274261475	0.00646266713738441	-0.00490093370899558	0.084059827029705	0.000293855206109583
1811	82.2861099243164	-6.24998044967651	-8.12302207946777	0.00613799272105098	-0.000355493422830477	0.0772416666150093	0.00711201597005129
1812	85.5328521728516	-7.22400331497192	-7.9282169342041	0.00613799272105098	-0.00360223650932312	0.0512677207589149	0.00386527273803949
1813	82.2861099243164	-6.89932918548584	-7.6684775352478	-0.000680167751852423	0.000618529506027699	0.0210730116814375	0.0100340843200684
1814	84.2341537475586	-5.92530632019043	-7.86328220367432	0.00483929552137852	0.00354059832170606	0.00191722682211548	0.00354059832170606
1815	82.9354553222656	-5.60063171386719	-7.73341274261475	0.00711201597005129	-0.000680167751852423	0.00289124972186983	-0.00490093370899558
1816	81.6367568969727	-5.60063171386719	-7.47367286682129	-0.00230353930965066	0.0136055024340749	0.0236704051494598	-0.0113944197073579
1817	82.9354553222656	-6.24998044967651	-7.79834747314453	-3.08191010844894e-05	0.0175015944987535	-0.00197886489331722	-0.00457625929266214
1818	83.5848083496094	-5.60063171386719	-7.73341274261475	-0.00490093370899558	0.0301638916134834	-0.0662643760442734	-0.00230353930965066
1819	82.2861099243164	-5.60063171386719	-7.9282169342041	0.00126787810586393	0.013930176384747	-0.0331475995481014	-0.0107450718060136
1820	80.9874114990234	-5.60063171386719	-7.79834747314453	-0.00230353930965066	0.00938473641872406	0.00906006153672934	-0.00944637414067984
1821	81.6367568969727	-5.60063171386719	-7.73341274261475	-0.00717365415766835	-0.00879702530801296	0.0321119390428066	-0.00912170019000769
1822	83.5848083496094	-6.24998044967651	-7.53860807418823	0.00126787810586393	-0.00977104809135199	0.0590599067509174	-0.0123684434220195
1823	82.9354553222656	-6.89932918548584	-7.73341274261475	-0.00652430532500148	-0.0221086721867323	0.0246444288641214	-0.00230353930965066
1824	82.2861099243164	-5.2759575843811	-7.79834747314453	0.00289124972186983	0.00808603875339031	-0.00490093370899558	-0.0026282137259841
1825	83.5848083496094	-6.24998044967651	-7.73341274261475	-3.08191010844894e-05	0.00418994715437293	-0.0172385573387146	-0.00425158534198999
1826	81.6367568969727	-5.2759575843811	-7.79834747314453	0.00516396993771195	0.0152288740500808	0.00678734155371785	0.00548864435404539
1827	82.2861099243164	-6.24998044967651	-7.4087381362915	0.0022419011220336	0.00678734155371785	0.0230210572481155	0.00970941036939621
1828	82.9354553222656	-6.89932918548584	-7.4087381362915	0.00516396993771195	0.00711201597005129	0.0282158460468054	0.00548864435404539
1829	82.9354553222656	-5.60063171386719	-7.99315214157104	0.0162028968334198	0.00841071270406246	0.025618452578783	0.00743668992072344
1830	81.6367568969727	-5.60063171386719	-7.9282169342041	0.00776136433705688	0.0288651939481497	0.0149041991680861	-0.000355493422830477
1831	84.2341537475586	-6.57465505599976	-7.86328220367432	0.0022419011220336	0.0298392176628113	-0.00522560812532902	0.00743668992072344
1832	82.2861099243164	-6.89932918548584	-7.60354280471802	-0.00165419070981443	0.0123068047687411	-0.0217839982360601	0.0162028968334198
1833	82.2861099243164	-7.54867792129517	-7.4087381362915	-0.00587495695799589	-0.00327756232582033	0.00711201597005129	0.00418994715437293
1834	80.9874114990234	-5.60063171386719	-7.6684775352478	-0.00100484199356288	-0.0169138833880424	0.0337353087961674	0.00451462110504508
1835	83.5848083496094	-6.89932918548584	-7.53860807418823	0.0116574559360743	-0.0165892094373703	-0.00684897974133492	-0.00327756232582033
1836	80.9874114990234	-5.2759575843811	-7.73341274261475	0.000293855206109583	-0.0143164889886975	-0.0237320438027382	0.000293855206109583
1837	83.5848083496094	-6.57465505599976	-7.53860807418823	0.00159255252219737	-0.0136671401560307	-0.0490566417574883	0.0022419011220336
1838	81.6367568969727	-5.92530632019043	-7.6684775352478	-0.00555028254166245	-0.00782300252467394	-0.0549007803201675	-0.00555028254166245
1839	82.9354553222656	-5.2759575843811	-7.53860807418823	0.000293855206109583	-0.021459324285388	-0.0237320438027382	-0.000680167751852423
1840	82.9354553222656	-5.2759575843811	-7.47367286682129	0.00711201597005129	-0.0175632312893867	0.0249691028147936	-0.00619963090866804
1841	82.9354553222656	-5.92530632019043	-7.47367286682129	0.00126787810586393	-0.0143164889886975	0.0558131635189056	-0.00132951640989631
1842	82.9354553222656	-5.2759575843811	-7.34380340576172	-0.00132951640989631	-0.0185372550040483	0.0597092546522617	-0.00619963090866804
1843	81.6367568969727	-5.2759575843811	-7.14899873733521	0.0136055024340749	-0.00457625929266214	0.0600339286029339	0.000618529506027699
1844	80.9874114990234	-4.30193471908569	-7.73341274261475	0.00938473641872406	-0.00684897974133492	0.0499690249562263	-0.00490093370899558
1845	80.9874114990234	-4.62660884857178	-7.08406400680542	0.00256657530553639	0.00711201597005129	0.0149041991680861	-0.00457625929266214
1846	81.6367568969727	-4.95128345489502	-7.47367286682129	0.00808603875339031	0.00970941036939621	-0.0532774068415165	0.000293855206109583
1847	81.6367568969727	-4.95128345489502	-7.73341274261475	0.0158782228827477	0.0288651939481497	-0.0571734979748726	0.000618529506027699
1848	82.2861099243164	-5.92530632019043	-7.4087381362915	-0.00100484199356288	0.0288651939481497	-0.055874802172184	0.00646266713738441
1849	81.6367568969727	-5.92530632019043	-7.6684775352478	0.00289124972186983	0.0405534692108631	-0.0419138073921204	-0.000355493422830477
1850	82.9354553222656	-5.92530632019043	-7.60354280471802	0.000618529506027699	0.0450989119708538	-0.0133424662053585	0.00581331877037883
1851	82.2861099243164	-5.92530632019043	-7.21393346786499	-0.00165419070981443	0.0580858811736107	0.0175015944987535	0.00289124972186983
1852	80.3380584716797	-4.95128345489502	-7.79834747314453	-0.00457625929266214	0.0467222817242146	0.0467222817242146	0.00354059832170606
1853	79.6887130737305	-4.62660884857178	-8.05808639526367	-0.0100957229733467	0.0285405199974775	0.0847091749310493	0.00451462110504508
1854	81.6367568969727	-5.92530632019043	-7.6684775352478	-0.00847235135734081	0.00678734155371785	0.098670169711113	0.00548864435404539
1855	79.6887130737305	-4.95128345489502	-7.73341274261475	-0.00197886489331722	-0.00977104809135199	0.0830858051776886	-0.00327756232582033
1856	80.3380584716797	-6.57465505599976	-7.73341274261475	-0.0113944197073579	-0.00977104809135199	0.00354059832170606	-0.00717365415766835
1857	79.6887130737305	-5.2759575843811	-7.60354280471802	-0.0133424662053585	-0.00912170019000769	-0.114965528249741	-0.00197886489331722
1858	80.9874114990234	-6.89932918548584	-7.47367286682129	-0.0130177913233638	-0.0318489037454128	-0.139965444803238	-0.00717365415766835
1859	80.9874114990234	-6.24998044967651	-7.6684775352478	-0.00457625929266214	-0.0243813935667276	-0.121134340763092	-0.00879702530801296
1860	82.2861099243164	-6.24998044967651	-7.60354280471802	-0.0100957229733467	-0.0230826959013939	-0.129251196980476	-0.000355493422830477
1861	82.2861099243164	-5.92530632019043	-7.73341274261475	-0.00197886489331722	-0.0217839982360601	-0.0649656802415848	-0.00717365415766835
1862	82.2861099243164	-6.89932918548584	-7.60354280471802	-0.00684897974133492	-0.0230826959013939	-0.028926832601428	-0.00425158534198999
1863	81.6367568969727	-6.24998044967651	-7.08406400680542	-0.00717365415766835	-0.03444629535079	-0.00295288790948689	-0.00425158534198999
1864	80.3380584716797	-5.60063171386719	-7.47367286682129	0.0022419011220336	-0.0409397818148136	0.00256657530553639	0.00126787810586393
1865	84.2341537475586	-5.92530632019043	-7.79834747314453	0.00970941036939621	-0.0295761823654175	0.0171769186854362	-0.0110697457566857
1866	81.6367568969727	-6.24998044967651	-7.47367286682129	-0.00100484199356288	-0.0204853005707264	0.0158782228827477	0.00191722682211548
1867	84.2341537475586	-7.22400331497192	-7.4087381362915	0.00386527273803949	-0.0253554154187441	0.0347093306481838	0.00126787810586393
1868	84.2341537475586	-6.89932918548584	-7.6684775352478	-0.00360223650932312	-0.0195112787187099	0.0246444288641214	0.00873538758605719
1869	84.8834991455078	-6.24998044967651	-7.60354280471802	-0.0221086721867323	0.00581331877037883	0.0457482598721981	0.00159255252219737
1870	84.8834991455078	-7.22400331497192	-7.73341274261475	0.0149041991680861	0.00386527273803949	0.0438002124428749	0.00743668992072344
1871	84.2341537475586	-7.54867792129517	-7.53860807418823	0.00873538758605719	0.00970941036939621	0.0486703291535378	0.00354059832170606
1872	81.6367568969727	-7.54867792129517	-7.4087381362915	-0.00522560812532902	0.00841071270406246	0.0373067259788513	0.0103587592020631
1873	82.9354553222656	-6.24998044967651	-7.4087381362915	0.00808603875339031	0.00841071270406246	0.0395794473588467	0.00711201597005129
1874	82.2861099243164	-6.57465505599976	-7.60354280471802	0.00354059832170606	0.0103587592020631	0.0496443510055542	0.00191722682211548
1875	82.9354553222656	-6.57465505599976	-7.60354280471802	0.0100340843200684	0.0106834331527352	0.0584105588495731	-0.00749832857400179
1876	83.5848083496094	-7.22400331497192	-7.6684775352478	0.0103587592020631	0.0223717093467712	0.0587352328002453	-0.00360223650932312
1877	82.2861099243164	-6.24998044967651	-7.99315214157104	-0.0159398596733809	0.0181509424000978	0.0483456552028656	-0.00295288790948689
1878	82.2861099243164	-6.57465505599976	-8.25289154052734	0.0165275707840919	0.0207483377307653	0.0236704051494598	0.00418994715437293
1879	85.5328521728516	-7.87335205078125	-7.9282169342041	0.000943203864153475	0.011982130818069	0.0369820520281792	0.000293855206109583
1880	84.2341537475586	-7.22400331497192	-7.9282169342041	-0.00295288790948689	0.00256657530553639	0.0395794473588467	-0.00392691092565656
1881	84.8834991455078	-7.87335205078125	-7.79834747314453	-0.00619963090866804	-0.00749832857400179	0.0298392176628113	-0.00587495695799589
1882	83.5848083496094	-7.22400331497192	-8.18795680999756	-0.00425158534198999	-0.000355493422830477	0.00418994715437293	0.00354059832170606
1883	82.9354553222656	-7.22400331497192	-8.38276100158691	-0.0182125810533762	0.0123068047687411	-0.0341216214001179	0.00516396993771195
1884	84.2341537475586	-6.89932918548584	-8.51263046264648	-0.00814767740666866	0.0207483377307653	-0.104900620877743	0.00126787810586393
1885	84.2341537475586	-7.87335205078125	-7.86328220367432	-0.00555028254166245	0.0275664981454611	-0.120160318911076	0.0022419011220336
1886	81.6367568969727	-6.57465505599976	-7.99315214157104	-0.00327756232582033	0.0275664981454611	-0.0753552615642548	-0.000680167751852423
1887	84.8834991455078	-8.19802665710449	-7.53860807418823	-0.00912170019000769	0.0230210572481155	-0.0581475235521793	0.0149041991680861
1888	84.8834991455078	-7.54867792129517	-7.9282169342041	-0.00522560812532902	0.0126314787194133	-0.0643163323402405	0.00776136433705688
1889	84.2341537475586	-8.19802665710449	-7.86328220367432	-0.00652430532500148	0.011982130818069	-0.0539267547428608	0.00743668992072344
1890	84.8834991455078	-8.19802665710449	-7.73341274261475	0.000293855206109583	0.012956153601408	-0.0230826959013939	0.0272418223321438
1891	84.2341537475586	-8.19802665710449	-7.4087381362915	0.000618529506027699	0.000618529506027699	0.0314625911414623	0.00711201597005129
1892	83.5848083496094	-7.22400331497192	-7.9282169342041	-3.08191010844894e-05	-0.0230826959013939	0.0382807515561581	0.0103587592020631
1893	84.2341537475586	-7.54867792129517	-7.34380340576172	-0.00100484199356288	-0.00587495695799589	0.0460729338228703	0.00938473641872406
1894	82.9354553222656	-7.87335205078125	-7.73341274261475	-3.08191010844894e-05	-0.0156151866540313	0.0363327041268349	0.00289124972186983
1895	82.2861099243164	-7.22400331497192	-7.73341274261475	-3.08191010844894e-05	-0.0133424662053585	-0.017887907102704	0.00191722682211548
1896	85.5328521728516	-8.19802665710449	-7.47367286682129	0.000618529506027699	-0.0026282137259841	-0.0302255302667618	-0.000680167751852423
1897	86.1821975708008	-7.54867792129517	-7.6684775352478	-0.000355493422830477	-0.00977104809135199	-0.000355493422830477	0.00386527273803949
1898	84.2341537475586	-7.54867792129517	-7.01912927627563	-0.00749832857400179	-0.00490093370899558	0.0288651939481497	-0.000680167751852423
1899	82.9354553222656	-8.52270030975342	-6.49965000152588	0.0022419011220336	-0.0243813935667276	0.069124810397625	-0.00749832857400179
1900	86.1821975708008	-8.52270030975342	-6.88925933837891	0.00678734155371785	-0.038017712533474	0.0778910145163536	-0.00295288790948689
1901	84.2341537475586	-7.87335205078125	-6.95419406890869	-0.00879702530801296	-0.0305502042174339	0.0827611312270164	-0.00717365415766835
1902	83.5848083496094	-6.89932918548584	-7.47367286682129	0.00873538758605719	-0.0243813935667276	0.0412028171122074	-0.00295288790948689
1903	82.2861099243164	-6.57465505599976	-7.08406400680542	0.0152288740500808	-0.0159398596733809	-0.0113944197073579	-0.00749832857400179
1904	86.1821975708008	-8.52270030975342	-6.69445466995239	0.01847561635077	-0.0165892094373703	-0.0146411629393697	-0.00100484199356288
1905	86.1821975708008	-7.87335205078125	-7.08406400680542	0.0158782228827477	-0.0117190945893526	0.00938473641872406	-0.00295288790948689
1906	82.9354553222656	-7.54867792129517	-7.53860807418823	0.0152288740500808	0.0100340843200684	-0.0104203969240189	-0.00100484199356288
1907	84.8834991455078	-8.19802665710449	-7.73341274261475	0.00711201597005129	0.0136055024340749	-0.0169138833880424	0.00743668992072344
1908	84.8834991455078	-9.49672412872314	-7.60354280471802	-0.00977104809135199	0.0191249661147594	-0.0425631552934647	0.00776136433705688
1909	84.8834991455078	-8.84737491607666	-7.6684775352478	0.00126787810586393	0.0278911720961332	-0.0724331885576248	0.00483929552137852
1910	84.8834991455078	-9.1720495223999	-7.34380340576172	-0.0100957229733467	0.0405534692108631	-0.0724331885576248	0.0200989879667759
1911	84.8834991455078	-8.84737491607666	-7.27886867523193	-0.00619963090866804	0.0483456552028656	-0.0389917381107807	-0.00360223650932312
1912	82.2861099243164	-7.87335205078125	-7.73341274261475	-0.00749832857400179	0.0392547734081745	-0.0169138833880424	0.0132808275520802
1913	84.2341537475586	-8.19802665710449	-8.12302207946777	-0.0165892094373703	0.0252937767654657	-0.0412644557654858	0.00354059832170606
1914	83.5848083496094	-7.54867792129517	-7.53860807418823	-0.00944637414067984	0.0217223595827818	-0.0516540370881557	0.00548864435404539
1915	84.8834991455078	-8.84737491607666	-7.9282169342041	-0.0113944197073579	-0.00360223650932312	-0.0165892094373703	0.00159255252219737
1916	82.2861099243164	-7.54867792129517	-7.4087381362915	-0.0107450718060136	-0.000355493422830477	-0.0110697457566857	0.0022419011220336
1917	84.8834991455078	-8.19802665710449	-7.21393346786499	-0.0139918150380254	-0.0169138833880424	-0.0110697457566857	0.0103587592020631
1918	82.9354553222656	-6.89932918548584	-7.99315214157104	-0.0136671401560307	-0.00814767740666866	-0.0126931173726916	0.00289124972186983
1919	84.2341537475586	-6.89932918548584	-8.05808639526367	-0.00944637414067984	-0.0253554154187441	0.020423661917448	0.000293855206109583
1920	82.9354553222656	-6.24998044967651	-7.60354280471802	-0.00100484199356288	-0.038017712533474	0.0275664981454611	-0.00230353930965066
1921	83.5848083496094	-5.92530632019043	-7.4087381362915	-0.0123684434220195	-0.0247060675173998	0.0392547734081745	-0.00392691092565656
1922	82.9354553222656	-5.60063171386719	-7.34380340576172	-0.00360223650932312	-0.0204853005707264	0.0574365332722664	-0.000355493422830477
1923	82.9354553222656	-5.92530632019043	-7.27886867523193	-0.00782300252467394	-0.0256800893694162	0.0665274113416672	-0.0110697457566857
1924	84.8834991455078	-6.24998044967651	-7.47367286682129	-3.08191010844894e-05	-0.0217839982360601	0.0749689489603043	0.00256657530553639
1925	84.2341537475586	-6.57465505599976	-7.53860807418823	-0.00165419070981443	-0.023407369852066	0.0791897103190422	-0.00555028254166245
1926	82.9354553222656	-4.95128345489502	-7.6684775352478	0.00808603875339031	-0.017887907102704	0.0950987562537193	0.00289124972186983
1927	82.9354553222656	-4.95128345489502	-7.47367286682129	-0.00457625929266214	-0.0256800893694162	0.105488330125809	0.00646266713738441
1928	83.5848083496094	-5.60063171386719	-6.69445466995239	-0.00165419070981443	-0.00912170019000769	0.0847091749310493	0.00256657530553639
1929	84.2341537475586	-5.92530632019043	-6.56458520889282	0.00906006153672934	0.00873538758605719	0.0434755384922028	-0.00230353930965066
1930	83.5848083496094	-5.60063171386719	-7.47367286682129	0.00159255252219737	0.0158782228827477	-0.0256800893694162	-0.00425158534198999
1931	82.2861099243164	-4.30193471908569	-6.95419406890869	-0.0117190945893526	0.0282158460468054	-0.0331475995481014	0.00418994715437293
1932	81.6367568969727	-3.97726035118103	-7.08406400680542	0.00191722682211548	0.0197743140161037	-0.0107450718060136	0.00678734155371785
1933	82.2861099243164	-5.2759575843811	-7.34380340576172	-0.0146411629393697	0.0181509424000978	-0.0260047651827335	0.00548864435404539
1934	80.9874114990234	-4.95128345489502	-6.69445466995239	-0.00879702530801296	0.00873538758605719	-0.0704851448535919	-0.00100484199356288
1935	80.9874114990234	-4.62660884857178	-7.01912927627563	-0.00782300252467394	-0.00132951640989631	-0.0441865250468254	-0.00457625929266214
1936	79.6887130737305	-3.65258598327637	-7.73341274261475	-0.00619963090866804	-0.00165419070981443	-0.077952653169632	-0.00555028254166245
1937	82.2861099243164	-4.30193471908569	-7.34380340576172	-0.0133424662053585	-0.000680167751852423	-0.0701604709029198	-0.0026282137259841
1938	82.2861099243164	-4.30193471908569	-7.9282169342041	-0.00749832857400179	0.011982130818069	-0.0458098985254765	0.00321592413820326
1939	81.6367568969727	-3.3279116153717	-7.9282169342041	-0.00912170019000769	0.00873538758605719	-0.0156151866540313	-0.0026282137259841
1940	82.2861099243164	-3.00323748588562	-7.73341274261475	-0.0130177913233638	-0.00197886489331722	0.0106834331527352	-0.00944637414067984
1941	80.9874114990234	-2.67856311798096	-7.73341274261475	-0.00197886489331722	0.00711201597005129	0.0155535480007529	-0.0130177913233638
1942	82.2861099243164	-3.00323748588562	-7.9282169342041	-0.00814767740666866	0.0103587592020631	0.0278911720961332	-0.00230353930965066
1943	82.9354553222656	-3.3279116153717	-7.79834747314453	-0.00587495695799589	0.00159255252219737	0.0343846566975117	-0.00814767740666866
1944	82.9354553222656	-3.00323748588562	-7.6684775352478	0.000943203864153475	-0.00392691092565656	-0.0597708933055401	-0.000680167751852423
1945	82.2861099243164	-2.02921438217163	-7.86328220367432	0.00256657530553639	0.020423661917448	-0.118536949157715	-0.00197886489331722
1946	83.5848083496094	-3.3279116153717	-7.6684775352478	-0.00100484199356288	0.0142548503354192	-0.0987318083643913	-0.00132951640989631
1947	81.6367568969727	-1.37986588478088	-7.47367286682129	-0.00100484199356288	0.00126787810586393	-0.0266541130840778	0.00646266713738441
1948	81.6367568969727	-2.35388875007629	-7.86328220367432	0.00354059832170606	0.00321592413820326	-0.0217839982360601	0.00516396993771195
1949	82.2861099243164	-2.35388875007629	-7.86328220367432	0.00548864435404539	0.00256657530553639	-0.00230353930965066	-0.00522560812532902
1950	81.6367568969727	-2.02921438217163	-7.6684775352478	-0.00230353930965066	0.0181509424000978	0.0230210572481155	0.00970941036939621
1951	81.6367568969727	-2.02921438217163	-7.6684775352478	-0.000355493422830477	0.0210730116814375	0.0321119390428066	0.00743668992072344
1952	80.9874114990234	-2.35388875007629	-7.47367286682129	-0.00197886489331722	0.0100340843200684	0.00516396993771195	0.00873538758605719
1953	82.9354553222656	-3.00323748588562	-7.34380340576172	0.00159255252219737	0.000618529506027699	0.00548864435404539	-0.00749832857400179
1954	82.2861099243164	-3.00323748588562	-7.73341274261475	-0.00197886489331722	-0.00425158534198999	-0.0104203969240189	0.000618529506027699
1955	82.2861099243164	-3.00323748588562	-7.60354280471802	0.00808603875339031	-0.00522560812532902	-0.0149658378213644	-0.00749832857400179
1956	79.6887130737305	-2.02921438217163	-7.73341274261475	0.00321592413820326	0.00256657530553639	0.0239950809627771	-0.00522560812532902
1957	80.9874114990234	-3.00323748588562	-7.60354280471802	0.00159255252219737	0.000293855206109583	0.0259431265294552	-0.0130177913233638
1958	82.2861099243164	-3.00323748588562	-7.34380340576172	0.00873538758605719	0.00483929552137852	0.00970941036939621	-0.00912170019000769
1959	82.9354553222656	-2.35388875007629	-7.86328220367432	0.0175015944987535	-0.00392691092565656	0.00906006153672934	-0.0107450718060136
1960	80.3380584716797	-2.02921438217163	-7.99315214157104	0.013930176384747	-0.0146411629393697	0.0285405199974775	-0.023407369852066
1961	81.6367568969727	-2.02921438217163	-7.99315214157104	0.0178262684494257	0.00321592413820326	0.0239950809627771	-0.0113944197073579
1962	82.9354553222656	-2.67856311798096	-7.53860807418823	0.0230210572481155	-0.0156151866540313	0.00970941036939621	-0.0133424662053585
1963	84.2341537475586	-3.00323748588562	-7.47367286682129	0.0239950809627771	-0.0162645354866982	-0.00587495695799589	-0.00392691092565656
1964	82.2861099243164	-2.02921438217163	-7.34380340576172	0.000293855206109583	-0.0143164889886975	-0.0311995539814234	-0.0162645354866982
1965	82.2861099243164	-1.70454013347626	-7.60354280471802	0.00191722682211548	-0.0240567177534103	-0.0412644557654858	-0.00457625929266214
1966	82.9354553222656	-3.00323748588562	-7.60354280471802	-0.00717365415766835	-0.0100957229733467	-0.0149658378213644	-0.00490093370899558
1967	82.2861099243164	-1.70454013347626	-7.73341274261475	-0.0133424662053585	-0.0191866029053926	0.000618529506027699	0.00451462110504508
1968	81.6367568969727	-1.37986588478088	-7.86328220367432	-0.00587495695799589	-0.0133424662053585	0.00906006153672934	0.00159255252219737
1969	82.2861099243164	-2.67856311798096	-7.73341274261475	-0.0100957229733467	0.000943203864153475	-0.00165419070981443	0.0022419011220336
1970	80.9874114990234	-1.70454013347626	-7.60354280471802	-0.00782300252467394	0.0210730116814375	0.00581331877037883	-0.00555028254166245
1971	80.9874114990234	-2.67856311798096	-7.73341274261475	-0.00132951640989631	0.0360080301761627	-0.0123684434220195	-0.00360223650932312
1972	82.2861099243164	-3.00323748588562	-7.73341274261475	-0.0175632312893867	0.036657378077507	0.00256657530553639	0.00776136433705688
1973	81.6367568969727	-2.67856311798096	-7.73341274261475	-0.00684897974133492	0.0460729338228703	-0.00165419070981443	0.00548864435404539
1974	81.6367568969727	-3.00323748588562	-7.53860807418823	0.00808603875339031	0.0405534692108631	-0.0276281367987394	-0.0110697457566857
1975	80.3380584716797	-2.67856311798096	-7.73341274261475	0.00159255252219737	0.0340599827468395	-0.0792513489723206	-0.0100957229733467
1976	82.9354553222656	-3.65258598327637	-7.14899873733521	0.00354059832170606	0.0421768426895142	-0.118212267756462	-0.0130177913233638
1977	81.6367568969727	-3.00323748588562	-7.6684775352478	0.00646266713738441	0.036657378077507	-0.0876928865909576	-0.00587495695799589
1978	82.2861099243164	-4.95128345489502	-7.47367286682129	0.00418994715437293	0.00938473641872406	-0.0159398596733809	-0.00944637414067984
1979	82.9354553222656	-4.30193471908569	-7.21393346786499	0.0136055024340749	-0.0156151866540313	-0.00100484199356288	-0.00360223650932312
1980	83.5848083496094	-4.62660884857178	-7.60354280471802	0.00159255252219737	-0.0295761823654175	0.00386527273803949	-0.0126931173726916
1981	83.5848083496094	-5.2759575843811	-7.60354280471802	0.00516396993771195	-0.02697878703475	0.00418994715437293	-0.0149658378213644
1982	83.5848083496094	-5.2759575843811	-7.08406400680542	0.00646266713738441	-0.0357449948787689	0.0330859608948231	-0.00425158534198999
1983	81.6367568969727	-5.60063171386719	-7.34380340576172	0.00354059832170606	-0.0328229255974293	0.0541897900402546	-0.000355493422830477
1984	82.2861099243164	-4.95128345489502	-7.73341274261475	-0.00165419070981443	-0.0370436906814575	0.0347093306481838	-3.08191010844894e-05
1985	82.9354553222656	-4.95128345489502	-7.99315214157104	0.0123068047687411	-0.0302255302667618	0.0236704051494598	-0.00327756232582033
1986	83.5848083496094	-5.92530632019043	-7.60354280471802	0.0181509424000978	-0.0224333461374044	0.0168522447347641	-0.00522560812532902
1987	83.5848083496094	-5.60063171386719	-7.27886867523193	0.00256657530553639	-0.0227580219507217	0.0136055024340749	0.00613799272105098
1988	84.2341537475586	-5.2759575843811	-7.34380340576172	0.0100340843200684	-0.0100957229733467	0.00581331877037883	0.00126787810586393
1989	82.2861099243164	-4.62660884857178	-7.6684775352478	0.00873538758605719	0.000943203864153475	0.0217223595827818	-0.00230353930965066
1990	84.2341537475586	-4.95128345489502	-7.6684775352478	0.00289124972186983	0.0223717093467712	0.052891094237566	0.000618529506027699
1991	84.8834991455078	-5.60063171386719	-7.6684775352478	0.00126787810586393	0.0278911720961332	0.0415274947881699	0.00126787810586393
1992	84.2341537475586	-5.60063171386719	-7.27886867523193	0.00256657530553639	0.041852168738842	0.040228795260191	0.00548864435404539
1993	82.2861099243164	-4.62660884857178	-7.53860807418823	0.00386527273803949	0.0379560738801956	0.0642546936869621	0.00581331877037883
1994	82.2861099243164	-5.2759575843811	-7.27886867523193	0.00321592413820326	0.029189869761467	0.00159255252219737	0.00418994715437293
1995	84.2341537475586	-5.2759575843811	-7.60354280471802	0.00451462110504508	0.0142548503354192	0.0412028171122074	0.00191722682211548
1996	85.5328521728516	-6.24998044967651	-7.53860807418823	0.0022419011220336	0.01847561635077	0.0295145437121391	-0.00749832857400179
1997	81.6367568969727	-4.30193471908569	-7.73341274261475	0.00256657530553639	0.0155535480007529	0.0450989119708538	-0.00132951640989631
1998	82.2861099243164	-5.2759575843811	-7.27886867523193	-0.00522560812532902	0.00873538758605719	0.0136055024340749	0.0022419011220336
1999	84.2341537475586	-5.92530632019043	-7.4087381362915	0.00776136433705688	-0.00197886489331722	-0.103926599025726	-0.00652430532500148
2000	83.5848083496094	-6.57465505599976	-7.27886867523193	0.000943203864153475	-0.00327756232582033	-0.110744759440422	0.00191722682211548
[truncated: 5,540 more rows]
