# Supplementary material for: Precise instruction and consideration of the vertical and horizontal force component increases validity and reliability of the 90:20 Isometric Posterior Chain Test
Source: PLoS One. 2024 Oct 28;19(10):e0312843. doi: 10.1371/journal.pone.0312843 (PMC11515970; doi:10.1371/journal.pone.0312843)
Supplement: S1 File — (ZIP) [file pone.0312843.s001.zip › S1_Raw_Data/M1_P24_vh_2.csv]

1	79.6887130737305	-3.00323748588562	-7.14899873733521	0.00126787810586393	-0.0100957229733467	-0.0870435386896133	-3.08191010844894e-05
2	81.6367568969727	-2.67856311798096	-7.4087381362915	0.00516396993771195	-0.0159398596733809	-0.063342310488224	0.00386527273803949
3	77.7406692504883	-1.37986588478088	-7.86328220367432	-0.00295288790948689	-0.0159398596733809	-0.0250307414680719	0.0022419011220336
4	82.2861099243164	-3.00323748588562	-7.6684775352478	0.00321592413820326	-0.017887907102704	-0.00619963090866804	-0.00360223650932312
5	79.0393676757813	-1.37986588478088	-7.86328220367432	-3.08191010844894e-05	-0.0117190945893526	0.000293855206109583	-0.00879702530801296
6	79.6887130737305	-1.37986588478088	-7.73341274261475	0.00386527273803949	-0.0243813935667276	-0.00879702530801296	-0.00652430532500148
7	80.3380584716797	-1.70454013347626	-7.53860807418823	0.000618529506027699	0.00678734155371785	-0.0221086721867323	-0.00912170019000769
8	79.6887130737305	-2.35388875007629	-7.53860807418823	-0.00717365415766835	-0.00847235135734081	-0.0461345724761486	-0.00652430532500148
9	79.0393676757813	-0.730517208576202	-8.12302207946777	-0.0026282137259841	-0.00490093370899558	-0.0607449151575565	-0.00814767740666866
10	79.6887130737305	-1.05519151687622	-8.05808639526367	0.000943203864153475	-0.0152905117720366	-0.0357449948787689	-0.00944637414067984
11	80.3380584716797	-1.70454013347626	-7.86328220367432	0.00256657530553639	0.00516396993771195	-0.00847235135734081	-0.00327756232582033
12	79.6887130737305	-2.35388875007629	-7.34380340576172	-0.00197886489331722	0.00841071270406246	0.0295145437121391	-0.000680167751852423
13	80.3380584716797	-1.70454013347626	-7.53860807418823	-0.00197886489331722	0.0116574559360743	0.0571118593215942	0.00354059832170606
14	79.6887130737305	-1.70454013347626	-7.6684775352478	0.000293855206109583	-0.00295288790948689	0.076592318713665	0.00418994715437293
15	80.3380584716797	-2.35388875007629	-7.79834747314453	0.000943203864153475	-0.0156151866540313	0.109059751033783	0.0132808275520802
16	79.6887130737305	-1.70454013347626	-7.86328220367432	0.00516396993771195	-0.0263294391334057	0.128215536475182	0.00873538758605719
17	79.6887130737305	-1.37986588478088	-7.73341274261475	-0.00100484199356288	0.000293855206109583	0.108735077083111	0.00483929552137852
18	80.3380584716797	-1.37986588478088	-7.6684775352478	-0.00684897974133492	0.00159255252219737	0.0983454957604408	0.0123068047687411
19	80.9874114990234	-2.67856311798096	-7.47367286682129	-0.00555028254166245	0.00646266713738441	0.076592318713665	0.013930176384747
20	79.6887130737305	-2.35388875007629	-7.60354280471802	0.00581331877037883	0.01100810803473	0.0606832765042782	0.00159255252219737
21	79.0393676757813	-1.70454013347626	-7.99315214157104	0.00418994715437293	0.00483929552137852	0.0434755384922028	0.0123068047687411
22	79.6887130737305	-1.37986588478088	-7.9282169342041	-0.00165419070981443	0.013930176384747	-0.0844461396336555	0.00321592413820326
23	81.6367568969727	-2.35388875007629	-7.60354280471802	-0.00132951640989631	0.0239950809627771	-0.181848436594009	0.0022419011220336
24	79.0393676757813	-1.05519151687622	-7.6684775352478	-0.00197886489331722	0.0230210572481155	-0.177952349185944	-0.0026282137259841
25	79.6887130737305	-2.35388875007629	-7.53860807418823	0.00126787810586393	0.0113327819854021	-0.0941863730549812	-0.00522560812532902
26	80.9874114990234	-2.67856311798096	-7.73341274261475	0.00516396993771195	0.00646266713738441	-0.0883422344923019	-0.00327756232582033
27	80.3380584716797	-2.35388875007629	-7.73341274261475	0.00191722682211548	0.00938473641872406	-0.0867188647389412	-0.00457625929266214
28	80.3380584716797	-2.67856311798096	-7.60354280471802	-0.00457625929266214	0.00841071270406246	-0.0568488240242004	-0.00425158534198999
29	79.6887130737305	-3.3279116153717	-7.34380340576172	-0.00425158534198999	0.00938473641872406	-0.0276281367987394	-0.00522560812532902
30	79.6887130737305	-1.70454013347626	-7.79834747314453	0.0116574559360743	0.00516396993771195	-0.00165419070981443	-0.0149658378213644
31	79.6887130737305	-2.02921438217163	-7.6684775352478	0.00906006153672934	0.0171769186854362	0.0171769186854362	-0.00360223650932312
32	79.6887130737305	-3.3279116153717	-7.79834747314453	0.0022419011220336	0.0152288740500808	0.0149041991680861	0.00256657530553639
33	80.3380584716797	-3.65258598327637	-7.47367286682129	-0.00230353930965066	0.00646266713738441	-0.00587495695799589	0.00906006153672934
34	79.0393676757813	-2.67856311798096	-7.53860807418823	0.000618529506027699	-0.00392691092565656	-0.0256800893694162	-0.00879702530801296
35	79.0393676757813	-2.67856311798096	-7.53860807418823	0.00808603875339031	-0.0282774847000837	-0.0487319678068161	0.00126787810586393
36	80.9874114990234	-3.97726035118103	-7.08406400680542	-0.000355493422830477	-0.0217839982360601	-0.0311995539814234	0.00126787810586393
37	80.3380584716797	-3.97726035118103	-7.60354280471802	-3.08191010844894e-05	-0.0149658378213644	-0.0224333461374044	0.00743668992072344
38	80.9874114990234	-4.30193471908569	-7.4087381362915	-0.00197886489331722	-0.00944637414067984	0.01847561635077	0.0132808275520802
39	80.3380584716797	-3.97726035118103	-7.34380340576172	-0.00197886489331722	-0.0276281367987394	0.0710728541016579	0.00970941036939621
40	79.6887130737305	-3.3279116153717	-7.53860807418823	-0.00132951640989631	-0.0266541130840778	0.0830858051776886	0.00159255252219737
41	80.3380584716797	-3.65258598327637	-7.53860807418823	-0.00555028254166245	-0.0315242260694504	0.104838982224464	-0.00360223650932312
42	80.9874114990234	-3.97726035118103	-6.95419406890869	0.00321592413820326	-0.0295761823654175	0.112306490540504	-0.000355493422830477
43	79.0393676757813	-2.67856311798096	-7.34380340576172	0.00159255252219737	-0.0208099745213985	0.123994767665863	0.00256657530553639
44	80.9874114990234	-3.97726035118103	-7.73341274261475	0.00516396993771195	0.00159255252219737	0.110358446836472	-0.00425158534198999
45	79.0393676757813	-2.35388875007629	-7.60354280471802	-0.00392691092565656	0.00613799272105098	0.106137678027153	-0.0169138833880424
46	79.0393676757813	-2.35388875007629	-7.4087381362915	0.00906006153672934	-0.00327756232582033	0.0467222817242146	0.00354059832170606
47	80.3380584716797	-3.3279116153717	-7.27886867523193	-0.00230353930965066	0.0188002903014421	-0.0406151078641415	-0.00684897974133492
48	80.3380584716797	-3.3279116153717	-7.08406400680542	-0.000355493422830477	0.029189869761467	-0.12080966681242	-3.08191010844894e-05
49	79.6887130737305	-2.35388875007629	-7.86328220367432	0.00386527273803949	0.0337353087961674	-0.198406830430031	-0.00522560812532902
50	78.3900146484375	-2.35388875007629	-7.79834747314453	-0.000680167751852423	0.0317872650921345	-0.221458703279495	-0.00912170019000769
51	80.3380584716797	-2.67856311798096	-7.34380340576172	-0.00717365415766835	0.0298392176628113	-0.176004305481911	-0.00327756232582033
52	80.3380584716797	-3.3279116153717	-6.82432460784912	0.000293855206109583	0.0252937767654657	-0.0675630792975426	-0.0026282137259841
53	79.6887130737305	-2.02921438217163	-7.60354280471802	-0.00392691092565656	0.012956153601408	-0.0237320438027382	0.00386527273803949
54	79.6887130737305	-3.00323748588562	-7.08406400680542	-0.00230353930965066	0.00841071270406246	-0.0243813935667276	0.0116574559360743
55	79.6887130737305	-2.35388875007629	-7.6684775352478	-0.000680167751852423	0.00451462110504508	-0.0318489037454128	0.00354059832170606
56	78.3900146484375	-2.02921438217163	-7.6684775352478	-0.00100484199356288	-0.00490093370899558	-0.0136671401560307	0.00711201597005129
57	78.3900146484375	-1.70454013347626	-7.53860807418823	-0.00295288790948689	0.00678734155371785	-0.0224333461374044	0.00841071270406246
58	77.7406692504883	-1.37986588478088	-7.6684775352478	-0.00522560812532902	0.01847561635077	-0.0195112787187099	0.00970941036939621
59	77.0913162231445	-1.70454013347626	-7.53860807418823	-0.00100484199356288	0.0197743140161037	-0.0130177913233638	0.00938473641872406
60	78.3900146484375	-2.35388875007629	-7.08406400680542	0.000293855206109583	-0.00165419070981443	0.105163656175137	-0.000680167751852423
61	78.3900146484375	-3.3279116153717	-7.47367286682129	-0.00230353930965066	-0.00425158534198999	0.122371397912502	0.01100810803473
62	76.4419708251953	-1.70454013347626	-7.4087381362915	-0.00230353930965066	0.000943203864153475	0.128864884376526	0.00191722682211548
63	75.7926177978516	-1.37986588478088	-7.53860807418823	0.00743668992072344	-0.0113944197073579	0.103864960372448	0.00776136433705688
64	78.3900146484375	-2.67856311798096	-7.4087381362915	-0.00522560812532902	-0.0169138833880424	0.0496443510055542	-0.00230353930965066
65	78.3900146484375	-2.35388875007629	-7.34380340576172	-0.00490093370899558	-0.0328229255974293	-0.0146411629393697	0.000293855206109583
66	77.0913162231445	-1.37986588478088	-7.4087381362915	-0.00457625929266214	-0.0422384813427925	-0.00814767740666866	-0.00587495695799589
67	77.0913162231445	-2.02921438217163	-7.60354280471802	-0.00360223650932312	-0.0422384813427925	-0.0393164120614529	0.000293855206109583
68	78.3900146484375	-2.02921438217163	-7.6684775352478	-0.00977104809135199	-0.0299008563160896	-0.0620436146855354	-0.000680167751852423
69	77.7406692504883	-1.70454013347626	-7.14899873733521	-0.00457625929266214	-0.0311995539814234	-0.0243813935667276	0.000943203864153475
70	79.6887130737305	-2.02921438217163	-7.6684775352478	0.00126787810586393	-0.0305502042174339	-0.0107450718060136	-0.00717365415766835
71	79.6887130737305	-3.00323748588562	-7.34380340576172	-0.00165419070981443	-0.0139918150380254	-0.0136671401560307	0.00581331877037883
72	79.6887130737305	-2.35388875007629	-7.14899873733521	0.00548864435404539	0.00451462110504508	-0.0230826959013939	0.00451462110504508
73	80.9874114990234	-2.02921438217163	-7.60354280471802	-0.00782300252467394	0.00354059832170606	-0.0276281367987394	0.00808603875339031
74	79.0393676757813	-3.00323748588562	-7.4087381362915	-0.00360223650932312	-0.0273034609854221	0.0360080301761627	0.00646266713738441
75	80.3380584716797	-2.67856311798096	-7.73341274261475	0.0022419011220336	0.00938473641872406	0.0827611312270164	-0.00132951640989631
76	81.6367568969727	-2.35388875007629	-7.47367286682129	0.00418994715437293	0.0246444288641214	0.0590599067509174	0.0113327819854021
77	79.6887130737305	-2.02921438217163	-7.47367286682129	0.00386527273803949	0.0334106348454952	-0.0672384053468704	0.000618529506027699
78	80.3380584716797	-2.02921438217163	-7.34380340576172	0.00159255252219737	0.0304885655641556	-0.112692810595036	0.00483929552137852
79	80.3380584716797	-2.67856311798096	-7.60354280471802	-0.000680167751852423	0.0428261905908585	-0.0565241500735283	-0.00132951640989631
80	80.9874114990234	-3.00323748588562	-7.47367286682129	0.00906006153672934	0.0324366129934788	-0.0152905117720366	0.00256657530553639
81	79.0393676757813	-1.70454013347626	-7.60354280471802	0.000293855206109583	0.0223717093467712	0.0467222817242146	0.00483929552137852
82	77.7406692504883	-1.70454013347626	-7.6684775352478	0.000943203864153475	0.0200989879667759	0.0791897103190422	0.00678734155371785
83	80.3380584716797	-3.00323748588562	-7.73341274261475	0.000943203864153475	0.01847561635077	0.0697741582989693	-0.00295288790948689
84	79.6887130737305	-1.70454013347626	-7.27886867523193	-0.000680167751852423	0.0123068047687411	0.0145795252174139	0.000943203864153475
85	80.3380584716797	-3.00323748588562	-7.6684775352478	0.000943203864153475	0.000618529506027699	-0.00295288790948689	-0.00165419070981443
86	80.9874114990234	-3.00323748588562	-7.9282169342041	0.00841071270406246	0.00646266713738441	-0.00814767740666866	0.000618529506027699
87	80.3380584716797	-2.35388875007629	-7.86328220367432	0.00451462110504508	-0.00165419070981443	-0.032173577696085	0.00321592413820326
88	78.3900146484375	-1.70454013347626	-7.99315214157104	0.00256657530553639	0.00159255252219737	-0.0117190945893526	0.00126787810586393
89	81.6367568969727	-2.35388875007629	-7.6684775352478	-0.00619963090866804	0.00126787810586393	-0.00295288790948689	-0.0026282137259841
90	81.6367568969727	-3.00323748588562	-7.60354280471802	0.00646266713738441	-0.00490093370899558	0.00418994715437293	-0.00132951640989631
91	79.6887130737305	-2.02921438217163	-7.6684775352478	0.00256657530553639	0.00159255252219737	0.00906006153672934	-0.00360223650932312
92	79.6887130737305	-1.37986588478088	-7.9282169342041	0.00159255252219737	0.0175015944987535	0.0171769186854362	-0.00197886489331722
93	80.9874114990234	-3.3279116153717	-7.6684775352478	-0.00327756232582033	0.0178262684494257	0.00386527273803949	0.00126787810586393
94	78.3900146484375	-1.37986588478088	-7.79834747314453	-0.00717365415766835	0.00743668992072344	-0.0964590907096863	0.0103587592020631
95	80.9874114990234	-3.00323748588562	-7.21393346786499	0.00516396993771195	0.011982130818069	-0.161393955349922	0.00938473641872406
96	80.3380584716797	-2.35388875007629	-7.60354280471802	0.000293855206109583	0.0233457311987877	-0.146134257316589	-0.000680167751852423
97	80.9874114990234	-3.3279116153717	-7.53860807418823	0.00256657530553639	0.0347093306481838	-0.104575946927071	0.00548864435404539
98	80.3380584716797	-2.35388875007629	-7.21393346786499	-0.00197886489331722	0.0282158460468054	-0.0305502042174339	0.00646266713738441
99	82.2861099243164	-3.00323748588562	-7.47367286682129	-0.00457625929266214	0.01100810803473	-0.0126931173726916	0.00808603875339031
100	80.9874114990234	-1.70454013347626	-7.27886867523193	0.00548864435404539	0.00191722682211548	0.0239950809627771	0.00256657530553639
101	79.0393676757813	-2.02921438217163	-7.21393346786499	0.00256657530553639	0.000943203864153475	0.0330859608948231	0.00126787810586393
102	81.6367568969727	-2.35388875007629	-7.99315214157104	0.00321592413820326	-3.08191010844894e-05	0.0360080301761627	0.00646266713738441
103	79.6887130737305	-2.67856311798096	-7.79834747314453	0.00191722682211548	0.00126787810586393	0.0317872650921345	-0.00230353930965066
104	79.0393676757813	-2.35388875007629	-7.73341274261475	-0.00847235135734081	-0.00652430532500148	0.0577612072229385	0.00386527273803949
105	79.6887130737305	-3.00323748588562	-7.21393346786499	-3.08191010844894e-05	-0.00717365415766835	0.0580858811736107	-0.00587495695799589
106	80.9874114990234	-3.00323748588562	-7.21393346786499	-0.000680167751852423	-3.08191010844894e-05	0.0739949271082878	-0.00392691092565656
107	80.9874114990234	-3.00323748588562	-7.14899873733521	0.000618529506027699	-0.0143164889886975	0.0558131635189056	-0.00749832857400179
108	81.6367568969727	-3.00323748588562	-7.4087381362915	-0.00197886489331722	-0.0169138833880424	0.0473716296255589	-0.00879702530801296
109	81.6367568969727	-3.3279116153717	-7.4087381362915	0.000293855206109583	-0.0263294391334057	0.0590599067509174	0.00191722682211548
110	81.6367568969727	-3.3279116153717	-7.4087381362915	0.00516396993771195	-0.0315242260694504	0.0363327041268349	-0.00619963090866804
111	79.6887130737305	-2.02921438217163	-7.53860807418823	0.00451462110504508	-0.0211346503347158	0.0116574559360743	-0.00490093370899558
112	82.2861099243164	-3.3279116153717	-7.27886867523193	0.00256657530553639	-0.0204853005707264	-0.0139918150380254	-0.00327756232582033
113	80.3380584716797	-2.67856311798096	-7.08406400680542	0.000618529506027699	-0.0208099745213985	-0.0136671401560307	0.00289124972186983
114	81.6367568969727	-3.65258598327637	-7.86328220367432	-0.00100484199356288	-0.00522560812532902	-0.0464592464268208	0.00711201597005129
115	80.3380584716797	-3.00323748588562	-7.73341274261475	0.00354059832170606	0.00289124972186983	-0.0256800893694162	-0.00652430532500148
116	80.3380584716797	-3.00323748588562	-7.21393346786499	-0.000355493422830477	0.00646266713738441	0.0434755384922028	0.00159255252219737
117	82.2861099243164	-4.30193471908569	-7.4087381362915	-0.00100484199356288	0.0200989879667759	0.029189869761467	-0.00197886489331722
118	80.9874114990234	-4.30193471908569	-7.08406400680542	-0.00165419070981443	0.0106834331527352	-0.0318489037454128	0.0188002903014421
119	80.3380584716797	-3.65258598327637	-7.4087381362915	-0.00230353930965066	0.013930176384747	-0.0928876772522926	0.00451462110504508
120	80.3380584716797	-3.00323748588562	-7.86328220367432	0.000618529506027699	0.0106834331527352	-0.0938616991043091	0.00354059832170606
121	81.6367568969727	-4.30193471908569	-7.47367286682129	-3.08191010844894e-05	0.000943203864153475	-0.0247060675173998	0.00126787810586393
122	82.2861099243164	-4.30193471908569	-7.27886867523193	-0.0026282137259841	0.00159255252219737	-0.0169138833880424	0.00386527273803949
123	81.6367568969727	-3.3279116153717	-7.27886867523193	-0.00392691092565656	0.00321592413820326	0.0188002903014421	0.00159255252219737
124	81.6367568969727	-3.97726035118103	-7.4087381362915	-0.00684897974133492	-0.0113944197073579	0.0272418223321438	-0.00814767740666866
125	80.9874114990234	-2.67856311798096	-7.6684775352478	0.00159255252219737	-0.0123684434220195	0.0334106348454952	-0.0133424662053585
126	80.3380584716797	-3.65258598327637	-7.73341274261475	0.00386527273803949	-0.0198359526693821	0.0239950809627771	-0.000680167751852423
127	82.2861099243164	-3.65258598327637	-7.53860807418823	-0.00457625929266214	-0.0211346503347158	0.0194496400654316	-0.00490093370899558
128	80.9874114990234	-3.00323748588562	-7.4087381362915	0.00483929552137852	-0.0260047651827335	0.047696303576231	0.00289124972186983
129	82.2861099243164	-3.3279116153717	-7.27886867523193	-0.00847235135734081	-0.0256800893694162	0.0399041213095188	-0.00684897974133492
130	79.6887130737305	-2.02921438217163	-7.47367286682129	-0.00684897974133492	-0.023407369852066	0.0444495603442192	-0.00749832857400179
131	80.9874114990234	-2.02921438217163	-7.4087381362915	-0.00100484199356288	-0.0182125810533762	0.0444495603442192	-0.00295288790948689
132	80.9874114990234	-3.00323748588562	-7.08406400680542	0.00678734155371785	-0.00814767740666866	0.0191249661147594	-0.00165419070981443
133	80.3380584716797	-2.35388875007629	-7.60354280471802	0.000618529506027699	-0.00684897974133492	-0.00847235135734081	0.00418994715437293
134	82.2861099243164	-3.3279116153717	-7.21393346786499	0.00906006153672934	0.00418994715437293	-0.0146411629393697	0.00646266713738441
135	81.6367568969727	-2.67856311798096	-7.47367286682129	-0.00197886489331722	0.0123068047687411	-0.00717365415766835	0.00354059832170606
136	80.3380584716797	-2.67856311798096	-7.4087381362915	0.000293855206109583	0.0149041991680861	-0.0305502042174339	0.00289124972186983
137	79.0393676757813	-2.35388875007629	-7.4087381362915	-0.0026282137259841	0.0249691028147936	-0.0490566417574883	0.000943203864153475
138	79.6887130737305	-2.67856311798096	-7.73341274261475	-0.00684897974133492	0.0360080301761627	-0.0880175605416298	0.011982130818069
139	79.6887130737305	-1.70454013347626	-7.60354280471802	-0.00425158534198999	0.0142548503354192	-0.0643163323402405	-0.00327756232582033
140	80.9874114990234	-3.3279116153717	-7.6684775352478	-3.08191010844894e-05	0.0022419011220336	-0.0428878292441368	0.00451462110504508
141	78.3900146484375	-2.35388875007629	-7.4087381362915	-0.00425158534198999	-0.00684897974133492	-0.0143164889886975	-0.00684897974133492
142	79.0393676757813	-2.02921438217163	-7.21393346786499	-0.00197886489331722	-0.0117190945893526	0.00354059832170606	0.00386527273803949
143	78.3900146484375	-2.02921438217163	-7.47367286682129	-0.00457625929266214	-0.00912170019000769	0.0269171483814716	0.00386527273803949
144	80.3380584716797	-3.65258598327637	-7.53860807418823	-0.00522560812532902	-0.00197886489331722	0.0489950031042099	-0.00879702530801296
145	79.0393676757813	-2.35388875007629	-7.9282169342041	-0.00230353930965066	-0.00457625929266214	0.0739949271082878	0.0022419011220336
146	77.7406692504883	-3.00323748588562	-7.79834747314453	-0.0026282137259841	-0.00392691092565656	0.0808130875229836	-0.00327756232582033
147	77.7406692504883	-2.02921438217163	-7.53860807418823	-0.00717365415766835	0.00906006153672934	0.086981900036335	-0.0100957229733467
148	78.3900146484375	-2.02921438217163	-7.21393346786499	-0.00782300252467394	0.0191249661147594	0.0957481041550636	-0.00165419070981443
149	78.3900146484375	-2.35388875007629	-7.99315214157104	-0.0146411629393697	0.00678734155371785	0.0778910145163536	-0.00132951640989631
150	78.3900146484375	-2.67856311798096	-7.9282169342041	-0.00490093370899558	0.00451462110504508	0.0558131635189056	-0.0117190945893526
151	80.3380584716797	-3.3279116153717	-7.47367286682129	-0.00879702530801296	0.0116574559360743	0.00418994715437293	-0.00652430532500148
152	78.3900146484375	-3.3279116153717	-7.34380340576172	-0.00717365415766835	0.00808603875339031	-0.00749832857400179	0.00126787810586393
153	80.9874114990234	-3.65258598327637	-7.27886867523193	-0.0123684434220195	0.00483929552137852	-0.0626929625868797	0.00354059832170606
154	79.0393676757813	-2.02921438217163	-7.27886867523193	-0.0026282137259841	0.0194496400654316	-0.156848520040512	-0.000355493422830477
155	82.2861099243164	-3.3279116153717	-7.34380340576172	-0.00717365415766835	0.0116574559360743	-0.203276947140694	0.00613799272105098
156	80.9874114990234	-3.3279116153717	-7.9282169342041	-0.00555028254166245	-3.08191010844894e-05	-0.110095411539078	0.00678734155371785
157	81.6367568969727	-3.97726035118103	-7.47367286682129	-0.000355493422830477	-0.000680167751852423	-0.0133424662053585	0.00191722682211548
158	81.6367568969727	-3.3279116153717	-7.27886867523193	0.00126787810586393	-0.0026282137259841	-0.00197886489331722	0.00159255252219737
159	82.9354553222656	-3.65258598327637	-7.27886867523193	-0.00295288790948689	-0.0026282137259841	0.0149041991680861	0.00678734155371785
160	79.6887130737305	-1.70454013347626	-7.53860807418823	0.00418994715437293	-0.00490093370899558	0.000293855206109583	0.00256657530553639
161	79.6887130737305	-2.67856311798096	-7.99315214157104	-0.00197886489331722	-0.0104203969240189	0.00743668992072344	0.00191722682211548
162	80.3380584716797	-3.00323748588562	-7.86328220367432	0.0022419011220336	-0.0152905117720366	0.00970941036939621	0.000618529506027699
163	80.3380584716797	-3.00323748588562	-7.47367286682129	-0.00327756232582033	-0.00782300252467394	0.0152288740500808	-0.00230353930965066
164	79.6887130737305	-2.02921438217163	-7.99315214157104	0.00321592413820326	-0.00977104809135199	0.0392547734081745	-0.0117190945893526
165	80.9874114990234	-3.65258598327637	-7.34380340576172	0.00191722682211548	0.000618529506027699	0.0369820520281792	-0.00652430532500148
166	79.6887130737305	-2.35388875007629	-7.60354280471802	0.00548864435404539	-0.0026282137259841	0.0577612072229385	-0.00912170019000769
167	79.6887130737305	-2.02921438217163	-7.79834747314453	0.00906006153672934	-0.0162645354866982	0.0850338488817215	-0.0026282137259841
168	80.3380584716797	-2.35388875007629	-7.99315214157104	-3.08191010844894e-05	-0.0117190945893526	0.0700988322496414	-0.00230353930965066
169	79.0393676757813	-2.67856311798096	-7.86328220367432	0.00191722682211548	-0.000680167751852423	0.0626313239336014	-0.00522560812532902
170	79.6887130737305	-2.35388875007629	-7.86328220367432	0.00451462110504508	0.00646266713738441	0.031137915328145	-0.00100484199356288
171	80.3380584716797	-3.00323748588562	-7.73341274261475	-3.08191010844894e-05	0.0113327819854021	0.00159255252219737	-0.00879702530801296
172	80.9874114990234	-3.3279116153717	-7.34380340576172	0.00321592413820326	0.0191249661147594	-0.0201606266200542	0.00646266713738441
173	79.6887130737305	-1.70454013347626	-7.86328220367432	0.00289124972186983	0.0220470335334539	0.0486703291535378	-0.00295288790948689
174	82.2861099243164	-3.3279116153717	-7.6684775352478	0.00289124972186983	0.0162028968334198	0.0123068047687411	0.0103587592020631
175	80.9874114990234	-1.70454013347626	-7.73341274261475	0.000293855206109583	0.0213976856321096	-0.0695111230015755	0.000293855206109583
176	80.9874114990234	-2.35388875007629	-7.6684775352478	0.0022419011220336	0.0360080301761627	-0.177952349185944	-0.000355493422830477
177	79.6887130737305	-2.02921438217163	-7.53860807418823	-0.00360223650932312	0.0392547734081745	-0.213017180562019	0.01100810803473
178	80.3380584716797	-2.35388875007629	-7.4087381362915	-0.00717365415766835	0.045423585921526	-0.186718553304672	0.00548864435404539
179	81.6367568969727	-3.00323748588562	-7.53860807418823	-0.00230353930965066	0.0252937767654657	-0.0704851448535919	-3.08191010844894e-05
180	79.6887130737305	-3.3279116153717	-7.34380340576172	0.000618529506027699	0.00289124972186983	-0.00944637414067984	0.00418994715437293
181	78.3900146484375	-1.37986588478088	-7.79834747314453	0.00711201597005129	-0.0107450718060136	0.0188002903014421	-0.00782300252467394
182	81.6367568969727	-3.65258598327637	-7.6684775352478	0.00646266713738441	-0.00847235135734081	0.020423661917448	0.00451462110504508
183	80.3380584716797	-3.65258598327637	-7.47367286682129	-0.00165419070981443	0.00678734155371785	0.0282158460468054	-0.000355493422830477
184	79.0393676757813	-3.00323748588562	-7.27886867523193	0.00289124972186983	0.0113327819854021	0.0194496400654316	0.00126787810586393
185	80.9874114990234	-3.65258598327637	-7.53860807418823	0.00906006153672934	0.00970941036939621	0.031137915328145	-0.0123684434220195
186	79.0393676757813	-2.67856311798096	-7.6684775352478	0.00289124972186983	-0.00197886489331722	0.0373067259788513	-0.000355493422830477
187	79.6887130737305	-2.67856311798096	-7.47367286682129	0.00386527273803949	-0.00230353930965066	0.0379560738801956	-0.0100957229733467
188	79.6887130737305	-2.67856311798096	-7.27886867523193	0.00516396993771195	-0.0107450718060136	0.0259431265294552	-0.00652430532500148
189	81.6367568969727	-3.65258598327637	-7.14899873733521	0.000618529506027699	-0.023407369852066	0.0207483377307653	-0.00295288790948689
190	80.3380584716797	-2.67856311798096	-7.53860807418823	0.00808603875339031	-0.0159398596733809	-0.000680167751852423	-0.00457625929266214
191	80.9874114990234	-3.65258598327637	-7.73341274261475	0.01100810803473	-0.0133424662053585	-0.00652430532500148	0.000618529506027699
192	82.2861099243164	-3.97726035118103	-7.34380340576172	0.00289124972186983	-0.000355493422830477	-0.0152905117720366	-0.00360223650932312
193	82.2861099243164	-4.30193471908569	-7.60354280471802	-3.08191010844894e-05	0.00906006153672934	-0.0328229255974293	-0.000355493422830477
194	80.3380584716797	-3.97726035118103	-7.60354280471802	-0.00490093370899558	-0.00814767740666866	-0.0282774847000837	0.00159255252219737
195	80.9874114990234	-4.30193471908569	-7.27886867523193	0.00418994715437293	0.00516396993771195	-0.00555028254166245	-0.00587495695799589
196	80.3380584716797	-3.00323748588562	-7.47367286682129	0.00548864435404539	-0.00652430532500148	0.0233457311987877	-0.00392691092565656
197	80.3380584716797	-4.30193471908569	-7.34380340576172	-0.0026282137259841	0.00256657530553639	0.0181509424000978	0.00613799272105098
198	81.6367568969727	-3.97726035118103	-7.47367286682129	-0.00100484199356288	0.00646266713738441	0.00418994715437293	0.00970941036939621
199	79.6887130737305	-3.97726035118103	-7.27886867523193	-0.00684897974133492	-0.0026282137259841	0.0226963832974434	0.00841071270406246
200	79.6887130737305	-2.67856311798096	-7.53860807418823	0.00386527273803949	-0.0104203969240189	0.0532157681882381	0.00678734155371785
201	79.6887130737305	-2.67856311798096	-7.34380340576172	0.00646266713738441	-0.0139918150380254	0.0519170723855495	-0.000680167751852423
202	79.0393676757813	-2.67856311798096	-7.60354280471802	0.00354059832170606	0.00321592413820326	0.0473716296255589	-0.00295288790948689
203	79.6887130737305	-3.00323748588562	-7.47367286682129	-0.00587495695799589	-0.00522560812532902	0.0230210572481155	-0.00587495695799589
204	79.6887130737305	-2.02921438217163	-7.73341274261475	0.00256657530553639	-0.00522560812532902	0.0522417463362217	-0.0104203969240189
205	79.0393676757813	-1.70454013347626	-7.53860807418823	0.00678734155371785	-0.00814767740666866	0.07139752805233	-0.0136671401560307
206	81.6367568969727	-3.3279116153717	-7.14899873733521	0.00581331877037883	-0.0195112787187099	0.0649040415883064	-0.0117190945893526
207	80.3380584716797	-3.00323748588562	-6.56458520889282	0.00126787810586393	-0.0139918150380254	0.0162028968334198	-0.00814767740666866
208	80.9874114990234	-3.3279116153717	-7.4087381362915	0.000293855206109583	-0.0113944197073579	0.0022419011220336	-0.00490093370899558
209	80.9874114990234	-2.35388875007629	-7.47367286682129	-0.000680167751852423	-0.0191866029053926	0.0353586822748184	-0.00619963090866804
210	79.0393676757813	-2.02921438217163	-7.53860807418823	0.000618529506027699	-0.0260047651827335	-0.00847235135734081	-0.00619963090866804
211	79.0393676757813	-2.67856311798096	-7.86328220367432	0.000618529506027699	-0.0188619289547205	-0.0146411629393697	-0.0113944197073579
212	79.6887130737305	-3.00323748588562	-7.53860807418823	-0.00522560812532902	-0.00847235135734081	0.0165275707840919	-0.00165419070981443
213	79.0393676757813	-3.00323748588562	-7.01912927627563	-0.00100484199356288	-0.0113944197073579	0.0220470335334539	0.00483929552137852
214	78.3900146484375	-2.35388875007629	-7.6684775352478	-0.00587495695799589	-0.00912170019000769	-0.0156151866540313	0.00808603875339031
215	78.3900146484375	-2.67856311798096	-7.53860807418823	-0.00490093370899558	-0.0149658378213644	-0.0273034609854221	-0.00652430532500148
216	79.0393676757813	-3.3279116153717	-7.34380340576172	0.00451462110504508	-0.0110697457566857	-0.0341216214001179	0.00418994715437293
217	78.3900146484375	-3.00323748588562	-7.47367286682129	-0.00490093370899558	0.00938473641872406	-0.00814767740666866	0.00808603875339031
218	77.7406692504883	-3.3279116153717	-7.21393346786499	-0.00749832857400179	0.0136055024340749	-0.00684897974133492	0.00776136433705688
219	79.0393676757813	-3.00323748588562	-7.01912927627563	-0.017887907102704	0.0340599827468395	-0.0165892094373703	0.00548864435404539
220	77.7406692504883	-3.3279116153717	-7.79834747314453	0.00678734155371785	0.0389300994575024	-0.0756799355149269	-3.08191010844894e-05
221	77.7406692504883	-2.35388875007629	-7.73341274261475	-0.0107450718060136	0.0519170723855495	-0.175354957580566	0.00386527273803949
222	79.6887130737305	-3.3279116153717	-7.86328220367432	-0.0117190945893526	0.060358602553606	-0.182822465896606	0.00548864435404539
223	78.3900146484375	-2.67856311798096	-7.53860807418823	-0.0126931173726916	0.0347093306481838	-0.109770737588406	-0.00360223650932312
224	79.0393676757813	-3.3279116153717	-7.14899873733521	-0.00522560812532902	0.0197743140161037	-0.0451605506241322	-0.00392691092565656
225	79.0393676757813	-3.00323748588562	-7.4087381362915	-0.00392691092565656	0.01100810803473	-0.0113944197073579	-0.00652430532500148
226	79.0393676757813	-2.02921438217163	-7.73341274261475	0.00938473641872406	0.00321592413820326	0.0181509424000978	-0.00944637414067984
227	79.0393676757813	-2.35388875007629	-7.4087381362915	-0.00912170019000769	-0.0250307414680719	0.0470469556748867	0.00126787810586393
228	79.0393676757813	-2.02921438217163	-7.60354280471802	-0.00230353930965066	-0.0341216214001179	0.0778910145163536	0.00191722682211548
229	79.6887130737305	-2.67856311798096	-7.4087381362915	-0.0026282137259841	-0.0350956469774246	0.0593845807015896	-0.00327756232582033
230	80.9874114990234	-2.35388875007629	-7.53860807418823	0.0194496400654316	-0.0302255302667618	0.0428261905908585	-0.00652430532500148
231	80.9874114990234	-3.97726035118103	-7.21393346786499	0.0132808275520802	-0.0263294391334057	0.0379560738801956	0.0022419011220336
232	80.9874114990234	-3.65258598327637	-7.73341274261475	0.01100810803473	-0.0146411629393697	0.0152288740500808	-0.00457625929266214
233	79.6887130737305	-3.00323748588562	-7.47367286682129	0.00159255252219737	-0.00619963090866804	-0.00197886489331722	0.00516396993771195
234	82.2861099243164	-3.65258598327637	-7.4087381362915	-0.00619963090866804	-0.0110697457566857	0.0149041991680861	0.00483929552137852
235	79.6887130737305	-2.67856311798096	-7.47367286682129	0.00483929552137852	-0.00944637414067984	0.0213976856321096	0.00516396993771195
236	80.9874114990234	-3.65258598327637	-7.08406400680542	-3.08191010844894e-05	-0.00360223650932312	0.0282158460468054	0.00743668992072344
237	81.6367568969727	-3.97726035118103	-7.4087381362915	-0.00295288790948689	0.0126314787194133	0.0489950031042099	0.0100340843200684
238	82.2861099243164	-4.30193471908569	-7.60354280471802	-0.00295288790948689	0.0178262684494257	0.0356833562254906	0.0113327819854021
239	79.6887130737305	-3.65258598327637	-7.6684775352478	-0.00814767740666866	0.020423661917448	0.040228795260191	0.00321592413820326
240	81.6367568969727	-3.3279116153717	-7.99315214157104	0.000943203864153475	0.0197743140161037	0.0233457311987877	0.00711201597005129
241	80.9874114990234	-2.67856311798096	-7.9282169342041	-0.00100484199356288	0.0142548503354192	-0.0104203969240189	0.0100340843200684
242	82.2861099243164	-3.97726035118103	-7.27886867523193	-0.00847235135734081	0.0126314787194133	-0.0451605506241322	-0.00522560812532902
243	80.3380584716797	-3.00323748588562	-7.99315214157104	-0.00132951640989631	0.012956153601408	-0.0295761823654175	0.00418994715437293
244	83.5848083496094	-4.30193471908569	-7.99315214157104	-0.000680167751852423	0.00646266713738441	-0.0152905117720366	0.000618529506027699
245	82.2861099243164	-3.97726035118103	-7.99315214157104	-0.00360223650932312	0.00483929552137852	-0.0286021586507559	-0.00295288790948689
246	80.3380584716797	-3.97726035118103	-7.86328220367432	0.00159255252219737	-0.00652430532500148	-0.0467839203774929	0.00191722682211548
247	80.3380584716797	-3.3279116153717	-7.73341274261475	-0.00392691092565656	-0.000355493422830477	-0.0461345724761486	-0.00587495695799589
248	79.6887130737305	-3.3279116153717	-7.60354280471802	-0.0113944197073579	-0.00327756232582033	-0.0406151078641415	-0.000680167751852423
249	80.3380584716797	-3.65258598327637	-7.9282169342041	-0.00197886489331722	-0.00360223650932312	-0.0266541130840778	0.00386527273803949
250	81.6367568969727	-4.30193471908569	-7.6684775352478	0.000943203864153475	0.000618529506027699	-0.00230353930965066	0.00126787810586393
251	80.9874114990234	-3.65258598327637	-7.47367286682129	0.0113327819854021	0.0022419011220336	0.029189869761467	0.0269171483814716
252	79.6887130737305	-3.3279116153717	-7.6684775352478	0.00354059832170606	0.0233457311987877	0.0441248863935471	0.00613799272105098
253	80.9874114990234	-3.65258598327637	-7.6684775352478	0.000293855206109583	0.0213976856321096	0.029189869761467	0.0175015944987535
254	81.6367568969727	-4.62660884857178	-7.08406400680542	-0.00132951640989631	0.0249691028147936	0.0210730116814375	0.00711201597005129
255	82.2861099243164	-4.95128345489502	-7.6684775352478	0.00354059832170606	0.0340599827468395	0.0847091749310493	0.00386527273803949
256	80.3380584716797	-3.97726035118103	-8.12302207946777	0.00354059832170606	0.0343846566975117	0.0938000604510307	0.00808603875339031
257	80.9874114990234	-3.97726035118103	-7.86328220367432	0.00873538758605719	0.0438002124428749	0.105488330125809	0.00548864435404539
258	80.3380584716797	-3.97726035118103	-7.60354280471802	-0.00295288790948689	0.0447742342948914	0.113605186343193	0.0191249661147594
259	80.3380584716797	-3.97726035118103	-7.47367286682129	0.0207483377307653	0.0496443510055542	0.0259431265294552	0.0175015944987535
260	80.9874114990234	-3.3279116153717	-7.27886867523193	-0.0113944197073579	0.0405534692108631	0.00256657530553639	0.00711201597005129
261	81.6367568969727	-5.2759575843811	-7.47367286682129	0.0188002903014421	0.0236704051494598	-0.00327756232582033	0.012956153601408
262	80.9874114990234	-3.3279116153717	-7.60354280471802	0.00841071270406246	0.00613799272105098	0.00938473641872406	0.0106834331527352
263	80.9874114990234	-4.95128345489502	-7.21393346786499	-0.0162645354866982	-0.00814767740666866	0.000293855206109583	0.0168522447347641
264	80.3380584716797	-3.97726035118103	-7.60354280471802	0.00191722682211548	-0.0376930385828018	-0.0143164889886975	-0.0156151866540313
265	81.6367568969727	-5.2759575843811	-7.14899873733521	-0.00327756232582033	-0.0360696688294411	-0.0626929625868797	-0.00425158534198999
266	81.6367568969727	-5.2759575843811	-7.21393346786499	0.00386527273803949	-0.0383423902094364	0.00938473641872406	-0.00912170019000769
267	82.2861099243164	-5.92530632019043	-7.47367286682129	-0.00360223650932312	-0.0363943427801132	0.0207483377307653	-0.0026282137259841
268	81.6367568969727	-5.92530632019043	-7.4087381362915	-0.000355493422830477	-0.0354203209280968	0.0350340083241463	-0.00132951640989631
269	81.6367568969727	-5.92530632019043	-7.4087381362915	-0.0123684434220195	-0.0386670641601086	0.0298392176628113	-0.00197886489331722
270	80.3380584716797	-5.92530632019043	-7.34380340576172	-0.00360223650932312	-0.0383423902094364	0.0301638916134834	-0.00684897974133492
271	79.6887130737305	-4.95128345489502	-7.47367286682129	0.000943203864153475	-0.0237320438027382	0.00678734155371785	-0.00684897974133492
272	80.9874114990234	-5.92530632019043	-7.60354280471802	-0.00425158534198999	-0.0276281367987394	-0.00360223650932312	0.00126787810586393
273	81.6367568969727	-6.24998044967651	-7.53860807418823	-0.00490093370899558	-0.0195112787187099	-0.0204853005707264	0.00451462110504508
274	81.6367568969727	-5.2759575843811	-7.73341274261475	-0.0133424662053585	-0.0282774847000837	-0.0896409302949905	0.0142548503354192
275	82.2861099243164	-5.92530632019043	-7.34380340576172	0.00418994715437293	-0.0204853005707264	-0.098082460463047	0.000293855206109583
276	82.2861099243164	-5.92530632019043	-7.4087381362915	0.00678734155371785	-0.0191866029053926	-0.0529527328908443	-0.00100484199356288
277	80.3380584716797	-4.62660884857178	-7.60354280471802	0.000943203864153475	0.00808603875339031	-0.0334722734987736	-0.00587495695799589
278	80.9874114990234	-4.62660884857178	-7.60354280471802	-0.00100484199356288	0.0181509424000978	-0.0195112787187099	0.00516396993771195
279	80.9874114990234	-4.30193471908569	-8.12302207946777	-0.00295288790948689	0.0175015944987535	-0.00457625929266214	0.00126787810586393
280	81.6367568969727	-5.60063171386719	-7.4087381362915	0.00451462110504508	0.00906006153672934	-0.0100957229733467	-0.00132951640989631
281	80.3380584716797	-4.95128345489502	-7.34380340576172	0.0022419011220336	0.00548864435404539	0.0210730116814375	-0.0110697457566857
282	79.0393676757813	-3.97726035118103	-7.53860807418823	0.0145795252174139	0.0116574559360743	0.0522417463362217	0.000943203864153475
283	81.6367568969727	-4.62660884857178	-7.53860807418823	-0.00197886489331722	0.00841071270406246	0.0704235062003136	-0.00100484199356288
284	79.6887130737305	-3.65258598327637	-7.21393346786499	-0.00100484199356288	0.0168522447347641	0.0856831967830658	-0.00814767740666866
285	80.3380584716797	-3.3279116153717	-8.05808639526367	0.00548864435404539	0.0168522447347641	0.0912026613950729	-0.0107450718060136
286	82.2861099243164	-4.62660884857178	-7.6684775352478	0.00321592413820326	0.0142548503354192	0.081787109375	-0.0104203969240189
287	81.6367568969727	-4.62660884857178	-7.34380340576172	0.00126787810586393	0.00418994715437293	0.060358602553606	-0.00749832857400179
288	81.6367568969727	-4.62660884857178	-7.47367286682129	0.00191722682211548	0.00354059832170606	0.0584105588495731	-0.00587495695799589
289	80.9874114990234	-4.30193471908569	-7.34380340576172	0.00256657530553639	-0.0117190945893526	0.00126787810586393	-0.00749832857400179
290	79.6887130737305	-3.3279116153717	-7.6684775352478	-0.00197886489331722	-0.00977104809135199	-0.0652903541922569	-0.0149658378213644
291	80.3380584716797	-3.65258598327637	-7.73341274261475	-0.000355493422830477	-0.0100957229733467	-0.146458938717842	-0.00457625929266214
292	80.3380584716797	-4.30193471908569	-7.34380340576172	-0.0110697457566857	0.0136055024340749	-0.185744524002075	-0.00392691092565656
293	79.0393676757813	-4.30193471908569	-7.4087381362915	-0.0113944197073579	-0.0136671401560307	-0.190289974212646	0.00516396993771195
294	78.3900146484375	-3.00323748588562	-7.60354280471802	-0.00652430532500148	-0.0149658378213644	-0.163341999053955	0.00386527273803949
295	77.7406692504883	-3.00323748588562	-7.34380340576172	-0.0136671401560307	-0.0159398596733809	-0.0782773271203041	0.00159255252219737
296	79.6887130737305	-3.65258598327637	-7.27886867523193	-0.0123684434220195	-0.00360223650932312	-0.0331475995481014	-0.000680167751852423
297	80.3380584716797	-4.30193471908569	-7.4087381362915	-0.0143164889886975	-0.0139918150380254	-0.00295288790948689	0.00678734155371785
298	79.6887130737305	-3.97726035118103	-7.4087381362915	-0.0120437685400248	-0.028926832601428	0.00354059832170606	0.00743668992072344
299	79.6887130737305	-4.30193471908569	-7.34380340576172	-0.00977104809135199	-0.0110697457566857	0.0136055024340749	0.00354059832170606
300	77.7406692504883	-3.65258598327637	-7.27886867523193	-0.0104203969240189	-0.00327756232582033	0.0149041991680861	-0.00847235135734081
301	77.0913162231445	-3.00323748588562	-7.53860807418823	-0.00555028254166245	-0.00132951640989631	0.0213976856321096	-0.00522560812532902
302	80.9874114990234	-3.97726035118103	-7.60354280471802	-0.00165419070981443	-0.00425158534198999	0.0308132413774729	-0.00587495695799589
303	79.6887130737305	-2.67856311798096	-7.6684775352478	-0.00360223650932312	0.00581331877037883	0.0295145437121391	-0.000680167751852423
304	81.6367568969727	-3.65258598327637	-7.34380340576172	-0.00100484199356288	0.00613799272105098	0.0467222817242146	-0.0113944197073579
305	79.6887130737305	-2.67856311798096	-7.53860807418823	-0.00555028254166245	-0.00197886489331722	0.0506183728575706	-0.0133424662053585
306	80.9874114990234	-2.67856311798096	-7.60354280471802	0.0022419011220336	0.00743668992072344	0.06393001973629	-0.00587495695799589
307	80.3380584716797	-2.35388875007629	-7.60354280471802	0.00548864435404539	-0.0120437685400248	0.0681507885456085	-0.00587495695799589
308	80.9874114990234	-2.67856311798096	-7.79834747314453	-0.00360223650932312	-0.0152905117720366	0.0460729338228703	-0.00749832857400179
309	80.3380584716797	-2.02921438217163	-7.79834747314453	-0.00197886489331722	0.00516396993771195	-0.00230353930965066	-0.00912170019000769
310	82.2861099243164	-2.35388875007629	-7.6684775352478	0.00256657530553639	0.0103587592020631	-0.0263294391334057	-0.00912170019000769
311	81.6367568969727	-3.3279116153717	-7.4087381362915	-0.00327756232582033	0.0181509424000978	-0.0698357969522476	-0.00555028254166245
312	80.3380584716797	-2.67856311798096	-7.47367286682129	0.00483929552137852	0.0178262684494257	-0.0704851448535919	-0.00782300252467394
313	81.6367568969727	-2.67856311798096	-7.4087381362915	-0.00165419070981443	0.0149041991680861	-0.0743812397122383	0.00126787810586393
314	81.6367568969727	-3.65258598327637	-7.34380340576172	-0.00425158534198999	0.00873538758605719	-0.0750305876135826	-0.00522560812532902
315	81.6367568969727	-3.3279116153717	-7.79834747314453	-0.00879702530801296	0.00126787810586393	-0.0188619289547205	-0.00132951640989631
316	80.3380584716797	-2.35388875007629	-7.60354280471802	0.00191722682211548	0.00289124972186983	0.00646266713738441	0.00841071270406246
317	80.3380584716797	-2.35388875007629	-7.73341274261475	0.00646266713738441	0.00418994715437293	0.0460729338228703	-0.00912170019000769
318	80.3380584716797	-3.00323748588562	-7.4087381362915	-0.0100957229733467	0.0113327819854021	0.0678261145949364	0.0116574559360743
319	80.3380584716797	-2.35388875007629	-7.53860807418823	0.00418994715437293	0.00678734155371785	0.0720468759536743	-0.00327756232582033
320	79.6887130737305	-2.35388875007629	-7.21393346786499	-0.000680167751852423	0.00581331877037883	0.0882805958390236	-0.00749832857400179
321	81.6367568969727	-2.67856311798096	-8.05808639526367	0.0136055024340749	0.0103587592020631	0.0730208978056908	-0.00392691092565656
322	80.9874114990234	-3.97726035118103	-7.73341274261475	-0.00717365415766835	0.00808603875339031	0.0658780634403229	-0.000680167751852423
323	82.2861099243164	-3.00323748588562	-7.79834747314453	-0.000355493422830477	0.00678734155371785	0.0269171483814716	0.00159255252219737
324	79.6887130737305	-2.02921438217163	-7.79834747314453	-0.000680167751852423	0.00548864435404539	-0.0360696688294411	-0.00782300252467394
325	80.9874114990234	-3.00323748588562	-6.82432460784912	0.00678734155371785	0.00483929552137852	-0.0636669844388962	-0.0113944197073579
326	81.6367568969727	-3.00323748588562	-7.53860807418823	0.00354059832170606	0.0162028968334198	-0.106848672032356	-0.00977104809135199
327	82.2861099243164	-3.97726035118103	-7.79834747314453	0.0126314787194133	0.0171769186854362	-0.144186213612556	-0.0123684434220195
328	81.6367568969727	-3.00323748588562	-7.73341274261475	-0.0133424662053585	0.0022419011220336	-0.107173345983028	-0.00490093370899558
329	80.3380584716797	-2.35388875007629	-7.73341274261475	0.0152288740500808	-0.00814767740666866	-0.0646410062909126	-0.0123684434220195
330	79.0393676757813	-2.35388875007629	-7.6684775352478	0.000293855206109583	-0.0156151866540313	-0.0386670641601086	-0.0156151866540313
331	81.6367568969727	-3.65258598327637	-7.34380340576172	0.0100340843200684	-0.0198359526693821	-0.0373683646321297	-0.00717365415766835
332	79.6887130737305	-2.67856311798096	-7.9282169342041	0.00451462110504508	-0.0139918150380254	-0.00100484199356288	-0.0113944197073579
333	80.9874114990234	-3.65258598327637	-7.53860807418823	0.00159255252219737	0.00711201597005129	0.0136055024340749	0.00354059832170606
334	79.0393676757813	-2.02921438217163	-7.6684775352478	0.000943203864153475	0.00873538758605719	0.0207483377307653	-0.00457625929266214
335	82.2861099243164	-3.97726035118103	-7.27886867523193	0.00418994715437293	-0.000355493422830477	0.0376313999295235	-0.00360223650932312
336	80.9874114990234	-2.02921438217163	-7.53860807418823	-0.00327756232582033	0.00743668992072344	0.0301638916134834	0.000618529506027699
337	79.0393676757813	-2.35388875007629	-7.34380340576172	0.000293855206109583	0.0197743140161037	0.0197743140161037	0.00516396993771195
338	79.6887130737305	-2.67856311798096	-7.6684775352478	-0.00100484199356288	0.0298392176628113	0.00613799272105098	0.00354059832170606
339	79.6887130737305	-3.00323748588562	-7.6684775352478	0.00321592413820326	0.0347093306481838	-0.0273034609854221	0.00256657530553639
340	80.9874114990234	-3.65258598327637	-7.86328220367432	0.00126787810586393	0.0236704051494598	-0.0295761823654175	-0.00522560812532902
341	81.6367568969727	-3.97726035118103	-7.53860807418823	0.0132808275520802	0.0158782228827477	-0.0110697457566857	0.000943203864153475
342	80.9874114990234	-3.3279116153717	-7.47367286682129	-0.000355493422830477	0.0152288740500808	-0.0198359526693821	0.000293855206109583
343	80.3380584716797	-3.00323748588562	-7.21393346786499	-3.08191010844894e-05	0.0126314787194133	-0.0143164889886975	0.00321592413820326
344	82.9354553222656	-3.97726035118103	-7.60354280471802	-0.000355493422830477	0.00289124972186983	-0.0221086721867323	-0.00327756232582033
345	79.6887130737305	-3.3279116153717	-7.53860807418823	-0.0026282137259841	-0.0156151866540313	-0.0110697457566857	-0.0156151866540313
346	81.6367568969727	-4.62660884857178	-7.6684775352478	-0.00230353930965066	-0.0185372550040483	-0.0221086721867323	-0.00425158534198999
347	80.3380584716797	-4.62660884857178	-7.47367286682129	-0.0026282137259841	-0.00360223650932312	-0.00652430532500148	-0.0120437685400248
348	81.6367568969727	-4.62660884857178	-7.27886867523193	-0.000680167751852423	-0.0237320438027382	0.0220470335334539	-0.0026282137259841
349	79.6887130737305	-3.65258598327637	-7.27886867523193	-0.00230353930965066	-0.0152905117720366	0.0597092546522617	-0.00749832857400179
350	81.6367568969727	-4.95128345489502	-7.53860807418823	0.00256657530553639	-0.0165892094373703	0.0720468759536743	-0.00717365415766835
351	81.6367568969727	-4.62660884857178	-7.4087381362915	0.000943203864153475	-0.0126931173726916	0.0804884135723114	-0.00295288790948689
352	82.2861099243164	-5.2759575843811	-7.21393346786499	-0.000355493422830477	-0.0100957229733467	0.124644115567207	-0.00555028254166245
353	81.6367568969727	-4.62660884857178	-7.60354280471802	-0.00944637414067984	0.000943203864153475	0.10418963432312	0.00159255252219737
354	79.6887130737305	-3.65258598327637	-7.6684775352478	-0.00814767740666866	0.00321592413820326	0.0860078707337379	0.00776136433705688
355	80.3380584716797	-4.62660884857178	-7.4087381362915	0.00126787810586393	-0.0324982516467571	0.031137915328145	0.00613799272105098
356	82.2861099243164	-4.30193471908569	-7.60354280471802	0.00126787810586393	-0.000355493422830477	-0.0467839203774929	0.00776136433705688
357	80.9874114990234	-3.3279116153717	-7.99315214157104	0.00548864435404539	0.00483929552137852	-0.0847708135843277	0.00354059832170606
358	79.6887130737305	-3.3279116153717	-7.9282169342041	-0.00684897974133492	-0.00165419070981443	-0.20425096154213	0.0106834331527352
359	80.3380584716797	-3.65258598327637	-7.79834747314453	-0.00165419070981443	-0.0152905117720366	-0.216263920068741	0.00613799272105098
360	79.6887130737305	-3.3279116153717	-7.79834747314453	-3.08191010844894e-05	-0.0243813935667276	-0.0951603949069977	-0.00327756232582033
361	82.2861099243164	-4.30193471908569	-7.27886867523193	0.0132808275520802	-0.0337969474494457	-0.0273034609854221	0.00906006153672934
362	81.6367568969727	-4.30193471908569	-7.60354280471802	-0.0100957229733467	-0.0286021586507559	0.0197743140161037	0.00516396993771195
363	81.6367568969727	-3.3279116153717	-7.60354280471802	0.00483929552137852	-0.0227580219507217	0.0593845807015896	0.00321592413820326
364	80.9874114990234	-4.62660884857178	-7.4087381362915	0.00516396993771195	-0.0126931173726916	0.052891094237566	-0.00684897974133492
365	81.6367568969727	-3.97726035118103	-7.6684775352478	-0.00684897974133492	-0.0107450718060136	0.0460729338228703	-0.00392691092565656
366	80.3380584716797	-3.97726035118103	-7.47367286682129	0.0321119390428066	0.00354059832170606	0.0386054255068302	-0.00392691092565656
367	80.3380584716797	-4.30193471908569	-7.01912927627563	-0.0149658378213644	-0.00977104809135199	0.0434755384922028	-0.00165419070981443
368	80.3380584716797	-4.30193471908569	-6.88925933837891	0.00386527273803949	-0.0243813935667276	0.0577612072229385	-0.00717365415766835
369	79.6887130737305	-4.62660884857178	-7.34380340576172	-0.0120437685400248	-0.0188619289547205	0.0347093306481838	0.00256657530553639
370	77.7406692504883	-3.3279116153717	-7.73341274261475	-0.00197886489331722	-0.00912170019000769	-0.00879702530801296	-0.00847235135734081
371	78.3900146484375	-3.97726035118103	-7.47367286682129	-0.00360223650932312	0.0116574559360743	-0.0799007043242455	-0.00619963090866804
372	79.6887130737305	-4.62660884857178	-6.62951993942261	-0.00879702530801296	0.0220470335334539	-0.174056261777878	-0.00490093370899558
373	77.0913162231445	-4.30193471908569	-6.49965000152588	-0.0133424662053585	0.0408781431615353	-0.164640694856644	0.0123068047687411
374	79.0393676757813	-4.62660884857178	-7.01912927627563	-0.00652430532500148	0.01847561635077	-0.103601925075054	0.00451462110504508
375	77.0913162231445	-3.00323748588562	-7.6684775352478	0.00548864435404539	0.0136055024340749	-0.0636669844388962	0.00516396993771195
376	77.7406692504883	-4.30193471908569	-7.34380340576172	-0.00230353930965066	0.0136055024340749	-0.0428878292441368	0.00321592413820326
377	78.3900146484375	-4.62660884857178	-7.27886867523193	-0.00555028254166245	0.0171769186854362	-0.0130177913233638	-3.08191010844894e-05
378	79.6887130737305	-4.30193471908569	-7.21393346786499	0.0103587592020631	0.0265924744307995	0.00906006153672934	0.0103587592020631
379	77.7406692504883	-4.30193471908569	-7.27886867523193	-0.00197886489331722	0.036657378077507	0.0145795252174139	0.0126314787194133
380	79.0393676757813	-3.3279116153717	-7.9282169342041	-0.0110697457566857	0.0145795252174139	0.0217223595827818	0.00581331877037883
381	80.3380584716797	-3.65258598327637	-7.99315214157104	0.00938473641872406	0.00938473641872406	0.0236704051494598	0.0106834331527352
382	81.6367568969727	-4.95128345489502	-7.60354280471802	0.000293855206109583	0.0123068047687411	0.0275664981454611	0.0116574559360743
383	79.6887130737305	-3.3279116153717	-8.05808639526367	0.0145795252174139	0.0252937767654657	0.0243197549134493	0.00451462110504508
384	81.6367568969727	-4.62660884857178	-7.6684775352478	0.0126314787194133	0.00451462110504508	0.01847561635077	0.0022419011220336
385	80.3380584716797	-3.3279116153717	-7.6684775352478	0.0142548503354192	-0.00327756232582033	0.00841071270406246	-0.00522560812532902
386	79.6887130737305	-3.3279116153717	-8.05808639526367	-0.00295288790948689	-0.00295288790948689	0.0155535480007529	0.00451462110504508
387	80.3380584716797	-4.30193471908569	-8.12302207946777	0.00256657530553639	-0.0117190945893526	-0.00360223650932312	-0.00197886489331722
388	82.2861099243164	-4.62660884857178	-7.86328220367432	-0.00717365415766835	-0.00912170019000769	0.0022419011220336	0.00159255252219737
389	80.3380584716797	-3.3279116153717	-7.73341274261475	-0.00230353930965066	0.0123068047687411	-0.0162645354866982	0.00191722682211548
390	79.6887130737305	-3.00323748588562	-7.6684775352478	-0.00490093370899558	0.0116574559360743	-0.0324982516467571	-0.00782300252467394
391	80.9874114990234	-3.97726035118103	-7.53860807418823	0.00191722682211548	0.0243197549134493	-0.0324982516467571	0.00711201597005129
392	80.9874114990234	-3.65258598327637	-7.86328220367432	-0.00490093370899558	0.0165275707840919	-0.0191866029053926	0.00548864435404539
393	79.6887130737305	-2.67856311798096	-8.25289154052734	0.000293855206109583	0.00354059832170606	0.012956153601408	0.00191722682211548
394	81.6367568969727	-3.65258598327637	-7.9282169342041	0.0022419011220336	0.00386527273803949	0.0126314787194133	0.0152288740500808
395	82.2861099243164	-3.3279116153717	-7.99315214157104	-0.00360223650932312	-0.0100957229733467	0.0249691028147936	0.00548864435404539
396	80.3380584716797	-3.3279116153717	-7.79834747314453	-0.00360223650932312	-3.08191010844894e-05	0.060358602553606	0.00841071270406246
397	79.0393676757813	-2.67856311798096	-7.6684775352478	0.0022419011220336	0.00808603875339031	0.0463976077735424	0.0220470335334539
398	79.6887130737305	-2.35388875007629	-7.9282169342041	-0.00652430532500148	0.00451462110504508	0.0645793676376343	-0.00587495695799589
399	79.6887130737305	-2.35388875007629	-7.9282169342041	0.00126787810586393	0.000618529506027699	0.0171769186854362	0.0152288740500808
400	80.9874114990234	-2.67856311798096	-7.9282169342041	-0.00197886489331722	-0.00847235135734081	-0.0383423902094364	0.00418994715437293
401	81.6367568969727	-3.97726035118103	-7.73341274261475	-0.00619963090866804	-0.00944637414067984	-0.0221086721867323	0.0220470335334539
402	79.0393676757813	-2.35388875007629	-8.05808639526367	-0.00490093370899558	-0.00295288790948689	0.00841071270406246	0.00289124972186983
403	79.6887130737305	-2.67856311798096	-7.60354280471802	-0.00555028254166245	0.00516396993771195	0.0314625911414623	-0.000355493422830477
404	81.6367568969727	-3.65258598327637	-7.6684775352478	-0.00327756232582033	0.0103587592020631	0.0158782228827477	-0.00425158534198999
405	80.9874114990234	-3.3279116153717	-7.9282169342041	0.00808603875339031	0.0194496400654316	0.0356833562254906	0.00159255252219737
406	79.6887130737305	-2.35388875007629	-8.31782627105713	0.00970941036939621	0.013930176384747	0.00581331877037883	-0.00587495695799589
407	79.6887130737305	-2.35388875007629	-7.79834747314453	-0.00360223650932312	0.0149041991680861	-0.0503553375601768	-0.00684897974133492
408	80.3380584716797	-2.35388875007629	-7.6684775352478	0.0207483377307653	0.0123068047687411	-0.0393164120614529	-0.00555028254166245
409	79.6887130737305	-2.35388875007629	-7.4087381362915	-0.00490093370899558	-0.00619963090866804	-0.0471085943281651	-0.0104203969240189
410	80.3380584716797	-2.35388875007629	-7.6684775352478	0.00906006153672934	-0.00100484199356288	-0.0299008563160896	-0.00230353930965066
411	81.6367568969727	-3.3279116153717	-7.47367286682129	0.00159255252219737	-0.00360223650932312	-0.00749832857400179	-0.00555028254166245
412	79.6887130737305	-2.67856311798096	-7.60354280471802	-0.00392691092565656	0.00256657530553639	-0.00230353930965066	0.00386527273803949
413	81.6367568969727	-3.65258598327637	-7.34380340576172	0.00126787810586393	0.00451462110504508	0.00711201597005129	-0.00132951640989631
414	80.3380584716797	-2.35388875007629	-7.47367286682129	-0.00977104809135199	0.00159255252219737	0.00581331877037883	0.00906006153672934
415	81.6367568969727	-3.00323748588562	-7.01912927627563	0.000293855206109583	-0.00457625929266214	0.000943203864153475	-0.00197886489331722
416	82.2861099243164	-3.97726035118103	-7.4087381362915	-0.00425158534198999	0.00581331877037883	0.00841071270406246	0.00613799272105098
417	80.9874114990234	-3.65258598327637	-7.60354280471802	0.00159255252219737	0.0230210572481155	0.0412028171122074	0.00256657530553639
418	81.6367568969727	-4.30193471908569	-7.6684775352478	-0.0107450718060136	0.0230210572481155	0.0580858811736107	0.00581331877037883
419	81.6367568969727	-3.65258598327637	-7.60354280471802	-0.00295288790948689	0.0233457311987877	0.0438002124428749	0.0126314787194133
420	80.9874114990234	-4.30193471908569	-7.21393346786499	-0.00619963090866804	0.0288651939481497	-0.0104203969240189	-0.00100484199356288
421	79.0393676757813	-3.00323748588562	-7.27886867523193	-0.0026282137259841	0.0178262684494257	-0.0175632312893867	-0.00749832857400179
422	80.3380584716797	-3.3279116153717	-7.47367286682129	0.0022419011220336	0.0100340843200684	-0.0445111989974976	-0.00295288790948689
423	80.9874114990234	-4.62660884857178	-6.95419406890869	-0.00490093370899558	-0.00100484199356288	-0.0230826959013939	-0.00555028254166245
424	79.6887130737305	-3.00323748588562	-7.14899873733521	-0.00749832857400179	-0.0117190945893526	-0.00360223650932312	-0.00425158534198999
425	80.9874114990234	-3.65258598327637	-7.34380340576172	-3.08191010844894e-05	-0.0152905117720366	0.01100810803473	-0.0120437685400248
426	82.2861099243164	-3.97726035118103	-7.08406400680542	-0.00555028254166245	-0.0188619289547205	-0.0217839982360601	-0.00555028254166245
427	80.3380584716797	-2.35388875007629	-7.4087381362915	0.00354059832170606	-0.0237320438027382	-0.0789266750216484	-0.00847235135734081
428	79.6887130737305	-2.67856311798096	-7.53860807418823	-0.00490093370899558	-0.0195112787187099	-0.0815240740776062	-0.00165419070981443
429	80.9874114990234	-2.67856311798096	-7.99315214157104	-0.00587495695799589	-0.0208099745213985	-0.0724331885576248	-0.00684897974133492
430	80.9874114990234	-3.00323748588562	-7.53860807418823	0.00191722682211548	-0.03444629535079	-0.0026282137259841	-0.00684897974133492
431	79.0393676757813	-1.70454013347626	-7.53860807418823	0.000293855206109583	-0.043212503194809	0.0558131635189056	-0.00912170019000769
432	79.6887130737305	-2.02921438217163	-7.53860807418823	-0.00425158534198999	-0.0315242260694504	0.0804884135723114	-0.00360223650932312
433	80.9874114990234	-3.00323748588562	-6.62951993942261	-0.00652430532500148	-0.039641086012125	0.101916916668415	-0.00165419070981443
434	79.0393676757813	-1.37986588478088	-7.47367286682129	-0.000355493422830477	-0.0227580219507217	0.0814624354243279	0.00126787810586393
435	80.3380584716797	-2.35388875007629	-7.6684775352478	0.00321592413820326	-0.0169138833880424	0.0554884895682335	-0.00327756232582033
436	80.9874114990234	-2.67856311798096	-7.47367286682129	-0.00327756232582033	-0.0195112787187099	0.0405534692108631	-0.00327756232582033
437	80.9874114990234	-2.67856311798096	-7.34380340576172	-0.00295288790948689	0.0106834331527352	0.0149041991680861	0.00418994715437293
438	80.3380584716797	-2.35388875007629	-7.21393346786499	-0.00392691092565656	0.00548864435404539	0.00548864435404539	-0.000355493422830477
439	78.3900146484375	-2.67856311798096	-7.01912927627563	-0.00944637414067984	0.0155535480007529	-0.017887907102704	0.00711201597005129
440	78.3900146484375	-1.70454013347626	-7.47367286682129	-0.000680167751852423	0.00808603875339031	-0.0240567177534103	-0.00555028254166245
441	77.0913162231445	-2.67856311798096	-7.79834747314453	-0.00555028254166245	0.0145795252174139	-0.048407293856144	-0.00230353930965066
442	78.3900146484375	-2.67856311798096	-7.47367286682129	-0.0026282137259841	0.0217223595827818	-0.0587968714535236	-0.00132951640989631
443	77.0913162231445	-2.02921438217163	-7.21393346786499	-0.0165892094373703	0.0158782228827477	-0.0341216214001179	-0.00522560812532902
444	77.7406692504883	-2.02921438217163	-7.60354280471802	-0.00522560812532902	0.00191722682211548	0.0132808275520802	-0.00814767740666866
445	76.4419708251953	-2.02921438217163	-7.4087381362915	-0.00684897974133492	-0.00912170019000769	0.0629559978842735	-0.00522560812532902
446	79.0393676757813	-3.3279116153717	-7.21393346786499	-0.00490093370899558	-0.0104203969240189	0.0915273353457451	-0.00587495695799589
447	79.0393676757813	-3.00323748588562	-7.47367286682129	-0.000355493422830477	-0.0217839982360601	0.0749689489603043	-0.00392691092565656
448	79.6887130737305	-2.67856311798096	-7.53860807418823	-0.00782300252467394	-0.0337969474494457	0.0149041991680861	-0.00619963090866804
449	79.6887130737305	-2.67856311798096	-6.95419406890869	-0.00457625929266214	-0.0247060675173998	-0.028926832601428	-0.00327756232582033
450	80.3380584716797	-3.3279116153717	-7.27886867523193	0.000618529506027699	-0.0126931173726916	-0.121459014713764	-0.0182125810533762
451	79.0393676757813	-2.02921438217163	-7.4087381362915	-0.00295288790948689	-0.00782300252467394	-0.146134257316589	-0.00132951640989631
452	82.2861099243164	-3.65258598327637	-7.14899873733521	0.00289124972186983	0.0123068047687411	-0.0808747261762619	-0.00652430532500148
453	79.0393676757813	-2.02921438217163	-7.79834747314453	-0.00360223650932312	0.0123068047687411	-0.0415891297161579	0.00321592413820326
454	82.2861099243164	-3.00323748588562	-7.47367286682129	0.0178262684494257	0.0155535480007529	-0.0279528107494116	0.00321592413820326
455	79.6887130737305	-1.70454013347626	-7.53860807418823	0.00808603875339031	0.0136055024340749	-0.00782300252467394	-0.000680167751852423
456	79.6887130737305	-1.37986588478088	-7.47367286682129	0.0200989879667759	0.0136055024340749	0.00191722682211548	-0.00230353930965066
457	79.6887130737305	-2.02921438217163	-7.47367286682129	0.00451462110504508	0.0155535480007529	0.00776136433705688	-3.08191010844894e-05
458	79.6887130737305	-2.35388875007629	-7.4087381362915	-0.00197886489331722	0.0207483377307653	0.00191722682211548	0.00354059832170606
459	80.3380584716797	-2.35388875007629	-7.79834747314453	0.0022419011220336	0.0142548503354192	0.00354059832170606	-0.00490093370899558
460	80.3380584716797	-2.67856311798096	-7.60354280471802	0.00938473641872406	0.00808603875339031	0.0152288740500808	0.00256657530553639
461	81.6367568969727	-3.00323748588562	-7.6684775352478	0.00159255252219737	0.00321592413820326	0.0162028968334198	-0.00555028254166245
462	80.3380584716797	-3.65258598327637	-7.6684775352478	0.0022419011220336	-0.00165419070981443	0.00906006153672934	0.00321592413820326
463	80.3380584716797	-2.67856311798096	-7.53860807418823	-3.08191010844894e-05	-0.00457625929266214	0.00938473641872406	0.00159255252219737
464	81.6367568969727	-3.00323748588562	-7.27886867523193	-0.00425158534198999	0.00743668992072344	0.000943203864153475	-0.00230353930965066
465	80.9874114990234	-2.35388875007629	-7.9282169342041	0.00191722682211548	-0.00814767740666866	0.00581331877037883	-0.0026282137259841
466	79.0393676757813	-2.35388875007629	-7.86328220367432	0.00354059832170606	0.00289124972186983	0.0116574559360743	-0.0120437685400248
467	80.9874114990234	-3.3279116153717	-7.6684775352478	0.00159255252219737	0.00321592413820326	0.00678734155371785	-0.00522560812532902
468	79.6887130737305	-3.00323748588562	-7.79834747314453	0.00191722682211548	-0.00360223650932312	0.00743668992072344	0.00289124972186983
469	80.9874114990234	-2.35388875007629	-7.60354280471802	-0.00879702530801296	0.00159255252219737	0.00354059832170606	-0.00587495695799589
470	79.6887130737305	-1.70454013347626	-7.73341274261475	0.00938473641872406	-0.00490093370899558	-0.00522560812532902	-0.0104203969240189
471	82.2861099243164	-3.3279116153717	-7.99315214157104	-0.00619963090866804	-0.00360223650932312	-0.00327756232582033	-0.00490093370899558
472	80.9874114990234	-2.67856311798096	-7.60354280471802	-0.000355493422830477	0.0113327819854021	-0.00295288790948689	-0.0026282137259841
473	80.9874114990234	-3.65258598327637	-8.05808639526367	-3.08191010844894e-05	0.0142548503354192	-0.0204853005707264	0.0100340843200684
474	79.0393676757813	-3.00323748588562	-7.4087381362915	-0.00847235135734081	0.00970941036939621	-0.0169138833880424	0.000618529506027699
475	80.9874114990234	-3.65258598327637	-6.75938940048218	0.00418994715437293	-0.00100484199356288	-0.0175632312893867	0.000943203864153475
476	80.9874114990234	-2.35388875007629	-6.95419406890869	-3.08191010844894e-05	0.00289124972186983	-0.00522560812532902	-0.00555028254166245
477	79.0393676757813	-2.67856311798096	-7.9282169342041	-0.00197886489331722	0.0152288740500808	-0.0104203969240189	0.0149041991680861
478	79.6887130737305	-2.67856311798096	-7.79834747314453	-0.00360223650932312	0.0200989879667759	-0.0165892094373703	0.0116574559360743
479	81.6367568969727	-3.3279116153717	-7.53860807418823	-0.00392691092565656	0.0324366129934788	-0.0279528107494116	0.00321592413820326
480	80.3380584716797	-3.00323748588562	-7.47367286682129	0.00516396993771195	0.0262678004801273	-0.0182125810533762	0.00873538758605719
481	79.0393676757813	-2.35388875007629	-7.4087381362915	0.000293855206109583	0.01100810803473	-0.00749832857400179	0.00808603875339031
482	79.6887130737305	-1.70454013347626	-7.34380340576172	0.00483929552137852	0.0100340843200684	0.00970941036939621	0.0100340843200684
483	80.9874114990234	-2.67856311798096	-7.99315214157104	-0.00360223650932312	0.00743668992072344	0.0168522447347641	0.00256657530553639
484	79.6887130737305	-3.00323748588562	-7.34380340576172	0.00418994715437293	0.0022419011220336	0.0314625911414623	0.000618529506027699
485	79.6887130737305	-3.00323748588562	-7.34380340576172	0.00711201597005129	-0.00847235135734081	0.0541897900402546	-0.00684897974133492
486	79.6887130737305	-2.35388875007629	-7.86328220367432	-3.08191010844894e-05	-0.00879702530801296	0.0863325446844101	0.00191722682211548
487	79.6887130737305	-2.35388875007629	-7.4087381362915	0.00159255252219737	-0.0295761823654175	0.111332468688488	0.00159255252219737
488	79.0393676757813	-3.00323748588562	-7.4087381362915	-0.0026282137259841	-0.0334722734987736	0.103215612471104	0.00483929552137852
489	79.0393676757813	-2.35388875007629	-7.60354280471802	0.000943203864153475	-0.028926832601428	0.112306490540504	-0.00197886489331722
490	79.0393676757813	-3.3279116153717	-7.60354280471802	-0.00100484199356288	-0.0243813935667276	0.0671767666935921	-0.00555028254166245
491	79.0393676757813	-3.97726035118103	-7.34380340576172	0.00581331877037883	-0.0165892094373703	0.0405534692108631	-0.00295288790948689
492	77.0913162231445	-2.35388875007629	-6.88925933837891	0.00191722682211548	0.00126787810586393	-0.02697878703475	0.00451462110504508
493	79.0393676757813	-3.97726035118103	-7.14899873733521	-0.00230353930965066	0.00418994715437293	-0.141264155507088	0.00970941036939621
494	78.3900146484375	-2.67856311798096	-7.21393346786499	-0.000355493422830477	0.0113327819854021	-0.162692651152611	0.01100810803473
495	79.6887130737305	-3.97726035118103	-7.34380340576172	0.00418994715437293	0.012956153601408	-0.147108286619186	0.00256657530553639
496	79.0393676757813	-3.65258598327637	-7.34380340576172	-0.00197886489331722	0.029189869761467	-0.141588822007179	0.00354059832170606
497	79.6887130737305	-3.00323748588562	-7.4087381362915	-3.08191010844894e-05	0.0304885655641556	-0.0844461396336555	0.00386527273803949
498	79.6887130737305	-3.00323748588562	-7.27886867523193	0.01100810803473	0.0197743140161037	-0.0299008563160896	0.012956153601408
499	79.6887130737305	-3.00323748588562	-7.34380340576172	-0.00327756232582033	0.011982130818069	-0.0243813935667276	0.00289124972186983
500	76.4419708251953	-1.70454013347626	-7.08406400680542	0.00906006153672934	0.00873538758605719	0.00970941036939621	0.00321592413820326
501	78.3900146484375	-1.70454013347626	-7.60354280471802	0.00418994715437293	0.00483929552137852	0.0197743140161037	-0.00132951640989631
502	80.3380584716797	-2.67856311798096	-7.73341274261475	0.00873538758605719	0.00483929552137852	0.020423661917448	0.0022419011220336
503	80.9874114990234	-2.35388875007629	-7.53860807418823	-3.08191010844894e-05	0.00321592413820326	0.0178262684494257	0.00581331877037883
504	77.7406692504883	-1.05519151687622	-7.6684775352478	-0.00912170019000769	-0.00425158534198999	0.0252937767654657	-0.00425158534198999
505	79.6887130737305	-2.67856311798096	-7.21393346786499	0.00289124972186983	-0.00490093370899558	0.0246444288641214	-0.00555028254166245
506	79.6887130737305	-2.02921438217163	-7.01912927627563	-0.00392691092565656	-0.0195112787187099	0.0252937767654657	-0.00360223650932312
507	79.0393676757813	-1.37986588478088	-7.6684775352478	0.000943203864153475	0.00938473641872406	0.00776136433705688	-0.00457625929266214
508	77.7406692504883	-1.05519151687622	-7.73341274261475	-0.00782300252467394	-0.0130177913233638	-0.00684897974133492	-0.00879702530801296
509	78.3900146484375	-1.37986588478088	-7.53860807418823	0.000943203864153475	-0.00587495695799589	-0.0464592464268208	-0.00327756232582033
510	78.3900146484375	-2.02921438217163	-7.34380340576172	-0.00230353930965066	-0.00360223650932312	-0.0227580219507217	-0.00522560812532902
511	79.0393676757813	-2.02921438217163	-7.21393346786499	0.000618529506027699	0.01100810803473	-0.00457625929266214	-0.00295288790948689
512	77.0913162231445	-1.05519151687622	-7.27886867523193	-0.00457625929266214	0.0262678004801273	-0.0191866029053926	-0.0110697457566857
513	77.0913162231445	-1.05519151687622	-7.47367286682129	-0.00522560812532902	0.0308132413774729	-0.0532774068415165	0.00711201597005129
514	77.7406692504883	-2.02921438217163	-7.79834747314453	-0.00684897974133492	0.0181509424000978	-0.0191866029053926	0.00289124972186983
515	76.4419708251953	-1.05519151687622	-7.86328220367432	-0.00522560812532902	0.0188002903014421	0.00354059832170606	0.0103587592020631
516	77.0913162231445	-1.05519151687622	-7.47367286682129	-0.00295288790948689	0.00646266713738441	0.0463976077735424	0.00711201597005129
517	75.7926177978516	-1.70454013347626	-7.21393346786499	-0.00782300252467394	0.0200989879667759	0.036657378077507	0.0022419011220336
518	75.1432723999023	-1.37986588478088	-6.95419406890869	-0.00717365415766835	0.0171769186854362	0.0450989119708538	0.0113327819854021
519	75.1432723999023	-0.730517208576202	-7.6684775352478	-0.0165892094373703	0.00321592413820326	0.0450989119708538	0.00191722682211548
520	76.4419708251953	-1.37986588478088	-7.79834747314453	-0.00684897974133492	0.00646266713738441	0.0233457311987877	0.00711201597005129
521	77.0913162231445	-1.70454013347626	-7.53860807418823	-0.00197886489331722	0.0100340843200684	0.0360080301761627	0.00159255252219737
522	76.4419708251953	-2.35388875007629	-7.34380340576172	-0.00782300252467394	0.00841071270406246	-0.000355493422830477	0.00678734155371785
523	75.1432723999023	-0.405842900276184	-7.47367286682129	-0.0100957229733467	-0.00360223650932312	-0.0367190167307854	0.00386527273803949
524	78.3900146484375	-2.02921438217163	-7.21393346786499	-0.0100957229733467	-0.0126931173726916	-0.107498019933701	-0.00652430532500148
525	77.0913162231445	-0.405842900276184	-7.73341274261475	0.0022419011220336	-0.00360223650932312	-0.0782773271203041	-0.00879702530801296
526	78.3900146484375	-2.35388875007629	-7.47367286682129	-0.00230353930965066	-0.0367190167307854	-0.0123684434220195	-0.00425158534198999
527	78.3900146484375	-1.37986588478088	-7.6684775352478	-0.00100484199356288	-0.0299008563160896	0.040228795260191	-0.00392691092565656
528	78.3900146484375	-2.02921438217163	-7.6684775352478	0.00354059832170606	-0.0305502042174339	0.041852168738842	-0.0100957229733467
529	78.3900146484375	-1.70454013347626	-7.86328220367432	0.0022419011220336	-0.0266541130840778	0.0376313999295235	-0.0172385573387146
530	79.6887130737305	-2.67856311798096	-7.27886867523193	0.00841071270406246	-0.023407369852066	0.0509430468082428	-0.00684897974133492
531	80.3380584716797	-2.35388875007629	-7.6684775352478	0.00418994715437293	-0.00782300252467394	0.0522417463362217	-0.00814767740666866
532	78.3900146484375	-1.05519151687622	-7.6684775352478	0.00548864435404539	-0.00165419070981443	0.076592318713665	0.00581331877037883
533	79.0393676757813	-1.37986588478088	-7.73341274261475	0.00386527273803949	0.00126787810586393	0.0834104791283607	0.00321592413820326
534	77.7406692504883	-1.37986588478088	-7.60354280471802	-0.00425158534198999	0.0126314787194133	0.0519170723855495	0.00256657530553639
535	80.9874114990234	-2.35388875007629	-7.27886867523193	0.00808603875339031	0.013930176384747	0.0285405199974775	-0.000355493422830477
536	79.6887130737305	-2.02921438217163	-7.14899873733521	0.00321592413820326	0.00483929552137852	-0.0182125810533762	-0.00100484199356288
537	80.3380584716797	-2.67856311798096	-7.47367286682129	-0.00165419070981443	0.0243197549134493	-0.101329207420349	0.000943203864153475
538	79.6887130737305	-2.02921438217163	-7.60354280471802	0.000293855206109583	0.0262678004801273	-0.0695111230015755	0.01100810803473
539	79.6887130737305	-1.37986588478088	-7.60354280471802	-0.000680167751852423	0.0249691028147936	-0.104251272976398	-0.000355493422830477
540	78.3900146484375	-1.37986588478088	-7.79834747314453	0.00516396993771195	0.00841071270406246	-0.153926447033882	0.000618529506027699
541	80.9874114990234	-2.35388875007629	-7.34380340576172	-0.00652430532500148	-0.00555028254166245	-0.0841214656829834	0.00159255252219737
542	78.3900146484375	-1.37986588478088	-7.21393346786499	0.00613799272105098	-0.00977104809135199	-0.0113944197073579	0.00126787810586393
543	79.6887130737305	-2.02921438217163	-8.18795680999756	-0.00327756232582033	-0.00392691092565656	-0.0143164889886975	-0.00457625929266214
544	80.9874114990234	-2.67856311798096	-7.9282169342041	0.000943203864153475	-0.00587495695799589	0.0162028968334198	-0.0126931173726916
545	79.6887130737305	-1.70454013347626	-7.86328220367432	-0.00587495695799589	0.00418994715437293	0.0194496400654316	-0.00814767740666866
546	77.7406692504883	-2.02921438217163	-7.86328220367432	0.00548864435404539	0.00516396993771195	0.0269171483814716	-0.00619963090866804
547	77.7406692504883	-1.70454013347626	-7.47367286682129	-0.00490093370899558	0.0113327819854021	0.0447742342948914	-0.000355493422830477
548	79.0393676757813	-3.3279116153717	-7.60354280471802	-0.00425158534198999	0.0022419011220336	0.0882805958390236	-0.00360223650932312
549	78.3900146484375	-1.70454013347626	-7.86328220367432	-0.00425158534198999	0.00548864435404539	0.0918520092964172	-0.00100484199356288
550	79.0393676757813	-1.70454013347626	-7.9282169342041	0.00159255252219737	0.00126787810586393	0.0973714739084244	-0.00457625929266214
551	79.6887130737305	-1.70454013347626	-7.9282169342041	-0.000355493422830477	0.000618529506027699	0.0470469556748867	-0.00684897974133492
552	81.6367568969727	-3.3279116153717	-7.53860807418823	-0.00295288790948689	-0.00230353930965066	-0.0263294391334057	-0.00100484199356288
553	79.6887130737305	-2.67856311798096	-7.4087381362915	-0.00652430532500148	-0.00165419070981443	-0.0847708135843277	0.00581331877037883
554	80.9874114990234	-2.35388875007629	-7.21393346786499	-0.00749832857400179	-0.032173577696085	-0.0721085146069527	0.00191722682211548
555	80.3380584716797	-3.00323748588562	-7.60354280471802	0.0022419011220336	-0.0311995539814234	-0.00197886489331722	0.00906006153672934
556	80.9874114990234	-3.65258598327637	-7.79834747314453	0.000943203864153475	-0.0376930385828018	0.0132808275520802	0.00289124972186983
557	79.0393676757813	-2.02921438217163	-7.08406400680542	0.00159255252219737	-0.0230826959013939	0.0168522447347641	0.0022419011220336
558	80.3380584716797	-2.02921438217163	-7.60354280471802	-0.000680167751852423	-0.00847235135734081	0.0158782228827477	0.0123068047687411
559	80.9874114990234	-3.00323748588562	-7.27886867523193	0.00451462110504508	-0.00457625929266214	0.0200989879667759	0.00581331877037883
560	80.9874114990234	-3.3279116153717	-7.01912927627563	-3.08191010844894e-05	-0.00587495695799589	-0.0292515084147453	0.00678734155371785
561	78.3900146484375	-2.02921438217163	-7.6684775352478	0.00841071270406246	-0.00327756232582033	-0.039641086012125	-0.00555028254166245
562	79.0393676757813	-2.67856311798096	-7.60354280471802	0.00256657530553639	0.00646266713738441	0.00808603875339031	0.00581331877037883
563	79.6887130737305	-3.65258598327637	-7.34380340576172	0.00159255252219737	0.00126787810586393	0.0496443510055542	-0.00230353930965066
564	78.3900146484375	-2.67856311798096	-7.53860807418823	-0.00490093370899558	0.0158782228827477	0.0597092546522617	-0.00132951640989631
565	80.3380584716797	-3.97726035118103	-7.27886867523193	0.0106834331527352	0.00483929552137852	0.0600339286029339	0.000293855206109583
566	80.9874114990234	-3.65258598327637	-7.27886867523193	-0.00132951640989631	0.0145795252174139	0.0882805958390236	-0.00619963090866804
567	79.6887130737305	-3.3279116153717	-7.73341274261475	-0.00295288790948689	0.012956153601408	0.0954234302043915	-0.00295288790948689
568	78.3900146484375	-3.3279116153717	-7.6684775352478	0.00386527273803949	0.0230210572481155	0.0457482598721981	0.000293855206109583
569	79.6887130737305	-3.97726035118103	-7.86328220367432	-0.00327756232582033	0.0116574559360743	-0.0721085146069527	-0.00165419070981443
570	79.6887130737305	-4.30193471908569	-7.79834747314453	0.00548864435404539	0.0239950809627771	-0.0902902781963348	-0.0107450718060136
571	82.2861099243164	-4.95128345489502	-7.47367286682129	0.00289124972186983	0.0158782228827477	-0.103277251124382	0.000293855206109583
572	79.6887130737305	-3.3279116153717	-7.53860807418823	0.00386527273803949	0.0210730116814375	-0.086394190788269	-0.00165419070981443
573	79.6887130737305	-4.95128345489502	-7.6684775352478	-0.000355493422830477	0.00321592413820326	-0.0766539573669434	0.00938473641872406
574	78.3900146484375	-3.3279116153717	-7.99315214157104	-3.08191010844894e-05	-0.00457625929266214	-0.0604202412068844	0.00743668992072344
575	79.0393676757813	-3.97726035118103	-7.79834747314453	-0.00360223650932312	-0.00327756232582033	-0.0500306636095047	0.000943203864153475
576	80.9874114990234	-4.62660884857178	-7.34380340576172	0.00321592413820326	0.000943203864153475	-0.0260047651827335	0.00159255252219737
577	80.9874114990234	-4.95128345489502	-7.14899873733521	-0.00717365415766835	0.0171769186854362	-0.0221086721867323	0.00483929552137852
578	80.3380584716797	-4.95128345489502	-7.4087381362915	-0.00684897974133492	0.0136055024340749	-0.0302255302667618	0.00776136433705688
579	80.9874114990234	-5.2759575843811	-7.34380340576172	0.00516396993771195	0.011982130818069	-0.0519787110388279	-0.000355493422830477
580	79.6887130737305	-3.65258598327637	-7.6684775352478	-0.00295288790948689	-0.00165419070981443	-0.0493813157081604	-0.00684897974133492
581	79.0393676757813	-3.65258598327637	-7.60354280471802	-0.000680167751852423	-0.00879702530801296	-0.0110697457566857	0.00678734155371785
582	80.3380584716797	-4.62660884857178	-7.47367286682129	0.000618529506027699	-0.00977104809135199	-0.0315242260694504	0.00256657530553639
583	80.3380584716797	-4.62660884857178	-7.01912927627563	-0.00360223650932312	-0.0162645354866982	-0.0143164889886975	-0.00165419070981443
584	79.0393676757813	-2.67856311798096	-7.34380340576172	-0.00879702530801296	-0.00652430532500148	-0.0224333461374044	-0.00100484199356288
585	79.0393676757813	-3.3279116153717	-7.4087381362915	0.000293855206109583	-0.00749832857400179	0.0171769186854362	-0.00555028254166245
586	82.2861099243164	-3.97726035118103	-7.47367286682129	0.00776136433705688	-0.000355493422830477	0.0272418223321438	-0.00327756232582033
587	80.9874114990234	-3.65258598327637	-7.6684775352478	-0.0026282137259841	-0.00360223650932312	0.0519170723855495	-0.00782300252467394
588	80.9874114990234	-3.3279116153717	-7.53860807418823	-0.00392691092565656	-0.0308748781681061	0.0567871853709221	-0.0026282137259841
589	80.9874114990234	-3.00323748588562	-7.27886867523193	-0.00684897974133492	0.0022419011220336	0.0499690249562263	-0.000355493422830477
590	80.9874114990234	-3.3279116153717	-7.08406400680542	0.00678734155371785	0.01100810803473	0.00938473641872406	-0.00295288790948689
591	79.0393676757813	-3.00323748588562	-7.79834747314453	0.0022419011220336	-0.00490093370899558	0.020423661917448	-0.00684897974133492
592	79.0393676757813	-2.67856311798096	-7.99315214157104	-0.00425158534198999	0.00126787810586393	-0.0175632312893867	0.00776136433705688
593	78.3900146484375	-1.70454013347626	-7.6684775352478	-0.00490093370899558	0.00711201597005129	-0.000680167751852423	0.0106834331527352
594	79.6887130737305	-3.00323748588562	-7.08406400680542	-0.00132951640989631	0.00711201597005129	-0.0230826959013939	0.00354059832170606
595	77.7406692504883	-1.37986588478088	-7.6684775352478	0.00970941036939621	0.00256657530553639	-0.0286021586507559	0.00418994715437293
596	78.3900146484375	-2.35388875007629	-7.60354280471802	-0.00132951640989631	-0.000680167751852423	-0.0334722734987736	0.00678734155371785
597	78.3900146484375	-1.70454013347626	-8.05808639526367	0.00159255252219737	0.0152288740500808	-0.0276281367987394	0.00418994715437293
598	77.7406692504883	-2.02921438217163	-7.79834747314453	-0.000680167751852423	0.0243197549134493	-0.0672384053468704	0.0123068047687411
599	77.0913162231445	-2.35388875007629	-7.4087381362915	-0.00100484199356288	0.0399041213095188	-0.0945110470056534	0.0106834331527352
600	78.3900146484375	-1.70454013347626	-7.73341274261475	-0.00717365415766835	0.0350340083241463	-0.0662643760442734	0.00873538758605719
601	78.3900146484375	-3.3279116153717	-7.47367286682129	-0.00295288790948689	0.00548864435404539	0.00678734155371785	0.00581331877037883
602	76.4419708251953	-1.37986588478088	-7.47367286682129	-0.00197886489331722	0.0100340843200684	0.07431960105896	0.00289124972186983
603	77.0913162231445	-1.70454013347626	-7.73341274261475	-0.00587495695799589	0.00808603875339031	0.101267568767071	0.00483929552137852
604	78.3900146484375	-2.35388875007629	-7.47367286682129	-0.0026282137259841	0.0106834331527352	0.0879559218883514	-0.00327756232582033
605	77.0913162231445	-1.70454013347626	-7.86328220367432	-0.0240567177534103	0.0236704051494598	-0.0149658378213644	-0.00652430532500148
606	77.0913162231445	-3.00323748588562	-7.53860807418823	-0.00814767740666866	0.0126314787194133	-0.0448358729481697	-0.00327756232582033
607	78.3900146484375	-2.67856311798096	-7.14899873733521	-0.00749832857400179	0.00159255252219737	0.0295145437121391	0.000943203864153475
608	78.3900146484375	-3.00323748588562	-7.21393346786499	-0.0104203969240189	-0.0117190945893526	0.0671767666935921	0.00418994715437293
609	79.6887130737305	-2.67856311798096	-7.53860807418823	-0.0136671401560307	-0.0120437685400248	0.0447742342948914	-0.00100484199356288
610	79.0393676757813	-2.02921438217163	-7.47367286682129	-0.00879702530801296	-0.0110697457566857	-0.0273034609854221	-0.0136671401560307
611	78.3900146484375	-2.67856311798096	-7.27886867523193	-0.00587495695799589	-0.0139918150380254	-0.0451605506241322	-0.00100484199356288
612	77.7406692504883	-1.05519151687622	-7.53860807418823	-0.00782300252467394	-0.0175632312893867	-0.00392691092565656	-0.00295288790948689
613	79.0393676757813	-2.67856311798096	-7.4087381362915	-0.0123684434220195	-0.00587495695799589	-0.00230353930965066	0.012956153601408
614	77.7406692504883	-1.37986588478088	-7.4087381362915	-0.00555028254166245	-0.0146411629393697	-0.0350956469774246	0.00548864435404539
615	79.6887130737305	-2.35388875007629	-7.4087381362915	-0.00230353930965066	-0.0276281367987394	-0.0191866029053926	0.0142548503354192
616	80.3380584716797	-2.67856311798096	-7.47367286682129	-0.00360223650932312	-0.0273034609854221	0.0379560738801956	0.00256657530553639
617	80.3380584716797	-2.35388875007629	-7.53860807418823	-0.00165419070981443	-0.0175632312893867	0.0613326244056225	0.00678734155371785
618	80.9874114990234	-2.67856311798096	-7.34380340576172	-0.0026282137259841	0.00256657530553639	0.0584105588495731	0.00743668992072344
619	78.3900146484375	-1.05519151687622	-7.47367286682129	-0.00230353930965066	0.000943203864153475	0.0421768426895142	0.00126787810586393
620	79.6887130737305	-1.37986588478088	-7.73341274261475	-0.000355493422830477	-0.0130177913233638	0.0246444288641214	-0.00197886489331722
621	80.9874114990234	-1.70454013347626	-7.47367286682129	0.0022419011220336	-0.00132951640989631	0.0178262684494257	-3.08191010844894e-05
622	79.6887130737305	-0.405842900276184	-7.86328220367432	0.00321592413820326	-0.00457625929266214	-0.0350956469774246	0.00646266713738441
623	78.3900146484375	-0.405842900276184	-7.86328220367432	0.000618529506027699	0.00613799272105098	-0.0769786313176155	-3.08191010844894e-05
624	81.6367568969727	-1.70454013347626	-7.86328220367432	-0.000355493422830477	-0.00392691092565656	-0.0620436146855354	-0.00197886489331722
625	79.6887130737305	-0.405842900276184	-7.86328220367432	0.000943203864153475	0.0136055024340749	-0.0581475235521793	-0.00555028254166245
626	79.6887130737305	-1.05519151687622	-7.27886867523193	0.00354059832170606	0.0155535480007529	-0.0542514286935329	-0.00555028254166245
627	80.3380584716797	-1.70454013347626	-7.73341274261475	0.00516396993771195	0.012956153601408	-0.0331475995481014	-0.00392691092565656
628	81.6367568969727	-1.37986588478088	-7.60354280471802	-0.000680167751852423	0.00386527273803949	-0.00944637414067984	-0.00230353930965066
629	80.3380584716797	-1.05519151687622	-7.79834747314453	0.00191722682211548	-0.00295288790948689	0.0158782228827477	-0.00360223650932312
630	80.3380584716797	-1.05519151687622	-7.53860807418823	0.0022419011220336	-0.00522560812532902	0.0155535480007529	-0.00555028254166245
631	80.9874114990234	-1.05519151687622	-7.4087381362915	-0.000680167751852423	-0.00944637414067984	0.0171769186854362	-0.0113944197073579
632	78.3900146484375	-0.730517208576202	-7.60354280471802	-0.000680167751852423	0.00743668992072344	0.0126314787194133	-0.00230353930965066
633	81.6367568969727	-1.05519151687622	-7.99315214157104	-0.00912170019000769	0.00776136433705688	0.0239950809627771	0.000618529506027699
634	78.3900146484375	0.243505731225014	-7.53860807418823	-0.00490093370899558	0.000943203864153475	0.0217223595827818	0.00159255252219737
635	79.0393676757813	-0.405842900276184	-7.79834747314453	0.00126787810586393	-0.00327756232582033	0.0412028171122074	0.00613799272105098
636	79.0393676757813	-0.730517208576202	-7.4087381362915	-0.000680167751852423	-0.00555028254166245	0.0158782228827477	0.0249691028147936
637	79.6887130737305	-0.0811685770750046	-7.47367286682129	0.00354059832170606	0.00678734155371785	0.0249691028147936	0.00483929552137852
638	79.0393676757813	-0.405842900276184	-7.53860807418823	-0.00425158534198999	0.00808603875339031	0.0463976077735424	0.00938473641872406
639	79.6887130737305	-0.0811685770750046	-7.86328220367432	0.01100810803473	0.0126314787194133	0.0467222817242146	0.0113327819854021
640	80.3380584716797	-1.37986588478088	-7.60354280471802	0.00159255252219737	-0.000680167751852423	0.0438002124428749	0.000618529506027699
641	79.6887130737305	-1.05519151687622	-7.73341274261475	0.00386527273803949	-0.0123684434220195	0.0168522447347641	0.00938473641872406
642	79.6887130737305	-0.0811685770750046	-7.53860807418823	0.0106834331527352	-0.00295288790948689	-0.0217839982360601	-0.00132951640989631
643	80.3380584716797	-0.405842900276184	-7.73341274261475	-0.000355493422830477	0.000293855206109583	-0.0406151078641415	0.00256657530553639
644	77.7406692504883	0.243505731225014	-7.6684775352478	0.00354059832170606	-0.00360223650932312	0.00159255252219737	-0.00165419070981443
645	80.3380584716797	-1.37986588478088	-7.6684775352478	0.0269171483814716	-0.0126931173726916	0.0356833562254906	-0.00847235135734081
646	79.6887130737305	-0.405842900276184	-7.99315214157104	0.0136055024340749	0.00126787810586393	0.0554884895682335	-0.00587495695799589
647	78.3900146484375	-0.0811685770750046	-7.79834747314453	-0.000680167751852423	0.00191722682211548	0.0337353087961674	-0.00749832857400179
648	78.3900146484375	-0.405842900276184	-7.79834747314453	-0.00295288790948689	0.00483929552137852	-0.0324982516467571	-0.00522560812532902
649	78.3900146484375	-0.730517208576202	-7.60354280471802	0.00613799272105098	0.00354059832170606	-0.119835644960403	0.00126787810586393
650	80.9874114990234	-2.02921438217163	-7.4087381362915	0.00841071270406246	0.0113327819854021	-0.168536797165871	-0.0123684434220195
651	79.0393676757813	-1.70454013347626	-7.73341274261475	0.00321592413820326	0.0194496400654316	-0.107498019933701	-0.00100484199356288
652	77.7406692504883	-1.05519151687622	-7.6684775352478	-0.00100484199356288	0.00873538758605719	-0.0243813935667276	-0.00197886489331722
653	79.6887130737305	-1.37986588478088	-7.27886867523193	0.00126787810586393	0.00646266713738441	-0.0143164889886975	0.00191722682211548
654	78.3900146484375	-1.05519151687622	-7.6684775352478	0.00159255252219737	-0.00327756232582033	-0.0182125810533762	0.00126787810586393
655	80.9874114990234	-2.02921438217163	-7.53860807418823	0.00483929552137852	-0.0107450718060136	0.00126787810586393	0.00581331877037883
656	80.3380584716797	-1.37986588478088	-7.34380340576172	0.00418994715437293	-0.000355493422830477	0.00646266713738441	0.00776136433705688
657	79.0393676757813	-1.37986588478088	-7.9282169342041	0.00418994715437293	0.00159255252219737	0.0246444288641214	0.00548864435404539
658	79.6887130737305	-1.70454013347626	-7.79834747314453	-0.00100484199356288	0.0100340843200684	-0.00165419070981443	-0.00230353930965066
659	78.3900146484375	-1.70454013347626	-7.86328220367432	0.00711201597005129	0.00906006153672934	-0.0467839203774929	0.0162028968334198
660	80.3380584716797	-3.3279116153717	-7.34380340576172	0.00743668992072344	-0.00490093370899558	-0.00619963090866804	-0.00132951640989631
661	79.6887130737305	-3.00323748588562	-7.08406400680542	0.00418994715437293	0.00386527273803949	0.00159255252219737	0.00289124972186983
662	79.0393676757813	-2.67856311798096	-7.47367286682129	0.00354059832170606	0.000618529506027699	0.00646266713738441	0.000293855206109583
663	79.6887130737305	-3.3279116153717	-7.47367286682129	-0.00425158534198999	-0.00782300252467394	0.029189869761467	0.00418994715437293
664	77.7406692504883	-2.67856311798096	-7.08406400680542	0.000293855206109583	-0.0130177913233638	0.0165275707840919	-0.00555028254166245
665	77.7406692504883	-3.97726035118103	-6.75938940048218	0.00159255252219737	-0.00230353930965066	-0.0146411629393697	-0.0026282137259841
666	79.6887130737305	-3.65258598327637	-7.34380340576172	0.00451462110504508	0.00841071270406246	-0.0208099745213985	-0.00847235135734081
667	80.3380584716797	-3.65258598327637	-7.34380340576172	-0.00555028254166245	0.00321592413820326	0.0106834331527352	-0.0104203969240189
668	79.6887130737305	-3.65258598327637	-7.47367286682129	-0.00165419070981443	-0.00490093370899558	0.0239950809627771	-0.00295288790948689
669	80.3380584716797	-3.65258598327637	-7.47367286682129	0.00126787810586393	0.00191722682211548	0.00451462110504508	-0.00749832857400179
670	79.6887130737305	-3.97726035118103	-7.27886867523193	0.00354059832170606	-0.00100484199356288	-0.00327756232582033	-0.00230353930965066
671	78.3900146484375	-3.00323748588562	-7.60354280471802	0.00776136433705688	0.0155535480007529	-0.000680167751852423	-0.00977104809135199
672	80.3380584716797	-3.97726035118103	-7.34380340576172	0.00191722682211548	0.00743668992072344	0.00970941036939621	0.000943203864153475
673	79.6887130737305	-2.67856311798096	-7.08406400680542	-0.00230353930965066	0.0103587592020631	-0.000355493422830477	-0.00230353930965066
674	78.3900146484375	-2.67856311798096	-7.47367286682129	0.00289124972186983	0.00581331877037883	-0.000355493422830477	-0.00230353930965066
675	79.0393676757813	-3.00323748588562	-7.6684775352478	0.00646266713738441	0.000618529506027699	-0.0474332682788372	-0.00295288790948689
676	80.3380584716797	-3.3279116153717	-7.60354280471802	-0.00360223650932312	-0.000355493422830477	-0.0552254542708397	-0.00100484199356288
677	80.9874114990234	-3.3279116153717	-7.4087381362915	0.00581331877037883	0.00321592413820326	-0.0195112787187099	0.00354059832170606
678	80.3380584716797	-2.67856311798096	-7.4087381362915	0.00354059832170606	-0.000355493422830477	0.0171769186854362	0.00938473641872406
679	80.9874114990234	-3.00323748588562	-7.08406400680542	-0.00944637414067984	-0.00457625929266214	-0.0422384813427925	0.00678734155371785
680	79.0393676757813	-2.35388875007629	-7.53860807418823	-3.08191010844894e-05	0.00451462110504508	-0.122108362615108	-0.0026282137259841
681	79.6887130737305	-2.02921438217163	-7.79834747314453	0.00256657530553639	-0.00879702530801296	-0.0315242260694504	0.01100810803473
682	80.9874114990234	-2.67856311798096	-7.47367286682129	-0.00652430532500148	-0.0201606266200542	0.0126314787194133	0.00289124972186983
683	78.3900146484375	-1.70454013347626	-7.53860807418823	-0.00684897974133492	-0.0350956469774246	0.0480209775269032	-0.000680167751852423
684	79.6887130737305	-3.00323748588562	-7.6684775352478	0.00418994715437293	-0.023407369852066	0.07139752805233	-0.00717365415766835
685	78.3900146484375	-1.70454013347626	-7.53860807418823	0.00613799272105098	-0.00555028254166245	0.0782156884670258	-0.00912170019000769
686	78.3900146484375	-1.70454013347626	-7.47367286682129	-0.0026282137259841	-0.00327756232582033	0.0769169926643372	-0.00749832857400179
687	79.6887130737305	-3.00323748588562	-7.34380340576172	-0.00522560812532902	0.00841071270406246	0.0463976077735424	-0.00587495695799589
688	80.3380584716797	-3.00323748588562	-7.4087381362915	-0.000680167751852423	-0.0113944197073579	0.0460729338228703	-0.00457625929266214
689	77.7406692504883	-2.02921438217163	-7.4087381362915	-0.000680167751852423	0.000618529506027699	0.0360080301761627	-0.00132951640989631
690	78.3900146484375	-1.70454013347626	-7.73341274261475	0.00159255252219737	0.000293855206109583	0.0480209775269032	-0.00652430532500148
691	77.7406692504883	-2.67856311798096	-7.34380340576172	0.000618529506027699	0.00451462110504508	0.0470469556748867	0.00191722682211548
692	79.0393676757813	-3.00323748588562	-7.21393346786499	0.0106834331527352	0.00483929552137852	0.0483456552028656	-3.08191010844894e-05
693	76.4419708251953	-1.70454013347626	-7.79834747314453	-0.0107450718060136	0.00808603875339031	0.0590599067509174	0.00483929552137852
694	79.6887130737305	-3.00323748588562	-7.34380340576172	-0.00100484199356288	0.00418994715437293	0.0191249661147594	0.00256657530553639
695	77.0913162231445	-1.70454013347626	-7.6684775352478	-0.0107450718060136	-0.00132951640989631	-0.0126931173726916	0.00386527273803949
696	77.0913162231445	-2.35388875007629	-7.47367286682129	-0.00360223650932312	-0.0026282137259841	-0.0165892094373703	-0.00230353930965066
697	75.7926177978516	-1.37986588478088	-7.4087381362915	-0.00749832857400179	0.00191722682211548	-0.00392691092565656	0.000943203864153475
698	76.4419708251953	-3.00323748588562	-7.4087381362915	-0.0237320438027382	-0.00197886489331722	0.036657378077507	0.00354059832170606
699	76.4419708251953	-2.02921438217163	-7.86328220367432	-0.0201606266200542	-0.00490093370899558	0.0230210572481155	0.00289124972186983
700	75.1432723999023	-2.35388875007629	-7.60354280471802	-0.0143164889886975	-0.00230353930965066	-0.0104203969240189	0.000293855206109583
701	78.3900146484375	-3.00323748588562	-7.60354280471802	-0.00652430532500148	-0.0133424662053585	-0.0253554154187441	0.00646266713738441
702	75.7926177978516	-2.35388875007629	-7.21393346786499	-0.00490093370899558	-0.0182125810533762	-0.00879702530801296	0.00743668992072344
703	78.3900146484375	-3.00323748588562	-7.14899873733521	-0.00652430532500148	-0.00165419070981443	-0.00100484199356288	-0.00230353930965066
704	76.4419708251953	-3.00323748588562	-7.21393346786499	-0.0100957229733467	0.00841071270406246	-0.0555501282215118	-0.00684897974133492
705	79.0393676757813	-3.3279116153717	-7.53860807418823	-0.00327756232582033	0.01847561635077	-0.147108286619186	-0.00782300252467394
706	78.3900146484375	-1.70454013347626	-7.6684775352478	-0.0117190945893526	0.00711201597005129	-0.131199240684509	-0.00977104809135199
707	77.7406692504883	-2.02921438217163	-7.73341274261475	0.00321592413820326	0.00613799272105098	-0.0240567177534103	-0.000680167751852423
708	79.0393676757813	-1.70454013347626	-7.47367286682129	-0.00717365415766835	-0.00814767740666866	-0.023407369852066	-0.00879702530801296
709	79.6887130737305	-2.35388875007629	-7.60354280471802	0.00159255252219737	-0.0221086721867323	-0.0126931173726916	-0.00522560812532902
710	79.6887130737305	-3.3279116153717	-7.34380340576172	0.000943203864153475	-0.00684897974133492	-0.0279528107494116	-0.00425158534198999
711	80.9874114990234	-2.67856311798096	-7.34380340576172	-0.00392691092565656	-0.00425158534198999	-0.0217839982360601	-0.00749832857400179
712	79.6887130737305	-1.70454013347626	-7.6684775352478	0.00321592413820326	0.00646266713738441	-0.0133424662053585	-0.00100484199356288
713	81.6367568969727	-3.00323748588562	-7.4087381362915	0.00321592413820326	0.00743668992072344	-0.0146411629393697	0.00256657530553639
714	79.0393676757813	-1.37986588478088	-7.34380340576172	-0.00555028254166245	0.00581331877037883	-0.00782300252467394	-0.00457625929266214
715	79.6887130737305	-3.00323748588562	-7.08406400680542	0.00613799272105098	0.0100340843200684	-0.00684897974133492	0.00289124972186983
716	79.6887130737305	-1.70454013347626	-7.73341274261475	0.0022419011220336	0.0116574559360743	-0.00327756232582033	-0.00197886489331722
717	78.3900146484375	-2.02921438217163	-7.73341274261475	0.00321592413820326	0.0259431265294552	-0.00944637414067984	0.00970941036939621
718	79.6887130737305	-1.37986588478088	-7.79834747314453	0.00386527273803949	0.0334106348454952	-0.0100957229733467	0.00906006153672934
719	79.0393676757813	-1.70454013347626	-7.73341274261475	-0.00652430532500148	0.0441248863935471	-0.00555028254166245	0.00418994715437293
720	80.3380584716797	-3.00323748588562	-7.60354280471802	0.00711201597005129	0.025618452578783	0.00354059832170606	0.00191722682211548
721	80.9874114990234	-2.67856311798096	-7.27886867523193	0.000293855206109583	0.0288651939481497	0.0132808275520802	0.0155535480007529
722	79.0393676757813	-1.70454013347626	-7.53860807418823	0.000293855206109583	0.0210730116814375	0.0252937767654657	-0.00327756232582033
723	80.9874114990234	-2.67856311798096	-7.47367286682129	-0.00652430532500148	0.0022419011220336	0.0285405199974775	0.00970941036939621
724	79.0393676757813	-1.70454013347626	-7.86328220367432	-3.08191010844894e-05	-0.00522560812532902	0.0233457311987877	-0.00652430532500148
725	80.9874114990234	-3.00323748588562	-7.6684775352478	-0.00100484199356288	-0.00555028254166245	0.01100810803473	-0.00749832857400179
726	81.6367568969727	-2.67856311798096	-7.53860807418823	-0.00684897974133492	-0.028926832601428	0.00613799272105098	-0.00555028254166245
727	80.3380584716797	-2.67856311798096	-7.60354280471802	0.00451462110504508	-0.0276281367987394	0.0116574559360743	-0.00490093370899558
728	82.2861099243164	-3.00323748588562	-7.86328220367432	-0.00652430532500148	-0.0276281367987394	0.0246444288641214	-0.00392691092565656
729	80.3380584716797	-2.67856311798096	-7.79834747314453	-0.00165419070981443	-0.0185372550040483	0.0275664981454611	-0.00879702530801296
730	81.6367568969727	-3.00323748588562	-7.99315214157104	-0.00295288790948689	-0.0126931173726916	0.0425015166401863	-0.00295288790948689
731	79.6887130737305	-1.37986588478088	-8.12302207946777	-0.00197886489331722	-0.00587495695799589	0.0382807515561581	-0.0100957229733467
732	82.2861099243164	-2.02921438217163	-7.99315214157104	0.000943203864153475	-0.000355493422830477	0.0136055024340749	-0.00912170019000769
733	79.0393676757813	-1.37986588478088	-7.47367286682129	-0.00132951640989631	0.000943203864153475	0.0431508645415306	0.000618529506027699
734	80.9874114990234	-1.70454013347626	-7.79834747314453	0.00646266713738441	-0.00360223650932312	0.0379560738801956	0.00126787810586393
735	80.3380584716797	-1.05519151687622	-7.79834747314453	0.000293855206109583	0.0149041991680861	0.0340599827468395	-0.00587495695799589
736	82.2861099243164	-2.35388875007629	-7.47367286682129	0.00516396993771195	0.0321119390428066	0.00841071270406246	0.000943203864153475
737	82.2861099243164	-2.67856311798096	-7.99315214157104	-0.00165419070981443	0.0438002124428749	-0.0279528107494116	-0.00165419070981443
738	80.9874114990234	-2.67856311798096	-7.4087381362915	-0.00457625929266214	0.0538651160895824	-0.109770737588406	0.00418994715437293
739	81.6367568969727	-2.35388875007629	-7.14899873733521	0.00581331877037883	0.0567871853709221	-0.118861623108387	0.00483929552137852
740	80.3380584716797	-2.35388875007629	-7.27886867523193	0.0149041991680861	0.0382807515561581	-0.0987318083643913	0.000943203864153475
741	80.3380584716797	-1.70454013347626	-7.79834747314453	0.00386527273803949	0.0321119390428066	-0.121783688664436	-0.00522560812532902
742	80.9874114990234	-2.35388875007629	-7.47367286682129	0.00354059832170606	0.0217223595827818	-0.0672384053468704	0.00256657530553639
743	80.3380584716797	-2.02921438217163	-7.73341274261475	-0.00197886489331722	0.00126787810586393	-0.0311995539814234	0.000943203864153475
744	81.6367568969727	-2.35388875007629	-7.6684775352478	0.000943203864153475	-0.00847235135734081	0.00743668992072344	-0.0100957229733467
745	81.6367568969727	-1.37986588478088	-7.27886867523193	0.000943203864153475	-0.0247060675173998	0.01847561635077	-0.0026282137259841
746	79.6887130737305	-2.02921438217163	-7.60354280471802	0.00159255252219737	-0.0451605506241322	0.041852168738842	-0.0126931173726916
747	82.2861099243164	-3.00323748588562	-7.73341274261475	0.00354059832170606	-0.0253554154187441	0.0421768426895142	-0.00782300252467394
748	80.9874114990234	-2.67856311798096	-7.73341274261475	0.000618529506027699	-0.0318489037454128	0.0730208978056908	-0.00490093370899558
749	81.6367568969727	-3.3279116153717	-7.60354280471802	-0.00360223650932312	-0.0211346503347158	0.0512677207589149	-0.00230353930965066
750	79.0393676757813	-2.02921438217163	-7.4087381362915	-0.00165419070981443	-0.0195112787187099	0.00743668992072344	-0.0026282137259841
751	80.3380584716797	-2.02921438217163	-7.21393346786499	-0.00457625929266214	-0.0211346503347158	-0.0373683646321297	-0.0100957229733467
752	80.3380584716797	-2.35388875007629	-7.14899873733521	0.000943203864153475	-0.0130177913233638	-0.063342310488224	-0.00327756232582033
753	79.6887130737305	-2.02921438217163	-7.60354280471802	-0.00555028254166245	-0.00100484199356288	-0.0578228458762169	0.00906006153672934
754	81.6367568969727	-3.3279116153717	-7.53860807418823	-0.0113944197073579	-0.0146411629393697	-0.0172385573387146	0.00938473641872406
755	78.3900146484375	-2.67856311798096	-7.60354280471802	0.00289124972186983	-0.00295288790948689	-0.00977104809135199	0.00483929552137852
756	79.6887130737305	-3.00323748588562	-6.95419406890869	-0.00782300252467394	-0.00457625929266214	0.00678734155371785	0.00516396993771195
757	79.6887130737305	-2.67856311798096	-6.56458520889282	-0.00132951640989631	0.011982130818069	0.0188002903014421	0.00354059832170606
758	79.6887130737305	-3.00323748588562	-7.47367286682129	-3.08191010844894e-05	0.0272418223321438	0.0376313999295235	0.00873538758605719
759	79.0393676757813	-3.65258598327637	-7.6684775352478	-0.00782300252467394	0.0175015944987535	0.0431508645415306	0.00386527273803949
760	80.3380584716797	-3.3279116153717	-7.6684775352478	0.00386527273803949	0.013930176384747	0.0350340083241463	0.00451462110504508
761	80.9874114990234	-4.62660884857178	-7.4087381362915	0.000293855206109583	0.00613799272105098	0.0158782228827477	0.00418994715437293
762	80.3380584716797	-4.30193471908569	-7.34380340576172	0.00418994715437293	0.00386527273803949	0.049319677054882	0.00451462110504508
763	80.9874114990234	-3.97726035118103	-7.34380340576172	-0.000355493422830477	-0.0162645354866982	0.0993195176124573	0.00646266713738441
764	81.6367568969727	-5.2759575843811	-7.27886867523193	0.000943203864153475	-0.028926832601428	0.119449324905872	-0.00132951640989631
765	81.6367568969727	-3.97726035118103	-7.73341274261475	0.00516396993771195	-0.0376930385828018	0.123670093715191	-0.0117190945893526
766	79.6887130737305	-3.97726035118103	-7.6684775352478	0.00321592413820326	-0.0435371771454811	0.123994767665863	-0.00425158534198999
767	79.6887130737305	-3.65258598327637	-7.60354280471802	-0.0026282137259841	-0.0441865250468254	0.120098672807217	-0.0026282137259841
768	79.0393676757813	-3.97726035118103	-7.21393346786499	-0.00295288790948689	-0.048407293856144	0.0973714739084244	0.000943203864153475
769	79.6887130737305	-3.97726035118103	-7.21393346786499	0.00386527273803949	-0.0415891297161579	0.0681507885456085	-0.0104203969240189
770	79.6887130737305	-3.65258598327637	-7.4087381362915	0.000943203864153475	-0.0305502042174339	-0.063342310488224	-0.00684897974133492
771	80.9874114990234	-3.97726035118103	-7.9282169342041	0.00386527273803949	-0.0152905117720366	-0.249380707740784	-0.0159398596733809
772	79.6887130737305	-4.30193471908569	-7.34380340576172	0.000293855206109583	0.0113327819854021	-0.261393636465073	0.00483929552137852
773	80.9874114990234	-4.62660884857178	-7.34380340576172	0.000943203864153475	0.0272418223321438	-0.185744524002075	0.00386527273803949
774	79.0393676757813	-3.3279116153717	-7.4087381362915	-0.00230353930965066	0.020423661917448	-0.115614876151085	0.00451462110504508
775	80.9874114990234	-3.97726035118103	-7.14899873733521	0.00159255252219737	0.0207483377307653	-0.0441865250468254	0.00613799272105098
776	80.9874114990234	-3.97726035118103	-7.53860807418823	0.00548864435404539	0.00711201597005129	0.00678734155371785	-0.00132951640989631
777	79.6887130737305	-3.00323748588562	-7.73341274261475	0.00483929552137852	0.013930176384747	0.0324366129934788	0.00483929552137852
778	77.7406692504883	-3.00323748588562	-7.6684775352478	0.00581331877037883	0.0113327819854021	0.0499690249562263	0.00451462110504508
779	82.2861099243164	-3.97726035118103	-7.6684775352478	-0.00132951640989631	0.00321592413820326	0.0623066499829292	0.00581331877037883
780	81.6367568969727	-3.97726035118103	-7.14899873733521	0.000293855206109583	-0.0026282137259841	0.0532157681882381	0.00548864435404539
781	80.9874114990234	-3.3279116153717	-7.14899873733521	0.00646266713738441	0.00191722682211548	0.0509430468082428	-0.00327756232582033
782	79.0393676757813	-2.67856311798096	-7.6684775352478	-0.00749832857400179	-0.00977104809135199	-0.00327756232582033	-0.00652430532500148
783	81.6367568969727	-4.62660884857178	-7.47367286682129	-0.00944637414067984	0.00386527273803949	-0.0282774847000837	0.00289124972186983
784	79.0393676757813	-2.67856311798096	-8.12302207946777	-0.00327756232582033	-0.0169138833880424	-0.0188619289547205	-0.00879702530801296
785	80.9874114990234	-4.62660884857178	-7.47367286682129	-0.00197886489331722	-0.00230353930965066	-0.00782300252467394	-0.00522560812532902
786	80.9874114990234	-3.00323748588562	-7.73341274261475	0.00678734155371785	0.00581331877037883	0.0145795252174139	-0.0130177913233638
787	78.3900146484375	-3.3279116153717	-7.47367286682129	0.000293855206109583	-0.0120437685400248	0.00841071270406246	-0.00717365415766835
788	78.3900146484375	-3.00323748588562	-7.60354280471802	-0.00360223650932312	-0.0100957229733467	0.00354059832170606	-0.0026282137259841
789	79.0393676757813	-3.3279116153717	-7.79834747314453	-0.0110697457566857	0.00970941036939621	0.00711201597005129	-0.0110697457566857
790	78.3900146484375	-3.3279116153717	-7.9282169342041	0.00938473641872406	0.00613799272105098	-0.039641086012125	-0.00782300252467394
791	80.3380584716797	-3.97726035118103	-7.4087381362915	0.0022419011220336	0.0158782228827477	-0.048407293856144	-0.00587495695799589
792	77.0913162231445	-3.97726035118103	-7.53860807418823	-0.00619963090866804	0.0330859608948231	-0.0425631552934647	-0.000680167751852423
793	76.4419708251953	-3.97726035118103	-7.01912927627563	0.013930176384747	0.0373067259788513	-0.0454852245748043	0.00483929552137852
794	77.0913162231445	-3.65258598327637	-7.53860807418823	-0.00879702530801296	0.0188002903014421	-0.0578228458762169	0.00289124972186983
795	76.4419708251953	-3.00323748588562	-7.6684775352478	0.00289124972186983	0.0194496400654316	-0.0643163323402405	0.00418994715437293
796	79.0393676757813	-4.30193471908569	-7.34380340576172	0.000618529506027699	0.00906006153672934	-0.00912170019000769	0.00808603875339031
797	79.0393676757813	-4.30193471908569	-7.34380340576172	-0.00749832857400179	0.0337353087961674	0.0178262684494257	0.00483929552137852
798	80.3380584716797	-4.62660884857178	-7.34380340576172	-0.0104203969240189	0.0269171483814716	0.0272418223321438	0.00191722682211548
799	77.7406692504883	-4.30193471908569	-7.01912927627563	-0.0123684434220195	0.0360080301761627	0.0353586822748184	0.00776136433705688
800	77.7406692504883	-3.65258598327637	-7.47367286682129	-0.00879702530801296	0.0282158460468054	0.01100810803473	0.00776136433705688
801	78.3900146484375	-2.35388875007629	-8.12302207946777	-0.00392691092565656	0.013930176384747	0.0100340843200684	-3.08191010844894e-05
802	79.6887130737305	-3.97726035118103	-7.6684775352478	-0.00457625929266214	0.0178262684494257	-0.00522560812532902	0.00711201597005129
803	77.7406692504883	-3.3279116153717	-7.47367286682129	-0.0113944197073579	0.00126787810586393	-0.0175632312893867	0.00126787810586393
804	79.6887130737305	-3.00323748588562	-7.73341274261475	-0.0159398596733809	-0.000355493422830477	0.00678734155371785	0.00126787810586393
805	78.3900146484375	-2.67856311798096	-7.4087381362915	-0.0026282137259841	0.00548864435404539	0.0210730116814375	0.00581331877037883
806	80.3380584716797	-4.30193471908569	-7.47367286682129	-0.00197886489331722	0.00418994715437293	0.0450989119708538	0.00159255252219737
807	81.6367568969727	-3.65258598327637	-7.9282169342041	-0.00425158534198999	0.00516396993771195	0.0447742342948914	-0.000680167751852423
808	80.3380584716797	-3.65258598327637	-7.86328220367432	-0.00165419070981443	-0.0126931173726916	0.01847561635077	0.0022419011220336
809	79.6887130737305	-4.30193471908569	-7.9282169342041	-0.00392691092565656	-0.00327756232582033	-0.00457625929266214	-0.00490093370899558
810	80.9874114990234	-3.97726035118103	-7.53860807418823	0.00678734155371785	0.00776136433705688	-0.0675630792975426	0.0022419011220336
811	81.6367568969727	-3.97726035118103	-7.4087381362915	-3.08191010844894e-05	0.0106834331527352	-0.0750305876135826	0.00970941036939621
812	79.0393676757813	-3.00323748588562	-7.73341274261475	0.000943203864153475	0.00191722682211548	-0.0159398596733809	0.00548864435404539
813	80.3380584716797	-2.67856311798096	-7.79834747314453	0.00354059832170606	-0.00555028254166245	0.00678734155371785	0.00289124972186983
814	81.6367568969727	-3.3279116153717	-7.6684775352478	0.00289124972186983	0.00841071270406246	-0.0282774847000837	0.0103587592020631
815	79.6887130737305	-2.67856311798096	-7.79834747314453	0.00126787810586393	-0.0237320438027382	-0.0133424662053585	0.013930176384747
816	79.0393676757813	-2.35388875007629	-7.60354280471802	0.0249691028147936	-0.0230826959013939	-0.0146411629393697	0.00841071270406246
817	79.6887130737305	-3.00323748588562	-7.47367286682129	0.000943203864153475	-0.0120437685400248	-0.00490093370899558	0.0152288740500808
818	79.0393676757813	-2.35388875007629	-7.4087381362915	0.00354059832170606	-0.0182125810533762	0.0382807515561581	0.0116574559360743
819	79.6887130737305	-2.67856311798096	-7.79834747314453	0.00516396993771195	-0.0169138833880424	0.0353586822748184	0.0145795252174139
820	79.6887130737305	-2.02921438217163	-7.79834747314453	0.00808603875339031	-0.00555028254166245	0.0168522447347641	0.00743668992072344
821	80.3380584716797	-3.65258598327637	-6.88925933837891	0.00808603875339031	-0.00587495695799589	0.025618452578783	-0.00425158534198999
822	80.9874114990234	-2.67856311798096	-6.95419406890869	0.00159255252219737	0.00418994715437293	0.0226963832974434	0.0168522447347641
823	79.0393676757813	-3.00323748588562	-7.53860807418823	-0.00425158534198999	0.00646266713738441	-0.00619963090866804	0.0116574559360743
824	81.6367568969727	-3.97726035118103	-7.27886867523193	-0.00555028254166245	0.00841071270406246	-0.0490566417574883	-0.00295288790948689
825	79.0393676757813	-2.35388875007629	-7.9282169342041	0.00548864435404539	0.0191249661147594	-0.0584721975028515	-0.00457625929266214
826	79.6887130737305	-3.3279116153717	-7.53860807418823	0.0217223595827818	0.000293855206109583	0.00646266713738441	-0.00522560812532902
827	80.3380584716797	-3.97726035118103	-7.47367286682129	-0.00132951640989631	-0.00749832857400179	0.0360080301761627	-0.00457625929266214
828	80.3380584716797	-3.65258598327637	-7.60354280471802	0.00159255252219737	-0.0211346503347158	0.047696303576231	0.00256657530553639
829	80.9874114990234	-3.65258598327637	-7.4087381362915	-0.00132951640989631	-0.0175632312893867	0.0574365332722664	-0.00522560812532902
830	81.6367568969727	-3.3279116153717	-7.60354280471802	0.00938473641872406	-0.0227580219507217	0.0428261905908585	-0.00490093370899558
831	79.6887130737305	-2.35388875007629	-7.99315214157104	0.0022419011220336	-0.0195112787187099	0.0314625911414623	-0.00392691092565656
832	82.9354553222656	-2.67856311798096	-7.79834747314453	0.0022419011220336	-0.0130177913233638	0.031137915328145	0.000618529506027699
833	80.9874114990234	-3.65258598327637	-7.9282169342041	-0.00782300252467394	-0.0191866029053926	0.00548864435404539	0.00483929552137852
834	80.9874114990234	-3.65258598327637	-7.73341274261475	-0.00457625929266214	-0.00814767740666866	-0.0256800893694162	0.00289124972186983
835	80.9874114990234	-2.67856311798096	-7.6684775352478	0.00873538758605719	-0.00555028254166245	-0.0542514286935329	0.00159255252219737
836	82.2861099243164	-2.67856311798096	-7.86328220367432	0.00256657530553639	-0.00457625929266214	-0.0665890574455261	0.00581331877037883
837	80.3380584716797	-1.70454013347626	-7.79834747314453	-0.00100484199356288	0.0145795252174139	-0.063342310488224	0.0022419011220336
838	80.3380584716797	-2.02921438217163	-8.05808639526367	0.00483929552137852	0.0230210572481155	-0.02697878703475	0.011982130818069
839	81.6367568969727	-2.67856311798096	-7.99315214157104	-0.00230353930965066	0.0136055024340749	0.0207483377307653	0.000618529506027699
840	80.9874114990234	-3.3279116153717	-7.53860807418823	0.011982130818069	0.0213976856321096	0.0558131635189056	0.00711201597005129
841	80.3380584716797	-1.70454013347626	-7.60354280471802	0.00548864435404539	0.0200989879667759	0.0314625911414623	0.00191722682211548
842	79.6887130737305	-2.02921438217163	-7.60354280471802	0.00386527273803949	0.0165275707840919	0.0285405199974775	0.00483929552137852
843	80.9874114990234	-2.67856311798096	-7.6684775352478	0.000618529506027699	0.00548864435404539	0.00841071270406246	-0.00165419070981443
844	82.2861099243164	-3.00323748588562	-7.6684775352478	0.00159255252219737	0.0100340843200684	-0.0247060675173998	-0.00327756232582033
845	82.2861099243164	-3.00323748588562	-7.60354280471802	0.00451462110504508	-0.00490093370899558	-0.0279528107494116	-0.00847235135734081
846	80.3380584716797	-2.02921438217163	-7.47367286682129	0.000618529506027699	-0.00457625929266214	0.0132808275520802	-0.00944637414067984
847	81.6367568969727	-3.3279116153717	-7.14899873733521	-0.00197886489331722	-0.0143164889886975	0.0830858051776886	-0.00717365415766835
848	80.9874114990234	-3.65258598327637	-7.27886867523193	-0.00165419070981443	-0.0363943427801132	0.0746442750096321	0.00126787810586393
849	82.2861099243164	-3.00323748588562	-7.53860807418823	-0.00327756232582033	-0.0376930385828018	0.0158782228827477	-0.00555028254166245
850	80.9874114990234	-3.65258598327637	-7.47367286682129	0.00289124972186983	-0.0308748781681061	-0.0311995539814234	-0.00392691092565656
851	81.6367568969727	-3.65258598327637	-7.34380340576172	0.00581331877037883	-0.0253554154187441	-0.0188619289547205	-0.00392691092565656
852	79.6887130737305	-2.35388875007629	-7.60354280471802	0.00418994715437293	-0.0198359526693821	0.0145795252174139	-0.00619963090866804
853	82.9354553222656	-3.65258598327637	-7.01912927627563	0.00126787810586393	-0.0113944197073579	0.00159255252219737	-0.000355493422830477
854	81.6367568969727	-3.00323748588562	-7.27886867523193	-0.000355493422830477	-0.0149658378213644	-0.0266541130840778	-0.00587495695799589
855	80.9874114990234	-2.67856311798096	-7.73341274261475	-0.00392691092565656	0.0142548503354192	-0.0678877532482147	0.00191722682211548
856	80.3380584716797	-2.35388875007629	-7.6684775352478	0.00483929552137852	0.0116574559360743	-0.0646410062909126	0.00321592413820326
857	80.3380584716797	-3.00323748588562	-7.60354280471802	-0.00165419070981443	0.0233457311987877	-0.0493813157081604	0.00678734155371785
858	80.3380584716797	-2.67856311798096	-7.53860807418823	-0.00295288790948689	0.0360080301761627	-0.050680011510849	0.00646266713738441
859	79.6887130737305	-3.3279116153717	-7.27886867523193	-0.0130177913233638	0.0350340083241463	-0.0438618510961533	0.00516396993771195
860	80.9874114990234	-4.30193471908569	-7.14899873733521	-0.00100484199356288	0.0262678004801273	-0.0208099745213985	-0.00912170019000769
861	80.3380584716797	-3.65258598327637	-7.34380340576172	-0.00879702530801296	0.0113327819854021	0.00483929552137852	0.00159255252219737
862	79.0393676757813	-3.65258598327637	-7.99315214157104	0.0022419011220336	0.0178262684494257	-0.00749832857400179	-0.00490093370899558
863	80.9874114990234	-5.2759575843811	-7.27886867523193	-0.00425158534198999	-0.00490093370899558	-0.00327756232582033	0.00516396993771195
864	78.3900146484375	-3.97726035118103	-7.47367286682129	0.0022419011220336	-0.0136671401560307	-0.0224333461374044	-0.0104203969240189
865	80.3380584716797	-4.30193471908569	-7.08406400680542	-0.00555028254166245	-0.00879702530801296	-0.0156151866540313	-0.00749832857400179
866	81.6367568969727	-4.62660884857178	-7.47367286682129	-0.000680167751852423	-0.00749832857400179	0.0282158460468054	-0.00522560812532902
867	79.0393676757813	-3.3279116153717	-7.73341274261475	-0.00132951640989631	-0.00912170019000769	0.0343846566975117	-0.00717365415766835
868	79.6887130737305	-4.62660884857178	-7.6684775352478	-0.00132951640989631	-0.00425158534198999	0.0272418223321438	-0.00425158534198999
869	78.3900146484375	-3.3279116153717	-7.79834747314453	-0.00392691092565656	-0.0240567177534103	0.0210730116814375	-0.0133424662053585
870	81.6367568969727	-4.95128345489502	-7.47367286682129	0.00289124972186983	-0.0185372550040483	0.0386054255068302	-0.00652430532500148
871	80.9874114990234	-4.62660884857178	-7.14899873733521	-0.00717365415766835	-0.017887907102704	0.0506183728575706	-0.00749832857400179
872	80.3380584716797	-3.65258598327637	-7.47367286682129	-0.00230353930965066	-0.0191866029053926	0.0623066499829292	-0.0026282137259841
873	79.6887130737305	-3.97726035118103	-7.47367286682129	-0.00425158534198999	0.00191722682211548	0.0463976077735424	0.00808603875339031
874	79.0393676757813	-3.97726035118103	-7.73341274261475	-0.00165419070981443	0.00711201597005129	0.0347093306481838	0.00678734155371785
875	79.6887130737305	-3.97726035118103	-7.4087381362915	-0.00425158534198999	-0.00165419070981443	-0.0224333461374044	0.00321592413820326
876	80.9874114990234	-4.30193471908569	-7.14899873733521	0.00418994715437293	0.0178262684494257	-0.0786020010709763	-0.00197886489331722
877	80.3380584716797	-3.97726035118103	-7.08406400680542	-0.00392691092565656	0.0483456552028656	-0.0987318083643913	0.00581331877037883
878	80.9874114990234	-4.62660884857178	-7.34380340576172	-0.00327756232582033	0.0502936989068985	-0.0526280589401722	0.00678734155371785
879	80.3380584716797	-4.62660884857178	-7.53860807418823	0.000293855206109583	0.0321119390428066	-0.00717365415766835	-0.00230353930965066
880	80.3380584716797	-3.97726035118103	-6.82432460784912	-0.00619963090866804	0.0220470335334539	0.00418994715437293	0.00386527273803949
881	78.3900146484375	-3.65258598327637	-7.47367286682129	0.00386527273803949	0.0200989879667759	0.0207483377307653	-0.00684897974133492
882	79.6887130737305	-3.97726035118103	-7.47367286682129	-0.000680167751852423	0.0162028968334198	0.0197743140161037	-3.08191010844894e-05
883	79.6887130737305	-4.62660884857178	-7.08406400680542	-0.00392691092565656	0.01100810803473	0.0382807515561581	0.00321592413820326
884	79.6887130737305	-3.3279116153717	-7.53860807418823	-0.00327756232582033	0.00191722682211548	0.0684754624962807	-0.00425158534198999
885	80.3380584716797	-4.30193471908569	-7.6684775352478	0.00581331877037883	0.00873538758605719	0.06393001973629	-0.0113944197073579
886	80.9874114990234	-4.62660884857178	-7.73341274261475	0.00451462110504508	0.000618529506027699	0.00321592413820326	-0.00879702530801296
887	80.9874114990234	-4.95128345489502	-7.86328220367432	-0.000680167751852423	-0.00132951640989631	-0.0376930385828018	-0.00652430532500148
888	79.6887130737305	-3.97726035118103	-7.86328220367432	-0.00230353930965066	-0.0133424662053585	-0.0130177913233638	-0.00879702530801296
889	80.9874114990234	-4.30193471908569	-7.6684775352478	0.00159255252219737	-0.021459324285388	0.0171769186854362	-0.0120437685400248
890	80.3380584716797	-4.62660884857178	-7.60354280471802	-0.000680167751852423	-0.0227580219507217	-0.00197886489331722	-0.0175632312893867
891	81.6367568969727	-5.2759575843811	-7.79834747314453	0.000943203864153475	-0.00165419070981443	0.0106834331527352	0.00256657530553639
892	79.6887130737305	-3.65258598327637	-7.99315214157104	0.00191722682211548	0.00678734155371785	-0.0159398596733809	-0.00652430532500148
893	79.0393676757813	-3.97726035118103	-7.79834747314453	-0.0126931173726916	0.0272418223321438	-0.0682124271988869	0.00256657530553639
894	79.6887130737305	-4.62660884857178	-7.53860807418823	-0.00587495695799589	0.0126314787194133	-0.0490566417574883	-0.00522560812532902
895	78.3900146484375	-3.97726035118103	-7.21393346786499	-0.00652430532500148	0.0223717093467712	0.00516396993771195	0.00321592413820326
896	79.0393676757813	-4.62660884857178	-7.4087381362915	-0.00327756232582033	0.00483929552137852	0.0175015944987535	-0.00132951640989631
897	79.0393676757813	-4.95128345489502	-7.34380340576172	-0.0026282137259841	-0.00165419070981443	0.0632806718349457	0.00613799272105098
898	79.6887130737305	-4.95128345489502	-7.53860807418823	-0.00879702530801296	0.00483929552137852	0.0525664202868938	0.01100810803473
899	78.3900146484375	-4.95128345489502	-7.27886867523193	-0.00814767740666866	0.0132808275520802	0.0590599067509174	0.00873538758605719
900	77.7406692504883	-3.97726035118103	-7.60354280471802	-0.00132951640989631	0.00646266713738441	-0.00619963090866804	0.00159255252219737
901	79.0393676757813	-3.97726035118103	-6.75938940048218	-0.00392691092565656	0.00646266713738441	-0.03444629535079	0.00386527273803949
902	80.3380584716797	-5.2759575843811	-7.34380340576172	-0.00782300252467394	0.00646266713738441	-0.0435371771454811	0.00906006153672934
903	78.3900146484375	-3.97726035118103	-7.60354280471802	-0.0143164889886975	-0.0107450718060136	-0.0610695891082287	0.00646266713738441
904	80.3380584716797	-4.95128345489502	-7.6684775352478	-0.00944637414067984	-0.0230826959013939	-0.032173577696085	-0.00879702530801296
905	78.3900146484375	-3.97726035118103	-7.6684775352478	-0.00749832857400179	-0.0195112787187099	0.0191249661147594	-0.00619963090866804
906	80.9874114990234	-5.2759575843811	-7.27886867523193	0.00159255252219737	-0.0185372550040483	-0.00749832857400179	-0.00327756232582033
907	80.3380584716797	-4.95128345489502	-7.14899873733521	-0.00977104809135199	-0.0162645354866982	-0.0769786313176155	-0.00684897974133492
908	81.6367568969727	-4.95128345489502	-7.47367286682129	-0.00165419070981443	-0.0139918150380254	-0.0935370251536369	-0.0026282137259841
909	81.6367568969727	-4.95128345489502	-7.47367286682129	-0.0110697457566857	-0.00749832857400179	-0.0393164120614529	-0.00230353930965066
910	82.2861099243164	-5.2759575843811	-7.53860807418823	0.0022419011220336	0.00126787810586393	-0.00977104809135199	-0.0100957229733467
911	80.3380584716797	-3.65258598327637	-7.6684775352478	0.00906006153672934	-0.0237320438027382	-0.0399657599627972	-0.00295288790948689
912	79.6887130737305	-3.97726035118103	-7.47367286682129	-0.00132951640989631	0.0113327819854021	-0.0247060675173998	-0.00490093370899558
913	81.6367568969727	-3.65258598327637	-7.4087381362915	-0.00814767740666866	-0.0139918150380254	0.0197743140161037	0.00483929552137852
914	82.9354553222656	-4.95128345489502	-7.27886867523193	-0.00230353930965066	-0.0195112787187099	0.0259431265294552	0.00548864435404539
915	82.2861099243164	-3.3279116153717	-7.73341274261475	0.00289124972186983	-0.0204853005707264	0.0502936989068985	0.00451462110504508
916	79.6887130737305	-3.3279116153717	-7.60354280471802	0.00321592413820326	-0.0139918150380254	0.0541897900402546	0.0116574559360743
917	80.9874114990234	-3.3279116153717	-7.60354280471802	-0.00587495695799589	-0.00587495695799589	0.0678261145949364	0.00126787810586393
918	80.3380584716797	-3.3279116153717	-7.53860807418823	0.000943203864153475	0.00354059832170606	0.0730208978056908	0.0152288740500808
919	80.3380584716797	-3.3279116153717	-7.4087381362915	-0.0026282137259841	0.00841071270406246	0.0636053457856178	0.00548864435404539
920	82.2861099243164	-3.3279116153717	-7.01912927627563	-0.00327756232582033	0.0116574559360743	0.0600339286029339	0.00743668992072344
921	82.2861099243164	-4.30193471908569	-7.01912927627563	-0.00327756232582033	0.00548864435404539	0.0428261905908585	0.00418994715437293
922	79.6887130737305	-3.3279116153717	-7.79834747314453	-0.00457625929266214	0.0217223595827818	-0.050680011510849	0.00418994715437293
923	82.2861099243164	-3.00323748588562	-7.73341274261475	-0.00944637414067984	0.0301638916134834	-0.122757710516453	0.00386527273803949
924	81.6367568969727	-3.97726035118103	-7.4087381362915	0.00386527273803949	0.0334106348454952	-0.0919136479496956	-0.00392691092565656
925	82.2861099243164	-2.67856311798096	-7.47367286682129	0.000618529506027699	0.0191249661147594	-0.0620436146855354	-0.00457625929266214
926	79.0393676757813	-2.35388875007629	-7.9282169342041	0.00906006153672934	0.00873538758605719	-0.0711344927549362	-0.00490093370899558
927	80.9874114990234	-4.30193471908569	-7.73341274261475	0.000618529506027699	-0.00360223650932312	-0.032173577696085	-0.000355493422830477
928	80.3380584716797	-3.00323748588562	-7.60354280471802	-0.00619963090866804	-0.0152905117720366	-0.0217839982360601	-0.00814767740666866
929	80.9874114990234	-3.97726035118103	-7.53860807418823	0.00808603875339031	-0.0182125810533762	-0.0286021586507559	-0.000680167751852423
930	79.6887130737305	-2.67856311798096	-7.53860807418823	0.00354059832170606	0.0269171483814716	-0.023407369852066	-0.0123684434220195
931	79.6887130737305	-3.00323748588562	-7.53860807418823	0.00548864435404539	-0.00457625929266214	-0.0120437685400248	0.0022419011220336
932	80.3380584716797	-3.3279116153717	-7.60354280471802	0.00354059832170606	0.00126787810586393	-0.0113944197073579	-0.00132951640989631
933	80.3380584716797	-3.97726035118103	-7.6684775352478	0.00354059832170606	-0.00197886489331722	0.0136055024340749	0.0175015944987535
934	78.3900146484375	-2.67856311798096	-7.9282169342041	0.00191722682211548	0.00678734155371785	-0.00360223650932312	0.00159255252219737
935	80.9874114990234	-3.65258598327637	-7.53860807418823	-3.08191010844894e-05	0.00256657530553639	-0.00814767740666866	0.00516396993771195
936	80.3380584716797	-3.3279116153717	-7.4087381362915	0.012956153601408	0.00613799272105098	0.0324366129934788	0.00906006153672934
937	80.9874114990234	-3.00323748588562	-7.53860807418823	0.00126787810586393	-0.00457625929266214	0.0697741582989693	0.000293855206109583
938	82.2861099243164	-3.00323748588562	-8.18795680999756	0.00159255252219737	0.00776136433705688	0.0600339286029339	0.013930176384747
939	80.9874114990234	-3.00323748588562	-7.6684775352478	0.000618529506027699	0.00191722682211548	0.0694494843482971	0.0106834331527352
940	80.3380584716797	-3.3279116153717	-7.47367286682129	0.000293855206109583	-0.00197886489331722	0.0782156884670258	0.00808603875339031
941	78.3900146484375	-1.37986588478088	-7.73341274261475	-0.00490093370899558	-0.00100484199356288	0.0684754624962807	0.0123068047687411
942	79.6887130737305	-1.70454013347626	-7.86328220367432	-0.00555028254166245	0.00776136433705688	0.0317872650921345	0.00289124972186983
943	80.3380584716797	-2.35388875007629	-7.47367286682129	-0.00490093370899558	0.00906006153672934	-0.0623682886362076	0.00321592413820326
944	79.6887130737305	-2.67856311798096	-7.79834747314453	-0.00555028254166245	0.0158782228827477	-0.118212267756462	-3.08191010844894e-05
945	80.3380584716797	-2.02921438217163	-7.53860807418823	-0.00717365415766835	0.0262678004801273	-0.103601925075054	-0.00847235135734081
946	79.6887130737305	-1.37986588478088	-7.60354280471802	0.000293855206109583	0.0285405199974775	-0.109770737588406	-0.00360223650932312
947	79.0393676757813	-1.05519151687622	-7.53860807418823	0.000293855206109583	0.00808603875339031	-0.0516540370881557	-0.00295288790948689
948	79.6887130737305	-2.67856311798096	-7.27886867523193	0.00516396993771195	0.00159255252219737	-0.000680167751852423	-0.00392691092565656
949	79.6887130737305	-2.02921438217163	-7.4087381362915	0.00256657530553639	-0.00295288790948689	0.00548864435404539	-0.00977104809135199
950	79.0393676757813	-1.37986588478088	-7.47367286682129	0.00483929552137852	0.00646266713738441	-3.08191010844894e-05	-0.0126931173726916
951	79.6887130737305	-1.70454013347626	-7.86328220367432	0.00743668992072344	0.00159255252219737	0.0142548503354192	-0.00230353930965066
952	80.9874114990234	-2.67856311798096	-7.73341274261475	-0.00587495695799589	0.00126787810586393	-0.000355493422830477	-0.00295288790948689
953	80.3380584716797	-2.67856311798096	-7.6684775352478	0.00613799272105098	0.0145795252174139	0.00483929552137852	-3.08191010844894e-05
954	79.0393676757813	-0.405842900276184	-7.4087381362915	-0.00457625929266214	-0.00814767740666866	0.0171769186854362	0.000943203864153475
955	79.6887130737305	-1.37986588478088	-7.27886867523193	-0.00457625929266214	-0.0107450718060136	0.0200989879667759	0.000293855206109583
956	80.3380584716797	-1.70454013347626	-7.4087381362915	0.00126787810586393	0.000943203864153475	0.0113327819854021	0.00873538758605719
957	80.9874114990234	-2.35388875007629	-7.47367286682129	-3.08191010844894e-05	0.00191722682211548	-0.0311995539814234	0.00289124972186983
958	80.3380584716797	-3.00323748588562	-7.34380340576172	-0.00327756232582033	0.0165275707840919	-0.0708098188042641	0.01100810803473
959	79.6887130737305	-2.67856311798096	-7.4087381362915	-3.08191010844894e-05	0.0207483377307653	-0.086394190788269	-3.08191010844894e-05
960	79.0393676757813	-1.05519151687622	-7.27886867523193	0.00289124972186983	0.00159255252219737	-0.0217839982360601	0.000293855206109583
961	80.9874114990234	-3.00323748588562	-7.53860807418823	-0.00230353930965066	-0.0120437685400248	0.0239950809627771	0.00548864435404539
962	80.9874114990234	-2.35388875007629	-7.53860807418823	0.000618529506027699	-0.0315242260694504	0.0373067259788513	-0.00100484199356288
963	80.3380584716797	-3.65258598327637	-7.4087381362915	-0.00490093370899558	-0.0334722734987736	0.0314625911414623	0.00191722682211548
964	79.0393676757813	-2.02921438217163	-7.6684775352478	-0.0026282137259841	-0.0286021586507559	0.0438002124428749	-0.00132951640989631
965	80.9874114990234	-3.65258598327637	-6.62951993942261	-3.08191010844894e-05	-0.0260047651827335	0.0496443510055542	-0.00782300252467394
966	80.3380584716797	-2.67856311798096	-7.27886867523193	0.00451462110504508	-0.023407369852066	0.0548391379415989	-0.00684897974133492
967	78.3900146484375	-2.67856311798096	-7.60354280471802	0.0022419011220336	-0.0276281367987394	0.0515923984348774	-0.00197886489331722
968	79.6887130737305	-2.67856311798096	-7.99315214157104	0.00289124972186983	-0.0217839982360601	0.0545144639909267	-0.00555028254166245
969	79.6887130737305	-3.00323748588562	-7.73341274261475	0.00191722682211548	-0.0104203969240189	0.0405534692108631	-0.00490093370899558
970	79.0393676757813	-3.00323748588562	-7.86328220367432	0.00613799272105098	-0.00749832857400179	0.0220470335334539	-0.0133424662053585
971	80.3380584716797	-3.3279116153717	-7.60354280471802	0.00938473641872406	0.00743668992072344	0.0213976856321096	-0.00100484199356288
972	81.6367568969727	-3.65258598327637	-7.4087381362915	0.00873538758605719	0.00483929552137852	0.012956153601408	-0.00197886489331722
973	79.0393676757813	-2.35388875007629	-7.6684775352478	0.0022419011220336	0.0132808275520802	0.00776136433705688	0.00321592413820326
974	81.6367568969727	-3.97726035118103	-7.86328220367432	0.00386527273803949	0.00938473641872406	-0.0250307414680719	0.00354059832170606
975	79.0393676757813	-2.67856311798096	-7.86328220367432	0.00581331877037883	0.0116574559360743	-0.102303229272366	-0.00165419070981443
976	79.6887130737305	-3.3279116153717	-7.53860807418823	0.0022419011220336	0.0136055024340749	-0.140614792704582	0.012956153601408
977	78.3900146484375	-3.65258598327637	-7.01912927627563	0.00386527273803949	0.0188002903014421	-0.0571734979748726	0.00483929552137852
978	79.6887130737305	-3.65258598327637	-7.53860807418823	0.000293855206109583	0.00970941036939621	0.0282158460468054	0.00906006153672934
979	79.6887130737305	-2.35388875007629	-7.99315214157104	0.000293855206109583	0.00159255252219737	0.0470469556748867	0.00906006153672934
980	79.0393676757813	-2.35388875007629	-7.86328220367432	-3.08191010844894e-05	-0.00912170019000769	0.0632806718349457	0.00516396993771195
981	80.3380584716797	-3.00323748588562	-7.27886867523193	0.00418994715437293	-0.00977104809135199	0.0707481801509857	0.00516396993771195
982	80.3380584716797	-3.97726035118103	-7.14899873733521	0.000943203864153475	-0.0026282137259841	0.0613326244056225	0.0217223595827818
983	79.6887130737305	-2.02921438217163	-7.01912927627563	0.00159255252219737	-0.000355493422830477	0.0415274947881699	-3.08191010844894e-05
984	78.3900146484375	-2.35388875007629	-7.47367286682129	-0.00197886489331722	-0.0146411629393697	0.000618529506027699	0.00191722682211548
985	80.3380584716797	-3.3279116153717	-7.4087381362915	0.00354059832170606	-0.00230353930965066	-0.0373683646321297	-0.00879702530801296
986	80.9874114990234	-3.3279116153717	-7.6684775352478	-0.000355493422830477	-0.00295288790948689	-0.0568488240242004	0.000293855206109583
987	78.3900146484375	-2.67856311798096	-7.60354280471802	0.00711201597005129	0.00126787810586393	-0.103926599025726	-0.0152905117720366
988	79.0393676757813	-2.35388875007629	-7.47367286682129	-0.00879702530801296	-0.0100957229733467	-0.0834721177816391	0.000293855206109583
989	79.0393676757813	-3.00323748588562	-7.01912927627563	-0.0026282137259841	-0.0104203969240189	-0.0399657599627972	-0.000355493422830477
990	77.7406692504883	-3.3279116153717	-7.53860807418823	-0.00457625929266214	-0.0159398596733809	-0.00392691092565656	-0.0100957229733467
991	77.7406692504883	-2.67856311798096	-7.86328220367432	-0.00132951640989631	0.00126787810586393	0.00386527273803949	-0.000680167751852423
992	78.3900146484375	-3.65258598327637	-7.73341274261475	0.00256657530553639	0.00646266713738441	-0.000680167751852423	0.00289124972186983
993	79.6887130737305	-3.97726035118103	-7.27886867523193	0.0022419011220336	0.0100340843200684	0.025618452578783	0.00548864435404539
994	78.3900146484375	-4.30193471908569	-7.21393346786499	-0.00814767740666866	0.00906006153672934	0.0301638916134834	0.00581331877037883
995	80.9874114990234	-3.65258598327637	-7.4087381362915	-0.00165419070981443	-0.00132951640989631	0.0223717093467712	0.00191722682211548
996	78.3900146484375	-2.67856311798096	-7.9282169342041	-0.000680167751852423	0.0123068047687411	0.0152288740500808	0.00159255252219737
997	79.6887130737305	-3.3279116153717	-7.99315214157104	-0.00360223650932312	0.0191249661147594	0.036657378077507	0.00483929552137852
998	79.0393676757813	-3.65258598327637	-7.79834747314453	-0.00912170019000769	0.0340599827468395	0.0386054255068302	0.00613799272105098
999	79.6887130737305	-4.30193471908569	-7.60354280471802	0.00970941036939621	0.0340599827468395	0.0369820520281792	0.0132808275520802
1000	78.3900146484375	-3.00323748588562	-7.60354280471802	-0.00132951640989631	0.0200989879667759	0.0353586822748184	0.00159255252219737
1001	78.3900146484375	-2.67856311798096	-7.4087381362915	-0.00327756232582033	0.0106834331527352	0.0363327041268349	0.00191722682211548
1002	79.6887130737305	-4.30193471908569	-7.86328220367432	-3.08191010844894e-05	-0.000680167751852423	0.0337353087961674	0.00126787810586393
1003	77.7406692504883	-4.30193471908569	-7.73341274261475	-0.00457625929266214	-0.00360223650932312	0.0246444288641214	0.00646266713738441
1004	80.3380584716797	-4.62660884857178	-7.73341274261475	0.00906006153672934	-0.0208099745213985	0.012956153601408	-0.00749832857400179
1005	78.3900146484375	-3.3279116153717	-7.6684775352478	-0.00425158534198999	-0.0195112787187099	0.0886052697896957	-0.00944637414067984
1006	78.3900146484375	-4.95128345489502	-7.4087381362915	0.00678734155371785	-0.0185372550040483	0.13698174059391	-0.00457625929266214
1007	81.6367568969727	-3.97726035118103	-7.4087381362915	0.000618529506027699	-0.0279528107494116	0.0999688655138016	0.00256657530553639
1008	81.6367568969727	-4.30193471908569	-7.47367286682129	-0.00327756232582033	-0.0292515084147453	0.0431508645415306	0.000618529506027699
1009	81.6367568969727	-4.95128345489502	-7.4087381362915	0.00321592413820326	-0.02697878703475	0.0126314787194133	-0.00197886489331722
1010	80.9874114990234	-3.3279116153717	-7.47367286682129	0.00126787810586393	-0.0208099745213985	-0.115939550101757	-0.00782300252467394
1011	80.3380584716797	-3.65258598327637	-7.53860807418823	0.00386527273803949	0.000293855206109583	-0.183471813797951	0.00191722682211548
1012	82.2861099243164	-4.30193471908569	-7.21393346786499	-0.00522560812532902	0.0188002903014421	-0.114316180348396	-0.00165419070981443
1013	79.6887130737305	-3.00323748588562	-7.47367286682129	-0.0107450718060136	0.0239950809627771	-0.0646410062909126	0.00451462110504508
1014	82.9354553222656	-4.30193471908569	-7.47367286682129	-0.00132951640989631	0.0298392176628113	-0.0974331125617027	0.00906006153672934
1015	79.6887130737305	-3.00323748588562	-7.79834747314453	-0.000355493422830477	0.0246444288641214	-0.0954850688576698	-3.08191010844894e-05
1016	81.6367568969727	-4.30193471908569	-7.34380340576172	-0.00684897974133492	0.0298392176628113	-0.0912643000483513	0.00126787810586393
1017	81.6367568969727	-4.30193471908569	-7.27886867523193	-0.00684897974133492	0.0382807515561581	-0.0659397020936012	-0.000355493422830477
1018	81.6367568969727	-4.30193471908569	-7.21393346786499	-0.00360223650932312	0.0425015166401863	-0.0263294391334057	0.0321119390428066
1019	82.2861099243164	-4.30193471908569	-7.4087381362915	-0.00132951640989631	0.0389300994575024	-0.00619963090866804	0.00256657530553639
1020	80.3380584716797	-4.30193471908569	-7.79834747314453	-0.00100484199356288	0.0272418223321438	-0.0445111989974976	-0.00457625929266214
1021	80.3380584716797	-3.3279116153717	-8.12302207946777	0.00483929552137852	0.0149041991680861	-0.0445111989974976	0.00256657530553639
1022	80.3380584716797	-4.30193471908569	-7.6684775352478	0.00354059832170606	0.00970941036939621	-0.0172385573387146	0.00418994715437293
1023	80.9874114990234	-3.00323748588562	-7.79834747314453	-0.00847235135734081	-0.00587495695799589	-0.00814767740666866	-0.00197886489331722
1024	81.6367568969727	-4.62660884857178	-7.27886867523193	-0.00100484199356288	-0.0198359526693821	0.013930176384747	0.000293855206109583
1025	79.6887130737305	-3.3279116153717	-8.12302207946777	0.0022419011220336	-0.0165892094373703	0.031137915328145	-0.00944637414067984
1026	79.6887130737305	-3.3279116153717	-8.18795680999756	0.00159255252219737	-0.00100484199356288	0.0168522447347641	-0.00457625929266214
1027	79.6887130737305	-4.62660884857178	-7.86328220367432	0.00841071270406246	-0.0292515084147453	-0.0113944197073579	-0.00197886489331722
1028	79.0393676757813	-4.62660884857178	-7.73341274261475	-0.00912170019000769	-0.0136671401560307	-0.0110697457566857	-0.00490093370899558
1029	81.6367568969727	-3.3279116153717	-7.73341274261475	-0.00392691092565656	-0.0185372550040483	-0.0172385573387146	-0.00197886489331722
1030	79.0393676757813	-3.65258598327637	-7.6684775352478	0.0252937767654657	-0.0243813935667276	-0.00490093370899558	-0.0123684434220195
1031	82.2861099243164	-4.30193471908569	-7.99315214157104	-0.0026282137259841	-0.0217839982360601	0.011982130818069	-0.00522560812532902
1032	80.9874114990234	-4.30193471908569	-7.73341274261475	-0.00100484199356288	-0.0217839982360601	0.01847561635077	-0.00295288790948689
1033	80.3380584716797	-4.62660884857178	-7.9282169342041	0.00191722682211548	-0.0198359526693821	0.0288651939481497	0.000943203864153475
1034	80.9874114990234	-4.30193471908569	-7.6684775352478	0.00191722682211548	-0.00327756232582033	0.0106834331527352	0.00516396993771195
1035	81.6367568969727	-4.30193471908569	-7.73341274261475	0.00581331877037883	-0.00717365415766835	-0.0159398596733809	-0.00587495695799589
1036	78.3900146484375	-2.67856311798096	-7.27886867523193	0.00808603875339031	0.000943203864153475	-0.0107450718060136	0.0103587592020631
1037	79.0393676757813	-3.00323748588562	-7.60354280471802	-0.00295288790948689	0.00938473641872406	-0.00944637414067984	0.0158782228827477
1038	79.0393676757813	-2.67856311798096	-7.53860807418823	-0.00197886489331722	0.0197743140161037	-0.00555028254166245	0.00126787810586393
1039	79.0393676757813	-2.67856311798096	-7.60354280471802	-0.00230353930965066	0.0200989879667759	0.00159255252219737	-0.00100484199356288
1040	79.6887130737305	-3.00323748588562	-7.60354280471802	-0.00587495695799589	0.0210730116814375	0.0243197549134493	0.000618529506027699
1041	81.6367568969727	-3.97726035118103	-7.4087381362915	0.00126787810586393	0.0142548503354192	0.0363327041268349	0.0123068047687411
1042	80.9874114990234	-4.62660884857178	-7.08406400680542	-0.00165419070981443	0.0220470335334539	0.0467222817242146	-0.00749832857400179
1043	80.9874114990234	-4.30193471908569	-7.34380340576172	-0.00684897974133492	0.0116574559360743	0.0239950809627771	0.00613799272105098
1044	80.3380584716797	-3.3279116153717	-7.60354280471802	0.000943203864153475	0.00516396993771195	0.0301638916134834	-0.00555028254166245
1045	81.6367568969727	-4.30193471908569	-6.95419406890869	-0.00230353930965066	-0.00652430532500148	0.060358602553606	-0.00360223650932312
1046	82.2861099243164	-3.65258598327637	-7.08406400680542	0.00548864435404539	-0.0250307414680719	0.125942811369896	-0.00814767740666866
1047	79.6887130737305	-3.65258598327637	-7.53860807418823	0.00711201597005129	-0.0286021586507559	0.126916840672493	0.00581331877037883
1048	79.6887130737305	-3.65258598327637	-7.27886867523193	-0.00425158534198999	-0.0221086721867323	0.0574365332722664	0.000293855206109583
1049	79.6887130737305	-3.3279116153717	-7.53860807418823	-0.00619963090866804	-0.0165892094373703	-0.0857448354363441	-0.00782300252467394
1050	82.2861099243164	-4.95128345489502	-7.73341274261475	0.00256657530553639	-0.02697878703475	-0.124705754220486	-0.0026282137259841
1051	81.6367568969727	-4.95128345489502	-7.6684775352478	0.000293855206109583	-0.0266541130840778	-0.0682124271988869	-0.00327756232582033
1052	80.3380584716797	-4.30193471908569	-7.86328220367432	-0.00197886489331722	-0.00587495695799589	-0.0948357209563255	-0.00100484199356288
1053	82.2861099243164	-4.62660884857178	-7.27886867523193	-0.00132951640989631	-0.00977104809135199	-0.0951603949069977	0.00321592413820326
1054	80.3380584716797	-3.65258598327637	-7.21393346786499	0.000293855206109583	-0.00327756232582033	-0.0857448354363441	0.00873538758605719
1055	80.9874114990234	-4.62660884857178	-7.6684775352478	0.00191722682211548	-0.00912170019000769	-0.0497059896588326	-0.0136671401560307
1056	80.9874114990234	-4.62660884857178	-7.6684775352478	-0.00230353930965066	-0.00652430532500148	-0.0126931173726916	0.0168522447347641
1057	80.9874114990234	-2.67856311798096	-8.05808639526367	0.00191722682211548	-0.00327756232582033	0.0194496400654316	-0.00100484199356288
1058	79.6887130737305	-3.00323748588562	-7.53860807418823	-0.00100484199356288	0.00613799272105098	0.0353586822748184	0.00841071270406246
1059	80.9874114990234	-3.00323748588562	-7.6684775352478	-0.00555028254166245	0.00483929552137852	0.0600339286029339	0.00126787810586393
1060	81.6367568969727	-3.65258598327637	-7.01912927627563	0.000943203864153475	0.00613799272105098	0.0856831967830658	0.00126787810586393
1061	80.9874114990234	-3.65258598327637	-7.34380340576172	0.0022419011220336	0.000293855206109583	0.0746442750096321	-0.00295288790948689
1062	80.9874114990234	-2.02921438217163	-7.60354280471802	-0.000680167751852423	0.00354059832170606	0.0623066499829292	-0.00295288790948689
1063	80.3380584716797	-2.67856311798096	-7.6684775352478	-0.00619963090866804	0.0100340843200684	0.0282158460468054	0.00126787810586393
1064	80.9874114990234	-2.02921438217163	-7.86328220367432	-0.00100484199356288	0.0282158460468054	-0.0315242260694504	-0.00457625929266214
1065	79.6887130737305	-2.67856311798096	-7.4087381362915	-3.08191010844894e-05	0.0262678004801273	-0.0539267547428608	-0.00327756232582033
1066	80.9874114990234	-3.00323748588562	-7.08406400680542	0.00126787810586393	0.00970941036939621	-0.0467839203774929	-0.00749832857400179
1067	80.9874114990234	-3.3279116153717	-7.47367286682129	0.00743668992072344	0.00256657530553639	-0.0669137313961983	-0.00684897974133492
1068	80.9874114990234	-2.67856311798096	-7.47367286682129	0.00776136433705688	-0.0260047651827335	-0.0493813157081604	-0.00522560812532902
1069	82.2861099243164	-3.00323748588562	-6.88925933837891	-0.00619963090866804	-0.0143164889886975	-0.0139918150380254	-0.00847235135734081
1070	79.6887130737305	-2.67856311798096	-6.69445466995239	0.00159255252219737	-0.0305502042174339	0.00678734155371785	-0.0123684434220195
1071	79.6887130737305	-2.35388875007629	-6.88925933837891	0.00159255252219737	-0.048407293856144	0.0324366129934788	-0.00457625929266214
1072	79.6887130737305	-3.00323748588562	-7.27886867523193	-0.0026282137259841	-0.0243813935667276	0.00483929552137852	-0.00782300252467394
1073	79.0393676757813	-2.35388875007629	-7.6684775352478	-0.00587495695799589	-0.0162645354866982	-0.0107450718060136	0.00321592413820326
1074	79.6887130737305	-3.00323748588562	-7.47367286682129	-0.00392691092565656	-0.0146411629393697	-3.08191010844894e-05	0.000293855206109583
1075	77.0913162231445	-2.35388875007629	-7.60354280471802	-0.0165892094373703	-0.0156151866540313	0.025618452578783	-0.00197886489331722
1076	77.0913162231445	-1.70454013347626	-7.47367286682129	-0.0201606266200542	-0.00977104809135199	0.0532157681882381	-0.00490093370899558
1077	78.3900146484375	-3.3279116153717	-7.27886867523193	-0.00944637414067984	0.0022419011220336	0.07431960105896	-0.00165419070981443
1078	78.3900146484375	-3.00323748588562	-7.21393346786499	-0.0126931173726916	-0.00100484199356288	0.0655533894896507	-0.000355493422830477
1079	77.7406692504883	-3.3279116153717	-7.4087381362915	-0.0130177913233638	0.0162028968334198	0.0558131635189056	0.00548864435404539
1080	76.4419708251953	-2.35388875007629	-7.6684775352478	-0.00684897974133492	0.0113327819854021	0.0373067259788513	0.000618529506027699
1081	76.4419708251953	-2.35388875007629	-7.6684775352478	-0.00717365415766835	0.00483929552137852	0.041852168738842	-0.00392691092565656
1082	80.3380584716797	-3.3279116153717	-7.27886867523193	-0.00749832857400179	0.0142548503354192	-0.00197886489331722	0.00581331877037883
1083	79.0393676757813	-3.00323748588562	-7.4087381362915	-0.00912170019000769	0.00646266713738441	-0.0441865250468254	0.000943203864153475
1084	80.3380584716797	-3.97726035118103	-7.34380340576172	-0.0107450718060136	0.00581331877037883	-0.0928876772522926	-0.00847235135734081
1085	78.3900146484375	-2.35388875007629	-7.60354280471802	0.00191722682211548	0.00191722682211548	-0.0857448354363441	-0.0110697457566857
1086	78.3900146484375	-2.35388875007629	-7.6684775352478	-0.000355493422830477	-0.0165892094373703	-0.0305502042174339	-0.0123684434220195
1087	79.0393676757813	-3.00323748588562	-7.4087381362915	0.000943203864153475	-0.0133424662053585	-0.0357449948787689	-0.00392691092565656
1088	79.6887130737305	-3.97726035118103	-7.34380340576172	-0.00165419070981443	-0.0328229255974293	0.00386527273803949	-0.00912170019000769
1089	79.6887130737305	-2.35388875007629	-7.01912927627563	-0.0110697457566857	-0.0286021586507559	0.0347093306481838	-0.0139918150380254
1090	80.3380584716797	-3.00323748588562	-7.53860807418823	0.00906006153672934	-0.0341216214001179	0.047696303576231	-0.00749832857400179
1091	81.6367568969727	-2.67856311798096	-7.6684775352478	0.00613799272105098	-0.0100957229733467	0.0853585228323936	-0.0133424662053585
1092	82.2861099243164	-3.65258598327637	-7.34380340576172	0.00581331877037883	0.0217223595827818	0.0700988322496414	0.00159255252219737
1093	81.6367568969727	-3.97726035118103	-6.75938940048218	0.00321592413820326	0.0217223595827818	0.0710728541016579	-0.000680167751852423
1094	80.3380584716797	-3.65258598327637	-7.08406400680542	0.000618529506027699	0.0123068047687411	0.0295145437121391	-3.08191010844894e-05
1095	82.2861099243164	-3.97726035118103	-6.62951993942261	0.00451462110504508	0.00938473641872406	-0.0224333461374044	0.00126787810586393
1096	80.3380584716797	-3.3279116153717	-7.08406400680542	0.00451462110504508	0.0327612869441509	-0.11334215849638	-0.00100484199356288
1097	80.3380584716797	-3.97726035118103	-7.6684775352478	0.00451462110504508	0.0564625114202499	-0.180549740791321	-3.08191010844894e-05
1098	79.6887130737305	-3.3279116153717	-7.6684775352478	0.00613799272105098	0.0671767666935921	-0.136394038796425	0.00743668992072344
1099	79.6887130737305	-3.65258598327637	-7.6684775352478	-0.000355493422830477	0.0606832765042782	-0.0808747261762619	0.000943203864153475
1100	80.3380584716797	-3.3279116153717	-7.73341274261475	0.0103587592020631	0.0522417463362217	-0.0889915823936462	-0.000680167751852423
1101	82.2861099243164	-4.95128345489502	-6.82432460784912	0.00386527273803949	0.0321119390428066	-0.0419138073921204	-0.00360223650932312
1102	80.9874114990234	-3.3279116153717	-7.53860807418823	0.00451462110504508	0.0220470335334539	-0.00457625929266214	0.00646266713738441
1103	82.9354553222656	-4.30193471908569	-7.6684775352478	0.00126787810586393	0.013930176384747	0.0145795252174139	0.00126787810586393
1104	80.3380584716797	-3.65258598327637	-7.86328220367432	0.00289124972186983	0.0165275707840919	0.0343846566975117	-0.00749832857400179
1105	82.2861099243164	-4.62660884857178	-7.53860807418823	0.00418994715437293	0.00483929552137852	0.0233457311987877	-0.0107450718060136
1106	81.6367568969727	-4.30193471908569	-8.05808639526367	0.00354059832170606	0.00581331877037883	0.036657378077507	-0.00977104809135199
1107	80.3380584716797	-3.3279116153717	-7.9282169342041	-0.00100484199356288	-0.000680167751852423	-0.00684897974133492	0.000943203864153475
1108	80.3380584716797	-3.00323748588562	-8.25289154052734	-0.00457625929266214	-0.0143164889886975	-0.0292515084147453	-0.00587495695799589
1109	79.6887130737305	-3.65258598327637	-7.9282169342041	-0.0100957229733467	-0.0217839982360601	0.000293855206109583	-0.00132951640989631
1110	82.2861099243164	-3.97726035118103	-7.73341274261475	0.00289124972186983	-0.0334722734987736	0.000618529506027699	-0.00879702530801296
1111	82.2861099243164	-4.30193471908569	-7.4087381362915	-0.000355493422830477	-0.0286021586507559	0.0175015944987535	-0.00717365415766835
1112	80.3380584716797	-3.97726035118103	-7.47367286682129	-0.00197886489331722	-0.0139918150380254	0.0246444288641214	-0.00327756232582033
1113	80.9874114990234	-4.30193471908569	-7.08406400680542	-0.00619963090866804	-0.00652430532500148	0.0343846566975117	0.000943203864153475
1114	80.3380584716797	-3.65258598327637	-7.99315214157104	-0.00814767740666866	-0.0191866029053926	0.045423585921526	0.0103587592020631
1115	80.9874114990234	-4.62660884857178	-7.6684775352478	0.00354059832170606	-0.0247060675173998	0.0438002124428749	0.00256657530553639
1116	83.5848083496094	-4.95128345489502	-7.53860807418823	0.0022419011220336	-0.00457625929266214	0.00126787810586393	0.00256657530553639
1117	81.6367568969727	-3.65258598327637	-7.73341274261475	0.000293855206109583	0.0165275707840919	-0.0237320438027382	0.00548864435404539
1118	80.3380584716797	-3.97726035118103	-7.4087381362915	-0.000680167751852423	0.00906006153672934	0.0210730116814375	0.00776136433705688
1119	82.2861099243164	-4.30193471908569	-7.27886867523193	0.00646266713738441	0.00906006153672934	0.0545144639909267	0.00841071270406246
1120	82.2861099243164	-4.62660884857178	-7.47367286682129	0.0295145437121391	0.011982130818069	0.00873538758605719	0.00613799272105098
1121	80.9874114990234	-4.62660884857178	-7.47367286682129	0.00386527273803949	0.0217223595827818	-0.0967837646603584	-3.08191010844894e-05
1122	80.3380584716797	-3.97726035118103	-7.08406400680542	0.0149041991680861	0.0330859608948231	-0.148082315921783	0.00126787810586393
1123	80.3380584716797	-3.97726035118103	-7.47367286682129	0.0022419011220336	0.0145795252174139	-0.0828227698802948	-0.000355493422830477
1124	81.6367568969727	-4.30193471908569	-7.27886867523193	-0.00295288790948689	0.01847561635077	-0.0126931173726916	0.000618529506027699
1125	79.6887130737305	-3.65258598327637	-7.34380340576172	0.00256657530553639	0.00354059832170606	0.00970941036939621	-0.0117190945893526
1126	81.6367568969727	-5.92530632019043	-6.88925933837891	0.00873538758605719	-0.000355493422830477	0.0168522447347641	-0.00977104809135199
1127	80.9874114990234	-5.60063171386719	-7.47367286682129	0.00451462110504508	0.00906006153672934	0.0415274947881699	-0.00587495695799589
1128	81.6367568969727	-5.92530632019043	-7.4087381362915	-0.00100484199356288	0.000943203864153475	0.0171769186854362	0.00418994715437293
1129	82.2861099243164	-5.60063171386719	-7.21393346786499	0.00289124972186983	-0.00814767740666866	0.0275664981454611	-0.0100957229733467
1130	80.9874114990234	-5.92530632019043	-7.01912927627563	0.00386527273803949	-0.0159398596733809	0.0551638156175613	-0.00360223650932312
1131	80.9874114990234	-5.2759575843811	-7.34380340576172	-0.00295288790948689	-0.0156151866540313	0.0564625114202499	-0.00132951640989631
1132	80.3380584716797	-3.97726035118103	-7.99315214157104	-0.00425158534198999	-0.0117190945893526	0.0142548503354192	-0.0139918150380254
1133	79.6887130737305	-3.65258598327637	-7.6684775352478	-0.00782300252467394	-0.0104203969240189	-0.0117190945893526	0.00613799272105098
1134	81.6367568969727	-4.62660884857178	-7.47367286682129	-0.00295288790948689	-0.0172385573387146	0.00548864435404539	0.00159255252219737
1135	80.9874114990234	-3.65258598327637	-7.73341274261475	0.00841071270406246	-0.0230826959013939	0.0317872650921345	0.00126787810586393
1136	80.3380584716797	-4.30193471908569	-7.27886867523193	0.00191722682211548	-0.0328229255974293	0.0168522447347641	-0.00132951640989631
1137	81.6367568969727	-4.30193471908569	-7.27886867523193	-0.000355493422830477	-0.00392691092565656	0.020423661917448	0.00451462110504508
1138	81.6367568969727	-3.97726035118103	-7.4087381362915	0.00516396993771195	0.00191722682211548	0.00581331877037883	0.00159255252219737
1139	82.2861099243164	-3.97726035118103	-7.79834747314453	-0.0100957229733467	-0.00977104809135199	0.01847561635077	0.00126787810586393
1140	79.6887130737305	-2.35388875007629	-7.53860807418823	0.00386527273803949	-0.00717365415766835	0.025618452578783	0.00776136433705688
1141	79.6887130737305	-2.67856311798096	-7.6684775352478	0.00191722682211548	0.00386527273803949	0.0415274947881699	-0.00197886489331722
1142	80.9874114990234	-3.3279116153717	-7.34380340576172	-0.00197886489331722	0.0194496400654316	-0.0100957229733467	0.00126787810586393
1143	80.3380584716797	-2.35388875007629	-7.47367286682129	-0.00100484199356288	0.0207483377307653	-0.0185372550040483	0.00938473641872406
1144	80.9874114990234	-3.3279116153717	-7.6684775352478	-0.00652430532500148	0.0103587592020631	-0.0376930385828018	-0.0100957229733467
1145	77.7406692504883	-3.00323748588562	-7.53860807418823	0.00126787810586393	0.0103587592020631	-0.0600955672562122	-0.0104203969240189
1146	79.6887130737305	-2.67856311798096	-7.34380340576172	-0.0026282137259841	-0.0120437685400248	-0.0149658378213644	-0.00782300252467394
1147	80.3380584716797	-3.65258598327637	-7.21393346786499	-0.00879702530801296	-0.021459324285388	0.00548864435404539	-0.00230353930965066
1148	79.0393676757813	-3.65258598327637	-7.14899873733521	-0.00814767740666866	-0.028926832601428	0.00678734155371785	0.000943203864153475
1149	78.3900146484375	-3.3279116153717	-7.34380340576172	-3.08191010844894e-05	-0.0373683646321297	-0.000680167751852423	-0.00392691092565656
1150	77.7406692504883	-2.67856311798096	-7.4087381362915	-0.00165419070981443	-0.0260047651827335	-0.0204853005707264	-0.00555028254166245
1151	76.4419708251953	-2.35388875007629	-7.79834747314453	-0.0146411629393697	-0.0130177913233638	-0.00749832857400179	0.00256657530553639
1152	80.3380584716797	-3.97726035118103	-7.47367286682129	-0.0107450718060136	-0.0152905117720366	-0.00490093370899558	0.00418994715437293
1153	78.3900146484375	-3.3279116153717	-7.27886867523193	-0.00847235135734081	0.00873538758605719	-0.0477579422295094	0.00938473641872406
1154	80.3380584716797	-3.65258598327637	-7.14899873733521	-0.0149658378213644	0.0116574559360743	-0.0701604709029198	0.00970941036939621
1155	79.6887130737305	-3.00323748588562	-7.53860807418823	-0.00652430532500148	0.00354059832170606	-0.043212503194809	-0.000680167751852423
1156	78.3900146484375	-2.35388875007629	-7.6684775352478	-0.00457625929266214	0.00548864435404539	-0.0266541130840778	0.00906006153672934
1157	78.3900146484375	-1.37986588478088	-7.73341274261475	-0.00425158534198999	0.0152288740500808	0.01847561635077	0.00678734155371785
1158	79.0393676757813	-2.35388875007629	-7.73341274261475	-0.00295288790948689	0.0197743140161037	0.0223717093467712	0.00938473641872406
1159	78.3900146484375	-1.70454013347626	-7.86328220367432	0.00354059832170606	0.0249691028147936	-0.00165419070981443	0.0168522447347641
1160	79.6887130737305	-2.35388875007629	-7.21393346786499	0.000618529506027699	0.0239950809627771	-0.00392691092565656	0.0259431265294552
1161	81.6367568969727	-3.00323748588562	-7.34380340576172	0.00711201597005129	0.0236704051494598	0.0230210572481155	-0.00132951640989631
1162	79.0393676757813	-2.35388875007629	-7.4087381362915	-0.00197886489331722	0.00873538758605719	0.0723715499043465	0.00873538758605719
1163	80.9874114990234	-3.00323748588562	-7.73341274261475	-3.08191010844894e-05	0.00776136433705688	0.0775663405656815	0.0022419011220336
1164	79.6887130737305	-3.00323748588562	-7.53860807418823	-0.00392691092565656	-0.000680167751852423	0.0623066499829292	-0.00295288790948689
1165	82.2861099243164	-3.3279116153717	-7.53860807418823	0.00126787810586393	0.00808603875339031	0.0597092546522617	-0.00100484199356288
1166	80.9874114990234	-2.02921438217163	-7.60354280471802	0.00191722682211548	-0.00197886489331722	0.0850338488817215	-0.00295288790948689
1167	80.9874114990234	-1.70454013347626	-7.86328220367432	-3.08191010844894e-05	-0.0026282137259841	0.0976961478590965	-0.0100957229733467
1168	82.2861099243164	-2.02921438217163	-8.05808639526367	-0.00490093370899558	-0.0165892094373703	0.0584105588495731	0.00418994715437293
1169	80.9874114990234	-2.02921438217163	-8.05808639526367	0.00841071270406246	-0.0159398596733809	0.0162028968334198	-0.00165419070981443
1170	79.6887130737305	-2.02921438217163	-8.12302207946777	0.00483929552137852	-0.0243813935667276	-0.0136671401560307	-0.0026282137259841
1171	82.2861099243164	-3.00323748588562	-8.05808639526367	0.00386527273803949	-0.0172385573387146	-0.0350956469774246	-0.00912170019000769
1172	81.6367568969727	-3.00323748588562	-7.27886867523193	0.000618529506027699	-0.00814767740666866	-0.00360223650932312	-0.000355493422830477
1173	82.2861099243164	-2.67856311798096	-7.73341274261475	0.00548864435404539	-0.000355493422830477	0.0181509424000978	0.00483929552137852
1174	79.6887130737305	-1.37986588478088	-8.25289154052734	-0.00197886489331722	0.000618529506027699	-0.0571734979748726	0.00386527273803949
1175	82.2861099243164	-3.00323748588562	-7.86328220367432	-0.00392691092565656	0.0149041991680861	-0.126004457473755	0.00808603875339031
1176	81.6367568969727	-3.00323748588562	-7.73341274261475	0.000293855206109583	0.0295145437121391	-0.111394107341766	0.000943203864153475
1177	81.6367568969727	-2.35388875007629	-7.6684775352478	-0.00457625929266214	0.0304885655641556	-0.142562851309776	-0.00100484199356288
1178	81.6367568969727	-1.37986588478088	-7.47367286682129	0.00418994715437293	0.0376313999295235	-0.155549824237823	0.00548864435404539
1179	81.6367568969727	-3.3279116153717	-7.60354280471802	0.000618529506027699	0.0379560738801956	-0.0941863730549812	0.00354059832170606
1180	82.2861099243164	-3.3279116153717	-7.60354280471802	0.00321592413820326	0.0412028171122074	-0.0766539573669434	-0.00132951640989631
1181	80.3380584716797	-2.35388875007629	-7.34380340576172	0.00711201597005129	0.0386054255068302	-0.0776279792189598	0.00354059832170606
1182	82.2861099243164	-2.02921438217163	-7.6684775352478	0.00646266713738441	0.0450989119708538	-0.0711344927549362	-0.00392691092565656
1183	80.3380584716797	-1.70454013347626	-7.21393346786499	-0.00132951640989631	0.0457482598721981	-0.0587968714535236	0.00841071270406246
1184	79.6887130737305	-1.70454013347626	-7.53860807418823	-0.00327756232582033	0.041852168738842	-0.0672384053468704	-0.00327756232582033
1185	80.3380584716797	-2.67856311798096	-7.53860807418823	0.00581331877037883	0.0217223595827818	0.00354059832170606	0.0022419011220336
1186	80.9874114990234	-2.67856311798096	-7.73341274261475	0.00451462110504508	-0.0370436906814575	0.00191722682211548	-0.0026282137259841
1187	81.6367568969727	-3.3279116153717	-7.9282169342041	-3.08191010844894e-05	-0.0146411629393697	-0.0113944197073579	-0.00295288790948689
1188	82.2861099243164	-2.35388875007629	-7.9282169342041	-0.00425158534198999	-0.0159398596733809	-0.0341216214001179	-0.00230353930965066
1189	80.9874114990234	-3.3279116153717	-7.73341274261475	-0.00425158534198999	-0.00555028254166245	-0.0435371771454811	-0.00425158534198999
1190	82.9354553222656	-4.30193471908569	-7.34380340576172	0.00451462110504508	-0.00165419070981443	-0.0149658378213644	-0.00230353930965066
1191	81.6367568969727	-3.97726035118103	-7.34380340576172	-0.000680167751852423	0.000293855206109583	0.0213976856321096	0.00256657530553639
1192	80.9874114990234	-3.00323748588562	-7.86328220367432	0.00678734155371785	0.00159255252219737	0.0363327041268349	-0.00132951640989631
1193	80.3380584716797	-2.67856311798096	-7.99315214157104	0.00256657530553639	0.00678734155371785	0.0369820520281792	0.00743668992072344
1194	82.2861099243164	-4.95128345489502	-7.53860807418823	-0.00327756232582033	0.00354059832170606	0.0438002124428749	0.00386527273803949
1195	80.3380584716797	-3.65258598327637	-7.6684775352478	0.00354059832170606	0.00938473641872406	0.0278911720961332	0.00483929552137852
1196	80.3380584716797	-3.97726035118103	-7.08406400680542	-0.000680167751852423	0.00451462110504508	-0.00814767740666866	0.00711201597005129
1197	81.6367568969727	-4.62660884857178	-7.47367286682129	0.00451462110504508	0.00938473641872406	-0.00749832857400179	0.00938473641872406
1198	80.9874114990234	-4.62660884857178	-7.6684775352478	-0.00652430532500148	-3.08191010844894e-05	0.0162028968334198	0.0230210572481155
1199	81.6367568969727	-4.95128345489502	-7.73341274261475	-0.00100484199356288	0.000618529506027699	0.0113327819854021	-0.00132951640989631
1200	79.0393676757813	-3.65258598327637	-7.4087381362915	0.00451462110504508	-0.0152905117720366	0.0441248863935471	0.00906006153672934
1201	79.6887130737305	-3.65258598327637	-7.47367286682129	0.00354059832170606	-0.021459324285388	0.0480209775269032	0.00126787810586393
1202	80.3380584716797	-5.2759575843811	-7.01912927627563	-0.00197886489331722	-0.0347709693014622	0.0778910145163536	0.000618529506027699
1203	79.6887130737305	-3.97726035118103	-7.60354280471802	0.000293855206109583	-0.0334722734987736	0.0782156884670258	0.00483929552137852
1204	80.9874114990234	-3.97726035118103	-7.47367286682129	-0.00847235135734081	-0.0221086721867323	0.0882805958390236	0.00386527273803949
1205	79.6887130737305	-3.65258598327637	-7.6684775352478	0.00418994715437293	-0.0305502042174339	0.081787109375	-0.000355493422830477
1206	78.3900146484375	-3.3279116153717	-7.47367286682129	-3.08191010844894e-05	-0.0208099745213985	0.0895792916417122	-0.00522560812532902
1207	81.6367568969727	-3.97726035118103	-7.60354280471802	0.00418994715437293	-0.0182125810533762	0.0957481041550636	-0.00717365415766835
1208	80.3380584716797	-3.97726035118103	-7.08406400680542	-0.00522560812532902	-0.0279528107494116	0.0584105588495731	-0.00327756232582033
1209	82.2861099243164	-3.97726035118103	-7.4087381362915	0.00159255252219737	-0.0341216214001179	0.0360080301761627	-0.00295288790948689
1210	80.3380584716797	-3.65258598327637	-7.47367286682129	-0.00197886489331722	-0.0292515084147453	0.0512677207589149	-0.0100957229733467
1211	80.3380584716797	-2.67856311798096	-7.60354280471802	0.000618529506027699	-0.0117190945893526	0.0347093306481838	-0.00295288790948689
1212	80.9874114990234	-3.65258598327637	-7.27886867523193	-0.00197886489331722	-0.00100484199356288	0.045423585921526	-0.00717365415766835
1213	82.2861099243164	-3.97726035118103	-7.27886867523193	-0.00490093370899558	0.00906006153672934	0.0103587592020631	0.00646266713738441
1214	78.3900146484375	-2.67856311798096	-7.08406400680542	-0.00197886489331722	0.0152288740500808	-0.0113944197073579	0.00126787810586393
1215	80.3380584716797	-3.97726035118103	-7.47367286682129	-0.00392691092565656	0.0275664981454611	-0.126978471875191	0.000943203864153475
1216	78.3900146484375	-2.67856311798096	-7.79834747314453	-0.000680167751852423	0.0363327041268349	-0.170484840869904	0.00126787810586393
1217	78.3900146484375	-3.00323748588562	-7.47367286682129	-0.00684897974133492	0.0334106348454952	-0.139316096901894	0.00483929552137852
1218	78.3900146484375	-3.00323748588562	-7.60354280471802	-0.00392691092565656	0.0522417463362217	-0.131523922085762	0.00354059832170606
1219	77.7406692504883	-2.67856311798096	-7.47367286682129	-0.0133424662053585	0.0269171483814716	-0.0623682886362076	0.00970941036939621
1220	79.6887130737305	-3.3279116153717	-7.47367286682129	-3.08191010844894e-05	0.0113327819854021	-0.0188619289547205	-3.08191010844894e-05
1221	78.3900146484375	-3.97726035118103	-7.6684775352478	-0.00847235135734081	-0.00197886489331722	0.0136055024340749	0.000293855206109583
1222	78.3900146484375	-3.3279116153717	-7.73341274261475	-0.00619963090866804	-0.0026282137259841	0.00646266713738441	0.000943203864153475
1223	79.0393676757813	-3.65258598327637	-7.34380340576172	-0.00782300252467394	-0.0120437685400248	0.0236704051494598	0.00354059832170606
1224	78.3900146484375	-3.00323748588562	-7.4087381362915	-0.00587495695799589	-0.0347709693014622	0.0301638916134834	-0.00197886489331722
1225	78.3900146484375	-4.30193471908569	-7.47367286682129	-0.00327756232582033	-0.0393164120614529	0.0382807515561581	-0.00879702530801296
1226	78.3900146484375	-3.3279116153717	-7.27886867523193	-0.000680167751852423	-0.0464592464268208	0.0473716296255589	-0.0130177913233638
1227	77.0913162231445	-3.3279116153717	-7.73341274261475	-0.00392691092565656	-0.0428878292441368	0.0720468759536743	0.00354059832170606
1228	77.7406692504883	-3.00323748588562	-7.60354280471802	-0.0100957229733467	-0.0445111989974976	0.0684754624962807	0.00321592413820326
1229	79.0393676757813	-3.00323748588562	-7.73341274261475	-0.0100957229733467	-0.0464592464268208	0.049319677054882	-0.00522560812532902
1230	79.6887130737305	-3.3279116153717	-7.86328220367432	-0.00295288790948689	-0.0146411629393697	-0.0123684434220195	-0.000355493422830477
1231	79.6887130737305	-2.67856311798096	-7.86328220367432	0.000293855206109583	-0.00100484199356288	-0.0311995539814234	-0.00912170019000769
1232	80.3380584716797	-3.65258598327637	-7.08406400680542	0.0123068047687411	0.00678734155371785	0.00678734155371785	-0.00555028254166245
1233	79.0393676757813	-4.30193471908569	-7.47367286682129	-0.00587495695799589	0.0243197549134493	0.0213976856321096	0.00126787810586393
1234	79.0393676757813	-3.3279116153717	-7.60354280471802	-0.00132951640989631	0.01847561635077	0.00354059832170606	0.00711201597005129
1235	80.3380584716797	-3.65258598327637	-7.4087381362915	-0.00457625929266214	0.020423661917448	-0.000355493422830477	0.00808603875339031
1236	81.6367568969727	-3.97726035118103	-7.27886867523193	-0.00230353930965066	0.0321119390428066	-0.0438618510961533	0.00256657530553639
1237	81.6367568969727	-3.65258598327637	-7.47367286682129	-0.00652430532500148	0.0486703291535378	-0.0876928865909576	0.00386527273803949
1238	80.9874114990234	-3.65258598327637	-7.21393346786499	-0.0026282137259841	0.0593845807015896	-0.135095342993736	0.0100340843200684
1239	81.6367568969727	-3.97726035118103	-7.60354280471802	0.00159255252219737	0.0428261905908585	-0.137043386697769	0.00548864435404539
1240	80.9874114990234	-3.97726035118103	-7.47367286682129	-3.08191010844894e-05	0.0317872650921345	-0.101978555321693	-0.00490093370899558
1241	79.6887130737305	-3.00323748588562	-7.79834747314453	-0.00165419070981443	0.0226963832974434	-0.0617189407348633	0.00191722682211548
1242	80.3380584716797	-3.65258598327637	-7.4087381362915	-0.00100484199356288	0.0132808275520802	-0.017887907102704	0.00289124972186983
1243	80.3380584716797	-3.00323748588562	-7.4087381362915	0.00548864435404539	-0.00847235135734081	0.0304885655641556	-0.000680167751852423
1244	79.6887130737305	-2.67856311798096	-7.47367286682129	-0.00295288790948689	-0.00879702530801296	0.060358602553606	-0.0100957229733467
1245	80.3380584716797	-3.97726035118103	-7.6684775352478	0.00678734155371785	-0.0221086721867323	0.0889299437403679	0.000618529506027699
1246	80.3380584716797	-3.65258598327637	-7.6684775352478	0.0132808275520802	-0.0529527328908443	0.117825955152512	-0.00879702530801296
1247	81.6367568969727	-3.00323748588562	-7.99315214157104	-3.08191010844894e-05	-0.0497059896588326	0.117501281201839	-0.00490093370899558
1248	79.6887130737305	-2.35388875007629	-7.86328220367432	0.0022419011220336	-0.0458098985254765	0.0808130875229836	-0.00490093370899558
1249	79.6887130737305	-3.00323748588562	-7.60354280471802	-0.00490093370899558	-0.0536020807921886	0.0379560738801956	-0.00522560812532902
1250	80.9874114990234	-3.00323748588562	-7.79834747314453	-0.00619963090866804	-0.0428878292441368	-0.00327756232582033	-0.00879702530801296
1251	80.9874114990234	-3.97726035118103	-7.9282169342041	-0.000680167751852423	-0.0282774847000837	0.00906006153672934	-0.00522560812532902
1252	79.0393676757813	-2.67856311798096	-7.9282169342041	0.00126787810586393	-0.0117190945893526	0.0405534692108631	-0.00847235135734081
1253	79.6887130737305	-2.67856311798096	-7.73341274261475	-0.00684897974133492	0.0100340843200684	0.0236704051494598	0.00548864435404539
1254	81.6367568969727	-3.97726035118103	-7.34380340576172	-0.00555028254166245	0.0272418223321438	0.000618529506027699	0.00191722682211548
1255	79.6887130737305	-3.00323748588562	-7.34380340576172	0.00159255252219737	0.0197743140161037	-0.11334215849638	-0.000680167751852423
1256	80.3380584716797	-3.00323748588562	-7.4087381362915	0.00386527273803949	0.0217223595827818	-0.211393803358078	0.000293855206109583
1257	79.6887130737305	-3.65258598327637	-7.4087381362915	0.000293855206109583	0.0334106348454952	-0.176978319883347	0.00581331877037883
1258	80.9874114990234	-3.65258598327637	-7.4087381362915	-0.00879702530801296	0.0295145437121391	-0.0831474438309669	0.00938473641872406
1259	79.0393676757813	-2.67856311798096	-7.47367286682129	0.00159255252219737	0.0272418223321438	-0.0133424662053585	0.00646266713738441
1260	79.0393676757813	-3.00323748588562	-7.60354280471802	0.0022419011220336	0.0259431265294552	-0.0204853005707264	0.000618529506027699
1261	80.9874114990234	-3.97726035118103	-7.53860807418823	0.0116574559360743	0.0158782228827477	0.00808603875339031	0.00159255252219737
1262	81.6367568969727	-3.65258598327637	-7.34380340576172	-0.00132951640989631	0.0175015944987535	0.00418994715437293	-0.00132951640989631
1263	79.6887130737305	-2.67856311798096	-7.73341274261475	0.00256657530553639	0.0210730116814375	0.011982130818069	0.00386527273803949
1264	81.6367568969727	-4.30193471908569	-7.53860807418823	0.00159255252219737	0.0278911720961332	-0.00425158534198999	-0.00847235135734081
1265	78.3900146484375	-2.67856311798096	-7.60354280471802	-0.00132951640989631	0.0126314787194133	0.0223717093467712	-0.0100957229733467
1266	80.9874114990234	-4.30193471908569	-7.14899873733521	0.00581331877037883	0.0136055024340749	0.0308132413774729	-0.0143164889886975
1267	81.6367568969727	-3.97726035118103	-7.21393346786499	0.000293855206109583	-0.00587495695799589	0.0499690249562263	-0.00944637414067984
1268	81.6367568969727	-4.62660884857178	-7.08406400680542	-0.00944637414067984	-0.0117190945893526	0.0431508645415306	0.00256657530553639
1269	81.6367568969727	-4.30193471908569	-7.60354280471802	0.00191722682211548	-0.0240567177534103	0.045423585921526	-0.00782300252467394
1270	80.9874114990234	-4.62660884857178	-7.34380340576172	-0.00977104809135199	-0.0299008563160896	0.0610079504549503	-0.00717365415766835
1271	79.6887130737305	-4.30193471908569	-7.34380340576172	-0.000355493422830477	-0.023407369852066	0.0678261145949364	-0.0117190945893526
1272	80.3380584716797	-3.97726035118103	-7.6684775352478	0.00808603875339031	-0.0195112787187099	0.0788650363683701	-0.00165419070981443
1273	81.6367568969727	-4.62660884857178	-7.53860807418823	-0.0120437685400248	-0.0175632312893867	0.07431960105896	0.0022419011220336
1274	79.6887130737305	-3.97726035118103	-7.47367286682129	0.000618529506027699	-0.0107450718060136	0.0230210572481155	0.00938473641872406
1275	82.2861099243164	-4.62660884857178	-7.73341274261475	0.00256657530553639	-0.0195112787187099	-0.0159398596733809	0.00841071270406246
1276	80.3380584716797	-3.65258598327637	-8.05808639526367	-0.00230353930965066	-0.00360223650932312	-0.0295761823654175	0.00646266713738441
1277	80.9874114990234	-3.65258598327637	-7.86328220367432	0.00321592413820326	-0.00619963090866804	-0.0740565657615662	0.00321592413820326
1278	80.3380584716797	-3.97726035118103	-7.86328220367432	-0.00684897974133492	-0.000355493422830477	-0.0688617751002312	0.00938473641872406
1279	81.6367568969727	-3.65258598327637	-7.4087381362915	0.00191722682211548	-0.00814767740666866	-0.0529527328908443	0.00581331877037883
1280	82.2861099243164	-3.97726035118103	-7.08406400680542	-0.0107450718060136	0.00354059832170606	-0.0688617751002312	-0.00749832857400179
1281	82.9354553222656	-4.30193471908569	-7.86328220367432	-0.00555028254166245	0.000293855206109583	-0.0568488240242004	0.000293855206109583
1282	79.6887130737305	-2.35388875007629	-7.9282169342041	0.00451462110504508	0.00613799272105098	-0.0221086721867323	0.00516396993771195
1283	82.2861099243164	-3.97726035118103	-7.53860807418823	0.00711201597005129	-0.00555028254166245	0.0330859608948231	0.0022419011220336
1284	81.6367568969727	-3.3279116153717	-7.53860807418823	0.00548864435404539	-0.00652430532500148	0.0334106348454952	-0.00360223650932312
1285	81.6367568969727	-3.65258598327637	-7.53860807418823	0.00808603875339031	-0.00327756232582033	0.0386054255068302	-0.00425158534198999
1286	79.0393676757813	-2.67856311798096	-7.73341274261475	0.0106834331527352	-0.0191866029053926	0.0282158460468054	-0.00555028254166245
1287	80.3380584716797	-3.97726035118103	-7.6684775352478	0.00776136433705688	-0.0126931173726916	0.0340599827468395	-0.00782300252467394
1288	82.2861099243164	-3.65258598327637	-7.27886867523193	0.00289124972186983	-0.0367190167307854	0.01847561635077	-0.00197886489331722
1289	80.9874114990234	-3.97726035118103	-7.27886867523193	0.00321592413820326	-0.0250307414680719	-0.0191866029053926	-0.00327756232582033
1290	80.3380584716797	-4.30193471908569	-7.27886867523193	0.0194496400654316	-0.0334722734987736	0.00126787810586393	-0.00490093370899558
1291	79.0393676757813	-2.02921438217163	-7.34380340576172	0.00126787810586393	-0.0217839982360601	0.0262678004801273	-0.00684897974133492
1292	80.3380584716797	-3.65258598327637	-7.6684775352478	0.00321592413820326	-0.0165892094373703	0.0356833562254906	-0.0026282137259841
1293	80.3380584716797	-3.97726035118103	-7.79834747314453	-0.00295288790948689	-0.0159398596733809	0.029189869761467	0.00386527273803949
1294	79.0393676757813	-3.00323748588562	-7.6684775352478	-0.0026282137259841	0.00191722682211548	0.00483929552137852	0.00321592413820326
1295	79.6887130737305	-3.65258598327637	-7.4087381362915	-0.00392691092565656	0.0272418223321438	0.0330859608948231	0.000618529506027699
1296	79.6887130737305	-3.97726035118103	-7.34380340576172	-0.00327756232582033	0.0220470335334539	0.0171769186854362	0.00126787810586393
1297	79.6887130737305	-3.65258598327637	-7.14899873733521	-0.00782300252467394	0.0178262684494257	-0.0208099745213985	0.000943203864153475
1298	79.6887130737305	-3.97726035118103	-7.4087381362915	-0.0169138833880424	0.0223717093467712	-0.028926832601428	0.00321592413820326
1299	79.0393676757813	-3.00323748588562	-7.53860807418823	-0.00717365415766835	0.0226963832974434	-0.0175632312893867	0.00516396993771195
1300	77.7406692504883	-3.97726035118103	-7.47367286682129	-0.00555028254166245	0.0236704051494598	-0.0191866029053926	0.00808603875339031
1301	77.7406692504883	-2.35388875007629	-7.86328220367432	-0.00749832857400179	0.0168522447347641	-0.0561994761228561	0.00126787810586393
1302	78.3900146484375	-3.97726035118103	-7.34380340576172	0.00548864435404539	0.0223717093467712	-0.068537101149559	-0.00295288790948689
1303	78.3900146484375	-3.65258598327637	-7.21393346786499	0.00613799272105098	0.0165275707840919	-0.0454852245748043	-0.00295288790948689
1304	77.0913162231445	-3.00323748588562	-7.34380340576172	-0.00230353930965066	0.00808603875339031	-0.00490093370899558	-0.00360223650932312
1305	79.6887130737305	-3.97726035118103	-7.47367286682129	-0.00457625929266214	0.00613799272105098	-0.00977104809135199	-0.0195112787187099
1306	77.0913162231445	-2.67856311798096	-7.6684775352478	0.0100340843200684	0.011982130818069	-0.0441865250468254	-0.0104203969240189
1307	79.6887130737305	-3.00323748588562	-7.60354280471802	-0.00360223650932312	0.013930176384747	-0.0328229255974293	-0.00522560812532902
1308	78.3900146484375	-2.67856311798096	-7.34380340576172	-0.0126931173726916	0.00191722682211548	0.00711201597005129	-0.00619963090866804
1309	79.0393676757813	-3.00323748588562	-7.47367286682129	-0.00619963090866804	-0.0026282137259841	0.025618452578783	-0.00230353930965066
1310	79.0393676757813	-2.67856311798096	-7.53860807418823	-0.00132951640989631	-0.0120437685400248	0.0262678004801273	-0.00295288790948689
1311	80.3380584716797	-3.00323748588562	-7.73341274261475	-0.0026282137259841	-0.00197886489331722	0.0564625114202499	-0.00717365415766835
1312	80.9874114990234	-3.65258598327637	-7.53860807418823	-0.00457625929266214	-0.000355493422830477	0.0584105588495731	-0.00490093370899558
1313	79.6887130737305	-3.97726035118103	-7.4087381362915	-0.00360223650932312	0.00289124972186983	0.0645793676376343	-3.08191010844894e-05
1314	80.9874114990234	-3.3279116153717	-7.34380340576172	-0.00360223650932312	0.00126787810586393	0.0749689489603043	0.00126787810586393
1315	79.6887130737305	-2.67856311798096	-7.47367286682129	-0.00132951640989631	-0.0182125810533762	0.0665274113416672	0.000293855206109583
1316	79.6887130737305	-3.3279116153717	-7.27886867523193	-0.00197886489331722	-0.00425158534198999	0.0561378374695778	0.00386527273803949
1317	80.9874114990234	-4.30193471908569	-7.60354280471802	0.00289124972186983	-0.00100484199356288	0.0506183728575706	0.00516396993771195
1318	80.3380584716797	-3.65258598327637	-7.73341274261475	-0.00555028254166245	0.0116574559360743	0.0171769186854362	0.00938473641872406
1319	79.6887130737305	-3.3279116153717	-7.53860807418823	0.00289124972186983	0.0181509424000978	-0.0902902781963348	0.000943203864153475
1320	79.6887130737305	-2.35388875007629	-7.9282169342041	0.00354059832170606	0.00386527273803949	-0.10295257717371	-0.00360223650932312
1321	80.9874114990234	-4.30193471908569	-7.27886867523193	0.00354059832170606	0.0149041991680861	-0.126653805375099	0.00808603875339031
1322	80.9874114990234	-4.30193471908569	-7.34380340576172	0.0175015944987535	0.0223717093467712	-0.0886669084429741	-0.0110697457566857
1323	79.0393676757813	-3.65258598327637	-7.6684775352478	-0.00457625929266214	0.0175015944987535	-0.0104203969240189	-0.00132951640989631
1324	80.3380584716797	-3.3279116153717	-7.99315214157104	0.00418994715437293	0.00776136433705688	0.0577612072229385	-0.00749832857400179
1325	79.0393676757813	-3.97726035118103	-7.53860807418823	0.000618529506027699	0.00776136433705688	0.0980208218097687	-0.00619963090866804
1326	82.2861099243164	-4.30193471908569	-7.6684775352478	0.000943203864153475	0.0103587592020631	0.107761055231094	-0.00457625929266214
1327	80.3380584716797	-3.97726035118103	-7.73341274261475	0.00483929552137852	0.0171769186854362	0.0798390582203865	0.000943203864153475
1328	80.9874114990234	-3.65258598327637	-7.9282169342041	-0.00425158534198999	-3.08191010844894e-05	-0.0221086721867323	-0.00782300252467394
1329	79.0393676757813	-3.00323748588562	-7.79834747314453	0.00159255252219737	0.0116574559360743	-0.124705754220486	-0.00717365415766835
1330	80.3380584716797	-3.65258598327637	-7.27886867523193	0.00873538758605719	-0.00100484199356288	-0.127952501177788	-0.00100484199356288
1331	82.2861099243164	-4.62660884857178	-7.47367286682129	-0.000680167751852423	0.000943203864153475	-0.132173269987106	-0.00327756232582033
1332	81.6367568969727	-4.30193471908569	-7.34380340576172	0.0022419011220336	0.00483929552137852	-0.130225226283073	-0.00652430532500148
1333	80.3380584716797	-3.3279116153717	-7.60354280471802	-0.000680167751852423	0.000943203864153475	-0.112692810595036	0.00289124972186983
1334	82.9354553222656	-3.97726035118103	-7.34380340576172	-0.00295288790948689	0.00516396993771195	-0.0824980959296227	0.00613799272105098
1335	79.6887130737305	-2.67856311798096	-7.73341274261475	0.00126787810586393	0.00938473641872406	-0.0503553375601768	0.00256657530553639
1336	80.9874114990234	-3.65258598327637	-7.6684775352478	-0.00457625929266214	0.0217223595827818	-0.0198359526693821	0.00386527273803949
1337	79.6887130737305	-2.67856311798096	-7.60354280471802	0.00191722682211548	0.0376313999295235	-0.0126931173726916	0.00613799272105098
1338	80.3380584716797	-3.97726035118103	-7.47367286682129	-0.00165419070981443	0.0314625911414623	0.00711201597005129	0.00841071270406246
1339	79.6887130737305	-3.00323748588562	-7.21393346786499	0.0022419011220336	0.01847561635077	0.0321119390428066	0.00191722682211548
1340	79.6887130737305	-3.00323748588562	-7.47367286682129	0.00159255252219737	0.00938473641872406	0.052891094237566	0.00386527273803949
1341	81.6367568969727	-4.62660884857178	-7.73341274261475	0.000293855206109583	-0.0026282137259841	0.0467222817242146	0.00418994715437293
1342	80.3380584716797	-3.65258598327637	-7.79834747314453	0.00126787810586393	0.000293855206109583	0.0213976856321096	0.00354059832170606
1343	80.9874114990234	-4.30193471908569	-7.86328220367432	-0.0120437685400248	-0.0237320438027382	0.0658780634403229	-3.08191010844894e-05
1344	81.6367568969727	-4.95128345489502	-7.60354280471802	0.00256657530553639	-0.0149658378213644	0.0515923984348774	-0.00587495695799589
1345	80.3380584716797	-3.97726035118103	-7.53860807418823	-0.000680167751852423	-0.0415891297161579	0.0428261905908585	-0.00619963090866804
1346	82.2861099243164	-5.2759575843811	-7.21393346786499	0.00938473641872406	-0.0201606266200542	0.0197743140161037	-0.00555028254166245
1347	81.6367568969727	-4.30193471908569	-7.6684775352478	0.00646266713738441	-0.0266541130840778	-0.0227580219507217	0.00191722682211548
1348	79.0393676757813	-3.97726035118103	-7.73341274261475	-0.00360223650932312	-0.0393164120614529	-0.000680167751852423	0.000618529506027699
1349	80.3380584716797	-4.30193471908569	-7.6684775352478	-0.00295288790948689	-0.0292515084147453	0.00256657530553639	0.00581331877037883
1350	80.9874114990234	-3.97726035118103	-7.47367286682129	0.00776136433705688	-0.0302255302667618	0.0145795252174139	-0.00912170019000769
1351	80.9874114990234	-4.62660884857178	-7.21393346786499	0.00451462110504508	-0.0204853005707264	0.0343846566975117	-0.00977104809135199
1352	81.6367568969727	-5.2759575843811	-7.34380340576172	-0.00327756232582033	-0.00619963090866804	0.0213976856321096	0.00451462110504508
1353	80.9874114990234	-4.62660884857178	-7.53860807418823	-0.00100484199356288	-3.08191010844894e-05	-0.0133424662053585	-0.00587495695799589
1354	80.9874114990234	-4.30193471908569	-7.79834747314453	0.00354059832170606	-0.0230826959013939	0.00159255252219737	0.01100810803473
1355	81.6367568969727	-5.60063171386719	-7.21393346786499	0.00354059832170606	-0.0299008563160896	0.01100810803473	0.0106834331527352
1356	81.6367568969727	-4.62660884857178	-7.27886867523193	0.000293855206109583	-0.0195112787187099	0.0272418223321438	0.00256657530553639
1357	80.9874114990234	-4.95128345489502	-7.01912927627563	-0.0026282137259841	-0.0208099745213985	0.0541897900402546	0.00841071270406246
1358	81.6367568969727	-4.62660884857178	-7.27886867523193	-0.00327756232582033	-0.00197886489331722	0.0243197549134493	0.00873538758605719
1359	80.3380584716797	-4.30193471908569	-7.34380340576172	-0.00457625929266214	0.00483929552137852	0.0210730116814375	0.00938473641872406
1360	79.6887130737305	-3.97726035118103	-7.6684775352478	-0.00132951640989631	0.00451462110504508	0.0340599827468395	-0.000355493422830477
1361	82.2861099243164	-3.97726035118103	-7.47367286682129	-0.000680167751852423	-0.00360223650932312	0.0392547734081745	0.00548864435404539
1362	80.3380584716797	-3.00323748588562	-7.73341274261475	-0.00457625929266214	0.00386527273803949	-0.0126931173726916	0.011982130818069
1363	79.0393676757813	-3.3279116153717	-7.27886867523193	-0.00360223650932312	-0.00360223650932312	-0.0652903541922569	0.00841071270406246
1364	81.6367568969727	-3.97726035118103	-7.27886867523193	0.000293855206109583	-0.017887907102704	-0.0221086721867323	-0.00230353930965066
1365	82.2861099243164	-3.65258598327637	-7.79834747314453	0.0194496400654316	-0.00879702530801296	-0.00230353930965066	-0.0104203969240189
1366	80.3380584716797	-3.00323748588562	-7.9282169342041	-0.00684897974133492	0.00159255252219737	0.0285405199974775	-0.00327756232582033
1367	80.9874114990234	-3.00323748588562	-7.34380340576172	0.00321592413820326	0.0132808275520802	0.0213976856321096	-0.00327756232582033
1368	80.3380584716797	-3.00323748588562	-7.34380340576172	-3.08191010844894e-05	0.00256657530553639	0.0502936989068985	0.00418994715437293
1369	79.0393676757813	-2.35388875007629	-7.34380340576172	0.00451462110504508	-0.0149658378213644	0.0545144639909267	0.00289124972186983
1370	80.9874114990234	-2.67856311798096	-7.60354280471802	0.00191722682211548	-0.00912170019000769	0.00321592413820326	-0.00555028254166245
1371	80.9874114990234	-3.00323748588562	-7.79834747314453	-0.00392691092565656	-0.0123684434220195	-0.0406151078641415	-0.000680167751852423
1372	81.6367568969727	-3.3279116153717	-7.4087381362915	0.00191722682211548	-0.00522560812532902	-0.0402904339134693	0.00418994715437293
1373	80.9874114990234	-3.00323748588562	-7.53860807418823	0.00321592413820326	-0.00100484199356288	0.0191249661147594	0.00451462110504508
1374	80.9874114990234	-3.65258598327637	-7.14899873733521	-0.00879702530801296	-0.00847235135734081	0.00126787810586393	0.00483929552137852
1375	80.3380584716797	-2.67856311798096	-7.21393346786499	0.00418994715437293	-0.00944637414067984	-3.08191010844894e-05	0.0106834331527352
1376	78.3900146484375	-2.35388875007629	-7.53860807418823	-0.0026282137259841	-3.08191010844894e-05	-0.0162645354866982	0.00191722682211548
1377	78.3900146484375	-2.35388875007629	-7.60354280471802	-0.00392691092565656	0.020423661917448	-0.0100957229733467	0.00483929552137852
1378	78.3900146484375	-3.00323748588562	-7.27886867523193	-0.00327756232582033	0.0317872650921345	-0.0185372550040483	0.012956153601408
1379	77.7406692504883	-3.00323748588562	-7.34380340576172	-0.0198359526693821	0.0486703291535378	-0.0263294391334057	0.013930176384747
1380	77.7406692504883	-2.35388875007629	-7.4087381362915	-0.00619963090866804	0.0522417463362217	-0.0464592464268208	0.0145795252174139
1381	77.7406692504883	-2.67856311798096	-7.27886867523193	-0.0107450718060136	0.0535404421389103	-0.0370436906814575	-0.00457625929266214
1382	79.6887130737305	-3.65258598327637	-7.4087381362915	-0.0113944197073579	0.0408781431615353	-0.0932123512029648	0.00321592413820326
1383	79.6887130737305	-3.65258598327637	-7.53860807418823	-0.0107450718060136	0.0350340083241463	-0.072757862508297	0.00548864435404539
1384	76.4419708251953	-2.67856311798096	-7.6684775352478	-0.00619963090866804	0.0259431265294552	-0.0188619289547205	0.00386527273803949
1385	80.3380584716797	-3.65258598327637	-7.47367286682129	-0.00132951640989631	0.0171769186854362	-0.0133424662053585	-0.0110697457566857
1386	79.0393676757813	-3.00323748588562	-7.53860807418823	-0.00360223650932312	0.0103587592020631	-0.0104203969240189	-0.00490093370899558
1387	79.6887130737305	-2.67856311798096	-7.27886867523193	0.0022419011220336	0.0142548503354192	-0.0169138833880424	0.000943203864153475
1388	78.3900146484375	-2.02921438217163	-7.60354280471802	-0.00652430532500148	0.0155535480007529	-0.00912170019000769	-0.00327756232582033
1389	80.3380584716797	-2.67856311798096	-7.73341274261475	-0.00100484199356288	0.0181509424000978	-0.017887907102704	-0.00425158534198999
1390	80.9874114990234	-2.35388875007629	-7.79834747314453	-0.00295288790948689	0.0022419011220336	-0.0162645354866982	-0.0117190945893526
1391	81.6367568969727	-3.97726035118103	-7.47367286682129	0.00646266713738441	-0.00425158534198999	-0.0136671401560307	-0.00425158534198999
1392	79.6887130737305	-2.35388875007629	-7.47367286682129	-0.00490093370899558	0.0126314787194133	-0.00490093370899558	-0.00295288790948689
1393	79.0393676757813	-3.00323748588562	-6.95419406890869	0.000293855206109583	0.00483929552137852	-0.00100484199356288	0.00386527273803949
1394	79.6887130737305	-2.67856311798096	-7.99315214157104	-0.00230353930965066	0.00126787810586393	0.0175015944987535	0.0022419011220336
1395	80.9874114990234	-3.65258598327637	-7.6684775352478	0.00808603875339031	-0.00782300252467394	0.0246444288641214	0.00126787810586393
1396	81.6367568969727	-3.3279116153717	-7.6684775352478	0.00516396993771195	0.000293855206109583	0.0626313239336014	0.000293855206109583
1397	80.3380584716797	-2.35388875007629	-7.47367286682129	0.00289124972186983	-0.000680167751852423	0.0308132413774729	0.0116574559360743
1398	80.3380584716797	-2.02921438217163	-7.60354280471802	0.00743668992072344	0.00808603875339031	-0.00100484199356288	0.00613799272105098
1399	79.6887130737305	-2.35388875007629	-7.4087381362915	0.00321592413820326	0.00873538758605719	-0.0211346503347158	0.0152288740500808
1400	81.6367568969727	-3.3279116153717	-8.05808639526367	0.00354059832170606	0.00711201597005129	-0.00132951640989631	0.00289124972186983
1401	80.9874114990234	-3.65258598327637	-7.60354280471802	0.00613799272105098	0.00191722682211548	0.0145795252174139	0.00516396993771195
1402	79.6887130737305	-2.67856311798096	-7.73341274261475	0.0142548503354192	0.00516396993771195	0.0340599827468395	0.00613799272105098
1403	79.6887130737305	-2.35388875007629	-7.6684775352478	0.00191722682211548	0.00418994715437293	0.0259431265294552	-0.0026282137259841
1404	82.9354553222656	-3.00323748588562	-7.73341274261475	0.0103587592020631	0.00581331877037883	0.0246444288641214	-0.00360223650932312
1405	79.0393676757813	-2.35388875007629	-7.4087381362915	0.00483929552137852	0.00516396993771195	0.0175015944987535	-0.00490093370899558
1406	82.9354553222656	-3.3279116153717	-7.53860807418823	0.00126787810586393	0.00581331877037883	0.0155535480007529	-0.0026282137259841
1407	81.6367568969727	-3.3279116153717	-7.9282169342041	0.00354059832170606	0.00776136433705688	0.0210730116814375	-0.00392691092565656
1408	80.9874114990234	-3.65258598327637	-7.6684775352478	-0.00652430532500148	-0.00425158534198999	0.012956153601408	-0.0026282137259841
1409	81.6367568969727	-3.3279116153717	-7.60354280471802	-0.00782300252467394	-0.00879702530801296	0.0171769186854362	-0.00652430532500148
1410	80.9874114990234	-3.97726035118103	-7.34380340576172	0.000293855206109583	-0.0104203969240189	-0.0110697457566857	-0.00912170019000769
1411	80.3380584716797	-2.67856311798096	-7.47367286682129	-0.00165419070981443	-0.00912170019000769	0.0022419011220336	-0.00814767740666866
1412	81.6367568969727	-2.67856311798096	-8.05808639526367	-0.00490093370899558	-0.00522560812532902	0.0434755384922028	-0.00814767740666866
1413	78.3900146484375	-2.67856311798096	-7.79834747314453	-0.00490093370899558	-0.00457625929266214	0.0149041991680861	-0.00165419070981443
1414	80.9874114990234	-3.97726035118103	-7.53860807418823	-0.00879702530801296	0.0103587592020631	-0.0117190945893526	0.00191722682211548
1415	79.0393676757813	-2.35388875007629	-7.79834747314453	-0.00684897974133492	0.0136055024340749	-0.0646410062909126	0.00354059832170606
1416	80.9874114990234	-3.97726035118103	-7.4087381362915	-0.00522560812532902	0.0178262684494257	-0.0763292834162712	-3.08191010844894e-05
1417	80.9874114990234	-4.30193471908569	-7.08406400680542	-0.00425158534198999	0.0152288740500808	-0.0532774068415165	0.00159255252219737
1418	81.6367568969727	-4.30193471908569	-7.34380340576172	-0.00684897974133492	0.0213976856321096	-0.0286021586507559	0.00678734155371785
1419	80.9874114990234	-4.30193471908569	-7.4087381362915	-0.000355493422830477	0.000618529506027699	0.013930176384747	0.011982130818069
1420	80.3380584716797	-4.30193471908569	-7.4087381362915	-0.000355493422830477	-0.00490093370899558	0.0606832765042782	0.00483929552137852
1421	79.6887130737305	-3.65258598327637	-7.53860807418823	0.000293855206109583	-0.023407369852066	0.0785403624176979	0.0116574559360743
1422	79.6887130737305	-3.00323748588562	-7.60354280471802	-0.000680167751852423	-0.0221086721867323	0.0538651160895824	-0.00230353930965066
1423	82.2861099243164	-3.97726035118103	-7.34380340576172	0.00289124972186983	-0.0221086721867323	0.0444495603442192	0.00321592413820326
1424	80.9874114990234	-4.95128345489502	-7.4087381362915	0.00159255252219737	-0.0282774847000837	0.060358602553606	-0.0113944197073579
1425	79.6887130737305	-3.97726035118103	-7.79834747314453	0.00646266713738441	-0.0334722734987736	0.0632806718349457	-0.00392691092565656
1426	79.0393676757813	-3.65258598327637	-7.73341274261475	0.00873538758605719	-0.0318489037454128	0.0616573020815849	-0.0133424662053585
1427	80.9874114990234	-5.2759575843811	-7.27886867523193	0.00548864435404539	-0.0221086721867323	0.0314625911414623	-0.00360223650932312
1428	80.3380584716797	-4.95128345489502	-7.34380340576172	0.000293855206109583	-0.0376930385828018	0.0181509424000978	-0.00847235135734081
1429	81.6367568969727	-5.92530632019043	-6.95419406890869	-0.000355493422830477	-0.0230826959013939	-0.00425158534198999	-0.00522560812532902
1430	79.0393676757813	-4.30193471908569	-7.6684775352478	0.000943203864153475	-0.00360223650932312	-0.0565241500735283	-0.0130177913233638
1431	79.0393676757813	-4.62660884857178	-7.6684775352478	0.00808603875339031	0.0132808275520802	-0.0691864490509033	-0.00360223650932312
1432	80.3380584716797	-5.60063171386719	-7.47367286682129	0.00483929552137852	0.0360080301761627	-0.0334722734987736	0.00191722682211548
1433	80.3380584716797	-5.2759575843811	-7.27886867523193	-0.00522560812532902	0.0278911720961332	-0.0221086721867323	0.00354059832170606
1434	80.3380584716797	-5.2759575843811	-7.08406400680542	0.000293855206109583	0.0230210572481155	-0.0282774847000837	0.0106834331527352
1435	80.9874114990234	-5.2759575843811	-7.21393346786499	0.0022419011220336	0.0103587592020631	-0.0100957229733467	0.000618529506027699
1436	79.6887130737305	-3.97726035118103	-7.79834747314453	0.00159255252219737	0.00776136433705688	-0.00847235135734081	-0.00522560812532902
1437	79.0393676757813	-3.97726035118103	-7.73341274261475	0.000618529506027699	0.012956153601408	0.00256657530553639	0.00678734155371785
1438	79.6887130737305	-3.97726035118103	-7.4087381362915	0.00386527273803949	0.0162028968334198	-0.023407369852066	0.00776136433705688
1439	78.3900146484375	-3.97726035118103	-7.47367286682129	-0.00132951640989631	-0.00587495695799589	-0.0597708933055401	0.00808603875339031
1440	79.0393676757813	-3.65258598327637	-7.47367286682129	-0.00197886489331722	-0.00555028254166245	-0.0389917381107807	0.00613799272105098
1441	79.6887130737305	-3.65258598327637	-7.21393346786499	0.00548864435404539	-0.0188619289547205	0.00873538758605719	0.000293855206109583
1442	81.6367568969727	-4.62660884857178	-7.34380340576172	-0.000355493422830477	-0.021459324285388	0.000943203864153475	0.00126787810586393
1443	80.3380584716797	-3.97726035118103	-7.47367286682129	-0.0104203969240189	-0.0188619289547205	-0.0402904339134693	0.00548864435404539
1444	78.3900146484375	-3.00323748588562	-7.53860807418823	-0.00847235135734081	-0.0113944197073579	-0.0717838406562805	-0.00912170019000769
1445	80.3380584716797	-3.3279116153717	-7.21393346786499	0.00256657530553639	0.000943203864153475	-0.0282774847000837	-0.00165419070981443
1446	80.3380584716797	-3.00323748588562	-7.53860807418823	0.00581331877037883	-0.00490093370899558	-0.0146411629393697	-0.0130177913233638
1447	79.0393676757813	-2.35388875007629	-7.4087381362915	-3.08191010844894e-05	-0.0149658378213644	0.0123068047687411	-0.00814767740666866
1448	79.6887130737305	-2.67856311798096	-7.60354280471802	-0.00717365415766835	-0.0165892094373703	0.0249691028147936	0.00256657530553639
1449	79.6887130737305	-2.35388875007629	-7.6684775352478	-0.00814767740666866	-0.0201606266200542	-0.0159398596733809	-0.00327756232582033
1450	79.6887130737305	-2.67856311798096	-7.79834747314453	0.00808603875339031	-0.0302255302667618	-0.0711344927549362	-0.00392691092565656
1451	80.3380584716797	-3.65258598327637	-7.4087381362915	-0.000680167751852423	-0.0221086721867323	-0.0773033052682877	-0.00457625929266214
1452	79.6887130737305	-3.3279116153717	-7.14899873733521	0.0022419011220336	0.000618529506027699	-0.00944637414067984	0.00483929552137852
1453	78.3900146484375	-3.97726035118103	-7.08406400680542	-0.00457625929266214	-0.0117190945893526	-0.00392691092565656	0.00126787810586393
1454	77.0913162231445	-2.67856311798096	-7.86328220367432	-0.0143164889886975	0.00970941036939621	0.0100340843200684	0.00873538758605719
1455	79.0393676757813	-4.30193471908569	-7.6684775352478	-3.08191010844894e-05	0.00256657530553639	0.0106834331527352	0.000293855206109583
1456	78.3900146484375	-3.65258598327637	-7.73341274261475	-0.0107450718060136	0.0100340843200684	0.0298392176628113	-0.00230353930965066
1457	78.3900146484375	-2.67856311798096	-7.60354280471802	-0.00360223650932312	0.0191249661147594	0.0288651939481497	0.0142548503354192
1458	77.0913162231445	-2.67856311798096	-7.53860807418823	-0.0185372550040483	0.0262678004801273	0.0649040415883064	0.00451462110504508
1459	79.0393676757813	-2.67856311798096	-7.47367286682129	-0.00814767740666866	0.0265924744307995	0.0671767666935921	0.00678734155371785
1460	77.7406692504883	-3.65258598327637	-7.53860807418823	-0.00782300252467394	0.0249691028147936	0.0158782228827477	0.00841071270406246
1461	79.6887130737305	-3.97726035118103	-7.47367286682129	-0.00879702530801296	0.0162028968334198	0.00743668992072344	0.00776136433705688
1462	77.0913162231445	-2.02921438217163	-7.6684775352478	-0.00327756232582033	0.0100340843200684	0.0347093306481838	0.00711201597005129
1463	77.7406692504883	-3.00323748588562	-7.47367286682129	-0.00912170019000769	0.000943203864153475	0.0191249661147594	0.00386527273803949
1464	77.0913162231445	-2.35388875007629	-7.6684775352478	-0.000355493422830477	-0.00360223650932312	-0.00457625929266214	-0.00165419070981443
1465	77.7406692504883	-3.65258598327637	-6.95419406890869	-0.000680167751852423	-0.00717365415766835	-0.0795760303735733	-0.00197886489331722
1466	79.0393676757813	-3.00323748588562	-7.60354280471802	-0.0026282137259841	-0.00684897974133492	-0.0357449948787689	-0.00977104809135199
1467	79.6887130737305	-3.3279116153717	-7.6684775352478	-0.00879702530801296	0.00289124972186983	-0.0315242260694504	-0.00555028254166245
1468	78.3900146484375	-2.35388875007629	-7.60354280471802	-0.000680167751852423	-0.00132951640989631	-0.0477579422295094	0.000618529506027699
1469	79.6887130737305	-3.00323748588562	-7.79834747314453	-0.00165419070981443	-0.0026282137259841	-0.017887907102704	-0.00587495695799589
1470	79.6887130737305	-3.00323748588562	-7.47367286682129	0.000943203864153475	0.00776136433705688	-0.00327756232582033	-0.00360223650932312
1471	80.3380584716797	-3.3279116153717	-7.4087381362915	0.00873538758605719	0.00906006153672934	0.0262678004801273	-0.0130177913233638
1472	79.0393676757813	-2.02921438217163	-7.99315214157104	0.00289124972186983	0.00581331877037883	0.0538651160895824	-0.00522560812532902
1473	79.6887130737305	-2.35388875007629	-8.05808639526367	0.00354059832170606	0.00256657530553639	0.0561378374695778	0.00743668992072344
1474	80.3380584716797	-3.00323748588562	-7.73341274261475	0.00483929552137852	0.00548864435404539	0.0532157681882381	-0.00197886489331722
1475	79.0393676757813	-2.35388875007629	-7.73341274261475	0.00711201597005129	0.00548864435404539	0.0467222817242146	0.0022419011220336
1476	80.3380584716797	-3.3279116153717	-7.21393346786499	0.00191722682211548	-0.00490093370899558	0.0405534692108631	0.0116574559360743
1477	80.3380584716797	-3.00323748588562	-7.47367286682129	0.0100340843200684	-0.000355493422830477	0.0632806718349457	0.0100340843200684
1478	81.6367568969727	-3.3279116153717	-7.79834747314453	0.00256657530553639	0.00873538758605719	0.0340599827468395	0.00678734155371785
1479	80.3380584716797	-3.65258598327637	-7.6684775352478	0.00256657530553639	0.012956153601408	-0.0523033849895	0.00354059832170606
1480	79.6887130737305	-3.00323748588562	-7.47367286682129	-0.00457625929266214	0.0171769186854362	-0.098082460463047	0.000293855206109583
1481	79.0393676757813	-1.05519151687622	-7.53860807418823	0.00678734155371785	0.0236704051494598	-0.0620436146855354	-0.00360223650932312
1482	80.9874114990234	-3.00323748588562	-7.47367286682129	-0.00490093370899558	0.012956153601408	-0.02697878703475	0.00126787810586393
1483	80.3380584716797	-1.37986588478088	-7.79834747314453	-0.00197886489331722	-0.00457625929266214	-0.0263294391334057	0.00289124972186983
1484	80.9874114990234	-3.00323748588562	-7.73341274261475	0.0136055024340749	-0.00425158534198999	-0.0581475235521793	0.00191722682211548
1485	79.0393676757813	-1.70454013347626	-7.9282169342041	-0.00490093370899558	-0.00100484199356288	-0.0594462193548679	-0.00717365415766835
1486	79.6887130737305	-3.00323748588562	-7.47367286682129	-0.000680167751852423	-0.00425158534198999	-0.0545761026442051	-0.00652430532500148
1487	80.3380584716797	-2.67856311798096	-7.60354280471802	0.00516396993771195	-0.00327756232582033	-0.0113944197073579	-0.00360223650932312
1488	80.9874114990234	-3.00323748588562	-7.14899873733521	0.00516396993771195	-0.0266541130840778	0.00873538758605719	0.000618529506027699
1489	80.9874114990234	-2.67856311798096	-7.73341274261475	-0.00457625929266214	-0.0169138833880424	0.00970941036939621	-0.0107450718060136
1490	80.3380584716797	-3.00323748588562	-7.60354280471802	0.00841071270406246	-0.0373683646321297	0.00289124972186983	-0.0143164889886975
1491	79.6887130737305	-1.70454013347626	-7.6684775352478	0.00321592413820326	-0.0341216214001179	0.0165275707840919	-0.0149658378213644
1492	78.3900146484375	-1.70454013347626	-7.6684775352478	0.00126787810586393	-0.0328229255974293	0.0155535480007529	-0.00717365415766835
1493	80.9874114990234	-2.67856311798096	-7.53860807418823	0.00418994715437293	0.000943203864153475	0.0197743140161037	-0.000355493422830477
1494	78.3900146484375	-2.35388875007629	-7.47367286682129	-0.0104203969240189	0.0337353087961674	0.00191722682211548	0.00711201597005129
1495	80.3380584716797	-3.3279116153717	-7.6684775352478	0.00451462110504508	0.0301638916134834	0.0236704051494598	-0.000355493422830477
1496	79.0393676757813	-2.02921438217163	-7.73341274261475	-0.00295288790948689	-0.00392691092565656	0.0353586822748184	-0.00327756232582033
1497	79.6887130737305	-2.35388875007629	-7.9282169342041	0.000943203864153475	0.0194496400654316	0.0272418223321438	0.00483929552137852
1498	79.0393676757813	-2.02921438217163	-7.60354280471802	-0.00619963090866804	0.0243197549134493	0.00906006153672934	0.00289124972186983
1499	79.0393676757813	-2.02921438217163	-7.47367286682129	-0.00360223650932312	0.0243197549134493	0.00906006153672934	0.0103587592020631
1500	78.3900146484375	-1.37986588478088	-7.21393346786499	0.00159255252219737	0.0145795252174139	0.0194496400654316	0.00321592413820326
1501	81.6367568969727	-3.00323748588562	-7.47367286682129	0.00516396993771195	0.00873538758605719	0.025618452578783	0.00159255252219737
1502	79.0393676757813	-2.02921438217163	-7.79834747314453	0.0100340843200684	0.00354059832170606	0.0317872650921345	0.00256657530553639
1503	80.9874114990234	-3.00323748588562	-7.4087381362915	0.00289124972186983	0.00743668992072344	0.0106834331527352	0.00873538758605719
1504	77.7406692504883	-2.35388875007629	-7.53860807418823	-0.00132951640989631	0.00256657530553639	-0.0435371771454811	-0.0120437685400248
1505	80.3380584716797	-2.67856311798096	-7.21393346786499	0.00354059832170606	0.0126314787194133	-0.0961344167590141	-0.0130177913233638
1506	78.3900146484375	-1.70454013347626	-7.34380340576172	0.000618529506027699	0.0106834331527352	-0.100030511617661	-0.0120437685400248
1507	79.0393676757813	-1.70454013347626	-7.4087381362915	-0.00100484199356288	0.00776136433705688	-0.0889915823936462	-0.00522560812532902
1508	79.6887130737305	-3.3279116153717	-7.53860807418823	-0.000680167751852423	-0.00652430532500148	-0.0451605506241322	-0.00684897974133492
1509	78.3900146484375	-3.3279116153717	-7.6684775352478	0.00191722682211548	-0.00165419070981443	-0.0169138833880424	-0.00652430532500148
1510	79.0393676757813	-2.35388875007629	-7.4087381362915	0.00646266713738441	-0.0100957229733467	0.0106834331527352	-0.0149658378213644
1511	77.7406692504883	-3.00323748588562	-7.4087381362915	0.00354059832170606	-0.000355493422830477	0.0181509424000978	-0.0120437685400248
1512	80.3380584716797	-3.97726035118103	-7.01912927627563	0.00451462110504508	-0.0198359526693821	0.0353586822748184	-0.00490093370899558
1513	80.3380584716797	-4.30193471908569	-7.47367286682129	0.00256657530553639	-0.0208099745213985	0.069124810397625	-0.00327756232582033
1514	79.0393676757813	-3.00323748588562	-7.73341274261475	-0.00132951640989631	-0.0302255302667618	0.0752936229109764	0.00418994715437293
1515	79.6887130737305	-4.30193471908569	-7.6684775352478	-0.00360223650932312	-0.0292515084147453	0.07431960105896	-3.08191010844894e-05
1516	80.9874114990234	-4.30193471908569	-7.60354280471802	-0.00392691092565656	-0.00782300252467394	0.020423661917448	-0.00100484199356288
1517	79.0393676757813	-3.00323748588562	-7.73341274261475	-3.08191010844894e-05	0.00938473641872406	0.0136055024340749	-0.000680167751852423
1518	79.6887130737305	-3.00323748588562	-7.60354280471802	-0.0133424662053585	0.0217223595827818	0.0103587592020631	0.00321592413820326
1519	80.3380584716797	-2.67856311798096	-7.6684775352478	-0.00457625929266214	0.0278911720961332	0.00808603875339031	0.000618529506027699
1520	80.9874114990234	-4.30193471908569	-7.73341274261475	-0.00652430532500148	0.0343846566975117	0.0330859608948231	-0.000355493422830477
1521	80.3380584716797	-3.65258598327637	-7.47367286682129	0.00970941036939621	0.0220470335334539	0.0330859608948231	-0.00490093370899558
1522	79.0393676757813	-2.67856311798096	-7.01912927627563	-0.00197886489331722	0.0126314787194133	-0.0337969474494457	0.00418994715437293
1523	79.6887130737305	-3.00323748588562	-6.75938940048218	-0.00360223650932312	0.00970941036939621	-0.132822617888451	-0.00197886489331722
1524	77.7406692504883	-2.67856311798096	-6.62951993942261	0.0022419011220336	0.00613799272105098	-0.114316180348396	-0.00717365415766835
1525	79.6887130737305	-3.65258598327637	-6.88925933837891	-3.08191010844894e-05	0.000618529506027699	-0.0324982516467571	-0.0162645354866982
1526	79.6887130737305	-3.65258598327637	-7.79834747314453	0.00808603875339031	-0.00652430532500148	0.013930176384747	-0.0152905117720366
1527	78.3900146484375	-2.35388875007629	-7.6684775352478	0.00418994715437293	-0.00879702530801296	0.0425015166401863	-0.0169138833880424
1528	79.0393676757813	-3.00323748588562	-7.47367286682129	-0.00132951640989631	-0.0146411629393697	0.0217223595827818	-0.00587495695799589
1529	79.0393676757813	-2.02921438217163	-7.47367286682129	-0.00295288790948689	-0.0208099745213985	-0.0292515084147453	-0.0100957229733467
1530	78.3900146484375	-2.02921438217163	-7.27886867523193	0.00678734155371785	-0.00652430532500148	-0.0844461396336555	-0.0100957229733467
1531	80.9874114990234	-3.3279116153717	-7.99315214157104	0.00386527273803949	0.00678734155371785	-0.0915889739990234	-0.00295288790948689
1532	80.3380584716797	-3.00323748588562	-7.6684775352478	-0.0026282137259841	0.0152288740500808	-0.0964590907096863	-0.0113944197073579
1533	79.0393676757813	-2.35388875007629	-7.53860807418823	-0.00490093370899558	0.00548864435404539	-0.0610695891082287	0.00873538758605719
1534	79.0393676757813	-3.00323748588562	-7.47367286682129	-0.00490093370899558	0.000943203864153475	-0.0182125810533762	0.00483929552137852
1535	79.0393676757813	-2.35388875007629	-7.47367286682129	-0.00165419070981443	-0.00360223650932312	0.0126314787194133	-0.00360223650932312
1536	77.7406692504883	-2.67856311798096	-7.4087381362915	0.00451462110504508	-0.0110697457566857	0.0282158460468054	-0.00555028254166245
1537	79.6887130737305	-3.3279116153717	-7.34380340576172	-0.00132951640989631	0.00451462110504508	0.0379560738801956	0.00646266713738441
1538	79.0393676757813	-3.00323748588562	-7.47367286682129	-0.00555028254166245	0.00906006153672934	0.0600339286029339	0.00873538758605719
1539	79.6887130737305	-3.00323748588562	-7.34380340576172	-0.00197886489331722	0.00711201597005129	0.0700988322496414	0.01100810803473
1540	77.7406692504883	-2.67856311798096	-7.4087381362915	-0.00912170019000769	-0.000355493422830477	0.069124810397625	0.000943203864153475
1541	77.0913162231445	-2.35388875007629	-7.47367286682129	-0.00100484199356288	0.00159255252219737	0.0470469556748867	0.00613799272105098
1542	77.0913162231445	-3.00323748588562	-6.95419406890869	-0.00749832857400179	0.00289124972186983	-0.0295761823654175	-0.00425158534198999
1543	76.4419708251953	-2.35388875007629	-7.53860807418823	-0.00977104809135199	0.0106834331527352	-0.115290202200413	0.00938473641872406
1544	77.7406692504883	-3.3279116153717	-7.73341274261475	-0.00782300252467394	0.00873538758605719	-0.105549976229668	-0.00944637414067984
1545	76.4419708251953	-2.35388875007629	-7.60354280471802	-0.00425158534198999	0.000618529506027699	-0.0441865250468254	-0.0126931173726916
1546	78.3900146484375	-3.00323748588562	-7.4087381362915	-3.08191010844894e-05	0.012956153601408	-0.023407369852066	-0.00684897974133492
1547	78.3900146484375	-3.00323748588562	-7.21393346786499	-0.00847235135734081	0.0210730116814375	-0.000680167751852423	-0.00457625929266214
1548	78.3900146484375	-2.35388875007629	-7.27886867523193	-0.00782300252467394	0.0194496400654316	-0.00749832857400179	-0.00197886489331722
1549	77.7406692504883	-2.67856311798096	-7.6684775352478	-0.00652430532500148	0.0126314787194133	-0.00684897974133492	-0.00392691092565656
1550	78.3900146484375	-3.65258598327637	-7.60354280471802	-0.00230353930965066	0.01100810803473	-0.00522560812532902	-0.00490093370899558
1551	79.6887130737305	-3.3279116153717	-7.53860807418823	0.00841071270406246	0.011982130818069	0.0191249661147594	-0.00522560812532902
1552	79.0393676757813	-2.67856311798096	-7.53860807418823	-0.00230353930965066	0.0123068047687411	0.0197743140161037	-0.0026282137259841
1553	79.0393676757813	-2.02921438217163	-7.53860807418823	0.00386527273803949	0.0162028968334198	0.0136055024340749	0.0103587592020631
1554	79.6887130737305	-3.65258598327637	-7.14899873733521	-0.0110697457566857	0.0123068047687411	0.0113327819854021	0.0103587592020631
1555	79.6887130737305	-2.67856311798096	-7.53860807418823	-0.00327756232582033	-0.00360223650932312	0.013930176384747	0.000618529506027699
1556	79.0393676757813	-2.35388875007629	-7.73341274261475	-0.00230353930965066	-0.00619963090866804	0.0162028968334198	0.00613799272105098
1557	78.3900146484375	-2.35388875007629	-7.9282169342041	-0.00847235135734081	-0.00100484199356288	0.0347093306481838	0.00256657530553639
1558	80.3380584716797	-2.67856311798096	-7.73341274261475	-0.00619963090866804	0.00126787810586393	0.0512677207589149	0.0113327819854021
1559	79.0393676757813	-2.02921438217163	-7.79834747314453	-0.00197886489331722	-0.00522560812532902	0.0577612072229385	0.0145795252174139
1560	79.6887130737305	-3.3279116153717	-7.60354280471802	-0.00360223650932312	-0.0104203969240189	0.0707481801509857	0.00516396993771195
1561	80.3380584716797	-2.67856311798096	-7.99315214157104	-0.00392691092565656	-0.0152905117720366	0.0947740823030472	0.000943203864153475
1562	79.6887130737305	-2.67856311798096	-8.05808639526367	0.00386527273803949	-0.0143164889886975	0.0795143842697144	0.00841071270406246
1563	81.6367568969727	-3.65258598327637	-7.73341274261475	-0.000355493422830477	-0.0208099745213985	0.0272418223321438	0.01100810803473
1564	80.3380584716797	-3.97726035118103	-7.6684775352478	0.00386527273803949	-0.0253554154187441	0.00516396993771195	0.00386527273803949
1565	79.6887130737305	-2.67856311798096	-7.79834747314453	0.000943203864153475	-0.0211346503347158	-0.0376930385828018	-0.00295288790948689
1566	79.0393676757813	-2.67856311798096	-7.6684775352478	0.000618529506027699	-0.0162645354866982	-0.0987318083643913	-0.00132951640989631
1567	82.2861099243164	-4.30193471908569	-7.53860807418823	0.00289124972186983	-0.0126931173726916	-0.0792513489723206	-0.00392691092565656
1568	80.9874114990234	-3.97726035118103	-7.60354280471802	-0.000680167751852423	-0.028926832601428	-0.0224333461374044	0.000618529506027699
1569	82.2861099243164	-4.30193471908569	-7.53860807418823	0.00581331877037883	-0.0389917381107807	-0.0227580219507217	0.00289124972186983
1570	80.9874114990234	-4.30193471908569	-7.47367286682129	-0.00100484199356288	-0.0471085943281651	0.0197743140161037	-0.00944637414067984
1571	80.3380584716797	-3.00323748588562	-7.60354280471802	0.00418994715437293	-0.032173577696085	0.0421768426895142	0.00321592413820326
1572	79.0393676757813	-3.3279116153717	-7.60354280471802	0.000618529506027699	-0.0149658378213644	0.0421768426895142	0.00159255252219737
1573	82.2861099243164	-4.30193471908569	-7.60354280471802	-0.00587495695799589	-0.00782300252467394	0.0272418223321438	0.00873538758605719
1574	79.0393676757813	-2.35388875007629	-7.99315214157104	0.00451462110504508	0.00678734155371785	0.0395794473588467	0.00256657530553639
1575	82.9354553222656	-3.97726035118103	-7.6684775352478	-0.00327756232582033	-0.00230353930965066	0.0399041213095188	0.00483929552137852
1576	80.3380584716797	-3.65258598327637	-7.79834747314453	0.00613799272105098	0.0113327819854021	0.0450989119708538	0.00418994715437293
1577	80.9874114990234	-4.62660884857178	-7.86328220367432	0.00970941036939621	0.0132808275520802	0.0515923984348774	0.0103587592020631
1578	80.3380584716797	-3.97726035118103	-7.73341274261475	-0.00847235135734081	0.0168522447347641	0.0616573020815849	0.01100810803473
1579	80.9874114990234	-4.30193471908569	-7.27886867523193	-0.00490093370899558	0.0207483377307653	0.040228795260191	0.0155535480007529
1580	82.9354553222656	-3.97726035118103	-7.53860807418823	-0.00327756232582033	0.0200989879667759	-0.0123684434220195	-0.000680167751852423
1581	79.6887130737305	-3.3279116153717	-7.73341274261475	-0.000355493422830477	0.0207483377307653	-0.118212267756462	0.00483929552137852
1582	81.6367568969727	-3.00323748588562	-7.73341274261475	-0.00165419070981443	0.0220470335334539	-0.111069433391094	0.00159255252219737
1583	82.2861099243164	-3.97726035118103	-7.47367286682129	-0.00555028254166245	0.0233457311987877	-0.0292515084147453	0.00451462110504508
1584	79.0393676757813	-3.3279116153717	-7.47367286682129	-0.0026282137259841	0.0259431265294552	-0.0250307414680719	0.000293855206109583
1585	80.9874114990234	-4.62660884857178	-6.95419406890869	0.0022419011220336	0.00938473641872406	-0.0165892094373703	-0.00619963090866804
1586	79.0393676757813	-3.00323748588562	-7.79834747314453	-0.00782300252467394	0.00873538758605719	0.0470469556748867	-0.00555028254166245
1587	80.3380584716797	-3.65258598327637	-7.73341274261475	0.00386527273803949	0.00548864435404539	0.047696303576231	0.00159255252219737
1588	80.3380584716797	-3.97726035118103	-7.47367286682129	-0.00230353930965066	-0.00132951640989631	0.036657378077507	-0.00295288790948689
1589	80.3380584716797	-3.97726035118103	-7.34380340576172	-0.00165419070981443	-0.00132951640989631	0.0373067259788513	-0.00749832857400179
1590	81.6367568969727	-3.00323748588562	-7.27886867523193	-0.000355493422830477	-3.08191010844894e-05	0.013930176384747	0.00126787810586393
1591	79.6887130737305	-3.65258598327637	-7.27886867523193	-0.00230353930965066	-0.00197886489331722	0.0282158460468054	-0.0026282137259841
1592	81.6367568969727	-4.62660884857178	-7.79834747314453	-0.00327756232582033	0.000943203864153475	0.0191249661147594	0.00126787810586393
1593	81.6367568969727	-4.30193471908569	-7.6684775352478	-0.00100484199356288	0.00321592413820326	0.0236704051494598	0.00483929552137852
1594	81.6367568969727	-4.95128345489502	-7.86328220367432	-0.0107450718060136	0.00354059832170606	0.0126314787194133	0.0103587592020631
1595	80.3380584716797	-3.3279116153717	-7.47367286682129	0.000618529506027699	-0.00782300252467394	-0.0334722734987736	0.000618529506027699
1596	82.2861099243164	-5.60063171386719	-7.01912927627563	0.00126787810586393	-0.0130177913233638	-0.00327756232582033	0.00808603875339031
1597	82.2861099243164	-4.95128345489502	-7.08406400680542	0.00289124972186983	-0.00717365415766835	-0.0169138833880424	0.00841071270406246
1598	80.9874114990234	-5.2759575843811	-7.4087381362915	-0.00684897974133492	0.0106834331527352	-0.00912170019000769	0.00581331877037883
1599	81.6367568969727	-5.2759575843811	-6.95419406890869	-0.00652430532500148	0.00808603875339031	-0.0195112787187099	0.00841071270406246
1600	79.0393676757813	-4.62660884857178	-7.47367286682129	-0.0026282137259841	-0.00522560812532902	0.000943203864153475	0.00516396993771195
1601	79.0393676757813	-4.62660884857178	-7.60354280471802	0.00516396993771195	-0.00847235135734081	0.00159255252219737	-0.00197886489331722
1602	80.9874114990234	-5.92530632019043	-6.49965000152588	-0.00327756232582033	-0.0211346503347158	0.0197743140161037	0.0022419011220336
1603	79.0393676757813	-4.95128345489502	-7.21393346786499	0.0022419011220336	-0.028926832601428	0.0450989119708538	-0.000680167751852423
1604	80.3380584716797	-4.62660884857178	-7.60354280471802	-0.00652430532500148	-0.0253554154187441	0.0386054255068302	0.000943203864153475
1605	80.9874114990234	-5.60063171386719	-7.47367286682129	0.0022419011220336	-0.0253554154187441	0.045423585921526	-0.00619963090866804
1606	79.6887130737305	-5.60063171386719	-7.4087381362915	0.00743668992072344	-0.0136671401560307	0.0502936989068985	-0.0123684434220195
1607	80.9874114990234	-3.97726035118103	-7.08406400680542	0.00776136433705688	0.00191722682211548	0.0564625114202499	-0.00360223650932312
1608	79.6887130737305	-4.30193471908569	-7.4087381362915	0.00970941036939621	-0.0156151866540313	0.0373067259788513	0.000293855206109583
1609	81.6367568969727	-4.30193471908569	-7.4087381362915	0.00354059832170606	0.0022419011220336	0.00159255252219737	-0.00490093370899558
1610	79.6887130737305	-3.3279116153717	-7.73341274261475	0.00613799272105098	0.000618529506027699	0.000293855206109583	-0.0123684434220195
1611	80.9874114990234	-3.65258598327637	-7.6684775352478	0.0100340843200684	0.012956153601408	-0.00392691092565656	-0.00782300252467394
1612	80.9874114990234	-3.97726035118103	-7.47367286682129	-0.000355493422830477	0.01847561635077	-0.0324982516467571	-0.00392691092565656
1613	79.6887130737305	-3.97726035118103	-7.53860807418823	0.0022419011220336	0.0288651939481497	-0.105225294828415	0.00386527273803949
1614	81.6367568969727	-3.65258598327637	-7.21393346786499	-0.00295288790948689	0.0363327041268349	-0.164640694856644	0.00808603875339031
1615	79.6887130737305	-3.65258598327637	-7.21393346786499	0.00191722682211548	0.0249691028147936	-0.190939322113991	0.00418994715437293
1616	80.9874114990234	-3.00323748588562	-7.73341274261475	-0.00165419070981443	0.0181509424000978	-0.175679624080658	0.00516396993771195
1617	79.6887130737305	-4.30193471908569	-7.34380340576172	-0.00295288790948689	0.0145795252174139	-0.098082460463047	0.00678734155371785
1618	79.0393676757813	-3.65258598327637	-7.34380340576172	-0.00977104809135199	0.0223717093467712	-0.0315242260694504	0.0136055024340749
1619	79.0393676757813	-3.00323748588562	-7.4087381362915	-0.00490093370899558	0.0132808275520802	-0.0240567177534103	0.00321592413820326
1620	77.7406692504883	-3.3279116153717	-7.47367286682129	-0.00360223650932312	-0.00132951640989631	-0.00684897974133492	0.0022419011220336
1621	79.0393676757813	-4.62660884857178	-7.01912927627563	-0.00100484199356288	-0.0156151866540313	-0.0185372550040483	0.011982130818069
1622	78.3900146484375	-3.97726035118103	-7.6684775352478	-0.00555028254166245	-0.0185372550040483	-0.0117190945893526	0.00126787810586393
1623	77.7406692504883	-3.00323748588562	-7.9282169342041	-0.00717365415766835	-0.0204853005707264	-0.00749832857400179	0.00841071270406246
1624	79.0393676757813	-3.97726035118103	-7.6684775352478	-0.0130177913233638	-0.0159398596733809	0.00289124972186983	-0.000355493422830477
1625	76.4419708251953	-3.3279116153717	-7.60354280471802	-0.0117190945893526	-0.00749832857400179	0.0191249661147594	-0.00684897974133492
1626	79.0393676757813	-4.30193471908569	-7.34380340576172	0.00646266713738441	0.0126314787194133	0.0285405199974775	-0.00327756232582033
1627	78.3900146484375	-3.3279116153717	-7.27886867523193	0.0022419011220336	0.0282158460468054	0.0447742342948914	0.00126787810586393
1628	77.7406692504883	-3.3279116153717	-7.73341274261475	-0.00814767740666866	-0.00295288790948689	0.0746442750096321	-0.000680167751852423
1629	79.0393676757813	-3.00323748588562	-7.6684775352478	-0.00327756232582033	0.011982130818069	0.0798390582203865	-0.00360223650932312
1630	77.7406692504883	-3.65258598327637	-7.6684775352478	0.000618529506027699	-0.00619963090866804	0.060358602553606	-0.00912170019000769
1631	79.6887130737305	-3.97726035118103	-7.47367286682129	0.000943203864153475	0.011982130818069	0.040228795260191	-0.0126931173726916
1632	79.0393676757813	-3.97726035118103	-7.21393346786499	0.00191722682211548	0.0249691028147936	0.0636053457856178	-0.0133424662053585
1633	77.7406692504883	-3.00323748588562	-7.34380340576172	0.0145795252174139	0.0246444288641214	0.0886052697896957	0.00256657530553639
1634	79.0393676757813	-3.00323748588562	-7.4087381362915	-0.00717365415766835	0.0113327819854021	0.0243197549134493	0.00256657530553639
1635	80.3380584716797	-3.97726035118103	-7.73341274261475	0.00191722682211548	0.0100340843200684	-0.0730825439095497	0.00191722682211548
1636	79.0393676757813	-3.00323748588562	-7.60354280471802	-0.00327756232582033	0.00841071270406246	-0.135095342993736	0.0022419011220336
1637	78.3900146484375	-3.00323748588562	-7.60354280471802	0.000293855206109583	0.00711201597005129	-0.114640854299068	0.00386527273803949
1638	79.0393676757813	-3.3279116153717	-7.4087381362915	-0.00619963090866804	0.011982130818069	-0.0600955672562122	0.00516396993771195
1639	79.0393676757813	-3.3279116153717	-7.4087381362915	-0.00782300252467394	-0.00684897974133492	-0.0250307414680719	0.00418994715437293
1640	80.9874114990234	-3.97726035118103	-7.79834747314453	-0.00197886489331722	-0.02697878703475	-0.00555028254166245	0.00613799272105098
1641	81.6367568969727	-3.97726035118103	-7.73341274261475	0.00191722682211548	-0.0373683646321297	-0.00230353930965066	0.000618529506027699
1642	79.6887130737305	-3.00323748588562	-7.73341274261475	0.00289124972186983	-0.0172385573387146	-0.0113944197073579	0.00354059832170606
1643	82.2861099243164	-3.3279116153717	-7.60354280471802	-0.00197886489331722	-0.0263294391334057	0.000618529506027699	0.00678734155371785
1644	80.3380584716797	-3.65258598327637	-7.27886867523193	0.00159255252219737	-0.0276281367987394	0.0343846566975117	-0.00425158534198999
1645	80.9874114990234	-3.00323748588562	-7.47367286682129	0.00548864435404539	-0.0331475995481014	0.0217223595827818	-0.00522560812532902
1646	79.6887130737305	-3.97726035118103	-7.6684775352478	0.0269171483814716	-0.0195112787187099	0.0188002903014421	-0.00912170019000769
1647	80.9874114990234	-3.65258598327637	-7.99315214157104	0.00678734155371785	-0.00652430532500148	0.0376313999295235	-0.0100957229733467
1648	80.9874114990234	-3.65258598327637	-7.9282169342041	-0.00230353930965066	-0.0126931173726916	0.0217223595827818	-0.00197886489331722
1649	80.9874114990234	-3.3279116153717	-7.6684775352478	0.00321592413820326	0.0022419011220336	-0.00749832857400179	-0.00522560812532902
1650	81.6367568969727	-3.00323748588562	-7.53860807418823	0.00321592413820326	-0.00197886489331722	-0.0104203969240189	-0.0126931173726916
1651	81.6367568969727	-4.30193471908569	-7.27886867523193	-0.00425158534198999	0.00516396993771195	-0.0260047651827335	-0.00392691092565656
1652	79.0393676757813	-2.02921438217163	-7.99315214157104	-0.00425158534198999	0.00873538758605719	-0.0237320438027382	-0.00230353930965066
1653	79.6887130737305	-3.00323748588562	-7.86328220367432	-0.00749832857400179	0.00938473641872406	-0.0169138833880424	0.000943203864153475
1654	79.6887130737305	-2.67856311798096	-7.79834747314453	-0.00457625929266214	0.00548864435404539	-0.0519787110388279	0.000293855206109583
1655	80.3380584716797	-3.65258598327637	-7.4087381362915	-0.00197886489331722	-0.00230353930965066	-0.0545761026442051	0.00386527273803949
1656	80.3380584716797	-3.97726035118103	-7.73341274261475	-0.00100484199356288	-0.0107450718060136	-0.0208099745213985	-0.00360223650932312
1657	79.6887130737305	-2.67856311798096	-7.47367286682129	0.00289124972186983	-0.0133424662053585	-0.00230353930965066	0.00613799272105098
1658	79.6887130737305	-3.3279116153717	-7.73341274261475	-0.00749832857400179	-0.0159398596733809	0.00743668992072344	0.00613799272105098
1659	81.6367568969727	-3.65258598327637	-7.73341274261475	-0.00165419070981443	-0.0117190945893526	0.00451462110504508	0.00516396993771195
1660	80.3380584716797	-3.97726035118103	-7.4087381362915	0.00808603875339031	-0.017887907102704	0.00938473641872406	0.00516396993771195
1661	79.6887130737305	-2.67856311798096	-7.60354280471802	0.00126787810586393	0.00418994715437293	0.0389300994575024	-0.00165419070981443
1662	79.6887130737305	-2.67856311798096	-7.47367286682129	0.00159255252219737	-0.00425158534198999	0.0629559978842735	-3.08191010844894e-05
1663	81.6367568969727	-3.97726035118103	-7.08406400680542	0.00159255252219737	0.00548864435404539	0.0954234302043915	0.000943203864153475
1664	80.3380584716797	-3.65258598327637	-7.34380340576172	-0.00652430532500148	0.0340599827468395	0.0694494843482971	0.00483929552137852
1665	80.9874114990234	-3.00323748588562	-7.6684775352478	0.0022419011220336	0.0373067259788513	0.0584105588495731	-0.0143164889886975
1666	80.9874114990234	-2.35388875007629	-7.6684775352478	0.00548864435404539	0.0200989879667759	0.0399041213095188	-0.00684897974133492
1667	81.6367568969727	-3.3279116153717	-7.34380340576172	0.00646266713738441	0.031137915328145	-0.0415891297161579	-0.00425158534198999
1668	81.6367568969727	-3.65258598327637	-7.34380340576172	0.00451462110504508	0.011982130818069	-0.0555501282215118	-0.00230353930965066
1669	80.3380584716797	-2.67856311798096	-7.34380340576172	0.00191722682211548	-0.00360223650932312	-0.0363943427801132	-0.00717365415766835
1670	80.9874114990234	-3.65258598327637	-7.53860807418823	0.0136055024340749	0.000943203864153475	-0.0594462193548679	-0.0110697457566857
1671	80.9874114990234	-3.65258598327637	-7.79834747314453	0.00483929552137852	0.00873538758605719	-0.0740565657615662	-0.0104203969240189
1672	80.3380584716797	-3.65258598327637	-7.53860807418823	0.00906006153672934	0.00711201597005129	-0.0811994001269341	-0.00392691092565656
1673	79.0393676757813	-3.3279116153717	-7.86328220367432	-0.00295288790948689	0.0165275707840919	-0.0487319678068161	-0.00457625929266214
1674	80.3380584716797	-3.3279116153717	-7.79834747314453	-0.00132951640989631	0.00808603875339031	-0.0399657599627972	0.00386527273803949
1675	79.0393676757813	-3.65258598327637	-7.34380340576172	-0.00165419070981443	0.00516396993771195	-0.0113944197073579	-0.00230353930965066
1676	80.3380584716797	-3.97726035118103	-7.60354280471802	-0.000355493422830477	0.0106834331527352	-0.00684897974133492	0.00418994715437293
1677	80.3380584716797	-4.30193471908569	-7.6684775352478	0.000943203864153475	0.0188002903014421	-0.0143164889886975	0.00938473641872406
1678	79.6887130737305	-4.95128345489502	-7.34380340576172	0.00354059832170606	0.0136055024340749	0.01847561635077	0.000943203864153475
1679	79.6887130737305	-3.97726035118103	-7.73341274261475	-0.000680167751852423	0.0243197549134493	0.0207483377307653	0.0116574559360743
1680	78.3900146484375	-3.65258598327637	-7.47367286682129	-0.00360223650932312	0.0175015944987535	0.049319677054882	0.00159255252219737
1681	82.2861099243164	-4.30193471908569	-7.01912927627563	0.000943203864153475	0.0123068047687411	0.06393001973629	0.000618529506027699
1682	80.9874114990234	-3.97726035118103	-7.60354280471802	0.00321592413820326	0.00906006153672934	0.0710728541016579	0.00548864435404539
1683	82.2861099243164	-4.30193471908569	-7.53860807418823	-0.00912170019000769	-0.000355493422830477	0.0304885655641556	0.00516396993771195
1684	79.0393676757813	-2.67856311798096	-7.73341274261475	-0.00879702530801296	-0.0113944197073579	-0.0532774068415165	0.000618529506027699
1685	81.6367568969727	-3.97726035118103	-7.27886867523193	0.00418994715437293	-0.0149658378213644	-0.0370436906814575	-0.00847235135734081
1686	80.9874114990234	-2.35388875007629	-7.47367286682129	0.00808603875339031	-0.0256800893694162	0.00873538758605719	-0.00684897974133492
1687	79.0393676757813	-2.02921438217163	-7.27886867523193	0.0113327819854021	-0.0286021586507559	-0.0130177913233638	-0.00165419070981443
1688	79.0393676757813	-2.67856311798096	-7.60354280471802	0.00386527273803949	-0.0435371771454811	-0.017887907102704	-0.00749832857400179
1689	79.0393676757813	-2.35388875007629	-7.73341274261475	0.0142548503354192	-0.038017712533474	-0.0188619289547205	-0.00100484199356288
1690	79.0393676757813	-1.37986588478088	-7.73341274261475	-0.00587495695799589	-0.0279528107494116	-0.0100957229733467	-0.00652430532500148
1691	80.3380584716797	-2.67856311798096	-7.08406400680542	-0.00230353930965066	-0.0159398596733809	0.0152288740500808	0.000943203864153475
1692	80.3380584716797	-2.67856311798096	-7.53860807418823	-0.00652430532500148	-0.00847235135734081	0.0324366129934788	0.00256657530553639
1693	79.0393676757813	-2.02921438217163	-7.34380340576172	0.00126787810586393	-0.00295288790948689	0.0486703291535378	0.00354059832170606
1694	78.3900146484375	-1.70454013347626	-7.6684775352478	-0.00944637414067984	-0.00295288790948689	0.040228795260191	-3.08191010844894e-05
1695	80.3380584716797	-3.3279116153717	-7.47367286682129	0.00451462110504508	-0.00132951640989631	0.012956153601408	0.00581331877037883
1696	80.9874114990234	-3.00323748588562	-7.27886867523193	0.00386527273803949	0.000618529506027699	-0.0169138833880424	0.00418994715437293
1697	78.3900146484375	-2.02921438217163	-7.9282169342041	0.00126787810586393	0.0162028968334198	-0.0367190167307854	0.00678734155371785
1698	79.6887130737305	-1.70454013347626	-7.4087381362915	-0.00425158534198999	0.0200989879667759	-0.0149658378213644	0.0136055024340749
1699	79.0393676757813	-1.37986588478088	-7.4087381362915	-0.00749832857400179	0.0165275707840919	-0.0587968714535236	0.0272418223321438
1700	80.3380584716797	-2.35388875007629	-7.6684775352478	-0.00587495695799589	0.0175015944987535	-0.11042008548975	-0.0136671401560307
1701	79.0393676757813	-2.35388875007629	-7.4087381362915	-0.00814767740666866	0.0197743140161037	-0.0847708135843277	0.0113327819854021
1702	78.3900146484375	-1.70454013347626	-7.86328220367432	-0.00197886489331722	0.0155535480007529	-0.0185372550040483	0.00776136433705688
1703	76.4419708251953	-1.05519151687622	-7.53860807418823	-0.00555028254166245	0.0113327819854021	-0.00944637414067984	0.0259431265294552
1704	77.7406692504883	-2.02921438217163	-7.53860807418823	-0.0133424662053585	0.0145795252174139	-0.0373683646321297	-0.00782300252467394
1705	77.0913162231445	-0.730517208576202	-7.14899873733521	0.00548864435404539	0.0226963832974434	-0.0367190167307854	-0.0107450718060136
1706	77.7406692504883	-2.02921438217163	-7.60354280471802	0.00646266713738441	0.0168522447347641	-0.0139918150380254	-0.00652430532500148
1707	77.7406692504883	-2.02921438217163	-7.60354280471802	-0.00132951640989631	0.00386527273803949	0.00646266713738441	-0.00457625929266214
1708	77.7406692504883	-1.37986588478088	-7.53860807418823	-0.00230353930965066	-0.0143164889886975	0.0467222817242146	0.00191722682211548
1709	77.7406692504883	-2.02921438217163	-7.9282169342041	-0.00230353930965066	-0.0126931173726916	0.0567871853709221	-0.0113944197073579
1710	77.0913162231445	-2.35388875007629	-7.47367286682129	-0.00619963090866804	-0.0208099745213985	0.0590599067509174	-0.00100484199356288
1711	78.3900146484375	-2.02921438217163	-7.01912927627563	-0.00132951640989631	-0.0224333461374044	0.0561378374695778	-0.00490093370899558
1712	77.0913162231445	-0.730517208576202	-7.47367286682129	-0.00522560812532902	-0.00912170019000769	0.0408781431615353	-0.00230353930965066
1713	77.7406692504883	-1.37986588478088	-7.73341274261475	-0.000680167751852423	0.00386527273803949	0.00581331877037883	0.00418994715437293
1714	79.0393676757813	-2.35388875007629	-7.53860807418823	-0.00814767740666866	0.000293855206109583	-0.0594462193548679	-0.00392691092565656
1715	77.7406692504883	-2.02921438217163	-7.53860807418823	-0.00425158534198999	-0.00555028254166245	-0.0247060675173998	0.00159255252219737
1716	78.3900146484375	-2.35388875007629	-6.69445466995239	-0.00652430532500148	-0.0026282137259841	0.0226963832974434	0.00191722682211548
1717	80.3380584716797	-2.35388875007629	-6.56458520889282	-0.00392691092565656	0.00418994715437293	0.0324366129934788	0.00581331877037883
1718	80.3380584716797	-2.02921438217163	-7.47367286682129	-0.00425158534198999	0.00776136433705688	0.0480209775269032	0.00581331877037883
1719	80.9874114990234	-2.02921438217163	-7.53860807418823	-0.00912170019000769	0.0175015944987535	0.031137915328145	0.00841071270406246
1720	79.6887130737305	-2.35388875007629	-7.47367286682129	-0.000680167751852423	0.0239950809627771	0.0363327041268349	0.00711201597005129
1721	79.6887130737305	-1.37986588478088	-7.47367286682129	-3.08191010844894e-05	0.0126314787194133	0.0321119390428066	0.00126787810586393
1722	79.6887130737305	-1.37986588478088	-7.47367286682129	-0.0117190945893526	0.0171769186854362	-3.08191010844894e-05	0.00256657530553639
1723	80.3380584716797	-2.35388875007629	-7.60354280471802	0.00418994715437293	0.00548864435404539	-0.0156151866540313	-0.000355493422830477
1724	79.6887130737305	-2.02921438217163	-7.53860807418823	0.000293855206109583	0.00548864435404539	0.0200989879667759	-0.00457625929266214
1725	79.0393676757813	-1.37986588478088	-7.73341274261475	0.00354059832170606	-0.0224333461374044	0.0541897900402546	-0.00555028254166245
1726	78.3900146484375	-0.730517208576202	-7.73341274261475	0.00483929552137852	-0.0221086721867323	0.0908779874444008	-0.0133424662053585
1727	79.6887130737305	-2.35388875007629	-7.34380340576172	0.000293855206109583	-0.0282774847000837	0.109709098935127	-0.00782300252467394
1728	79.0393676757813	-2.02921438217163	-7.47367286682129	0.0197743140161037	-0.0308748781681061	0.114254541695118	-0.00457625929266214
1729	79.6887130737305	-2.35388875007629	-7.47367286682129	-0.00977104809135199	-0.0308748781681061	0.0610079504549503	-0.0117190945893526
1730	78.3900146484375	-2.35388875007629	-7.53860807418823	0.00808603875339031	-0.0143164889886975	-0.0477579422295094	-0.0191866029053926
1731	78.3900146484375	-1.05519151687622	-7.73341274261475	-0.000355493422830477	-0.0201606266200542	-0.0523033849895	-0.0026282137259841
1732	79.6887130737305	-2.35388875007629	-8.12302207946777	-0.0026282137259841	-0.00684897974133492	-0.0282774847000837	-0.00717365415766835
1733	79.6887130737305	-3.00323748588562	-7.79834747314453	0.000293855206109583	-0.00814767740666866	-0.0763292834162712	0.000293855206109583
1734	79.0393676757813	-1.37986588478088	-7.86328220367432	-0.00619963090866804	0.0022419011220336	-0.100030511617661	0.00159255252219737
1735	80.3380584716797	-2.35388875007629	-7.27886867523193	0.00613799272105098	0.020423661917448	-0.158147215843201	0.0022419011220336
1736	79.6887130737305	-1.05519151687622	-7.73341274261475	0.00646266713738441	0.0249691028147936	-0.151004374027252	-0.0026282137259841
1737	77.7406692504883	-1.37986588478088	-7.9282169342041	-0.00132951640989631	0.0317872650921345	-0.103277251124382	0.0113327819854021
1738	79.6887130737305	-2.02921438217163	-7.99315214157104	0.00256657530553639	0.0395794473588467	-0.0542514286935329	0.0103587592020631
1739	78.3900146484375	-1.70454013347626	-7.86328220367432	-0.00295288790948689	0.0473716296255589	-0.0299008563160896	0.00126787810586393
1740	79.6887130737305	-1.37986588478088	-7.53860807418823	0.0022419011220336	0.0395794473588467	-0.0243813935667276	-0.00295288790948689
1741	78.3900146484375	-1.05519151687622	-7.34380340576172	-0.00132951640989631	0.0223717093467712	-0.0227580219507217	0.000618529506027699
1742	80.3380584716797	-2.67856311798096	-7.34380340576172	-0.00425158534198999	0.0272418223321438	-0.00197886489331722	0.00386527273803949
1743	78.3900146484375	-2.35388875007629	-7.53860807418823	-0.00847235135734081	0.0207483377307653	0.0226963832974434	0.00451462110504508
1744	80.3380584716797	-2.35388875007629	-7.9282169342041	-0.00392691092565656	0.0259431265294552	0.0226963832974434	-0.0107450718060136
1745	79.0393676757813	-1.37986588478088	-7.60354280471802	0.00581331877037883	0.0282158460468054	0.0363327041268349	-0.0126931173726916
1746	80.9874114990234	-3.00323748588562	-7.53860807418823	0.00581331877037883	0.0288651939481497	0.00159255252219737	-0.00587495695799589
1747	80.9874114990234	-2.67856311798096	-7.34380340576172	-0.00522560812532902	0.0269171483814716	0.013930176384747	0.0022419011220336
1748	80.9874114990234	-3.3279116153717	-7.34380340576172	-0.00230353930965066	0.00776136433705688	0.0486703291535378	0.00354059832170606
1749	79.6887130737305	-3.00323748588562	-7.53860807418823	-0.00425158534198999	0.00613799272105098	0.093475379049778	-0.00230353930965066
1750	80.3380584716797	-3.3279116153717	-7.27886867523193	0.00841071270406246	-0.00457625929266214	0.111332468688488	-0.00814767740666866
1751	80.3380584716797	-2.02921438217163	-7.60354280471802	0.00548864435404539	-0.0146411629393697	0.0597092546522617	-0.00522560812532902
1752	80.3380584716797	-2.35388875007629	-7.73341274261475	-0.00879702530801296	-0.0113944197073579	-0.0513293594121933	-0.00782300252467394
1753	79.6887130737305	-3.00323748588562	-7.21393346786499	-0.0107450718060136	-0.0100957229733467	-0.108796715736389	-0.000680167751852423
1754	79.0393676757813	-3.00323748588562	-7.86328220367432	-0.0026282137259841	-0.0162645354866982	-0.0811994001269341	0.00873538758605719
1755	79.6887130737305	-3.3279116153717	-7.47367286682129	0.000618529506027699	-0.0139918150380254	-0.0568488240242004	0.0022419011220336
1756	81.6367568969727	-3.97726035118103	-7.73341274261475	0.00354059832170606	-0.0162645354866982	-0.0331475995481014	0.00191722682211548
1757	80.9874114990234	-2.67856311798096	-7.86328220367432	0.00711201597005129	-0.0110697457566857	-0.0130177913233638	0.00483929552137852
1758	79.0393676757813	-3.3279116153717	-7.47367286682129	0.00289124972186983	-0.00847235135734081	0.0308132413774729	0.0123068047687411
1759	80.3380584716797	-3.65258598327637	-7.34380340576172	0.0181509424000978	-0.0107450718060136	-0.00425158534198999	0.00483929552137852
1760	79.0393676757813	-3.3279116153717	-7.6684775352478	0.000943203864153475	-0.0149658378213644	-0.028926832601428	0.00711201597005129
1761	82.9354553222656	-4.30193471908569	-7.47367286682129	0.00126787810586393	-0.0104203969240189	-0.0250307414680719	-0.00490093370899558
1762	81.6367568969727	-3.65258598327637	-7.4087381362915	0.029189869761467	-0.00717365415766835	-0.00879702530801296	-0.00717365415766835
1763	79.0393676757813	-2.67856311798096	-7.47367286682129	-0.00879702530801296	-0.0204853005707264	0.0317872650921345	0.00191722682211548
1764	81.6367568969727	-3.65258598327637	-7.47367286682129	0.00386527273803949	-0.0208099745213985	0.0535404421389103	-0.00457625929266214
1765	79.0393676757813	-3.00323748588562	-7.27886867523193	0.00516396993771195	-0.0146411629393697	0.0489950031042099	-0.0026282137259841
1766	79.6887130737305	-2.67856311798096	-7.53860807418823	0.00321592413820326	-0.0156151866540313	0.0645793676376343	-0.00912170019000769
1767	80.9874114990234	-4.30193471908569	-7.4087381362915	0.00256657530553639	-0.0100957229733467	0.0415274947881699	-0.00522560812532902
1768	82.2861099243164	-3.97726035118103	-7.60354280471802	-0.00230353930965066	-0.0104203969240189	0.0152288740500808	-0.00457625929266214
1769	81.6367568969727	-3.65258598327637	-7.4087381362915	-0.00230353930965066	-0.0195112787187099	0.029189869761467	-3.08191010844894e-05
1770	80.3380584716797	-2.67856311798096	-7.60354280471802	-0.00230353930965066	-0.00327756232582033	0.0412028171122074	-0.0162645354866982
1771	79.6887130737305	-2.35388875007629	-7.21393346786499	-0.00132951640989631	-0.0253554154187441	-0.0100957229733467	-0.00684897974133492
1772	80.9874114990234	-3.3279116153717	-7.47367286682129	-0.00555028254166245	0.011982130818069	-0.0743812397122383	-0.00847235135734081
1773	80.9874114990234	-3.3279116153717	-7.6684775352478	-0.000680167751852423	0.00743668992072344	-0.145160242915154	0.000943203864153475
1774	81.6367568969727	-3.3279116153717	-7.53860807418823	-0.0117190945893526	-0.00360223650932312	-0.102627903223038	0.0100340843200684
1775	80.9874114990234	-2.35388875007629	-7.14899873733521	-0.00944637414067984	-0.0159398596733809	-0.0360696688294411	0.00483929552137852
1776	80.9874114990234	-3.65258598327637	-7.14899873733521	-0.000355493422830477	0.00191722682211548	-0.0120437685400248	0.000618529506027699
1777	80.3380584716797	-3.3279116153717	-7.01912927627563	-0.00295288790948689	0.000618529506027699	0.00581331877037883	0.00711201597005129
1778	82.2861099243164	-3.3279116153717	-7.6684775352478	0.00126787810586393	0.00386527273803949	0.0136055024340749	0.011982130818069
1779	80.3380584716797	-2.35388875007629	-7.53860807418823	-3.08191010844894e-05	0.00678734155371785	0.00548864435404539	0.00516396993771195
1780	80.9874114990234	-3.3279116153717	-7.47367286682129	-0.00457625929266214	-0.00230353930965066	-0.0240567177534103	0.00451462110504508
1781	80.9874114990234	-3.00323748588562	-7.34380340576172	-0.000355493422830477	-0.00392691092565656	-0.0026282137259841	0.00159255252219737
1782	79.6887130737305	-2.67856311798096	-7.4087381362915	-0.00392691092565656	0.00678734155371785	0.0519170723855495	0.00678734155371785
1783	79.0393676757813	-2.67856311798096	-7.47367286682129	-0.00230353930965066	-0.0130177913233638	0.0723715499043465	0.00386527273803949
1784	77.7406692504883	-2.67856311798096	-7.60354280471802	-0.00425158534198999	-0.0100957229733467	0.0259431265294552	0.00613799272105098
1785	79.6887130737305	-3.00323748588562	-7.47367286682129	-0.00295288790948689	-0.00490093370899558	0.0155535480007529	-0.00100484199356288
1786	77.0913162231445	-3.00323748588562	-7.60354280471802	-0.00879702530801296	-0.00425158534198999	0.0441248863935471	-0.00165419070981443
1787	77.7406692504883	-2.67856311798096	-7.53860807418823	-0.00132951640989631	0.00386527273803949	0.0506183728575706	-0.00327756232582033
1788	76.4419708251953	-2.67856311798096	-7.53860807418823	-0.0110697457566857	-0.0211346503347158	0.0155535480007529	0.000618529506027699
1789	76.4419708251953	-2.67856311798096	-7.27886867523193	-0.0133424662053585	-0.0253554154187441	0.025618452578783	-0.00782300252467394
1790	77.0913162231445	-2.35388875007629	-7.6684775352478	-0.0113944197073579	-0.0243813935667276	0.0626313239336014	-0.00555028254166245
1791	79.6887130737305	-3.3279116153717	-7.60354280471802	-3.08191010844894e-05	-0.0247060675173998	0.0652287155389786	-0.00684897974133492
1792	77.0913162231445	-3.3279116153717	-7.34380340576172	-0.00912170019000769	-0.00392691092565656	0.0392547734081745	-3.08191010844894e-05
1793	80.9874114990234	-3.3279116153717	-7.53860807418823	0.00126787810586393	-0.000355493422830477	0.00159255252219737	0.000618529506027699
1794	78.3900146484375	-2.35388875007629	-7.53860807418823	-0.00652430532500148	0.00451462110504508	-0.0941863730549812	0.0100340843200684
1795	80.3380584716797	-3.3279116153717	-7.4087381362915	0.00678734155371785	0.00581331877037883	-0.0938616991043091	-0.00230353930965066
1796	78.3900146484375	-2.35388875007629	-7.73341274261475	-0.0146411629393697	-0.0117190945893526	-0.00100484199356288	0.00321592413820326
1797	80.9874114990234	-3.00323748588562	-7.6684775352478	-0.00684897974133492	0.0175015944987535	-0.0441865250468254	0.00548864435404539
1798	79.6887130737305	-2.67856311798096	-7.27886867523193	-0.00295288790948689	0.0301638916134834	-0.123407058417797	0.00321592413820326
1799	80.3380584716797	-3.65258598327637	-7.47367286682129	-0.00230353930965066	0.0356833562254906	-0.129900544881821	0.01100810803473
1800	78.3900146484375	-2.35388875007629	-7.4087381362915	-0.00490093370899558	0.0360080301761627	-0.0480826161801815	0.00418994715437293
1801	80.3380584716797	-2.67856311798096	-6.95419406890869	0.00386527273803949	0.0282158460468054	-0.0286021586507559	0.00873538758605719
1802	81.6367568969727	-3.3279116153717	-7.60354280471802	-0.00360223650932312	0.0188002903014421	-0.0165892094373703	0.00321592413820326
1803	81.6367568969727	-4.30193471908569	-7.47367286682129	0.000293855206109583	0.0197743140161037	-0.0529527328908443	0.00613799272105098
1804	79.6887130737305	-3.00323748588562	-7.73341274261475	-0.00165419070981443	0.0168522447347641	-0.039641086012125	-0.00132951640989631
1805	81.6367568969727	-3.65258598327637	-6.62951993942261	-0.00360223650932312	0.041852168738842	-0.0162645354866982	-0.00197886489331722
1806	82.9354553222656	-3.3279116153717	-7.14899873733521	-0.00327756232582033	0.0642546936869621	-0.0156151866540313	-0.00652430532500148
1807	80.3380584716797	-3.00323748588562	-7.47367286682129	-0.00555028254166245	0.0405534692108631	-0.0130177913233638	-0.00230353930965066
1808	80.3380584716797	-2.35388875007629	-7.99315214157104	-0.0113944197073579	0.0282158460468054	-0.0149658378213644	-0.00132951640989631
1809	79.6887130737305	-2.67856311798096	-7.08406400680542	-0.0165892094373703	0.0181509424000978	-0.00555028254166245	-0.00132951640989631
1810	81.6367568969727	-3.3279116153717	-6.88925933837891	-0.000680167751852423	0.00386527273803949	-0.00295288790948689	-0.00100484199356288
1811	81.6367568969727	-3.97726035118103	-7.34380340576172	0.00841071270406246	0.000943203864153475	0.0353586822748184	-0.00717365415766835
1812	81.6367568969727	-3.00323748588562	-7.4087381362915	-0.00327756232582033	-0.00392691092565656	0.0571118593215942	-0.00295288790948689
1813	80.3380584716797	-1.70454013347626	-8.05808639526367	-0.00295288790948689	0.000943203864153475	0.0600339286029339	-0.000355493422830477
1814	81.6367568969727	-2.35388875007629	-8.05808639526367	-0.00912170019000769	0.00873538758605719	0.0168522447347641	0.00256657530553639
1815	82.9354553222656	-3.3279116153717	-7.47367286682129	-0.00360223650932312	-0.00230353930965066	-0.0159398596733809	0.00354059832170606
1816	82.2861099243164	-3.3279116153717	-7.86328220367432	0.00516396993771195	0.000293855206109583	0.0278911720961332	0.00906006153672934
1817	79.6887130737305	-2.02921438217163	-8.05808639526367	0.000618529506027699	0.00841071270406246	0.0707481801509857	-0.00197886489331722
1818	81.6367568969727	-2.02921438217163	-7.79834747314453	0.00159255252219737	0.00613799272105098	0.0775663405656815	0.0136055024340749
1819	79.6887130737305	-1.70454013347626	-8.18795680999756	0.00321592413820326	0.00548864435404539	0.0762676447629929	0.00191722682211548
1820	80.9874114990234	-3.00323748588562	-8.38276100158691	0.00289124972186983	0.00938473641872406	0.0632806718349457	0.00678734155371785
1821	81.6367568969727	-2.67856311798096	-7.99315214157104	0.00906006153672934	0.000943203864153475	0.0421768426895142	-0.00230353930965066
1822	80.3380584716797	-3.3279116153717	-7.86328220367432	0.00354059832170606	0.00418994715437293	-0.0760046094655991	-0.00587495695799589
1823	79.6887130737305	-1.70454013347626	-7.99315214157104	-3.08191010844894e-05	-0.000680167751852423	-0.121134340763092	-0.00425158534198999
1824	80.9874114990234	-3.3279116153717	-7.14899873733521	0.00126787810586393	-0.017887907102704	-0.0412644557654858	0.00126787810586393
1825	80.3380584716797	-1.70454013347626	-8.05808639526367	0.00613799272105098	-0.02697878703475	0.0158782228827477	-0.0139918150380254
1826	81.6367568969727	-3.3279116153717	-7.47367286682129	0.0103587592020631	-0.0415891297161579	0.0213976856321096	-0.00847235135734081
1827	82.2861099243164	-3.3279116153717	-7.6684775352478	-0.00327756232582033	-0.0406151078641415	0.040228795260191	-0.00360223650932312
1828	80.9874114990234	-2.67856311798096	-7.86328220367432	0.00873538758605719	-0.0273034609854221	0.0438002124428749	-0.00392691092565656
1829	82.2861099243164	-3.00323748588562	-7.34380340576172	0.00289124972186983	-0.0253554154187441	0.0103587592020631	-0.00490093370899558
1830	81.6367568969727	-3.00323748588562	-7.14899873733521	0.00256657530553639	-0.0221086721867323	-0.0260047651827335	-0.00360223650932312
1831	79.6887130737305	-2.35388875007629	-7.73341274261475	-0.00360223650932312	-0.00944637414067984	-0.00392691092565656	-0.00425158534198999
1832	81.6367568969727	-1.70454013347626	-7.86328220367432	0.00126787810586393	-0.00490093370899558	0.0626313239336014	-0.00717365415766835
1833	82.2861099243164	-2.02921438217163	-7.6684775352478	-0.00717365415766835	0.00711201597005129	0.0782156884670258	0.00321592413820326
1834	81.6367568969727	-2.35388875007629	-7.60354280471802	-0.000355493422830477	0.0132808275520802	0.0450989119708538	0.00873538758605719
1835	80.3380584716797	-1.70454013347626	-7.53860807418823	-0.00555028254166245	0.0162028968334198	-0.00490093370899558	0.00808603875339031
1836	79.0393676757813	-2.02921438217163	-7.34380340576172	-0.00327756232582033	0.0243197549134493	-0.0721085146069527	0.00743668992072344
1837	80.9874114990234	-3.00323748588562	-7.47367286682129	-0.00132951640989631	0.0321119390428066	-0.129251196980476	-3.08191010844894e-05
1838	81.6367568969727	-2.67856311798096	-7.53860807418823	-0.00425158534198999	0.041852168738842	-0.0850954875349998	0.0103587592020631
1839	81.6367568969727	-3.00323748588562	-7.34380340576172	-0.00165419070981443	0.0113327819854021	-0.0334722734987736	0.00483929552137852
1840	80.3380584716797	-2.35388875007629	-7.34380340576172	-0.00360223650932312	0.00289124972186983	-0.0243813935667276	0.00191722682211548
1841	79.0393676757813	-2.67856311798096	-7.08406400680542	-3.08191010844894e-05	-0.00717365415766835	-0.0256800893694162	0.00289124972186983
1842	79.6887130737305	-1.70454013347626	-7.47367286682129	0.00191722682211548	0.00191722682211548	-0.00814767740666866	-0.00295288790948689
1843	80.3380584716797	-2.67856311798096	-7.9282169342041	-0.00652430532500148	0.0178262684494257	-0.0139918150380254	0.000943203864153475
1844	80.9874114990234	-2.67856311798096	-7.73341274261475	-0.000355493422830477	0.0142548503354192	0.0132808275520802	-0.00197886489331722
1845	79.0393676757813	-2.02921438217163	-7.6684775352478	-0.000355493422830477	-0.017887907102704	0.0587352328002453	-0.00490093370899558
1846	79.6887130737305	-3.00323748588562	-7.53860807418823	0.01100810803473	-0.0315242260694504	0.0278911720961332	-0.00425158534198999
1847	79.0393676757813	-2.35388875007629	-7.34380340576172	-0.00749832857400179	-0.0273034609854221	0.052891094237566	-0.0120437685400248
1848	80.9874114990234	-3.65258598327637	-7.47367286682129	0.00483929552137852	-0.038017712533474	0.0827611312270164	-0.00327756232582033
1849	79.0393676757813	-3.3279116153717	-7.86328220367432	-0.000680167751852423	-0.0458098985254765	0.0912026613950729	-0.0104203969240189
1850	79.0393676757813	-3.00323748588562	-7.6684775352478	-0.00197886489331722	-0.0438618510961533	0.108410403132439	-0.0100957229733467
1851	79.0393676757813	-2.35388875007629	-7.53860807418823	0.0149041991680861	-0.023407369852066	0.10418963432312	-0.00587495695799589
1852	82.2861099243164	-3.97726035118103	-7.14899873733521	0.00191722682211548	-0.0208099745213985	0.112306490540504	-0.00165419070981443
1853	79.6887130737305	-3.97726035118103	-7.14899873733521	-0.00327756232582033	-0.0146411629393697	0.132111623883247	0.00159255252219737
1854	79.6887130737305	-2.67856311798096	-7.47367286682129	-0.00425158534198999	0.00159255252219737	0.128540202975273	0.000618529506027699
1855	80.3380584716797	-3.00323748588562	-7.53860807418823	0.00516396993771195	-0.00327756232582033	0.07139752805233	-0.00652430532500148
1856	79.0393676757813	-2.35388875007629	-7.08406400680542	0.00711201597005129	0.00581331877037883	-0.0899656042456627	0.00581331877037883
1857	78.3900146484375	-1.37986588478088	-7.47367286682129	-0.00132951640989631	0.0321119390428066	-0.257497549057007	0.00418994715437293
1858	80.3380584716797	-3.3279116153717	-7.21393346786499	-0.000355493422830477	0.0587352328002453	-0.302627295255661	0.00613799272105098
1859	80.3380584716797	-3.3279116153717	-7.01912927627563	0.00289124972186983	0.0522417463362217	-0.213017180562019	0.00289124972186983
1860	79.0393676757813	-3.00323748588562	-7.14899873733521	0.00354059832170606	0.0288651939481497	-0.0922383219003677	0.000943203864153475
1861	79.0393676757813	-1.70454013347626	-7.6684775352478	0.012956153601408	0.0210730116814375	-0.0523033849895	0.0022419011220336
1862	79.0393676757813	-1.70454013347626	-7.73341274261475	-0.00749832857400179	0.01847561635077	-0.0350956469774246	-0.00425158534198999
1863	79.6887130737305	-2.35388875007629	-7.34380340576172	-0.000680167751852423	0.0324366129934788	-0.0263294391334057	0.0022419011220336
1864	80.3380584716797	-2.35388875007629	-7.21393346786499	-0.00295288790948689	0.0226963832974434	0.0223717093467712	-0.00684897974133492
1865	79.0393676757813	-1.37986588478088	-7.34380340576172	0.00483929552137852	0.0158782228827477	0.000618529506027699	-0.00490093370899558
1866	80.3380584716797	-2.35388875007629	-6.88925933837891	-0.00457625929266214	0.0220470335334539	0.0191249661147594	-0.00912170019000769
1867	81.6367568969727	-2.35388875007629	-7.60354280471802	-0.00230353930965066	0.00678734155371785	0.0298392176628113	-0.00360223650932312
1868	80.3380584716797	-2.35388875007629	-7.6684775352478	-0.00392691092565656	-0.0253554154187441	0.00743668992072344	-0.00165419070981443
1869	81.6367568969727	-2.02921438217163	-7.53860807418823	-0.0162645354866982	-0.0162645354866982	-0.0250307414680719	-0.00944637414067984
1870	79.0393676757813	-2.02921438217163	-7.27886867523193	-0.00197886489331722	-0.00360223650932312	-0.0204853005707264	-0.00425158534198999
1871	80.3380584716797	-1.37986588478088	-7.60354280471802	-0.00457625929266214	-0.017887907102704	-0.023407369852066	-0.00555028254166245
1872	80.3380584716797	-1.70454013347626	-7.14899873733521	0.00386527273803949	-0.0117190945893526	-0.0299008563160896	-0.00749832857400179
1873	80.3380584716797	-1.37986588478088	-7.6684775352478	-0.00457625929266214	-0.0152905117720366	-0.0880175605416298	0.00159255252219737
1874	79.0393676757813	-0.730517208576202	-7.6684775352478	-0.00165419070981443	-0.00327756232582033	-0.0837967917323112	-0.000355493422830477
1875	79.0393676757813	-2.02921438217163	-7.27886867523193	0.00354059832170606	-0.00490093370899558	-0.0331475995481014	-0.00457625929266214
1876	80.9874114990234	-2.02921438217163	-7.6684775352478	0.00646266713738441	-0.0250307414680719	0.011982130818069	-0.00327756232582033
1877	78.3900146484375	-1.05519151687622	-7.53860807418823	0.00126787810586393	-0.0256800893694162	0.0412028171122074	-0.00457625929266214
1878	79.0393676757813	-0.730517208576202	-7.73341274261475	-0.00132951640989631	0.00646266713738441	0.0626313239336014	0.00743668992072344
1879	79.0393676757813	-1.37986588478088	-7.86328220367432	-0.000355493422830477	0.0194496400654316	0.0700988322496414	0.00126787810586393
1880	79.0393676757813	-1.37986588478088	-7.9282169342041	0.0145795252174139	0.0217223595827818	0.0879559218883514	-0.00327756232582033
1881	79.6887130737305	-1.05519151687622	-7.60354280471802	-0.00360223650932312	0.0200989879667759	0.0989948436617851	0.00418994715437293
1882	80.3380584716797	-2.02921438217163	-7.34380340576172	0.00289124972186983	0.00938473641872406	0.0843845009803772	-0.000355493422830477
1883	77.0913162231445	-1.70454013347626	-7.14899873733521	-0.00490093370899558	0.00743668992072344	0.0798390582203865	-0.00327756232582033
1884	78.3900146484375	-2.67856311798096	-7.27886867523193	-0.00684897974133492	0.000943203864153475	0.0230210572481155	-0.00327756232582033
1885	76.4419708251953	-1.05519151687622	-7.6684775352478	-0.00684897974133492	-0.00457625929266214	-0.0295761823654175	-0.00684897974133492
1886	78.3900146484375	-1.37986588478088	-7.60354280471802	-0.00132951640989631	-0.00749832857400179	-0.0721085146069527	-0.00457625929266214
1887	77.0913162231445	-2.02921438217163	-7.4087381362915	-0.00490093370899558	-0.00457625929266214	-0.144186213612556	-0.00457625929266214
1888	79.0393676757813	-2.67856311798096	-7.27886867523193	-0.0107450718060136	-0.00457625929266214	-0.120484992861748	-0.00360223650932312
1889	76.4419708251953	-1.37986588478088	-7.08406400680542	-0.00522560812532902	-0.00327756232582033	-0.0756799355149269	-0.00555028254166245
1890	77.0913162231445	-1.37986588478088	-7.47367286682129	-0.00944637414067984	0.00581331877037883	-0.055874802172184	-0.0026282137259841
1891	76.4419708251953	-0.730517208576202	-7.73341274261475	-0.00165419070981443	0.00126787810586393	-0.00327756232582033	-0.00360223650932312
1892	79.0393676757813	-2.67856311798096	-7.4087381362915	-0.00684897974133492	0.0155535480007529	0.00808603875339031	0.00126787810586393
1893	78.3900146484375	-1.37986588478088	-7.73341274261475	-0.0107450718060136	0.0162028968334198	0.0275664981454611	-3.08191010844894e-05
1894	79.6887130737305	-2.67856311798096	-7.4087381362915	-0.00847235135734081	0.00678734155371785	0.0262678004801273	0.00581331877037883
1895	77.7406692504883	-1.70454013347626	-7.27886867523193	-0.00425158534198999	-0.00652430532500148	0.0301638916134834	-0.00782300252467394
1896	79.6887130737305	-2.67856311798096	-7.34380340576172	-0.00912170019000769	-0.00944637414067984	0.025618452578783	0.0022419011220336
1897	79.0393676757813	-2.67856311798096	-7.4087381362915	-0.00295288790948689	0.00191722682211548	0.0213976856321096	0.00418994715437293
1898	80.3380584716797	-3.00323748588562	-7.08406400680542	-0.00295288790948689	0.011982130818069	0.0171769186854362	0.00191722682211548
1899	79.6887130737305	-3.00323748588562	-7.01912927627563	-0.00295288790948689	0.0142548503354192	0.0171769186854362	0.00613799272105098
1900	80.3380584716797	-3.00323748588562	-7.34380340576172	0.00126787810586393	0.000618529506027699	0.0165275707840919	0.00451462110504508
1901	81.6367568969727	-3.00323748588562	-7.21393346786499	0.00581331877037883	0.00159255252219737	0.0191249661147594	0.00159255252219737
1902	79.0393676757813	-2.02921438217163	-7.53860807418823	0.00354059832170606	0.013930176384747	0.0152288740500808	0.00126787810586393
1903	80.3380584716797	-2.02921438217163	-7.60354280471802	-0.00230353930965066	0.000293855206109583	0.0152288740500808	0.00256657530553639
1904	79.0393676757813	-1.70454013347626	-7.60354280471802	0.00743668992072344	0.000293855206109583	0.00970941036939621	0.00256657530553639
1905	80.9874114990234	-3.00323748588562	-7.79834747314453	0.00256657530553639	-0.0162645354866982	0.0136055024340749	-0.00165419070981443
1906	79.6887130737305	-1.70454013347626	-7.86328220367432	0.0155535480007529	-0.0435371771454811	0.0123068047687411	-3.08191010844894e-05
1907	79.0393676757813	-2.02921438217163	-7.27886867523193	0.0191249661147594	-0.0412644557654858	0.0132808275520802	-0.00555028254166245
1908	79.0393676757813	-1.70454013347626	-7.47367286682129	0.0171769186854362	-0.0406151078641415	0.0158782228827477	-0.00230353930965066
1909	78.3900146484375	-2.02921438217163	-7.6684775352478	0.0558131635189056	-0.0454852245748043	0.0197743140161037	0.000293855206109583
1910	79.0393676757813	-1.70454013347626	-7.79834747314453	-0.00684897974133492	-0.0422384813427925	0.0541897900402546	-0.00847235135734081
1911	80.9874114990234	-3.00323748588562	-7.47367286682129	0.0191249661147594	-0.0347709693014622	0.0405534692108631	-0.00944637414067984
1912	79.6887130737305	-1.70454013347626	-7.4087381362915	-3.08191010844894e-05	-0.0273034609854221	0.029189869761467	-0.00165419070981443
1913	80.9874114990234	-2.67856311798096	-7.08406400680542	-0.00327756232582033	-0.0149658378213644	0.00354059832170606	0.00548864435404539
1914	78.3900146484375	-1.05519151687622	-7.47367286682129	0.0022419011220336	-0.00392691092565656	-0.00100484199356288	0.000293855206109583
1915	80.9874114990234	-3.00323748588562	-7.9282169342041	-0.00555028254166245	-0.00977104809135199	0.0321119390428066	0.00743668992072344
1916	78.3900146484375	-1.70454013347626	-7.9282169342041	0.00516396993771195	-0.0143164889886975	0.0736702531576157	-0.00392691092565656
1917	81.6367568969727	-3.00323748588562	-7.47367286682129	0.00354059832170606	-0.0172385573387146	0.10711170732975	-0.00132951640989631
1918	81.6367568969727	-2.67856311798096	-7.79834747314453	-0.00587495695799589	0.00159255252219737	0.0821117833256721	0.00126787810586393
1919	80.9874114990234	-3.00323748588562	-7.47367286682129	-0.0136671401560307	0.0431508645415306	0.00646266713738441	0.000943203864153475
1920	81.6367568969727	-2.67856311798096	-7.9282169342041	-0.00197886489331722	0.0441248863935471	-0.0740565657615662	-0.00782300252467394
1921	80.9874114990234	-3.00323748588562	-7.60354280471802	0.00159255252219737	0.0447742342948914	-0.0818487480282784	0.00711201597005129
1922	80.3380584716797	-2.35388875007629	-7.6684775352478	0.00451462110504508	0.0295145437121391	-0.0126931173726916	0.00256657530553639
1923	79.0393676757813	-1.70454013347626	-8.12302207946777	0.00126787810586393	0.0259431265294552	-0.00230353930965066	0.000943203864153475
1924	80.9874114990234	-2.35388875007629	-7.99315214157104	0.00386527273803949	0.0181509424000978	-0.0519787110388279	-0.00295288790948689
1925	79.0393676757813	-2.35388875007629	-7.34380340576172	-3.08191010844894e-05	0.00711201597005129	-0.131199240684509	-0.00490093370899558
1926	81.6367568969727	-3.3279116153717	-7.34380340576172	0.00289124972186983	0.0191249661147594	-0.156848520040512	-0.0026282137259841
1927	80.9874114990234	-3.3279116153717	-7.53860807418823	-0.00587495695799589	0.0126314787194133	-0.0831474438309669	-0.00749832857400179
1928	82.2861099243164	-3.00323748588562	-7.73341274261475	-0.00360223650932312	0.00613799272105098	-0.0253554154187441	-0.00100484199356288
1929	79.0393676757813	-2.35388875007629	-7.34380340576172	0.000293855206109583	-0.00295288790948689	-0.0026282137259841	-0.00587495695799589
1930	80.3380584716797	-2.02921438217163	-7.47367286682129	0.00386527273803949	-0.00392691092565656	-0.00230353930965066	-0.0130177913233638
1931	80.9874114990234	-2.67856311798096	-7.14899873733521	-0.00132951640989631	-0.00782300252467394	0.00483929552137852	-0.00912170019000769
1932	81.6367568969727	-3.00323748588562	-7.47367286682129	0.00451462110504508	0.00548864435404539	0.011982130818069	-0.00197886489331722
1933	81.6367568969727	-2.67856311798096	-7.79834747314453	-0.00295288790948689	0.00970941036939621	0.0207483377307653	-0.000355493422830477
1934	80.3380584716797	-2.35388875007629	-7.60354280471802	-0.00619963090866804	0.0022419011220336	0.00354059832170606	0.00516396993771195
1935	81.6367568969727	-3.00323748588562	-7.34380340576172	-3.08191010844894e-05	0.0155535480007529	-0.00749832857400179	-3.08191010844894e-05
1936	79.0393676757813	-2.67856311798096	-7.4087381362915	0.00321592413820326	0.0220470335334539	-0.0136671401560307	0.00581331877037883
1937	81.6367568969727	-3.65258598327637	-7.08406400680542	0.00386527273803949	0.029189869761467	0.00516396993771195	0.00289124972186983
1938	80.9874114990234	-3.3279116153717	-7.4087381362915	-0.00457625929266214	0.0350340083241463	0.0301638916134834	0.0116574559360743
1939	81.6367568969727	-3.00323748588562	-7.53860807418823	-0.00684897974133492	0.0415274947881699	0.025618452578783	-3.08191010844894e-05
1940	80.9874114990234	-3.3279116153717	-7.21393346786499	0.00386527273803949	0.0288651939481497	0.0386054255068302	0.0100340843200684
1941	81.6367568969727	-3.65258598327637	-7.4087381362915	0.00418994715437293	0.0249691028147936	0.0265924744307995	0.00159255252219737
1942	80.3380584716797	-3.97726035118103	-7.21393346786499	0.00354059832170606	0.0334106348454952	0.0343846566975117	0.00483929552137852
1943	79.6887130737305	-2.67856311798096	-7.27886867523193	-0.0107450718060136	0.0363327041268349	0.0197743140161037	-0.000680167751852423
1944	80.9874114990234	-3.97726035118103	-7.60354280471802	-0.00392691092565656	0.036657378077507	-0.00847235135734081	0.00906006153672934
1945	80.3380584716797	-3.00323748588562	-7.73341274261475	-3.08191010844894e-05	0.0230210572481155	-0.073731891810894	-0.00490093370899558
1946	78.3900146484375	-3.97726035118103	-7.4087381362915	-0.00197886489331722	0.0162028968334198	-0.101329207420349	-0.00522560812532902
1947	80.9874114990234	-4.62660884857178	-7.34380340576172	-0.000680167751852423	0.00126787810586393	-0.0526280589401722	-0.00392691092565656
1948	79.6887130737305	-4.30193471908569	-7.27886867523193	-0.00652430532500148	-0.017887907102704	-0.0363943427801132	0.000618529506027699
1949	80.9874114990234	-3.97726035118103	-7.21393346786499	-0.00100484199356288	-0.0337969474494457	-0.0276281367987394	-0.00619963090866804
1950	79.0393676757813	-3.65258598327637	-7.79834747314453	-0.00587495695799589	-0.0419138073921204	0.012956153601408	-0.00912170019000769
1951	80.9874114990234	-4.62660884857178	-7.47367286682129	0.00126787810586393	-0.0302255302667618	0.047696303576231	-0.0110697457566857
1952	80.9874114990234	-4.62660884857178	-7.47367286682129	0.00386527273803949	-0.0152905117720366	0.0629559978842735	-0.00879702530801296
1953	80.3380584716797	-4.95128345489502	-7.21393346786499	-0.00197886489331722	-0.00912170019000769	0.0600339286029339	0.00386527273803949
1954	78.3900146484375	-3.3279116153717	-7.47367286682129	0.00191722682211548	-0.0117190945893526	0.029189869761467	0.00386527273803949
1955	80.9874114990234	-4.62660884857178	-7.01912927627563	0.000943203864153475	-0.00814767740666866	-0.0357449948787689	0.0132808275520802
1956	80.3380584716797	-3.97726035118103	-7.73341274261475	0.000293855206109583	-0.00522560812532902	-0.0604202412068844	-0.00230353930965066
1957	79.0393676757813	-3.65258598327637	-7.60354280471802	0.0123068047687411	0.0175015944987535	-0.0613942667841911	-0.0026282137259841
1958	79.0393676757813	-3.65258598327637	-7.60354280471802	0.000618529506027699	0.0103587592020631	-0.0415891297161579	0.000293855206109583
1959	79.6887130737305	-3.00323748588562	-7.53860807418823	0.012956153601408	-3.08191010844894e-05	0.000618529506027699	0.00191722682211548
1960	79.0393676757813	-3.00323748588562	-7.79834747314453	-0.0104203969240189	-0.00782300252467394	0.0334106348454952	0.00776136433705688
1961	80.3380584716797	-2.67856311798096	-7.27886867523193	0.00289124972186983	-0.00360223650932312	0.0399041213095188	0.00548864435404539
1962	82.2861099243164	-3.97726035118103	-7.60354280471802	0.00841071270406246	-0.00295288790948689	0.0145795252174139	-0.00100484199356288
1963	77.7406692504883	-2.67856311798096	-7.79834747314453	-0.00132951640989631	-0.0117190945893526	-0.00132951640989631	0.00386527273803949
1964	81.6367568969727	-3.00323748588562	-7.99315214157104	0.000293855206109583	-0.0188619289547205	-0.0276281367987394	0.00418994715437293
1965	79.0393676757813	-3.00323748588562	-7.6684775352478	-0.00684897974133492	-0.00879702530801296	-0.0425631552934647	-0.00230353930965066
1966	81.6367568969727	-3.3279116153717	-7.47367286682129	0.000293855206109583	-0.0136671401560307	-0.0415891297161579	-0.0104203969240189
1967	80.3380584716797	-2.35388875007629	-7.34380340576172	-0.00814767740666866	-0.00912170019000769	-0.0425631552934647	-0.00230353930965066
1968	79.6887130737305	-2.02921438217163	-7.73341274261475	-0.00165419070981443	-0.017887907102704	-0.0451605506241322	-0.000355493422830477
1969	79.0393676757813	-1.70454013347626	-7.99315214157104	-0.00360223650932312	-0.0120437685400248	-0.0263294391334057	-0.00717365415766835
1970	79.6887130737305	-3.3279116153717	-7.73341274261475	-0.00619963090866804	-0.00977104809135199	-0.0130177913233638	-0.00717365415766835
1971	81.6367568969727	-2.35388875007629	-7.53860807418823	-0.00749832857400179	-0.00555028254166245	0.020423661917448	-0.00684897974133492
1972	78.3900146484375	-1.70454013347626	-7.53860807418823	0.00548864435404539	0.0155535480007529	0.0243197549134493	-0.000680167751852423
1973	78.3900146484375	-1.37986588478088	-7.34380340576172	-0.00555028254166245	0.00451462110504508	0.00451462110504508	0.00646266713738441
1974	79.0393676757813	-3.00323748588562	-7.53860807418823	-0.00684897974133492	-0.00522560812532902	-0.00684897974133492	0.00516396993771195
1975	77.0913162231445	-2.02921438217163	-7.6684775352478	-0.00132951640989631	-0.00197886489331722	0.0343846566975117	0.00776136433705688
1976	79.0393676757813	-3.00323748588562	-7.21393346786499	-0.00977104809135199	-0.017887907102704	0.0262678004801273	0.00548864435404539
1977	79.0393676757813	-3.00323748588562	-7.34380340576172	-0.00165419070981443	-0.00879702530801296	0.0314625911414623	0.0100340843200684
1978	79.0393676757813	-2.02921438217163	-7.60354280471802	-0.00522560812532902	0.00354059832170606	0.0600339286029339	0.00678734155371785
1979	78.3900146484375	-2.02921438217163	-7.4087381362915	-0.0100957229733467	0.0100340843200684	0.041852168738842	0.0123068047687411
1980	77.7406692504883	-2.67856311798096	-7.53860807418823	-0.00555028254166245	-0.0123684434220195	0.0155535480007529	0.0181509424000978
1981	79.6887130737305	-3.00323748588562	-7.47367286682129	-0.00944637414067984	-0.0217839982360601	0.0239950809627771	0.00548864435404539
1982	76.4419708251953	-1.70454013347626	-7.79834747314453	-0.00555028254166245	-0.00100484199356288	0.0321119390428066	0.0116574559360743
1983	77.7406692504883	-2.02921438217163	-7.86328220367432	0.00159255252219737	0.00418994715437293	0.0158782228827477	0.00126787810586393
1984	78.3900146484375	-3.00323748588562	-7.14899873733521	-0.00619963090866804	0.01847561635077	0.00191722682211548	0.000943203864153475
1985	77.0913162231445	-2.02921438217163	-7.47367286682129	-0.00360223650932312	0.0188002903014421	-0.0454852245748043	-0.00457625929266214
1986	77.0913162231445	-1.70454013347626	-7.53860807418823	-0.0107450718060136	0.0155535480007529	-0.0412644557654858	-0.00197886489331722
1987	79.6887130737305	-2.35388875007629	-7.47367286682129	0.00126787810586393	0.011982130818069	-0.00490093370899558	-0.00619963090866804
1988	79.0393676757813	-2.35388875007629	-7.4087381362915	-0.0113944197073579	-0.00295288790948689	0.047696303576231	-0.00295288790948689
1989	79.6887130737305	-3.3279116153717	-7.14899873733521	0.00191722682211548	-0.0117190945893526	0.00321592413820326	-0.000680167751852423
1990	79.6887130737305	-2.67856311798096	-7.21393346786499	-0.00327756232582033	-0.00457625929266214	0.00191722682211548	-0.0146411629393697
1991	76.4419708251953	-2.02921438217163	-7.21393346786499	-0.00944637414067984	-0.0107450718060136	0.00678734155371785	-0.00295288790948689
1992	79.0393676757813	-2.35388875007629	-7.6684775352478	-0.0026282137259841	0.00906006153672934	0.00159255252219737	-0.00782300252467394
1993	79.6887130737305	-3.00323748588562	-7.34380340576172	-0.0104203969240189	0.011982130818069	-0.0299008563160896	-3.08191010844894e-05
1994	80.3380584716797	-3.3279116153717	-7.34380340576172	-0.00912170019000769	-0.0143164889886975	-0.0130177913233638	-0.00295288790948689
1995	77.7406692504883	-1.70454013347626	-7.6684775352478	-0.00619963090866804	-0.0175632312893867	0.013930176384747	0.00126787810586393
1996	78.3900146484375	-2.67856311798096	-7.4087381362915	-0.00490093370899558	-0.0182125810533762	0.00451462110504508	0.000618529506027699
1997	80.3380584716797	-3.00323748588562	-7.27886867523193	0.000943203864153475	-0.0221086721867323	-0.0464592464268208	0.00321592413820326
1998	80.9874114990234	-3.00323748588562	-7.4087381362915	-0.00522560812532902	-0.00100484199356288	-0.0441865250468254	0.00776136433705688
1999	80.3380584716797	-3.00323748588562	-7.34380340576172	-0.0136671401560307	-0.0026282137259841	-0.00879702530801296	0.00678734155371785
2000	80.9874114990234	-3.00323748588562	-7.4087381362915	-0.00392691092565656	0.00970941036939621	-0.0146411629393697	-0.00100484199356288
[truncated: 5,620 more rows]
