# Supplementary material for: Precise instruction and consideration of the vertical and horizontal force component increases validity and reliability of the 90:20 Isometric Posterior Chain Test
Source: PLoS One. 2024 Oct 28;19(10):e0312843. doi: 10.1371/journal.pone.0312843 (PMC11515970; doi:10.1371/journal.pone.0312843)
Supplement: S1 File — (ZIP) [file pone.0312843.s001.zip › S1_Raw_Data/M1_P24_vh_3.csv]

1	99.8185195922852	-25.081090927124	-7.21393346786499	-0.00165419070981443	0.0239950809627771	0.0856831967830658	0.0149041991680861
2	99.8185195922852	-25.4057655334473	-7.14899873733521	-0.00230353930965066	0.0188002903014421	0.0795143842697144	0.00451462110504508
3	98.5198211669922	-24.1070671081543	-7.79834747314453	0.00289124972186983	0.0142548503354192	0.0710728541016579	0.0136055024340749
4	98.5198211669922	-24.4317417144775	-7.6684775352478	0.00613799272105098	0.0136055024340749	0.0116574559360743	0.0168522447347641
5	101.117218017578	-25.081090927124	-6.82432460784912	0.00159255252219737	0.00711201597005129	-0.114965528249741	0.01100810803473
6	98.5198211669922	-23.7823944091797	-7.14899873733521	-3.08191010844894e-05	0.00808603875339031	-0.177952349185944	0.00289124972186983
7	101.117218017578	-25.4057655334473	-7.14899873733521	0.00386527273803949	-0.00327756232582033	-0.146134257316589	0.00386527273803949
8	100.467864990234	-23.7823944091797	-7.73341274261475	0.00321592413820326	-0.0441865250468254	-0.0549007803201675	-3.08191010844894e-05
9	99.8185195922852	-24.4317417144775	-7.99315214157104	0.000293855206109583	-0.0730825439095497	0.00451462110504508	0.00776136433705688
10	97.870475769043	-24.4317417144775	-7.99315214157104	-0.000355493422830477	-0.0860695168375969	0.0269171483814716	0.000618529506027699
11	98.5198211669922	-24.4317417144775	-7.9282169342041	-0.00912170019000769	-0.0756799355149269	-0.0133424662053585	-0.000355493422830477
12	97.870475769043	-24.1070671081543	-7.6684775352478	0.00126787810586393	-0.0753552615642548	-0.0841214656829834	-0.0026282137259841
13	99.8185195922852	-25.4057655334473	-7.21393346786499	0.00126787810586393	-0.0406151078641415	-0.0568488240242004	0.00678734155371785
14	100.467864990234	-25.081090927124	-7.34380340576172	-0.00392691092565656	-0.00360223650932312	-0.00684897974133492	0.00516396993771195
15	98.5198211669922	-24.1070671081543	-7.86328220367432	-0.00327756232582033	-0.0130177913233638	-0.00749832857400179	0.00970941036939621
16	98.5198211669922	-23.7823944091797	-7.99315214157104	-0.00230353930965066	-0.0211346503347158	0.0265924744307995	0.00938473641872406
17	100.467864990234	-25.081090927124	-7.47367286682129	-0.00100484199356288	-0.0302255302667618	0.040228795260191	0.0123068047687411
18	100.467864990234	-25.081090927124	-7.53860807418823	-0.000355493422830477	-0.0438618510961533	0.0373067259788513	0.00970941036939621
19	97.870475769043	-24.4317417144775	-7.53860807418823	0.000943203864153475	-0.0360696688294411	0.00516396993771195	0.0171769186854362
20	99.1691741943359	-24.4317417144775	-7.86328220367432	-0.00165419070981443	-0.0493813157081604	-0.00132951640989631	0.013930176384747
21	98.5198211669922	-24.1070671081543	-7.9282169342041	-0.00490093370899558	-0.055874802172184	0.0301638916134834	0.0171769186854362
22	99.1691741943359	-24.1070671081543	-7.86328220367432	0.000293855206109583	-0.0315242260694504	0.0522417463362217	0.011982130818069
23	98.5198211669922	-24.7564163208008	-7.73341274261475	-0.00100484199356288	0.0415274947881699	-0.00457625929266214	0.0142548503354192
24	101.117218017578	-25.4057655334473	-7.47367286682129	0.00354059832170606	0.0438002124428749	-0.0649656802415848	0.0175015944987535
25	97.2211227416992	-24.1070671081543	-7.47367286682129	-0.00360223650932312	0.0175015944987535	-0.00100484199356288	0.0162028968334198
26	101.117218017578	-25.7304401397705	-6.82432460784912	-0.00684897974133492	0.0321119390428066	0.0314625911414623	0.0136055024340749
27	97.870475769043	-23.7823944091797	-7.86328220367432	-0.00425158534198999	0.069124810397625	0.0334106348454952	-3.08191010844894e-05
28	100.467864990234	-25.081090927124	-7.4087381362915	0.00483929552137852	0.0678261145949364	0.0405534692108631	0.00906006153672934
29	99.8185195922852	-24.7564163208008	-7.27886867523193	0.00256657530553639	0.0694494843482971	0.036657378077507	0.00776136433705688
30	99.8185195922852	-24.7564163208008	-7.53860807418823	0.00808603875339031	0.0681507885456085	-0.0156151866540313	0.0123068047687411
31	99.1691741943359	-24.1070671081543	-7.34380340576172	-0.00425158534198999	0.0590599067509174	-0.0367190167307854	0.00776136433705688
32	99.1691741943359	-25.081090927124	-7.4087381362915	-0.00197886489331722	0.0197743140161037	-0.0324982516467571	0.00354059832170606
33	99.1691741943359	-25.4057655334473	-7.6684775352478	0.00451462110504508	-0.00327756232582033	-0.00587495695799589	-0.00490093370899558
34	97.870475769043	-24.7564163208008	-7.73341274261475	0.000943203864153475	0.025618452578783	0.0155535480007529	0.0106834331527352
35	99.1691741943359	-24.4317417144775	-7.9282169342041	-0.00619963090866804	0.0301638916134834	0.00743668992072344	0.00938473641872406
36	100.467864990234	-26.0551147460938	-7.21393346786499	-0.00295288790948689	0.00906006153672934	-0.0286021586507559	0.0252937767654657
37	97.870475769043	-25.081090927124	-7.21393346786499	0.00743668992072344	-0.0201606266200542	-0.0523033849895	0.000293855206109583
38	98.5198211669922	-26.3797874450684	-7.27886867523193	0.00418994715437293	-0.0305502042174339	-0.0260047651827335	0.0123068047687411
39	100.467864990234	-26.3797874450684	-7.60354280471802	0.00354059832170606	-0.0130177913233638	-0.0130177913233638	0.0152288740500808
40	99.8185195922852	-26.3797874450684	-7.6684775352478	-0.00392691092565656	0.00386527273803949	0.00386527273803949	0.0236704051494598
41	99.8185195922852	-26.7044620513916	-7.34380340576172	0.00289124972186983	0.0126314787194133	0.01847561635077	0.0188002903014421
42	99.8185195922852	-27.0291366577148	-7.27886867523193	0.000943203864153475	0.00581331877037883	-0.00360223650932312	0.0178262684494257
43	99.1691741943359	-26.7044620513916	-7.08406400680542	-0.00392691092565656	0.00873538758605719	-0.0104203969240189	0.0217223595827818
44	98.5198211669922	-25.081090927124	-7.60354280471802	0.00289124972186983	-3.08191010844894e-05	-0.0542514286935329	0.0236704051494598
45	101.117218017578	-26.7044620513916	-7.14899873733521	-0.00360223650932312	-0.00782300252467394	-0.0925630033016205	0.020423661917448
46	98.5198211669922	-25.7304401397705	-7.34380340576172	-0.00327756232582033	-0.00717365415766835	-0.0724331885576248	0.00776136433705688
47	98.5198211669922	-24.7564163208008	-7.6684775352478	0.000943203864153475	0.00354059832170606	-0.0691864490509033	-0.00490093370899558
48	97.870475769043	-24.4317417144775	-7.53860807418823	0.00354059832170606	0.0382807515561581	-0.0828227698802948	-0.00392691092565656
49	99.8185195922852	-25.7304401397705	-7.01912927627563	0.00548864435404539	0.06393001973629	-0.0662643760442734	0.0132808275520802
50	99.1691741943359	-24.4317417144775	-7.4087381362915	-0.00879702530801296	0.0324366129934788	-0.0156151866540313	0.00613799272105098
51	100.467864990234	-25.081090927124	-7.47367286682129	-0.00230353930965066	0.0152288740500808	-3.08191010844894e-05	-0.000680167751852423
52	99.8185195922852	-24.7564163208008	-7.4087381362915	0.00159255252219737	0.00808603875339031	0.0168522447347641	-0.00457625929266214
53	99.1691741943359	-23.7823944091797	-7.73341274261475	0.000618529506027699	0.0116574559360743	0.0288651939481497	-0.00555028254166245
54	97.870475769043	-23.7823944091797	-7.60354280471802	-0.00360223650932312	-0.00392691092565656	0.0314625911414623	0.00289124972186983
55	99.8185195922852	-24.4317417144775	-7.01912927627563	0.0022419011220336	-0.00717365415766835	0.01847561635077	0.00548864435404539
56	97.870475769043	-23.4577198028564	-7.6684775352478	0.00191722682211548	-0.0110697457566857	0.0360080301761627	0.000293855206109583
57	99.1691741943359	-24.7564163208008	-7.47367286682129	-0.00522560812532902	-0.0402904339134693	0.0337353087961674	-0.00197886489331722
58	99.1691741943359	-23.4577198028564	-7.9282169342041	-0.00522560812532902	-0.0441865250468254	0.0220470335334539	0.00613799272105098
59	98.5198211669922	-23.1330451965332	-7.6684775352478	0.000943203864153475	-0.0461345724761486	0.0408781431615353	0.0233457311987877
60	97.870475769043	-23.4577198028564	-7.79834747314453	0.00191722682211548	-0.028926832601428	0.0655533894896507	0.0226963832974434
61	97.2211227416992	-23.4577198028564	-7.47367286682129	-0.00490093370899558	-0.0172385573387146	0.0649040415883064	0.00451462110504508
62	97.2211227416992	-22.80837059021	-7.53860807418823	0.00516396993771195	-0.0208099745213985	0.0730208978056908	0.0022419011220336
63	97.870475769043	-22.80837059021	-7.73341274261475	0.00289124972186983	-0.0162645354866982	0.100618220865726	0.00451462110504508
64	98.5198211669922	-24.4317417144775	-7.6684775352478	-0.00132951640989631	-0.00847235135734081	0.109709098935127	0.0116574559360743
65	95.273078918457	-24.1070671081543	-7.4087381362915	-0.00619963090866804	-0.00977104809135199	0.0736702531576157	-3.08191010844894e-05
66	95.9224319458008	-23.1330451965332	-7.34380340576172	-0.00457625929266214	0.00159255252219737	0.0314625911414623	0.00289124972186983
67	96.57177734375	-23.7823944091797	-7.14899873733521	-0.00425158534198999	-0.00392691092565656	0.0386054255068302	-0.00555028254166245
68	95.9224319458008	-23.4577198028564	-7.6684775352478	-0.00749832857400179	-0.0188619289547205	0.0580858811736107	-0.0104203969240189
69	95.273078918457	-22.80837059021	-8.05808639526367	-0.0100957229733467	-0.00392691092565656	0.020423661917448	0.000943203864153475
70	96.57177734375	-23.1330451965332	-7.60354280471802	-0.00977104809135199	0.0126314787194133	-0.073731891810894	-0.00555028254166245
71	97.870475769043	-22.80837059021	-7.60354280471802	-0.00425158534198999	0.00873538758605719	-0.121459014713764	-0.00684897974133492
72	97.2211227416992	-23.4577198028564	-7.27886867523193	-0.00295288790948689	0.000943203864153475	-0.0945110470056534	-0.0130177913233638
73	98.5198211669922	-22.80837059021	-7.53860807418823	-3.08191010844894e-05	0.0269171483814716	-0.0701604709029198	-0.00360223650932312
74	99.1691741943359	-24.1070671081543	-7.4087381362915	-0.00230353930965066	0.0412028171122074	-0.0659397020936012	-0.00295288790948689
75	97.870475769043	-24.4317417144775	-7.34380340576172	-0.00522560812532902	0.0421768426895142	-0.0730825439095497	-0.00230353930965066
76	99.1691741943359	-22.4836959838867	-7.79834747314453	-0.0100957229733467	0.0347093306481838	-0.0549007803201675	0.00126787810586393
77	99.1691741943359	-23.7823944091797	-7.27886867523193	0.00451462110504508	0.00483929552137852	-0.00100484199356288	-0.00619963090866804
78	98.5198211669922	-24.1070671081543	-7.08406400680542	0.00191722682211548	0.00126787810586393	0.0577612072229385	-0.00490093370899558
79	99.8185195922852	-22.4836959838867	-7.47367286682129	0.00191722682211548	-0.0172385573387146	0.0548391379415989	0.00289124972186983
80	97.870475769043	-23.4577198028564	-7.79834747314453	-0.00327756232582033	-0.0100957229733467	0.0395794473588467	0.00191722682211548
81	98.5198211669922	-23.1330451965332	-7.79834747314453	0.000618529506027699	-0.00165419070981443	-0.0536020807921886	0.00289124972186983
82	98.5198211669922	-23.7823944091797	-7.60354280471802	0.000943203864153475	-0.00132951640989631	-0.134121313691139	0.00256657530553639
83	100.467864990234	-23.7823944091797	-7.34380340576172	-0.00295288790948689	0.0022419011220336	-0.123731732368469	0.0022419011220336
84	97.870475769043	-22.4836959838867	-7.4087381362915	0.00191722682211548	0.0188002903014421	-0.0458098985254765	0.00289124972186983
85	98.5198211669922	-23.1330451965332	-7.6684775352478	0.00743668992072344	0.0369820520281792	-0.0393164120614529	0.00289124972186983
86	99.1691741943359	-23.7823944091797	-7.99315214157104	-0.00197886489331722	0.0213976856321096	-0.0172385573387146	-0.00100484199356288
87	98.5198211669922	-23.4577198028564	-7.53860807418823	-0.000680167751852423	0.00678734155371785	0.00938473641872406	-0.0136671401560307
88	99.8185195922852	-23.7823944091797	-7.60354280471802	0.00548864435404539	0.00938473641872406	0.0213976856321096	-0.00782300252467394
89	99.1691741943359	-22.80837059021	-7.73341274261475	0.0168522447347641	-0.0133424662053585	0.0350340083241463	0.00354059832170606
90	97.2211227416992	-22.80837059021	-7.53860807418823	0.000943203864153475	-0.0204853005707264	0.0236704051494598	-0.00165419070981443
91	97.870475769043	-22.4836959838867	-7.86328220367432	-0.00295288790948689	-0.0406151078641415	0.0155535480007529	-0.00749832857400179
92	98.5198211669922	-22.4836959838867	-7.99315214157104	0.0265924744307995	-0.0597708933055401	0.011982130818069	-0.00977104809135199
93	99.8185195922852	-23.4577198028564	-7.60354280471802	0.00289124972186983	-0.0623682886362076	0.0473716296255589	-0.00782300252467394
94	99.1691741943359	-23.7823944091797	-7.60354280471802	0.00386527273803949	-0.0662643760442734	0.0675014406442642	-0.00230353930965066
95	96.57177734375	-22.80837059021	-7.79834747314453	-0.00230353930965066	-0.0529527328908443	0.076592318713665	0.00451462110504508
96	99.8185195922852	-23.7823944091797	-7.53860807418823	-0.00100484199356288	-0.0513293594121933	0.0353586822748184	-3.08191010844894e-05
97	97.2211227416992	-22.4836959838867	-7.6684775352478	0.00418994715437293	-0.0224333461374044	-0.0169138833880424	0.00289124972186983
98	97.870475769043	-23.7823944091797	-7.47367286682129	0.00548864435404539	0.0197743140161037	0.0239950809627771	-3.08191010844894e-05
99	99.1691741943359	-22.80837059021	-7.47367286682129	0.00548864435404539	0.0486703291535378	0.066202737390995	0.00451462110504508
100	101.766563415527	-23.7823944091797	-7.27886867523193	-0.00392691092565656	0.0486703291535378	0.0688001364469528	0.00841071270406246
101	99.1691741943359	-22.80837059021	-7.47367286682129	0.00256657530553639	0.0392547734081745	0.0353586822748184	0.00516396993771195
102	100.467864990234	-23.4577198028564	-7.01912927627563	0.00548864435404539	0.0373067259788513	-0.0237320438027382	0.00289124972186983
103	98.5198211669922	-22.1590213775635	-7.60354280471802	0.00451462110504508	0.0412028171122074	-0.0581475235521793	0.0194496400654316
104	99.1691741943359	-22.80837059021	-7.6684775352478	0.00289124972186983	0.0259431265294552	-0.0471085943281651	-0.000680167751852423
105	99.8185195922852	-23.4577198028564	-7.4087381362915	-0.00619963090866804	-0.0113944197073579	-0.0435371771454811	0.00906006153672934
106	99.8185195922852	-23.4577198028564	-7.60354280471802	0.029189869761467	-0.0169138833880424	-0.0195112787187099	0.00418994715437293
107	97.870475769043	-22.80837059021	-7.79834747314453	-0.00619963090866804	-0.00165419070981443	0.0249691028147936	-0.0136671401560307
108	97.870475769043	-23.7823944091797	-6.88925933837891	0.00289124972186983	0.0269171483814716	-0.0204853005707264	-0.00555028254166245
109	101.117218017578	-23.7823944091797	-7.47367286682129	-0.00522560812532902	-0.00360223650932312	-0.0253554154187441	0.00159255252219737
110	100.467864990234	-24.1070671081543	-7.4087381362915	0.00191722682211548	-0.00814767740666866	-0.0266541130840778	0.00386527273803949
111	99.8185195922852	-24.1070671081543	-7.53860807418823	-0.00165419070981443	0.00808603875339031	-0.0337969474494457	-0.00555028254166245
112	99.8185195922852	-24.7564163208008	-7.34380340576172	0.00256657530553639	-0.0120437685400248	0.00613799272105098	0.000943203864153475
113	100.467864990234	-24.7564163208008	-7.21393346786499	0.00386527273803949	-0.0279528107494116	-0.0159398596733809	-0.00132951640989631
114	98.5198211669922	-23.7823944091797	-7.21393346786499	0.00970941036939621	0.00159255252219737	-0.039641086012125	0.011982130818069
115	101.117218017578	-24.4317417144775	-7.73341274261475	-0.00197886489331722	0.0200989879667759	-0.0104203969240189	0.00451462110504508
116	98.5198211669922	-23.7823944091797	-7.73341274261475	-0.00587495695799589	-0.00360223650932312	0.0243197549134493	0.00646266713738441
117	101.117218017578	-24.7564163208008	-7.60354280471802	0.00256657530553639	-0.0126931173726916	0.0259431265294552	-0.00197886489331722
118	97.870475769043	-23.1330451965332	-7.47367286682129	0.00841071270406246	-0.0152905117720366	0.036657378077507	0.00386527273803949
119	98.5198211669922	-22.80837059021	-7.4087381362915	-0.00295288790948689	-0.0175632312893867	0.0473716296255589	0.0136055024340749
120	98.5198211669922	-22.1590213775635	-7.14899873733521	0.0220470335334539	-0.00749832857400179	0.0324366129934788	-0.00132951640989631
121	98.5198211669922	-22.4836959838867	-7.4087381362915	0.00159255252219737	0.0022419011220336	-0.00684897974133492	0.00126787810586393
122	96.57177734375	-22.1590213775635	-7.6684775352478	0.0136055024340749	0.00613799272105098	-0.028926832601428	0.0142548503354192
123	98.5198211669922	-23.1330451965332	-7.73341274261475	0.0132808275520802	-0.0221086721867323	0.0175015944987535	-0.0123684434220195
124	98.5198211669922	-22.80837059021	-6.69445466995239	-0.00587495695799589	-0.0305502042174339	0.0175015944987535	0.00159255252219737
125	99.8185195922852	-23.4577198028564	-7.14899873733521	-0.00295288790948689	-0.0350956469774246	-0.00295288790948689	0.00321592413820326
126	97.2211227416992	-22.1590213775635	-7.60354280471802	-0.00717365415766835	-0.048407293856144	0.00159255252219737	-0.00327756232582033
127	98.5198211669922	-23.7823944091797	-7.6684775352478	-0.00295288790948689	-0.00814767740666866	0.0149041991680861	-0.00327756232582033
128	96.57177734375	-22.4836959838867	-8.05808639526367	0.000293855206109583	0.0213976856321096	0.011982130818069	0.0106834331527352
129	96.57177734375	-23.1330451965332	-7.47367286682129	-0.00879702530801296	0.0194496400654316	-0.0117190945893526	0.00613799272105098
130	97.870475769043	-23.7823944091797	-7.21393346786499	-0.00684897974133492	0.041852168738842	-0.0730825439095497	-0.00360223650932312
131	97.2211227416992	-24.1070671081543	-7.14899873733521	-0.00555028254166245	0.0499690249562263	-0.0792513489723206	0.00354059832170606
132	95.9224319458008	-23.7823944091797	-7.14899873733521	-0.0136671401560307	0.0272418223321438	-0.023407369852066	0.00548864435404539
133	94.6237335205078	-23.1330451965332	-7.6684775352478	-0.0100957229733467	0.0165275707840919	0.000618529506027699	0.000943203864153475
134	95.273078918457	-22.80837059021	-7.73341274261475	-0.0123684434220195	0.00906006153672934	-0.0104203969240189	0.00126787810586393
135	96.57177734375	-23.7823944091797	-7.14899873733521	-0.0159398596733809	0.0265924744307995	-0.0188619289547205	0.012956153601408
136	97.2211227416992	-23.1330451965332	-7.53860807418823	-0.0159398596733809	0.0288651939481497	-0.0282774847000837	0.0162028968334198
137	97.2211227416992	-24.4317417144775	-7.34380340576172	-0.00879702530801296	0.0158782228827477	0.000618529506027699	0.0126314787194133
138	97.870475769043	-24.7564163208008	-7.53860807418823	-0.00555028254166245	0.00678734155371785	-0.0182125810533762	0.0136055024340749
139	97.2211227416992	-23.1330451965332	-7.9282169342041	-0.00717365415766835	0.0194496400654316	-0.0474332682788372	0.020423661917448
140	97.2211227416992	-23.4577198028564	-7.79834747314453	-0.00749832857400179	0.0515923984348774	-0.0195112787187099	0.0171769186854362
141	97.870475769043	-23.4577198028564	-7.9282169342041	-0.00847235135734081	0.0558131635189056	0.00646266713738441	0.00516396993771195
142	99.8185195922852	-24.7564163208008	-7.4087381362915	0.00191722682211548	0.041852168738842	0.0363327041268349	0.0106834331527352
143	99.1691741943359	-24.1070671081543	-7.34380340576172	-0.0026282137259841	0.0155535480007529	0.0467222817242146	0.00386527273803949
144	99.1691741943359	-23.7823944091797	-7.73341274261475	0.0022419011220336	-3.08191010844894e-05	0.0314625911414623	0.0100340843200684
145	96.57177734375	-23.1330451965332	-8.05808639526367	0.00191722682211548	0.000943203864153475	-0.0208099745213985	0.00321592413820326
146	97.870475769043	-23.7823944091797	-7.9282169342041	-0.00652430532500148	0.0213976856321096	0.0168522447347641	-0.0120437685400248
147	99.8185195922852	-24.4317417144775	-7.21393346786499	0.0022419011220336	0.0123068047687411	0.0548391379415989	-0.00327756232582033
148	99.1691741943359	-24.1070671081543	-7.6684775352478	0.00483929552137852	-0.0191866029053926	0.0395794473588467	-0.00555028254166245
149	97.2211227416992	-23.7823944091797	-7.60354280471802	-0.00132951640989631	-0.00749832857400179	-0.00847235135734081	-0.00684897974133492
150	97.870475769043	-24.4317417144775	-7.9282169342041	0.00386527273803949	-0.000355493422830477	-0.0704851448535919	-0.000355493422830477
151	98.5198211669922	-24.4317417144775	-7.79834747314453	-0.00522560812532902	0.00516396993771195	-0.00879702530801296	-0.0123684434220195
152	99.1691741943359	-24.4317417144775	-7.60354280471802	0.0022419011220336	-0.00197886489331722	0.0142548503354192	-0.00749832857400179
153	97.870475769043	-24.4317417144775	-7.73341274261475	-0.0026282137259841	-0.0133424662053585	0.052891094237566	-0.0191866029053926
154	99.8185195922852	-25.081090927124	-7.73341274261475	-0.00100484199356288	-0.0347709693014622	0.0778910145163536	0.00516396993771195
155	101.117218017578	-25.4057655334473	-7.34380340576172	-0.00555028254166245	-0.032173577696085	0.135683044791222	0.00386527273803949
156	99.8185195922852	-25.081090927124	-7.73341274261475	-0.0026282137259841	-0.028926832601428	0.181462123990059	0.00386527273803949
157	98.5198211669922	-24.4317417144775	-8.12302207946777	-0.000680167751852423	-0.0308748781681061	0.163280352950096	0.000943203864153475
158	100.467864990234	-24.7564163208008	-7.60354280471802	0.00126787810586393	-0.0273034609854221	0.0980208218097687	0.0249691028147936
159	102.415916442871	-25.081090927124	-7.4087381362915	0.00191722682211548	-0.0422384813427925	0.000943203864153475	0.00126787810586393
160	101.766563415527	-24.7564163208008	-7.4087381362915	-0.00295288790948689	-0.043212503194809	0.0152288740500808	-0.00230353930965066
161	101.766563415527	-25.081090927124	-7.34380340576172	-0.00684897974133492	-0.0542514286935329	0.101267568767071	0.00386527273803949
162	99.8185195922852	-25.081090927124	-7.6684775352478	0.00289124972186983	-0.0695111230015755	0.121722050011158	0.00289124972186983
163	99.1691741943359	-24.1070671081543	-7.79834747314453	-0.00425158534198999	-0.0461345724761486	0.0236704051494598	-0.00392691092565656
164	101.766563415527	-24.7564163208008	-7.34380340576172	-0.00782300252467394	-0.0282774847000837	-0.0915889739990234	0.00418994715437293
165	99.8185195922852	-24.7564163208008	-7.53860807418823	-0.00490093370899558	0.00126787810586393	-0.179575711488724	0.000618529506027699
166	101.766563415527	-25.081090927124	-7.27886867523193	-0.00879702530801296	0.0188002903014421	-0.231523618102074	-0.00912170019000769
167	100.467864990234	-24.7564163208008	-7.34380340576172	0.00516396993771195	0.0207483377307653	-0.176328971982002	-0.0182125810533762
168	101.117218017578	-25.4057655334473	-7.47367286682129	0.00451462110504508	0.00483929552137852	-0.0539267547428608	-0.0136671401560307
169	101.766563415527	-24.7564163208008	-7.53860807418823	0.00808603875339031	0.00711201597005129	0.0152288740500808	-0.00782300252467394
170	99.8185195922852	-24.1070671081543	-7.60354280471802	-0.00100484199356288	0.020423661917448	-0.0110697457566857	-0.00555028254166245
171	99.1691741943359	-24.1070671081543	-7.60354280471802	-0.00717365415766835	0.0363327041268349	0.0100340843200684	-0.00457625929266214
172	99.8185195922852	-25.081090927124	-7.34380340576172	0.00646266713738441	0.0353586822748184	0.0272418223321438	-0.0149658378213644
173	101.766563415527	-25.7304401397705	-7.47367286682129	0.0022419011220336	0.0275664981454611	0.0616573020815849	-0.00522560812532902
174	101.766563415527	-25.7304401397705	-7.53860807418823	0.00256657530553639	0.0463976077735424	0.0541897900402546	0.000618529506027699
175	99.8185195922852	-25.081090927124	-7.6684775352478	0.00321592413820326	0.0642546936869621	0.029189869761467	-0.00100484199356288
176	100.467864990234	-25.7304401397705	-7.47367286682129	-0.00684897974133492	-0.0195112787187099	0.00873538758605719	-0.00100484199356288
177	100.467864990234	-25.4057655334473	-7.79834747314453	0.00354059832170606	-0.0831474438309669	-0.00360223650932312	-0.00295288790948689
178	101.117218017578	-25.7304401397705	-7.47367286682129	0.00321592413820326	-0.106199324131012	-0.0107450718060136	0.00289124972186983
179	99.8185195922852	-25.4057655334473	-7.4087381362915	0.000943203864153475	-0.0974331125617027	0.0382807515561581	0.00581331877037883
180	99.8185195922852	-26.3797874450684	-7.47367286682129	-0.00295288790948689	-0.0682124271988869	0.109384424984455	0.000943203864153475
181	99.8185195922852	-24.7564163208008	-7.6684775352478	-0.00360223650932312	-0.0591215454041958	0.127241507172585	-0.00944637414067984
182	99.8185195922852	-25.081090927124	-7.86328220367432	0.00711201597005129	-0.0445111989974976	0.120098672807217	-3.08191010844894e-05
183	101.766563415527	-24.7564163208008	-7.73341274261475	0.00289124972186983	-0.0415891297161579	0.0561378374695778	-0.0026282137259841
184	102.415916442871	-25.7304401397705	-7.21393346786499	0.00451462110504508	-0.0419138073921204	0.00548864435404539	-0.00165419070981443
185	101.766563415527	-25.081090927124	-7.53860807418823	-0.00165419070981443	-0.0383423902094364	0.00321592413820326	0.0113327819854021
186	101.766563415527	-25.081090927124	-7.6684775352478	-0.00197886489331722	-0.0399657599627972	0.0655533894896507	-0.0107450718060136
187	99.1691741943359	-23.7823944091797	-7.9282169342041	0.00581331877037883	-0.017887907102704	0.0902286395430565	-0.0113944197073579
188	99.8185195922852	-24.7564163208008	-7.53860807418823	0.000943203864153475	0.0350340083241463	0.045423585921526	-0.00522560812532902
189	100.467864990234	-24.4317417144775	-7.47367286682129	-0.0026282137259841	0.0389300994575024	-0.107822693884373	-0.00717365415766835
190	101.766563415527	-24.4317417144775	-7.47367286682129	-0.00782300252467394	-0.0133424662053585	-0.148731663823128	-0.00327756232582033
191	101.766563415527	-23.1330451965332	-8.05808639526367	-0.00392691092565656	-0.0445111989974976	-0.0672384053468704	-0.0107450718060136
192	101.766563415527	-24.1070671081543	-7.6684775352478	-0.000680167751852423	-0.0597708933055401	0.0126314787194133	-0.00457625929266214
193	102.415916442871	-24.4317417144775	-7.47367286682129	0.00386527273803949	-0.043212503194809	-0.00457625929266214	-0.0107450718060136
194	101.117218017578	-24.4317417144775	-7.4087381362915	-0.00490093370899558	-0.0448358729481697	-0.0665890574455261	0.00386527273803949
195	101.117218017578	-23.1330451965332	-7.53860807418823	-0.00457625929266214	-0.0110697457566857	-0.166913419961929	0.0100340843200684
196	101.117218017578	-22.80837059021	-7.60354280471802	-0.00847235135734081	0.0327612869441509	-0.294510424137115	-0.00197886489331722
197	101.766563415527	-23.7823944091797	-7.79834747314453	-3.08191010844894e-05	0.0561378374695778	-0.365938782691956	0.00418994715437293
198	101.766563415527	-22.1590213775635	-7.6684775352478	-0.000680167751852423	0.0522417463362217	-0.29223769903183	-0.00100484199356288
199	101.117218017578	-22.4836959838867	-7.08406400680542	0.00289124972186983	0.0421768426895142	-0.112043462693691	-3.08191010844894e-05
200	98.5198211669922	-22.1590213775635	-7.08406400680542	-0.0136671401560307	0.0304885655641556	0.0665274113416672	0.00970941036939621
201	99.1691741943359	-22.4836959838867	-6.88925933837891	-0.00847235135734081	0.0145795252174139	0.221721738576889	-0.00327756232582033
202	100.467864990234	-22.80837059021	-7.47367286682129	-0.00879702530801296	0.0123068047687411	0.29802018404007	0.0194496400654316
203	100.467864990234	-23.4577198028564	-7.34380340576172	-0.0026282137259841	0.0340599827468395	0.307111084461212	0.00386527273803949
204	99.1691741943359	-22.1590213775635	-7.73341274261475	-0.00652430532500148	0.0399041213095188	0.290877372026443	0.0162028968334198
205	101.766563415527	-23.4577198028564	-7.4087381362915	-0.00360223650932312	-0.00197886489331722	0.231461957097054	0.0165275707840919
206	100.467864990234	-22.1590213775635	-7.27886867523193	-0.0100957229733467	-0.0337969474494457	0.226916521787643	0.00613799272105098
207	102.415916442871	-23.4577198028564	-7.08406400680542	-0.00490093370899558	-0.0620436146855354	0.170423194766045	-0.00165419070981443
208	101.117218017578	-21.5096740722656	-7.6684775352478	0.000293855206109583	-0.050680011510849	0.0522417463362217	-0.00197886489331722
209	102.415916442871	-22.4836959838867	-7.60354280471802	-0.00717365415766835	-0.0419138073921204	-0.108147367835045	0.00776136433705688
210	103.714614868164	-22.80837059021	-7.4087381362915	-0.0110697457566857	-0.0503553375601768	-0.188017249107361	-3.08191010844894e-05
211	103.714614868164	-22.80837059021	-7.27886867523193	-0.00197886489331722	-0.105225294828415	-0.140939474105835	-0.000355493422830477
212	105.013305664063	-23.1330451965332	-7.27886867523193	-0.00132951640989631	-0.179251044988632	-0.0198359526693821	-0.00684897974133492
213	103.06526184082	-22.4836959838867	-7.14899873733521	0.0100340843200684	-0.161393955349922	0.0538651160895824	-0.00295288790948689
214	102.415916442871	-21.1849994659424	-7.53860807418823	0.00548864435404539	0.00743668992072344	-0.0600955672562122	0.0162028968334198
215	104.363960266113	-22.4836959838867	-7.4087381362915	0.000618529506027699	0.110358446836472	-0.240614488720894	0.00776136433705688
216	105.013305664063	-22.1590213775635	-7.99315214157104	-0.00749832857400179	0.0694494843482971	-0.308471441268921	0.0136055024340749
217	105.013305664063	-22.4836959838867	-7.60354280471802	-0.00165419070981443	0.0132808275520802	-0.245809286832809	0.00548864435404539
218	106.312004089355	-22.4836959838867	-7.53860807418823	0.00451462110504508	0.0162028968334198	-0.167887449264526	0.00191722682211548
219	105.013305664063	-21.5096740722656	-7.47367286682129	0.00321592413820326	0.0489950031042099	-0.0523033849895	0.0145795252174139
220	106.961357116699	-21.1849994659424	-8.05808639526367	0.00548864435404539	0.086981900036335	0.0278911720961332	0.0145795252174139
221	105.662658691406	-21.8343467712402	-7.99315214157104	0.00613799272105098	0.0834104791283607	0.093475379049778	0.00646266713738441
222	106.312004089355	-22.1590213775635	-7.60354280471802	-0.00327756232582033	0.0262678004801273	0.137955769896507	0.0123068047687411
223	105.013305664063	-21.8343467712402	-7.60354280471802	-0.00652430532500148	0.0710728541016579	0.160682961344719	-0.000680167751852423
224	105.013305664063	-21.1849994659424	-7.60354280471802	-0.000355493422830477	0.0642546936869621	0.225293144583702	0.00678734155371785
225	105.013305664063	-20.5356502532959	-7.53860807418823	-0.00230353930965066	0.0113327819854021	0.298344880342484	0.00256657530553639
226	105.013305664063	-21.1849994659424	-7.86328220367432	0.00321592413820326	-0.0828227698802948	0.21003346145153	-0.00165419070981443
227	107.610702514648	-21.8343467712402	-7.60354280471802	-0.00230353930965066	-0.0776279792189598	0.0116574559360743	-0.0146411629393697
228	106.961357116699	-21.5096740722656	-7.73341274261475	0.00418994715437293	-0.0363943427801132	-0.0399657599627972	0.00159255252219737
229	105.013305664063	-20.5356502532959	-7.14899873733521	-0.00392691092565656	-0.0204853005707264	0.13990381360054	-0.00944637414067984
230	105.013305664063	-20.2109756469727	-6.75938940048218	0.0100340843200684	-0.0256800893694162	0.250617742538452	0.00191722682211548
231	106.312004089355	-20.5356502532959	-6.75938940048218	-0.00295288790948689	-0.00944637414067984	0.236332073807716	-0.00944637414067984
232	105.013305664063	-20.5356502532959	-7.60354280471802	0.00126787810586393	0.013930176384747	0.124319441616535	-0.00977104809135199
233	105.662658691406	-20.5356502532959	-7.21393346786499	0.000293855206109583	0.0382807515561581	0.07139752805233	-0.0169138833880424
234	108.260055541992	-21.1849994659424	-7.01912927627563	0.00418994715437293	0.0548391379415989	-0.147108286619186	-0.00230353930965066
235	107.610702514648	-21.5096740722656	-7.21393346786499	0.000293855206109583	0.00191722682211548	-0.251328736543655	-0.00457625929266214
236	108.260055541992	-21.1849994659424	-7.14899873733521	-0.00295288790948689	-0.077952653169632	-0.248081997036934	-0.00295288790948689
237	106.961357116699	-20.2109756469727	-7.53860807418823	-0.00619963090866804	-0.150030359625816	-0.185744524002075	-0.00587495695799589
238	107.610702514648	-20.5356502532959	-7.6684775352478	0.000618529506027699	-0.140290126204491	-0.144835561513901	-0.00782300252467394
239	108.909400939941	-21.1849994659424	-7.73341274261475	-0.00392691092565656	-0.0337969474494457	-0.262692362070084	0.0188002903014421
240	108.260055541992	-20.5356502532959	-7.47367286682129	0.00548864435404539	0.0386054255068302	-0.325354486703873	0.00711201597005129
241	108.909400939941	-21.5096740722656	-7.14899873733521	-0.00132951640989631	0.00581331877037883	-0.177627667784691	0.00841071270406246
242	108.909400939941	-20.8603248596191	-7.34380340576172	-3.08191010844894e-05	-0.00132951640989631	-0.0337969474494457	0.00711201597005129
243	108.260055541992	-19.5616283416748	-7.73341274261475	0.00159255252219737	0.0509430468082428	-0.0191866029053926	0.00548864435404539
244	108.260055541992	-20.8603248596191	-7.86328220367432	0.000293855206109583	0.0967221260070801	-0.0734072178602219	0.0149041991680861
245	108.909400939941	-21.1849994659424	-7.86328220367432	0.000293855206109583	0.0463976077735424	-0.0821734219789505	0.0116574559360743
246	108.909400939941	-20.8603248596191	-7.6684775352478	-0.00652430532500148	-0.0549007803201675	0.0619819760322571	0.01100810803473
247	107.610702514648	-19.8863010406494	-7.60354280471802	-0.00295288790948689	-0.00977104809135199	0.146721974015236	0.00711201597005129
248	108.909400939941	-20.5356502532959	-7.08406400680542	0.0022419011220336	0.0675014406442642	0.0688001364469528	0.00418994715437293
249	106.961357116699	-19.5616283416748	-7.73341274261475	-0.00425158534198999	0.197046488523483	0.0103587592020631	0.0132808275520802
250	106.961357116699	-19.5616283416748	-7.9282169342041	-0.00555028254166245	0.199319213628769	0.0236704051494598	0.0123068047687411
251	108.260055541992	-19.5616283416748	-7.73341274261475	-0.00327756232582033	0.112306490540504	0.0386054255068302	0.013930176384747
252	108.909400939941	-19.2369537353516	-7.47367286682129	-0.00360223650932312	0.0967221260070801	0.00743668992072344	0.00808603875339031
253	108.260055541992	-18.9122791290283	-7.60354280471802	0.000943203864153475	0.0525664202868938	0.0795143842697144	0.00354059832170606
254	108.909400939941	-18.5876045227051	-7.6684775352478	0.00873538758605719	0.0350340083241463	0.111332468688488	0.0145795252174139
255	110.857444763184	-19.2369537353516	-7.6684775352478	-0.00490093370899558	0.0330859608948231	0.0561378374695778	0.0132808275520802
256	108.909400939941	-19.2369537353516	-7.73341274261475	-0.00490093370899558	0.0684754624962807	-0.0204853005707264	0.0168522447347641
257	111.506797790527	-18.9122791290283	-7.34380340576172	-0.00652430532500148	-0.00977104809135199	0.0649040415883064	0.0132808275520802
258	110.208099365234	-18.2629299163818	-7.79834747314453	0.01100810803473	-0.0149658378213644	0.164579063653946	0.0100340843200684
259	108.909400939941	-17.2889080047607	-7.6684775352478	0.0207483377307653	-0.0571734979748726	0.0925013571977615	0.0168522447347641
260	110.208099365234	-17.6135807037354	-7.47367286682129	-0.00457625929266214	-0.0211346503347158	-0.0860695168375969	0.0191249661147594
261	110.857444763184	-18.2629299163818	-7.73341274261475	-0.00782300252467394	-0.00814767740666866	-0.209121078252792	0.0220470335334539
262	112.156143188477	-18.9122791290283	-7.47367286682129	-0.00392691092565656	0.0243197549134493	-0.116264224052429	0.0132808275520802
263	110.208099365234	-16.9642333984375	-7.53860807418823	-0.00165419070981443	0.0321119390428066	-0.00327756232582033	0.0142548503354192
264	109.558746337891	-17.9382553100586	-7.53860807418823	-0.00457625929266214	0.00613799272105098	0.0226963832974434	0.0226963832974434
265	110.857444763184	-16.6395587921143	-7.34380340576172	0.00743668992072344	0.110033772885799	-0.00749832857400179	0.0181509424000978
266	111.506797790527	-18.2629299163818	-7.27886867523193	-0.00587495695799589	0.133085653185844	0.0165275707840919	0.01847561635077
267	110.208099365234	-16.6395587921143	-7.9282169342041	-0.00847235135734081	0.124968789517879	-0.0750305876135826	0.0259431265294552
268	110.208099365234	-17.9382553100586	-7.6684775352478	-0.00392691092565656	0.0899039655923843	-0.210744455456734	0.0275664981454611
269	110.857444763184	-18.2629299163818	-7.27886867523193	-0.0146411629393697	0.0158782228827477	-0.0831474438309669	0.0301638916134834
270	111.506797790527	-18.2629299163818	-7.4087381362915	-0.00977104809135199	-0.0315242260694504	0.0197743140161037	0.0265924744307995
271	112.156143188477	-18.2629299163818	-7.27886867523193	-0.0026282137259841	-0.108472041785717	0.0655533894896507	0.0230210572481155
272	113.45484161377	-18.2629299163818	-7.60354280471802	-0.000355493422830477	-0.198406830430031	0.0996441915631294	0.0113327819854021
273	111.506797790527	-16.9642333984375	-7.9282169342041	-0.00132951640989631	-0.204900309443474	0.0678261145949364	0.0230210572481155
274	111.506797790527	-17.2889080047607	-7.86328220367432	-0.00457625929266214	-0.203601613640785	-0.00132951640989631	0.0191249661147594
275	115.402885437012	-17.6135807037354	-7.60354280471802	-0.00749832857400179	-0.197757482528687	0.049319677054882	0.0265924744307995
276	115.402885437012	-17.9382553100586	-7.47367286682129	0.00126787810586393	-0.140290126204491	-0.0308748781681061	0.0162028968334198
277	115.402885437012	-16.9642333984375	-7.53860807418823	0.000618529506027699	-0.120484992861748	-0.0837967917323112	0.0197743140161037
278	114.753540039063	-16.6395587921143	-7.79834747314453	-0.0100957229733467	-0.0909396260976791	0.0613326244056225	0.0282158460468054
279	118.649627685547	-17.9382553100586	-7.47367286682129	0.00159255252219737	-0.0691864490509033	0.251591771841049	0.0272418223321438
280	118.000282287598	-17.9382553100586	-7.34380340576172	0.00159255252219737	-0.055874802172184	0.290228009223938	0.0265924744307995
281	118.649627685547	-17.9382553100586	-7.4087381362915	0.00678734155371785	0.049319677054882	0.247695684432983	0.0334106348454952
282	118.000282287598	-17.9382553100586	-7.34380340576172	-0.000355493422830477	0.049319677054882	0.197046488523483	0.0285405199974775
283	118.000282287598	-16.9642333984375	-7.14899873733521	0.00548864435404539	0.07139752805233	0.1697738468647	0.0392547734081745
284	118.000282287598	-16.6395587921143	-7.79834747314453	-0.00587495695799589	0.175942659378052	0.121722050011158	0.0360080301761627
285	119.298980712891	-17.9382553100586	-7.4087381362915	0.00126787810586393	0.172046571969986	0.0175015944987535	0.0360080301761627
286	118.000282287598	-16.6395587921143	-7.73341274261475	0.0022419011220336	0.131786957383156	-0.143212199211121	0.0272418223321438
287	119.298980712891	-17.9382553100586	-7.47367286682129	-0.00327756232582033	0.17269591987133	-0.256523549556732	0.0269171483814716
288	118.649627685547	-15.9902095794678	-7.47367286682129	0.00808603875339031	0.268150150775909	-0.286718249320984	0.0324366129934788
289	119.298980712891	-16.6395587921143	-7.9282169342041	0.01100810803473	0.271396905183792	-0.295809119939804	0.0444495603442192
290	119.298980712891	-15.9902095794678	-7.86328220367432	0.00516396993771195	0.194124415516853	-0.184445828199387	0.0386054255068302
291	120.597679138184	-16.6395587921143	-7.86328220367432	-0.0026282137259841	0.13698174059391	-0.186069205403328	0.0343846566975117
292	121.247024536133	-15.9902095794678	-7.73341274261475	-0.0026282137259841	0.13405966758728	-0.234445676207542	0.0337353087961674
293	120.597679138184	-16.6395587921143	-7.6684775352478	0.00581331877037883	0.0957481041550636	-0.210744455456734	0.0337353087961674
294	123.195068359375	-17.6135807037354	-7.34380340576172	0.0252937767654657	-0.000355493422830477	-0.152627751231194	0.0467222817242146
295	120.597679138184	-16.9642333984375	-7.73341274261475	0.0123068047687411	-0.109121389687061	-0.0175632312893867	0.0489950031042099
296	121.896369934082	-15.9902095794678	-7.86328220367432	0.00386527273803949	-0.219835340976715	0.112306490540504	0.0428261905908585
297	123.844421386719	-16.6395587921143	-7.73341274261475	0.000293855206109583	-0.225679472088814	0.252241104841232	0.0463976077735424
298	125.143119812012	-16.314884185791	-7.73341274261475	0.00581331877037883	-0.142562851309776	0.279838442802429	0.0428261905908585
299	123.195068359375	-15.3408613204956	-7.53860807418823	0.00906006153672934	-0.109446063637733	0.294773459434509	0.0532157681882381
300	123.844421386719	-15.6655359268188	-7.27886867523193	0.00613799272105098	-0.0597708933055401	0.374318659305573	0.0460729338228703
301	123.195068359375	-15.6655359268188	-7.6684775352478	0.00970941036939621	-0.0454852245748043	0.371721267700195	0.0438002124428749
302	124.493766784668	-15.3408613204956	-7.79834747314453	0.00386527273803949	-0.00295288790948689	0.222695752978325	0.041852168738842
303	125.792465209961	-15.6655359268188	-7.73341274261475	0.00191722682211548	0.0376313999295235	0.105813004076481	0.0421768426895142
304	127.091163635254	-16.6395587921143	-7.27886867523193	0.00451462110504508	0.052891094237566	-0.068537101149559	0.0392547734081745
305	126.44181060791	-14.6915130615234	-7.4087381362915	-0.00360223650932312	-0.0266541130840778	-0.289640307426453	0.0285405199974775
306	128.389862060547	-15.0161867141724	-7.27886867523193	-0.00197886489331722	-0.0237320438027382	-0.489639729261398	0.0220470335334539
307	125.792465209961	-15.0161867141724	-7.47367286682129	-0.00295288790948689	0.06393001973629	-0.476003408432007	0.00354059832170606
308	127.091163635254	-15.6655359268188	-7.4087381362915	0.00256657530553639	0.0905533134937286	-0.364964753389359	0.0175015944987535
309	128.389862060547	-14.3668384552002	-7.60354280471802	0.0145795252174139	0.086981900036335	-0.307172745466232	0.0113327819854021
310	128.389862060547	-14.3668384552002	-7.34380340576172	0.000618529506027699	0.154189482331276	-0.338341474533081	0.00159255252219737
311	127.740509033203	-14.3668384552002	-7.6684775352478	0.0106834331527352	0.225293144583702	-0.460743695497513	-0.0136671401560307
312	129.688552856445	-14.6915130615234	-7.6684775352478	0.0126314787194133	0.223994448781013	-0.471782624721527	-0.0143164889886975
313	129.688552856445	-15.3408613204956	-7.79834747314453	0.00516396993771195	0.167176455259323	-0.453925549983978	0.000293855206109583
314	128.389862060547	-14.3668384552002	-7.79834747314453	0.000293855206109583	0.0522417463362217	-0.236393719911575	0.0220470335334539
315	130.337905883789	-14.3668384552002	-7.60354280471802	0.00191722682211548	-0.0250307414680719	-0.0337969474494457	0.0194496400654316
316	130.987258911133	-14.6915130615234	-7.21393346786499	-0.0026282137259841	-0.0130177913233638	0.128215536475182	0.0223717093467712
317	130.337905883789	-13.717490196228	-7.27886867523193	0.00126787810586393	-0.0393164120614529	0.235033378005028	0.0100340843200684
318	132.285949707031	-14.3668384552002	-7.27886867523193	0.01847561635077	-0.116913571953773	0.314578592777252	0.0123068047687411
319	132.935302734375	-13.717490196228	-7.79834747314453	0.0132808275520802	-0.123731732368469	0.341526567935944	0.00418994715437293
320	130.987258911133	-12.4187927246094	-7.6684775352478	0.00581331877037883	-0.0919136479496956	0.323344796895981	-0.00587495695799589
321	130.987258911133	-12.4187927246094	-7.47367286682129	0.00743668992072344	-0.0701604709029198	0.201916605234146	-0.0315242260694504
322	132.285949707031	-11.444769859314	-7.47367286682129	0.0116574559360743	-0.0967837646603584	-0.0497059896588326	-0.0497059896588326
323	132.935302734375	-12.4187927246094	-7.08406400680542	0.0136055024340749	-0.120160318911076	-0.244510591030121	-0.0753552615642548
324	132.285949707031	-11.1200952529907	-7.60354280471802	0.0116574559360743	-0.138666749000549	-0.226328819990158	-0.0760046094655991
325	131.636596679688	-11.1200952529907	-7.60354280471802	0.00711201597005129	-0.105225294828415	-0.148082315921783	-0.100355185568333
326	131.636596679688	-9.82139778137207	-7.73341274261475	0.00743668992072344	-0.127303153276443	0.052891094237566	-0.106199324131012
327	134.233993530273	-11.1200952529907	-7.34380340576172	0.0162028968334198	-0.155874490737915	0.25613722205162	-0.109770737588406
328	132.935302734375	-9.49672412872314	-7.47367286682129	0.0103587592020631	-0.0581475235521793	0.368474513292313	-0.113017484545708
329	132.935302734375	-9.1720495223999	-7.21393346786499	0.0126314787194133	0.0759429708123207	0.433084696531296	-0.105225294828415
330	133.584655761719	-9.1720495223999	-7.79834747314453	-0.0175632312893867	0.134384348988533	0.343474596738815	-0.108796715736389
331	132.285949707031	-9.1720495223999	-7.86328220367432	-0.00555028254166245	0.118150629103184	0.277241051197052	-0.0964590907096863
332	132.285949707031	-8.52270030975342	-7.99315214157104	-0.0126931173726916	0.152890786528587	0.263280034065247	-0.0997058376669884
333	134.883346557617	-9.82139778137207	-7.21393346786499	-0.00977104809135199	0.171721890568733	0.210358127951622	-0.0889915823936462
334	132.935302734375	-9.1720495223999	-7.47367286682129	-0.00749832857400179	0.208410084247589	0.0976961478590965	-0.0769786313176155
335	134.233993530273	-8.84737491607666	-7.34380340576172	-0.02697878703475	0.286656588315964	-0.209121078252792	-0.0717838406562805
336	132.285949707031	-7.54867792129517	-7.73341274261475	-0.0195112787187099	0.247695684432983	-0.635743200778961	-0.0630176365375519
337	133.584655761719	-8.52270030975342	-7.9282169342041	-0.0191866029053926	0.152241438627243	-0.842560827732086	-0.0565241500735283
338	132.935302734375	-7.54867792129517	-7.60354280471802	-0.00717365415766835	0.0778910145163536	-0.630873084068298	-0.0620436146855354
339	130.987258911133	-8.52270030975342	-7.27886867523193	-0.0126931173726916	-0.0165892094373703	-0.350679099559784	-0.063342310488224
340	135.532699584961	-7.87335205078125	-7.21393346786499	-0.0152905117720366	-0.0026282137259841	-0.189640626311302	-0.0519787110388279
341	133.584655761719	-7.54867792129517	-7.08406400680542	-0.0117190945893526	0.0415274947881699	-0.109770737588406	-0.055874802172184
342	136.182037353516	-7.87335205078125	-7.47367286682129	-0.00327756232582033	0.0541897900402546	-0.0266541130840778	-0.0600955672562122
343	134.883346557617	-6.24998044967651	-7.53860807418823	-0.00425158534198999	0.0288651939481497	0.0317872650921345	-0.0519787110388279
344	134.883346557617	-5.92530632019043	-7.6684775352478	-0.0120437685400248	-0.0126931173726916	0.0684754624962807	-0.0474332682788372
345	138.130096435547	-7.22400331497192	-7.34380340576172	-0.00944637414067984	-0.0402904339134693	0.0989948436617851	-0.0445111989974976
346	136.182037353516	-6.24998044967651	-7.73341274261475	-0.00684897974133492	-0.0932123512029648	0.0879559218883514	-0.0513293594121933
347	138.130096435547	-6.89932918548584	-7.08406400680542	-0.0156151866540313	-0.121459014713764	0.0252937767654657	-0.0529527328908443
348	138.779434204102	-6.89932918548584	-7.53860807418823	-0.00327756232582033	-0.116913571953773	-0.0445111989974976	-0.0425631552934647
349	136.831390380859	-5.60063171386719	-7.73341274261475	-0.000680167751852423	-0.129575878381729	-0.0792513489723206	-0.0467839203774929
350	138.130096435547	-5.60063171386719	-7.53860807418823	-0.00425158534198999	-0.135095342993736	-0.0113944197073579	-0.0376930385828018
351	138.130096435547	-5.2759575843811	-7.53860807418823	-0.00684897974133492	-0.160095259547234	0.0165275707840919	-0.055874802172184
352	139.428787231445	-5.92530632019043	-7.4087381362915	0.00159255252219737	-0.137692734599113	0.00418994715437293	-0.0536020807921886
353	140.727478027344	-5.60063171386719	-7.4087381362915	0.00256657530553639	-0.0945110470056534	0.0730208978056908	-0.0480826161801815
354	138.130096435547	-4.95128345489502	-7.79834747314453	0.000618529506027699	-0.0607449151575565	0.0795143842697144	-0.0341216214001179
355	138.779434204102	-4.95128345489502	-7.79834747314453	-0.00749832857400179	0.01847561635077	-0.032173577696085	-0.0480826161801815
356	138.130096435547	-4.30193471908569	-7.73341274261475	-0.0165892094373703	0.0918520092964172	-0.0198359526693821	-0.0552254542708397
357	140.727478027344	-6.24998044967651	-7.73341274261475	-0.00132951640989631	0.0675014406442642	0.0395794473588467	-0.0532774068415165
358	140.727478027344	-5.60063171386719	-7.60354280471802	-0.00100484199356288	0.0421768426895142	0.0236704051494598	-0.0574981719255447
359	140.078140258789	-4.95128345489502	-7.86328220367432	-0.00230353930965066	0.0697741582989693	-0.0376930385828018	-0.0419138073921204
360	138.779434204102	-4.30193471908569	-7.99315214157104	0.00159255252219737	0.0850338488817215	-0.0337969474494457	-0.0409397818148136
361	140.078140258789	-4.30193471908569	-8.12302207946777	-0.00717365415766835	0.158410251140594	-0.0425631552934647	-0.0360696688294411
362	140.078140258789	-4.30193471908569	-8.12302207946777	0.00613799272105098	0.219124346971512	-0.0188619289547205	-0.0370436906814575
363	140.727478027344	-3.97726035118103	-8.05808639526367	0.000618529506027699	0.174643963575363	0.000618529506027699	-0.0276281367987394
364	142.026184082031	-4.62660884857178	-7.6684775352478	-0.00814767740666866	0.0912026613950729	0.0152288740500808	-0.0279528107494116
365	140.078140258789	-4.62660884857178	-7.99315214157104	0.00743668992072344	0.0545144639909267	0.00126787810586393	-0.0386670641601086
366	142.026184082031	-4.62660884857178	-8.05808639526367	-0.00197886489331722	0.0532157681882381	0.00483929552137852	-0.0360696688294411
367	140.727478027344	-4.62660884857178	-7.79834747314453	-0.0026282137259841	0.0577612072229385	0.0233457311987877	-0.0334722734987736
368	142.675521850586	-5.2759575843811	-7.86328220367432	-0.00327756232582033	0.0489950031042099	0.0405534692108631	-0.043212503194809
369	142.675521850586	-5.2759575843811	-7.53860807418823	-0.000680167751852423	0.0246444288641214	0.0636053457856178	-0.0334722734987736
370	142.675521850586	-5.2759575843811	-7.21393346786499	-0.00197886489331722	0.0265924744307995	0.0441248863935471	-0.0412644557654858
371	142.026184082031	-5.2759575843811	-7.53860807418823	-0.000680167751852423	0.0145795252174139	0.0259431265294552	-0.0305502042174339
372	143.974227905273	-5.92530632019043	-7.73341274261475	0.000943203864153475	0.00970941036939621	0.0175015944987535	-0.038017712533474
373	142.026184082031	-5.2759575843811	-7.73341274261475	0.0100340843200684	-0.00619963090866804	0.0408781431615353	-0.0354203209280968
374	142.026184082031	-4.30193471908569	-7.79834747314453	0.00678734155371785	-0.00749832857400179	0.045423585921526	-0.023407369852066
375	143.32487487793	-4.95128345489502	-7.6684775352478	-0.00295288790948689	-0.0162645354866982	0.0392547734081745	-0.021459324285388
376	143.974227905273	-5.92530632019043	-7.01912927627563	0.00938473641872406	-0.0402904339134693	0.0262678004801273	-0.0211346503347158
377	141.376831054688	-4.95128345489502	-7.6684775352478	0.00256657530553639	-0.0698357969522476	0.0395794473588467	-0.0237320438027382
378	143.32487487793	-5.60063171386719	-7.60354280471802	0.00289124972186983	-0.115614876151085	0.0382807515561581	-0.0149658378213644
379	143.32487487793	-5.92530632019043	-7.4087381362915	0.00126787810586393	-0.109121389687061	0.0210730116814375	-0.0100957229733467
380	144.623580932617	-6.24998044967651	-6.75938940048218	0.0103587592020631	-0.114965528249741	-0.000680167751852423	-0.00977104809135199
381	142.675521850586	-5.92530632019043	-6.62951993942261	0.0145795252174139	-0.113017484545708	0.0551638156175613	-0.0107450718060136
382	143.32487487793	-6.57465505599976	-7.21393346786499	0.0106834331527352	-0.100355185568333	0.0801637396216393	-0.0146411629393697
383	143.32487487793	-6.24998044967651	-7.47367286682129	0.0158782228827477	-0.0714591667056084	0.0733455792069435	-0.0143164889886975
384	142.675521850586	-6.24998044967651	-7.6684775352478	0.00841071270406246	-0.0493813157081604	0.0801637396216393	-0.0146411629393697
385	143.974227905273	-7.22400331497192	-7.60354280471802	-0.00490093370899558	-0.0584721975028515	0.107761055231094	-0.0149658378213644
386	143.32487487793	-7.22400331497192	-7.21393346786499	0.0171769186854362	-0.0688617751002312	0.181137442588806	-0.0250307414680719
387	143.32487487793	-6.89932918548584	-7.34380340576172	-0.0159398596733809	-0.0523033849895	0.251916438341141	-0.0302255302667618
388	142.026184082031	-7.54867792129517	-7.47367286682129	0.00711201597005129	-3.08191010844894e-05	0.224968478083611	-0.03444629535079
389	144.623580932617	-9.1720495223999	-7.47367286682129	0.012956153601408	0.0525664202868938	0.121722050011158	-0.0217839982360601
390	143.974227905273	-8.52270030975342	-7.47367286682129	-0.00100484199356288	0.0382807515561581	0.0441248863935471	-0.0237320438027382
391	143.974227905273	-8.52270030975342	-7.53860807418823	-0.0100957229733467	-0.0250307414680719	0.0665274113416672	-0.0282774847000837
392	143.974227905273	-8.84737491607666	-7.4087381362915	-0.000680167751852423	-0.0263294391334057	0.060358602553606	-0.0250307414680719
393	143.32487487793	-7.87335205078125	-7.47367286682129	-0.00295288790948689	-0.0169138833880424	-0.0104203969240189	-0.02697878703475
394	143.974227905273	-7.87335205078125	-7.14899873733521	-0.00782300252467394	0.0100340843200684	-0.0688617751002312	-0.02697878703475
395	144.623580932617	-8.52270030975342	-7.60354280471802	0.00613799272105098	-0.00944637414067984	-0.118212267756462	-0.0256800893694162
396	142.675521850586	-7.87335205078125	-7.47367286682129	-0.00522560812532902	-0.00100484199356288	-0.24288721382618	-0.0273034609854221
397	145.272918701172	-9.1720495223999	-7.79834747314453	-0.000355493422830477	0.0236704051494598	-0.295484453439713	-0.0188619289547205
398	142.675521850586	-8.52270030975342	-7.6684775352478	0.00191722682211548	0.00321592413820326	-0.170809507369995	-0.0217839982360601
399	143.32487487793	-9.1720495223999	-7.34380340576172	0.0207483377307653	0.060358602553606	-0.0880175605416298	-0.0117190945893526
400	143.974227905273	-9.49672412872314	-7.47367286682129	0.00126787810586393	0.0853585228323936	-0.0363943427801132	-0.0185372550040483
401	145.272918701172	-10.7954206466675	-7.34380340576172	0.00873538758605719	0.0243197549134493	-0.0526280589401722	-0.0169138833880424
402	142.675521850586	-8.84737491607666	-7.27886867523193	-0.00814767740666866	0.0246444288641214	-0.0480826161801815	-0.0152905117720366
403	142.675521850586	-9.49672412872314	-7.73341274261475	0.0113327819854021	-0.0026282137259841	-0.0208099745213985	-0.0162645354866982
404	143.32487487793	-11.1200952529907	-7.53860807418823	0.0116574559360743	-0.000680167751852423	0.0210730116814375	-0.00912170019000769
405	144.623580932617	-11.7694435119629	-7.08406400680542	0.0100340843200684	-0.0195112787187099	0.029189869761467	-0.0123684434220195
406	142.026184082031	-10.7954206466675	-7.6684775352478	0.00418994715437293	-0.0350956469774246	0.0447742342948914	-0.017887907102704
407	143.32487487793	-12.4187927246094	-7.34380340576172	0.00289124972186983	-0.0448358729481697	0.0554884895682335	-0.0133424662053585
408	141.376831054688	-11.444769859314	-7.60354280471802	0.00776136433705688	-0.0587968714535236	0.0590599067509174	-0.0182125810533762
409	140.727478027344	-12.7434673309326	-7.47367286682129	0.000293855206109583	-0.0594462193548679	0.0821117833256721	0.00678734155371785
410	140.727478027344	-12.4187927246094	-7.4087381362915	0.00126787810586393	-0.0675630792975426	0.111332468688488	-0.00619963090866804
411	140.727478027344	-13.0681409835815	-7.47367286682129	0.00613799272105098	-0.0536020807921886	0.13990381360054	-0.00392691092565656
412	141.376831054688	-13.0681409835815	-7.60354280471802	0.00646266713738441	-0.0574981719255447	0.143150553107262	-0.00814767740666866
413	141.376831054688	-13.3928155899048	-7.6684775352478	0.000943203864153475	-0.0526280589401722	0.08925461769104	-0.00392691092565656
414	142.026184082031	-15.3408613204956	-7.4087381362915	0.00386527273803949	-0.0474332682788372	0.0600339286029339	0.00159255252219737
415	141.376831054688	-15.0161867141724	-7.21393346786499	0.00191722682211548	-0.0117190945893526	0.0405534692108631	0.000618529506027699
416	142.026184082031	-15.0161867141724	-7.27886867523193	0.0022419011220336	0.0155535480007529	-0.00619963090866804	0.012956153601408
417	143.974227905273	-16.314884185791	-7.86328220367432	-0.00684897974133492	0.00711201597005129	-0.095809742808342	0.00613799272105098
418	145.272918701172	-15.9902095794678	-7.79834747314453	-0.0107450718060136	0.00321592413820326	-0.0902902781963348	0.00483929552137852
419	142.675521850586	-15.6655359268188	-7.01912927627563	0.0113327819854021	0.000293855206109583	-0.0308748781681061	0.0149041991680861
420	143.974227905273	-16.6395587921143	-7.01912927627563	0.00613799272105098	0.00516396993771195	-0.050680011510849	0.0200989879667759
421	143.974227905273	-17.2889080047607	-7.47367286682129	0.00289124972186983	-0.028926832601428	-0.02697878703475	0.0197743140161037
422	145.272918701172	-17.2889080047607	-7.27886867523193	0.00354059832170606	-0.103277251124382	0.0470469556748867	0.0233457311987877
423	144.623580932617	-17.2889080047607	-7.73341274261475	0.0217223595827818	-0.102303229272366	0.107436381280422	0.0223717093467712
424	146.571624755859	-19.2369537353516	-7.4087381362915	0.0116574559360743	-0.105549976229668	0.0736702531576157	0.0252937767654657
425	144.623580932617	-17.9382553100586	-7.47367286682129	0.00776136433705688	-0.132173269987106	0.00289124972186983	0.0200989879667759
426	147.220962524414	-19.8863010406494	-7.34380340576172	0.0113327819854021	-0.174705609679222	0.0665274113416672	0.0149041991680861
427	143.974227905273	-18.2629299163818	-7.21393346786499	0.0103587592020631	-0.208471730351448	0.098670169711113	0.0155535480007529
428	147.220962524414	-20.8603248596191	-6.75938940048218	0.00906006153672934	-0.188991278409958	0.00613799272105098	0.0197743140161037
429	146.571624755859	-20.5356502532959	-7.73341274261475	0.00938473641872406	-0.176004305481911	-0.0256800893694162	0.025618452578783
430	146.571624755859	-20.2109756469727	-7.73341274261475	0.00581331877037883	-0.145484909415245	-0.0750305876135826	0.0194496400654316
431	147.220962524414	-21.1849994659424	-8.18795680999756	0.00516396993771195	-0.106848672032356	-0.00652430532500148	0.0191249661147594
432	147.220962524414	-21.5096740722656	-7.4087381362915	0.00743668992072344	-0.055874802172184	0.110033772885799	0.0149041991680861
433	147.220962524414	-21.8343467712402	-7.34380340576172	0.0191249661147594	0.0438002124428749	0.116851933300495	0.0113327819854021
434	145.922271728516	-20.8603248596191	-7.99315214157104	0.00938473641872406	0.154189482331276	0.0597092546522617	0.0236704051494598
435	147.870315551758	-21.8343467712402	-8.25289154052734	0.0123068047687411	0.219449013471603	-0.0195112787187099	0.0213976856321096
436	147.870315551758	-22.4836959838867	-7.60354280471802	0.00483929552137852	0.208085417747498	0.00678734155371785	0.0265924744307995
437	146.571624755859	-22.1590213775635	-7.73341274261475	0.00841071270406246	0.0850338488817215	0.07431960105896	0.0226963832974434
438	147.870315551758	-23.1330451965332	-7.34380340576172	0.00808603875339031	0.0340599827468395	0.111007794737816	0.0262678004801273
439	147.870315551758	-22.4836959838867	-7.4087381362915	0.000618529506027699	0.0389300994575024	-3.08191010844894e-05	0.0382807515561581
440	147.220962524414	-23.1330451965332	-7.73341274261475	0.00386527273803949	0.0304885655641556	-0.209445759654045	0.0298392176628113
441	147.220962524414	-23.1330451965332	-7.86328220367432	-0.00619963090866804	0.0363327041268349	-0.285419553518295	0.031137915328145
442	146.571624755859	-23.4577198028564	-7.60354280471802	0.000943203864153475	0.0457482598721981	-0.170484840869904	0.0350340083241463
443	147.870315551758	-23.4577198028564	-7.60354280471802	0.00548864435404539	0.0304885655641556	-0.0659397020936012	0.0308132413774729
444	148.519668579102	-24.7564163208008	-7.21393346786499	0.0022419011220336	0.0259431265294552	-0.0240567177534103	0.0373067259788513
445	147.220962524414	-25.081090927124	-7.14899873733521	-0.0026282137259841	0.0502936989068985	0.0330859608948231	0.0395794473588467
446	145.922271728516	-24.4317417144775	-7.86328220367432	-0.00392691092565656	0.102890938520432	0.07431960105896	0.0213976856321096
447	147.870315551758	-26.3797874450684	-7.47367286682129	-0.000355493422830477	0.178215384483337	0.107761055231094	0.0243197549134493
448	146.571624755859	-25.081090927124	-7.53860807418823	-0.00165419070981443	0.192825719714165	0.131786957383156	0.0298392176628113
449	145.922271728516	-26.3797874450684	-7.53860807418823	-0.00165419070981443	0.0623066499829292	0.137306407094002	0.0321119390428066
450	146.571624755859	-26.3797874450684	-6.88925933837891	-0.00555028254166245	0.0100340843200684	0.0808130875229836	0.0347093306481838
451	145.922271728516	-26.7044620513916	-6.82432460784912	0.00289124972186983	-0.02697878703475	-0.0568488240242004	0.031137915328145
452	147.870315551758	-28.3278331756592	-7.53860807418823	-0.00619963090866804	-0.072757862508297	-0.068537101149559	0.0265924744307995
453	147.870315551758	-28.6525077819824	-7.27886867523193	0.00354059832170606	-0.116588898003101	-0.0448358729481697	0.0330859608948231
454	147.220962524414	-28.3278331756592	-7.6684775352478	-0.000355493422830477	-0.0841214656829834	-0.0938616991043091	0.0434755384922028
455	149.169021606445	-28.9771823883057	-7.27886867523193	0.0022419011220336	-0.00717365415766835	-0.0954850688576698	0.036657378077507
456	149.169021606445	-28.9771823883057	-7.08406400680542	0.00289124972186983	0.013930176384747	-0.0389917381107807	0.0317872650921345
457	147.220962524414	-28.0031604766846	-7.60354280471802	0.00581331877037883	0.0136055024340749	0.0392547734081745	0.0343846566975117
458	148.519668579102	-28.9771823883057	-7.53860807418823	0.00126787810586393	0.00646266713738441	0.0123068047687411	0.0288651939481497
459	147.220962524414	-28.6525077819824	-7.53860807418823	0.00906006153672934	0.0623066499829292	-0.0461345724761486	0.0480209775269032
460	147.220962524414	-28.0031604766846	-7.60354280471802	-0.00230353930965066	0.105813004076481	-0.137368053197861	0.0509430468082428
461	146.571624755859	-27.6784858703613	-7.79834747314453	-0.00165419070981443	0.0450989119708538	-0.170160159468651	0.0392547734081745
462	147.870315551758	-28.0031604766846	-7.27886867523193	-0.0217839982360601	0.0301638916134834	-0.135744690895081	0.040228795260191
463	146.571624755859	-27.6784858703613	-7.73341274261475	0.0022419011220336	0.0210730116814375	-0.00814767740666866	0.0386054255068302
464	149.818359375	-28.0031604766846	-7.6684775352478	-0.0204853005707264	0.0655533894896507	0.0126314787194133	0.0392547734081745
465	149.169021606445	-28.0031604766846	-7.34380340576172	-0.00652430532500148	0.0759429708123207	0.00743668992072344	0.0421768426895142
466	147.220962524414	-27.6784858703613	-7.47367286682129	-0.00587495695799589	0.116202585399151	-0.00490093370899558	0.0171769186854362
467	148.519668579102	-28.0031604766846	-7.21393346786499	-0.0139918150380254	0.10418963432312	0.00873538758605719	0.0340599827468395
468	149.169021606445	-28.3278331756592	-7.08406400680542	-0.0136671401560307	0.0678261145949364	0.0340599827468395	0.0330859608948231
469	147.220962524414	-28.6525077819824	-7.47367286682129	-0.00782300252467394	0.0584105588495731	0.0808130875229836	0.0324366129934788
470	147.220962524414	-28.6525077819824	-7.60354280471802	-0.0195112787187099	0.0145795252174139	0.150293380022049	0.0379560738801956
471	147.220962524414	-28.9771823883057	-7.34380340576172	-0.0126931173726916	-0.00327756232582033	0.173669934272766	0.0425015166401863
472	145.922271728516	-27.6784858703613	-7.4087381362915	-0.0165892094373703	-0.0568488240242004	0.160033613443375	0.0379560738801956
473	145.922271728516	-27.6784858703613	-7.4087381362915	-0.0130177913233638	-0.095809742808342	0.158085569739342	0.0353586822748184
474	144.623580932617	-27.6784858703613	-7.6684775352478	-0.0117190945893526	-0.150030359625816	0.150293380022049	0.0467222817242146
475	146.571624755859	-28.9771823883057	-7.99315214157104	-0.0191866029053926	-0.161069288849831	0.11165714263916	0.041852168738842
476	145.272918701172	-28.6525077819824	-7.34380340576172	-0.0188619289547205	-0.171783536672592	0.119773998856544	0.0457482598721981
477	147.220962524414	-28.6525077819824	-7.34380340576172	-0.0198359526693821	-0.194510743021965	0.155488178133965	0.0447742342948914
478	143.974227905273	-27.3538112640381	-7.53860807418823	-0.0130177913233638	-0.201328903436661	0.0707481801509857	0.0343846566975117
479	146.571624755859	-27.6784858703613	-7.53860807418823	-0.0156151866540313	-0.200679555535316	-0.0230826959013939	0.0535404421389103
480	146.571624755859	-27.3538112640381	-7.4087381362915	-0.0162645354866982	-0.122757710516453	0.0700988322496414	0.0412028171122074
481	147.220962524414	-27.3538112640381	-7.73341274261475	-0.0146411629393697	-0.0500306636095047	0.158085569739342	0.0473716296255589
482	147.220962524414	-26.7044620513916	-7.79834747314453	-0.0130177913233638	-0.048407293856144	0.138929784297943	0.0347093306481838
483	150.467712402344	-28.0031604766846	-7.86328220367432	-0.0104203969240189	0.00873538758605719	0.119773998856544	0.0356833562254906
484	149.818359375	-28.3278331756592	-7.27886867523193	-0.00912170019000769	0.115877911448479	-0.0393164120614529	0.0288651939481497
485	151.117065429688	-28.3278331756592	-6.95419406890869	-0.0133424662053585	0.209708780050278	-0.289640307426453	0.0298392176628113
486	148.519668579102	-27.0291366577148	-7.4087381362915	-0.0188619289547205	0.277565717697144	-0.47665274143219	0.0175015944987535
487	149.818359375	-27.0291366577148	-7.9282169342041	-0.0143164889886975	0.264903426170349	-0.504574716091156	0.0142548503354192
488	147.220962524414	-26.0551147460938	-7.9282169342041	-0.0152905117720366	0.185358211398125	-0.337367445230484	0.0106834331527352
489	150.467712402344	-27.3538112640381	-7.34380340576172	-0.0107450718060136	0.191527023911476	-0.244835257530212	0.0142548503354192
490	149.818359375	-27.0291366577148	-7.34380340576172	-0.0117190945893526	0.169124498963356	-0.245159938931465	0.0100340843200684
491	149.169021606445	-27.0291366577148	-7.08406400680542	-0.0117190945893526	0.0606832765042782	-0.220809355378151	0.00841071270406246
492	149.169021606445	-26.3797874450684	-7.6684775352478	-0.00295288790948689	0.0223717093467712	-0.147108286619186	0.00159255252219737
493	148.519668579102	-27.0291366577148	-7.53860807418823	-0.00814767740666866	0.013930176384747	-0.0311995539814234	0.00678734155371785
494	147.220962524414	-25.7304401397705	-7.86328220367432	-0.0026282137259841	0.101916916668415	0.045423585921526	-0.000680167751852423
495	149.169021606445	-26.7044620513916	-7.53860807418823	-0.0110697457566857	0.143475219607353	0.0665274113416672	0.00191722682211548
496	148.519668579102	-25.4057655334473	-7.73341274261475	-0.00652430532500148	0.0804884135723114	0.0480209775269032	0.00256657530553639
497	148.519668579102	-26.3797874450684	-7.21393346786499	-0.0162645354866982	0.0295145437121391	0.0795143842697144	0.00970941036939621
498	149.169021606445	-26.0551147460938	-7.86328220367432	-0.00619963090866804	-0.00587495695799589	0.0707481801509857	-0.00490093370899558
499	147.220962524414	-25.081090927124	-7.99315214157104	-0.00782300252467394	-0.0428878292441368	0.0746442750096321	0.0106834331527352
500	148.519668579102	-24.7564163208008	-7.86328220367432	-0.0100957229733467	-0.0536020807921886	0.0879559218883514	0.00776136433705688
501	146.571624755859	-24.1070671081543	-7.73341274261475	-0.0182125810533762	-0.0837967917323112	0.0856831967830658	0.00776136433705688
502	148.519668579102	-24.4317417144775	-7.4087381362915	-0.0165892094373703	-0.10295257717371	0.0879559218883514	0.000293855206109583
503	147.870315551758	-25.081090927124	-7.21393346786499	-0.00879702530801296	-0.119510971009731	0.0960727781057358	0.00483929552137852
504	147.870315551758	-23.7823944091797	-7.79834747314453	-0.0143164889886975	-0.109121389687061	0.0830858051776886	-0.00619963090866804
505	147.220962524414	-23.7823944091797	-7.53860807418823	-0.0182125810533762	-0.0844461396336555	0.0730208978056908	-0.0156151866540313
506	147.220962524414	-24.1070671081543	-7.47367286682129	-0.0146411629393697	-0.0753552615642548	0.0233457311987877	0.000293855206109583
507	147.220962524414	-24.4317417144775	-7.27886867523193	-0.0113944197073579	-0.0652903541922569	-0.021459324285388	-0.0175632312893867
508	146.571624755859	-24.1070671081543	-7.34380340576172	-0.0136671401560307	-0.0130177913233638	-0.0643163323402405	-0.00587495695799589
509	145.922271728516	-23.1330451965332	-7.47367286682129	-0.0139918150380254	0.0223717093467712	-0.0750305876135826	-0.00652430532500148
510	146.571624755859	-24.7564163208008	-7.34380340576172	-0.0136671401560307	0.0262678004801273	-0.0691864490509033	-0.00165419070981443
511	147.220962524414	-24.1070671081543	-7.47367286682129	-0.0136671401560307	0.0126314787194133	0.00516396993771195	-0.0221086721867323
512	145.922271728516	-23.7823944091797	-7.53860807418823	-0.00360223650932312	-0.0260047651827335	0.0772416666150093	-0.0133424662053585
513	145.272918701172	-23.1330451965332	-7.79834747314453	-0.00684897974133492	-0.0406151078641415	0.0756182968616486	-0.0237320438027382
514	145.922271728516	-23.4577198028564	-7.60354280471802	-0.00619963090866804	-0.0324982516467571	0.0834104791283607	-0.00879702530801296
515	145.922271728516	-24.4317417144775	-7.21393346786499	-0.00912170019000769	-0.0253554154187441	0.117825955152512	-0.0123684434220195
516	145.922271728516	-23.7823944091797	-7.60354280471802	-0.0123684434220195	0.0126314787194133	0.0950987562537193	-0.0217839982360601
517	143.974227905273	-23.4577198028564	-7.73341274261475	0.00256657530553639	0.00191722682211548	0.0775663405656815	-0.0175632312893867
518	145.922271728516	-24.1070671081543	-7.6684775352478	-0.00230353930965066	-0.0282774847000837	0.0811377614736557	-0.0250307414680719
519	145.922271728516	-24.1070671081543	-7.53860807418823	-0.00457625929266214	-0.0175632312893867	0.0100340843200684	-0.0230826959013939
520	145.272918701172	-24.1070671081543	-7.08406400680542	-0.0159398596733809	0.0246444288641214	-0.0795760303735733	-0.0139918150380254
521	145.922271728516	-24.1070671081543	-7.47367286682129	-0.00879702530801296	0.0571118593215942	-0.11334215849638	-0.0126931173726916
522	145.272918701172	-24.1070671081543	-7.47367286682129	-0.00652430532500148	-0.0126931173726916	-0.197108134627342	-0.0198359526693821
523	144.623580932617	-24.1070671081543	-7.53860807418823	-0.00490093370899558	-0.0545761026442051	-0.128601849079132	-0.0169138833880424
524	142.675521850586	-23.1330451965332	-7.53860807418823	-0.00392691092565656	-0.0708098188042641	0.0444495603442192	-0.023407369852066
525	144.623580932617	-23.7823944091797	-7.53860807418823	0.000618529506027699	-0.0510046854615211	0.15191675722599	-0.0282774847000837
526	145.272918701172	-23.1330451965332	-7.4087381362915	-0.00490093370899558	-0.0565241500735283	0.205812692642212	-0.0419138073921204
527	144.623580932617	-23.1330451965332	-7.34380340576172	-0.0026282137259841	-0.0850954875349998	0.182760819792747	-0.0448358729481697
528	144.623580932617	-23.4577198028564	-6.82432460784912	-0.0110697457566857	-0.120484992861748	0.16392970085144	-0.0412644557654858
529	142.675521850586	-22.80837059021	-7.08406400680542	-0.00912170019000769	-0.112043462693691	0.120423346757889	-0.038017712533474
530	143.32487487793	-22.4836959838867	-7.6684775352478	-0.00912170019000769	-0.0639916583895683	0.0730208978056908	-0.0334722734987736
531	142.675521850586	-22.80837059021	-7.34380340576172	-0.00490093370899558	-0.0311995539814234	-0.0113944197073579	-0.0458098985254765
532	142.026184082031	-22.1590213775635	-7.27886867523193	-0.00684897974133492	-0.0688617751002312	-0.0165892094373703	-0.0451605506241322
533	143.32487487793	-22.1590213775635	-7.47367286682129	-0.00717365415766835	-0.101653881371021	-0.0734072178602219	-0.0399657599627972
534	143.974227905273	-23.4577198028564	-7.53860807418823	-0.00879702530801296	-0.0704851448535919	-0.138991430401802	-0.0497059896588326
535	141.376831054688	-22.1590213775635	-7.4087381362915	0.00126787810586393	-0.0893162563443184	-0.139965444803238	-0.0435371771454811
536	143.974227905273	-23.4577198028564	-7.34380340576172	-0.000680167751852423	-0.0850954875349998	-0.163341999053955	-0.0464592464268208
537	141.376831054688	-21.5096740722656	-7.73341274261475	-0.00132951640989631	-0.0523033849895	-0.149056330323219	-0.0445111989974976
538	142.026184082031	-22.1590213775635	-7.6684775352478	0.00126787810586393	-0.0204853005707264	-0.0464592464268208	-0.0393164120614529
539	142.026184082031	-22.80837059021	-7.6684775352478	-0.00490093370899558	0.0613326244056225	0.00581331877037883	-0.0360696688294411
540	143.32487487793	-22.80837059021	-7.6684775352478	-0.00912170019000769	0.12659215927124	0.0356833562254906	-0.0402904339134693
541	142.026184082031	-22.4836959838867	-7.6684775352478	0.000293855206109583	0.103215612471104	0.00126787810586393	-0.0428878292441368
542	142.675521850586	-21.5096740722656	-7.73341274261475	-3.08191010844894e-05	0.0918520092964172	0.00646266713738441	-0.0402904339134693
543	140.078140258789	-20.8603248596191	-7.86328220367432	0.00126787810586393	0.0545144639909267	0.0675014406442642	-0.0399657599627972
544	142.026184082031	-22.4836959838867	-7.34380340576172	0.00321592413820326	0.0850338488817215	0.0785403624176979	-0.039641086012125
545	142.675521850586	-22.4836959838867	-7.6684775352478	-0.00100484199356288	0.116202585399151	0.0720468759536743	-0.0402904339134693
546	141.376831054688	-22.80837059021	-7.6684775352478	-0.00165419070981443	0.120748028159142	-0.032173577696085	-0.0435371771454811
547	139.428787231445	-21.1849994659424	-7.86328220367432	0.00646266713738441	0.136007711291313	-0.263017028570175	-0.0428878292441368
548	140.727478027344	-22.4836959838867	-7.4087381362915	-0.000355493422830477	0.111332468688488	-0.295159786939621	-0.039641086012125
549	140.727478027344	-22.4836959838867	-7.47367286682129	-0.000680167751852423	0.0447742342948914	-0.129900544881821	-0.0480826161801815
550	140.078140258789	-21.5096740722656	-7.53860807418823	-0.00100484199356288	0.0460729338228703	-0.0399657599627972	-0.0409397818148136
551	138.130096435547	-21.5096740722656	-7.99315214157104	-0.00944637414067984	0.0759429708123207	0.0171769186854362	-0.0389917381107807
552	140.078140258789	-22.4836959838867	-7.60354280471802	-0.00717365415766835	0.0457482598721981	0.0188002903014421	-0.0409397818148136
553	140.078140258789	-22.80837059021	-7.4087381362915	0.00451462110504508	0.0350340083241463	0.0876312479376793	-0.0399657599627972
554	138.130096435547	-22.80837059021	-7.21393346786499	-0.00425158534198999	-0.0354203209280968	0.098670169711113	-0.02697878703475
555	138.130096435547	-22.1590213775635	-7.21393346786499	0.00386527273803949	-0.0711344927549362	0.0980208218097687	-0.0279528107494116
556	138.130096435547	-21.5096740722656	-7.47367286682129	0.0217223595827818	-0.0763292834162712	0.0931507050991058	-0.0253554154187441
557	140.727478027344	-23.4577198028564	-7.60354280471802	0.0116574559360743	-0.0850954875349998	0.098670169711113	-0.0201606266200542
558	138.779434204102	-21.8343467712402	-7.6684775352478	0.0142548503354192	-0.103926599025726	0.124968789517879	-0.0175632312893867
559	140.727478027344	-22.80837059021	-7.60354280471802	0.0123068047687411	-0.0831474438309669	0.122371397912502	-0.0204853005707264
560	139.428787231445	-22.80837059021	-7.4087381362915	0.0136055024340749	-0.0315242260694504	0.0697741582989693	-0.0123684434220195
561	139.428787231445	-22.80837059021	-7.27886867523193	-0.00100484199356288	0.0431508645415306	-0.0500306636095047	-0.0159398596733809
562	139.428787231445	-22.4836959838867	-7.60354280471802	-0.000355493422830477	0.0752936229109764	-0.147432953119278	-0.0169138833880424
563	141.376831054688	-23.7823944091797	-7.47367286682129	-0.00327756232582033	0.0486703291535378	-0.127952501177788	-0.00847235135734081
564	139.428787231445	-23.4577198028564	-7.86328220367432	0.00354059832170606	-0.0195112787187099	-0.0730825439095497	-0.00879702530801296
565	142.026184082031	-25.081090927124	-7.47367286682129	-0.000680167751852423	-0.023407369852066	-0.0656150281429291	-0.00295288790948689
566	140.078140258789	-24.4317417144775	-7.21393346786499	0.00256657530553639	0.0610079504549503	-0.0987318083643913	-0.0107450718060136
567	142.026184082031	-25.081090927124	-7.47367286682129	0.00126787810586393	0.0506183728575706	-0.128926530480385	-0.0120437685400248
568	139.428787231445	-24.1070671081543	-7.73341274261475	0.00386527273803949	0.0327612869441509	-0.142887517809868	-0.00912170019000769
569	140.727478027344	-26.0551147460938	-7.4087381362915	0.00646266713738441	0.0983454957604408	-0.132822617888451	0.00386527273803949
570	141.376831054688	-25.081090927124	-7.6684775352478	0.00776136433705688	0.0502936989068985	-0.0954850688576698	-0.00555028254166245
571	140.727478027344	-26.0551147460938	-7.47367286682129	0.00451462110504508	-0.00295288790948689	-0.0282774847000837	-0.00230353930965066
572	141.376831054688	-26.7044620513916	-7.4087381362915	0.00386527273803949	-0.0175632312893867	-0.00652430532500148	-0.00912170019000769
573	140.727478027344	-26.7044620513916	-7.21393346786499	0.0155535480007529	-0.0279528107494116	0.00711201597005129	0.00126787810586393
574	141.376831054688	-26.3797874450684	-7.99315214157104	0.011982130818069	0.000618529506027699	0.0136055024340749	0.0136055024340749
575	140.727478027344	-27.3538112640381	-7.73341274261475	-0.00327756232582033	0.0152288740500808	0.01847561635077	0.013930176384747
576	142.675521850586	-27.0291366577148	-7.86328220367432	0.0136055024340749	0.0486703291535378	0.036657378077507	0.0181509424000978
577	141.376831054688	-27.6784858703613	-7.53860807418823	0.00743668992072344	0.0022419011220336	0.0947740823030472	0.0155535480007529
578	142.675521850586	-28.0031604766846	-7.34380340576172	0.0149041991680861	-0.0282774847000837	0.138929784297943	0.0223717093467712
579	140.727478027344	-27.6784858703613	-7.60354280471802	0.0321119390428066	-0.0503553375601768	0.171721890568733	0.0308132413774729
580	141.376831054688	-27.0291366577148	-7.86328220367432	0.00906006153672934	-0.0383423902094364	0.178864732384682	0.0399041213095188
581	141.376831054688	-28.3278331756592	-8.12302207946777	0.00743668992072344	0.0100340843200684	0.151592090725899	0.0265924744307995
582	142.675521850586	-28.3278331756592	-7.6684775352478	0.00678734155371785	0.0486703291535378	0.0915273353457451	0.0356833562254906
583	140.078140258789	-28.0031604766846	-7.34380340576172	0.0324366129934788	0.069124810397625	0.0480209775269032	0.0363327041268349
584	142.026184082031	-27.6784858703613	-7.34380340576172	0.00906006153672934	0.0717222020030022	-0.0308748781681061	0.040228795260191
585	140.727478027344	-28.0031604766846	-7.47367286682129	0.00386527273803949	0.081787109375	-0.136394038796425	0.0350340083241463
586	141.376831054688	-28.6525077819824	-7.60354280471802	0.00970941036939621	0.0480209775269032	-0.208471730351448	0.0343846566975117
587	141.376831054688	-28.6525077819824	-7.6684775352478	0.00321592413820326	0.00873538758605719	-0.270484536886215	0.025618452578783
588	141.376831054688	-28.6525077819824	-7.53860807418823	0.0265924744307995	0.00289124972186983	-0.223082080483437	0.0369820520281792
589	140.078140258789	-28.9771823883057	-7.6684775352478	0.00516396993771195	-0.0221086721867323	-0.112368136644363	0.0382807515561581
590	140.727478027344	-29.3018569946289	-6.88925933837891	0.0194496400654316	-0.0740565657615662	-0.0519787110388279	0.041852168738842
591	140.727478027344	-30.2758808135986	-7.27886867523193	0.0165275707840919	-0.0597708933055401	0.0808130875229836	0.0389300994575024
592	140.727478027344	-29.3018569946289	-7.4087381362915	0.0175015944987535	-0.0552254542708397	0.14899468421936	0.0275664981454611
593	140.727478027344	-30.2758808135986	-7.73341274261475	0.0149041991680861	-0.00717365415766835	0.186007559299469	0.0337353087961674
594	142.675521850586	-30.9252281188965	-7.14899873733521	0.00938473641872406	0.0337353087961674	0.192825719714165	0.0480209775269032
595	140.727478027344	-31.574577331543	-7.21393346786499	0.011982130818069	-0.00977104809135199	0.171721890568733	0.0525664202868938
596	141.376831054688	-31.574577331543	-6.95419406890869	0.013930176384747	-0.0195112787187099	0.106787025928497	0.0535404421389103
597	142.026184082031	-30.6005535125732	-7.60354280471802	0.00776136433705688	-0.0568488240242004	0.0168522447347641	0.0580858811736107
598	142.026184082031	-31.2499027252197	-7.4087381362915	0.00906006153672934	-0.0568488240242004	-0.0217839982360601	0.0600339286029339
599	142.675521850586	-31.574577331543	-7.47367286682129	0.0132808275520802	-0.0552254542708397	-0.0409397818148136	0.0567871853709221
600	142.675521850586	-31.8992519378662	-7.27886867523193	-0.00392691092565656	-0.0467839203774929	-0.108472041785717	0.0590599067509174
601	143.32487487793	-31.574577331543	-7.14899873733521	0.00711201597005129	0.00483929552137852	-0.0902902781963348	0.0597092546522617
602	140.727478027344	-30.9252281188965	-7.27886867523193	-0.0139918150380254	0.0444495603442192	-0.0971084386110306	0.0506183728575706
603	141.376831054688	-30.2758808135986	-7.9282169342041	0.01100810803473	0.0431508645415306	-0.10295257717371	0.0502936989068985
604	141.376831054688	-30.9252281188965	-7.9282169342041	0.00970941036939621	0.0655533894896507	-0.0662643760442734	0.0489950031042099
605	141.376831054688	-30.2758808135986	-7.86328220367432	0.00451462110504508	0.0386054255068302	-0.0782773271203041	0.0499690249562263
606	141.376831054688	-29.9512062072754	-7.86328220367432	0.00743668992072344	-0.0146411629393697	0.0226963832974434	0.0327612869441509
607	140.078140258789	-30.6005535125732	-7.34380340576172	0.00646266713738441	-0.0273034609854221	0.0564625114202499	0.0324366129934788
608	140.727478027344	-30.9252281188965	-7.4087381362915	0.00906006153672934	-0.0273034609854221	0.040228795260191	0.0356833562254906
609	139.428787231445	-30.6005535125732	-7.9282169342041	-0.00490093370899558	-0.0594462193548679	0.012956153601408	0.040228795260191
610	139.428787231445	-30.6005535125732	-7.86328220367432	-0.0191866029053926	-0.0743812397122383	0.0223717093467712	0.041852168738842
611	138.779434204102	-30.6005535125732	-7.86328220367432	0.00548864435404539	-0.0295761823654175	0.025618452578783	0.0327612869441509
612	138.130096435547	-29.9512062072754	-7.53860807418823	-0.00230353930965066	-0.0279528107494116	0.036657378077507	0.0285405199974775
613	138.130096435547	-30.6005535125732	-7.27886867523193	0.00126787810586393	-0.0497059896588326	0.031137915328145	0.0386054255068302
614	139.428787231445	-31.2499027252197	-7.27886867523193	0.00289124972186983	-0.0756799355149269	0.0233457311987877	0.0457482598721981
615	136.182037353516	-30.2758808135986	-7.6684775352478	-0.0123684434220195	-0.0617189407348633	-0.00977104809135199	0.0489950031042099
616	136.831390380859	-31.2499027252197	-7.79834747314453	0.00873538758605719	-0.0503553375601768	-0.00522560812532902	0.040228795260191
617	135.532699584961	-30.9252281188965	-7.73341274261475	-0.00782300252467394	-0.0136671401560307	0.0223717093467712	0.0389300994575024
618	136.831390380859	-30.2758808135986	-7.47367286682129	-0.0026282137259841	0.00483929552137852	0.0438002124428749	0.0463976077735424
619	135.532699584961	-30.2758808135986	-7.01912927627563	0.00321592413820326	0.0158782228827477	0.0726962238550186	0.0463976077735424
620	136.831390380859	-31.8992519378662	-7.4087381362915	-0.00912170019000769	0.0658780634403229	0.0837351530790329	0.0457482598721981
621	135.532699584961	-30.2758808135986	-7.53860807418823	-0.0100957229733467	0.119773998856544	0.117176607251167	0.0438002124428749
622	135.532699584961	-30.9252281188965	-7.60354280471802	-0.00425158534198999	0.200293228030205	0.104838982224464	0.0460729338228703
623	137.480743408203	-31.2499027252197	-7.53860807418823	-0.000680167751852423	0.18763093650341	0.0976961478590965	0.0434755384922028
624	138.130096435547	-32.5485992431641	-7.14899873733521	-0.00457625929266214	0.0772416666150093	0.0938000604510307	0.0499690249562263
625	138.779434204102	-31.8992519378662	-7.08406400680542	-0.00977104809135199	0.0246444288641214	0.0636053457856178	0.0395794473588467
626	138.130096435547	-32.2239265441895	-7.47367286682129	-0.00684897974133492	-0.0191866029053926	0.0688001364469528	0.0350340083241463
627	136.831390380859	-31.2499027252197	-8.05808639526367	-0.0107450718060136	-0.0656150281429291	-0.0354203209280968	0.0295145437121391
628	138.779434204102	-32.8732757568359	-7.79834747314453	-0.00360223650932312	-0.0883422344923019	-0.0763292834162712	0.0321119390428066
629	138.779434204102	-32.8732757568359	-7.6684775352478	0.00289124972186983	-0.0860695168375969	-0.0243813935667276	0.0301638916134834
630	138.779434204102	-31.8992519378662	-7.86328220367432	-0.00977104809135199	-0.0932123512029648	-0.100679859519005	0.0288651939481497
631	137.480743408203	-31.8992519378662	-7.9282169342041	-0.000680167751852423	-0.122108362615108	-0.156523838639259	0.0171769186854362
632	138.779434204102	-32.5485992431641	-7.99315214157104	-0.00230353930965066	-0.122433036565781	-0.158147215843201	0.013930176384747
633	138.779434204102	-33.1979484558105	-7.79834747314453	-0.00132951640989631	-0.106523998081684	-0.127952501177788	0.0113327819854021
634	137.480743408203	-33.5226249694824	-7.6684775352478	-0.00230353930965066	-0.063342310488224	-0.0665890574455261	0.0194496400654316
635	137.480743408203	-32.2239265441895	-7.9282169342041	-0.0123684434220195	-0.0159398596733809	-0.038017712533474	0.0175015944987535
636	136.831390380859	-32.8732757568359	-7.86328220367432	-0.00652430532500148	0.0213976856321096	-0.00425158534198999	0.0145795252174139
637	138.779434204102	-34.1719703674316	-7.34380340576172	-0.000680167751852423	-0.0133424662053585	0.0314625911414623	0.00418994715437293
638	137.480743408203	-32.8732757568359	-8.18795680999756	-0.00360223650932312	0.0200989879667759	0.0200989879667759	0.0142548503354192
639	137.480743408203	-33.1979484558105	-7.79834747314453	-0.00587495695799589	0.0597092546522617	0.0142548503354192	0.00256657530553639
640	136.831390380859	-32.5485992431641	-7.9282169342041	-0.00749832857400179	0.0645793676376343	0.011982130818069	0.0116574559360743
641	138.130096435547	-32.8732757568359	-7.86328220367432	-0.0143164889886975	0.186007559299469	-0.00749832857400179	0.0116574559360743
642	136.831390380859	-32.8732757568359	-7.53860807418823	-0.00749832857400179	0.180812776088715	-0.107498019933701	0.00808603875339031
643	139.428787231445	-33.5226249694824	-7.4087381362915	-0.00457625929266214	0.105813004076481	-0.131523922085762	0.00418994715437293
644	137.480743408203	-32.5485992431641	-7.99315214157104	-0.00100484199356288	0.0616573020815849	-0.0292515084147453	0.00646266713738441
645	138.779434204102	-34.1719703674316	-7.6684775352478	-0.0126931173726916	0.0239950809627771	0.0564625114202499	-3.08191010844894e-05
646	137.480743408203	-33.847297668457	-7.53860807418823	-0.00555028254166245	0.000293855206109583	0.0886052697896957	-0.00814767740666866
647	138.130096435547	-33.847297668457	-7.73341274261475	-0.00490093370899558	-0.0367190167307854	0.119773998856544	-0.0130177913233638
648	136.831390380859	-32.5485992431641	-7.53860807418823	-0.00490093370899558	-0.0237320438027382	0.0733455792069435	-0.0120437685400248
649	138.130096435547	-34.1719703674316	-7.21393346786499	-0.00684897974133492	-0.0363943427801132	0.0269171483814716	-0.00749832857400179
650	138.779434204102	-34.1719703674316	-7.86328220367432	-0.00522560812532902	-0.0610695891082287	-0.00100484199356288	-0.0133424662053585
651	138.130096435547	-34.1719703674316	-7.6684775352478	-0.000680167751852423	-0.0711344927549362	0.0191249661147594	-0.0185372550040483
652	138.130096435547	-33.847297668457	-7.6684775352478	-0.00944637414067984	-0.095809742808342	-0.0221086721867323	-0.0224333461374044
653	136.831390380859	-33.847297668457	-7.14899873733521	-0.00132951640989631	-0.108796715736389	-0.0240567177534103	-0.0276281367987394
654	136.831390380859	-33.5226249694824	-7.4087381362915	-0.00717365415766835	-0.117238245904446	-0.0513293594121933	-0.0126931173726916
655	138.779434204102	-34.1719703674316	-7.34380340576172	-0.0182125810533762	-0.105549976229668	-0.118212267756462	-0.0237320438027382
656	137.480743408203	-33.5226249694824	-7.79834747314453	-0.0113944197073579	-0.0857448354363441	-0.119510971009731	-0.02697878703475
657	138.130096435547	-33.847297668457	-7.53860807418823	-0.0113944197073579	-0.0243813935667276	-0.0711344927549362	-0.023407369852066
658	139.428787231445	-34.1719703674316	-7.60354280471802	-0.00392691092565656	0.0847091749310493	-0.0536020807921886	-0.0282774847000837
659	136.182037353516	-32.5485992431641	-7.53860807418823	-0.00295288790948689	0.136007711291313	-0.0120437685400248	-0.0260047651827335
660	136.831390380859	-32.8732757568359	-7.27886867523193	-0.0113944197073579	0.0947740823030472	-0.00879702530801296	-0.0191866029053926
661	136.831390380859	-32.8732757568359	-7.60354280471802	-0.0026282137259841	0.144773930311203	-0.00652430532500148	-0.0350956469774246
662	138.779434204102	-33.847297668457	-7.60354280471802	-0.00944637414067984	0.140228480100632	-0.00847235135734081	-0.0221086721867323
663	136.831390380859	-33.847297668457	-7.6684775352478	-0.00652430532500148	0.123994767665863	-0.0139918150380254	-0.0311995539814234
664	136.182037353516	-33.847297668457	-7.79834747314453	-0.00684897974133492	0.0850338488817215	-0.00457625929266214	-0.0266541130840778
665	135.532699584961	-33.5226249694824	-7.53860807418823	-0.00912170019000769	0.0726962238550186	0.00938473641872406	-0.0273034609854221
666	135.532699584961	-33.847297668457	-7.21393346786499	-0.00360223650932312	0.036657378077507	0.011982130818069	-0.0266541130840778
667	136.182037353516	-34.8213195800781	-7.53860807418823	-0.0107450718060136	0.0188002903014421	-0.0188619289547205	-0.0480826161801815
668	136.831390380859	-34.8213195800781	-7.73341274261475	-0.00944637414067984	-0.00522560812532902	-0.0360696688294411	-0.0409397818148136
669	134.233993530273	-33.5226249694824	-7.86328220367432	-0.00619963090866804	-0.0165892094373703	0.0226963832974434	-0.0318489037454128
670	133.584655761719	-33.847297668457	-7.53860807418823	-0.00652430532500148	-0.0824980959296227	0.0752936229109764	-0.0311995539814234
671	134.883346557617	-33.847297668457	-7.34380340576172	-0.00847235135734081	-0.125355109572411	0.0879559218883514	-0.0389917381107807
672	133.584655761719	-33.847297668457	-7.27886867523193	-0.00197886489331722	-0.139640778303146	0.0658780634403229	-0.0415891297161579
673	134.883346557617	-33.847297668457	-7.6684775352478	0.00418994715437293	-0.141264155507088	0.0483456552028656	-0.0360696688294411
674	134.883346557617	-34.4966468811035	-7.47367286682129	-0.00100484199356288	-0.129575878381729	0.069124810397625	-0.023407369852066
675	134.233993530273	-34.1719703674316	-7.47367286682129	-0.00782300252467394	-0.118212267756462	0.113280512392521	-0.0295761823654175
676	134.883346557617	-34.4966468811035	-7.47367286682129	-0.00782300252467394	-0.101329207420349	0.14737132191658	-0.0224333461374044
677	133.584655761719	-33.847297668457	-7.27886867523193	-0.00847235135734081	-0.0857448354363441	0.0860078707337379	-0.0247060675173998
678	134.233993530273	-34.8213195800781	-6.95419406890869	-0.00360223650932312	-0.0834721177816391	0.0386054255068302	-0.0341216214001179
679	134.883346557617	-34.4966468811035	-7.47367286682129	-0.00749832857400179	-0.0587968714535236	0.0808130875229836	-0.0247060675173998
680	133.584655761719	-34.8213195800781	-7.60354280471802	-0.00555028254166245	-0.0243813935667276	0.0496443510055542	-0.0292515084147453
681	135.532699584961	-35.14599609375	-7.47367286682129	-0.00360223650932312	0.00256657530553639	-0.0600955672562122	-0.0240567177534103
682	133.584655761719	-34.8213195800781	-7.53860807418823	-0.00100484199356288	0.0506183728575706	-0.175030276179314	-0.0286021586507559
683	132.285949707031	-34.1719703674316	-7.73341274261475	0.00126787810586393	0.0739949271082878	-0.138666749000549	-0.0286021586507559
684	132.285949707031	-34.8213195800781	-7.60354280471802	0.00126787810586393	0.100618220865726	-0.11334215849638	-0.0279528107494116
685	132.285949707031	-34.8213195800781	-7.6684775352478	-0.00912170019000769	0.139579132199287	-0.116913571953773	-0.0263294391334057
686	132.935302734375	-35.4706687927246	-7.47367286682129	-0.00100484199356288	0.112306490540504	-0.0448358729481697	-0.0295761823654175
687	130.987258911133	-34.8213195800781	-7.47367286682129	-3.08191010844894e-05	0.0649040415883064	0.0217223595827818	-0.0311995539814234
688	132.285949707031	-35.7953414916992	-7.6684775352478	-0.0026282137259841	0.0438002124428749	0.0668520927429199	-0.0393164120614529
689	131.636596679688	-36.1200180053711	-7.34380340576172	0.00386527273803949	0.0438002124428749	0.0580858811736107	-0.0331475995481014
690	129.688552856445	-34.8213195800781	-7.27886867523193	-0.00847235135734081	0.0778910145163536	0.0421768426895142	-0.0311995539814234
691	129.688552856445	-35.14599609375	-7.60354280471802	-0.0139918150380254	0.076592318713665	-0.00100484199356288	-0.0256800893694162
692	130.337905883789	-35.7953414916992	-8.05808639526367	-0.00749832857400179	0.069124810397625	-0.0613942667841911	-0.0302255302667618
693	130.987258911133	-36.4446907043457	-7.53860807418823	-0.00814767740666866	0.0447742342948914	-0.039641086012125	-0.0247060675173998
694	131.636596679688	-36.7693672180176	-7.53860807418823	-0.00392691092565656	0.0239950809627771	-0.023407369852066	-0.0243813935667276
695	129.688552856445	-35.7953414916992	-7.53860807418823	-0.00912170019000769	0.0239950809627771	-0.0334722734987736	-0.0172385573387146
696	130.337905883789	-36.7693672180176	-7.4087381362915	-0.00100484199356288	0.00386527273803949	-0.0221086721867323	-0.0133424662053585
697	130.987258911133	-35.7953414916992	-7.73341274261475	-0.00230353930965066	-0.0204853005707264	0.0337353087961674	-0.0152905117720366
698	132.285949707031	-35.7953414916992	-7.6684775352478	0.00516396993771195	-0.0133424662053585	0.0369820520281792	-0.0139918150380254
699	132.285949707031	-36.7693672180176	-7.4087381362915	0.00386527273803949	0.0188002903014421	-0.0561994761228561	-0.00944637414067984
700	132.935302734375	-37.0940399169922	-7.47367286682129	-0.00684897974133492	-3.08191010844894e-05	-0.0786020010709763	-0.0107450718060136
701	132.935302734375	-37.0940399169922	-7.14899873733521	0.00711201597005129	-0.0169138833880424	0.0246444288641214	-0.00587495695799589
702	132.935302734375	-36.4446907043457	-7.73341274261475	0.00613799272105098	-0.0324982516467571	0.0723715499043465	-0.0165892094373703
703	131.636596679688	-35.4706687927246	-7.99315214157104	0.00256657530553639	-0.0273034609854221	0.134384348988533	-0.0156151866540313
704	134.883346557617	-37.7433891296387	-7.73341274261475	0.0022419011220336	-0.0341216214001179	0.123020745813847	-0.00360223650932312
705	134.233993530273	-36.7693672180176	-7.47367286682129	0.00386527273803949	-0.0026282137259841	0.103864960372448	-0.00684897974133492
706	134.233993530273	-37.4187164306641	-7.34380340576172	0.00906006153672934	0.041852168738842	0.0175015944987535	-0.0159398596733809
707	131.636596679688	-36.1200180053711	-7.60354280471802	-3.08191010844894e-05	0.0629559978842735	-0.104251272976398	-0.0221086721867323
708	132.285949707031	-36.7693672180176	-7.53860807418823	-0.00295288790948689	0.0295145437121391	-0.147108286619186	-0.0107450718060136
709	133.584655761719	-37.4187164306641	-7.6684775352478	0.00516396993771195	0.00906006153672934	-0.127303153276443	-0.0104203969240189
710	132.935302734375	-37.4187164306641	-7.73341274261475	-0.0026282137259841	-0.0113944197073579	-0.0815240740776062	-0.00717365415766835
711	133.584655761719	-37.4187164306641	-7.60354280471802	-0.00717365415766835	-0.0149658378213644	-0.0363943427801132	-0.0113944197073579
712	134.233993530273	-37.7433891296387	-7.79834747314453	0.00938473641872406	-0.0120437685400248	-0.0240567177534103	-0.0123684434220195
713	132.935302734375	-38.0680618286133	-7.53860807418823	0.0022419011220336	-0.0204853005707264	-0.00619963090866804	-0.0100957229733467
714	132.285949707031	-36.7693672180176	-7.99315214157104	0.00613799272105098	-0.0367190167307854	0.0223717093467712	-0.00230353930965066
715	133.584655761719	-37.0940399169922	-7.99315214157104	0.00418994715437293	-0.0367190167307854	0.0564625114202499	-0.000355493422830477
716	131.636596679688	-36.1200180053711	-8.12302207946777	0.00386527273803949	-0.0435371771454811	0.0317872650921345	-0.00490093370899558
717	132.935302734375	-37.7433891296387	-7.60354280471802	0.00418994715437293	-0.0561994761228561	0.0217223595827818	0.00191722682211548
718	132.935302734375	-37.4187164306641	-7.9282169342041	-0.000680167751852423	-0.0425631552934647	0.0217223595827818	0.000293855206109583
719	131.636596679688	-37.0940399169922	-7.6684775352478	0.01100810803473	-0.0315242260694504	-0.0357449948787689	0.00873538758605719
720	130.987258911133	-36.7693672180176	-7.60354280471802	-0.00197886489331722	0.0116574559360743	-0.106199324131012	0.025618452578783
721	132.285949707031	-37.4187164306641	-7.60354280471802	0.00418994715437293	0.0334106348454952	-0.137368053197861	0.0171769186854362
722	130.987258911133	-37.0940399169922	-7.73341274261475	0.00418994715437293	0.0213976856321096	-0.132497936487198	0.01100810803473
723	133.584655761719	-38.7174110412598	-7.4087381362915	-0.00457625929266214	-0.0331475995481014	-0.0883422344923019	0.00841071270406246
724	129.688552856445	-36.7693672180176	-7.4087381362915	-3.08191010844894e-05	-0.0315242260694504	-0.0623682886362076	0.0178262684494257
725	130.337905883789	-38.3927383422852	-7.01912927627563	-0.00392691092565656	-0.0292515084147453	-0.0191866029053926	0.00841071270406246
726	129.039215087891	-37.7433891296387	-7.73341274261475	0.00646266713738441	-0.0308748781681061	0.00743668992072344	0.00159255252219737
727	132.285949707031	-38.7174110412598	-7.4087381362915	0.00159255252219737	-0.0467839203774929	0.0373067259788513	-0.00230353930965066
728	129.039215087891	-37.4187164306641	-7.60354280471802	0.00841071270406246	-0.0487319678068161	0.0658780634403229	0.000618529506027699
729	129.039215087891	-38.0680618286133	-7.60354280471802	0.00418994715437293	-0.00847235135734081	0.0808130875229836	0.00191722682211548
730	130.987258911133	-39.3667602539063	-7.21393346786499	0.000943203864153475	0.0561378374695778	0.0655533894896507	-0.000680167751852423
731	131.636596679688	-39.3667602539063	-6.95419406890869	-0.0026282137259841	0.100942894816399	0.0213976856321096	-0.00555028254166245
732	129.688552856445	-39.3667602539063	-6.88925933837891	-3.08191010844894e-05	0.0850338488817215	0.00159255252219737	-0.0104203969240189
733	128.389862060547	-39.0420875549316	-7.73341274261475	0.00483929552137852	0.0265924744307995	0.0288651939481497	-0.00360223650932312
734	129.688552856445	-39.0420875549316	-7.6684775352478	0.00646266713738441	0.01847561635077	0.0210730116814375	0.00256657530553639
735	129.688552856445	-40.6654586791992	-7.21393346786499	0.00289124972186983	0.0100340843200684	-0.000355493422830477	0.00354059832170606
736	129.039215087891	-40.0161094665527	-7.21393346786499	0.00776136433705688	-0.00912170019000769	0.0392547734081745	0.00646266713738441
737	127.740509033203	-38.7174110412598	-7.27886867523193	0.00776136433705688	-0.0221086721867323	0.069124810397625	0.0155535480007529
738	129.688552856445	-39.6914367675781	-7.73341274261475	0.0022419011220336	-0.0221086721867323	0.0590599067509174	0.00711201597005129
739	128.389862060547	-39.3667602539063	-7.53860807418823	0.00159255252219737	-0.0454852245748043	0.0506183728575706	0.0165275707840919
740	129.688552856445	-39.0420875549316	-7.53860807418823	-0.00230353930965066	-0.0428878292441368	0.0600339286029339	0.0165275707840919
741	128.389862060547	-38.7174110412598	-7.27886867523193	-0.00619963090866804	-0.0656150281429291	0.0925013571977615	0.0136055024340749
742	129.039215087891	-38.7174110412598	-7.01912927627563	0.00321592413820326	-0.0844461396336555	0.0860078707337379	0.0171769186854362
743	126.44181060791	-37.4187164306641	-7.27886867523193	-0.00165419070981443	-0.0789266750216484	0.0548391379415989	0.0213976856321096
744	129.039215087891	-37.0940399169922	-7.79834747314453	-0.000680167751852423	-0.0662643760442734	0.0181509424000978	0.0165275707840919
745	127.091163635254	-36.7693672180176	-7.73341274261475	-0.00165419070981443	-0.028926832601428	-0.0902902781963348	0.0197743140161037
746	129.039215087891	-37.0940399169922	-7.53860807418823	-0.00132951640989631	-0.0292515084147453	-0.151653721928596	0.01100810803473
747	127.091163635254	-36.7693672180176	-7.4087381362915	0.00483929552137852	-0.0152905117720366	-0.0698357969522476	0.000618529506027699
748	128.389862060547	-37.4187164306641	-7.08406400680542	0.00581331877037883	0.0191249661147594	-0.0299008563160896	0.00159255252219737
749	126.44181060791	-36.1200180053711	-7.47367286682129	-0.00295288790948689	0.0136055024340749	-0.0211346503347158	0.00581331877037883
750	125.792465209961	-36.4446907043457	-7.60354280471802	-0.00847235135734081	-0.00555028254166245	-0.0448358729481697	0.00646266713738441
751	125.792465209961	-35.7953414916992	-7.6684775352478	0.00191722682211548	-0.00165419070981443	-0.0682124271988869	0.00256657530553639
752	125.143119812012	-36.4446907043457	-7.6684775352478	-0.00197886489331722	-0.00652430532500148	0.00516396993771195	-0.000680167751852423
753	126.44181060791	-36.4446907043457	-7.53860807418823	-0.0159398596733809	0.0282158460468054	0.0561378374695778	0.00126787810586393
754	125.792465209961	-37.4187164306641	-6.95419406890869	-0.00100484199356288	0.0538651160895824	0.0912026613950729	0.0103587592020631
755	123.844421386719	-36.4446907043457	-7.6684775352478	-0.00944637414067984	-0.00457625929266214	0.121397376060486	0.00321592413820326
756	125.792465209961	-37.0940399169922	-7.21393346786499	-0.0136671401560307	0.0188002903014421	0.094449408352375	0.00548864435404539
757	123.844421386719	-35.7953414916992	-7.99315214157104	-0.00522560812532902	0.0386054255068302	0.00516396993771195	0.0165275707840919
758	123.844421386719	-36.1200180053711	-7.73341274261475	-0.00879702530801296	0.0217223595827818	-0.103601925075054	0.0175015944987535
759	125.792465209961	-36.7693672180176	-7.60354280471802	-0.00295288790948689	-0.00197886489331722	-0.0769786313176155	0.0217223595827818
760	125.143119812012	-36.4446907043457	-7.01912927627563	-0.00977104809135199	0.0353586822748184	-0.0367190167307854	0.0136055024340749
761	126.44181060791	-36.7693672180176	-7.34380340576172	-0.0139918150380254	0.100293546915054	-0.0250307414680719	0.0136055024340749
762	124.493766784668	-35.4706687927246	-7.73341274261475	-0.00327756232582033	0.152241438627243	-0.0113944197073579	0.0145795252174139
763	125.792465209961	-35.4706687927246	-7.73341274261475	-0.00230353930965066	0.0678261145949364	-0.0578228458762169	0.0155535480007529
764	126.44181060791	-35.4706687927246	-7.4087381362915	-0.00327756232582033	0.0347093306481838	-0.0428878292441368	0.0158782228827477
765	128.389862060547	-36.1200180053711	-7.60354280471802	-0.00652430532500148	0.012956153601408	0.0392547734081745	0.0175015944987535
766	127.091163635254	-35.4706687927246	-7.27886867523193	-0.000355493422830477	0.00418994715437293	0.0973714739084244	0.0022419011220336
767	125.792465209961	-34.8213195800781	-7.9282169342041	0.000618529506027699	0.00354059832170606	0.117501281201839	0.00613799272105098
768	127.740509033203	-34.8213195800781	-7.53860807418823	-0.00425158534198999	-0.0399657599627972	0.114254541695118	0.00581331877037883
769	127.091163635254	-34.8213195800781	-7.4087381362915	0.0022419011220336	-0.0571734979748726	0.0717222020030022	0.0123068047687411
770	127.091163635254	-34.8213195800781	-7.53860807418823	-0.00652430532500148	-0.0613942667841911	0.0567871853709221	0.00191722682211548
771	127.091163635254	-34.1719703674316	-7.53860807418823	0.00126787810586393	-0.0782773271203041	0.0265924744307995	-0.00327756232582033
772	126.44181060791	-34.8213195800781	-7.4087381362915	0.00354059832170606	-0.0837967917323112	-0.0263294391334057	-0.00944637414067984
773	125.792465209961	-34.8213195800781	-7.4087381362915	0.00678734155371785	-0.0604202412068844	-0.0824980959296227	-0.00295288790948689
774	124.493766784668	-33.847297668457	-7.60354280471802	0.00386527273803949	-0.0386670641601086	-0.0870435386896133	0.00354059832170606
775	124.493766784668	-33.847297668457	-7.60354280471802	0.00159255252219737	-0.0370436906814575	-0.0831474438309669	0.00646266713738441
776	124.493766784668	-33.5226249694824	-7.86328220367432	-0.00652430532500148	-0.0230826959013939	-0.0402904339134693	-0.00295288790948689
777	125.792465209961	-33.847297668457	-7.27886867523193	0.00289124972186983	-0.0243813935667276	0.00126787810586393	0.00289124972186983
778	123.844421386719	-33.1979484558105	-7.79834747314453	0.00354059832170606	0.00418994715437293	0.0136055024340749	0.00776136433705688
779	122.545722961426	-33.1979484558105	-7.9282169342041	0.01100810803473	0.0324366129934788	-0.02697878703475	0.0103587592020631
780	124.493766784668	-32.8732757568359	-7.99315214157104	0.00191722682211548	0.0434755384922028	-0.0497059896588326	0.020423661917448
781	122.545722961426	-33.1979484558105	-7.79834747314453	-0.00652430532500148	0.0584105588495731	-0.0935370251536369	0.00581331877037883
782	123.195068359375	-32.5485992431641	-7.86328220367432	0.00516396993771195	0.0590599067509174	-0.103277251124382	0.00841071270406246
783	123.195068359375	-33.847297668457	-7.47367286682129	0.00678734155371785	0.0626313239336014	-0.0607449151575565	0.0155535480007529
784	123.844421386719	-33.5226249694824	-7.4087381362915	0.00386527273803949	0.0382807515561581	-0.0367190167307854	0.0223717093467712
785	123.195068359375	-33.847297668457	-7.47367286682129	-0.00132951640989631	0.0428261905908585	-0.0549007803201675	0.00776136433705688
786	121.896369934082	-33.5226249694824	-7.47367286682129	0.00126787810586393	0.0223717093467712	-0.0409397818148136	0.00159255252219737
787	123.844421386719	-33.5226249694824	-7.6684775352478	0.00776136433705688	0.0275664981454611	0.01100810803473	-0.00165419070981443
788	122.545722961426	-33.1979484558105	-7.53860807418823	0.00548864435404539	0.0489950031042099	0.0282158460468054	0.000618529506027699
789	122.545722961426	-33.5226249694824	-6.95419406890869	0.0022419011220336	0.0463976077735424	0.0697741582989693	0.00743668992072344
790	123.195068359375	-33.5226249694824	-7.27886867523193	0.00159255252219737	0.0450989119708538	0.0697741582989693	0.00873538758605719
791	122.545722961426	-33.5226249694824	-7.73341274261475	-0.00652430532500148	0.0373067259788513	0.0587352328002453	0.0022419011220336
792	123.195068359375	-33.847297668457	-7.34380340576172	-0.00100484199356288	0.0191249661147594	0.0259431265294552	-0.00619963090866804
793	122.545722961426	-33.5226249694824	-7.4087381362915	0.00159255252219737	0.0252937767654657	-0.00587495695799589	-0.000355493422830477
794	120.597679138184	-33.1979484558105	-7.34380340576172	-0.00165419070981443	0.0262678004801273	-0.126978471875191	0.00906006153672934
795	121.896369934082	-33.847297668457	-7.14899873733521	-0.00295288790948689	0.012956153601408	-0.145484909415245	-3.08191010844894e-05
796	121.247024536133	-33.1979484558105	-7.60354280471802	0.00126787810586393	0.00516396993771195	-0.0974331125617027	0.0126314787194133
797	121.896369934082	-34.1719703674316	-7.47367286682129	-3.08191010844894e-05	-0.0175632312893867	-0.0652903541922569	-0.00230353930965066
798	121.896369934082	-34.8213195800781	-7.34380340576172	-0.000680167751852423	-0.0217839982360601	-0.0120437685400248	0.000618529506027699
799	121.247024536133	-34.4966468811035	-7.60354280471802	-0.00132951640989631	-0.021459324285388	0.0220470335334539	0.00191722682211548
800	121.247024536133	-34.8213195800781	-7.47367286682129	-0.00360223650932312	-0.0156151866540313	0.0671767666935921	-0.00230353930965066
801	120.597679138184	-35.14599609375	-7.34380340576172	-0.00165419070981443	-0.0208099745213985	0.0587352328002453	-0.000680167751852423
802	121.247024536133	-35.4706687927246	-7.4087381362915	0.0100340843200684	-0.0237320438027382	0.0382807515561581	0.00613799272105098
803	119.298980712891	-34.4966468811035	-7.4087381362915	0.00354059832170606	-0.0256800893694162	-0.021459324285388	0.00451462110504508
804	119.94832611084	-33.847297668457	-7.6684775352478	-0.00100484199356288	-0.0182125810533762	-0.0951603949069977	0.0022419011220336
805	119.94832611084	-33.847297668457	-7.60354280471802	-0.00100484199356288	-0.0146411629393697	-0.0639916583895683	0.00289124972186983
806	118.000282287598	-33.847297668457	-7.4087381362915	-0.00360223650932312	-0.00977104809135199	-0.00944637414067984	-0.00522560812532902
807	121.247024536133	-34.8213195800781	-7.14899873733521	0.000618529506027699	-0.0123684434220195	0.00743668992072344	-0.00327756232582033
808	118.649627685547	-33.847297668457	-7.79834747314453	0.00354059832170606	-0.0217839982360601	0.0450989119708538	-0.0100957229733467
809	119.94832611084	-33.847297668457	-7.6684775352478	0.00548864435404539	-0.0188619289547205	0.0324366129934788	0.00159255252219737
810	119.298980712891	-34.4966468811035	-7.4087381362915	-0.00360223650932312	-0.0376930385828018	0.0499690249562263	-0.00490093370899558
811	120.597679138184	-34.8213195800781	-7.27886867523193	-3.08191010844894e-05	-0.0461345724761486	0.0363327041268349	-0.00717365415766835
812	118.649627685547	-34.1719703674316	-7.27886867523193	0.00289124972186983	-0.0526280589401722	0.0408781431615353	-0.0117190945893526
813	119.94832611084	-34.1719703674316	-7.4087381362915	0.00873538758605719	-0.0487319678068161	0.0463976077735424	-0.00652430532500148
814	120.597679138184	-33.5226249694824	-7.99315214157104	0.000943203864153475	-0.0386670641601086	0.0450989119708538	-0.00814767740666866
815	120.597679138184	-35.14599609375	-7.4087381362915	0.00678734155371785	-0.0172385573387146	-0.000355493422830477	0.00906006153672934
816	121.247024536133	-35.14599609375	-7.47367286682129	0.00451462110504508	-0.0136671401560307	-0.0350956469774246	-0.00327756232582033
817	119.94832611084	-34.8213195800781	-7.53860807418823	0.000618529506027699	-0.00230353930965066	-0.0221086721867323	0.0106834331527352
818	121.247024536133	-36.1200180053711	-7.01912927627563	-0.00814767740666866	0.0226963832974434	0.0145795252174139	0.00256657530553639
819	120.597679138184	-36.4446907043457	-7.14899873733521	-0.000355493422830477	0.0288651939481497	-0.0110697457566857	0.00743668992072344
820	119.94832611084	-36.1200180053711	-7.47367286682129	-0.00100484199356288	0.0217223595827818	0.00808603875339031	0.00321592413820326
821	118.649627685547	-36.4446907043457	-7.27886867523193	-0.00587495695799589	0.00581331877037883	0.0541897900402546	0.00386527273803949
822	117.350929260254	-35.7953414916992	-7.47367286682129	-0.00295288790948689	0.00483929552137852	0.0873065739870071	0.00678734155371785
823	118.000282287598	-36.1200180053711	-7.47367286682129	-0.00425158534198999	-0.00165419070981443	0.0999688655138016	-0.00100484199356288
824	119.298980712891	-37.4187164306641	-7.14899873733521	-0.00522560812532902	-0.00457625929266214	0.0522417463362217	0.00581331877037883
825	117.350929260254	-36.4446907043457	-7.86328220367432	-0.00587495695799589	-0.00425158534198999	0.00516396993771195	0.00646266713738441
826	120.597679138184	-37.0940399169922	-7.60354280471802	-0.00749832857400179	0.00451462110504508	-0.0240567177534103	-0.00912170019000769
827	118.649627685547	-37.0940399169922	-6.82432460784912	-0.0113944197073579	-0.00879702530801296	0.0363327041268349	-0.00522560812532902
828	120.597679138184	-38.3927383422852	-7.34380340576172	0.000293855206109583	-0.0292515084147453	0.0704235062003136	-0.00847235135734081
829	119.298980712891	-37.4187164306641	-7.53860807418823	0.00678734155371785	-0.050680011510849	0.0619819760322571	-0.00197886489331722
830	119.94832611084	-38.0680618286133	-7.53860807418823	-0.00100484199356288	-0.0451605506241322	0.0162028968334198	0.00191722682211548
831	119.94832611084	-37.7433891296387	-7.60354280471802	0.0103587592020631	-0.0221086721867323	-0.100355185568333	-0.00879702530801296
832	121.247024536133	-37.7433891296387	-7.6684775352478	0.012956153601408	-0.0367190167307854	-0.151329055428505	-0.0110697457566857
833	119.94832611084	-38.0680618286133	-7.99315214157104	0.00581331877037883	-0.0461345724761486	-0.0961344167590141	-0.00782300252467394
834	121.896369934082	-39.3667602539063	-7.34380340576172	0.00386527273803949	0.012956153601408	-0.128277182579041	-0.00912170019000769
835	119.94832611084	-38.0680618286133	-7.08406400680542	0.000618529506027699	0.0561378374695778	-0.0441865250468254	-0.000355493422830477
836	121.247024536133	-39.3667602539063	-7.27886867523193	-0.00132951640989631	0.01847561635077	-0.0117190945893526	-0.00847235135734081
837	119.298980712891	-38.0680618286133	-7.99315214157104	0.0188002903014421	-0.0204853005707264	0.041852168738842	-0.00360223650932312
838	120.597679138184	-39.0420875549316	-7.6684775352478	0.00711201597005129	-0.0363943427801132	0.0827611312270164	-0.00425158534198999
839	119.298980712891	-39.6914367675781	-7.47367286682129	0.000618529506027699	-0.0451605506241322	0.108735077083111	-0.00197886489331722
840	120.597679138184	-39.6914367675781	-7.27886867523193	0.00126787810586393	-0.0156151866540313	0.11165714263916	0.0113327819854021
841	120.597679138184	-38.7174110412598	-7.14899873733521	0.000293855206109583	-0.000355493422830477	0.0688001364469528	-0.00230353930965066
842	119.298980712891	-38.7174110412598	-7.4087381362915	0.00191722682211548	-0.00684897974133492	0.0756182968616486	0.000293855206109583
843	119.94832611084	-39.0420875549316	-7.9282169342041	0.00776136433705688	-0.0185372550040483	0.0863325446844101	-0.0026282137259841
844	119.94832611084	-40.0161094665527	-7.47367286682129	0.00451462110504508	-0.0201606266200542	0.0444495603442192	0.00581331877037883
845	121.247024536133	-40.0161094665527	-7.79834747314453	0.00321592413820326	-0.00555028254166245	-0.0217839982360601	0.00126787810586393
846	120.597679138184	-40.3407821655273	-7.79834747314453	-0.0026282137259841	0.01847561635077	-0.0773033052682877	-0.00327756232582033
847	118.649627685547	-39.0420875549316	-7.86328220367432	0.00613799272105098	0.00743668992072344	-0.077952653169632	-0.00879702530801296
848	121.247024536133	-40.0161094665527	-7.60354280471802	0.013930176384747	0.0752936229109764	-0.0623682886362076	-0.0104203969240189
849	119.94832611084	-40.0161094665527	-7.99315214157104	0.000618529506027699	0.122371397912502	-0.0782773271203041	-3.08191010844894e-05
850	118.000282287598	-39.3667602539063	-8.12302207946777	0.00159255252219737	0.105813004076481	-0.0873682126402855	-0.00392691092565656
851	118.649627685547	-39.3667602539063	-7.79834747314453	0.00159255252219737	0.0545144639909267	-0.0682124271988869	0.00354059832170606
852	118.000282287598	-39.3667602539063	-7.6684775352478	-0.00197886489331722	0.0210730116814375	-0.0623682886362076	-0.00132951640989631
853	121.247024536133	-40.0161094665527	-7.47367286682129	0.00354059832170606	0.0304885655641556	-0.0438618510961533	0.00386527273803949
854	119.94832611084	-40.3407821655273	-7.60354280471802	0.01847561635077	0.0262678004801273	-0.00684897974133492	0.000943203864153475
855	118.649627685547	-39.0420875549316	-7.6684775352478	-0.00490093370899558	0.0175015944987535	0.0126314787194133	-0.00457625929266214
856	118.000282287598	-38.3927383422852	-7.6684775352478	-0.00100484199356288	0.0262678004801273	-0.00490093370899558	0.00646266713738441
857	119.298980712891	-40.3407821655273	-7.79834747314453	0.00159255252219737	0.0457482598721981	-0.0130177913233638	0.00354059832170606
858	117.350929260254	-38.3927383422852	-7.79834747314453	0.00483929552137852	0.0463976077735424	-0.00555028254166245	0.012956153601408
859	118.000282287598	-39.3667602539063	-7.4087381362915	-0.00197886489331722	0.029189869761467	-0.0149658378213644	0.00418994715437293
860	117.350929260254	-38.7174110412598	-7.6684775352478	0.00906006153672934	0.0175015944987535	-0.0224333461374044	0.0132808275520802
861	116.701583862305	-38.7174110412598	-7.60354280471802	-0.0123684434220195	0.00581331877037883	-0.0545761026442051	0.00354059832170606
862	117.350929260254	-39.0420875549316	-7.6684775352478	0.00354059832170606	0.00386527273803949	-0.043212503194809	0.00256657530553639
863	118.649627685547	-40.6654586791992	-7.34380340576172	0.00386527273803949	-0.00392691092565656	-0.0026282137259841	0.00483929552137852
864	116.701583862305	-40.6654586791992	-7.21393346786499	0.00256657530553639	0.00516396993771195	0.0220470335334539	-0.00197886489331722
865	118.000282287598	-40.6654586791992	-6.88925933837891	0.00321592413820326	-0.00619963090866804	0.0642546936869621	0.00451462110504508
866	117.350929260254	-40.3407821655273	-7.47367286682129	-0.00197886489331722	-0.0204853005707264	0.0759429708123207	0.00386527273803949
867	118.649627685547	-39.3667602539063	-7.73341274261475	0.00191722682211548	-0.0133424662053585	0.07431960105896	0.00841071270406246
868	116.701583862305	-39.3667602539063	-7.53860807418823	-0.00230353930965066	-0.00425158534198999	0.0347093306481838	0.00451462110504508
869	118.649627685547	-40.0161094665527	-7.14899873733521	0.00321592413820326	0.00743668992072344	0.013930176384747	0.00581331877037883
870	118.649627685547	-39.3667602539063	-7.21393346786499	-0.00749832857400179	0.00191722682211548	0.0123068047687411	-0.000680167751852423
871	118.649627685547	-39.3667602539063	-7.14899873733521	-0.00392691092565656	-0.00652430532500148	-0.0217839982360601	0.00321592413820326
872	118.649627685547	-38.7174110412598	-7.47367286682129	-0.000680167751852423	-0.0188619289547205	-0.0376930385828018	-0.00749832857400179
873	117.350929260254	-38.7174110412598	-7.47367286682129	0.00418994715437293	-0.0311995539814234	-0.0263294391334057	0.00646266713738441
874	116.701583862305	-37.4187164306641	-7.60354280471802	-0.000680167751852423	-0.0227580219507217	-0.0454852245748043	0.00906006153672934
875	116.701583862305	-38.0680618286133	-7.47367286682129	-0.00100484199356288	-0.00457625929266214	-0.023407369852066	0.00841071270406246
876	116.052238464355	-36.4446907043457	-7.34380340576172	-0.0104203969240189	-0.0133424662053585	0.0272418223321438	0.00678734155371785
877	118.000282287598	-37.0940399169922	-7.34380340576172	-0.00425158534198999	-0.0250307414680719	0.0509430468082428	0.0158782228827477
878	118.649627685547	-37.0940399169922	-7.86328220367432	0.000293855206109583	-3.08191010844894e-05	0.0752936229109764	0.0165275707840919
879	115.402885437012	-35.4706687927246	-7.86328220367432	-0.00619963090866804	-0.0175632312893867	0.123994767665863	0.0168522447347641
880	116.701583862305	-35.7953414916992	-7.9282169342041	-0.00912170019000769	0.00191722682211548	0.115877911448479	0.0155535480007529
881	114.753540039063	-35.4706687927246	-7.79834747314453	-0.00360223650932312	-0.00360223650932312	0.0902286395430565	0.0145795252174139
882	116.052238464355	-36.1200180053711	-7.08406400680542	-0.00555028254166245	0.00191722682211548	0.0308132413774729	0.020423661917448
883	116.052238464355	-36.1200180053711	-7.4087381362915	-0.00782300252467394	-0.00392691092565656	0.029189869761467	0.0178262684494257
884	113.45484161377	-35.7953414916992	-7.60354280471802	-0.00684897974133492	-0.00197886489331722	0.00906006153672934	0.0188002903014421
885	113.45484161377	-35.14599609375	-7.4087381362915	-0.00425158534198999	0.00354059832170606	-0.0678877532482147	0.0236704051494598
886	112.80549621582	-35.14599609375	-7.53860807418823	-0.0263294391334057	0.00711201597005129	-0.0834721177816391	0.0100340843200684
887	113.45484161377	-36.1200180053711	-7.34380340576172	-0.00944637414067984	-0.028926832601428	-0.032173577696085	0.0145795252174139
888	111.506797790527	-34.8213195800781	-7.21393346786499	-0.00684897974133492	-0.0208099745213985	-0.050680011510849	0.00906006153672934
889	110.857444763184	-34.4966468811035	-7.6684775352478	-0.0117190945893526	-0.00944637414067984	-0.154900476336479	0.0113327819854021
890	111.506797790527	-34.8213195800781	-7.34380340576172	-0.00977104809135199	-0.00392691092565656	-0.164965376257896	0.011982130818069
891	112.80549621582	-35.14599609375	-7.47367286682129	-0.00684897974133492	0.00354059832170606	-0.0536020807921886	0.0116574559360743
892	111.506797790527	-34.8213195800781	-7.6684775352478	-0.00587495695799589	-0.0263294391334057	0.0113327819854021	0.000618529506027699
893	112.80549621582	-33.5226249694824	-7.4087381362915	-0.000355493422830477	-0.0412644557654858	0.0551638156175613	0.00743668992072344
894	112.80549621582	-33.5226249694824	-6.82432460784912	-0.00522560812532902	-0.0191866029053926	0.0288651939481497	0.00678734155371785
895	114.104187011719	-34.8213195800781	-7.47367286682129	-0.00457625929266214	-0.00847235135734081	0.00321592413820326	0.00743668992072344
896	113.45484161377	-34.1719703674316	-7.47367286682129	-0.0130177913233638	0.00678734155371785	-0.0600955672562122	0.00613799272105098
897	114.104187011719	-33.1979484558105	-7.60354280471802	-0.00912170019000769	0.0181509424000978	-0.0620436146855354	0.00321592413820326
898	113.45484161377	-34.1719703674316	-7.4087381362915	0.0113327819854021	0.0226963832974434	-0.0113944197073579	0.00873538758605719
899	114.753540039063	-33.5226249694824	-7.08406400680542	0.00126787810586393	0.0155535480007529	-0.0139918150380254	0.0123068047687411
900	114.753540039063	-33.847297668457	-7.21393346786499	0.00159255252219737	0.0269171483814716	0.0197743140161037	0.00289124972186983
901	114.753540039063	-33.847297668457	-7.4087381362915	-3.08191010844894e-05	0.0197743140161037	0.00776136433705688	0.000943203864153475
902	113.45484161377	-33.1979484558105	-7.47367286682129	0.00159255252219737	0.00516396993771195	0.0149041991680861	0.00613799272105098
903	112.156143188477	-32.5485992431641	-7.53860807418823	0.00289124972186983	-0.00295288790948689	-0.0126931173726916	0.00321592413820326
904	112.80549621582	-32.5485992431641	-7.86328220367432	-0.00327756232582033	-0.0201606266200542	-0.0454852245748043	0.00191722682211548
905	112.156143188477	-31.8992519378662	-7.6684775352478	-0.00717365415766835	-0.0146411629393697	-0.0568488240242004	-0.0149658378213644
906	112.156143188477	-31.574577331543	-7.99315214157104	-0.00490093370899558	-0.0250307414680719	-0.028926832601428	0.01847561635077
907	110.857444763184	-32.8732757568359	-7.60354280471802	-0.00425158534198999	-0.0376930385828018	0.000618529506027699	-0.0162645354866982
908	113.45484161377	-33.1979484558105	-7.73341274261475	-0.00197886489331722	-0.0302255302667618	0.0288651939481497	-0.00847235135734081
909	111.506797790527	-31.574577331543	-7.86328220367432	0.000943203864153475	-0.028926832601428	0.069124810397625	-0.0146411629393697
910	111.506797790527	-31.574577331543	-7.99315214157104	-0.00132951640989631	-0.0185372550040483	0.0746442750096321	-0.00457625929266214
911	111.506797790527	-31.574577331543	-7.73341274261475	-0.00522560812532902	0.0175015944987535	0.0645793676376343	-0.00879702530801296
912	111.506797790527	-31.8992519378662	-7.73341274261475	-0.000680167751852423	0.040228795260191	0.069124810397625	-0.0221086721867323
913	111.506797790527	-31.574577331543	-8.18795680999756	0.00418994715437293	0.0571118593215942	0.0963974520564079	-0.0191866029053926
914	113.45484161377	-32.2239265441895	-7.86328220367432	0.00451462110504508	0.025618452578783	0.0908779874444008	-0.00684897974133492
915	112.156143188477	-32.2239265441895	-7.6684775352478	-0.00327756232582033	0.0278911720961332	0.0191249661147594	-0.0107450718060136
916	113.45484161377	-32.8732757568359	-7.34380340576172	0.00126787810586393	0.0226963832974434	-0.122757710516453	-0.00652430532500148
917	112.156143188477	-31.574577331543	-7.34380340576172	-0.00814767740666866	0.0175015944987535	-0.0932123512029648	-0.00977104809135199
918	112.156143188477	-31.574577331543	-7.9282169342041	0.0022419011220336	0.00906006153672934	-0.063342310488224	-0.0149658378213644
919	112.156143188477	-31.8992519378662	-7.6684775352478	0.00613799272105098	0.0278911720961332	-0.0175632312893867	-0.0104203969240189
920	114.104187011719	-32.2239265441895	-7.47367286682129	0.000943203864153475	0.045423585921526	0.0210730116814375	-0.0104203969240189
921	111.506797790527	-31.574577331543	-7.4087381362915	0.00613799272105098	0.0525664202868938	-0.0542514286935329	-0.0126931173726916
922	111.506797790527	-31.2499027252197	-7.60354280471802	-0.00230353930965066	0.0473716296255589	-0.0526280589401722	-0.0175632312893867
923	112.156143188477	-31.2499027252197	-7.6684775352478	0.0113327819854021	0.0295145437121391	-0.0406151078641415	-0.0136671401560307
924	112.80549621582	-32.8732757568359	-7.47367286682129	-0.00619963090866804	0.0239950809627771	-0.0250307414680719	-0.00879702530801296
925	112.80549621582	-31.2499027252197	-7.60354280471802	-0.00717365415766835	0.0197743140161037	-0.0230826959013939	-0.0198359526693821
926	112.80549621582	-32.5485992431641	-7.27886867523193	0.00386527273803949	0.0217223595827818	-0.0113944197073579	-0.0195112787187099
927	111.506797790527	-31.574577331543	-7.47367286682129	-3.08191010844894e-05	0.0123068047687411	-0.00749832857400179	-0.0227580219507217
928	112.80549621582	-32.5485992431641	-6.95419406890869	0.012956153601408	0.00159255252219737	-0.0133424662053585	-0.0243813935667276
929	113.45484161377	-32.5485992431641	-7.53860807418823	-0.000680167751852423	-0.0217839982360601	-0.0165892094373703	-0.0250307414680719
930	111.506797790527	-31.8992519378662	-7.86328220367432	-0.00457625929266214	-0.0536020807921886	0.0162028968334198	-0.0217839982360601
931	112.156143188477	-32.5485992431641	-7.99315214157104	-0.00295288790948689	-0.055874802172184	0.0165275707840919	-0.028926832601428
932	111.506797790527	-31.574577331543	-7.79834747314453	0.0022419011220336	-0.0545761026442051	-0.00360223650932312	-0.0279528107494116
933	112.80549621582	-32.2239265441895	-7.47367286682129	0.000618529506027699	-0.0373683646321297	-0.0123684434220195	-0.0247060675173998
934	112.156143188477	-31.8992519378662	-7.34380340576172	-3.08191010844894e-05	-0.0204853005707264	0.0175015944987535	-0.0159398596733809
935	111.506797790527	-30.9252281188965	-7.86328220367432	-0.00230353930965066	-0.0136671401560307	0.0317872650921345	-0.0211346503347158
936	110.857444763184	-30.6005535125732	-8.25289154052734	0.000618529506027699	-0.0107450718060136	0.0369820520281792	-0.00912170019000769
937	112.156143188477	-31.574577331543	-7.86328220367432	-0.000355493422830477	-0.0260047651827335	0.0515923984348774	-0.0195112787187099
938	110.208099365234	-29.9512062072754	-7.86328220367432	0.0113327819854021	-0.0188619289547205	0.0652287155389786	-0.0169138833880424
939	110.857444763184	-30.2758808135986	-7.4087381362915	0.000943203864153475	-0.0123684434220195	0.0739949271082878	-0.00977104809135199
940	110.208099365234	-29.9512062072754	-7.53860807418823	0.000618529506027699	-0.00392691092565656	0.0996441915631294	-0.0133424662053585
941	110.208099365234	-29.9512062072754	-7.73341274261475	-0.00619963090866804	0.00451462110504508	0.0649040415883064	-0.00782300252467394
942	109.558746337891	-29.6265316009521	-7.73341274261475	0.00191722682211548	-0.0237320438027382	0.0389300994575024	-0.0185372550040483
943	111.506797790527	-30.9252281188965	-7.34380340576172	-0.00327756232582033	-3.08191010844894e-05	0.011982130818069	-0.00425158534198999
944	108.260055541992	-30.2758808135986	-7.53860807418823	-0.00100484199356288	-0.0159398596733809	0.052891094237566	-0.0104203969240189
945	109.558746337891	-30.6005535125732	-7.08406400680542	-0.00230353930965066	-0.0172385573387146	0.0532157681882381	-0.0107450718060136
946	108.909400939941	-30.6005535125732	-7.27886867523193	-0.00522560812532902	-0.0169138833880424	0.00808603875339031	-0.0117190945893526
947	106.961357116699	-29.9512062072754	-7.86328220367432	-0.00100484199356288	-0.0130177913233638	0.0103587592020631	-0.0188619289547205
948	106.312004089355	-29.3018569946289	-7.9282169342041	0.00256657530553639	-0.0182125810533762	0.0262678004801273	-0.0143164889886975
949	106.961357116699	-30.9252281188965	-7.21393346786499	-0.00555028254166245	0.00289124972186983	0.00483929552137852	-0.00392691092565656
950	106.961357116699	-30.6005535125732	-7.27886867523193	-0.00522560812532902	0.00386527273803949	-0.106523998081684	-0.0146411629393697
951	106.312004089355	-30.6005535125732	-7.14899873733521	-0.00684897974133492	0.0243197549134493	-0.181848436594009	-0.00652430532500148
952	106.961357116699	-30.9252281188965	-7.27886867523193	-0.0100957229733467	0.0168522447347641	-0.063342310488224	-0.0204853005707264
953	106.961357116699	-30.9252281188965	-7.4087381362915	-0.00717365415766835	-0.0172385573387146	0.0379560738801956	-0.0250307414680719
954	105.662658691406	-29.6265316009521	-7.60354280471802	0.000943203864153475	-0.0169138833880424	0.0489950031042099	-0.0143164889886975
955	105.662658691406	-30.9252281188965	-7.73341274261475	-0.00360223650932312	-0.0191866029053926	0.0421768426895142	-0.00100484199356288
956	105.662658691406	-30.2758808135986	-7.53860807418823	-0.00652430532500148	-0.0188619289547205	-0.0162645354866982	-0.00100484199356288
957	106.961357116699	-31.2499027252197	-6.95419406890869	-0.00360223650932312	-0.0247060675173998	-0.0542514286935329	0.00483929552137852
958	108.260055541992	-31.574577331543	-7.73341274261475	0.00289124972186983	-0.0250307414680719	-0.103926599025726	0.00678734155371785
959	106.312004089355	-29.6265316009521	-7.73341274261475	0.000618529506027699	-0.0217839982360601	-0.0574981719255447	0.0103587592020631
960	106.961357116699	-30.6005535125732	-7.6684775352478	0.0022419011220336	-0.0133424662053585	-0.085420161485672	0.00613799272105098
961	106.961357116699	-29.9512062072754	-7.60354280471802	0.00451462110504508	-0.00100484199356288	-0.0747059136629105	0.00776136433705688
962	108.909400939941	-31.574577331543	-7.08406400680542	-0.00197886489331722	0.0123068047687411	-0.0928876772522926	0.00483929552137852
963	106.961357116699	-31.574577331543	-7.01912927627563	0.00906006153672934	0.0142548503354192	-0.0951603949069977	0.00678734155371785
964	106.312004089355	-30.6005535125732	-7.86328220367432	-0.000680167751852423	0.0223717093467712	-0.0302255302667618	0.0100340843200684
965	106.961357116699	-30.6005535125732	-8.12302207946777	0.00711201597005129	0.0295145437121391	0.00613799272105098	0.0178262684494257
966	106.312004089355	-30.2758808135986	-7.9282169342041	0.00386527273803949	0.0149041991680861	0.0327612869441509	0.00581331877037883
967	107.610702514648	-31.2499027252197	-7.73341274261475	0.00191722682211548	0.0155535480007529	0.0447742342948914	-0.00587495695799589
968	105.662658691406	-30.6005535125732	-7.9282169342041	0.000943203864153475	0.0249691028147936	0.0149041991680861	-0.00522560812532902
969	105.662658691406	-30.6005535125732	-8.05808639526367	0.00451462110504508	0.0421768426895142	0.0343846566975117	-0.00879702530801296
970	107.610702514648	-31.574577331543	-7.79834747314453	-0.00847235135734081	0.0561378374695778	0.000293855206109583	-0.00490093370899558
971	107.610702514648	-31.574577331543	-7.9282169342041	-0.0110697457566857	0.0597092546522617	-0.0347709693014622	-0.00555028254166245
972	106.961357116699	-31.2499027252197	-7.9282169342041	-0.00327756232582033	0.0509430468082428	-0.0675630792975426	-0.0120437685400248
973	106.961357116699	-30.2758808135986	-7.99315214157104	-0.000355493422830477	0.047696303576231	-0.0347709693014622	-0.0026282137259841
974	106.961357116699	-30.2758808135986	-7.6684775352478	-0.00327756232582033	0.0395794473588467	-0.0107450718060136	0.00289124972186983
975	108.260055541992	-31.574577331543	-7.47367286682129	-0.000355493422830477	0.00321592413820326	0.020423661917448	0.00159255252219737
976	107.610702514648	-31.2499027252197	-7.73341274261475	0.0022419011220336	-0.00652430532500148	0.0230210572481155	0.00483929552137852
977	107.610702514648	-30.6005535125732	-7.53860807418823	-0.00392691092565656	-0.0146411629393697	0.0236704051494598	0.00191722682211548
978	108.260055541992	-30.6005535125732	-6.95419406890869	0.00516396993771195	-0.00879702530801296	0.0587352328002453	0.0100340843200684
979	109.558746337891	-31.2499027252197	-6.82432460784912	0.00256657530553639	-0.00619963090866804	0.0489950031042099	0.0136055024340749
980	107.610702514648	-30.9252281188965	-6.62951993942261	-0.00360223650932312	-0.00522560812532902	0.0249691028147936	0.00191722682211548
981	108.909400939941	-30.9252281188965	-6.75938940048218	0.00711201597005129	-0.00490093370899558	-0.00100484199356288	0.00483929552137852
982	108.909400939941	-29.9512062072754	-7.47367286682129	0.00581331877037883	-0.0143164889886975	-0.0360696688294411	0.00776136433705688
983	106.312004089355	-29.9512062072754	-7.53860807418823	0.00159255252219737	-0.0143164889886975	-0.000355493422830477	0.0272418223321438
984	107.610702514648	-29.3018569946289	-7.73341274261475	0.000618529506027699	-0.00425158534198999	0.0327612869441509	0.0132808275520802
985	106.961357116699	-29.6265316009521	-6.88925933837891	-0.00360223650932312	-0.00100484199356288	0.041852168738842	0.0158782228827477
986	106.961357116699	-29.3018569946289	-6.62951993942261	0.00678734155371785	0.00743668992072344	0.0399041213095188	0.00906006153672934
987	107.610702514648	-30.6005535125732	-7.27886867523193	0.00613799272105098	0.00159255252219737	0.0149041991680861	-0.00132951640989631
988	108.909400939941	-30.6005535125732	-7.6684775352478	0.00938473641872406	-0.00879702530801296	0.0178262684494257	-0.00295288790948689
989	106.312004089355	-29.9512062072754	-7.60354280471802	0.00548864435404539	-0.00749832857400179	0.00451462110504508	0.00808603875339031
990	106.961357116699	-30.6005535125732	-7.60354280471802	0.00548864435404539	-0.0172385573387146	0.0217223595827818	0.00256657530553639
991	106.961357116699	-29.9512062072754	-7.27886867523193	0.00126787810586393	-0.0237320438027382	0.0545144639909267	0.000943203864153475
992	106.961357116699	-29.9512062072754	-7.34380340576172	0.00906006153672934	-0.0243813935667276	0.0269171483814716	0.00613799272105098
993	106.961357116699	-29.6265316009521	-7.73341274261475	0.00808603875339031	-0.0263294391334057	-0.0156151866540313	0.000943203864153475
994	109.558746337891	-30.2758808135986	-7.47367286682129	0.00418994715437293	-0.00132951640989631	-0.0458098985254765	0.00970941036939621
995	106.961357116699	-29.9512062072754	-7.47367286682129	-0.00490093370899558	0.00191722682211548	-0.028926832601428	0.0100340843200684
996	108.909400939941	-30.2758808135986	-7.6684775352478	-3.08191010844894e-05	0.00743668992072344	-0.032173577696085	0.0223717093467712
997	106.961357116699	-28.6525077819824	-7.6684775352478	-0.00197886489331722	-0.00100484199356288	0.000618529506027699	0.0162028968334198
998	106.312004089355	-28.9771823883057	-7.21393346786499	-0.00132951640989631	-0.00295288790948689	-0.0350956469774246	0.0259431265294552
999	107.610702514648	-29.3018569946289	-7.47367286682129	-0.00717365415766835	0.000943203864153475	-0.0574981719255447	0.00743668992072344
1000	107.610702514648	-29.6265316009521	-7.4087381362915	-0.0104203969240189	0.0197743140161037	-0.0435371771454811	0.0246444288641214
1001	106.312004089355	-28.0031604766846	-7.47367286682129	-0.0104203969240189	0.00548864435404539	0.0223717093467712	0.0149041991680861
1002	105.662658691406	-28.0031604766846	-7.4087381362915	-0.00197886489331722	-0.00684897974133492	0.0525664202868938	0.0210730116814375
1003	105.013305664063	-27.0291366577148	-7.34380340576172	0.00159255252219737	-0.00619963090866804	0.0915273353457451	0.011982130818069
1004	105.662658691406	-28.3278331756592	-7.14899873733521	-0.00327756232582033	-0.00392691092565656	0.106787025928497	0.0165275707840919
1005	106.312004089355	-27.0291366577148	-7.79834747314453	-0.00912170019000769	0.00289124972186983	0.0590599067509174	0.011982130818069
1006	105.662658691406	-28.3278331756592	-7.47367286682129	0.00776136433705688	0.0171769186854362	-0.00522560812532902	0.00938473641872406
1007	105.013305664063	-27.0291366577148	-7.53860807418823	0.000293855206109583	-0.0107450718060136	-0.0659397020936012	0.0136055024340749
1008	105.013305664063	-28.0031604766846	-7.27886867523193	-0.00555028254166245	0.0132808275520802	-0.107822693884373	0.00191722682211548
1009	105.013305664063	-27.6784858703613	-6.69445466995239	0.00126787810586393	0.0142548503354192	-0.0354203209280968	0.011982130818069
1010	103.06526184082	-26.7044620513916	-7.01912927627563	-0.00392691092565656	0.0100340843200684	-0.00197886489331722	0.0200989879667759
1011	102.415916442871	-26.0551147460938	-7.73341274261475	0.00191722682211548	0.01100810803473	-0.0136671401560307	0.0145795252174139
1012	101.117218017578	-26.3797874450684	-7.6684775352478	-0.00392691092565656	0.00938473641872406	-0.0594462193548679	0.0145795252174139
1013	103.06526184082	-27.6784858703613	-7.47367286682129	-0.00717365415766835	0.012956153601408	-0.032173577696085	0.00386527273803949
1014	102.415916442871	-27.0291366577148	-6.62951993942261	-0.00879702530801296	0.00418994715437293	0.0236704051494598	-0.00165419070981443
1015	101.766563415527	-26.7044620513916	-7.08406400680542	-0.00749832857400179	-0.00197886489331722	0.00873538758605719	0.0230210572481155
1016	100.467864990234	-26.0551147460938	-7.6684775352478	-0.00782300252467394	0.00678734155371785	-0.0409397818148136	0.0116574559360743
1017	103.06526184082	-27.3538112640381	-7.6684775352478	-0.0113944197073579	0.00386527273803949	-0.0315242260694504	0.0136055024340749
1018	100.467864990234	-25.4057655334473	-7.6684775352478	-0.0104203969240189	-0.0230826959013939	0.00906006153672934	0.00451462110504508
1019	100.467864990234	-25.7304401397705	-7.60354280471802	-0.00977104809135199	-0.0198359526693821	-0.0191866029053926	0.0145795252174139
1020	101.117218017578	-25.4057655334473	-7.47367286682129	-0.00457625929266214	-0.0126931173726916	-0.0902902781963348	0.0162028968334198
1021	101.766563415527	-25.7304401397705	-7.27886867523193	-0.00944637414067984	0.0275664981454611	-0.122108362615108	0.0168522447347641
1022	101.766563415527	-25.4057655334473	-7.73341274261475	-0.00197886489331722	0.0295145437121391	-0.0389917381107807	0.0123068047687411
1023	103.714614868164	-26.7044620513916	-7.4087381362915	0.00548864435404539	0.013930176384747	0.0353586822748184	0.011982130818069
1024	103.714614868164	-25.4057655334473	-7.53860807418823	0.00613799272105098	-0.00684897974133492	0.0616573020815849	0.0149041991680861
1025	103.714614868164	-26.7044620513916	-7.73341274261475	-0.0026282137259841	0.0188002903014421	0.0610079504549503	0.0158782228827477
1026	103.714614868164	-26.0551147460938	-7.08406400680542	0.000943203864153475	-0.0149658378213644	0.0392547734081745	0.00418994715437293
1027	103.714614868164	-25.7304401397705	-7.53860807418823	0.00483929552137852	0.00613799272105098	0.0389300994575024	0.00159255252219737
1028	101.766563415527	-25.081090927124	-7.99315214157104	-0.00132951640989631	-0.0156151866540313	0.0152288740500808	0.00386527273803949
1029	103.714614868164	-26.7044620513916	-7.60354280471802	0.00256657530553639	-0.0107450718060136	0.0162028968334198	0.00159255252219737
1030	104.363960266113	-26.3797874450684	-7.53860807418823	0.00321592413820326	-0.0159398596733809	0.0100340843200684	0.00418994715437293
1031	103.06526184082	-26.7044620513916	-7.4087381362915	0.00126787810586393	-0.0149658378213644	-0.0308748781681061	0.00548864435404539
1032	104.363960266113	-26.7044620513916	-7.21393346786499	0.00516396993771195	-0.00814767740666866	-0.0659397020936012	-0.00684897974133492
1033	103.714614868164	-26.3797874450684	-7.27886867523193	-0.00425158534198999	-0.00490093370899558	-0.0282774847000837	-0.00230353930965066
1034	102.415916442871	-25.4057655334473	-7.79834747314453	0.00841071270406246	-0.00392691092565656	0.00126787810586393	0.00126787810586393
1035	103.714614868164	-26.3797874450684	-7.6684775352478	0.000618529506027699	0.00613799272105098	-0.0253554154187441	-0.00782300252467394
1036	103.714614868164	-25.081090927124	-7.86328220367432	0.00483929552137852	0.00289124972186983	-0.00814767740666866	-0.00295288790948689
1037	103.714614868164	-25.7304401397705	-7.6684775352478	0.00159255252219737	0.00743668992072344	0.0152288740500808	0.00386527273803949
1038	105.013305664063	-26.3797874450684	-7.53860807418823	-0.00879702530801296	0.0181509424000978	0.0295145437121391	0.00548864435404539
1039	101.766563415527	-25.081090927124	-7.73341274261475	0.00613799272105098	0.013930176384747	0.0522417463362217	0.00841071270406246
1040	104.363960266113	-24.7564163208008	-8.05808639526367	0.0022419011220336	0.0106834331527352	0.0463976077735424	0.0116574559360743
1041	103.06526184082	-25.081090927124	-7.9282169342041	-0.000680167751852423	0.013930176384747	-0.00814767740666866	-3.08191010844894e-05
1042	104.363960266113	-26.3797874450684	-6.95419406890869	0.000618529506027699	0.0200989879667759	-0.0584721975028515	0.000943203864153475
1043	104.363960266113	-25.7304401397705	-7.34380340576172	0.0191249661147594	0.0220470335334539	-0.0292515084147453	-0.000355493422830477
1044	103.06526184082	-24.7564163208008	-7.34380340576172	0.0145795252174139	0.00776136433705688	0.0116574559360743	0.00970941036939621
1045	103.06526184082	-24.7564163208008	-7.53860807418823	0.000293855206109583	0.00386527273803949	0.0467222817242146	-0.00100484199356288
1046	102.415916442871	-25.4057655334473	-7.6684775352478	0.00386527273803949	-0.0198359526693821	0.0697741582989693	0.00808603875339031
1047	105.013305664063	-25.7304401397705	-7.47367286682129	0.00483929552137852	-0.00749832857400179	0.0363327041268349	-0.0146411629393697
1048	103.06526184082	-25.081090927124	-7.47367286682129	0.000293855206109583	-0.00230353930965066	-0.0389917381107807	-0.00944637414067984
1049	101.766563415527	-25.4057655334473	-7.47367286682129	0.000943203864153475	-0.0201606266200542	-0.00944637414067984	-0.00522560812532902
1050	103.06526184082	-26.3797874450684	-6.95419406890869	0.000293855206109583	-0.0143164889886975	-0.0315242260694504	-0.00295288790948689
1051	103.714614868164	-26.7044620513916	-7.34380340576172	-0.0136671401560307	-0.0175632312893867	-0.0844461396336555	-0.0208099745213985
1052	102.415916442871	-26.7044620513916	-7.6684775352478	0.000618529506027699	-0.0136671401560307	-0.0552254542708397	-0.0195112787187099
1053	103.06526184082	-25.7304401397705	-7.9282169342041	0.000618529506027699	-0.0227580219507217	-0.0152905117720366	-0.0188619289547205
1054	102.415916442871	-25.7304401397705	-7.53860807418823	-0.00165419070981443	-0.00490093370899558	-0.00749832857400179	-0.0149658378213644
1055	104.363960266113	-27.6784858703613	-7.14899873733521	-0.00197886489331722	0.0116574559360743	0.00354059832170606	-0.00912170019000769
1056	103.06526184082	-27.3538112640381	-7.21393346786499	-0.00100484199356288	0.0103587592020631	0.0252937767654657	-0.00327756232582033
1057	103.06526184082	-26.7044620513916	-7.6684775352478	0.00191722682211548	-0.0143164889886975	0.0421768426895142	-0.0152905117720366
1058	102.415916442871	-28.0031604766846	-7.34380340576172	0.00548864435404539	-0.0172385573387146	0.076592318713665	-0.0133424662053585
1059	103.714614868164	-28.3278331756592	-7.27886867523193	0.00256657530553639	-0.00425158534198999	0.0814624354243279	-0.00197886489331722
1060	103.714614868164	-28.0031604766846	-7.34380340576172	-0.00230353930965066	-0.00847235135734081	0.100942894816399	-0.00457625929266214
1061	102.415916442871	-28.3278331756592	-7.21393346786499	-0.0026282137259841	-0.00717365415766835	0.0931507050991058	-0.00619963090866804
1062	101.766563415527	-28.0031604766846	-7.08406400680542	0.000943203864153475	-0.00912170019000769	0.0834104791283607	-0.00587495695799589
1063	100.467864990234	-27.6784858703613	-7.53860807418823	0.00548864435404539	0.0022419011220336	0.0535404421389103	-0.00522560812532902
1064	101.117218017578	-28.0031604766846	-7.60354280471802	0.0116574559360743	0.00808603875339031	-0.0149658378213644	-0.0026282137259841
1065	99.8185195922852	-27.3538112640381	-7.60354280471802	-0.00912170019000769	0.00776136433705688	-0.140290126204491	-0.00100484199356288
1066	101.117218017578	-27.0291366577148	-7.60354280471802	-0.00684897974133492	0.00321592413820326	-0.126329123973846	-0.0110697457566857
1067	100.467864990234	-28.3278331756592	-7.01912927627563	-0.000680167751852423	-0.0104203969240189	-0.0276281367987394	-0.0120437685400248
1068	102.415916442871	-28.0031604766846	-7.34380340576172	0.00159255252219737	-0.00619963090866804	-0.0263294391334057	-0.0123684434220195
1069	100.467864990234	-27.0291366577148	-7.6684775352478	0.000293855206109583	-3.08191010844894e-05	0.0282158460468054	-0.0139918150380254
1070	99.8185195922852	-27.0291366577148	-7.60354280471802	0.000618529506027699	0.00354059832170606	0.0330859608948231	-0.0126931173726916
1071	98.5198211669922	-26.7044620513916	-7.86328220367432	-0.00165419070981443	0.00159255252219737	-0.0419138073921204	-0.0182125810533762
1072	100.467864990234	-26.7044620513916	-7.86328220367432	0.00289124972186983	0.0171769186854362	-0.154900476336479	-0.0149658378213644
1073	99.8185195922852	-26.3797874450684	-7.6684775352478	-0.00425158534198999	0.0178262684494257	-0.153277099132538	-0.0175632312893867
1074	101.766563415527	-27.6784858703613	-7.53860807418823	0.00776136433705688	0.0200989879667759	-0.0782773271203041	0.000943203864153475
1075	99.1691741943359	-27.3538112640381	-7.4087381362915	0.00418994715437293	0.0188002903014421	-0.0230826959013939	-0.00327756232582033
1076	101.766563415527	-27.6784858703613	-7.47367286682129	0.00841071270406246	-0.00132951640989631	0.0152288740500808	0.00483929552137852
1077	99.8185195922852	-26.7044620513916	-7.6684775352478	-0.00132951640989631	-0.0110697457566857	0.0496443510055542	-0.000355493422830477
1078	99.8185195922852	-27.3538112640381	-7.47367286682129	0.00126787810586393	-0.0240567177534103	0.0308132413774729	0.00808603875339031
1079	101.117218017578	-27.6784858703613	-7.01912927627563	0.00451462110504508	-0.0156151866540313	-0.00457625929266214	0.00548864435404539
1080	101.117218017578	-28.0031604766846	-7.4087381362915	-0.00977104809135199	-0.00912170019000769	-0.0305502042174339	0.00386527273803949
1081	99.1691741943359	-27.3538112640381	-7.53860807418823	-0.00619963090866804	-0.00749832857400179	-3.08191010844894e-05	0.000618529506027699
1082	98.5198211669922	-27.0291366577148	-7.47367286682129	-0.000680167751852423	0.00906006153672934	0.0178262684494257	0.00418994715437293
1083	97.2211227416992	-26.7044620513916	-7.6684775352478	-0.000680167751852423	-0.0240567177534103	0.0200989879667759	-0.00165419070981443
1084	99.8185195922852	-28.3278331756592	-7.21393346786499	-0.00619963090866804	0.00354059832170606	0.0272418223321438	0.00418994715437293
1085	98.5198211669922	-26.7044620513916	-7.4087381362915	-0.00490093370899558	0.00776136433705688	0.029189869761467	0.00256657530553639
1086	99.1691741943359	-28.0031604766846	-7.4087381362915	-0.00490093370899558	0.00970941036939621	0.0210730116814375	-0.00684897974133492
1087	97.2211227416992	-27.0291366577148	-7.6684775352478	-0.00749832857400179	0.0113327819854021	0.0236704051494598	-0.00684897974133492
1088	97.2211227416992	-28.3278331756592	-7.21393346786499	-0.0217839982360601	0.00873538758605719	0.0220470335334539	0.00159255252219737
1089	99.1691741943359	-28.3278331756592	-7.34380340576172	0.00386527273803949	0.00970941036939621	0.012956153601408	-0.00197886489331722
1090	96.57177734375	-26.7044620513916	-7.4087381362915	-0.0143164889886975	-0.00619963090866804	0.00159255252219737	-0.00295288790948689
1091	97.870475769043	-27.3538112640381	-7.34380340576172	-0.00749832857400179	-0.0175632312893867	0.0200989879667759	-0.00912170019000769
1092	98.5198211669922	-27.3538112640381	-7.79834747314453	-0.00165419070981443	-0.0149658378213644	0.0499690249562263	-0.00749832857400179
1093	99.8185195922852	-27.6784858703613	-7.6684775352478	-0.0139918150380254	-0.0263294391334057	0.0327612869441509	-0.00132951640989631
1094	99.8185195922852	-28.0031604766846	-7.47367286682129	-0.00230353930965066	-0.0136671401560307	0.0379560738801956	-0.00490093370899558
1095	100.467864990234	-26.0551147460938	-7.60354280471802	-0.0201606266200542	-0.00749832857400179	0.025618452578783	-0.00165419070981443
1096	99.1691741943359	-26.3797874450684	-7.4087381362915	-0.00165419070981443	0.0113327819854021	-0.00295288790948689	0.00808603875339031
1097	102.415916442871	-27.3538112640381	-7.27886867523193	-0.00165419070981443	0.00808603875339031	-0.0120437685400248	-0.00295288790948689
1098	99.8185195922852	-26.3797874450684	-7.79834747314453	0.00808603875339031	0.00256657530553639	-0.00847235135734081	-0.00100484199356288
1099	101.766563415527	-26.3797874450684	-7.60354280471802	-0.000355493422830477	0.0152288740500808	-0.0393164120614529	0.00191722682211548
1100	100.467864990234	-25.7304401397705	-7.53860807418823	0.00581331877037883	0.049319677054882	-0.0961344167590141	0.00613799272105098
1101	100.467864990234	-26.3797874450684	-7.60354280471802	-0.00652430532500148	0.0551638156175613	-0.133471965789795	-0.000355493422830477
1102	100.467864990234	-25.7304401397705	-7.01912927627563	-0.00165419070981443	0.0376313999295235	-0.0766539573669434	0.00289124972186983
1103	103.06526184082	-27.3538112640381	-7.21393346786499	0.00483929552137852	0.0301638916134834	-0.0266541130840778	0.000293855206109583
1104	100.467864990234	-26.7044620513916	-7.47367286682129	-0.00944637414067984	0.0337353087961674	-0.0188619289547205	0.00516396993771195
1105	102.415916442871	-27.3538112640381	-7.47367286682129	-0.000680167751852423	0.0106834331527352	0.013930176384747	0.00256657530553639
1106	100.467864990234	-27.0291366577148	-7.73341274261475	-0.00717365415766835	-0.00944637414067984	0.0171769186854362	-0.00327756232582033
1107	101.766563415527	-26.7044620513916	-7.60354280471802	0.00386527273803949	-0.0149658378213644	0.0116574559360743	-0.00457625929266214
1108	100.467864990234	-25.4057655334473	-7.47367286682129	-0.000355493422830477	-0.00295288790948689	0.0327612869441509	-0.00619963090866804
1109	101.766563415527	-26.7044620513916	-7.4087381362915	0.00483929552137852	-0.0198359526693821	0.0285405199974775	-0.000355493422830477
1110	101.766563415527	-27.0291366577148	-7.6684775352478	0.00289124972186983	-0.0126931173726916	0.0467222817242146	-0.00230353930965066
1111	102.415916442871	-26.3797874450684	-7.53860807418823	-0.00977104809135199	-0.0133424662053585	0.0610079504549503	-0.00749832857400179
1112	100.467864990234	-26.3797874450684	-7.60354280471802	-0.00230353930965066	0.00386527273803949	0.0415274947881699	-0.0136671401560307
1113	99.8185195922852	-25.7304401397705	-7.47367286682129	0.000618529506027699	0.00516396993771195	0.0162028968334198	-0.00230353930965066
1114	99.8185195922852	-25.081090927124	-7.6684775352478	0.00354059832170606	0.0126314787194133	-0.0260047651827335	0.00483929552137852
1115	99.8185195922852	-26.3797874450684	-7.60354280471802	-0.00457625929266214	0.0181509424000978	-0.0435371771454811	0.00743668992072344
1116	99.8185195922852	-25.081090927124	-7.86328220367432	0.00776136433705688	0.00418994715437293	-0.0513293594121933	0.000943203864153475
1117	100.467864990234	-25.7304401397705	-7.86328220367432	0.000943203864153475	-0.0113944197073579	-0.0500306636095047	-0.0117190945893526
1118	101.117218017578	-26.0551147460938	-7.86328220367432	0.00159255252219737	-0.0224333461374044	-0.0324982516467571	0.00191722682211548
1119	99.8185195922852	-24.1070671081543	-7.60354280471802	-0.0026282137259841	-0.028926832601428	-0.0243813935667276	0.011982130818069
1120	99.1691741943359	-24.7564163208008	-7.4087381362915	0.00516396993771195	0.000618529506027699	-0.00619963090866804	0.0145795252174139
1121	97.870475769043	-24.1070671081543	-7.79834747314453	-0.00912170019000769	-0.0117190945893526	0.0155535480007529	0.00289124972186983
1122	100.467864990234	-25.4057655334473	-7.4087381362915	0.0126314787194133	0.00646266713738441	0.00906006153672934	0.0243197549134493
1123	99.8185195922852	-25.081090927124	-7.34380340576172	-0.00295288790948689	0.00581331877037883	0.00970941036939621	0.00191722682211548
1124	97.2211227416992	-24.1070671081543	-7.60354280471802	0.00776136433705688	0.0126314787194133	0.0389300994575024	0.00970941036939621
1125	97.870475769043	-24.1070671081543	-7.4087381362915	-0.00684897974133492	0.0106834331527352	0.0671767666935921	0.00938473641872406
1126	97.870475769043	-24.4317417144775	-7.27886867523193	-0.00132951640989631	0.0145795252174139	0.052891094237566	0.00646266713738441
1127	97.870475769043	-25.4057655334473	-7.53860807418823	-0.00457625929266214	0.01847561635077	0.0395794473588467	-0.00619963090866804
1128	99.1691741943359	-24.4317417144775	-7.47367286682129	-3.08191010844894e-05	0.0213976856321096	0.01100810803473	-0.00749832857400179
1129	97.870475769043	-23.7823944091797	-7.79834747314453	-3.08191010844894e-05	0.0106834331527352	-0.00327756232582033	-0.00555028254166245
1130	97.2211227416992	-23.7823944091797	-7.6684775352478	-0.0026282137259841	-0.00360223650932312	0.00289124972186983	0.00483929552137852
1131	96.57177734375	-23.7823944091797	-7.6684775352478	-0.00587495695799589	-0.00327756232582033	-0.0198359526693821	-0.00555028254166245
1132	96.57177734375	-24.1070671081543	-7.47367286682129	-0.0126931173726916	-0.00879702530801296	-0.0454852245748043	-0.00717365415766835
1133	97.2211227416992	-23.7823944091797	-7.6684775352478	-0.00165419070981443	-0.00717365415766835	-0.0604202412068844	-0.00457625929266214
1134	98.5198211669922	-24.7564163208008	-7.34380340576172	-0.00457625929266214	-0.00684897974133492	-0.0393164120614529	0.000943203864153475
1135	97.870475769043	-25.4057655334473	-7.34380340576172	-0.0113944197073579	-3.08191010844894e-05	-0.0357449948787689	-0.0026282137259841
1136	98.5198211669922	-24.7564163208008	-7.27886867523193	-0.00457625929266214	-0.00425158534198999	-0.0435371771454811	0.00483929552137852
1137	97.2211227416992	-24.1070671081543	-7.34380340576172	-0.00912170019000769	-0.0217839982360601	-0.00782300252467394	0.00159255252219737
1138	98.5198211669922	-24.4317417144775	-7.27886867523193	0.00354059832170606	0.00711201597005129	0.00354059832170606	0.0132808275520802
1139	98.5198211669922	-24.7564163208008	-7.47367286682129	0.0022419011220336	-0.0120437685400248	-0.0539267547428608	-0.00587495695799589
1140	96.57177734375	-24.4317417144775	-7.34380340576172	-0.00360223650932312	-0.000355493422830477	-0.0899656042456627	-0.00360223650932312
1141	97.870475769043	-24.1070671081543	-7.47367286682129	-0.00555028254166245	-0.00814767740666866	-0.0126931173726916	0.0324366129934788
1142	96.57177734375	-23.7823944091797	-7.27886867523193	-0.000355493422830477	-0.00977104809135199	0.0272418223321438	-0.00360223650932312
1143	97.2211227416992	-21.8343467712402	-7.27886867523193	0.00386527273803949	-0.0107450718060136	0.0700988322496414	0.0197743140161037
1144	96.57177734375	-21.8343467712402	-7.6684775352478	0.0113327819854021	-0.0026282137259841	0.08925461769104	0.00906006153672934
1145	97.2211227416992	-21.8343467712402	-7.60354280471802	-0.000355493422830477	-0.0195112787187099	0.0752936229109764	-0.00912170019000769
1146	97.2211227416992	-21.5096740722656	-7.6684775352478	-0.00165419070981443	-0.00197886489331722	0.0541897900402546	0.00159255252219737
1147	96.57177734375	-21.5096740722656	-7.27886867523193	0.0181509424000978	0.000618529506027699	-0.0240567177534103	-0.00490093370899558
1148	97.2211227416992	-21.5096740722656	-7.27886867523193	-0.00100484199356288	0.0132808275520802	-0.0834721177816391	-0.00392691092565656
1149	96.57177734375	-21.8343467712402	-7.27886867523193	-0.000355493422830477	0.0191249661147594	-0.0493813157081604	-0.000355493422830477
1150	96.57177734375	-20.5356502532959	-7.9282169342041	-0.00425158534198999	0.00613799272105098	0.0275664981454611	-0.00782300252467394
1151	95.273078918457	-21.1849994659424	-7.79834747314453	-0.00944637414067984	-0.0143164889886975	0.0486703291535378	-0.00717365415766835
1152	95.9224319458008	-20.5356502532959	-7.9282169342041	0.00516396993771195	-0.0117190945893526	0.0347093306481838	-0.0100957229733467
1153	96.57177734375	-21.1849994659424	-7.79834747314453	0.0200989879667759	-0.0126931173726916	0.0522417463362217	-0.000680167751852423
1154	97.2211227416992	-21.1849994659424	-7.27886867523193	-0.00197886489331722	-0.0143164889886975	0.0593845807015896	-0.00522560812532902
1155	94.6237335205078	-20.8603248596191	-7.27886867523193	0.0262678004801273	-0.00944637414067984	0.0558131635189056	0.00678734155371785
1156	95.9224319458008	-21.5096740722656	-7.6684775352478	-0.00814767740666866	0.00938473641872406	0.0282158460468054	-0.00360223650932312
1157	95.273078918457	-20.2109756469727	-7.79834747314453	-0.00652430532500148	0.00646266713738441	-0.0143164889886975	-0.00360223650932312
1158	93.3250350952148	-19.8863010406494	-7.86328220367432	0.000618529506027699	0.0175015944987535	-0.0318489037454128	-0.00132951640989631
1159	94.6237335205078	-20.8603248596191	-7.27886867523193	-0.00522560812532902	0.0178262684494257	-0.0191866029053926	0.0022419011220336
1160	93.9743804931641	-20.5356502532959	-7.21393346786499	-0.00457625929266214	0.0353586822748184	-0.00230353930965066	0.00548864435404539
1161	93.3250350952148	-21.1849994659424	-7.08406400680542	-0.00944637414067984	0.0327612869441509	-0.0195112787187099	0.0142548503354192
1162	93.9743804931641	-20.2109756469727	-7.6684775352478	-0.0107450718060136	0.0285405199974775	-0.00912170019000769	0.00841071270406246
1163	93.3250350952148	-19.8863010406494	-7.79834747314453	-0.00879702530801296	0.0330859608948231	-0.0198359526693821	0.00516396993771195
1164	94.6237335205078	-20.8603248596191	-7.47367286682129	-0.0100957229733467	0.0207483377307653	-0.0678877532482147	0.00906006153672934
1165	93.3250350952148	-20.8603248596191	-7.60354280471802	-0.0136671401560307	0.0178262684494257	-0.0805500522255898	0.00289124972186983
1166	95.9224319458008	-21.1849994659424	-7.14899873733521	-0.0149658378213644	0.0113327819854021	-0.106848672032356	-0.00749832857400179
1167	92.6756820678711	-19.2369537353516	-7.4087381362915	-0.00652430532500148	0.000943203864153475	-0.0821734219789505	-0.0156151866540313
1168	95.9224319458008	-20.8603248596191	-7.53860807418823	-0.00230353930965066	0.00970941036939621	-0.0201606266200542	-0.00814767740666866
1169	95.9224319458008	-20.5356502532959	-7.47367286682129	0.00126787810586393	0.00354059832170606	-0.00425158534198999	-0.00587495695799589
1170	95.273078918457	-19.2369537353516	-7.60354280471802	-0.00555028254166245	-0.00587495695799589	-0.0464592464268208	-0.00522560812532902
1171	94.6237335205078	-18.9122791290283	-7.60354280471802	-0.00360223650932312	-0.0185372550040483	-0.028926832601428	-0.0149658378213644
1172	95.9224319458008	-19.5616283416748	-7.47367286682129	-0.00132951640989631	-0.0143164889886975	-0.0117190945893526	-0.0240567177534103
1173	95.273078918457	-19.8863010406494	-7.08406400680542	0.00646266713738441	-0.0172385573387146	0.0197743140161037	-0.0224333461374044
1174	95.273078918457	-20.5356502532959	-7.34380340576172	0.00354059832170606	-0.0133424662053585	0.0262678004801273	-0.00619963090866804
1175	93.9743804931641	-18.5876045227051	-7.79834747314453	-0.00165419070981443	0.00418994715437293	0.0379560738801956	-0.00717365415766835
1176	93.3250350952148	-19.2369537353516	-7.60354280471802	-0.00555028254166245	-3.08191010844894e-05	0.0356833562254906	-0.0162645354866982
1177	95.273078918457	-19.5616283416748	-7.79834747314453	0.00126787810586393	0.000943203864153475	0.0444495603442192	-0.0107450718060136
1178	93.3250350952148	-18.9122791290283	-7.27886867523193	0.00159255252219737	0.0022419011220336	0.0415274947881699	-0.00652430532500148
1179	93.9743804931641	-18.5876045227051	-7.53860807418823	0.000943203864153475	0.0191249661147594	0.0373067259788513	-0.0107450718060136
1180	93.9743804931641	-19.2369537353516	-7.9282169342041	-0.00749832857400179	0.0200989879667759	0.0243197549134493	-0.00522560812532902
1181	93.9743804931641	-18.9122791290283	-7.79834747314453	0.00516396993771195	0.0321119390428066	0.0149041991680861	-0.00619963090866804
1182	92.0263366699219	-18.5876045227051	-7.86328220367432	-0.00132951640989631	0.01100810803473	-0.0026282137259841	-0.00555028254166245
1183	95.9224319458008	-20.2109756469727	-7.60354280471802	0.00678734155371785	0.0113327819854021	-0.0282774847000837	-0.00619963090866804
1184	92.6756820678711	-18.9122791290283	-7.60354280471802	-0.00652430532500148	0.0165275707840919	-0.0662643760442734	-0.00197886489331722
1185	95.9224319458008	-19.8863010406494	-7.27886867523193	-0.00425158534198999	0.00516396993771195	-0.0263294391334057	-0.00197886489331722
1186	95.273078918457	-19.8863010406494	-7.01912927627563	-0.00295288790948689	-0.0136671401560307	0.013930176384747	-0.0221086721867323
1187	94.6237335205078	-18.9122791290283	-7.4087381362915	-0.00197886489331722	-0.0143164889886975	0.0450989119708538	-0.0243813935667276
1188	93.3250350952148	-18.5876045227051	-7.79834747314453	0.00743668992072344	-0.0026282137259841	0.098670169711113	-0.0143164889886975
1189	95.9224319458008	-19.8863010406494	-7.6684775352478	-0.00295288790948689	-0.00652430532500148	0.113929867744446	-0.0110697457566857
1190	95.273078918457	-19.2369537353516	-7.34380340576172	0.00548864435404539	0.00613799272105098	0.0915273353457451	-0.0162645354866982
1191	95.9224319458008	-19.5616283416748	-7.4087381362915	-0.00360223650932312	-0.0221086721867323	0.012956153601408	-0.0152905117720366
1192	94.6237335205078	-19.5616283416748	-7.73341274261475	0.00354059832170606	-0.0286021586507559	-0.0347709693014622	-0.0185372550040483
1193	94.6237335205078	-19.8863010406494	-7.6684775352478	0.00873538758605719	-0.0230826959013939	-0.0441865250468254	-0.0188619289547205
1194	93.9743804931641	-18.5876045227051	-7.34380340576172	-0.00360223650932312	-0.0136671401560307	-0.0604202412068844	-0.0224333461374044
1195	95.9224319458008	-19.5616283416748	-7.34380340576172	-0.0026282137259841	-0.0191866029053926	-0.0896409302949905	-0.00490093370899558
1196	93.3250350952148	-17.9382553100586	-7.53860807418823	-0.00944637414067984	-0.0188619289547205	-0.138666749000549	-0.0113944197073579
1197	94.6237335205078	-19.5616283416748	-7.27886867523193	-0.000355493422830477	-0.0117190945893526	-0.128926530480385	-0.00749832857400179
1198	95.273078918457	-18.9122791290283	-7.86328220367432	0.0337353087961674	0.000618529506027699	-0.0574981719255447	-0.0100957229733467
1199	93.3250350952148	-18.2629299163818	-7.73341274261475	0.00581331877037883	-0.0156151866540313	0.0181509424000978	0.00321592413820326
1200	93.9743804931641	-18.5876045227051	-7.73341274261475	0.00581331877037883	-0.00684897974133492	0.0558131635189056	0.00321592413820326
1201	93.3250350952148	-17.9382553100586	-7.53860807418823	-0.00197886489331722	-0.0133424662053585	0.0519170723855495	-0.0026282137259841
1202	95.273078918457	-18.2629299163818	-7.27886867523193	0.0155535480007529	-0.0130177913233638	0.0538651160895824	-0.0130177913233638
1203	94.6237335205078	-19.5616283416748	-7.21393346786499	0.0132808275520802	-0.0152905117720366	0.041852168738842	-0.00132951640989631
1204	93.9743804931641	-18.5876045227051	-7.73341274261475	-0.00360223650932312	-0.00814767740666866	0.00841071270406246	-0.00295288790948689
1205	93.9743804931641	-19.8863010406494	-7.47367286682129	0.00256657530553639	0.00613799272105098	-0.0217839982360601	0.00321592413820326
1206	94.6237335205078	-18.2629299163818	-7.6684775352478	0.0136055024340749	0.00646266713738441	-0.00457625929266214	-0.0104203969240189
1207	95.9224319458008	-20.2109756469727	-7.34380340576172	-0.00457625929266214	0.00743668992072344	0.0340599827468395	-0.0107450718060136
1208	95.273078918457	-18.9122791290283	-7.21393346786499	0.013930176384747	-0.00847235135734081	0.0486703291535378	-0.00619963090866804
1209	94.6237335205078	-19.2369537353516	-7.53860807418823	0.00321592413820326	-0.00132951640989631	0.0629559978842735	-0.00619963090866804
1210	96.57177734375	-20.2109756469727	-7.47367286682129	0.000943203864153475	-0.0175632312893867	0.081787109375	-0.0130177913233638
1211	96.57177734375	-19.8863010406494	-7.47367286682129	-0.00327756232582033	-0.0230826959013939	0.0921766832470894	-0.0117190945893526
1212	97.2211227416992	-20.2109756469727	-7.53860807418823	0.00808603875339031	-0.0169138833880424	0.0759429708123207	-0.0113944197073579
1213	95.273078918457	-19.5616283416748	-7.53860807418823	0.00256657530553639	-0.00360223650932312	-0.00132951640989631	-0.0130177913233638
1214	94.6237335205078	-19.8863010406494	-7.47367286682129	-0.000680167751852423	0.0113327819854021	-0.125355109572411	0.00256657530553639
1215	97.2211227416992	-20.5356502532959	-7.60354280471802	0.0243197549134493	0.0181509424000978	-0.180874422192574	-3.08191010844894e-05
1216	95.9224319458008	-20.2109756469727	-7.79834747314453	-0.00360223650932312	0.0194496400654316	-0.107822693884373	0.000943203864153475
1217	95.273078918457	-20.2109756469727	-7.6684775352478	-0.00977104809135199	0.00321592413820326	-0.0305502042174339	-0.00912170019000769
1218	97.2211227416992	-20.8603248596191	-7.21393346786499	-0.0139918150380254	0.00581331877037883	-0.0156151866540313	0.000943203864153475
1219	95.9224319458008	-20.2109756469727	-7.21393346786499	0.00126787810586393	0.0165275707840919	0.0197743140161037	0.00841071270406246
1220	95.273078918457	-19.8863010406494	-7.27886867523193	0.00678734155371785	0.0324366129934788	0.0363327041268349	0.00613799272105098
1221	95.9224319458008	-19.8863010406494	-7.73341274261475	-0.021459324285388	0.0467222817242146	0.0554884895682335	0.00483929552137852
1222	95.9224319458008	-19.2369537353516	-7.4087381362915	0.00418994715437293	0.0421768426895142	0.0895792916417122	0.00873538758605719
1223	94.6237335205078	-18.9122791290283	-6.95419406890869	0.00873538758605719	0.0447742342948914	0.0778910145163536	0.00386527273803949
1224	94.6237335205078	-17.9382553100586	-7.60354280471802	0.0103587592020631	0.0525664202868938	-0.0279528107494116	0.00841071270406246
1225	94.6237335205078	-18.2629299163818	-7.47367286682129	-0.00555028254166245	0.0499690249562263	-0.140290126204491	0.0149041991680861
1226	93.9743804931641	-18.2629299163818	-7.53860807418823	0.00906006153672934	0.0408781431615353	-0.161069288849831	0.00256657530553639
1227	95.273078918457	-19.2369537353516	-7.34380340576172	0.00711201597005129	0.011982130818069	-0.155549824237823	-0.00457625929266214
1228	95.273078918457	-18.9122791290283	-7.6684775352478	0.011982130818069	-0.0250307414680719	-0.0675630792975426	0.000943203864153475
1229	94.6237335205078	-18.2629299163818	-7.6684775352478	0.011982130818069	-0.0182125810533762	-0.0299008563160896	0.01100810803473
1230	93.9743804931641	-17.9382553100586	-7.53860807418823	-0.0123684434220195	-0.0224333461374044	-0.0110697457566857	0.00711201597005129
1231	93.9743804931641	-18.2629299163818	-7.34380340576172	-0.00522560812532902	-0.0227580219507217	-0.00587495695799589	0.00386527273803949
1232	92.0263366699219	-17.6135807037354	-7.4087381362915	-0.000355493422830477	-0.00977104809135199	-0.0253554154187441	-0.00327756232582033
1233	93.3250350952148	-18.2629299163818	-7.99315214157104	-0.0152905117720366	-0.00782300252467394	-0.0302255302667618	0.00743668992072344
1234	92.6756820678711	-18.9122791290283	-7.6684775352478	-0.00295288790948689	-0.00100484199356288	-0.0133424662053585	0.00873538758605719
1235	91.3769912719727	-18.9122791290283	-7.47367286682129	-0.00977104809135199	-0.0139918150380254	-3.08191010844894e-05	0.0178262684494257
1236	91.3769912719727	-18.9122791290283	-6.75938940048218	0.0165275707840919	-0.00360223650932312	0.0158782228827477	0.00808603875339031
1237	90.7276382446289	-17.6135807037354	-7.27886867523193	-0.00879702530801296	-0.0240567177534103	0.0178262684494257	0.0106834331527352
1238	90.7276382446289	-17.9382553100586	-7.4087381362915	-0.00555028254166245	-0.0227580219507217	0.0412028171122074	0.0103587592020631
1239	93.3250350952148	-19.2369537353516	-7.27886867523193	-0.0146411629393697	-0.0191866029053926	0.0645793676376343	0.0220470335334539
1240	93.3250350952148	-18.5876045227051	-7.60354280471802	-0.00360223650932312	-0.00457625929266214	0.0499690249562263	0.0389300994575024
1241	94.6237335205078	-19.5616283416748	-7.47367286682129	-0.00619963090866804	-0.0172385573387146	0.0392547734081745	0.0158782228827477
1242	93.3250350952148	-18.2629299163818	-7.79834747314453	0.00354059832170606	-0.00132951640989631	0.0298392176628113	-0.00327756232582033
1243	92.6756820678711	-18.2629299163818	-7.53860807418823	-0.00100484199356288	-0.0191866029053926	0.0343846566975117	0.0217223595827818
1244	94.6237335205078	-19.5616283416748	-7.4087381362915	0.00321592413820326	-0.0263294391334057	0.0285405199974775	0.0236704051494598
1245	94.6237335205078	-18.9122791290283	-7.9282169342041	-0.00587495695799589	-0.00555028254166245	0.0213976856321096	0.0249691028147936
1246	94.6237335205078	-18.9122791290283	-7.73341274261475	-3.08191010844894e-05	-0.0230826959013939	0.0116574559360743	0.0142548503354192
1247	92.6756820678711	-17.6135807037354	-7.99315214157104	-0.00847235135734081	-0.000680167751852423	-0.00165419070981443	0.0152288740500808
1248	95.273078918457	-19.5616283416748	-7.53860807418823	0.0337353087961674	-0.00717365415766835	-0.00749832857400179	0.00711201597005129
1249	93.9743804931641	-18.2629299163818	-7.34380340576172	0.0217223595827818	0.00483929552137852	0.011982130818069	0.00776136433705688
1250	93.9743804931641	-17.6135807037354	-8.05808639526367	0.01847561635077	-0.00944637414067984	0.0379560738801956	0.0259431265294552
1251	93.9743804931641	-17.6135807037354	-8.25289154052734	-0.00425158534198999	-0.00879702530801296	0.0752936229109764	0.0246444288641214
1252	94.6237335205078	-17.6135807037354	-8.12302207946777	0.00354059832170606	-0.0188619289547205	0.0921766832470894	-0.00490093370899558
1253	94.6237335205078	-18.5876045227051	-7.60354280471802	0.00548864435404539	-0.00197886489331722	0.094449408352375	0.0175015944987535
1254	95.9224319458008	-18.9122791290283	-7.47367286682129	-0.00587495695799589	-0.00847235135734081	0.0762676447629929	0.01100810803473
1255	93.3250350952148	-16.9642333984375	-7.86328220367432	0.00548864435404539	0.013930176384747	0.0269171483814716	0.0272418223321438
1256	94.6237335205078	-17.6135807037354	-8.05808639526367	-0.00392691092565656	-0.0026282137259841	-0.0165892094373703	0.0200989879667759
1257	94.6237335205078	-17.9382553100586	-7.79834747314453	0.00808603875339031	-0.00977104809135199	-0.0461345724761486	0.0178262684494257
1258	93.3250350952148	-17.6135807037354	-7.79834747314453	0.01100810803473	-0.0175632312893867	-0.146783605217934	0.0178262684494257
1259	93.9743804931641	-16.6395587921143	-8.12302207946777	-0.0026282137259841	-0.00814767740666866	-0.165614724159241	0.0207483377307653
1260	93.3250350952148	-17.2889080047607	-7.4087381362915	-0.00425158534198999	-0.00847235135734081	-0.0815240740776062	0.0243197549134493
1261	94.6237335205078	-16.6395587921143	-7.34380340576172	-0.00132951640989631	-0.0100957229733467	-0.0126931173726916	0.0181509424000978
1262	93.3250350952148	-16.9642333984375	-7.86328220367432	0.00483929552137852	-0.000355493422830477	0.0265924744307995	0.0103587592020631
1263	95.273078918457	-18.2629299163818	-7.73341274261475	-0.0026282137259841	-0.00587495695799589	0.0392547734081745	0.0188002903014421
1264	93.9743804931641	-17.2889080047607	-7.60354280471802	0.00126787810586393	0.00516396993771195	0.0535404421389103	0.0197743140161037
1265	96.57177734375	-18.5876045227051	-7.60354280471802	0.0022419011220336	0.0181509424000978	0.047696303576231	0.0175015944987535
1266	95.273078918457	-17.6135807037354	-7.01912927627563	-0.00327756232582033	-0.00132951640989631	0.0502936989068985	0.00548864435404539
1267	94.6237335205078	-17.2889080047607	-7.6684775352478	-0.0104203969240189	-0.0159398596733809	0.06393001973629	-0.00295288790948689
1268	94.6237335205078	-16.6395587921143	-7.99315214157104	-0.00360223650932312	0.00321592413820326	0.0730208978056908	0.0106834331527352
1269	95.273078918457	-17.9382553100586	-7.73341274261475	0.000943203864153475	0.00646266713738441	0.0538651160895824	0.00321592413820326
1270	95.273078918457	-17.6135807037354	-7.6684775352478	-0.00360223650932312	-0.00457625929266214	0.00451462110504508	0.0132808275520802
1271	95.273078918457	-18.2629299163818	-7.60354280471802	-0.00749832857400179	-0.0162645354866982	0.00321592413820326	0.00354059832170606
1272	94.6237335205078	-17.6135807037354	-7.21393346786499	-0.00912170019000769	-0.0130177913233638	0.0152288740500808	-0.0026282137259841
1273	95.9224319458008	-18.2629299163818	-7.14899873733521	0.00483929552137852	-0.00490093370899558	0.00711201597005129	-0.000680167751852423
1274	92.0263366699219	-16.314884185791	-7.6684775352478	-0.00327756232582033	0.00354059832170606	-0.0260047651827335	-0.0175632312893867
1275	95.273078918457	-16.9642333984375	-7.6684775352478	-0.00587495695799589	0.000293855206109583	-0.135420009493828	0.00354059832170606
1276	93.3250350952148	-15.9902095794678	-7.86328220367432	-0.00295288790948689	0.00776136433705688	-0.173406913876534	-0.0191866029053926
1277	95.273078918457	-17.6135807037354	-7.27886867523193	0.000618529506027699	0.00256657530553639	-0.147757634520531	0.00711201597005129
1278	94.6237335205078	-17.2889080047607	-6.88925933837891	0.00159255252219737	0.0168522447347641	-0.0880175605416298	-0.00230353930965066
1279	94.6237335205078	-16.9642333984375	-7.4087381362915	0.00191722682211548	0.0259431265294552	-0.0561994761228561	0.00516396993771195
1280	93.9743804931641	-16.9642333984375	-7.79834747314453	-0.0263294391334057	0.0369820520281792	-0.0402904339134693	-3.08191010844894e-05
1281	93.9743804931641	-17.9382553100586	-7.08406400680542	-0.00327756232582033	0.0415274947881699	-0.0360696688294411	0.0100340843200684
1282	93.9743804931641	-18.2629299163818	-7.34380340576172	0.0217223595827818	0.0350340083241463	-0.0334722734987736	-0.000355493422830477
1283	93.3250350952148	-17.9382553100586	-7.14899873733521	-0.00522560812532902	0.0226963832974434	-0.0276281367987394	0.00191722682211548
1284	92.6756820678711	-16.9642333984375	-7.34380340576172	0.00418994715437293	0.0178262684494257	0.0230210572481155	-0.00360223650932312
1285	92.6756820678711	-17.2889080047607	-7.34380340576172	-0.00100484199356288	0.00646266713738441	0.0470469556748867	0.000293855206109583
1286	92.6756820678711	-16.6395587921143	-7.73341274261475	-0.0100957229733467	0.00516396993771195	0.0574365332722664	-0.0120437685400248
1287	94.6237335205078	-17.6135807037354	-7.60354280471802	0.00483929552137852	-0.00457625929266214	0.0548391379415989	-0.0100957229733467
1288	92.6756820678711	-15.9902095794678	-7.60354280471802	-0.0133424662053585	-0.0026282137259841	0.0921766832470894	-0.00749832857400179
1289	93.3250350952148	-16.9642333984375	-7.27886867523193	-0.0156151866540313	-0.0208099745213985	0.0970467999577522	-0.00555028254166245
1290	93.9743804931641	-16.6395587921143	-7.14899873733521	0.0165275707840919	-0.0279528107494116	0.0785403624176979	-0.00327756232582033
1291	93.9743804931641	-16.314884185791	-7.34380340576172	-0.00197886489331722	-0.0217839982360601	0.081787109375	-0.0113944197073579
1292	93.3250350952148	-16.6395587921143	-7.6684775352478	-0.00295288790948689	-0.00425158534198999	0.0496443510055542	-0.0198359526693821
1293	93.9743804931641	-16.6395587921143	-7.53860807418823	0.00159255252219737	0.00418994715437293	0.000618529506027699	-0.0198359526693821
1294	93.9743804931641	-16.6395587921143	-7.60354280471802	-0.000680167751852423	0.0243197549134493	-0.0821734219789505	-0.0120437685400248
1295	92.0263366699219	-15.3408613204956	-7.53860807418823	0.00159255252219737	0.0226963832974434	-0.106199324131012	-0.0152905117720366
1296	93.3250350952148	-16.9642333984375	-7.34380340576172	-0.00749832857400179	0.0145795252174139	-0.0659397020936012	-0.00457625929266214
1297	91.3769912719727	-15.0161867141724	-7.01912927627563	-0.00100484199356288	0.00516396993771195	-0.039641086012125	-0.00392691092565656
1298	91.3769912719727	-16.6395587921143	-6.95419406890869	0.0165275707840919	0.0126314787194133	-0.0337969474494457	-0.00944637414067984
1299	92.0263366699219	-16.314884185791	-6.82432460784912	0.00873538758605719	0.0226963832974434	-0.0302255302667618	-0.00652430532500148
1300	90.7276382446289	-16.6395587921143	-7.21393346786499	0.000943203864153475	0.0220470335334539	-0.021459324285388	-0.00392691092565656
1301	90.0782928466797	-15.6655359268188	-7.47367286682129	-0.0217839982360601	0.0262678004801273	-0.00425158534198999	-0.00457625929266214
1302	89.4289398193359	-16.314884185791	-7.21393346786499	0.00159255252219737	0.0233457311987877	-0.02697878703475	0.000293855206109583
1303	91.3769912719727	-16.9642333984375	-7.4087381362915	0.00386527273803949	0.0379560738801956	-0.0497059896588326	-0.00879702530801296
1304	90.7276382446289	-17.2889080047607	-7.4087381362915	0.00483929552137852	0.0425015166401863	-0.0247060675173998	-0.00197886489331722
1305	90.7276382446289	-16.6395587921143	-7.34380340576172	-0.00360223650932312	0.0431508645415306	-0.0227580219507217	-0.00684897974133492
1306	89.4289398193359	-16.314884185791	-7.53860807418823	-0.0136671401560307	0.0502936989068985	-0.000355493422830477	-0.00555028254166245
1307	92.0263366699219	-17.9382553100586	-7.27886867523193	-0.00295288790948689	0.0262678004801273	0.0450989119708538	-0.0201606266200542
1308	91.3769912719727	-17.2889080047607	-7.21393346786499	-0.0152905117720366	0.0145795252174139	-0.0104203969240189	-0.0156151866540313
1309	90.0782928466797	-16.314884185791	-7.6684775352478	-0.00652430532500148	0.00808603875339031	-0.0104203969240189	-0.00490093370899558
1310	90.7276382446289	-16.314884185791	-7.6684775352478	-0.0201606266200542	0.000293855206109583	0.0188002903014421	-0.0123684434220195
1311	92.0263366699219	-16.314884185791	-7.99315214157104	-0.0139918150380254	-0.0133424662053585	0.0506183728575706	-0.0208099745213985
1312	91.3769912719727	-16.314884185791	-7.79834747314453	-0.0165892094373703	-0.0370436906814575	0.0220470335334539	-0.0175632312893867
1313	93.3250350952148	-16.9642333984375	-7.47367286682129	-0.0159398596733809	-0.0334722734987736	0.01100810803473	-0.0191866029053926
1314	93.9743804931641	-17.6135807037354	-7.08406400680542	-0.00522560812532902	-0.0412644557654858	0.0116574559360743	-0.0026282137259841
1315	94.6237335205078	-16.9642333984375	-7.79834747314453	-0.00684897974133492	-0.0464592464268208	-0.00165419070981443	0.000618529506027699
1316	94.6237335205078	-17.2889080047607	-7.73341274261475	-0.00522560812532902	-0.0536020807921886	-0.0782773271203041	-0.0100957229733467
1317	93.9743804931641	-18.2629299163818	-7.4087381362915	-0.00522560812532902	-0.0490566417574883	-0.0665890574455261	-0.00977104809135199
1318	94.6237335205078	-17.6135807037354	-7.4087381362915	-0.000680167751852423	-0.0474332682788372	0.0145795252174139	-0.00782300252467394
1319	95.273078918457	-18.2629299163818	-7.4087381362915	0.000293855206109583	-0.0139918150380254	0.01847561635077	-0.00652430532500148
1320	93.9743804931641	-16.6395587921143	-7.53860807418823	0.0106834331527352	-3.08191010844894e-05	0.0363327041268349	-0.00100484199356288
1321	94.6237335205078	-16.9642333984375	-7.6684775352478	-0.00165419070981443	0.00354059832170606	0.0213976856321096	-3.08191010844894e-05
1322	94.6237335205078	-17.6135807037354	-7.4087381362915	-0.00230353930965066	-0.00814767740666866	0.0210730116814375	-0.0110697457566857
1323	93.9743804931641	-18.2629299163818	-6.82432460784912	0.0158782228827477	0.00386527273803949	-0.0136671401560307	-0.00392691092565656
1324	93.3250350952148	-17.2889080047607	-7.6684775352478	-0.000680167751852423	-3.08191010844894e-05	0.00321592413820326	-0.00457625929266214
1325	93.3250350952148	-16.9642333984375	-7.47367286682129	-0.00847235135734081	-0.0026282137259841	-0.00425158534198999	-0.00879702530801296
1326	95.9224319458008	-18.2629299163818	-7.21393346786499	0.01847561635077	-0.0165892094373703	-0.00360223650932312	-0.00652430532500148
1327	92.6756820678711	-17.2889080047607	-7.73341274261475	0.00321592413820326	-0.00619963090866804	0.00646266713738441	-0.00165419070981443
1328	95.273078918457	-18.2629299163818	-7.60354280471802	-0.000680167751852423	-0.0130177913233638	-0.0126931173726916	-0.0104203969240189
1329	95.273078918457	-18.2629299163818	-7.6684775352478	-0.00197886489331722	-0.0136671401560307	-0.00879702530801296	-0.00295288790948689
1330	92.0263366699219	-17.2889080047607	-7.79834747314453	-0.00684897974133492	-0.00944637414067984	0.00548864435404539	-0.00555028254166245
1331	93.9743804931641	-16.9642333984375	-7.6684775352478	0.000943203864153475	-0.0182125810533762	0.031137915328145	-0.0110697457566857
1332	95.9224319458008	-18.2629299163818	-7.9282169342041	0.00841071270406246	0.00354059832170606	0.036657378077507	-0.0185372550040483
1333	93.3250350952148	-18.2629299163818	-7.73341274261475	0.012956153601408	0.00354059832170606	0.0467222817242146	-0.0182125810533762
1334	93.9743804931641	-17.2889080047607	-7.9282169342041	-0.00100484199356288	0.0136055024340749	0.0386054255068302	-0.00392691092565656
1335	92.6756820678711	-16.6395587921143	-7.99315214157104	0.0103587592020631	0.0191249661147594	0.013930176384747	0.00386527273803949
1336	95.9224319458008	-18.9122791290283	-7.34380340576172	-0.00360223650932312	0.00256657530553639	0.00418994715437293	0.00418994715437293
1337	92.6756820678711	-16.9642333984375	-7.79834747314453	-0.0107450718060136	-0.0143164889886975	-0.00425158534198999	-0.00392691092565656
1338	93.3250350952148	-17.6135807037354	-7.73341274261475	-0.0130177913233638	-0.0152905117720366	-0.00717365415766835	0.00159255252219737
1339	93.9743804931641	-18.2629299163818	-7.4087381362915	0.00483929552137852	-0.0120437685400248	0.00321592413820326	-0.00100484199356288
1340	94.6237335205078	-18.9122791290283	-7.53860807418823	-0.0113944197073579	0.00970941036939621	0.0022419011220336	0.0123068047687411
1341	95.273078918457	-18.5876045227051	-7.4087381362915	0.00289124972186983	0.0220470335334539	0.00191722682211548	0.000293855206109583
1342	93.9743804931641	-18.5876045227051	-7.08406400680542	-0.00327756232582033	0.0158782228827477	0.000618529506027699	0.00159255252219737
1343	92.0263366699219	-17.9382553100586	-7.34380340576172	0.00159255252219737	0.00613799272105098	0.000943203864153475	-0.00165419070981443
1344	93.9743804931641	-17.6135807037354	-7.60354280471802	-0.0026282137259841	-0.0191866029053926	0.013930176384747	0.00970941036939621
1345	94.6237335205078	-18.5876045227051	-7.47367286682129	-0.000680167751852423	0.012956153601408	0.0463976077735424	0.00126787810586393
1346	92.6756820678711	-18.9122791290283	-7.27886867523193	-0.00132951640989631	-3.08191010844894e-05	-0.0477579422295094	0.011982130818069
1347	92.0263366699219	-17.9382553100586	-7.6684775352478	-0.00522560812532902	0.00906006153672934	-0.0763292834162712	-0.00165419070981443
1348	92.0263366699219	-18.2629299163818	-7.34380340576172	-0.00847235135734081	0.00678734155371785	-0.023407369852066	-0.00814767740666866
1349	93.9743804931641	-19.2369537353516	-7.21393346786499	0.00646266713738441	0.00646266713738441	-0.00717365415766835	0.000618529506027699
1350	93.9743804931641	-19.2369537353516	-7.34380340576172	0.00256657530553639	0.00548864435404539	-0.00230353930965066	0.0022419011220336
1351	93.9743804931641	-20.2109756469727	-7.34380340576172	-0.00847235135734081	-0.0146411629393697	-0.00197886489331722	0.00191722682211548
1352	92.6756820678711	-20.2109756469727	-7.34380340576172	0.00386527273803949	-0.0182125810533762	0.0233457311987877	-0.00165419070981443
1353	92.6756820678711	-18.9122791290283	-7.47367286682129	-3.08191010844894e-05	-0.0247060675173998	0.0360080301761627	-0.00425158534198999
1354	91.3769912719727	-18.9122791290283	-7.4087381362915	0.0262678004801273	-0.0221086721867323	0.0584105588495731	-0.000355493422830477
1355	94.6237335205078	-20.5356502532959	-7.14899873733521	-0.00555028254166245	-0.0195112787187099	0.0405534692108631	0.00646266713738441
1356	91.3769912719727	-18.9122791290283	-7.6684775352478	-0.000355493422830477	-0.0175632312893867	0.0444495603442192	0.00906006153672934
1357	93.3250350952148	-20.2109756469727	-7.47367286682129	-0.00197886489331722	-0.0130177913233638	0.0515923984348774	0.0136055024340749
1358	91.3769912719727	-18.2629299163818	-7.60354280471802	0.00776136433705688	-0.00360223650932312	0.0460729338228703	0.0226963832974434
1359	91.3769912719727	-18.9122791290283	-7.53860807418823	0.0100340843200684	0.012956153601408	0.0136055024340749	0.00126787810586393
1360	90.7276382446289	-17.9382553100586	-7.08406400680542	0.000618529506027699	0.0207483377307653	-0.00327756232582033	0.0168522447347641
1361	91.3769912719727	-17.9382553100586	-7.53860807418823	-0.0172385573387146	0.0233457311987877	0.00516396993771195	-0.00684897974133492
1362	90.0782928466797	-17.9382553100586	-7.9282169342041	0.00321592413820326	0.0275664981454611	0.00548864435404539	0.0103587592020631
1363	90.7276382446289	-17.9382553100586	-7.53860807418823	-0.00327756232582033	0.0265924744307995	-0.021459324285388	0.0149041991680861
1364	93.3250350952148	-18.2629299163818	-7.4087381362915	0.00321592413820326	0.0389300994575024	-0.0805500522255898	0.011982130818069
1365	90.7276382446289	-18.9122791290283	-7.27886867523193	-0.00360223650932312	0.0438002124428749	-0.142238169908524	0.0100340843200684
1366	91.3769912719727	-17.2889080047607	-7.27886867523193	-0.00977104809135199	0.0321119390428066	-0.0844461396336555	0.00873538758605719
1367	92.6756820678711	-18.2629299163818	-7.34380340576172	-0.00912170019000769	0.0379560738801956	-0.0143164889886975	-0.00230353930965066
1368	92.6756820678711	-17.9382553100586	-7.6684775352478	-0.00295288790948689	0.0327612869441509	0.0158782228827477	0.00646266713738441
1369	90.7276382446289	-17.2889080047607	-7.86328220367432	0.00126787810586393	0.0392547734081745	0.00548864435404539	0.00256657530553639
1370	91.3769912719727	-17.6135807037354	-7.86328220367432	-0.00327756232582033	0.0473716296255589	-0.0818487480282784	0.000618529506027699
1371	90.7276382446289	-17.2889080047607	-7.34380340576172	-0.00522560812532902	0.0447742342948914	-0.156523838639259	-0.00295288790948689
1372	92.6756820678711	-17.2889080047607	-7.27886867523193	-0.00684897974133492	0.0278911720961332	-0.0678877532482147	0.00483929552137852
1373	90.7276382446289	-16.9642333984375	-7.6684775352478	-0.0026282137259841	0.0116574559360743	0.025618452578783	0.00451462110504508
1374	92.0263366699219	-18.2629299163818	-7.47367286682129	-0.00555028254166245	0.00321592413820326	0.0314625911414623	0.011982130818069
1375	90.0782928466797	-17.2889080047607	-7.27886867523193	-0.00814767740666866	-0.0286021586507559	0.0571118593215942	0.00678734155371785
1376	92.6756820678711	-16.9642333984375	-7.53860807418823	-0.0110697457566857	-0.0438618510961533	0.0434755384922028	0.00548864435404539
1377	90.0782928466797	-17.9382553100586	-7.01912927627563	-0.00652430532500148	-0.0711344927549362	0.0496443510055542	0.012956153601408
1378	91.3769912719727	-17.9382553100586	-7.27886867523193	-0.00392691092565656	-0.0571734979748726	0.0473716296255589	0.0100340843200684
1379	90.7276382446289	-17.2889080047607	-7.73341274261475	-0.00392691092565656	-0.0493813157081604	0.0814624354243279	0.0181509424000978
1380	90.7276382446289	-16.6395587921143	-7.47367286682129	-0.00717365415766835	-0.03444629535079	0.0918520092964172	0.020423661917448
1381	91.3769912719727	-16.6395587921143	-7.6684775352478	-0.00327756232582033	-0.0182125810533762	0.0973714739084244	0.00938473641872406
1382	92.0263366699219	-18.2629299163818	-7.27886867523193	0.00289124972186983	0.00256657530553639	0.060358602553606	0.020423661917448
1383	92.0263366699219	-17.2889080047607	-7.01912927627563	0.00613799272105098	0.0116574559360743	-0.00652430532500148	0.00906006153672934
1384	90.7276382446289	-16.6395587921143	-7.34380340576172	-0.00100484199356288	0.00808603875339031	-0.0714591667056084	0.0136055024340749
1385	91.3769912719727	-16.9642333984375	-7.73341274261475	0.00289124972186983	0.0145795252174139	-0.0837967917323112	0.00581331877037883
1386	93.9743804931641	-16.314884185791	-7.6684775352478	-0.000680167751852423	0.011982130818069	-0.0724331885576248	0.0103587592020631
1387	92.0263366699219	-17.6135807037354	-7.4087381362915	0.00418994715437293	0.0162028968334198	-0.0311995539814234	-0.0165892094373703
1388	93.3250350952148	-17.6135807037354	-7.34380340576172	-0.00327756232582033	0.0243197549134493	-0.0273034609854221	0.0230210572481155
1389	93.3250350952148	-16.6395587921143	-7.34380340576172	0.0149041991680861	0.0200989879667759	0.00906006153672934	0.00451462110504508
1390	92.0263366699219	-15.9902095794678	-7.53860807418823	-0.0104203969240189	0.0126314787194133	0.01847561635077	0.00451462110504508
1391	92.0263366699219	-16.314884185791	-8.05808639526367	-0.00457625929266214	-0.00132951640989631	0.00256657530553639	-0.00360223650932312
1392	92.0263366699219	-16.314884185791	-7.9282169342041	-0.00847235135734081	-0.0139918150380254	-0.0117190945893526	-0.00555028254166245
1393	93.9743804931641	-17.6135807037354	-7.47367286682129	-0.00132951640989631	-0.0211346503347158	-0.0347709693014622	-0.00295288790948689
1394	93.9743804931641	-16.9642333984375	-7.53860807418823	0.000618529506027699	-0.0224333461374044	-3.08191010844894e-05	0.0142548503354192
1395	92.6756820678711	-15.9902095794678	-7.6684775352478	-0.00555028254166245	-0.0243813935667276	-0.0513293594121933	0.0168522447347641
1396	93.3250350952148	-16.9642333984375	-7.79834747314453	-0.00847235135734081	-0.0204853005707264	-0.117238245904446	0.00159255252219737
1397	92.0263366699219	-16.6395587921143	-7.79834747314453	-0.00684897974133492	-0.0237320438027382	-0.103926599025726	0.00451462110504508
1398	90.7276382446289	-16.9642333984375	-7.60354280471802	0.000293855206109583	0.00483929552137852	-0.0734072178602219	0.012956153601408
1399	92.6756820678711	-17.6135807037354	-7.47367286682129	-0.00360223650932312	-0.00132951640989631	-0.0574981719255447	-0.000680167751852423
1400	93.3250350952148	-17.2889080047607	-7.53860807418823	0.00256657530553639	0.0123068047687411	-0.0188619289547205	-0.00782300252467394
1401	93.3250350952148	-17.2889080047607	-7.21393346786499	-0.000355493422830477	0.0207483377307653	0.0100340843200684	0.0149041991680861
1402	92.6756820678711	-17.2889080047607	-7.9282169342041	-3.08191010844894e-05	0.020423661917448	0.0330859608948231	0.0103587592020631
1403	90.7276382446289	-16.6395587921143	-7.79834747314453	-0.00132951640989631	0.0223717093467712	0.029189869761467	0.00873538758605719
1404	92.6756820678711	-17.6135807037354	-7.9282169342041	-0.000355493422830477	0.01847561635077	0.0619819760322571	-0.00327756232582033
1405	92.0263366699219	-17.2889080047607	-7.60354280471802	0.00873538758605719	0.0171769186854362	0.0597092546522617	0.00289124972186983
1406	93.3250350952148	-18.2629299163818	-7.27886867523193	-3.08191010844894e-05	0.0126314787194133	0.0314625911414623	-0.00587495695799589
1407	91.3769912719727	-16.9642333984375	-7.34380340576172	0.00126787810586393	-0.00652430532500148	-0.0201606266200542	-0.00782300252467394
1408	92.0263366699219	-18.2629299163818	-7.6684775352478	-0.00197886489331722	-0.0133424662053585	-0.00327756232582033	-0.00879702530801296
1409	92.6756820678711	-17.9382553100586	-7.47367286682129	0.00321592413820326	-0.0133424662053585	0.00516396993771195	-0.00684897974133492
1410	92.6756820678711	-18.2629299163818	-7.60354280471802	-0.00295288790948689	-0.0172385573387146	0.011982130818069	-0.00392691092565656
1411	92.6756820678711	-17.9382553100586	-7.53860807418823	-0.0146411629393697	-0.0100957229733467	-0.00587495695799589	-0.0117190945893526
1412	94.6237335205078	-18.2629299163818	-7.01912927627563	0.00451462110504508	-0.00912170019000769	-0.0224333461374044	-0.0113944197073579
1413	92.6756820678711	-17.6135807037354	-7.27886867523193	-0.000355493422830477	0.000618529506027699	-0.048407293856144	-0.0162645354866982
1414	92.6756820678711	-17.2889080047607	-7.6684775352478	-0.00944637414067984	-0.0175632312893867	-0.0513293594121933	-0.00782300252467394
1415	93.3250350952148	-16.9642333984375	-7.60354280471802	-0.000680167751852423	-0.0110697457566857	0.00451462110504508	-0.0100957229733467
1416	92.6756820678711	-17.2889080047607	-7.47367286682129	-0.00457625929266214	-0.00652430532500148	0.00159255252219737	-0.0107450718060136
1417	92.6756820678711	-17.9382553100586	-7.47367286682129	-0.00879702530801296	-0.00555028254166245	0.000618529506027699	-0.0107450718060136
1418	91.3769912719727	-17.2889080047607	-7.27886867523193	-0.00360223650932312	-0.0185372550040483	0.012956153601408	-0.00847235135734081
1419	91.3769912719727	-17.6135807037354	-7.34380340576172	0.00126787810586393	-0.00717365415766835	0.0175015944987535	-0.0143164889886975
1420	91.3769912719727	-17.9382553100586	-7.53860807418823	-0.00457625929266214	0.00418994715437293	0.0103587592020631	0.0022419011220336
1421	92.6756820678711	-18.5876045227051	-7.86328220367432	0.000293855206109583	0.0022419011220336	0.0188002903014421	-0.00879702530801296
1422	92.0263366699219	-17.9382553100586	-7.53860807418823	-0.00587495695799589	-0.00165419070981443	0.0541897900402546	0.00159255252219737
1423	94.6237335205078	-17.9382553100586	-7.73341274261475	-0.0026282137259841	-0.00425158534198999	0.0535404421389103	-0.00100484199356288
1424	93.9743804931641	-19.2369537353516	-7.01912927627563	-0.00295288790948689	-0.000680167751852423	0.0145795252174139	-0.00619963090866804
1425	94.6237335205078	-19.5616283416748	-7.47367286682129	0.00548864435404539	0.0126314787194133	-0.017887907102704	-0.0130177913233638
1426	92.0263366699219	-18.5876045227051	-7.47367286682129	-0.00490093370899558	0.011982130818069	-0.0305502042174339	-0.0104203969240189
1427	93.9743804931641	-18.5876045227051	-7.86328220367432	0.0022419011220336	0.00581331877037883	-0.0389917381107807	-0.0156151866540313
1428	92.0263366699219	-17.6135807037354	-7.79834747314453	0.00159255252219737	0.00906006153672934	-0.0516540370881557	-0.0230826959013939
1429	93.3250350952148	-18.5876045227051	-7.27886867523193	-0.0026282137259841	-0.00912170019000769	-0.00327756232582033	-0.0104203969240189
1430	93.3250350952148	-17.9382553100586	-6.56458520889282	-0.00977104809135199	-0.0253554154187441	0.0223717093467712	-0.00912170019000769
1431	94.6237335205078	-18.5876045227051	-7.4087381362915	-0.0143164889886975	-0.0263294391334057	-0.00749832857400179	-0.0156151866540313
1432	93.9743804931641	-17.6135807037354	-7.47367286682129	0.00678734155371785	-0.0256800893694162	-0.00457625929266214	-0.0204853005707264
1433	92.6756820678711	-17.2889080047607	-7.53860807418823	-0.00165419070981443	-0.00197886489331722	-0.00684897974133492	-0.0159398596733809
1434	91.3769912719727	-16.314884185791	-7.60354280471802	0.000618529506027699	0.0489950031042099	-0.00587495695799589	-0.00847235135734081
1435	93.9743804931641	-17.9382553100586	-7.27886867523193	-0.0026282137259841	0.06393001973629	-0.0104203969240189	-0.0104203969240189
1436	92.0263366699219	-16.6395587921143	-7.27886867523193	-0.00684897974133492	0.0373067259788513	0.00321592413820326	-0.0100957229733467
1437	92.6756820678711	-17.9382553100586	-7.47367286682129	0.00613799272105098	0.0194496400654316	-0.00295288790948689	-0.0110697457566857
1438	93.9743804931641	-17.6135807037354	-7.47367286682129	0.00711201597005129	0.0278911720961332	0.0233457311987877	-0.0113944197073579
1439	92.6756820678711	-17.2889080047607	-7.60354280471802	0.00321592413820326	0.0343846566975117	0.0123068047687411	-0.00944637414067984
1440	91.3769912719727	-16.6395587921143	-7.53860807418823	0.00613799272105098	0.0379560738801956	0.0152288740500808	-0.00360223650932312
1441	90.7276382446289	-16.6395587921143	-7.47367286682129	0.00126787810586393	0.0386054255068302	-0.0026282137259841	0.00159255252219737
1442	92.6756820678711	-17.6135807037354	-7.47367286682129	-0.00684897974133492	0.0191249661147594	0.0457482598721981	-0.00717365415766835
1443	92.0263366699219	-18.2629299163818	-7.47367286682129	-0.0104203969240189	0.0106834331527352	0.0707481801509857	-0.00295288790948689
1444	90.7276382446289	-16.6395587921143	-7.60354280471802	0.000293855206109583	-0.0165892094373703	0.0489950031042099	-3.08191010844894e-05
1445	89.4289398193359	-17.2889080047607	-7.53860807418823	-0.0113944197073579	-0.0208099745213985	0.0425015166401863	0.0022419011220336
1446	90.0782928466797	-16.6395587921143	-7.60354280471802	-0.0117190945893526	-0.0263294391334057	0.0123068047687411	-0.000680167751852423
1447	89.4289398193359	-17.6135807037354	-7.21393346786499	-0.0113944197073579	-0.0311995539814234	0.0324366129934788	-0.0117190945893526
1448	90.7276382446289	-17.9382553100586	-7.4087381362915	-0.0100957229733467	-0.0253554154187441	0.0369820520281792	-0.00782300252467394
1449	88.130241394043	-16.6395587921143	-7.86328220367432	-0.00392691092565656	-0.0146411629393697	-0.0276281367987394	-0.00197886489331722
1450	89.4289398193359	-16.9642333984375	-7.60354280471802	-0.00717365415766835	-0.0195112787187099	-0.0204853005707264	-3.08191010844894e-05
1451	87.4808959960938	-16.6395587921143	-7.4087381362915	-0.0110697457566857	-0.0256800893694162	0.0249691028147936	-0.0110697457566857
1452	88.7795944213867	-16.9642333984375	-7.53860807418823	-0.00295288790948689	-0.0204853005707264	0.0574365332722664	-0.00977104809135199
1453	88.130241394043	-16.6395587921143	-7.4087381362915	-0.00197886489331722	-0.0156151866540313	0.0262678004801273	-0.00717365415766835
1454	90.0782928466797	-17.6135807037354	-7.34380340576172	-0.00165419070981443	0.00321592413820326	-0.0386670641601086	-0.00619963090866804
1455	88.130241394043	-17.6135807037354	-7.4087381362915	-0.00555028254166245	0.0106834331527352	-0.0773033052682877	0.00483929552137852
1456	90.0782928466797	-18.2629299163818	-7.21393346786499	-0.0107450718060136	-0.0149658378213644	-0.148082315921783	0.00711201597005129
1457	88.130241394043	-16.6395587921143	-7.60354280471802	-0.00717365415766835	-0.0175632312893867	-0.125679776072502	0.00516396993771195
1458	90.7276382446289	-17.9382553100586	-7.47367286682129	-0.00587495695799589	-0.0324982516467571	-0.021459324285388	0.00548864435404539
1459	90.7276382446289	-17.9382553100586	-7.34380340576172	-0.00457625929266214	-0.0185372550040483	0.00970941036939621	-0.000355493422830477
1460	91.3769912719727	-17.9382553100586	-7.27886867523193	0.00386527273803949	-0.0113944197073579	0.025618452578783	0.00548864435404539
1461	91.3769912719727	-17.9382553100586	-7.4087381362915	0.00418994715437293	0.00159255252219737	0.0178262684494257	0.00289124972186983
1462	90.7276382446289	-18.5876045227051	-7.34380340576172	0.00126787810586393	0.00776136433705688	0.0275664981454611	0.00483929552137852
1463	91.3769912719727	-17.9382553100586	-7.60354280471802	0.00938473641872406	0.00873538758605719	0.0207483377307653	0.00354059832170606
1464	92.0263366699219	-18.2629299163818	-7.47367286682129	-0.000355493422830477	0.00646266713738441	0.00678734155371785	0.00808603875339031
1465	92.6756820678711	-17.9382553100586	-7.27886867523193	0.00938473641872406	-0.00684897974133492	0.01847561635077	0.00386527273803949
1466	92.0263366699219	-17.9382553100586	-7.47367286682129	0.00938473641872406	0.00613799272105098	0.0577612072229385	-0.00717365415766835
1467	91.3769912719727	-17.2889080047607	-7.60354280471802	-0.00847235135734081	0.00548864435404539	0.0678261145949364	-0.00652430532500148
1468	92.0263366699219	-17.9382553100586	-7.53860807418823	0.00256657530553639	0.00126787810586393	0.025618452578783	-0.00587495695799589
1469	90.7276382446289	-16.9642333984375	-7.79834747314453	-0.00295288790948689	0.0100340843200684	-0.0409397818148136	0.0022419011220336
1470	90.7276382446289	-16.9642333984375	-7.73341274261475	0.000943203864153475	0.00256657530553639	-0.0412644557654858	0.00906006153672934
1471	91.3769912719727	-17.2889080047607	-7.53860807418823	-0.00295288790948689	0.00418994715437293	-0.098082460463047	-3.08191010844894e-05
1472	90.7276382446289	-16.6395587921143	-7.79834747314453	-0.00132951640989631	0.00873538758605719	-0.168212115764618	-0.00587495695799589
1473	92.0263366699219	-16.9642333984375	-7.99315214157104	0.00126787810586393	-0.0169138833880424	-0.0610695891082287	0.00126787810586393
1474	90.7276382446289	-16.6395587921143	-7.9282169342041	0.00256657530553639	0.00321592413820326	-0.0136671401560307	-3.08191010844894e-05
1475	92.6756820678711	-19.2369537353516	-7.86328220367432	0.0113327819854021	0.0194496400654316	-0.0260047651827335	0.00711201597005129
1476	90.7276382446289	-17.9382553100586	-7.47367286682129	-3.08191010844894e-05	0.0226963832974434	-0.0415891297161579	-0.000355493422830477
1477	92.6756820678711	-18.5876045227051	-7.21393346786499	0.00581331877037883	0.0181509424000978	-0.0247060675173998	0.000943203864153475
1478	91.3769912719727	-17.2889080047607	-8.05808639526367	0.00581331877037883	0.0142548503354192	-0.0208099745213985	-0.00165419070981443
1479	91.3769912719727	-16.9642333984375	-7.9282169342041	0.0236704051494598	0.0239950809627771	-0.0266541130840778	0.00483929552137852
1480	91.3769912719727	-16.9642333984375	-7.9282169342041	0.00354059832170606	0.0298392176628113	-0.0156151866540313	0.0116574559360743
1481	92.6756820678711	-17.2889080047607	-7.86328220367432	-0.00490093370899558	0.0343846566975117	-0.0389917381107807	0.00581331877037883
1482	93.9743804931641	-18.2629299163818	-7.27886867523193	-3.08191010844894e-05	0.0249691028147936	-0.0539267547428608	0.00451462110504508
1483	92.0263366699219	-16.9642333984375	-7.34380340576172	0.00516396993771195	0.0379560738801956	-0.0308748781681061	0.00873538758605719
1484	92.0263366699219	-17.2889080047607	-7.86328220367432	-0.0026282137259841	0.013930176384747	0.00873538758605719	0.00711201597005129
1485	92.0263366699219	-16.9642333984375	-7.9282169342041	-0.00652430532500148	0.012956153601408	0.0350340083241463	0.0103587592020631
1486	93.9743804931641	-17.9382553100586	-7.53860807418823	-0.0123684434220195	0.00126787810586393	0.0467222817242146	-0.0026282137259841
1487	92.6756820678711	-16.314884185791	-7.6684775352478	-0.0110697457566857	-0.0120437685400248	0.0496443510055542	-0.00717365415766835
1488	93.3250350952148	-17.9382553100586	-7.01912927627563	-0.00327756232582033	-0.0260047651827335	0.0593845807015896	-0.00912170019000769
1489	93.9743804931641	-17.9382553100586	-7.21393346786499	-0.00619963090866804	-0.0188619289547205	0.0506183728575706	-0.00230353930965066
1490	95.273078918457	-18.2629299163818	-7.53860807418823	-0.00360223650932312	-0.0172385573387146	0.0584105588495731	0.00191722682211548
1491	93.9743804931641	-17.6135807037354	-7.73341274261475	-0.00652430532500148	-0.0107450718060136	0.0272418223321438	-0.00555028254166245
1492	95.273078918457	-17.9382553100586	-7.6684775352478	0.00289124972186983	-0.0198359526693821	-3.08191010844894e-05	-0.0113944197073579
1493	93.9743804931641	-17.6135807037354	-7.60354280471802	0.0022419011220336	-0.00100484199356288	-0.0250307414680719	-0.00912170019000769
1494	93.3250350952148	-16.9642333984375	-7.53860807418823	-0.00684897974133492	-0.00132951640989631	-0.0146411629393697	-0.00360223650932312
1495	93.3250350952148	-17.6135807037354	-7.60354280471802	0.000943203864153475	-0.00847235135734081	-0.00230353930965066	-0.000680167751852423
1496	92.6756820678711	-17.9382553100586	-7.27886867523193	-0.000355493422830477	-0.00197886489331722	-0.0276281367987394	0.00418994715437293
1497	93.3250350952148	-16.9642333984375	-7.9282169342041	-0.0026282137259841	-0.0282774847000837	-0.03444629535079	-0.00360223650932312
1498	92.6756820678711	-17.2889080047607	-7.79834747314453	0.00354059832170606	-0.0266541130840778	-0.00847235135734081	-0.00100484199356288
1499	93.3250350952148	-17.9382553100586	-7.34380340576172	0.00289124972186983	-0.0100957229733467	-0.00425158534198999	0.00354059832170606
1500	93.3250350952148	-18.5876045227051	-7.21393346786499	-0.00132951640989631	0.0106834331527352	-0.00522560812532902	-0.00100484199356288
1501	93.9743804931641	-18.9122791290283	-7.34380340576172	-3.08191010844894e-05	-0.00717365415766835	-0.00684897974133492	0.00126787810586393
1502	92.0263366699219	-18.9122791290283	-7.34380340576172	-0.00425158534198999	0.000943203864153475	-0.038017712533474	0.000618529506027699
1503	92.6756820678711	-17.6135807037354	-7.14899873733521	0.00646266713738441	-0.000680167751852423	-0.0451605506241322	-0.000355493422830477
1504	93.3250350952148	-18.9122791290283	-7.4087381362915	0.00483929552137852	0.00711201597005129	-0.0477579422295094	0.00256657530553639
1505	93.3250350952148	-18.9122791290283	-7.53860807418823	0.00354059832170606	0.000293855206109583	-0.0237320438027382	0.0022419011220336
1506	91.3769912719727	-19.2369537353516	-7.27886867523193	-0.00360223650932312	-0.00295288790948689	-0.00522560812532902	-0.00490093370899558
1507	93.9743804931641	-18.5876045227051	-7.60354280471802	0.00581331877037883	0.00743668992072344	0.0162028968334198	-0.0130177913233638
1508	91.3769912719727	-17.9382553100586	-7.73341274261475	0.011982130818069	0.0116574559360743	0.0441248863935471	-0.00619963090866804
1509	92.6756820678711	-19.2369537353516	-7.34380340576172	0.00873538758605719	0.00743668992072344	0.0636053457856178	-0.00165419070981443
1510	93.3250350952148	-18.9122791290283	-7.4087381362915	-0.000355493422830477	-0.000355493422830477	0.0791897103190422	-0.00490093370899558
1511	93.9743804931641	-18.9122791290283	-7.14899873733521	0.000943203864153475	-0.00360223650932312	0.0723715499043465	-0.00392691092565656
1512	92.6756820678711	-19.2369537353516	-7.01912927627563	0.00451462110504508	-0.0139918150380254	0.0541897900402546	-0.0146411629393697
1513	92.0263366699219	-17.9382553100586	-7.86328220367432	0.00743668992072344	-0.00392691092565656	0.00743668992072344	-0.00912170019000769
1514	91.3769912719727	-17.2889080047607	-7.60354280471802	0.00743668992072344	-0.00360223650932312	0.00841071270406246	-0.00619963090866804
1515	93.3250350952148	-18.9122791290283	-7.34380340576172	-0.00100484199356288	-0.00100484199356288	-0.00912170019000769	-0.00522560812532902
1516	90.0782928466797	-16.9642333984375	-7.53860807418823	0.000293855206109583	0.00678734155371785	-0.0175632312893867	0.00548864435404539
1517	92.6756820678711	-18.2629299163818	-7.08406400680542	-0.00555028254166245	-0.00652430532500148	-0.0152905117720366	0.00548864435404539
1518	90.7276382446289	-16.9642333984375	-7.4087381362915	0.00906006153672934	-0.00782300252467394	-0.0263294391334057	-0.00327756232582033
1519	90.0782928466797	-17.2889080047607	-7.73341274261475	0.00191722682211548	-0.017887907102704	0.0334106348454952	-0.00457625929266214
1520	90.0782928466797	-16.6395587921143	-7.6684775352478	0.00841071270406246	-0.0120437685400248	0.047696303576231	0.00451462110504508
1521	90.7276382446289	-16.9642333984375	-7.47367286682129	-0.00230353930965066	-0.0162645354866982	0.0509430468082428	0.00678734155371785
1522	92.0263366699219	-17.2889080047607	-7.6684775352478	0.000293855206109583	-0.0188619289547205	0.0460729338228703	-0.000355493422830477
1523	92.0263366699219	-17.9382553100586	-7.27886867523193	0.00483929552137852	0.00256657530553639	0.0369820520281792	0.00711201597005129
1524	92.6756820678711	-18.2629299163818	-7.34380340576172	0.00354059832170606	0.00483929552137852	0.0123068047687411	0.00711201597005129
1525	90.0782928466797	-17.6135807037354	-7.73341274261475	-0.00327756232582033	0.0116574559360743	-0.0409397818148136	0.00418994715437293
1526	90.0782928466797	-16.9642333984375	-8.05808639526367	0.00256657530553639	0.0236704051494598	-0.0536020807921886	-0.00197886489331722
1527	91.3769912719727	-17.9382553100586	-7.4087381362915	0.000618529506027699	0.0246444288641214	-0.0626929625868797	-0.00977104809135199
1528	92.6756820678711	-16.6395587921143	-7.53860807418823	0.00386527273803949	0.0223717093467712	-0.0792513489723206	0.000943203864153475
1529	88.7795944213867	-17.2889080047607	-7.4087381362915	-0.00425158534198999	0.013930176384747	-0.0308748781681061	-0.00165419070981443
1530	90.0782928466797	-16.9642333984375	-7.47367286682129	-0.00425158534198999	-0.0120437685400248	-0.00587495695799589	-0.0026282137259841
1531	88.130241394043	-16.6395587921143	-7.73341274261475	0.00776136433705688	-0.0237320438027382	0.0252937767654657	-0.00100484199356288
1532	90.0782928466797	-16.9642333984375	-7.60354280471802	0.00289124972186983	-0.0406151078641415	0.0106834331527352	-0.00490093370899558
1533	90.0782928466797	-16.6395587921143	-7.60354280471802	0.0145795252174139	-0.0337969474494457	0.031137915328145	-0.0120437685400248
1534	92.0263366699219	-17.9382553100586	-7.27886867523193	-0.00100484199356288	-0.021459324285388	0.0694494843482971	0.00483929552137852
1535	88.7795944213867	-17.6135807037354	-7.34380340576172	-0.00425158534198999	-0.0292515084147453	0.104838982224464	-0.00652430532500148
1536	92.0263366699219	-16.9642333984375	-7.47367286682129	-0.00522560812532902	-0.0201606266200542	0.0340599827468395	0.0100340843200684
1537	91.3769912719727	-17.6135807037354	-7.47367286682129	-0.00717365415766835	-0.0175632312893867	-0.0549007803201675	0.0022419011220336
1538	92.0263366699219	-18.5876045227051	-7.34380340576172	-0.00749832857400179	-0.0117190945893526	-0.0464592464268208	-3.08191010844894e-05
1539	91.3769912719727	-16.6395587921143	-7.6684775352478	-0.00522560812532902	0.0152288740500808	-0.0292515084147453	-0.000355493422830477
1540	90.7276382446289	-17.2889080047607	-7.47367286682129	-0.00717365415766835	0.0369820520281792	-0.0402904339134693	0.0142548503354192
1541	91.3769912719727	-16.9642333984375	-7.4087381362915	-0.00814767740666866	0.0438002124428749	-0.073731891810894	0.00581331877037883
1542	93.3250350952148	-17.6135807037354	-7.60354280471802	-0.0104203969240189	0.0415274947881699	-0.039641086012125	0.00191722682211548
1543	93.3250350952148	-18.2629299163818	-7.34380340576172	0.00126787810586393	0.025618452578783	0.00841071270406246	0.00289124972186983
1544	92.0263366699219	-16.9642333984375	-7.6684775352478	-0.00230353930965066	0.0223717093467712	-0.0292515084147453	0.00938473641872406
1545	92.0263366699219	-17.2889080047607	-7.21393346786499	-0.00327756232582033	0.0132808275520802	-0.0467839203774929	0.00613799272105098
1546	93.9743804931641	-17.2889080047607	-7.47367286682129	0.0022419011220336	0.0116574559360743	-0.0545761026442051	0.0022419011220336
1547	92.6756820678711	-17.9382553100586	-7.01912927627563	-0.00587495695799589	-0.00360223650932312	-0.0334722734987736	-0.00717365415766835
1548	93.9743804931641	-17.9382553100586	-7.60354280471802	0.00191722682211548	0.00159255252219737	-0.00912170019000769	-0.00165419070981443
1549	93.9743804931641	-16.9642333984375	-7.73341274261475	0.00418994715437293	-0.00425158534198999	0.0136055024340749	0.00256657530553639
1550	92.0263366699219	-16.9642333984375	-7.73341274261475	-0.00457625929266214	-0.0107450718060136	0.0269171483814716	-0.00555028254166245
1551	92.6756820678711	-16.9642333984375	-7.79834747314453	-0.0026282137259841	-0.00360223650932312	0.029189869761467	0.00548864435404539
1552	92.0263366699219	-16.6395587921143	-7.60354280471802	-0.00879702530801296	0.00451462110504508	0.041852168738842	-0.00814767740666866
1553	93.3250350952148	-17.9382553100586	-7.4087381362915	0.00646266713738441	-0.00295288790948689	0.0395794473588467	0.00483929552137852
1554	91.3769912719727	-17.6135807037354	-7.99315214157104	-3.08191010844894e-05	0.0165275707840919	0.0489950031042099	0.00613799272105098
1555	92.6756820678711	-17.2889080047607	-7.79834747314453	-0.00652430532500148	0.011982130818069	0.0334106348454952	0.00743668992072344
1556	93.3250350952148	-17.6135807037354	-7.9282169342041	-0.0117190945893526	0.01100810803473	0.012956153601408	0.00321592413820326
1557	92.0263366699219	-16.9642333984375	-7.99315214157104	-0.00587495695799589	0.00678734155371785	-0.043212503194809	-3.08191010844894e-05
1558	92.0263366699219	-17.2889080047607	-7.60354280471802	0.000618529506027699	0.00970941036939621	-0.0828227698802948	0.00483929552137852
1559	92.0263366699219	-18.2629299163818	-7.27886867523193	-0.00295288790948689	0.0106834331527352	-0.0948357209563255	0.00451462110504508
1560	93.9743804931641	-17.9382553100586	-7.6684775352478	-0.0100957229733467	0.0145795252174139	-0.0740565657615662	0.00516396993771195
1561	92.0263366699219	-17.9382553100586	-7.4087381362915	-0.00684897974133492	0.0155535480007529	-0.0201606266200542	0.0145795252174139
1562	92.6756820678711	-17.9382553100586	-7.53860807418823	0.00354059832170606	-0.00522560812532902	-0.00197886489331722	0.00418994715437293
1563	90.7276382446289	-16.9642333984375	-7.60354280471802	-0.00197886489331722	-0.0191866029053926	0.0405534692108631	0.00418994715437293
1564	90.7276382446289	-16.9642333984375	-7.34380340576172	-0.00100484199356288	-0.0107450718060136	0.0470469556748867	0.0123068047687411
1565	92.6756820678711	-18.2629299163818	-7.6684775352478	-0.00360223650932312	-0.0120437685400248	0.00191722682211548	0.00776136433705688
1566	92.6756820678711	-18.5876045227051	-7.47367286682129	0.00256657530553639	0.00970941036939621	0.0136055024340749	-0.00100484199356288
1567	90.0782928466797	-16.9642333984375	-7.6684775352478	0.00970941036939621	0.00808603875339031	0.0431508645415306	0.000618529506027699
1568	90.7276382446289	-17.6135807037354	-7.34380340576172	0.00354059832170606	0.0152288740500808	0.066202737390995	-3.08191010844894e-05
1569	92.0263366699219	-18.5876045227051	-7.27886867523193	0.00256657530553639	0.00873538758605719	0.020423661917448	-0.00295288790948689
1570	93.3250350952148	-17.9382553100586	-7.21393346786499	-0.00684897974133492	0.00906006153672934	-0.0847708135843277	0.000293855206109583
1571	92.6756820678711	-18.2629299163818	-7.34380340576172	-0.00230353930965066	0.013930176384747	-0.125355109572411	-0.00360223650932312
1572	94.6237335205078	-18.9122791290283	-7.34380340576172	0.00126787810586393	-0.0107450718060136	-0.0646410062909126	-0.0110697457566857
1573	91.3769912719727	-18.2629299163818	-7.6684775352478	0.00873538758605719	-0.0208099745213985	-0.0198359526693821	-0.00230353930965066
1574	90.7276382446289	-17.9382553100586	-7.60354280471802	0.00776136433705688	-0.0253554154187441	0.0392547734081745	0.00646266713738441
1575	92.0263366699219	-17.9382553100586	-7.6684775352478	-0.00165419070981443	-0.0195112787187099	0.066202737390995	0.00256657530553639
1576	91.3769912719727	-19.2369537353516	-6.95419406890869	0.00386527273803949	-0.021459324285388	0.0804884135723114	0.00548864435404539
1577	91.3769912719727	-18.2629299163818	-7.60354280471802	0.00256657530553639	-0.0315242260694504	0.0921766832470894	-0.00782300252467394
1578	90.0782928466797	-17.9382553100586	-7.60354280471802	-0.00944637414067984	-0.0315242260694504	0.102566264569759	0.000293855206109583
1579	91.3769912719727	-18.9122791290283	-7.34380340576172	0.00711201597005129	-0.0211346503347158	0.123994767665863	0.00256657530553639
1580	92.0263366699219	-18.5876045227051	-7.34380340576172	0.00451462110504508	-0.0172385573387146	0.113605186343193	0.01847561635077
1581	92.6756820678711	-18.2629299163818	-7.34380340576172	0.00289124972186983	-0.00555028254166245	0.0343846566975117	0.00386527273803949
1582	90.7276382446289	-16.9642333984375	-7.21393346786499	0.00418994715437293	-0.00684897974133492	-0.085420161485672	-0.00132951640989631
1583	90.0782928466797	-16.6395587921143	-8.05808639526367	0.00776136433705688	-0.00295288790948689	-0.149056330323219	-0.00717365415766835
1584	92.0263366699219	-17.9382553100586	-7.60354280471802	0.00159255252219737	0.00873538758605719	-0.210095107555389	0.00711201597005129
1585	92.6756820678711	-17.9382553100586	-7.73341274261475	-0.00457625929266214	-0.0136671401560307	-0.122108362615108	-0.00165419070981443
1586	90.0782928466797	-16.6395587921143	-7.47367286682129	-0.00425158534198999	-0.00717365415766835	-0.0341216214001179	0.00776136433705688
1587	92.6756820678711	-16.9642333984375	-7.47367286682129	0.00970941036939621	-0.00230353930965066	-0.0175632312893867	-0.00360223650932312
1588	90.7276382446289	-16.314884185791	-7.47367286682129	0.00126787810586393	0.00841071270406246	-0.0354203209280968	-0.00230353930965066
1589	91.3769912719727	-16.9642333984375	-7.53860807418823	0.00191722682211548	0.0217223595827818	-0.0136671401560307	-0.00392691092565656
1590	92.0263366699219	-16.6395587921143	-7.53860807418823	-0.00490093370899558	0.0116574559360743	0.0210730116814375	-0.00684897974133492
1591	92.0263366699219	-17.2889080047607	-7.34380340576172	-0.00912170019000769	-0.0113944197073579	0.0460729338228703	-0.00847235135734081
1592	90.7276382446289	-16.314884185791	-7.27886867523193	-0.00684897974133492	-0.0117190945893526	0.0821117833256721	-0.00684897974133492
1593	90.0782928466797	-15.3408613204956	-6.75938940048218	-0.0026282137259841	-0.00295288790948689	0.084059827029705	-0.00977104809135199
1594	90.0782928466797	-15.3408613204956	-7.53860807418823	-0.00717365415766835	0.0168522447347641	0.0610079504549503	-0.00912170019000769
1595	91.3769912719727	-16.9642333984375	-7.4087381362915	-0.0100957229733467	0.0200989879667759	0.000293855206109583	0.00289124972186983
1596	90.0782928466797	-15.3408613204956	-7.79834747314453	-0.00555028254166245	0.0194496400654316	-0.0198359526693821	-0.00100484199356288
1597	90.7276382446289	-16.6395587921143	-6.82432460784912	-0.0117190945893526	0.0145795252174139	-0.0224333461374044	0.00354059832170606
1598	90.0782928466797	-15.3408613204956	-6.95419406890869	-0.00327756232582033	0.00743668992072344	-0.0126931173726916	-0.00327756232582033
1599	88.130241394043	-15.6655359268188	-6.75938940048218	-0.00425158534198999	0.0145795252174139	-0.0162645354866982	0.00646266713738441
1600	89.4289398193359	-15.6655359268188	-7.60354280471802	-0.0152905117720366	0.0132808275520802	-0.0451605506241322	0.00256657530553639
1601	88.7795944213867	-15.6655359268188	-7.53860807418823	-0.00555028254166245	0.0213976856321096	-0.068537101149559	0.00191722682211548
1602	88.7795944213867	-15.6655359268188	-7.79834747314453	-0.00522560812532902	0.0123068047687411	-0.0711344927549362	0.00159255252219737
1603	90.0782928466797	-16.6395587921143	-7.27886867523193	-0.00879702530801296	0.00289124972186983	-0.0594462193548679	0.00938473641872406
1604	90.7276382446289	-17.2889080047607	-7.27886867523193	-0.000680167751852423	0.00613799272105098	-0.00717365415766835	0.00776136433705688
1605	90.0782928466797	-16.314884185791	-7.21393346786499	-0.00425158534198999	0.0136055024340749	0.000618529506027699	0.0022419011220336
1606	92.0263366699219	-15.9902095794678	-7.60354280471802	0.00646266713738441	0.00321592413820326	0.0178262684494257	-0.00100484199356288
1607	92.6756820678711	-16.9642333984375	-7.53860807418823	-0.00230353930965066	0.0142548503354192	0.0220470335334539	-0.00879702530801296
1608	93.3250350952148	-16.6395587921143	-7.53860807418823	0.00873538758605719	0.00808603875339031	-3.08191010844894e-05	0.0022419011220336
1609	91.3769912719727	-15.9902095794678	-7.53860807418823	0.00289124972186983	0.0116574559360743	0.00516396993771195	-0.00327756232582033
1610	92.0263366699219	-16.6395587921143	-7.4087381362915	-0.00457625929266214	0.00678734155371785	0.00743668992072344	0.00321592413820326
1611	92.0263366699219	-15.9902095794678	-7.34380340576172	-0.00522560812532902	0.000943203864153475	0.00451462110504508	0.0022419011220336
1612	91.3769912719727	-15.9902095794678	-7.99315214157104	-0.00522560812532902	-0.00490093370899558	-0.00100484199356288	-0.00717365415766835
1613	91.3769912719727	-15.9902095794678	-8.05808639526367	0.00191722682211548	0.00126787810586393	-0.000680167751852423	-0.0117190945893526
1614	93.3250350952148	-17.6135807037354	-7.27886867523193	0.00354059832170606	-0.0139918150380254	0.00354059832170606	0.00321592413820326
1615	91.3769912719727	-16.314884185791	-7.6684775352478	-0.00230353930965066	-0.000355493422830477	0.0171769186854362	0.00483929552137852
1616	93.3250350952148	-17.2889080047607	-7.79834747314453	-0.00977104809135199	-0.00392691092565656	0.00873538758605719	0.00873538758605719
1617	90.7276382446289	-17.2889080047607	-7.60354280471802	-0.00522560812532902	-0.021459324285388	0.000293855206109583	-0.00879702530801296
1618	92.6756820678711	-18.2629299163818	-7.6684775352478	0.000618529506027699	-0.0250307414680719	0.0100340843200684	0.00581331877037883
1619	93.3250350952148	-17.2889080047607	-7.73341274261475	-0.00165419070981443	-0.00879702530801296	0.0100340843200684	0.00743668992072344
1620	92.6756820678711	-17.2889080047607	-8.12302207946777	-0.00619963090866804	-0.00457625929266214	-0.00457625929266214	0.00808603875339031
1621	93.9743804931641	-17.9382553100586	-8.05808639526367	-0.0026282137259841	-0.00165419070981443	0.0239950809627771	0.00711201597005129
1622	92.6756820678711	-18.2629299163818	-7.27886867523193	0.00289124972186983	0.00321592413820326	0.0392547734081745	0.00841071270406246
1623	93.3250350952148	-18.9122791290283	-7.73341274261475	-0.00100484199356288	-0.0191866029053926	0.0519170723855495	0.0116574559360743
1624	91.3769912719727	-17.9382553100586	-8.25289154052734	-3.08191010844894e-05	-0.00749832857400179	0.0561378374695778	0.00678734155371785
1625	92.0263366699219	-17.9382553100586	-7.99315214157104	0.000943203864153475	0.00873538758605719	0.0389300994575024	0.00516396993771195
1626	92.6756820678711	-18.5876045227051	-7.6684775352478	0.00191722682211548	0.0132808275520802	0.0412028171122074	-0.00555028254166245
1627	92.6756820678711	-17.6135807037354	-7.27886867523193	-0.000680167751852423	0.00873538758605719	0.0278911720961332	0.00386527273803949
1628	93.3250350952148	-18.2629299163818	-7.14899873733521	0.0220470335334539	0.00646266713738441	-0.00327756232582033	-3.08191010844894e-05
1629	93.3250350952148	-18.2629299163818	-7.21393346786499	0.0158782228827477	0.00970941036939621	-0.0172385573387146	0.00289124972186983
1630	92.0263366699219	-17.6135807037354	-7.73341274261475	-0.0126931173726916	0.0100340843200684	-0.0454852245748043	0.000943203864153475
1631	92.6756820678711	-18.2629299163818	-7.47367286682129	0.000943203864153475	0.00516396993771195	-0.0724331885576248	0.000293855206109583
1632	92.0263366699219	-17.6135807037354	-7.53860807418823	0.00256657530553639	-0.00230353930965066	-0.0925630033016205	-0.00132951640989631
1633	93.9743804931641	-19.2369537353516	-7.21393346786499	-0.00165419070981443	-0.00360223650932312	-0.0756799355149269	-0.00684897974133492
1634	93.9743804931641	-19.2369537353516	-7.14899873733521	0.0217223595827818	0.00548864435404539	-0.00684897974133492	0.00256657530553639
1635	92.0263366699219	-18.5876045227051	-7.60354280471802	-0.00522560812532902	0.0123068047687411	0.00418994715437293	0.0136055024340749
1636	93.3250350952148	-19.5616283416748	-7.4087381362915	-0.00490093370899558	-0.00360223650932312	-0.00197886489331722	-0.000680167751852423
1637	91.3769912719727	-18.9122791290283	-7.53860807418823	-0.00295288790948689	0.00548864435404539	0.00321592413820326	0.0103587592020631
1638	92.0263366699219	-18.9122791290283	-7.6684775352478	-0.00230353930965066	-0.00327756232582033	0.01847561635077	0.0162028968334198
1639	93.3250350952148	-20.8603248596191	-7.14899873733521	-0.00457625929266214	0.00126787810586393	0.0308132413774729	0.00191722682211548
1640	93.3250350952148	-21.1849994659424	-6.95419406890869	-0.00392691092565656	0.00808603875339031	0.029189869761467	0.0347093306481838
1641	93.9743804931641	-20.8603248596191	-7.60354280471802	-0.00360223650932312	0.0123068047687411	-0.0026282137259841	0.00938473641872406
1642	93.9743804931641	-20.5356502532959	-7.60354280471802	-0.00977104809135199	0.00678734155371785	-0.00100484199356288	0.0230210572481155
1643	93.3250350952148	-20.2109756469727	-7.9282169342041	0.000618529506027699	0.00386527273803949	0.0246444288641214	0.00743668992072344
1644	94.6237335205078	-21.1849994659424	-7.34380340576172	-0.00327756232582033	-0.00230353930965066	0.0301638916134834	0.0223717093467712
1645	93.3250350952148	-20.8603248596191	-7.08406400680542	0.00256657530553639	0.00418994715437293	0.0100340843200684	0.00321592413820326
1646	93.9743804931641	-21.1849994659424	-7.47367286682129	-0.00555028254166245	-0.0104203969240189	-0.0324982516467571	0.011982130818069
1647	92.6756820678711	-19.5616283416748	-7.99315214157104	0.000618529506027699	0.00581331877037883	-0.0276281367987394	-0.00555028254166245
1648	93.9743804931641	-20.8603248596191	-7.47367286682129	0.00354059832170606	-0.0026282137259841	0.00613799272105098	-0.000680167751852423
1649	94.6237335205078	-19.8863010406494	-7.4087381362915	-3.08191010844894e-05	-0.00100484199356288	0.0181509424000978	0.00256657530553639
1650	95.9224319458008	-20.5356502532959	-7.73341274261475	-0.00100484199356288	-0.0172385573387146	-0.00847235135734081	0.00613799272105098
1651	93.9743804931641	-19.5616283416748	-7.60354280471802	0.00451462110504508	-0.00782300252467394	-0.00100484199356288	-0.000355493422830477
1652	93.9743804931641	-19.5616283416748	-7.47367286682129	-0.00230353930965066	-0.00457625929266214	-0.0139918150380254	-0.00944637414067984
1653	94.6237335205078	-19.5616283416748	-7.73341274261475	0.00191722682211548	0.00126787810586393	-0.050680011510849	-0.0143164889886975
1654	92.6756820678711	-18.5876045227051	-7.47367286682129	0.00483929552137852	0.000943203864153475	-0.073731891810894	0.00711201597005129
1655	93.3250350952148	-19.2369537353516	-7.6684775352478	-0.00782300252467394	0.000293855206109583	-0.043212503194809	0.00126787810586393
1656	93.3250350952148	-19.2369537353516	-7.4087381362915	0.00743668992072344	0.00256657530553639	-0.00944637414067984	0.00646266713738441
1657	95.273078918457	-19.8863010406494	-7.4087381362915	0.00354059832170606	0.00159255252219737	0.0223717093467712	0.00516396993771195
1658	92.6756820678711	-18.9122791290283	-8.18795680999756	0.00516396993771195	0.00678734155371785	0.0480209775269032	-0.00847235135734081
1659	92.6756820678711	-18.5876045227051	-7.6684775352478	-0.00587495695799589	0.00808603875339031	0.0457482598721981	0.00516396993771195
1660	92.0263366699219	-18.9122791290283	-7.60354280471802	-0.00587495695799589	0.0213976856321096	0.0658780634403229	0.0210730116814375
1661	92.6756820678711	-19.2369537353516	-7.60354280471802	-0.00717365415766835	0.0158782228827477	0.0548391379415989	0.0103587592020631
1662	91.3769912719727	-18.2629299163818	-7.4087381362915	0.00711201597005129	0.0155535480007529	0.0123068047687411	0.00711201597005129
1663	94.6237335205078	-19.8863010406494	-7.21393346786499	-0.00457625929266214	0.0103587592020631	-0.0266541130840778	0.00906006153672934
1664	90.0782928466797	-18.5876045227051	-7.79834747314453	-0.0110697457566857	0.00483929552137852	-0.0480826161801815	0.00548864435404539
1665	91.3769912719727	-19.8863010406494	-7.4087381362915	-0.0123684434220195	0.020423661917448	-0.0912643000483513	-0.00327756232582033
1666	89.4289398193359	-19.5616283416748	-7.47367286682129	-0.0104203969240189	0.0123068047687411	-0.0594462193548679	0.00646266713738441
1667	92.0263366699219	-19.8863010406494	-7.53860807418823	-0.0117190945893526	0.00256657530553639	-0.0328229255974293	-0.00165419070981443
1668	89.4289398193359	-18.2629299163818	-7.27886867523193	-0.0130177913233638	-0.00132951640989631	0.0168522447347641	-0.00392691092565656
1669	90.0782928466797	-20.2109756469727	-7.6684775352478	-0.0195112787187099	-0.000680167751852423	0.0188002903014421	0.00191722682211548
1670	91.3769912719727	-19.5616283416748	-7.73341274261475	-0.0211346503347158	-0.0159398596733809	0.0321119390428066	-0.000355493422830477
1671	91.3769912719727	-20.2109756469727	-7.6684775352478	-0.0136671401560307	0.000293855206109583	0.000618529506027699	0.00126787810586393
1672	90.7276382446289	-19.8863010406494	-7.47367286682129	-0.00749832857400179	0.000293855206109583	-0.0198359526693821	0.000618529506027699
1673	90.7276382446289	-19.5616283416748	-7.01912927627563	-0.00944637414067984	0.00873538758605719	-0.0490566417574883	-0.00100484199356288
1674	90.0782928466797	-18.5876045227051	-7.27886867523193	-0.00749832857400179	0.00970941036939621	-0.0302255302667618	0.000293855206109583
1675	91.3769912719727	-19.2369537353516	-7.73341274261475	-0.00295288790948689	0.0142548503354192	-0.0227580219507217	0.0022419011220336
1676	90.7276382446289	-18.5876045227051	-7.99315214157104	-0.0110697457566857	0.00548864435404539	-0.0149658378213644	0.00126787810586393
1677	92.6756820678711	-19.2369537353516	-7.34380340576172	-0.000680167751852423	-0.00360223650932312	-0.0227580219507217	0.00581331877037883
1678	93.9743804931641	-19.5616283416748	-7.34380340576172	-0.000355493422830477	-0.0136671401560307	0.00418994715437293	0.000943203864153475
1679	92.0263366699219	-18.2629299163818	-7.6684775352478	0.000943203864153475	0.00516396993771195	0.0626313239336014	-0.00230353930965066
1680	92.6756820678711	-17.9382553100586	-7.79834747314453	-0.00619963090866804	0.0132808275520802	0.0580858811736107	0.01100810803473
1681	92.6756820678711	-17.2889080047607	-8.12302207946777	0.000618529506027699	0.00321592413820326	0.0804884135723114	0.00191722682211548
1682	94.6237335205078	-18.5876045227051	-7.79834747314453	0.00678734155371785	-0.023407369852066	0.0775663405656815	0.00386527273803949
1683	93.3250350952148	-18.2629299163818	-7.6684775352478	0.0106834331527352	-0.02697878703475	0.0506183728575706	-0.00132951640989631
1684	92.6756820678711	-17.6135807037354	-7.53860807418823	0.00386527273803949	-0.0328229255974293	0.0502936989068985	0.00418994715437293
1685	92.6756820678711	-17.2889080047607	-7.21393346786499	-0.00197886489331722	-0.017887907102704	0.0587352328002453	-0.00165419070981443
1686	92.0263366699219	-17.6135807037354	-7.60354280471802	-0.000355493422830477	-0.0146411629393697	-0.0357449948787689	0.0022419011220336
1687	93.3250350952148	-17.9382553100586	-7.47367286682129	0.00418994715437293	0.0142548503354192	-0.126329123973846	-0.00977104809135199
1688	91.3769912719727	-16.9642333984375	-7.79834747314453	0.00548864435404539	0.013930176384747	-0.137368053197861	0.000293855206109583
1689	91.3769912719727	-16.314884185791	-7.73341274261475	0.00256657530553639	0.00841071270406246	-0.0701604709029198	-0.0104203969240189
1690	92.0263366699219	-17.9382553100586	-7.60354280471802	-0.00295288790948689	0.00678734155371785	-0.0383423902094364	-0.00360223650932312
1691	92.6756820678711	-17.2889080047607	-7.47367286682129	0.00126787810586393	-0.0191866029053926	-0.00522560812532902	-0.0107450718060136
1692	92.0263366699219	-16.6395587921143	-7.79834747314453	0.000293855206109583	-0.0185372550040483	-3.08191010844894e-05	-0.00457625929266214
1693	92.0263366699219	-16.6395587921143	-8.25289154052734	0.000943203864153475	-0.0159398596733809	0.0136055024340749	-0.0139918150380254
1694	92.6756820678711	-16.9642333984375	-8.12302207946777	0.00451462110504508	0.00289124972186983	0.0360080301761627	-0.00392691092565656
1695	93.3250350952148	-17.2889080047607	-7.73341274261475	0.01100810803473	0.0022419011220336	0.00841071270406246	-0.00425158534198999
1696	93.3250350952148	-16.6395587921143	-7.53860807418823	-0.00717365415766835	0.0022419011220336	-0.0136671401560307	0.00451462110504508
1697	92.6756820678711	-15.9902095794678	-7.6684775352478	0.000943203864153475	0.00483929552137852	-0.0302255302667618	-0.00295288790948689
1698	93.3250350952148	-16.314884185791	-7.9282169342041	0.00256657530553639	0.00873538758605719	-0.0740565657615662	-0.00457625929266214
1699	93.9743804931641	-16.6395587921143	-7.73341274261475	0.00256657530553639	0.00191722682211548	-0.0389917381107807	0.0136055024340749
1700	93.9743804931641	-16.314884185791	-7.60354280471802	-0.000355493422830477	0.00678734155371785	-0.00132951640989631	0.0236704051494598
1701	93.9743804931641	-16.314884185791	-7.60354280471802	-0.00879702530801296	-0.00360223650932312	0.0447742342948914	0.00743668992072344
1702	93.9743804931641	-16.314884185791	-7.34380340576172	-0.00587495695799589	-0.00360223650932312	0.0606832765042782	-0.00132951640989631
1703	92.6756820678711	-15.0161867141724	-7.34380340576172	0.00126787810586393	-0.00327756232582033	0.0541897900402546	0.000618529506027699
1704	92.6756820678711	-14.3668384552002	-7.73341274261475	-3.08191010844894e-05	0.00548864435404539	0.0470469556748867	0.00289124972186983
1705	92.0263366699219	-15.0161867141724	-7.53860807418823	0.00289124972186983	0.00711201597005129	0.0321119390428066	-0.00749832857400179
1706	93.3250350952148	-14.3668384552002	-7.73341274261475	-0.00197886489331722	0.00418994715437293	0.0158782228827477	-0.0133424662053585
1707	92.6756820678711	-16.314884185791	-6.56458520889282	-0.00295288790948689	0.00386527273803949	-0.00100484199356288	-0.0104203969240189
1708	93.3250350952148	-15.6655359268188	-6.69445466995239	0.0100340843200684	0.00126787810586393	0.0584105588495731	-0.0224333461374044
1709	92.0263366699219	-14.6915130615234	-7.6684775352478	0.0100340843200684	-0.0198359526693821	0.0610079504549503	-0.00749832857400179
1710	92.6756820678711	-15.0161867141724	-7.79834747314453	-0.00165419070981443	-0.0357449948787689	-0.00684897974133492	-0.0126931173726916
1711	92.0263366699219	-14.6915130615234	-7.01912927627563	-0.00230353930965066	-0.0422384813427925	-0.125030428171158	-0.0110697457566857
1712	90.7276382446289	-15.0161867141724	-6.95419406890869	0.00841071270406246	-0.0451605506241322	-0.108796715736389	-0.0143164889886975
1713	91.3769912719727	-15.3408613204956	-6.88925933837891	0.00191722682211548	-0.0305502042174339	-0.0600955672562122	-0.00977104809135199
1714	93.9743804931641	-16.6395587921143	-7.27886867523193	0.00516396993771195	-0.023407369852066	-0.0318489037454128	-0.00684897974133492
1715	90.7276382446289	-15.6655359268188	-7.14899873733521	0.00126787810586393	0.0022419011220336	0.0188002903014421	-0.0120437685400248
1716	92.6756820678711	-16.9642333984375	-6.88925933837891	0.00581331877037883	0.000293855206109583	0.0327612869441509	-0.00814767740666866
1717	91.3769912719727	-15.3408613204956	-7.01912927627563	-0.00327756232582033	-0.00360223650932312	0.0457482598721981	-0.00555028254166245
1718	91.3769912719727	-15.9902095794678	-7.47367286682129	-0.00197886489331722	0.00451462110504508	0.013930176384747	-0.00490093370899558
1719	92.0263366699219	-16.314884185791	-7.01912927627563	0.0022419011220336	0.0142548503354192	0.0308132413774729	-0.000680167751852423
1720	92.6756820678711	-16.6395587921143	-7.4087381362915	-0.00100484199356288	0.0188002903014421	0.0447742342948914	0.000293855206109583
1721	91.3769912719727	-15.9902095794678	-7.4087381362915	-0.0117190945893526	0.0197743140161037	0.0658780634403229	-0.00457625929266214
1722	90.7276382446289	-15.6655359268188	-7.60354280471802	0.00743668992072344	-0.00425158534198999	0.0785403624176979	-0.00522560812532902
1723	90.0782928466797	-15.3408613204956	-7.53860807418823	0.00743668992072344	-0.0191866029053926	0.100942894816399	-0.00522560812532902
1724	92.0263366699219	-16.6395587921143	-7.14899873733521	0.00451462110504508	-0.021459324285388	0.100942894816399	-0.00230353930965066
1725	92.6756820678711	-15.0161867141724	-7.53860807418823	0.00289124972186983	-0.00587495695799589	0.0733455792069435	-0.0026282137259841
1726	91.3769912719727	-16.6395587921143	-7.73341274261475	-0.00587495695799589	-0.00782300252467394	-0.00457625929266214	-0.00847235135734081
1727	91.3769912719727	-15.3408613204956	-8.05808639526367	0.00321592413820326	0.00354059832170606	-0.086394190788269	-0.0159398596733809
1728	91.3769912719727	-16.6395587921143	-7.53860807418823	0.00613799272105098	0.0162028968334198	-0.186069205403328	-0.00587495695799589
1729	92.6756820678711	-16.6395587921143	-7.60354280471802	0.00386527273803949	0.012956153601408	-0.151978403329849	-0.00749832857400179
1730	90.7276382446289	-15.3408613204956	-7.4087381362915	-3.08191010844894e-05	0.012956153601408	-0.114316180348396	-0.0100957229733467
1731	90.7276382446289	-15.6655359268188	-7.34380340576172	-0.00879702530801296	0.00970941036939621	-0.136069357395172	-0.00977104809135199
1732	91.3769912719727	-15.6655359268188	-8.12302207946777	0.00418994715437293	0.0188002903014421	-0.0743812397122383	-0.0195112787187099
1733	93.3250350952148	-16.6395587921143	-7.47367286682129	0.00581331877037883	0.0194496400654316	-0.0237320438027382	-0.0123684434220195
1734	91.3769912719727	-16.6395587921143	-7.34380340576172	0.00613799272105098	0.0217223595827818	-0.00944637414067984	-0.00555028254166245
1735	90.7276382446289	-15.6655359268188	-7.53860807418823	-0.00295288790948689	0.020423661917448	-0.0156151866540313	-0.00425158534198999
1736	90.7276382446289	-15.3408613204956	-6.82432460784912	-0.00100484199356288	0.0126314787194133	-0.0165892094373703	0.000618529506027699
1737	93.3250350952148	-16.314884185791	-6.88925933837891	-3.08191010844894e-05	0.000618529506027699	-0.0156151866540313	-0.00555028254166245
1738	90.7276382446289	-15.3408613204956	-7.79834747314453	-0.00132951640989631	-0.00847235135734081	0.00808603875339031	-0.000355493422830477
1739	92.0263366699219	-15.6655359268188	-7.60354280471802	0.00321592413820326	0.00159255252219737	0.0285405199974775	0.0022419011220336
1740	90.7276382446289	-15.0161867141724	-7.60354280471802	-0.00360223650932312	0.00970941036939621	0.0567871853709221	0.00646266713738441
1741	90.7276382446289	-15.9902095794678	-6.95419406890869	0.00289124972186983	0.00159255252219737	0.0434755384922028	-0.00360223650932312
1742	90.0782928466797	-15.3408613204956	-6.82432460784912	-0.00360223650932312	-0.0139918150380254	0.0606832765042782	-0.0026282137259841
1743	91.3769912719727	-16.6395587921143	-6.75938940048218	-0.00295288790948689	-0.0156151866540313	0.06393001973629	0.00451462110504508
1744	91.3769912719727	-16.314884185791	-7.08406400680542	-0.000355493422830477	-0.0117190945893526	0.0610079504549503	0.000618529506027699
1745	90.7276382446289	-16.9642333984375	-7.27886867523193	-0.0130177913233638	-0.00717365415766835	0.0561378374695778	0.00743668992072344
1746	91.3769912719727	-16.314884185791	-7.60354280471802	-0.0149658378213644	-0.0217839982360601	0.0610079504549503	-0.00425158534198999
1747	90.0782928466797	-15.6655359268188	-7.4087381362915	-0.0133424662053585	-0.00652430532500148	0.0950987562537193	-0.00457625929266214
1748	88.7795944213867	-15.9902095794678	-7.34380340576172	-0.00782300252467394	0.0145795252174139	0.0960727781057358	-0.00912170019000769
1749	90.0782928466797	-16.9642333984375	-7.34380340576172	0.00256657530553639	0.0116574559360743	0.08925461769104	-0.000680167751852423
1750	90.7276382446289	-16.9642333984375	-7.4087381362915	-0.00717365415766835	0.00678734155371785	0.0580858811736107	0.00191722682211548
1751	91.3769912719727	-17.2889080047607	-7.60354280471802	-0.00977104809135199	0.00126787810586393	0.011982130818069	0.00289124972186983
1752	92.0263366699219	-17.2889080047607	-7.60354280471802	-0.0110697457566857	-0.0204853005707264	0.029189869761467	-0.00392691092565656
1753	91.3769912719727	-17.6135807037354	-7.53860807418823	-0.00360223650932312	-0.0201606266200542	0.0308132413774729	0.00256657530553639
1754	91.3769912719727	-16.314884185791	-7.27886867523193	0.00159255252219737	-0.0159398596733809	-0.111069433391094	0.00970941036939621
1755	92.6756820678711	-15.9902095794678	-7.9282169342041	-0.0026282137259841	-0.00230353930965066	-0.219185993075371	0.000618529506027699
1756	91.3769912719727	-16.6395587921143	-7.73341274261475	0.000293855206109583	0.000943203864153475	-0.195809438824654	0.00516396993771195
1757	92.0263366699219	-16.9642333984375	-7.4087381362915	0.000943203864153475	0.00548864435404539	-0.172108203172684	0.00321592413820326
1758	92.6756820678711	-17.6135807037354	-7.53860807418823	-0.000355493422830477	0.00873538758605719	-0.0987318083643913	0.00354059832170606
1759	90.7276382446289	-15.6655359268188	-7.4087381362915	0.00646266713738441	0.000943203864153475	-0.043212503194809	0.0162028968334198
1760	91.3769912719727	-16.314884185791	-7.34380340576172	-0.000680167751852423	0.00711201597005129	-0.00392691092565656	0.012956153601408
1761	91.3769912719727	-15.9902095794678	-7.73341274261475	-0.00652430532500148	0.020423661917448	0.025618452578783	0.00126787810586393
1762	92.6756820678711	-17.2889080047607	-7.4087381362915	0.000943203864153475	0.013930176384747	0.000293855206109583	0.013930176384747
1763	93.9743804931641	-17.9382553100586	-7.4087381362915	0.013930176384747	0.0106834331527352	0.00191722682211548	0.012956153601408
1764	90.7276382446289	-16.9642333984375	-7.53860807418823	-0.00132951640989631	0.0295145437121391	0.0100340843200684	0.00516396993771195
1765	91.3769912719727	-17.9382553100586	-7.14899873733521	0.00159255252219737	0.0113327819854021	0.0353586822748184	0.0126314787194133
1766	91.3769912719727	-16.6395587921143	-7.60354280471802	-0.00327756232582033	-0.0136671401560307	0.0350340083241463	0.00483929552137852
1767	92.6756820678711	-17.6135807037354	-7.01912927627563	0.0123068047687411	-0.00425158534198999	0.0314625911414623	0.00516396993771195
1768	90.7276382446289	-16.6395587921143	-7.60354280471802	-0.00165419070981443	0.0126314787194133	0.0480209775269032	0.00776136433705688
1769	92.0263366699219	-16.9642333984375	-7.53860807418823	-0.00197886489331722	0.0321119390428066	0.047696303576231	0.0126314787194133
1770	92.0263366699219	-17.6135807037354	-7.47367286682129	0.00191722682211548	0.0499690249562263	0.0626313239336014	0.0106834331527352
1771	93.3250350952148	-17.9382553100586	-7.34380340576172	-0.00847235135734081	0.0551638156175613	0.00776136433705688	0.00970941036939621
1772	92.0263366699219	-17.6135807037354	-7.60354280471802	0.00808603875339031	0.0642546936869621	-0.0675630792975426	0.00451462110504508
1773	91.3769912719727	-16.6395587921143	-7.9282169342041	0.00548864435404539	0.0681507885456085	-0.0873682126402855	0.000618529506027699
1774	90.0782928466797	-16.9642333984375	-7.86328220367432	0.00256657530553639	0.0522417463362217	-0.113666832447052	0.0100340843200684
1775	93.3250350952148	-18.2629299163818	-7.47367286682129	-0.00619963090866804	0.0249691028147936	-0.0935370251536369	0.0200989879667759
1776	92.0263366699219	-16.9642333984375	-7.86328220367432	0.00126787810586393	-0.00490093370899558	-0.0191866029053926	0.00613799272105098
1777	91.3769912719727	-17.6135807037354	-7.27886867523193	-0.00230353930965066	-0.0117190945893526	-0.0159398596733809	0.00711201597005129
1778	92.6756820678711	-17.6135807037354	-7.60354280471802	0.00776136433705688	0.00711201597005129	0.0149041991680861	0.011982130818069
1779	92.0263366699219	-18.2629299163818	-7.60354280471802	-0.00327756232582033	-0.0026282137259841	0.00873538758605719	0.0136055024340749
1780	92.6756820678711	-17.6135807037354	-7.6684775352478	0.0106834331527352	0.00191722682211548	0.0175015944987535	0.0149041991680861
1781	92.6756820678711	-18.2629299163818	-7.53860807418823	0.00938473641872406	-0.0237320438027382	0.0532157681882381	0.0191249661147594
1782	93.3250350952148	-18.2629299163818	-7.34380340576172	0.000618529506027699	-0.0299008563160896	0.0700988322496414	0.00581331877037883
1783	90.7276382446289	-17.6135807037354	-7.4087381362915	0.00646266713738441	-0.0308748781681061	0.0704235062003136	0.0207483377307653
1784	91.3769912719727	-16.9642333984375	-7.9282169342041	-0.000680167751852423	-0.0237320438027382	0.0233457311987877	0.00970941036939621
1785	90.7276382446289	-17.6135807037354	-7.79834747314453	-0.00165419070981443	-0.0195112787187099	0.0265924744307995	0.0123068047687411
1786	90.7276382446289	-17.2889080047607	-7.99315214157104	-0.00587495695799589	-0.0305502042174339	0.0668520927429199	0.000618529506027699
1787	92.0263366699219	-18.2629299163818	-7.6684775352478	-0.00457625929266214	-0.0315242260694504	0.0512677207589149	0.00906006153672934
1788	93.9743804931641	-18.9122791290283	-7.27886867523193	0.000293855206109583	-0.03444629535079	-0.00327756232582033	-0.00749832857400179
1789	90.7276382446289	-17.2889080047607	-7.4087381362915	-0.00392691092565656	-0.0318489037454128	-0.0565241500735283	0.00126787810586393
1790	92.0263366699219	-17.6135807037354	-7.6684775352478	-0.00684897974133492	-0.0383423902094364	-0.0516540370881557	-0.0126931173726916
1791	90.7276382446289	-16.9642333984375	-7.47367286682129	0.00159255252219737	-0.0260047651827335	-0.0276281367987394	-0.00132951640989631
1792	92.0263366699219	-17.2889080047607	-7.60354280471802	-0.00392691092565656	-0.0292515084147453	-0.0224333461374044	-0.000355493422830477
1793	90.0782928466797	-16.314884185791	-7.53860807418823	0.00776136433705688	-0.0130177913233638	-0.00457625929266214	-0.00652430532500148
1794	93.3250350952148	-18.2629299163818	-7.34380340576172	0.00841071270406246	0.0126314787194133	-0.0104203969240189	0.0226963832974434
1795	92.6756820678711	-18.2629299163818	-7.34380340576172	-0.0026282137259841	0.00548864435404539	0.00581331877037883	0.000943203864153475
1796	92.6756820678711	-18.5876045227051	-7.34380340576172	0.0162028968334198	0.00191722682211548	0.020423661917448	-0.00360223650932312
1797	91.3769912719727	-16.9642333984375	-7.6684775352478	0.00191722682211548	-0.0152905117720366	0.0441248863935471	-0.00230353930965066
1798	91.3769912719727	-18.5876045227051	-7.27886867523193	0.0194496400654316	-0.00619963090866804	0.0759429708123207	0.0103587592020631
1799	93.3250350952148	-18.5876045227051	-7.27886867523193	-0.00490093370899558	0.00159255252219737	0.0642546936869621	0.00938473641872406
1800	92.6756820678711	-18.9122791290283	-6.88925933837891	0.00289124972186983	0.0106834331527352	0.0577612072229385	0.00191722682211548
1801	93.3250350952148	-19.2369537353516	-7.27886867523193	-0.00490093370899558	0.0213976856321096	0.013930176384747	-0.00197886489331722
1802	91.3769912719727	-17.9382553100586	-7.60354280471802	-0.00392691092565656	0.0217223595827818	-0.0448358729481697	0.0106834331527352
1803	92.0263366699219	-17.9382553100586	-7.60354280471802	-3.08191010844894e-05	0.0155535480007529	-0.038017712533474	0.00613799272105098
1804	94.6237335205078	-18.2629299163818	-7.53860807418823	-0.00619963090866804	0.012956153601408	-0.0149658378213644	0.00873538758605719
1805	93.3250350952148	-18.2629299163818	-7.47367286682129	0.00126787810586393	0.00970941036939621	-0.0110697457566857	-3.08191010844894e-05
1806	93.9743804931641	-17.9382553100586	-7.27886867523193	0.00191722682211548	0.013930176384747	-0.0357449948787689	0.00191722682211548
1807	92.0263366699219	-17.9382553100586	-6.95419406890869	0.00354059832170606	0.0298392176628113	-0.0610695891082287	-0.00522560812532902
1808	93.3250350952148	-18.2629299163818	-7.4087381362915	-0.00230353930965066	0.0399041213095188	-0.0834721177816391	-0.00132951640989631
1809	92.0263366699219	-17.2889080047607	-7.79834747314453	-0.00100484199356288	0.0321119390428066	-0.048407293856144	-0.00619963090866804
1810	92.6756820678711	-17.2889080047607	-7.73341274261475	0.00159255252219737	0.013930176384747	-0.00619963090866804	-0.00230353930965066
1811	93.3250350952148	-16.9642333984375	-7.53860807418823	-0.00912170019000769	-0.00782300252467394	-0.0276281367987394	-0.00847235135734081
1812	92.0263366699219	-16.6395587921143	-7.27886867523193	-0.00977104809135199	-0.0156151866540313	-0.0162645354866982	-0.0123684434220195
1813	92.0263366699219	-16.314884185791	-7.79834747314453	0.00646266713738441	-0.0107450718060136	-0.00457625929266214	-0.00717365415766835
1814	93.3250350952148	-16.9642333984375	-7.53860807418823	-0.00684897974133492	-0.0107450718060136	-0.0247060675173998	-0.0120437685400248
1815	92.6756820678711	-16.9642333984375	-7.21393346786499	-0.00100484199356288	-0.0107450718060136	0.0162028968334198	0.000293855206109583
1816	93.9743804931641	-17.2889080047607	-7.34380340576172	-0.00587495695799589	-0.0146411629393697	0.0353586822748184	-0.00684897974133492
1817	92.6756820678711	-15.9902095794678	-7.34380340576172	-0.00847235135734081	-0.0354203209280968	0.0636053457856178	-0.00587495695799589
1818	92.0263366699219	-15.9902095794678	-7.47367286682129	-0.00392691092565656	-0.0279528107494116	0.0645793676376343	-0.00425158534198999
1819	91.3769912719727	-17.2889080047607	-7.60354280471802	-0.00555028254166245	-0.0143164889886975	0.0275664981454611	-0.00457625929266214
1820	92.6756820678711	-17.2889080047607	-7.53860807418823	-0.00619963090866804	-0.0143164889886975	0.00613799272105098	0.00386527273803949
1821	92.0263366699219	-16.314884185791	-7.27886867523193	-0.000680167751852423	0.00970941036939621	0.0168522447347641	0.0022419011220336
1822	91.3769912719727	-16.314884185791	-7.53860807418823	-0.00652430532500148	0.0259431265294552	0.0100340843200684	-0.00100484199356288
1823	92.6756820678711	-16.314884185791	-7.47367286682129	-0.00522560812532902	0.0389300994575024	-0.0295761823654175	0.00321592413820326
1824	92.6756820678711	-17.6135807037354	-7.27886867523193	-0.00522560812532902	0.0340599827468395	-0.0646410062909126	-0.00197886489331722
1825	91.3769912719727	-16.9642333984375	-7.9282169342041	-0.00717365415766835	0.01847561635077	-0.0587968714535236	0.000943203864153475
1826	91.3769912719727	-17.6135807037354	-7.34380340576172	-0.0146411629393697	0.0392547734081745	0.0113327819854021	-0.000355493422830477
1827	89.4289398193359	-16.314884185791	-7.86328220367432	-0.0126931173726916	0.0259431265294552	0.0275664981454611	-0.0201606266200542
1828	91.3769912719727	-17.2889080047607	-7.21393346786499	-0.00652430532500148	0.0350340083241463	0.025618452578783	-0.0113944197073579
1829	90.0782928466797	-16.9642333984375	-7.01912927627563	-0.00522560812532902	0.0314625911414623	-0.0373683646321297	-0.0107450718060136
1830	90.0782928466797	-16.314884185791	-7.60354280471802	-0.00912170019000769	0.0213976856321096	-0.148082315921783	-0.00327756232582033
1831	89.4289398193359	-16.314884185791	-7.6684775352478	-0.0240567177534103	0.00581331877037883	-0.0935370251536369	-0.00782300252467394
1832	90.0782928466797	-16.9642333984375	-7.60354280471802	-0.0113944197073579	-0.0263294391334057	-0.0438618510961533	-0.0143164889886975
1833	90.7276382446289	-17.6135807037354	-7.47367286682129	-0.00165419070981443	-0.02697878703475	0.0158782228827477	-0.00717365415766835
1834	90.0782928466797	-18.2629299163818	-7.14899873733521	-0.000355493422830477	-0.0292515084147453	0.0554884895682335	-0.00684897974133492
1835	88.7795944213867	-16.6395587921143	-7.34380340576172	-0.00619963090866804	-0.0363943427801132	0.0876312479376793	-0.0120437685400248
1836	90.0782928466797	-17.2889080047607	-7.53860807418823	-0.0026282137259841	-0.0292515084147453	0.0778910145163536	-0.000680167751852423
1837	92.6756820678711	-18.2629299163818	-7.47367286682129	0.00191722682211548	-0.0389917381107807	0.0532157681882381	-0.00749832857400179
1838	90.0782928466797	-16.9642333984375	-7.53860807418823	0.00841071270406246	-0.0198359526693821	0.0369820520281792	-0.00587495695799589
1839	90.0782928466797	-16.9642333984375	-7.53860807418823	0.00743668992072344	-0.00522560812532902	0.0460729338228703	-0.0107450718060136
1840	91.3769912719727	-17.2889080047607	-7.73341274261475	0.000293855206109583	-0.00132951640989631	0.0353586822748184	-0.00555028254166245
1841	92.0263366699219	-17.6135807037354	-7.34380340576172	0.000293855206109583	0.0116574559360743	0.0239950809627771	0.000943203864153475
1842	91.3769912719727	-16.9642333984375	-7.6684775352478	-0.00490093370899558	0.0178262684494257	-0.00619963090866804	-0.00230353930965066
1843	93.3250350952148	-18.5876045227051	-6.95419406890869	0.00970941036939621	0.0113327819854021	-0.0208099745213985	0.00126787810586393
1844	91.3769912719727	-17.6135807037354	-7.08406400680542	-0.00230353930965066	0.0236704051494598	-0.090614952147007	-0.00197886489331722
1845	93.9743804931641	-18.5876045227051	-6.88925933837891	-0.00522560812532902	0.0188002903014421	-0.136394038796425	0.0022419011220336
1846	92.6756820678711	-18.2629299163818	-7.08406400680542	-3.08191010844894e-05	0.00354059832170606	-0.0773033052682877	-0.0156151866540313
1847	93.9743804931641	-17.6135807037354	-7.47367286682129	0.00386527273803949	-0.0191866029053926	-0.0133424662053585	-0.0100957229733467
1848	91.3769912719727	-17.2889080047607	-7.86328220367432	0.00321592413820326	-0.0243813935667276	0.0288651939481497	-0.0117190945893526
1849	92.6756820678711	-19.2369537353516	-7.53860807418823	0.00678734155371785	-0.0253554154187441	0.0489950031042099	-0.0100957229733467
1850	92.6756820678711	-18.2629299163818	-7.60354280471802	-0.00230353930965066	-0.0363943427801132	0.0499690249562263	-0.00977104809135199
1851	92.6756820678711	-18.9122791290283	-7.34380340576172	-0.00360223650932312	-0.0412644557654858	0.0233457311987877	-0.0152905117720366
1852	92.6756820678711	-18.5876045227051	-7.08406400680542	0.000293855206109583	-0.0412644557654858	0.0246444288641214	-0.0172385573387146
1853	92.0263366699219	-18.9122791290283	-7.60354280471802	0.0022419011220336	-0.0318489037454128	0.0324366129934788	-0.0107450718060136
1854	91.3769912719727	-18.2629299163818	-7.9282169342041	0.0103587592020631	-0.0295761823654175	0.0626313239336014	-0.00360223650932312
1855	93.3250350952148	-19.2369537353516	-7.73341274261475	0.00159255252219737	-0.0133424662053585	0.0567871853709221	-3.08191010844894e-05
1856	93.3250350952148	-18.2629299163818	-7.86328220367432	-0.00295288790948689	0.0022419011220336	-3.08191010844894e-05	-0.000680167751852423
1857	93.9743804931641	-18.9122791290283	-7.6684775352478	-0.00555028254166245	0.00126787810586393	-0.0308748781681061	-0.00327756232582033
1858	93.3250350952148	-19.2369537353516	-7.6684775352478	0.00841071270406246	0.0194496400654316	-0.120484992861748	0.000618529506027699
1859	92.6756820678711	-18.2629299163818	-7.9282169342041	0.00711201597005129	0.0220470335334539	-0.136069357395172	-0.00360223650932312
1860	92.6756820678711	-18.2629299163818	-8.05808639526367	-0.00132951640989631	0.0275664981454611	-0.0152905117720366	-0.00295288790948689
1861	93.9743804931641	-18.5876045227051	-7.86328220367432	0.00776136433705688	0.0321119390428066	0.0285405199974775	-3.08191010844894e-05
1862	94.6237335205078	-19.5616283416748	-7.6684775352478	0.011982130818069	0.0334106348454952	-0.00425158534198999	-0.00425158534198999
1863	92.6756820678711	-19.5616283416748	-7.27886867523193	0.00938473641872406	0.0470469556748867	-0.0639916583895683	-0.00132951640989631
1864	93.3250350952148	-18.5876045227051	-7.4087381362915	0.00743668992072344	0.0438002124428749	-0.0237320438027382	-0.00522560812532902
1865	91.3769912719727	-18.2629299163818	-7.73341274261475	0.00256657530553639	0.0434755384922028	-0.0399657599627972	0.00483929552137852
1866	92.6756820678711	-18.9122791290283	-7.14899873733521	-0.00165419070981443	0.0301638916134834	-0.0665890574455261	-0.00425158534198999
1867	93.9743804931641	-19.5616283416748	-7.34380340576172	0.00354059832170606	0.013930176384747	-0.0311995539814234	-0.0165892094373703
1868	93.3250350952148	-18.9122791290283	-7.60354280471802	-0.000680167751852423	0.00483929552137852	-0.000680167751852423	-0.00944637414067984
1869	91.3769912719727	-18.5876045227051	-7.34380340576172	-3.08191010844894e-05	-0.00132951640989631	0.00743668992072344	-0.0136671401560307
1870	91.3769912719727	-19.5616283416748	-7.27886867523193	-3.08191010844894e-05	-0.0139918150380254	0.0136055024340749	0.00386527273803949
1871	92.6756820678711	-20.2109756469727	-7.53860807418823	-0.00197886489331722	-0.0337969474494457	0.0330859608948231	-0.00944637414067984
1872	92.0263366699219	-18.9122791290283	-7.21393346786499	-0.00457625929266214	-0.0467839203774929	0.0759429708123207	-0.00912170019000769
1873	92.6756820678711	-18.9122791290283	-7.60354280471802	0.00906006153672934	-0.0445111989974976	0.0980208218097687	-3.08191010844894e-05
1874	93.9743804931641	-20.2109756469727	-7.53860807418823	-0.00295288790948689	-0.038017712533474	0.106137678027153	-0.00327756232582033
1875	94.6237335205078	-20.2109756469727	-7.01912927627563	0.00126787810586393	-0.0227580219507217	0.0843845009803772	0.00906006153672934
1876	93.9743804931641	-19.8863010406494	-7.47367286682129	-0.000355493422830477	0.000618529506027699	0.013930176384747	0.00483929552137852
1877	92.6756820678711	-19.5616283416748	-7.60354280471802	0.00418994715437293	0.000618529506027699	-0.0542514286935329	0.00776136433705688
1878	93.3250350952148	-20.2109756469727	-7.4087381362915	0.0100340843200684	0.00451462110504508	0.0116574559360743	0.00613799272105098
1879	94.6237335205078	-20.2109756469727	-7.4087381362915	0.00256657530553639	-0.0162645354866982	0.0152288740500808	0.00386527273803949
1880	92.6756820678711	-20.2109756469727	-7.53860807418823	-0.00619963090866804	-0.0143164889886975	0.0106834331527352	0.00906006153672934
1881	95.273078918457	-20.5356502532959	-7.34380340576172	0.00256657530553639	0.00613799272105098	-0.0204853005707264	0.01100810803473
1882	93.3250350952148	-20.5356502532959	-7.60354280471802	-0.00360223650932312	0.00613799272105098	-0.0376930385828018	0.00191722682211548
1883	93.3250350952148	-19.8863010406494	-7.79834747314453	0.00581331877037883	0.0191249661147594	-0.0734072178602219	0.00548864435404539
1884	92.0263366699219	-19.2369537353516	-7.6684775352478	0.00808603875339031	-0.00197886489331722	-0.121134340763092	0.00646266713738441
1885	92.6756820678711	-19.8863010406494	-7.08406400680542	-0.00457625929266214	-0.00327756232582033	-0.0984071344137192	0.00808603875339031
1886	92.6756820678711	-20.8603248596191	-7.08406400680542	0.00126787810586393	-0.00490093370899558	-0.0480826161801815	-0.00327756232582033
1887	92.0263366699219	-19.8863010406494	-7.4087381362915	0.00743668992072344	0.0360080301761627	-0.000680167751852423	-0.00230353930965066
1888	92.6756820678711	-20.5356502532959	-7.79834747314453	0.00841071270406246	0.0408781431615353	0.052891094237566	-0.00782300252467394
1889	90.0782928466797	-20.5356502532959	-7.53860807418823	0.00483929552137852	0.020423661917448	0.0519170723855495	0.000618529506027699
1890	90.7276382446289	-19.8863010406494	-7.60354280471802	0.00776136433705688	-0.00295288790948689	0.0450989119708538	0.00256657530553639
1891	92.0263366699219	-19.8863010406494	-7.34380340576172	0.000293855206109583	-0.0113944197073579	0.0236704051494598	-0.00197886489331722
1892	90.7276382446289	-20.2109756469727	-7.4087381362915	-0.00490093370899558	-0.00587495695799589	-0.0227580219507217	-0.00490093370899558
1893	91.3769912719727	-19.8863010406494	-7.08406400680542	-3.08191010844894e-05	-0.00652430532500148	-0.0260047651827335	-0.00684897974133492
1894	91.3769912719727	-19.8863010406494	-7.60354280471802	0.00613799272105098	-0.00327756232582033	0.0171769186854362	0.000618529506027699
1895	92.6756820678711	-20.5356502532959	-7.34380340576172	-0.00717365415766835	0.00613799272105098	0.012956153601408	0.000293855206109583
1896	92.0263366699219	-20.5356502532959	-7.34380340576172	-0.00457625929266214	0.00483929552137852	-0.0185372550040483	0.00808603875339031
1897	92.0263366699219	-19.8863010406494	-7.27886867523193	-0.00587495695799589	0.00970941036939621	-0.0574981719255447	0.00678734155371785
1898	92.0263366699219	-19.2369537353516	-7.34380340576172	-0.00814767740666866	0.0126314787194133	-0.0516540370881557	0.00126787810586393
1899	90.7276382446289	-18.2629299163818	-7.53860807418823	-0.00100484199356288	0.0301638916134834	-0.0224333461374044	0.00711201597005129
1900	91.3769912719727	-18.2629299163818	-7.6684775352478	-0.00944637414067984	0.0369820520281792	-0.000680167751852423	0.0113327819854021
1901	91.3769912719727	-18.2629299163818	-7.99315214157104	0.0194496400654316	0.0236704051494598	0.0188002903014421	0.01100810803473
1902	93.3250350952148	-19.5616283416748	-7.34380340576172	0.000293855206109583	-0.00165419070981443	0.0022419011220336	0.00516396993771195
1903	92.0263366699219	-17.9382553100586	-7.08406400680542	0.00581331877037883	0.000943203864153475	-0.0347709693014622	-0.00230353930965066
1904	91.3769912719727	-18.5876045227051	-7.14899873733521	0.000618529506027699	-0.000355493422830477	-0.0636669844388962	0.00451462110504508
1905	91.3769912719727	-17.2889080047607	-7.79834747314453	-0.000680167751852423	0.00386527273803949	-0.0402904339134693	0.00126787810586393
1906	93.3250350952148	-18.9122791290283	-7.4087381362915	0.00159255252219737	-0.00814767740666866	0.0175015944987535	0.00581331877037883
1907	91.3769912719727	-17.9382553100586	-7.6684775352478	-0.00295288790948689	-0.0172385573387146	0.0275664981454611	-0.0126931173726916
1908	92.0263366699219	-18.5876045227051	-7.14899873733521	0.01100810803473	-0.0198359526693821	0.0756182968616486	-0.0100957229733467
1909	92.0263366699219	-18.9122791290283	-7.08406400680542	0.00613799272105098	-0.021459324285388	0.0730208978056908	-0.00555028254166245
1910	92.0263366699219	-18.5876045227051	-7.27886867523193	-0.00132951640989631	-0.0240567177534103	0.101592242717743	-0.00295288790948689
1911	91.3769912719727	-18.5876045227051	-7.6684775352478	-3.08191010844894e-05	-0.0221086721867323	0.104514308273792	0.000293855206109583
1912	90.7276382446289	-17.9382553100586	-6.88925933837891	-0.000355493422830477	-0.0195112787187099	0.111332468688488	-0.0110697457566857
1913	91.3769912719727	-18.2629299163818	-6.88925933837891	0.00321592413820326	-0.0204853005707264	0.0993195176124573	-0.00327756232582033
1914	90.0782928466797	-16.9642333984375	-7.4087381362915	-0.00782300252467394	0.0113327819854021	0.0324366129934788	0.00516396993771195
1915	91.3769912719727	-17.9382553100586	-7.21393346786499	-0.0026282137259841	0.01847561635077	-0.0350956469774246	0.00711201597005129
1916	90.0782928466797	-18.2629299163818	-7.60354280471802	-0.00295288790948689	0.0126314787194133	-0.0795760303735733	0.00873538758605719
1917	91.3769912719727	-16.9642333984375	-7.6684775352478	-0.00619963090866804	0.0116574559360743	-0.179251044988632	0.00516396993771195
1918	90.0782928466797	-16.9642333984375	-7.9282169342041	-0.0104203969240189	-0.00652430532500148	-0.123082384467125	0.00386527273803949
1919	91.3769912719727	-17.9382553100586	-7.27886867523193	-0.00717365415766835	0.00808603875339031	-0.0513293594121933	0.0103587592020631
1920	93.3250350952148	-17.2889080047607	-7.21393346786499	-0.00490093370899558	0.00418994715437293	-0.0389917381107807	0.0022419011220336
1921	92.6756820678711	-17.9382553100586	-7.08406400680542	0.00126787810586393	0.00678734155371785	-0.0347709693014622	0.0178262684494257
1922	91.3769912719727	-16.314884185791	-7.73341274261475	-0.00230353930965066	-0.0117190945893526	0.0022419011220336	-3.08191010844894e-05
1923	92.6756820678711	-16.9642333984375	-7.86328220367432	0.000943203864153475	-0.0182125810533762	0.00906006153672934	0.00678734155371785
1924	94.6237335205078	-17.2889080047607	-7.47367286682129	0.00678734155371785	-0.00977104809135199	0.0308132413774729	0.00126787810586393
1925	94.6237335205078	-16.9642333984375	-7.47367286682129	0.000943203864153475	-0.0120437685400248	0.0327612869441509	0.00613799272105098
1926	93.3250350952148	-16.9642333984375	-7.4087381362915	0.00678734155371785	-0.0117190945893526	0.0606832765042782	0.000618529506027699
1927	93.9743804931641	-17.2889080047607	-7.6684775352478	-0.0026282137259841	0.0022419011220336	0.0425015166401863	-0.000355493422830477
1928	93.3250350952148	-16.314884185791	-7.86328220367432	0.00159255252219737	0.0123068047687411	0.0168522447347641	-0.0113944197073579
1929	92.6756820678711	-17.2889080047607	-7.79834747314453	0.00126787810586393	0.00646266713738441	0.00418994715437293	0.00289124972186983
1930	94.6237335205078	-17.6135807037354	-7.60354280471802	-0.000355493422830477	0.00646266713738441	-0.03444629535079	0.000293855206109583
1931	94.6237335205078	-17.2889080047607	-7.53860807418823	-0.00295288790948689	-0.0126931173726916	-0.0467839203774929	0.00386527273803949
1932	95.273078918457	-17.6135807037354	-7.08406400680542	-0.00555028254166245	0.0220470335334539	-0.0402904339134693	-0.0026282137259841
1933	92.6756820678711	-16.314884185791	-7.79834747314453	-3.08191010844894e-05	0.0249691028147936	-0.0448358729481697	-0.00879702530801296
1934	93.3250350952148	-16.314884185791	-8.12302207946777	0.000293855206109583	0.0298392176628113	-0.0198359526693821	0.00418994715437293
1935	93.3250350952148	-16.9642333984375	-7.60354280471802	-0.00912170019000769	0.0412028171122074	-0.0266541130840778	0.00451462110504508
1936	93.3250350952148	-16.314884185791	-7.60354280471802	-0.000680167751852423	0.00906006153672934	-0.0247060675173998	0.0022419011220336
1937	93.9743804931641	-16.6395587921143	-7.47367286682129	-0.00457625929266214	-0.00132951640989631	-0.00327756232582033	0.00451462110504508
1938	94.6237335205078	-16.9642333984375	-7.53860807418823	-0.000355493422830477	0.00451462110504508	-0.0195112787187099	0.00159255252219737
1939	91.3769912719727	-15.9902095794678	-8.12302207946777	0.00581331877037883	0.0126314787194133	-0.0175632312893867	0.00906006153672934
1940	91.3769912719727	-16.314884185791	-7.73341274261475	-0.00327756232582033	0.00483929552137852	0.0171769186854362	0.0136055024340749
1941	92.6756820678711	-15.6655359268188	-7.86328220367432	-0.00522560812532902	-0.0230826959013939	0.045423585921526	0.00126787810586393
1942	91.3769912719727	-15.9902095794678	-7.6684775352478	-0.00879702530801296	-0.0110697457566857	0.0269171483814716	-0.000355493422830477
1943	93.3250350952148	-17.2889080047607	-7.47367286682129	-0.00100484199356288	-0.0337969474494457	0.0116574559360743	-0.00230353930965066
1944	92.0263366699219	-16.9642333984375	-7.47367286682129	-0.0026282137259841	-0.00977104809135199	-0.0104203969240189	0.0106834331527352
1945	92.0263366699219	-16.6395587921143	-7.99315214157104	-0.0026282137259841	0.00418994715437293	-0.017887907102704	0.00808603875339031
1946	91.3769912719727	-15.9902095794678	-7.79834747314453	-0.00619963090866804	0.00873538758605719	-0.0266541130840778	0.000943203864153475
1947	92.0263366699219	-17.6135807037354	-7.47367286682129	-0.00490093370899558	0.0136055024340749	-0.00327756232582033	-0.00814767740666866
1948	92.0263366699219	-16.6395587921143	-7.01912927627563	0.00516396993771195	0.0191249661147594	-0.0159398596733809	-3.08191010844894e-05
1949	91.3769912719727	-16.6395587921143	-7.4087381362915	0.00289124972186983	0.0165275707840919	-0.0188619289547205	0.00191722682211548
1950	90.7276382446289	-16.6395587921143	-7.6684775352478	-0.0026282137259841	0.00776136433705688	0.01100810803473	0.00289124972186983
1951	91.3769912719727	-16.6395587921143	-7.6684775352478	0.00873538758605719	-0.021459324285388	0.0265924744307995	-0.00490093370899558
1952	90.7276382446289	-15.9902095794678	-7.86328220367432	0.00516396993771195	-0.0165892094373703	0.0246444288641214	-0.000355493422830477
1953	92.0263366699219	-16.314884185791	-7.60354280471802	0.00548864435404539	-0.0211346503347158	0.00516396993771195	-0.00652430532500148
1954	92.6756820678711	-16.9642333984375	-7.27886867523193	0.0123068047687411	-0.0152905117720366	0.00159255252219737	-0.000355493422830477
1955	90.7276382446289	-16.6395587921143	-7.08406400680542	-0.00327756232582033	-0.00392691092565656	-0.00749832857400179	0.00483929552137852
1956	92.6756820678711	-17.2889080047607	-7.08406400680542	-0.00230353930965066	-0.00749832857400179	-0.0185372550040483	0.00451462110504508
1957	90.0782928466797	-16.9642333984375	-7.4087381362915	0.00678734155371785	-0.00977104809135199	-0.0195112787187099	0.00646266713738441
1958	92.0263366699219	-17.6135807037354	-7.34380340576172	0.00613799272105098	-0.0247060675173998	-0.0302255302667618	-0.00392691092565656
1959	92.6756820678711	-18.2629299163818	-7.47367286682129	0.00354059832170606	-0.0324982516467571	-0.038017712533474	0.00743668992072344
1960	93.3250350952148	-17.9382553100586	-7.27886867523193	-0.0026282137259841	-0.00392691092565656	-0.0477579422295094	0.00321592413820326
1961	92.6756820678711	-18.9122791290283	-7.53860807418823	-0.00197886489331722	-0.00425158534198999	-0.0198359526693821	0.00613799272105098
1962	92.6756820678711	-18.5876045227051	-7.53860807418823	0.00451462110504508	-0.00717365415766835	0.00646266713738441	-0.00132951640989631
1963	93.3250350952148	-18.9122791290283	-7.21393346786499	0.0022419011220336	-0.00165419070981443	0.0136055024340749	0.000943203864153475
1964	92.6756820678711	-17.9382553100586	-7.6684775352478	0.00386527273803949	-0.00490093370899558	0.047696303576231	-0.00392691092565656
1965	92.0263366699219	-17.9382553100586	-7.47367286682129	0.00354059832170606	-0.000680167751852423	0.0463976077735424	0.00418994715437293
1966	94.6237335205078	-18.9122791290283	-7.08406400680542	-0.00197886489331722	0.00581331877037883	0.0158782228827477	-0.00619963090866804
1967	91.3769912719727	-17.2889080047607	-7.6684775352478	-0.00392691092565656	0.0188002903014421	-0.00587495695799589	-0.0117190945893526
1968	95.273078918457	-18.9122791290283	-7.53860807418823	0.00289124972186983	0.0100340843200684	0.0408781431615353	-0.00912170019000769
1969	93.3250350952148	-18.5876045227051	-7.79834747314453	0.00711201597005129	-0.00100484199356288	0.0876312479376793	-0.00879702530801296
1970	92.6756820678711	-17.9382553100586	-7.08406400680542	-3.08191010844894e-05	-0.0110697457566857	0.0938000604510307	-0.00652430532500148
1971	92.6756820678711	-17.2889080047607	-6.88925933837891	-0.00522560812532902	-0.00717365415766835	0.0989948436617851	-0.0143164889886975
1972	93.9743804931641	-17.2889080047607	-7.34380340576172	0.00191722682211548	-0.0188619289547205	0.0610079504549503	-0.0130177913233638
1973	93.9743804931641	-17.9382553100586	-7.47367286682129	-0.00165419070981443	-0.0159398596733809	0.0200989879667759	-0.0146411629393697
1974	92.6756820678711	-17.6135807037354	-7.53860807418823	-0.000355493422830477	-0.0260047651827335	-0.0409397818148136	-0.00295288790948689
1975	91.3769912719727	-16.314884185791	-7.6684775352478	-0.00490093370899558	0.000618529506027699	-0.0422384813427925	-0.00100484199356288
1976	93.9743804931641	-18.2629299163818	-7.34380340576172	-0.00555028254166245	-0.000355493422830477	-0.0341216214001179	0.000943203864153475
1977	90.7276382446289	-16.6395587921143	-7.34380340576172	-0.00360223650932312	-0.00230353930965066	-0.0237320438027382	-0.00782300252467394
1978	92.0263366699219	-17.2889080047607	-6.95419406890869	-0.00879702530801296	0.0181509424000978	0.00906006153672934	-0.00425158534198999
1979	93.3250350952148	-17.9382553100586	-7.34380340576172	-0.00295288790948689	0.040228795260191	0.0123068047687411	-0.00100484199356288
1980	92.0263366699219	-18.2629299163818	-7.60354280471802	-0.000355493422830477	0.0652287155389786	0.0123068047687411	-0.000355493422830477
1981	93.3250350952148	-18.5876045227051	-7.53860807418823	0.00321592413820326	0.0499690249562263	-0.0510046854615211	-0.00165419070981443
1982	91.3769912719727	-17.9382553100586	-7.47367286682129	-0.00197886489331722	0.0226963832974434	-0.104900620877743	-0.00944637414067984
1983	91.3769912719727	-17.6135807037354	-7.53860807418823	-0.00555028254166245	-0.0104203969240189	-0.0565241500735283	-0.00165419070981443
1984	91.3769912719727	-17.9382553100586	-7.79834747314453	-3.08191010844894e-05	-0.0169138833880424	0.00256657530553639	-0.00230353930965066
1985	92.0263366699219	-17.9382553100586	-7.53860807418823	0.00321592413820326	-0.0276281367987394	0.0343846566975117	-0.00425158534198999
1986	90.7276382446289	-18.2629299163818	-7.73341274261475	-0.00360223650932312	-0.0253554154187441	0.0340599827468395	-0.0120437685400248
1987	90.0782928466797	-16.9642333984375	-7.86328220367432	-0.0120437685400248	-0.00619963090866804	-0.00749832857400179	-0.00782300252467394
1988	90.0782928466797	-16.9642333984375	-7.53860807418823	-0.00879702530801296	-0.00912170019000769	-0.00392691092565656	-0.00944637414067984
1989	92.0263366699219	-18.5876045227051	-7.27886867523193	0.00743668992072344	-0.028926832601428	0.0194496400654316	-0.00490093370899558
1990	90.7276382446289	-17.9382553100586	-7.60354280471802	-0.00522560812532902	-0.02697878703475	0.0188002903014421	-0.00684897974133492
1991	90.7276382446289	-19.2369537353516	-7.73341274261475	-0.00847235135734081	-0.0341216214001179	-0.0477579422295094	-0.00457625929266214
1992	90.0782928466797	-17.9382553100586	-7.6684775352478	-0.0123684434220195	-0.0286021586507559	-0.0708098188042641	-0.00977104809135199
1993	89.4289398193359	-18.5876045227051	-7.47367286682129	-0.0126931173726916	-0.0250307414680719	-0.0425631552934647	-0.00425158534198999
1994	89.4289398193359	-16.6395587921143	-7.6684775352478	-0.00782300252467394	-0.0117190945893526	0.0168522447347641	-0.0104203969240189
1995	91.3769912719727	-18.5876045227051	-7.21393346786499	-0.00327756232582033	0.013930176384747	0.0288651939481497	0.00126787810586393
1996	90.7276382446289	-17.2889080047607	-7.73341274261475	-0.0113944197073579	-0.00197886489331722	0.0106834331527352	0.000618529506027699
1997	91.3769912719727	-18.2629299163818	-7.60354280471802	-0.0113944197073579	0.00159255252219737	0.000618529506027699	0.0126314787194133
1998	90.7276382446289	-17.6135807037354	-7.6684775352478	-0.00782300252467394	-0.00197886489331722	0.01100810803473	-0.00132951640989631
1999	91.3769912719727	-16.9642333984375	-7.6684775352478	-0.000355493422830477	-0.00165419070981443	0.0278911720961332	0.0103587592020631
2000	91.3769912719727	-17.6135807037354	-7.4087381362915	-0.00197886489331722	-0.0117190945893526	0.025618452578783	-0.000355493422830477
[truncated: 5,020 more rows]
