# Supplementary material for: Precise instruction and consideration of the vertical and horizontal force component increases validity and reliability of the 90:20 Isometric Posterior Chain Test
Source: PLoS One. 2024 Oct 28;19(10):e0312843. doi: 10.1371/journal.pone.0312843 (PMC11515970; doi:10.1371/journal.pone.0312843)
Supplement: S1 File — (ZIP) [file pone.0312843.s001.zip › S1_Raw_Data/M1_P24_v_1.csv]

1	80.9874114990234	-4.62660884857178	-7.6684775352478	0.00159255252219737	0.0113327819854021	-0.0870435386896133	0.0116574559360743
2	80.9874114990234	-4.95128345489502	-7.47367286682129	0.00191722682211548	0.00418994715437293	-0.0565241500735283	0.00386527273803949
3	82.9354553222656	-5.60063171386719	-7.21393346786499	0.00354059832170606	-0.00457625929266214	-0.063342310488224	0.00906006153672934
4	82.2861099243164	-5.2759575843811	-7.4087381362915	-0.00522560812532902	-0.00425158534198999	-0.0639916583895683	0.000293855206109583
5	80.9874114990234	-3.97726035118103	-7.6684775352478	0.00354059832170606	-0.00944637414067984	-0.0776279792189598	-0.00457625929266214
6	80.3380584716797	-3.3279116153717	-7.73341274261475	0.000943203864153475	0.000943203864153475	-0.0656150281429291	-0.00392691092565656
7	82.2861099243164	-4.62660884857178	-7.34380340576172	-0.00230353930965066	-0.00652430532500148	-0.0143164889886975	-0.00425158534198999
8	80.3380584716797	-3.00323748588562	-7.14899873733521	0.00516396993771195	-0.0302255302667618	0.0431508645415306	-0.00912170019000769
9	82.2861099243164	-3.97726035118103	-7.01912927627563	0.00483929552137852	-0.0208099745213985	0.0707481801509857	-0.0026282137259841
10	79.6887130737305	-2.35388875007629	-7.73341274261475	0.00646266713738441	-0.0315242260694504	0.0886052697896957	-0.0126931173726916
11	80.3380584716797	-2.67856311798096	-7.6684775352478	0.00516396993771195	-0.0120437685400248	0.0808130875229836	-0.0026282137259841
12	82.2861099243164	-3.97726035118103	-7.4087381362915	-0.00392691092565656	-0.0152905117720366	0.0593845807015896	-0.00360223650932312
13	80.3380584716797	-3.97726035118103	-7.21393346786499	-0.00132951640989631	-0.0136671401560307	0.0022419011220336	-3.08191010844894e-05
14	79.6887130737305	-3.3279116153717	-7.21393346786499	0.00548864435404539	-0.0149658378213644	0.00581331877037883	-0.0149658378213644
15	79.6887130737305	-3.00323748588562	-7.21393346786499	-0.000355493422830477	0.00256657530553639	0.029189869761467	-0.00490093370899558
16	80.9874114990234	-3.65258598327637	-7.9282169342041	-0.00100484199356288	0.00418994715437293	-0.0120437685400248	-0.00197886489331722
17	80.3380584716797	-4.62660884857178	-7.4087381362915	-0.00749832857400179	0.0217223595827818	-0.0922383219003677	0.0022419011220336
18	79.6887130737305	-3.65258598327637	-7.6684775352478	-0.0107450718060136	0.031137915328145	-0.123407058417797	0.00126787810586393
19	78.3900146484375	-2.67856311798096	-7.21393346786499	-0.00425158534198999	0.0415274947881699	-0.0688617751002312	0.00841071270406246
20	79.6887130737305	-3.97726035118103	-7.34380340576172	-0.00490093370899558	0.0431508645415306	-0.0279528107494116	-0.00230353930965066
21	79.0393676757813	-3.97726035118103	-7.6684775352478	-0.00944637414067984	0.0438002124428749	-0.0143164889886975	0.00289124972186983
22	79.6887130737305	-3.65258598327637	-7.73341274261475	-0.00782300252467394	0.0395794473588467	0.011982130818069	0.00678734155371785
23	79.0393676757813	-3.65258598327637	-7.6684775352478	-0.0195112787187099	0.0298392176628113	0.036657378077507	0.00873538758605719
24	77.7406692504883	-3.3279116153717	-7.47367286682129	0.00354059832170606	0.025618452578783	0.0438002124428749	0.00159255252219737
25	77.7406692504883	-3.00323748588562	-7.99315214157104	0.000293855206109583	0.0145795252174139	0.0580858811736107	0.00159255252219737
26	80.3380584716797	-3.97726035118103	-7.47367286682129	-0.00749832857400179	0.013930176384747	0.0567871853709221	0.00581331877037883
27	77.7406692504883	-2.67856311798096	-7.9282169342041	-0.00490093370899558	0.0103587592020631	0.0561378374695778	0.00483929552137852
28	79.6887130737305	-2.67856311798096	-7.9282169342041	0.0158782228827477	-0.00392691092565656	0.0694494843482971	-0.00327756232582033
29	80.3380584716797	-3.3279116153717	-7.6684775352478	0.0152288740500808	-0.0182125810533762	0.093475379049778	-0.00749832857400179
30	82.2861099243164	-3.97726035118103	-7.6684775352478	0.00483929552137852	-0.0026282137259841	0.0989948436617851	-0.00814767740666866
31	79.6887130737305	-2.35388875007629	-7.6684775352478	0.0230210572481155	-0.0253554154187441	0.0866572186350822	-0.0126931173726916
32	79.6887130737305	-3.00323748588562	-7.4087381362915	-0.000355493422830477	-0.0243813935667276	-0.00814767740666866	-0.00425158534198999
33	80.3380584716797	-3.00323748588562	-7.6684775352478	0.000293855206109583	-0.0240567177534103	-0.0260047651827335	-0.00847235135734081
34	79.6887130737305	-3.65258598327637	-7.73341274261475	-0.00814767740666866	-0.0299008563160896	0.0317872650921345	-0.00490093370899558
35	80.3380584716797	-3.3279116153717	-7.9282169342041	-0.00295288790948689	-0.0243813935667276	0.0554884895682335	-0.0143164889886975
36	80.9874114990234	-4.30193471908569	-7.4087381362915	-0.00619963090866804	-0.00100484199356288	0.0246444288641214	0.00159255252219737
37	80.3380584716797	-3.65258598327637	-7.34380340576172	-0.0120437685400248	-0.00197886489331722	-0.0454852245748043	0.00289124972186983
38	80.9874114990234	-4.95128345489502	-7.01912927627563	-0.0162645354866982	0.0100340843200684	-0.0578228458762169	0.00354059832170606
39	79.6887130737305	-3.65258598327637	-7.73341274261475	-0.00295288790948689	-0.00944637414067984	-0.0763292834162712	0.00548864435404539
40	80.3380584716797	-3.97726035118103	-7.73341274261475	-0.00230353930965066	-0.0260047651827335	-0.102627903223038	0.00548864435404539
41	79.6887130737305	-4.62660884857178	-7.53860807418823	-0.00197886489331722	-0.0146411629393697	-0.038017712533474	0.00646266713738441
42	79.0393676757813	-4.62660884857178	-7.47367286682129	-0.00295288790948689	-0.0117190945893526	-0.00749832857400179	0.00808603875339031
43	79.6887130737305	-3.97726035118103	-7.47367286682129	0.00159255252219737	0.00256657530553639	0.0210730116814375	0.00159255252219737
44	80.3380584716797	-3.97726035118103	-7.79834747314453	0.000293855206109583	-0.0123684434220195	0.0392547734081745	0.00808603875339031
45	81.6367568969727	-4.62660884857178	-7.79834747314453	0.000943203864153475	-0.00490093370899558	-0.00132951640989631	0.00970941036939621
46	80.9874114990234	-4.95128345489502	-7.99315214157104	0.00516396993771195	-0.0143164889886975	0.00743668992072344	0.00776136433705688
47	80.9874114990234	-4.62660884857178	-7.86328220367432	-0.00100484199356288	-0.0273034609854221	0.0645793676376343	0.00451462110504508
48	80.9874114990234	-4.95128345489502	-7.86328220367432	-0.00132951640989631	-0.0328229255974293	0.113605186343193	-0.00197886489331722
49	80.3380584716797	-4.30193471908569	-7.73341274261475	0.00418994715437293	-0.0266541130840778	0.142176523804665	-0.00684897974133492
50	80.9874114990234	-5.2759575843811	-7.6684775352478	-0.000680167751852423	-0.0143164889886975	0.128540202975273	-0.00652430532500148
51	82.2861099243164	-4.95128345489502	-8.12302207946777	-0.000355493422830477	-0.00360223650932312	0.0239950809627771	-0.00652430532500148
52	79.6887130737305	-3.97726035118103	-7.99315214157104	-0.00165419070981443	0.00906006153672934	-0.0750305876135826	-0.00165419070981443
53	80.3380584716797	-4.62660884857178	-7.86328220367432	-0.00652430532500148	0.011982130818069	-0.116913571953773	-0.00327756232582033
54	79.6887130737305	-3.97726035118103	-7.73341274261475	-0.00295288790948689	0.0194496400654316	-0.118536949157715	-0.000355493422830477
55	81.6367568969727	-5.2759575843811	-7.21393346786499	-0.0123684434220195	0.0252937767654657	-0.133147284388542	-0.00944637414067984
56	81.6367568969727	-5.2759575843811	-7.47367286682129	-0.00230353930965066	0.0285405199974775	-0.172432884573936	-0.00652430532500148
57	79.6887130737305	-3.97726035118103	-7.08406400680542	-0.0133424662053585	0.0178262684494257	-0.171783536672592	0.00516396993771195
58	80.3380584716797	-4.30193471908569	-7.53860807418823	-0.00230353930965066	0.012956153601408	-0.0993811637163162	0.000943203864153475
59	81.6367568969727	-6.24998044967651	-6.69445466995239	0.00646266713738441	0.00451462110504508	-0.0974331125617027	0.00354059832170606
60	80.3380584716797	-4.30193471908569	-7.47367286682129	-0.000680167751852423	-0.0026282137259841	-0.0490566417574883	-3.08191010844894e-05
61	79.6887130737305	-4.95128345489502	-7.27886867523193	-0.00425158534198999	0.0106834331527352	-0.00879702530801296	0.00678734155371785
62	80.9874114990234	-4.95128345489502	-7.73341274261475	-3.08191010844894e-05	0.0162028968334198	0.0230210572481155	-0.00392691092565656
63	79.6887130737305	-5.2759575843811	-7.6684775352478	-0.00132951640989631	0.0132808275520802	0.0308132413774729	0.00841071270406246
64	81.6367568969727	-6.24998044967651	-7.27886867523193	0.00451462110504508	0.00483929552137852	0.0457482598721981	0.00354059832170606
65	81.6367568969727	-6.24998044967651	-7.21393346786499	-0.00197886489331722	-3.08191010844894e-05	0.0142548503354192	0.00516396993771195
66	80.9874114990234	-5.60063171386719	-7.47367286682129	-0.00132951640989631	0.00548864435404539	-0.0477579422295094	0.00548864435404539
67	81.6367568969727	-5.2759575843811	-7.47367286682129	0.00451462110504508	0.00581331877037883	-0.0591215454041958	0.0103587592020631
68	82.9354553222656	-6.89932918548584	-7.53860807418823	0.00418994715437293	-0.00165419070981443	-0.0221086721867323	-0.00392691092565656
69	79.6887130737305	-5.60063171386719	-7.6684775352478	0.00906006153672934	-0.00555028254166245	0.0178262684494257	-0.00944637414067984
70	80.3380584716797	-6.57465505599976	-7.34380340576172	0.00711201597005129	-0.00197886489331722	0.0136055024340749	-0.0136671401560307
71	80.9874114990234	-6.57465505599976	-7.4087381362915	-0.00392691092565656	0.00646266713738441	0.025618452578783	-0.00977104809135199
72	82.2861099243164	-6.89932918548584	-7.47367286682129	-0.00295288790948689	-0.000680167751852423	0.000618529506027699	-0.00327756232582033
73	80.9874114990234	-5.60063171386719	-8.12302207946777	-0.00100484199356288	-0.00295288790948689	0.00191722682211548	-0.00847235135734081
74	82.2861099243164	-5.92530632019043	-7.6684775352478	0.00646266713738441	-0.00944637414067984	-0.00490093370899558	-0.00652430532500148
75	82.2861099243164	-5.2759575843811	-7.4087381362915	0.00808603875339031	0.00711201597005129	0.00613799272105098	-0.00977104809135199
76	80.3380584716797	-4.30193471908569	-7.60354280471802	0.000943203864153475	0.011982130818069	0.00646266713738441	-0.00587495695799589
77	79.6887130737305	-4.30193471908569	-7.86328220367432	0.000943203864153475	0.00646266713738441	0.0207483377307653	-0.000355493422830477
78	79.6887130737305	-4.30193471908569	-7.53860807418823	0.000293855206109583	-3.08191010844894e-05	0.0155535480007529	0.00483929552137852
79	81.6367568969727	-4.95128345489502	-7.6684775352478	0.00451462110504508	-0.0143164889886975	0.0334106348454952	0.0116574559360743
80	81.6367568969727	-4.95128345489502	-7.73341274261475	0.00451462110504508	-0.00457625929266214	0.0421768426895142	0.00970941036939621
81	80.3380584716797	-4.30193471908569	-7.86328220367432	-0.00132951640989631	-0.0152905117720366	0.0168522447347641	0.000618529506027699
82	80.9874114990234	-4.30193471908569	-7.79834747314453	0.00418994715437293	0.000618529506027699	0.00841071270406246	0.00613799272105098
83	80.9874114990234	-4.62660884857178	-7.60354280471802	0.0149041991680861	-0.00457625929266214	0.0379560738801956	0.00841071270406246
84	80.9874114990234	-4.62660884857178	-7.27886867523193	-0.00619963090866804	-0.0263294391334057	0.060358602553606	0.0100340843200684
85	79.0393676757813	-3.97726035118103	-7.9282169342041	0.00354059832170606	-0.0113944197073579	0.081787109375	0.00256657530553639
86	80.3380584716797	-4.30193471908569	-7.99315214157104	-0.00295288790948689	-0.0175632312893867	0.0785403624176979	0.00808603875339031
87	79.6887130737305	-4.95128345489502	-7.6684775352478	-0.00684897974133492	-0.00392691092565656	0.0580858811736107	0.00841071270406246
88	78.3900146484375	-3.97726035118103	-7.60354280471802	-0.000680167751852423	0.0113327819854021	-0.000355493422830477	0.00191722682211548
89	80.3380584716797	-4.62660884857178	-7.60354280471802	-0.00814767740666866	0.012956153601408	-0.0581475235521793	0.00451462110504508
90	78.3900146484375	-3.65258598327637	-7.47367286682129	-0.00814767740666866	0.0356833562254906	-0.137043386697769	-0.00717365415766835
91	80.3380584716797	-4.95128345489502	-7.73341274261475	-0.0152905117720366	0.0334106348454952	-0.120160318911076	-0.00587495695799589
92	78.3900146484375	-4.30193471908569	-7.53860807418823	-0.0123684434220195	0.0165275707840919	-0.0425631552934647	-0.00230353930965066
93	80.3380584716797	-3.97726035118103	-7.60354280471802	-0.0211346503347158	0.0106834331527352	-0.0191866029053926	-0.00425158534198999
94	78.3900146484375	-3.97726035118103	-7.79834747314453	-0.0120437685400248	-0.00879702530801296	-0.0139918150380254	-0.00555028254166245
95	79.6887130737305	-4.62660884857178	-7.27886867523193	-0.00879702530801296	0.00126787810586393	-0.017887907102704	-0.00652430532500148
96	79.0393676757813	-3.97726035118103	-7.60354280471802	-0.0152905117720366	0.00386527273803949	-0.00619963090866804	-0.00197886489331722
97	79.0393676757813	-3.97726035118103	-7.73341274261475	-0.00684897974133492	0.01100810803473	-0.00132951640989631	0.00613799272105098
98	79.0393676757813	-3.65258598327637	-7.79834747314453	-0.0113944197073579	0.0171769186854362	-0.0441865250468254	-0.00490093370899558
99	79.6887130737305	-3.65258598327637	-7.53860807418823	-0.00782300252467394	0.0162028968334198	-0.0334722734987736	0.0239950809627771
100	80.3380584716797	-3.97726035118103	-7.34380340576172	-0.0110697457566857	0.0116574559360743	-0.0201606266200542	0.000618529506027699
101	81.6367568969727	-4.62660884857178	-6.88925933837891	-0.00782300252467394	0.0165275707840919	-0.0156151866540313	0.00646266713738441
102	80.3380584716797	-4.30193471908569	-6.88925933837891	-0.00879702530801296	0.0142548503354192	0.0191249661147594	0.00191722682211548
103	80.3380584716797	-3.65258598327637	-7.14899873733521	-0.00327756232582033	0.00516396993771195	0.0246444288641214	0.00483929552137852
104	80.9874114990234	-2.67856311798096	-7.73341274261475	-0.00555028254166245	-0.00230353930965066	0.0304885655641556	0.0022419011220336
105	82.9354553222656	-4.30193471908569	-7.6684775352478	-0.00360223650932312	-0.00165419070981443	0.0382807515561581	0.00743668992072344
106	81.6367568969727	-4.62660884857178	-7.34380340576172	0.000293855206109583	-0.0133424662053585	0.0317872650921345	0.00321592413820326
107	82.2861099243164	-4.30193471908569	-7.21393346786499	-0.00457625929266214	-0.0250307414680719	0.0308132413774729	0.00906006153672934
108	80.3380584716797	-3.00323748588562	-7.86328220367432	0.000943203864153475	-0.0324982516467571	0.0265924744307995	-0.00490093370899558
109	82.2861099243164	-3.97726035118103	-7.73341274261475	-0.00230353930965066	-0.0393164120614529	0.0499690249562263	-0.0113944197073579
110	82.2861099243164	-3.97726035118103	-8.18795680999756	-3.08191010844894e-05	-0.0324982516467571	0.0658780634403229	-0.00652430532500148
111	80.3380584716797	-3.00323748588562	-7.86328220367432	-0.00197886489331722	-0.0130177913233638	0.0522417463362217	-0.0100957229733467
112	80.9874114990234	-3.3279116153717	-7.73341274261475	0.000618529506027699	-0.021459324285388	0.0444495603442192	-0.00912170019000769
113	79.6887130737305	-2.67856311798096	-7.4087381362915	0.00581331877037883	-0.00879702530801296	0.0168522447347641	-0.00360223650932312
114	82.2861099243164	-3.3279116153717	-8.05808639526367	0.01100810803473	-3.08191010844894e-05	0.036657378077507	-0.00360223650932312
115	81.6367568969727	-3.97726035118103	-8.05808639526367	0.00873538758605719	0.0175015944987535	0.0282158460468054	-0.0100957229733467
116	80.9874114990234	-3.3279116153717	-7.9282169342041	0.00386527273803949	0.0230210572481155	-0.028926832601428	-0.0110697457566857
117	80.9874114990234	-2.67856311798096	-7.99315214157104	0.025618452578783	0.0200989879667759	0.00321592413820326	-3.08191010844894e-05
118	80.9874114990234	-2.67856311798096	-7.73341274261475	-0.0104203969240189	0.0165275707840919	0.0145795252174139	-0.00132951640989631
119	82.2861099243164	-3.3279116153717	-7.53860807418823	0.00289124972186983	0.00159255252219737	-0.00230353930965066	-0.00457625929266214
120	82.9354553222656	-3.97726035118103	-7.9282169342041	-0.00165419070981443	-0.00197886489331722	-0.0253554154187441	-0.000355493422830477
121	80.3380584716797	-2.67856311798096	-8.18795680999756	-0.00619963090866804	0.00354059832170606	-0.0243813935667276	0.00646266713738441
122	80.3380584716797	-2.35388875007629	-7.73341274261475	-0.00555028254166245	0.00321592413820326	-0.0360696688294411	0.00711201597005129
123	79.6887130737305	-2.35388875007629	-7.79834747314453	-0.00327756232582033	0.00289124972186983	-0.0237320438027382	0.0022419011220336
124	81.6367568969727	-4.30193471908569	-7.53860807418823	0.0022419011220336	-3.08191010844894e-05	-0.0331475995481014	0.00386527273803949
125	82.2861099243164	-3.3279116153717	-7.4087381362915	0.000618529506027699	0.000293855206109583	-0.0552254542708397	-0.00132951640989631
126	79.6887130737305	-2.67856311798096	-7.6684775352478	-0.00912170019000769	-0.00555028254166245	-0.0574981719255447	-0.00100484199356288
127	80.3380584716797	-3.00323748588562	-7.6684775352478	0.000943203864153475	0.00386527273803949	-0.0159398596733809	-0.00360223650932312
128	81.6367568969727	-3.97726035118103	-7.6684775352478	-0.00295288790948689	0.0165275707840919	0.029189869761467	-0.00360223650932312
129	80.3380584716797	-3.3279116153717	-7.79834747314453	0.00711201597005129	0.0249691028147936	0.0376313999295235	-0.0100957229733467
130	82.9354553222656	-3.97726035118103	-7.21393346786499	0.00159255252219737	0.0210730116814375	0.0723715499043465	-0.00717365415766835
131	82.9354553222656	-3.97726035118103	-7.08406400680542	0.00256657530553639	0.0275664981454611	0.0778910145163536	-0.00782300252467394
132	81.6367568969727	-3.65258598327637	-7.99315214157104	0.000943203864153475	0.00938473641872406	0.0600339286029339	-0.00814767740666866
133	81.6367568969727	-4.30193471908569	-7.9282169342041	-0.00132951640989631	-0.00327756232582033	-0.0117190945893526	-0.00879702530801296
134	81.6367568969727	-4.30193471908569	-7.60354280471802	0.00646266713738441	-0.00295288790948689	-0.0360696688294411	-0.00912170019000769
135	82.2861099243164	-4.62660884857178	-7.53860807418823	0.0123068047687411	-0.0227580219507217	-0.0370436906814575	-0.0133424662053585
136	79.6887130737305	-3.97726035118103	-7.6684775352478	0.000943203864153475	-0.0191866029053926	-0.0613942667841911	-0.00847235135734081
137	80.9874114990234	-4.30193471908569	-7.6684775352478	0.00970941036939621	-0.028926832601428	-0.0773033052682877	0.00581331877037883
138	80.3380584716797	-4.62660884857178	-7.79834747314453	-0.00360223650932312	-0.0175632312893867	-0.0571734979748726	0.00418994715437293
139	80.3380584716797	-4.95128345489502	-7.9282169342041	0.0103587592020631	-0.0208099745213985	-0.0201606266200542	0.00841071270406246
140	79.6887130737305	-5.60063171386719	-7.34380340576172	0.00613799272105098	-0.0133424662053585	0.0145795252174139	0.00159255252219737
141	82.2861099243164	-5.2759575843811	-7.47367286682129	0.00678734155371785	-0.0201606266200542	0.0243197549134493	0.00256657530553639
142	82.2861099243164	-5.2759575843811	-7.47367286682129	-0.00457625929266214	0.00906006153672934	0.00808603875339031	0.00711201597005129
143	81.6367568969727	-5.92530632019043	-7.34380340576172	-0.000680167751852423	0.00938473641872406	0.0175015944987535	0.00613799272105098
144	80.9874114990234	-4.95128345489502	-7.6684775352478	0.00321592413820326	0.01100810803473	-0.000355493422830477	0.00451462110504508
145	79.0393676757813	-4.62660884857178	-7.99315214157104	0.00418994715437293	0.0145795252174139	-0.0331475995481014	0.00678734155371785
146	81.6367568969727	-3.97726035118103	-7.86328220367432	-0.00327756232582033	0.0175015944987535	-0.0198359526693821	0.00126787810586393
147	80.9874114990234	-4.95128345489502	-7.53860807418823	-0.000355493422830477	0.00711201597005129	0.0246444288641214	0.0116574559360743
148	80.3380584716797	-4.62660884857178	-7.4087381362915	-0.0107450718060136	0.00354059832170606	0.047696303576231	-0.00587495695799589
149	79.6887130737305	-3.97726035118103	-7.34380340576172	0.00159255252219737	-0.000355493422830477	0.0473716296255589	-0.00425158534198999
150	79.6887130737305	-4.30193471908569	-7.14899873733521	0.00841071270406246	0.000618529506027699	0.0856831967830658	-0.00619963090866804
151	80.3380584716797	-5.2759575843811	-7.34380340576172	0.00386527273803949	-0.000680167751852423	0.0960727781057358	-0.00912170019000769
152	81.6367568969727	-5.60063171386719	-7.34380340576172	-3.08191010844894e-05	0.00354059832170606	0.0421768426895142	-0.00684897974133492
153	81.6367568969727	-4.95128345489502	-7.27886867523193	0.00938473641872406	-0.0204853005707264	-0.0620436146855354	-0.00295288790948689
154	79.6887130737305	-5.2759575843811	-7.08406400680542	0.00808603875339031	-0.00132951640989631	-0.10295257717371	-0.0139918150380254
155	78.3900146484375	-4.30193471908569	-7.4087381362915	0.00938473641872406	0.00581331877037883	-0.0331475995481014	-0.00684897974133492
156	79.6887130737305	-5.60063171386719	-7.47367286682129	-0.00457625929266214	0.0113327819854021	-0.0630176365375519	-0.00457625929266214
157	80.9874114990234	-5.2759575843811	-7.53860807418823	-0.000355493422830477	0.0022419011220336	-0.0360696688294411	0.00451462110504508
158	78.3900146484375	-4.95128345489502	-7.4087381362915	-0.0110697457566857	-0.00392691092565656	-0.0698357969522476	0.013930176384747
159	79.0393676757813	-5.60063171386719	-7.60354280471802	-0.00425158534198999	-3.08191010844894e-05	-0.119186297059059	0.00938473641872406
160	77.0913162231445	-4.62660884857178	-7.34380340576172	-0.00165419070981443	-0.00425158534198999	-0.0701604709029198	0.0100340843200684
161	77.0913162231445	-4.62660884857178	-7.34380340576172	0.00191722682211548	0.00873538758605719	-0.0467839203774929	0.00776136433705688
162	78.3900146484375	-5.60063171386719	-7.73341274261475	-0.0152905117720366	0.0210730116814375	-0.0126931173726916	0.00743668992072344
163	77.0913162231445	-4.95128345489502	-7.60354280471802	-0.00587495695799589	0.0207483377307653	0.0175015944987535	0.0103587592020631
164	78.3900146484375	-5.2759575843811	-7.9282169342041	-0.00295288790948689	0.020423661917448	0.0233457311987877	0.011982130818069
165	78.3900146484375	-4.95128345489502	-7.6684775352478	-0.00165419070981443	0.0239950809627771	0.0434755384922028	0.00483929552137852
166	79.6887130737305	-6.24998044967651	-7.01912927627563	-0.0100957229733467	0.0210730116814375	0.0668520927429199	0.0145795252174139
167	80.9874114990234	-5.60063171386719	-7.34380340576172	0.00451462110504508	0.00581331877037883	0.0879559218883514	0.00808603875339031
168	78.3900146484375	-5.2759575843811	-7.79834747314453	0.00191722682211548	0.00873538758605719	0.0730208978056908	0.00191722682211548
169	81.6367568969727	-5.60063171386719	-7.6684775352478	-0.00392691092565656	0.00256657530553639	-0.00197886489331722	-0.00360223650932312
170	80.9874114990234	-5.2759575843811	-7.86328220367432	0.00289124972186983	0.0022419011220336	-0.0773033052682877	-0.00392691092565656
171	79.6887130737305	-5.2759575843811	-7.6684775352478	0.00126787810586393	0.000618529506027699	-0.0552254542708397	-0.00457625929266214
172	79.6887130737305	-5.2759575843811	-7.4087381362915	-3.08191010844894e-05	-0.00230353930965066	0.00354059832170606	0.00159255252219737
173	80.3380584716797	-5.2759575843811	-7.99315214157104	-0.00652430532500148	-0.0156151866540313	0.00743668992072344	-0.00587495695799589
174	80.9874114990234	-5.2759575843811	-7.99315214157104	0.00483929552137852	-0.0182125810533762	0.0191249661147594	-0.00197886489331722
175	82.9354553222656	-6.57465505599976	-7.79834747314453	-0.00392691092565656	-0.0165892094373703	0.0168522447347641	-0.00457625929266214
176	80.3380584716797	-6.24998044967651	-7.34380340576172	-0.00230353930965066	0.0142548503354192	0.0376313999295235	0.00289124972186983
177	82.2861099243164	-5.60063171386719	-6.95419406890869	-0.00425158534198999	0.00516396993771195	0.041852168738842	0.00354059832170606
178	80.3380584716797	-5.60063171386719	-7.34380340576172	0.00289124972186983	-0.00295288790948689	0.0421768426895142	0.0145795252174139
179	82.2861099243164	-6.57465505599976	-7.47367286682129	0.00776136433705688	-0.0113944197073579	0.0730208978056908	-3.08191010844894e-05
180	82.9354553222656	-6.24998044967651	-7.73341274261475	0.00451462110504508	-0.023407369852066	0.0824364572763443	0.00548864435404539
181	84.2341537475586	-5.2759575843811	-7.73341274261475	0.000943203864153475	-0.0136671401560307	0.0123068047687411	0.00386527273803949
182	80.3380584716797	-4.95128345489502	-7.53860807418823	-0.00425158534198999	0.00678734155371785	-0.0613942667841911	0.0158782228827477
183	81.6367568969727	-4.95128345489502	-6.95419406890869	-0.00100484199356288	0.00906006153672934	-0.109770737588406	0.0171769186854362
184	82.2861099243164	-6.24998044967651	-6.69445466995239	-0.000355493422830477	0.00873538758605719	-0.143536865711212	0.000618529506027699
185	82.2861099243164	-6.24998044967651	-7.60354280471802	-0.00652430532500148	0.013930176384747	-0.122757710516453	0.00418994715437293
186	80.3380584716797	-4.62660884857178	-7.86328220367432	-0.00717365415766835	0.0113327819854021	-0.0581475235521793	-0.00197886489331722
187	79.6887130737305	-4.95128345489502	-7.60354280471802	-0.0117190945893526	-0.00425158534198999	-0.0266541130840778	0.00354059832170606
188	82.2861099243164	-5.60063171386719	-7.47367286682129	-0.00847235135734081	0.00386527273803949	-0.00425158534198999	-0.00717365415766835
189	80.9874114990234	-5.2759575843811	-7.47367286682129	0.00386527273803949	-0.0104203969240189	-0.00425158534198999	-0.00230353930965066
190	81.6367568969727	-5.92530632019043	-7.53860807418823	0.00159255252219737	-0.000680167751852423	0.0113327819854021	-0.0110697457566857
191	80.9874114990234	-6.24998044967651	-7.60354280471802	-0.00100484199356288	-0.00360223650932312	-0.000680167751852423	-0.0130177913233638
192	82.9354553222656	-5.92530632019043	-7.79834747314453	0.00191722682211548	-0.00327756232582033	-0.0156151866540313	0.000618529506027699
193	81.6367568969727	-5.92530632019043	-7.60354280471802	0.000618529506027699	-0.00490093370899558	0.0116574559360743	-0.00912170019000769
194	82.9354553222656	-6.24998044967651	-7.6684775352478	0.00159255252219737	0.00289124972186983	0.0210730116814375	-0.00457625929266214
195	80.9874114990234	-5.92530632019043	-7.34380340576172	0.00581331877037883	-0.00490093370899558	0.00938473641872406	-0.0107450718060136
196	80.9874114990234	-4.95128345489502	-7.86328220367432	-3.08191010844894e-05	0.00354059832170606	0.0226963832974434	-0.00555028254166245
197	81.6367568969727	-4.30193471908569	-8.18795680999756	0.000618529506027699	0.00191722682211548	0.029189869761467	-0.00100484199356288
198	82.2861099243164	-5.60063171386719	-7.60354280471802	0.000618529506027699	-0.000355493422830477	0.0230210572481155	0.00126787810586393
199	80.3380584716797	-4.30193471908569	-7.86328220367432	-0.00652430532500148	-0.00425158534198999	0.00646266713738441	0.00743668992072344
200	81.6367568969727	-4.62660884857178	-7.6684775352478	0.00776136433705688	0.00191722682211548	-0.00587495695799589	0.00516396993771195
201	81.6367568969727	-5.92530632019043	-7.34380340576172	0.00126787810586393	0.0149041991680861	-0.0146411629393697	0.00581331877037883
202	82.2861099243164	-5.92530632019043	-7.47367286682129	0.0223717093467712	0.0178262684494257	-0.0104203969240189	0.00808603875339031
203	81.6367568969727	-5.60063171386719	-7.6684775352478	0.00711201597005129	0.0207483377307653	0.00743668992072344	0.00354059832170606
204	81.6367568969727	-5.2759575843811	-7.6684775352478	-0.00490093370899558	0.011982130818069	0.0022419011220336	0.00451462110504508
205	79.6887130737305	-3.65258598327637	-7.73341274261475	0.0171769186854362	0.00808603875339031	0.0210730116814375	0.00581331877037883
206	82.9354553222656	-5.2759575843811	-7.47367286682129	-0.0107450718060136	0.013930176384747	0.0220470335334539	0.00289124972186983
207	81.6367568969727	-4.62660884857178	-7.27886867523193	0.0197743140161037	0.0145795252174139	0.00483929552137852	0.00256657530553639
208	81.6367568969727	-4.95128345489502	-7.4087381362915	0.00581331877037883	0.0103587592020631	-0.0724331885576248	-0.00555028254166245
209	79.6887130737305	-3.65258598327637	-7.99315214157104	-3.08191010844894e-05	0.00873538758605719	-0.0464592464268208	-0.00619963090866804
210	79.6887130737305	-3.65258598327637	-7.60354280471802	0.020423661917448	-3.08191010844894e-05	-0.00782300252467394	-0.00587495695799589
211	80.3380584716797	-4.62660884857178	-7.34380340576172	-0.0107450718060136	-0.0104203969240189	0.0239950809627771	-0.0152905117720366
212	80.9874114990234	-4.95128345489502	-7.27886867523193	0.00256657530553639	-0.0292515084147453	0.0304885655641556	0.00386527273803949
213	82.2861099243164	-4.30193471908569	-7.08406400680542	-0.00749832857400179	-0.0279528107494116	0.0022419011220336	-0.00197886489331722
214	81.6367568969727	-4.62660884857178	-7.21393346786499	-0.00132951640989631	-0.021459324285388	-0.00977104809135199	-0.0113944197073579
215	79.6887130737305	-3.65258598327637	-7.73341274261475	0.000293855206109583	-0.0247060675173998	-0.0139918150380254	-0.00392691092565656
216	81.6367568969727	-4.95128345489502	-7.60354280471802	-0.00197886489331722	0.00126787810586393	-0.0185372550040483	0.00289124972186983
217	81.6367568969727	-4.62660884857178	-7.47367286682129	-3.08191010844894e-05	0.00581331877037883	-0.0143164889886975	0.00581331877037883
218	79.0393676757813	-3.65258598327637	-7.27886867523193	0.00191722682211548	0.00386527273803949	-0.0165892094373703	0.00581331877037883
219	82.2861099243164	-4.30193471908569	-7.08406400680542	-0.00132951640989631	-0.00425158534198999	-0.017887907102704	0.00516396993771195
220	79.6887130737305	-3.00323748588562	-7.79834747314453	-0.00100484199356288	0.000618529506027699	-0.0250307414680719	0.00548864435404539
221	80.9874114990234	-3.3279116153717	-7.9282169342041	0.000293855206109583	0.0149041991680861	-0.0263294391334057	0.0022419011220336
222	79.6887130737305	-3.3279116153717	-7.73341274261475	-0.0107450718060136	0.0149041991680861	-0.00490093370899558	0.00581331877037883
223	80.3380584716797	-3.3279116153717	-7.53860807418823	0.00321592413820326	0.00841071270406246	0.00678734155371785	0.00289124972186983
224	79.6887130737305	-3.00323748588562	-7.4087381362915	0.00321592413820326	0.00321592413820326	0.00191722682211548	-0.000680167751852423
225	82.2861099243164	-4.62660884857178	-7.21393346786499	0.00613799272105098	0.00873538758605719	-0.0204853005707264	0.00711201597005129
226	80.9874114990234	-4.62660884857178	-7.47367286682129	-0.00360223650932312	0.00191722682211548	-0.0337969474494457	0.000618529506027699
227	82.2861099243164	-4.95128345489502	-7.53860807418823	0.000618529506027699	-0.0126931173726916	-0.00100484199356288	0.000943203864153475
228	80.3380584716797	-3.65258598327637	-7.53860807418823	-0.00392691092565656	-0.0175632312893867	0.01100810803473	-0.00944637414067984
229	82.2861099243164	-4.62660884857178	-7.27886867523193	0.00483929552137852	-0.00522560812532902	0.00581331877037883	-0.00652430532500148
230	80.9874114990234	-3.97726035118103	-7.34380340576172	0.00386527273803949	-0.0110697457566857	0.013930176384747	-0.00457625929266214
231	80.3380584716797	-4.30193471908569	-7.73341274261475	-0.00230353930965066	-0.00717365415766835	0.00548864435404539	-0.00425158534198999
232	80.3380584716797	-3.65258598327637	-7.99315214157104	-0.00782300252467394	-0.0195112787187099	0.047696303576231	-0.00847235135734081
233	80.3380584716797	-4.62660884857178	-7.60354280471802	-0.00197886489331722	-0.0123684434220195	0.0636053457856178	-0.00652430532500148
234	80.9874114990234	-3.97726035118103	-7.53860807418823	-0.000355493422830477	0.0155535480007529	0.0671767666935921	-0.00912170019000769
235	80.3380584716797	-3.65258598327637	-7.53860807418823	0.00808603875339031	0.0197743140161037	0.0295145437121391	-0.00749832857400179
236	80.9874114990234	-4.95128345489502	-7.01912927627563	-0.0026282137259841	0.0353586822748184	-0.0243813935667276	-0.00522560812532902
237	80.3380584716797	-3.3279116153717	-7.47367286682129	-0.00165419070981443	0.0382807515561581	-0.0308748781681061	0.0022419011220336
238	81.6367568969727	-3.65258598327637	-7.6684775352478	-0.00522560812532902	0.0142548503354192	-0.0136671401560307	-3.08191010844894e-05
239	80.3380584716797	-3.97726035118103	-7.34380340576172	-0.000355493422830477	0.00159255252219737	0.0350340083241463	0.00743668992072344
240	82.2861099243164	-3.97726035118103	-7.6684775352478	-0.00652430532500148	-0.0318489037454128	0.0697741582989693	-0.00360223650932312
241	80.9874114990234	-3.97726035118103	-7.47367286682129	-0.00749832857400179	-0.0185372550040483	0.0717222020030022	0.00451462110504508
242	81.6367568969727	-3.65258598327637	-7.47367286682129	-0.00944637414067984	-0.0217839982360601	0.0873065739870071	0.00548864435404539
243	80.9874114990234	-3.65258598327637	-7.47367286682129	-3.08191010844894e-05	-0.0286021586507559	0.076592318713665	0.00711201597005129
244	82.2861099243164	-4.30193471908569	-7.47367286682129	0.00159255252219737	-0.0308748781681061	0.0200989879667759	-0.00132951640989631
245	79.6887130737305	-3.97726035118103	-7.34380340576172	-3.08191010844894e-05	-0.0211346503347158	-0.068537101149559	0.00386527273803949
246	79.0393676757813	-3.3279116153717	-7.47367286682129	-0.00490093370899558	-0.0156151866540313	-0.174056261777878	0.00256657530553639
247	79.0393676757813	-2.35388875007629	-7.47367286682129	-0.000355493422830477	-0.00782300252467394	-0.154251128435135	-0.00132951640989631
248	81.6367568969727	-3.65258598327637	-7.21393346786499	-0.00165419070981443	0.00776136433705688	-0.11788759380579	0.000943203864153475
249	79.6887130737305	-2.35388875007629	-7.34380340576172	0.00808603875339031	0.000943203864153475	-0.0510046854615211	-0.00912170019000769
250	80.3380584716797	-4.62660884857178	-7.47367286682129	0.00159255252219737	-0.000355493422830477	-0.0347709693014622	-0.00912170019000769
251	79.6887130737305	-3.97726035118103	-7.73341274261475	0.00289124972186983	0.00938473641872406	0.01100810803473	-0.0130177913233638
252	77.7406692504883	-3.3279116153717	-7.53860807418823	-0.00392691092565656	0.000618529506027699	0.00483929552137852	-0.00977104809135199
253	77.7406692504883	-3.00323748588562	-7.73341274261475	-0.00360223650932312	-0.0162645354866982	0.0447742342948914	-0.00457625929266214
254	79.6887130737305	-4.30193471908569	-7.21393346786499	-0.00327756232582033	-0.0217839982360601	0.0558131635189056	-0.00717365415766835
255	77.7406692504883	-3.97726035118103	-7.47367286682129	0.00126787810586393	-0.0201606266200542	0.0684754624962807	-0.00847235135734081
256	77.7406692504883	-3.65258598327637	-7.6684775352478	0.0142548503354192	0.00418994715437293	0.0220470335334539	-0.00132951640989631
257	77.7406692504883	-3.3279116153717	-7.73341274261475	-0.00684897974133492	0.00321592413820326	0.0113327819854021	-0.00197886489331722
258	79.0393676757813	-4.62660884857178	-7.21393346786499	-0.00327756232582033	-0.00197886489331722	0.0200989879667759	0.00906006153672934
259	77.0913162231445	-3.65258598327637	-7.60354280471802	-3.08191010844894e-05	0.000618529506027699	0.0145795252174139	0.00321592413820326
260	77.0913162231445	-3.65258598327637	-7.53860807418823	-0.00912170019000769	0.0126314787194133	0.031137915328145	-0.000355493422830477
261	78.3900146484375	-4.62660884857178	-7.73341274261475	-0.0126931173726916	0.0278911720961332	0.00776136433705688	0.00451462110504508
262	79.0393676757813	-3.97726035118103	-7.6684775352478	-0.0133424662053585	0.0327612869441509	-0.0363943427801132	0.00191722682211548
263	80.3380584716797	-4.62660884857178	-7.47367286682129	-0.00522560812532902	0.0340599827468395	-0.0682124271988869	0.00906006153672934
264	79.0393676757813	-3.65258598327637	-7.27886867523193	0.000293855206109583	0.0486703291535378	-0.126004457473755	-0.000355493422830477
265	79.6887130737305	-3.65258598327637	-7.53860807418823	-0.00717365415766835	0.0376313999295235	-0.179900392889977	0.00289124972186983
266	80.9874114990234	-5.2759575843811	-7.53860807418823	-0.00879702530801296	0.0421768426895142	-0.0873682126402855	0.00354059832170606
267	81.6367568969727	-4.62660884857178	-7.79834747314453	-0.00392691092565656	0.025618452578783	-0.0363943427801132	0.00581331877037883
268	81.6367568969727	-4.62660884857178	-7.73341274261475	-0.00749832857400179	0.0145795252174139	0.0265924744307995	-0.00230353930965066
269	80.9874114990234	-3.97726035118103	-7.6684775352478	0.00678734155371785	-0.00782300252467394	0.0694494843482971	-0.00684897974133492
270	79.0393676757813	-3.3279116153717	-7.27886867523193	-0.00587495695799589	-0.0363943427801132	0.100293546915054	-0.0146411629393697
271	82.9354553222656	-4.95128345489502	-7.14899873733521	-0.00100484199356288	-0.0195112787187099	0.0918520092964172	-0.00490093370899558
272	81.6367568969727	-3.97726035118103	-7.60354280471802	-0.00392691092565656	-0.0165892094373703	0.093475379049778	-0.00749832857400179
273	81.6367568969727	-4.95128345489502	-7.47367286682129	-0.00522560812532902	-0.0221086721867323	0.0921766832470894	-0.00587495695799589
274	80.9874114990234	-4.95128345489502	-7.79834747314453	0.00906006153672934	-0.0240567177534103	0.0970467999577522	-0.00425158534198999
275	81.6367568969727	-5.2759575843811	-7.47367286682129	0.00711201597005129	-0.0237320438027382	0.0954234302043915	-0.00814767740666866
276	80.3380584716797	-3.97726035118103	-7.86328220367432	-0.00457625929266214	-0.017887907102704	0.07431960105896	-0.0136671401560307
277	82.2861099243164	-4.62660884857178	-7.27886867523193	0.00159255252219737	-0.0156151866540313	0.00711201597005129	-0.00165419070981443
278	80.3380584716797	-3.97726035118103	-7.79834747314453	-0.00100484199356288	-0.00392691092565656	-0.120160318911076	-0.000355493422830477
279	81.6367568969727	-4.95128345489502	-7.6684775352478	0.000293855206109583	0.00483929552137852	-0.206199020147324	0.0022419011220336
280	80.3380584716797	-4.30193471908569	-7.9282169342041	-0.00197886489331722	0.00711201597005129	-0.134121313691139	-3.08191010844894e-05
281	80.9874114990234	-4.30193471908569	-7.86328220367432	0.00548864435404539	0.0126314787194133	-0.0811994001269341	-0.000680167751852423
282	80.3380584716797	-3.65258598327637	-7.73341274261475	-0.00425158534198999	0.00256657530553639	-0.0597708933055401	0.0132808275520802
283	80.3380584716797	-3.97726035118103	-7.53860807418823	0.00191722682211548	0.00483929552137852	-0.0428878292441368	0.00646266713738441
284	82.2861099243164	-4.30193471908569	-8.05808639526367	-3.08191010844894e-05	0.00418994715437293	-0.0279528107494116	0.00483929552137852
285	82.2861099243164	-4.95128345489502	-7.6684775352478	0.00191722682211548	-0.00457625929266214	-0.00684897974133492	0.000943203864153475
286	80.9874114990234	-4.30193471908569	-7.9282169342041	0.00289124972186983	0.01100810803473	-0.000680167751852423	-0.000355493422830477
287	82.9354553222656	-4.95128345489502	-7.53860807418823	-0.0172385573387146	0.00354059832170606	0.0317872650921345	0.00386527273803949
288	80.9874114990234	-4.62660884857178	-7.34380340576172	-0.0149658378213644	-0.0113944197073579	0.0502936989068985	-0.00555028254166245
289	82.2861099243164	-4.95128345489502	-7.53860807418823	0.0226963832974434	-0.00392691092565656	0.0671767666935921	-0.00522560812532902
290	80.9874114990234	-4.30193471908569	-7.79834747314453	0.01100810803473	-0.021459324285388	0.0525664202868938	-0.00782300252467394
291	81.6367568969727	-3.97726035118103	-7.73341274261475	0.00743668992072344	-0.0100957229733467	0.0356833562254906	-0.00490093370899558
292	81.6367568969727	-4.95128345489502	-7.53860807418823	-0.00197886489331722	-0.0133424662053585	-0.000680167751852423	0.00159255252219737
293	82.2861099243164	-4.95128345489502	-7.47367286682129	0.00191722682211548	-0.0243813935667276	-0.0133424662053585	-0.0123684434220195
294	80.9874114990234	-5.2759575843811	-7.14899873733521	-0.00522560812532902	-0.00100484199356288	0.00743668992072344	-0.00847235135734081
295	80.9874114990234	-3.65258598327637	-7.34380340576172	-0.00230353930965066	-0.00619963090866804	0.0116574559360743	-0.0146411629393697
296	81.6367568969727	-4.62660884857178	-7.6684775352478	0.000293855206109583	0.00808603875339031	0.00289124972186983	0.00873538758605719
297	82.9354553222656	-4.62660884857178	-7.79834747314453	-0.00619963090866804	0.00873538758605719	-0.0221086721867323	0.0022419011220336
298	82.2861099243164	-3.97726035118103	-7.6684775352478	-0.00197886489331722	0.0149041991680861	0.000618529506027699	0.00841071270406246
299	82.2861099243164	-5.60063171386719	-7.21393346786499	-0.0100957229733467	0.0191249661147594	0.0145795252174139	0.0136055024340749
300	81.6367568969727	-5.2759575843811	-7.27886867523193	-0.00132951640989631	0.0136055024340749	0.0168522447347641	0.0181509424000978
301	82.2861099243164	-5.60063171386719	-7.60354280471802	-0.00847235135734081	0.011982130818069	0.0249691028147936	0.00808603875339031
302	82.2861099243164	-4.95128345489502	-7.9282169342041	-0.00555028254166245	0.0123068047687411	0.041852168738842	0.00938473641872406
303	82.2861099243164	-5.2759575843811	-7.6684775352478	-0.00360223650932312	-0.00555028254166245	0.0405534692108631	0.0353586822748184
304	82.2861099243164	-5.60063171386719	-7.34380340576172	0.00126787810586393	-0.00879702530801296	0.00386527273803949	0.0175015944987535
305	80.3380584716797	-4.62660884857178	-7.6684775352478	0.00159255252219737	-0.00912170019000769	-0.0523033849895	0.0132808275520802
306	80.9874114990234	-5.2759575843811	-7.34380340576172	-0.00197886489331722	-0.0104203969240189	-0.0263294391334057	0.000293855206109583
307	81.6367568969727	-4.95128345489502	-7.73341274261475	0.00418994715437293	0.000293855206109583	-0.0240567177534103	0.0116574559360743
308	80.3380584716797	-5.2759575843811	-7.73341274261475	-0.00165419070981443	-0.00295288790948689	-0.021459324285388	0.00191722682211548
309	82.2861099243164	-5.92530632019043	-7.27886867523193	0.00418994715437293	0.00321592413820326	-0.000680167751852423	-0.00197886489331722
310	81.6367568969727	-5.92530632019043	-7.47367286682129	0.0022419011220336	-0.00912170019000769	0.0285405199974775	-0.00230353930965066
311	80.9874114990234	-4.62660884857178	-7.53860807418823	-0.00230353930965066	-0.00327756232582033	0.0285405199974775	-0.00555028254166245
312	79.6887130737305	-3.97726035118103	-7.47367286682129	-0.000355493422830477	-0.00652430532500148	-0.0133424662053585	-3.08191010844894e-05
313	80.9874114990234	-3.97726035118103	-7.53860807418823	0.00646266713738441	0.00970941036939621	-0.0630176365375519	0.000618529506027699
314	79.6887130737305	-3.97726035118103	-7.60354280471802	0.00776136433705688	0.0178262684494257	-0.0646410062909126	-0.00360223650932312
315	79.6887130737305	-3.97726035118103	-7.60354280471802	0.00289124972186983	0.0126314787194133	-0.0263294391334057	-0.00457625929266214
316	80.9874114990234	-4.62660884857178	-7.27886867523193	0.00581331877037883	0.00548864435404539	-0.00230353930965066	-0.00684897974133492
317	79.0393676757813	-3.97726035118103	-7.21393346786499	-3.08191010844894e-05	0.0100340843200684	-0.0315242260694504	0.00743668992072344
318	80.9874114990234	-4.62660884857178	-7.14899873733521	0.0158782228827477	0.00191722682211548	-0.039641086012125	0.00678734155371785
319	79.0393676757813	-3.65258598327637	-7.53860807418823	0.00289124972186983	-0.00230353930965066	-0.0253554154187441	0.0123068047687411
320	79.0393676757813	-3.97726035118103	-7.34380340576172	-0.00814767740666866	-0.00100484199356288	-0.0152905117720366	-0.00295288790948689
321	80.9874114990234	-4.62660884857178	-7.27886867523193	0.000293855206109583	0.00483929552137852	-0.00295288790948689	0.0171769186854362
322	80.9874114990234	-4.30193471908569	-7.34380340576172	0.00581331877037883	0.01847561635077	0.013930176384747	-0.00197886489331722
323	80.9874114990234	-4.30193471908569	-7.27886867523193	0.013930176384747	0.00808603875339031	0.0684754624962807	-0.000680167751852423
324	79.6887130737305	-3.3279116153717	-7.27886867523193	0.00970941036939621	0.00483929552137852	0.0824364572763443	0.00321592413820326
325	77.7406692504883	-3.00323748588562	-7.73341274261475	-0.00944637414067984	0.011982130818069	0.0993195176124573	-0.0104203969240189
326	80.3380584716797	-3.97726035118103	-7.6684775352478	0.000618529506027699	-0.000680167751852423	0.116527259349823	0.00841071270406246
327	77.7406692504883	-2.67856311798096	-7.9282169342041	0.0207483377307653	-0.0198359526693821	0.130812928080559	-0.00100484199356288
328	80.3380584716797	-3.97726035118103	-7.6684775352478	-0.0104203969240189	-0.0263294391334057	0.12951423227787	-0.00100484199356288
329	77.7406692504883	-2.67856311798096	-7.47367286682129	-0.00555028254166245	-0.0295761823654175	0.129838898777962	-0.00327756232582033
330	79.6887130737305	-3.97726035118103	-7.9282169342041	-0.00425158534198999	-0.00879702530801296	0.0762676447629929	-0.0120437685400248
331	79.0393676757813	-3.3279116153717	-8.25289154052734	-0.0113944197073579	-0.00619963090866804	0.012956153601408	-0.00392691092565656
332	78.3900146484375	-3.3279116153717	-8.18795680999756	-0.0123684434220195	0.00711201597005129	-0.0665890574455261	-0.00100484199356288
333	77.0913162231445	-2.67856311798096	-8.05808639526367	-0.0217839982360601	-0.00100484199356288	-0.0811994001269341	-0.00652430532500148
334	77.7406692504883	-2.67856311798096	-7.60354280471802	-0.0133424662053585	0.00159255252219737	-0.0909396260976791	-0.00522560812532902
335	79.0393676757813	-3.65258598327637	-7.53860807418823	-0.021459324285388	0.0149041991680861	-0.119186297059059	-0.00425158534198999
336	79.6887130737305	-3.97726035118103	-7.6684775352478	-0.0165892094373703	0.0226963832974434	-0.133471965789795	-3.08191010844894e-05
337	77.7406692504883	-2.35388875007629	-8.12302207946777	-0.0169138833880424	0.0337353087961674	-0.0766539573669434	0.00191722682211548
338	77.0913162231445	-3.00323748588562	-7.53860807418823	-0.0182125810533762	0.0220470335334539	-0.0503553375601768	0.00548864435404539
339	79.0393676757813	-2.67856311798096	-7.73341274261475	-0.0104203969240189	0.0142548503354192	-0.0630176365375519	-0.00814767740666866
340	77.0913162231445	-2.35388875007629	-6.95419406890869	-0.017887907102704	0.0210730116814375	-0.0571734979748726	0.0168522447347641
341	77.7406692504883	-2.02921438217163	-7.21393346786499	-0.00717365415766835	0.0220470335334539	-0.0636669844388962	0.0100340843200684
342	78.3900146484375	-2.67856311798096	-7.73341274261475	-0.00977104809135199	0.0259431265294552	-0.0250307414680719	-0.00360223650932312
343	79.0393676757813	-2.35388875007629	-7.60354280471802	-0.00619963090866804	0.0249691028147936	-0.0185372550040483	0.00159255252219737
344	79.6887130737305	-2.35388875007629	-7.53860807418823	0.000943203864153475	0.0106834331527352	-0.0201606266200542	0.00418994715437293
345	81.6367568969727	-3.65258598327637	-7.34380340576172	0.00354059832170606	0.0113327819854021	-0.0412644557654858	0.00191722682211548
346	80.3380584716797	-2.02921438217163	-7.27886867523193	-0.00295288790948689	-0.00360223650932312	-0.0662643760442734	0.00743668992072344
347	80.9874114990234	-3.97726035118103	-7.21393346786499	-0.000680167751852423	-0.0156151866540313	-0.017887907102704	0.00256657530553639
348	81.6367568969727	-3.65258598327637	-7.47367286682129	-0.00684897974133492	-0.0117190945893526	0.00418994715437293	-0.00749832857400179
349	80.3380584716797	-2.35388875007629	-7.6684775352478	0.00386527273803949	-0.00977104809135199	0.0376313999295235	-0.00522560812532902
350	79.6887130737305	-2.67856311798096	-7.4087381362915	0.00548864435404539	-0.00619963090866804	0.0301638916134834	-0.0100957229733467
351	82.2861099243164	-3.97726035118103	-6.95419406890869	-0.00457625929266214	-0.0100957229733467	0.045423585921526	-0.00587495695799589
352	81.6367568969727	-3.65258598327637	-7.47367286682129	0.00159255252219737	-0.0191866029053926	0.0308132413774729	-0.00814767740666866
353	81.6367568969727	-3.65258598327637	-7.21393346786499	0.000943203864153475	-0.0256800893694162	0.00808603875339031	0.000943203864153475
354	81.6367568969727	-3.3279116153717	-7.60354280471802	0.00548864435404539	-0.0139918150380254	-3.08191010844894e-05	-0.0130177913233638
355	82.2861099243164	-3.97726035118103	-7.60354280471802	0.00906006153672934	-0.0026282137259841	0.0252937767654657	-0.00782300252467394
356	79.6887130737305	-2.35388875007629	-7.79834747314453	0.00906006153672934	0.00970941036939621	0.0246444288641214	-0.00782300252467394
357	81.6367568969727	-3.00323748588562	-7.86328220367432	-0.00327756232582033	0.011982130818069	0.0168522447347641	0.000618529506027699
358	80.3380584716797	-2.67856311798096	-7.73341274261475	-0.00360223650932312	0.0145795252174139	0.000943203864153475	0.0022419011220336
359	82.2861099243164	-4.62660884857178	-7.14899873733521	0.00906006153672934	0.00581331877037883	0.0181509424000978	0.0116574559360743
360	80.9874114990234	-4.30193471908569	-8.25289154052734	-0.00132951640989631	0.00841071270406246	-0.00749832857400179	-0.00132951640989631
361	80.3380584716797	-3.00323748588562	-8.25289154052734	-0.00879702530801296	0.01100810803473	-0.0286021586507559	0.0132808275520802
362	79.6887130737305	-3.65258598327637	-8.18795680999756	-0.00360223650932312	0.01847561635077	-0.0159398596733809	-0.000680167751852423
363	79.6887130737305	-3.65258598327637	-8.05808639526367	-0.00132951640989631	0.0298392176628113	-0.0464592464268208	0.000618529506027699
364	80.9874114990234	-4.30193471908569	-7.73341274261475	0.000618529506027699	0.0288651939481497	-0.0760046094655991	-0.00360223650932312
365	81.6367568969727	-4.62660884857178	-7.21393346786499	0.00711201597005129	0.0379560738801956	-0.0425631552934647	-0.00230353930965066
366	80.9874114990234	-3.97726035118103	-7.99315214157104	-0.00749832857400179	0.0288651939481497	0.00678734155371785	-0.00360223650932312
367	80.9874114990234	-4.62660884857178	-7.60354280471802	0.00191722682211548	0.0175015944987535	0.0145795252174139	0.00841071270406246
368	80.9874114990234	-3.65258598327637	-7.47367286682129	-0.00619963090866804	0.0171769186854362	0.0278911720961332	-0.00522560812532902
369	80.9874114990234	-4.62660884857178	-6.82432460784912	0.00646266713738441	0.000943203864153475	0.0574365332722664	-0.0139918150380254
370	80.9874114990234	-3.97726035118103	-6.82432460784912	0.00451462110504508	-0.00619963090866804	0.0749689489603043	-0.00717365415766835
371	80.3380584716797	-3.65258598327637	-6.75938940048218	0.00386527273803949	-0.00392691092565656	0.0678261145949364	-0.00814767740666866
372	82.2861099243164	-5.2759575843811	-7.34380340576172	0.00906006153672934	-0.0282774847000837	0.025618452578783	-0.00652430532500148
373	81.6367568969727	-5.2759575843811	-7.4087381362915	0.00126787810586393	-0.0376930385828018	-0.0204853005707264	-0.00165419070981443
374	82.9354553222656	-5.60063171386719	-6.88925933837891	0.0106834331527352	-0.0419138073921204	0.000293855206109583	-0.00652430532500148
375	80.3380584716797	-3.97726035118103	-6.95419406890869	0.00646266713738441	-0.0441865250468254	0.0126314787194133	-0.017887907102704
376	80.9874114990234	-3.97726035118103	-6.88925933837891	0.00646266713738441	-0.0523033849895	0.0489950031042099	-0.0107450718060136
377	81.6367568969727	-4.95128345489502	-7.4087381362915	0.01100810803473	-0.0542514286935329	0.07139752805233	0.000943203864153475
378	82.2861099243164	-5.60063171386719	-7.60354280471802	0.0022419011220336	-0.0357449948787689	0.0642546936869621	-0.000355493422830477
379	79.6887130737305	-5.2759575843811	-7.47367286682129	0.00483929552137852	-0.0165892094373703	0.0175015944987535	0.00743668992072344
380	82.2861099243164	-5.92530632019043	-6.75938940048218	-0.00425158534198999	-0.00100484199356288	-0.0649656802415848	0.00321592413820326
381	81.6367568969727	-6.24998044967651	-7.27886867523193	0.0022419011220336	0.00354059832170606	-0.0341216214001179	-0.00490093370899558
382	81.6367568969727	-6.24998044967651	-7.01912927627563	-0.00847235135734081	0.01100810803473	0.0347093306481838	0.00808603875339031
383	81.6367568969727	-6.24998044967651	-7.79834747314453	0.0100340843200684	0.0152288740500808	0.0502936989068985	0.00386527273803949
384	82.9354553222656	-6.57465505599976	-7.4087381362915	0.0217223595827818	0.0022419011220336	0.0697741582989693	0.00548864435404539
385	80.3380584716797	-5.2759575843811	-7.86328220367432	0.00938473641872406	0.00711201597005129	0.0645793676376343	0.00354059832170606
386	80.9874114990234	-5.60063171386719	-7.73341274261475	0.00354059832170606	0.000293855206109583	0.0168522447347641	-0.00100484199356288
387	79.6887130737305	-5.92530632019043	-7.60354280471802	0.0022419011220336	0.00483929552137852	-0.0815240740776062	0.00321592413820326
388	80.9874114990234	-5.60063171386719	-7.60354280471802	-0.00100484199356288	-0.00360223650932312	-0.148406982421875	-0.00132951640989631
389	82.2861099243164	-6.57465505599976	-7.73341274261475	0.00516396993771195	-0.000355493422830477	-0.130225226283073	-0.00847235135734081
390	81.6367568969727	-5.60063171386719	-7.86328220367432	0.00516396993771195	-0.00619963090866804	-0.0802253782749176	-0.0120437685400248
391	80.3380584716797	-5.60063171386719	-7.6684775352478	-0.00619963090866804	-0.0139918150380254	-0.0422384813427925	-0.00425158534198999
392	80.3380584716797	-4.95128345489502	-7.99315214157104	0.00126787810586393	-0.0295761823654175	0.0217223595827818	0.00159255252219737
393	80.9874114990234	-5.2759575843811	-7.6684775352478	0.00516396993771195	-0.0188619289547205	0.0100340843200684	-0.00587495695799589
394	79.6887130737305	-4.62660884857178	-7.79834747314453	0.000943203864153475	-0.0247060675173998	0.0132808275520802	-0.0110697457566857
395	80.9874114990234	-4.62660884857178	-7.99315214157104	0.00159255252219737	0.00159255252219737	0.0103587592020631	-0.00619963090866804
396	81.6367568969727	-5.60063171386719	-7.60354280471802	0.0113327819854021	0.00906006153672934	0.00646266713738441	-0.00295288790948689
397	81.6367568969727	-5.60063171386719	-7.47367286682129	-0.0110697457566857	-0.00587495695799589	0.00678734155371785	-0.000355493422830477
398	81.6367568969727	-5.2759575843811	-7.27886867523193	-0.000355493422830477	0.00451462110504508	-0.0195112787187099	-0.00327756232582033
399	80.3380584716797	-4.30193471908569	-7.21393346786499	-0.00327756232582033	0.00678734155371785	-0.0188619289547205	0.0123068047687411
400	80.3380584716797	-4.30193471908569	-7.27886867523193	-0.00165419070981443	0.0155535480007529	-0.0208099745213985	0.000618529506027699
401	82.2861099243164	-5.2759575843811	-7.4087381362915	-0.00490093370899558	0.0249691028147936	-0.0260047651827335	0.00483929552137852
402	81.6367568969727	-4.95128345489502	-7.34380340576172	-0.00782300252467394	0.0324366129934788	0.00451462110504508	0.00581331877037883
403	81.6367568969727	-5.2759575843811	-7.21393346786499	-0.0130177913233638	0.0298392176628113	0.00483929552137852	0.01100810803473
404	79.6887130737305	-3.97726035118103	-7.4087381362915	-0.00360223650932312	0.012956153601408	0.0230210572481155	0.00451462110504508
405	79.0393676757813	-3.97726035118103	-7.21393346786499	-0.00619963090866804	0.00548864435404539	0.0564625114202499	-0.0120437685400248
406	80.9874114990234	-4.62660884857178	-7.53860807418823	-0.00295288790948689	0.00808603875339031	0.00451462110504508	0.00743668992072344
407	79.0393676757813	-4.30193471908569	-7.60354280471802	-0.0113944197073579	-0.0026282137259841	0.0165275707840919	0.00938473641872406
408	80.3380584716797	-4.62660884857178	-7.60354280471802	-0.0104203969240189	-0.0263294391334057	0.0616573020815849	0.00938473641872406
409	78.3900146484375	-3.97726035118103	-7.47367286682129	-0.00555028254166245	-0.0224333461374044	0.0827611312270164	0.000943203864153475
410	79.6887130737305	-5.2759575843811	-7.21393346786499	-0.00392691092565656	-0.00717365415766835	0.0811377614736557	0.000943203864153475
411	78.3900146484375	-4.30193471908569	-7.4087381362915	-0.00879702530801296	0.00191722682211548	0.0665274113416672	-0.000355493422830477
412	77.0913162231445	-4.30193471908569	-7.6684775352478	-0.0120437685400248	-0.00749832857400179	0.0194496400654316	0.00743668992072344
413	77.7406692504883	-4.30193471908569	-7.6684775352478	-0.00782300252467394	0.00646266713738441	-0.0247060675173998	-0.00295288790948689
414	78.3900146484375	-3.65258598327637	-7.86328220367432	-0.00977104809135199	0.0100340843200684	-0.00944637414067984	0.00516396993771195
415	79.0393676757813	-3.97726035118103	-7.9282169342041	-0.0162645354866982	0.0210730116814375	-0.0026282137259841	-0.00555028254166245
416	80.9874114990234	-4.95128345489502	-7.53860807418823	-0.00230353930965066	0.0314625911414623	-0.0630176365375519	0.00126787810586393
417	78.3900146484375	-3.65258598327637	-7.6684775352478	-0.0130177913233638	0.0415274947881699	-0.10295257717371	0.00646266713738441
418	78.3900146484375	-4.30193471908569	-7.60354280471802	-0.0130177913233638	0.0356833562254906	-0.153926447033882	0.00743668992072344
419	78.3900146484375	-3.00323748588562	-7.99315214157104	-0.00619963090866804	0.0103587592020631	-0.0808747261762619	0.00516396993771195
420	78.3900146484375	-3.97726035118103	-7.79834747314453	-0.00392691092565656	-0.00587495695799589	-0.0626929625868797	0.00873538758605719
421	80.3380584716797	-3.3279116153717	-7.86328220367432	-0.00457625929266214	0.00191722682211548	-0.03444629535079	0.00256657530553639
422	79.6887130737305	-3.65258598327637	-7.27886867523193	-0.00619963090866804	-0.00100484199356288	-0.0354203209280968	0.0223717093467712
423	79.6887130737305	-3.3279116153717	-7.73341274261475	0.00159255252219737	0.0168522447347641	-0.02697878703475	0.011982130818069
424	79.0393676757813	-3.65258598327637	-7.99315214157104	0.00841071270406246	0.0165275707840919	-0.00132951640989631	0.00613799272105098
425	80.9874114990234	-4.62660884857178	-7.73341274261475	0.00613799272105098	0.0106834331527352	0.0213976856321096	0.0106834331527352
426	79.6887130737305	-3.65258598327637	-7.6684775352478	0.0126314787194133	0.0100340843200684	0.0441248863935471	0.00970941036939621
427	80.3380584716797	-4.30193471908569	-7.73341274261475	0.000293855206109583	0.0171769186854362	0.0610079504549503	0.0022419011220336
428	80.9874114990234	-4.62660884857178	-7.21393346786499	0.00483929552137852	0.025618452578783	0.0584105588495731	0.00386527273803949
429	78.3900146484375	-3.3279116153717	-7.86328220367432	0.00483929552137852	0.0162028968334198	0.012956153601408	-0.00717365415766835
430	79.0393676757813	-3.97726035118103	-7.47367286682129	0.00386527273803949	0.0145795252174139	-0.0584721975028515	-0.00717365415766835
431	80.3380584716797	-4.62660884857178	-7.60354280471802	0.00743668992072344	0.00873538758605719	-0.0328229255974293	-0.0104203969240189
432	80.3380584716797	-3.97726035118103	-7.6684775352478	-0.00522560812532902	-0.0156151866540313	0.0226963832974434	-0.00327756232582033
433	80.9874114990234	-3.97726035118103	-7.53860807418823	-0.000355493422830477	-0.017887907102704	0.00159255252219737	-0.00165419070981443
434	80.3380584716797	-3.65258598327637	-7.21393346786499	0.00970941036939621	-0.0026282137259841	-0.0412644557654858	-0.00327756232582033
435	80.9874114990234	-4.30193471908569	-7.60354280471802	0.00776136433705688	-0.0347709693014622	-0.0110697457566857	-0.00944637414067984
436	79.0393676757813	-2.67856311798096	-7.99315214157104	0.00613799272105098	-0.0188619289547205	-0.0324982516467571	-0.00360223650932312
437	79.6887130737305	-3.3279116153717	-8.18795680999756	-0.00100484199356288	-0.00392691092565656	-0.0276281367987394	0.00743668992072344
438	79.0393676757813	-2.67856311798096	-8.05808639526367	0.00516396993771195	0.0162028968334198	-0.00977104809135199	-0.00425158534198999
439	80.9874114990234	-3.97726035118103	-7.6684775352478	-0.000680167751852423	0.0126314787194133	0.00808603875339031	0.00646266713738441
440	79.0393676757813	-2.35388875007629	-7.86328220367432	-0.0026282137259841	0.0136055024340749	0.0340599827468395	-0.000680167751852423
441	79.0393676757813	-3.00323748588562	-8.18795680999756	0.00191722682211548	0.0178262684494257	0.0145795252174139	0.00581331877037883
442	79.0393676757813	-2.35388875007629	-7.99315214157104	-0.00555028254166245	0.0197743140161037	0.0681507885456085	-3.08191010844894e-05
443	79.0393676757813	-3.00323748588562	-7.9282169342041	-0.00360223650932312	0.0162028968334198	0.0652287155389786	-0.00197886489331722
444	80.3380584716797	-2.35388875007629	-8.12302207946777	-0.00555028254166245	0.0136055024340749	0.0798390582203865	-0.00230353930965066
445	80.3380584716797	-3.97726035118103	-7.60354280471802	-0.00652430532500148	-0.00230353930965066	0.0334106348454952	0.00386527273803949
446	79.6887130737305	-2.35388875007629	-7.79834747314453	-0.0104203969240189	-0.0120437685400248	-0.0260047651827335	0.00418994715437293
447	80.9874114990234	-3.65258598327637	-7.86328220367432	-0.00619963090866804	-0.00165419070981443	-0.0266541130840778	0.00418994715437293
448	80.9874114990234	-3.3279116153717	-7.86328220367432	-0.00782300252467394	-0.0149658378213644	-0.0532774068415165	-0.00197886489331722
449	80.9874114990234	-3.65258598327637	-7.99315214157104	-0.0107450718060136	-0.0302255302667618	-0.0701604709029198	-0.00295288790948689
450	79.0393676757813	-3.00323748588562	-7.86328220367432	-3.08191010844894e-05	-0.0328229255974293	-0.119835644960403	-0.00944637414067984
451	80.9874114990234	-3.00323748588562	-7.47367286682129	0.00191722682211548	-0.0337969474494457	-0.0454852245748043	-0.00587495695799589
452	82.2861099243164	-3.97726035118103	-7.4087381362915	-0.00197886489331722	-0.0409397818148136	0.0155535480007529	-0.00165419070981443
453	80.9874114990234	-3.65258598327637	-7.47367286682129	-0.0159398596733809	-0.0328229255974293	0.0123068047687411	-0.00522560812532902
454	81.6367568969727	-3.65258598327637	-7.60354280471802	0.000943203864153475	-0.0243813935667276	0.00711201597005129	-0.00879702530801296
455	79.6887130737305	-2.67856311798096	-7.27886867523193	0.00191722682211548	-0.0211346503347158	-0.0100957229733467	-0.00684897974133492
456	80.3380584716797	-3.00323748588562	-7.9282169342041	0.00483929552137852	-0.00457625929266214	-0.0107450718060136	-0.00944637414067984
457	80.3380584716797	-3.97726035118103	-7.14899873733521	-0.000680167751852423	0.0103587592020631	-0.0182125810533762	-0.00360223650932312
458	80.9874114990234	-3.00323748588562	-7.73341274261475	-0.000680167751852423	0.0265924744307995	-0.0571734979748726	-0.00360223650932312
459	81.6367568969727	-3.00323748588562	-7.86328220367432	0.00776136433705688	0.0230210572481155	-0.0643163323402405	0.00970941036939621
460	82.2861099243164	-4.30193471908569	-7.60354280471802	-0.00457625929266214	0.0217223595827818	-0.0445111989974976	0.00516396993771195
461	82.2861099243164	-3.97726035118103	-7.99315214157104	0.00159255252219737	0.0210730116814375	-0.0107450718060136	0.00646266713738441
462	80.9874114990234	-3.65258598327637	-7.73341274261475	-0.00587495695799589	0.0175015944987535	0.00289124972186983	0.00906006153672934
463	80.9874114990234	-4.62660884857178	-7.34380340576172	-0.00197886489331722	-0.00652430532500148	0.036657378077507	0.000293855206109583
464	81.6367568969727	-4.30193471908569	-7.60354280471802	-0.00425158534198999	-0.0165892094373703	0.0623066499829292	0.00386527273803949
465	80.3380584716797	-3.97726035118103	-7.73341274261475	0.00191722682211548	-0.021459324285388	0.0941247344017029	0.00126787810586393
466	79.6887130737305	-3.97726035118103	-8.05808639526367	-0.00522560812532902	-0.0240567177534103	0.0989948436617851	0.0022419011220336
467	80.3380584716797	-3.97726035118103	-7.6684775352478	-0.00814767740666866	-0.0266541130840778	0.0882805958390236	0.00354059832170606
468	79.6887130737305	-3.97726035118103	-7.4087381362915	-0.00457625929266214	-0.00652430532500148	0.0600339286029339	-0.000680167751852423
469	80.9874114990234	-5.60063171386719	-7.14899873733521	-0.00197886489331722	-3.08191010844894e-05	0.0610079504549503	-0.00879702530801296
470	79.6887130737305	-4.30193471908569	-7.6684775352478	0.00289124972186983	-0.00619963090866804	0.0762676447629929	-0.000355493422830477
471	80.3380584716797	-3.97726035118103	-7.73341274261475	0.00321592413820326	-0.0100957229733467	0.0506183728575706	-0.00392691092565656
472	79.6887130737305	-4.95128345489502	-7.27886867523193	-0.00847235135734081	-0.0104203969240189	-0.02697878703475	-0.00100484199356288
473	82.2861099243164	-4.95128345489502	-7.34380340576172	0.00354059832170606	-0.00684897974133492	-0.118536949157715	0.000293855206109583
474	79.0393676757813	-4.95128345489502	-7.21393346786499	-0.00100484199356288	0.00386527273803949	-0.132497936487198	-0.00652430532500148
475	80.3380584716797	-3.97726035118103	-7.4087381362915	0.00743668992072344	0.00808603875339031	-0.0967837646603584	-0.00944637414067984
476	80.9874114990234	-3.65258598327637	-7.21393346786499	-3.08191010844894e-05	0.0142548503354192	-0.0402904339134693	-0.0110697457566857
477	82.2861099243164	-5.2759575843811	-7.47367286682129	0.00970941036939621	0.00354059832170606	0.0239950809627771	0.00256657530553639
478	81.6367568969727	-4.30193471908569	-7.34380340576172	-0.00587495695799589	0.0178262684494257	0.0191249661147594	-0.00132951640989631
479	80.3380584716797	-3.65258598327637	-7.6684775352478	0.012956153601408	0.00354059832170606	0.0230210572481155	0.020423661917448
480	81.6367568969727	-4.62660884857178	-7.14899873733521	0.0373067259788513	0.00418994715437293	0.0405534692108631	-0.00165419070981443
481	82.2861099243164	-4.30193471908569	-7.01912927627563	-0.00295288790948689	0.00906006153672934	0.0636053457856178	0.00841071270406246
482	81.6367568969727	-3.97726035118103	-7.47367286682129	-0.000355493422830477	0.0162028968334198	0.0538651160895824	0.00256657530553639
483	81.6367568969727	-4.30193471908569	-7.4087381362915	-0.00100484199356288	0.0298392176628113	-0.00619963090866804	0.00613799272105098
484	79.6887130737305	-3.3279116153717	-7.47367286682129	0.00776136433705688	0.0278911720961332	-0.0821734219789505	0.000293855206109583
485	79.6887130737305	-3.3279116153717	-7.4087381362915	0.00743668992072344	0.0217223595827818	-0.0386670641601086	-3.08191010844894e-05
486	81.6367568969727	-3.97726035118103	-6.95419406890869	0.00613799272105098	0.00418994715437293	0.00581331877037883	-0.000355493422830477
487	79.6887130737305	-3.3279116153717	-7.47367286682129	0.00808603875339031	-0.0139918150380254	0.00321592413820326	0.00483929552137852
488	79.6887130737305	-3.3279116153717	-7.79834747314453	-0.00132951640989631	-0.0393164120614529	-0.00912170019000769	-0.00327756232582033
489	78.3900146484375	-3.97726035118103	-7.4087381362915	0.0022419011220336	-0.0383423902094364	0.0373067259788513	0.00386527273803949
490	80.9874114990234	-4.30193471908569	-7.27886867523193	0.00386527273803949	-0.032173577696085	0.0811377614736557	-0.00652430532500148
491	78.3900146484375	-3.3279116153717	-7.4087381362915	-0.00587495695799589	-0.00879702530801296	0.0821117833256721	-0.00360223650932312
492	77.7406692504883	-3.65258598327637	-7.27886867523193	0.00321592413820326	-0.0201606266200542	0.0853585228323936	-3.08191010844894e-05
493	78.3900146484375	-3.3279116153717	-7.6684775352478	0.00841071270406246	-0.0211346503347158	0.0441248863935471	-0.00165419070981443
494	79.0393676757813	-3.65258598327637	-7.79834747314453	-0.00165419070981443	-0.0165892094373703	-0.00684897974133492	-0.00457625929266214
495	77.7406692504883	-3.3279116153717	-7.73341274261475	0.00516396993771195	-0.0110697457566857	0.031137915328145	-0.000680167751852423
496	79.6887130737305	-4.30193471908569	-7.27886867523193	-0.00619963090866804	-0.00879702530801296	0.0314625911414623	-0.00132951640989631
497	77.0913162231445	-3.65258598327637	-7.34380340576172	-0.0185372550040483	0.00938473641872406	-0.00327756232582033	0.00516396993771195
498	80.3380584716797	-4.62660884857178	-7.14899873733521	-0.00327756232582033	0.0132808275520802	-0.0149658378213644	0.00938473641872406
499	77.7406692504883	-3.00323748588562	-7.79834747314453	-0.00847235135734081	0.0155535480007529	-0.0600955672562122	0.00808603875339031
500	77.7406692504883	-3.65258598327637	-7.73341274261475	-0.00392691092565656	0.00256657530553639	-0.136718705296516	0.0113327819854021
501	77.0913162231445	-3.3279116153717	-7.34380340576172	-0.00392691092565656	0.0275664981454611	-0.175679624080658	-0.00230353930965066
502	76.4419708251953	-4.30193471908569	-7.27886867523193	-0.00879702530801296	0.0334106348454952	-0.0857448354363441	0.0103587592020631
503	78.3900146484375	-3.3279116153717	-7.27886867523193	-0.00684897974133492	0.0304885655641556	-0.0354203209280968	0.0123068047687411
504	77.7406692504883	-3.00323748588562	-7.53860807418823	0.00613799272105098	0.0149041991680861	-0.032173577696085	0.00548864435404539
505	79.0393676757813	-4.30193471908569	-7.73341274261475	-0.00295288790948689	0.0243197549134493	-0.0247060675173998	0.00451462110504508
506	79.6887130737305	-4.62660884857178	-7.27886867523193	-0.00360223650932312	0.0246444288641214	-0.0143164889886975	0.00613799272105098
507	80.3380584716797	-4.62660884857178	-6.88925933837891	-0.00555028254166245	0.025618452578783	-0.000355493422830477	0.00516396993771195
508	80.9874114990234	-4.62660884857178	-6.69445466995239	-0.000355493422830477	0.0330859608948231	0.0113327819854021	0.00711201597005129
509	79.0393676757813	-3.3279116153717	-7.4087381362915	0.00126787810586393	0.0181509424000978	0.0317872650921345	-0.00879702530801296
510	80.9874114990234	-4.62660884857178	-7.27886867523193	-0.000680167751852423	0.0171769186854362	0.0554884895682335	-0.00392691092565656
511	81.6367568969727	-4.30193471908569	-7.73341274261475	-0.000355493422830477	0.00938473641872406	0.0532157681882381	-0.00555028254166245
512	79.0393676757813	-2.67856311798096	-7.6684775352478	-0.00619963090866804	-0.0240567177534103	0.0694494843482971	-0.00457625929266214
513	80.9874114990234	-3.97726035118103	-7.60354280471802	-0.00879702530801296	-0.0211346503347158	0.0827611312270164	-0.00100484199356288
514	80.3380584716797	-3.97726035118103	-7.60354280471802	0.000293855206109583	-0.0393164120614529	0.107761055231094	-0.000355493422830477
515	80.9874114990234	-3.65258598327637	-7.34380340576172	-0.00100484199356288	-0.0299008563160896	0.116851933300495	-0.00652430532500148
516	81.6367568969727	-4.30193471908569	-7.4087381362915	-0.00295288790948689	-0.0143164889886975	0.0519170723855495	0.000618529506027699
517	81.6367568969727	-4.30193471908569	-7.86328220367432	-0.00522560812532902	-0.00360223650932312	-0.0419138073921204	0.00516396993771195
518	79.0393676757813	-3.3279116153717	-7.79834747314453	-0.00587495695799589	-0.00457625929266214	-0.0909396260976791	0.00516396993771195
519	82.2861099243164	-4.30193471908569	-6.95419406890869	0.0022419011220336	0.00126787810586393	-0.141588822007179	-0.00230353930965066
520	81.6367568969727	-3.97726035118103	-7.4087381362915	0.00483929552137852	-0.0162645354866982	-0.0795760303735733	0.00483929552137852
521	81.6367568969727	-4.30193471908569	-7.47367286682129	-0.00100484199356288	0.00451462110504508	-0.0724331885576248	0.00451462110504508
522	80.9874114990234	-3.3279116153717	-7.99315214157104	-0.00879702530801296	0.0100340843200684	-0.0552254542708397	-0.00230353930965066
523	82.9354553222656	-3.97726035118103	-7.86328220367432	0.000943203864153475	0.00386527273803949	-0.0526280589401722	0.00808603875339031
524	80.3380584716797	-3.65258598327637	-7.9282169342041	-0.00652430532500148	0.00808603875339031	-0.0600955672562122	0.000618529506027699
525	80.3380584716797	-3.3279116153717	-7.9282169342041	-0.00295288790948689	0.0022419011220336	-0.0276281367987394	0.0022419011220336
526	80.3380584716797	-2.67856311798096	-7.79834747314453	-0.0120437685400248	0.011982130818069	-0.017887907102704	0.000293855206109583
527	81.6367568969727	-3.97726035118103	-7.34380340576172	-0.00555028254166245	0.020423661917448	-0.00944637414067984	-0.00230353930965066
528	80.3380584716797	-3.65258598327637	-7.79834747314453	0.00191722682211548	0.0223717093467712	0.01847561635077	0.00191722682211548
529	81.6367568969727	-3.97726035118103	-7.60354280471802	-0.00100484199356288	0.029189869761467	0.040228795260191	-0.00717365415766835
530	79.6887130737305	-3.3279116153717	-7.86328220367432	-0.00100484199356288	0.0324366129934788	0.0272418223321438	-0.00782300252467394
531	79.6887130737305	-3.00323748588562	-7.53860807418823	-0.00457625929266214	0.0239950809627771	0.0532157681882381	-0.00879702530801296
532	82.2861099243164	-3.97726035118103	-7.34380340576172	-0.0123684434220195	0.00678734155371785	0.0649040415883064	-0.000680167751852423
533	80.9874114990234	-3.65258598327637	-7.4087381362915	-0.00587495695799589	-0.00782300252467394	0.0243197549134493	-0.00457625929266214
534	81.6367568969727	-3.3279116153717	-7.9282169342041	-0.00847235135734081	-0.0169138833880424	-0.0876928865909576	-0.00977104809135199
535	80.3380584716797	-3.00323748588562	-7.73341274261475	-0.00392691092565656	-0.0266541130840778	-0.0837967917323112	-0.00425158534198999
536	82.2861099243164	-3.3279116153717	-7.4087381362915	0.00321592413820326	-0.0204853005707264	-0.0425631552934647	-0.00165419070981443
537	81.6367568969727	-3.65258598327637	-7.4087381362915	-0.00717365415766835	-0.0130177913233638	-0.00652430532500148	-0.00100484199356288
538	80.3380584716797	-2.67856311798096	-7.47367286682129	0.00451462110504508	-0.0305502042174339	-0.0292515084147453	0.000293855206109583
539	81.6367568969727	-2.67856311798096	-7.4087381362915	0.00938473641872406	-0.0308748781681061	-0.0600955672562122	0.00191722682211548
540	80.9874114990234	-2.67856311798096	-7.86328220367432	0.00581331877037883	-0.0341216214001179	-0.00392691092565656	0.000293855206109583
541	80.3380584716797	-1.70454013347626	-7.47367286682129	0.00516396993771195	-0.0204853005707264	0.0269171483814716	0.000618529506027699
542	80.9874114990234	-2.67856311798096	-7.60354280471802	0.000943203864153475	-0.000680167751852423	0.0473716296255589	0.00646266713738441
543	80.3380584716797	-1.70454013347626	-7.21393346786499	0.000618529506027699	0.0103587592020631	0.0535404421389103	0.0149041991680861
544	80.3380584716797	-2.35388875007629	-7.34380340576172	0.00548864435404539	0.0171769186854362	0.0175015944987535	-0.000355493422830477
545	79.6887130737305	-1.70454013347626	-7.6684775352478	0.00354059832170606	0.00841071270406246	-0.000680167751852423	-0.000355493422830477
546	81.6367568969727	-3.65258598327637	-7.6684775352478	0.00451462110504508	-0.00555028254166245	-0.0419138073921204	0.00126787810586393
547	80.3380584716797	-3.00323748588562	-7.53860807418823	0.0136055024340749	0.00646266713738441	0.0103587592020631	-0.00360223650932312
548	79.6887130737305	-2.35388875007629	-7.73341274261475	-0.00230353930965066	-0.023407369852066	0.0450989119708538	-0.00457625929266214
549	82.2861099243164	-3.65258598327637	-7.53860807418823	0.013930176384747	-0.0305502042174339	0.0593845807015896	-0.0149658378213644
550	82.2861099243164	-3.65258598327637	-7.14899873733521	0.00776136433705688	-0.0357449948787689	0.0623066499829292	-0.00749832857400179
551	79.6887130737305	-3.00323748588562	-7.99315214157104	0.00289124972186983	-0.0217839982360601	0.047696303576231	-0.00619963090866804
552	79.6887130737305	-2.67856311798096	-7.9282169342041	0.0126314787194133	-0.0172385573387146	0.00970941036939621	-0.00977104809135199
553	79.6887130737305	-3.00323748588562	-7.60354280471802	-0.00360223650932312	-0.017887907102704	-0.00165419070981443	-0.00977104809135199
554	80.3380584716797	-3.00323748588562	-7.53860807418823	-0.00197886489331722	0.00678734155371785	-0.0182125810533762	-0.0120437685400248
555	82.9354553222656	-4.62660884857178	-7.47367286682129	0.00159255252219737	0.0116574559360743	-0.0266541130840778	-0.00717365415766835
556	80.3380584716797	-4.30193471908569	-7.21393346786499	0.00906006153672934	0.0347093306481838	-0.0630176365375519	-0.00490093370899558
557	80.3380584716797	-3.3279116153717	-7.6684775352478	0.000293855206109583	0.0304885655641556	-0.0630176365375519	-0.00295288790948689
558	81.6367568969727	-2.67856311798096	-7.6684775352478	-0.00360223650932312	0.0165275707840919	-0.0574981719255447	-0.00197886489331722
559	82.2861099243164	-3.97726035118103	-7.27886867523193	-0.00197886489331722	0.00678734155371785	-0.023407369852066	0.00873538758605719
560	82.9354553222656	-4.30193471908569	-7.34380340576172	-0.00165419070981443	-0.00132951640989631	0.000943203864153475	-0.00100484199356288
561	81.6367568969727	-3.65258598327637	-7.53860807418823	0.000618529506027699	0.00841071270406246	0.00581331877037883	0.00711201597005129
562	80.3380584716797	-3.00323748588562	-7.6684775352478	-0.00555028254166245	0.0220470335334539	0.00873538758605719	0.013930176384747
563	80.3380584716797	-3.3279116153717	-7.73341274261475	-0.0107450718060136	0.0236704051494598	0.0213976856321096	0.0265924744307995
564	81.6367568969727	-2.67856311798096	-7.53860807418823	0.00321592413820326	0.0243197549134493	0.0347093306481838	-0.0026282137259841
565	80.9874114990234	-3.97726035118103	-7.34380340576172	-0.0110697457566857	0.0155535480007529	0.0285405199974775	0.00386527273803949
566	80.3380584716797	-2.35388875007629	-7.27886867523193	-0.00652430532500148	0.01847561635077	0.0535404421389103	-0.00587495695799589
567	80.3380584716797	-2.35388875007629	-7.34380340576172	-0.00100484199356288	0.0132808275520802	0.0700988322496414	0.00256657530553639
568	81.6367568969727	-3.3279116153717	-7.60354280471802	-0.0026282137259841	0.00451462110504508	0.00354059832170606	-0.00879702530801296
569	79.6887130737305	-2.35388875007629	-7.47367286682129	0.00126787810586393	0.00711201597005129	-0.0659397020936012	-0.0139918150380254
570	81.6367568969727	-3.00323748588562	-7.34380340576172	0.00776136433705688	-0.00327756232582033	-0.0354203209280968	-0.0136671401560307
571	81.6367568969727	-3.3279116153717	-7.34380340576172	0.00159255252219737	-0.02697878703475	-0.0311995539814234	-0.0175632312893867
572	80.9874114990234	-3.00323748588562	-7.47367286682129	-0.00490093370899558	-0.0133424662053585	-0.0698357969522476	-0.0110697457566857
573	80.9874114990234	-3.3279116153717	-7.47367286682129	-0.000680167751852423	-0.0136671401560307	-0.055874802172184	0.000618529506027699
574	80.3380584716797	-3.97726035118103	-7.6684775352478	0.00289124972186983	-0.00230353930965066	-0.0399657599627972	-0.0117190945893526
575	79.6887130737305	-3.3279116153717	-7.73341274261475	0.00418994715437293	0.000943203864153475	-0.0146411629393697	-0.00684897974133492
576	77.7406692504883	-3.00323748588562	-7.9282169342041	-0.00327756232582033	0.0165275707840919	-0.00132951640989631	-0.00165419070981443
577	77.7406692504883	-3.00323748588562	-7.73341274261475	0.000943203864153475	0.0353586822748184	-0.00619963090866804	0.00354059832170606
578	80.3380584716797	-3.97726035118103	-7.4087381362915	0.00906006153672934	0.0298392176628113	0.000943203864153475	0.00711201597005129
579	77.7406692504883	-2.67856311798096	-7.60354280471802	-0.0156151866540313	0.0262678004801273	0.0145795252174139	0.00548864435404539
580	77.7406692504883	-3.3279116153717	-7.6684775352478	-0.00360223650932312	0.0175015944987535	0.0486703291535378	0.00451462110504508
581	78.3900146484375	-3.97726035118103	-7.73341274261475	-0.00522560812532902	0.00289124972186983	0.0340599827468395	0.0142548503354192
582	80.3380584716797	-3.97726035118103	-7.73341274261475	-0.0185372550040483	-0.00652430532500148	-0.0126931173726916	0.0100340843200684
583	79.0393676757813	-3.65258598327637	-7.53860807418823	-0.0113944197073579	-0.0126931173726916	-0.02697878703475	0.00808603875339031
584	79.6887130737305	-4.30193471908569	-7.21393346786499	-0.00912170019000769	-0.0282774847000837	-0.0230826959013939	0.0191249661147594
585	77.0913162231445	-2.67856311798096	-7.73341274261475	-0.00977104809135199	-0.0221086721867323	0.000293855206109583	0.0165275707840919
586	79.6887130737305	-3.65258598327637	-7.9282169342041	-0.00360223650932312	-0.0169138833880424	-0.0107450718060136	0.00581331877037883
587	80.9874114990234	-3.65258598327637	-7.47367286682129	-0.0198359526693821	-0.0240567177534103	-0.00100484199356288	0.00418994715437293
588	80.3380584716797	-4.62660884857178	-7.21393346786499	-0.00587495695799589	-0.0247060675173998	0.0158782228827477	-0.000680167751852423
589	80.9874114990234	-2.35388875007629	-7.47367286682129	-0.00197886489331722	-0.0139918150380254	0.0317872650921345	-0.00165419070981443
590	79.0393676757813	-3.65258598327637	-7.27886867523193	0.00191722682211548	-0.00782300252467394	0.0519170723855495	-0.00392691092565656
591	81.6367568969727	-3.65258598327637	-7.4087381362915	-0.000680167751852423	-0.00360223650932312	0.0593845807015896	-0.0107450718060136
592	81.6367568969727	-4.62660884857178	-7.4087381362915	0.00159255252219737	0.000943203864153475	0.0532157681882381	-0.00132951640989631
593	80.9874114990234	-4.62660884857178	-7.47367286682129	0.0022419011220336	0.00126787810586393	0.066202737390995	-0.00944637414067984
594	81.6367568969727	-4.95128345489502	-7.27886867523193	0.00126787810586393	0.00289124972186983	0.0334106348454952	-0.00749832857400179
595	79.0393676757813	-3.97726035118103	-7.4087381362915	0.00483929552137852	0.00581331877037883	-0.00132951640989631	-0.00977104809135199
596	80.3380584716797	-3.3279116153717	-7.34380340576172	0.013930176384747	0.0162028968334198	0.0330859608948231	-3.08191010844894e-05
597	81.6367568969727	-4.30193471908569	-7.47367286682129	0.00191722682211548	0.0149041991680861	0.0645793676376343	-0.00100484199356288
598	80.3380584716797	-3.97726035118103	-7.73341274261475	0.0178262684494257	0.0145795252174139	0.0671767666935921	0.00613799272105098
599	82.2861099243164	-4.95128345489502	-7.34380340576172	0.00321592413820326	0.00743668992072344	0.0759429708123207	0.00191722682211548
600	79.6887130737305	-3.97726035118103	-7.73341274261475	0.00808603875339031	0.00354059832170606	0.0551638156175613	0.00516396993771195
601	81.6367568969727	-3.97726035118103	-7.60354280471802	-0.00165419070981443	-0.000355493422830477	0.0386054255068302	0.0210730116814375
602	79.6887130737305	-3.97726035118103	-7.34380340576172	0.000618529506027699	0.013930176384747	0.000943203864153475	0.00516396993771195
603	80.9874114990234	-4.30193471908569	-7.9282169342041	-0.00814767740666866	0.00451462110504508	-0.0552254542708397	0.00743668992072344
604	80.3380584716797	-3.97726035118103	-7.34380340576172	0.00321592413820326	0.0103587592020631	-0.0987318083643913	0.00451462110504508
605	80.9874114990234	-3.97726035118103	-7.9282169342041	-0.000355493422830477	0.00613799272105098	-0.114316180348396	0.00483929552137852
606	82.2861099243164	-4.95128345489502	-7.79834747314453	0.00386527273803949	-0.0026282137259841	-0.163017332553864	-0.00230353930965066
607	80.9874114990234	-5.60063171386719	-7.73341274261475	-0.00912170019000769	-0.00132951640989631	-0.154900476336479	-0.00327756232582033
608	79.6887130737305	-3.97726035118103	-7.86328220367432	-0.00490093370899558	-0.0026282137259841	-0.0549007803201675	-0.00100484199356288
609	82.2861099243164	-5.60063171386719	-7.9282169342041	-0.00100484199356288	0.00289124972186983	-0.0545761026442051	-0.0136671401560307
610	80.3380584716797	-3.97726035118103	-7.86328220367432	-0.00587495695799589	0.00321592413820326	-0.0425631552934647	-0.00749832857400179
611	79.6887130737305	-4.95128345489502	-7.99315214157104	0.00321592413820326	0.00970941036939621	-0.0477579422295094	-0.0100957229733467
612	80.3380584716797	-4.30193471908569	-7.73341274261475	-0.00197886489331722	0.00516396993771195	-0.0376930385828018	-0.00132951640989631
613	80.3380584716797	-4.95128345489502	-7.4087381362915	-0.00684897974133492	0.00646266713738441	-0.0247060675173998	-0.00327756232582033
614	80.9874114990234	-4.30193471908569	-7.6684775352478	0.00289124972186983	-0.00490093370899558	0.101592242717743	-0.00392691092565656
615	79.6887130737305	-3.97726035118103	-7.73341274261475	-0.00749832857400179	-0.0182125810533762	0.0941247344017029	-0.00814767740666866
616	81.6367568969727	-5.2759575843811	-7.6684775352478	-0.00100484199356288	-0.0123684434220195	0.036657378077507	-0.00717365415766835
617	80.3380584716797	-5.2759575843811	-7.53860807418823	-0.00132951640989631	-0.0026282137259841	-0.0146411629393697	-0.00555028254166245
618	80.9874114990234	-4.30193471908569	-7.73341274261475	0.000618529506027699	0.000618529506027699	-0.0237320438027382	0.00516396993771195
619	80.3380584716797	-5.60063171386719	-7.14899873733521	0.00548864435404539	0.00451462110504508	-0.0198359526693821	0.00678734155371785
620	80.9874114990234	-5.92530632019043	-7.53860807418823	-0.00327756232582033	-0.00490093370899558	-0.0224333461374044	0.00354059832170606
621	80.3380584716797	-4.62660884857178	-7.73341274261475	0.00581331877037883	0.00678734155371785	-0.0152905117720366	0.0243197549134493
622	80.3380584716797	-4.62660884857178	-8.05808639526367	-0.00392691092565656	0.00841071270406246	-0.0165892094373703	-0.000680167751852423
623	79.6887130737305	-4.95128345489502	-7.53860807418823	-0.00197886489331722	0.00191722682211548	-0.0110697457566857	0.0178262684494257
624	81.6367568969727	-6.24998044967651	-7.47367286682129	0.000618529506027699	-0.00360223650932312	0.00354059832170606	0.00581331877037883
625	81.6367568969727	-5.92530632019043	-7.14899873733521	0.00808603875339031	-0.0165892094373703	-0.0123684434220195	0.0116574559360743
626	80.3380584716797	-5.60063171386719	-7.6684775352478	-0.000680167751852423	-0.0227580219507217	0.00159255252219737	0.0200989879667759
627	79.6887130737305	-5.2759575843811	-7.73341274261475	0.00191722682211548	-0.0311995539814234	0.0213976856321096	-0.000680167751852423
628	82.2861099243164	-5.92530632019043	-7.60354280471802	-0.00132951640989631	-0.0250307414680719	-0.0107450718060136	0.00418994715437293
629	80.3380584716797	-6.24998044967651	-7.34380340576172	0.00808603875339031	-0.0230826959013939	-0.0454852245748043	-0.00652430532500148
630	82.9354553222656	-6.89932918548584	-7.14899873733521	-0.00457625929266214	-0.0133424662053585	-0.106523998081684	-0.00425158534198999
631	80.9874114990234	-5.2759575843811	-7.60354280471802	-0.00197886489331722	-0.00652430532500148	-0.123407058417797	-0.00197886489331722
632	80.9874114990234	-5.92530632019043	-7.6684775352478	-0.00944637414067984	0.0022419011220336	-0.0724331885576248	0.00159255252219737
633	80.3380584716797	-5.60063171386719	-7.60354280471802	-0.00522560812532902	0.0103587592020631	-0.0386670641601086	-0.0117190945893526
634	80.3380584716797	-5.92530632019043	-7.6684775352478	-0.00425158534198999	0.0106834331527352	-0.0247060675173998	-0.00782300252467394
635	80.9874114990234	-5.92530632019043	-7.21393346786499	0.00191722682211548	0.00191722682211548	0.00483929552137852	-0.0130177913233638
636	80.9874114990234	-6.89932918548584	-6.82432460784912	0.000293855206109583	0.011982130818069	0.0314625911414623	-0.000355493422830477
637	79.6887130737305	-4.95128345489502	-7.86328220367432	-0.00295288790948689	0.0165275707840919	0.0567871853709221	-0.00327756232582033
638	82.2861099243164	-6.57465505599976	-7.60354280471802	-0.00652430532500148	0.0230210572481155	0.0626313239336014	0.00354059832170606
639	80.9874114990234	-5.92530632019043	-7.60354280471802	0.00451462110504508	0.00906006153672934	0.0700988322496414	0.00321592413820326
640	79.6887130737305	-6.57465505599976	-7.34380340576172	0.00289124972186983	0.00841071270406246	0.0606832765042782	0.000293855206109583
641	82.2861099243164	-5.92530632019043	-7.21393346786499	0.00354059832170606	0.00938473641872406	0.0249691028147936	-3.08191010844894e-05
642	80.9874114990234	-5.92530632019043	-7.27886867523193	0.00581331877037883	0.0207483377307653	-0.0896409302949905	-0.00165419070981443
643	82.2861099243164	-5.92530632019043	-7.73341274261475	0.00646266713738441	0.0226963832974434	-0.0565241500735283	0.00776136433705688
644	81.6367568969727	-5.92530632019043	-7.73341274261475	0.00548864435404539	0.0149041991680861	-0.0221086721867323	0.00548864435404539
645	80.9874114990234	-4.30193471908569	-7.86328220367432	0.00776136433705688	0.0142548503354192	-0.0133424662053585	0.00321592413820326
646	80.3380584716797	-4.30193471908569	-7.6684775352478	-0.00197886489331722	0.0022419011220336	0.012956153601408	0.00613799272105098
647	82.2861099243164	-4.95128345489502	-7.27886867523193	-3.08191010844894e-05	-0.00392691092565656	0.0239950809627771	0.00646266713738441
648	81.6367568969727	-4.62660884857178	-7.14899873733521	-0.00165419070981443	-0.00132951640989631	0.0334106348454952	0.00126787810586393
649	80.9874114990234	-4.30193471908569	-7.79834747314453	0.000293855206109583	0.0022419011220336	0.0330859608948231	-0.00587495695799589
650	79.6887130737305	-3.65258598327637	-7.6684775352478	-0.000355493422830477	-0.00522560812532902	0.0480209775269032	-0.0123684434220195
651	82.2861099243164	-5.2759575843811	-7.34380340576172	-0.00490093370899558	-0.0026282137259841	0.040228795260191	-0.00555028254166245
652	81.6367568969727	-4.62660884857178	-7.6684775352478	-0.0113944197073579	-0.0221086721867323	0.0496443510055542	-0.00847235135734081
653	80.9874114990234	-4.95128345489502	-7.08406400680542	0.00418994715437293	-0.0152905117720366	0.012956153601408	-0.00392691092565656
654	81.6367568969727	-4.95128345489502	-7.4087381362915	0.00321592413820326	-0.0152905117720366	-0.0188619289547205	-0.0117190945893526
655	78.3900146484375	-4.62660884857178	-7.4087381362915	-0.00165419070981443	0.00321592413820326	-0.0191866029053926	-0.0026282137259841
656	79.0393676757813	-3.65258598327637	-7.6684775352478	0.000293855206109583	0.00873538758605719	-0.0188619289547205	-0.0182125810533762
657	79.6887130737305	-4.30193471908569	-7.4087381362915	-0.00847235135734081	0.0181509424000978	-0.0542514286935329	0.00354059832170606
658	79.0393676757813	-3.65258598327637	-7.27886867523193	-0.0100957229733467	0.0295145437121391	-0.0662643760442734	-0.00587495695799589
659	79.6887130737305	-3.97726035118103	-7.21393346786499	-0.00295288790948689	0.0363327041268349	-0.0428878292441368	0.00743668992072344
660	78.3900146484375	-3.3279116153717	-7.6684775352478	-0.0110697457566857	0.0243197549134493	-0.0162645354866982	0.000618529506027699
661	77.0913162231445	-3.65258598327637	-7.4087381362915	-0.00814767740666866	0.0285405199974775	-0.0208099745213985	0.000943203864153475
662	77.7406692504883	-4.30193471908569	-7.53860807418823	-0.0126931173726916	0.0249691028147936	-0.00944637414067984	0.00418994715437293
663	77.0913162231445	-4.30193471908569	-7.27886867523193	-0.0136671401560307	0.0249691028147936	0.0262678004801273	0.00613799272105098
664	78.3900146484375	-3.3279116153717	-7.6684775352478	-0.00295288790948689	0.0113327819854021	0.0386054255068302	0.00970941036939621
665	76.4419708251953	-3.00323748588562	-7.34380340576172	-0.0026282137259841	-0.00197886489331722	0.0730208978056908	0.000293855206109583
666	79.0393676757813	-3.97726035118103	-7.4087381362915	-0.00782300252467394	-0.00847235135734081	0.0730208978056908	0.000943203864153475
667	78.3900146484375	-3.65258598327637	-7.6684775352478	-0.0100957229733467	-0.0191866029053926	0.0655533894896507	0.00483929552137852
668	77.7406692504883	-3.00323748588562	-7.79834747314453	-0.0100957229733467	-0.0120437685400248	0.0551638156175613	-0.00782300252467394
669	79.6887130737305	-4.30193471908569	-7.14899873733521	0.00516396993771195	-0.00684897974133492	0.0301638916134834	-0.00652430532500148
670	77.7406692504883	-3.00323748588562	-7.4087381362915	0.000293855206109583	-0.00847235135734081	-0.00652430532500148	-0.00717365415766835
671	77.7406692504883	-2.35388875007629	-7.34380340576172	-0.000355493422830477	-0.00587495695799589	-0.0263294391334057	-0.00457625929266214
672	79.6887130737305	-3.97726035118103	-7.79834747314453	-0.0026282137259841	-0.00295288790948689	-0.0282774847000837	-0.0120437685400248
673	79.6887130737305	-3.65258598327637	-7.73341274261475	-0.00749832857400179	0.000618529506027699	-0.0282774847000837	-0.000680167751852423
674	79.0393676757813	-3.3279116153717	-7.21393346786499	0.00418994715437293	-0.00392691092565656	0.0162028968334198	-0.00490093370899558
675	79.0393676757813	-2.67856311798096	-7.53860807418823	0.00126787810586393	0.00191722682211548	0.041852168738842	-0.0107450718060136
676	80.3380584716797	-4.30193471908569	-7.34380340576172	-0.00847235135734081	0.00289124972186983	0.0428261905908585	-0.00197886489331722
677	79.6887130737305	-3.65258598327637	-7.34380340576172	-0.00749832857400179	-0.00944637414067984	0.0239950809627771	-0.00879702530801296
678	79.6887130737305	-3.00323748588562	-7.6684775352478	-0.00749832857400179	-0.00457625929266214	-0.0169138833880424	0.00483929552137852
679	81.6367568969727	-3.65258598327637	-7.27886867523193	0.0022419011220336	-0.00652430532500148	-0.0221086721867323	-0.0026282137259841
680	80.9874114990234	-4.30193471908569	-7.4087381362915	-0.00847235135734081	-0.0107450718060136	0.00289124972186983	0.00678734155371785
681	79.0393676757813	-3.3279116153717	-7.60354280471802	-0.00717365415766835	-0.00587495695799589	0.00418994715437293	0.00581331877037883
682	79.6887130737305	-3.00323748588562	-7.21393346786499	0.00191722682211548	0.00126787810586393	0.00126787810586393	0.00906006153672934
683	80.3380584716797	-3.65258598327637	-7.73341274261475	-0.00132951640989631	-0.00295288790948689	-0.0341216214001179	0.00289124972186983
684	80.3380584716797	-3.65258598327637	-7.73341274261475	0.00256657530553639	0.00386527273803949	-0.0328229255974293	0.00808603875339031
685	80.3380584716797	-4.62660884857178	-7.4087381362915	0.00711201597005129	-0.0110697457566857	-0.0299008563160896	0.00354059832170606
686	79.6887130737305	-4.30193471908569	-7.47367286682129	0.00451462110504508	-0.00522560812532902	-0.0159398596733809	-0.00165419070981443
687	80.9874114990234	-3.3279116153717	-7.47367286682129	0.00938473641872406	-0.0240567177534103	0.0249691028147936	0.0022419011220336
688	79.0393676757813	-3.65258598327637	-7.47367286682129	0.0126314787194133	-0.0149658378213644	0.0145795252174139	-0.0026282137259841
689	81.6367568969727	-4.62660884857178	-7.53860807418823	0.00646266713738441	-0.00132951640989631	-3.08191010844894e-05	-0.00782300252467394
690	81.6367568969727	-4.30193471908569	-7.6684775352478	0.00743668992072344	0.00191722682211548	-0.043212503194809	-0.0107450718060136
691	80.9874114990234	-3.65258598327637	-8.18795680999756	0.00646266713738441	-0.00230353930965066	-0.00814767740666866	-0.00977104809135199
692	79.6887130737305	-3.3279116153717	-8.05808639526367	0.00321592413820326	-0.0256800893694162	0.0522417463362217	-0.0139918150380254
693	80.3380584716797	-3.65258598327637	-7.60354280471802	-0.0026282137259841	-0.0279528107494116	0.0480209775269032	-0.00717365415766835
694	79.6887130737305	-2.67856311798096	-7.73341274261475	-0.000680167751852423	-0.0243813935667276	0.0587352328002453	-0.0123684434220195
695	81.6367568969727	-3.97726035118103	-7.79834747314453	0.00418994715437293	-0.0204853005707264	0.0548391379415989	-0.00392691092565656
696	81.6367568969727	-3.65258598327637	-7.53860807418823	0.000943203864153475	-0.0195112787187099	0.0561378374695778	-0.0130177913233638
697	79.6887130737305	-3.65258598327637	-7.9282169342041	-0.00360223650932312	-0.0143164889886975	0.0515923984348774	-0.0100957229733467
698	81.6367568969727	-4.62660884857178	-7.60354280471802	-0.00425158534198999	-0.0191866029053926	0.0386054255068302	-0.0107450718060136
699	79.6887130737305	-3.65258598327637	-7.53860807418823	0.00613799272105098	0.00354059832170606	-0.0464592464268208	-0.00587495695799589
700	82.2861099243164	-4.62660884857178	-7.53860807418823	0.00386527273803949	0.0337353087961674	-0.0889915823936462	-0.0100957229733467
701	81.6367568969727	-4.62660884857178	-7.60354280471802	-0.00132951640989631	0.0194496400654316	-0.119186297059059	0.0103587592020631
702	81.6367568969727	-4.62660884857178	-7.6684775352478	-3.08191010844894e-05	0.0236704051494598	-0.0493813157081604	0.00126787810586393
703	81.6367568969727	-4.30193471908569	-7.53860807418823	-0.00132951640989631	0.00873538758605719	-0.0169138833880424	0.000943203864153475
704	82.2861099243164	-4.95128345489502	-7.53860807418823	0.00321592413820326	-0.00782300252467394	-0.0172385573387146	0.00743668992072344
705	79.6887130737305	-3.97726035118103	-7.14899873733521	0.0223717093467712	0.00159255252219737	-0.00717365415766835	0.0113327819854021
706	80.3380584716797	-3.65258598327637	-7.47367286682129	-0.00425158534198999	0.00159255252219737	-0.0172385573387146	0.00613799272105098
707	80.9874114990234	-4.95128345489502	-7.6684775352478	0.00678734155371785	0.00321592413820326	-0.00587495695799589	0.013930176384747
708	82.2861099243164	-5.2759575843811	-7.47367286682129	0.00256657530553639	0.00354059832170606	-0.00782300252467394	0.01100810803473
709	79.6887130737305	-3.97726035118103	-7.6684775352478	-0.00100484199356288	-0.0191866029053926	0.0736702531576157	0.00711201597005129
710	81.6367568969727	-5.2759575843811	-7.14899873733521	-0.00295288790948689	-0.0315242260694504	0.0720468759536743	0.00548864435404539
711	81.6367568969727	-5.60063171386719	-7.01912927627563	-0.00132951640989631	-0.0172385573387146	0.0480209775269032	-0.00490093370899558
712	82.2861099243164	-5.2759575843811	-7.79834747314453	-3.08191010844894e-05	-0.0139918150380254	-0.0266541130840778	-0.00165419070981443
713	81.6367568969727	-5.60063171386719	-7.99315214157104	-0.0026282137259841	-0.0156151866540313	-0.115939550101757	0.00159255252219737
714	82.9354553222656	-6.24998044967651	-7.6684775352478	-3.08191010844894e-05	0.00289124972186983	-0.0932123512029648	-0.00360223650932312
715	81.6367568969727	-5.92530632019043	-7.47367286682129	0.0022419011220336	0.01100810803473	0.0197743140161037	-0.00782300252467394
716	79.6887130737305	-5.60063171386719	-7.14899873733521	-0.00425158534198999	0.0262678004801273	0.0285405199974775	-0.00327756232582033
717	80.3380584716797	-4.95128345489502	-7.6684775352478	-0.00555028254166245	0.0282158460468054	0.0538651160895824	0.00418994715437293
718	79.6887130737305	-5.92530632019043	-7.6684775352478	-0.00230353930965066	0.0330859608948231	0.045423585921526	0.0106834331527352
719	80.9874114990234	-5.92530632019043	-7.79834747314453	-0.00100484199356288	0.0269171483814716	0.0704235062003136	0.00451462110504508
720	79.0393676757813	-5.2759575843811	-7.47367286682129	-0.00100484199356288	0.0269171483814716	0.0613326244056225	0.00126787810586393
721	79.6887130737305	-5.2759575843811	-7.47367286682129	-0.00522560812532902	0.0217223595827818	0.0645793676376343	-0.00132951640989631
722	80.3380584716797	-5.2759575843811	-7.21393346786499	-0.00165419070981443	0.0200989879667759	0.0288651939481497	0.00418994715437293
723	80.9874114990234	-5.60063171386719	-7.9282169342041	-0.0026282137259841	0.0200989879667759	-0.0831474438309669	0.000943203864153475
724	79.6887130737305	-5.2759575843811	-7.79834747314453	-0.000680167751852423	0.0116574559360743	-0.157822534441948	0.0132808275520802
725	80.3380584716797	-5.2759575843811	-7.86328220367432	0.000943203864153475	-0.0117190945893526	-0.124056406319141	0.0022419011220336
726	81.6367568969727	-6.24998044967651	-7.53860807418823	-0.00230353930965066	-0.00360223650932312	-0.0860695168375969	0.00289124972186983
727	80.9874114990234	-5.92530632019043	-7.08406400680542	-0.00165419070981443	-0.00814767740666866	-0.063342310488224	0.00386527273803949
728	80.3380584716797	-4.62660884857178	-7.47367286682129	0.000293855206109583	-0.00652430532500148	-0.0156151866540313	0.00191722682211548
729	82.9354553222656	-5.60063171386719	-7.6684775352478	0.0022419011220336	-0.00197886489331722	0.013930176384747	-0.00100484199356288
730	79.0393676757813	-4.95128345489502	-7.6684775352478	0.00516396993771195	-0.00197886489331722	0.0200989879667759	-0.00295288790948689
731	79.6887130737305	-5.60063171386719	-7.4087381362915	0.00191722682211548	-0.00587495695799589	0.0288651939481497	-0.00522560812532902
732	79.6887130737305	-4.95128345489502	-7.53860807418823	-0.00684897974133492	-0.0026282137259841	0.0324366129934788	-0.00132951640989631
733	82.2861099243164	-5.2759575843811	-7.14899873733521	-0.0104203969240189	0.00126787810586393	0.0340599827468395	-0.00230353930965066
734	80.3380584716797	-4.62660884857178	-7.60354280471802	-0.000355493422830477	-0.0162645354866982	0.0554884895682335	-0.00165419070981443
735	80.3380584716797	-4.30193471908569	-7.9282169342041	0.00159255252219737	-0.00717365415766835	0.0606832765042782	-0.00327756232582033
736	77.7406692504883	-3.3279116153717	-7.73341274261475	0.000618529506027699	0.00354059832170606	0.00289124972186983	0.000943203864153475
737	81.6367568969727	-4.95128345489502	-7.34380340576172	0.00483929552137852	0.01847561635077	-0.122108362615108	0.00354059832170606
738	80.3380584716797	-3.3279116153717	-7.47367286682129	0.00191722682211548	0.0223717093467712	-0.135095342993736	0.0022419011220336
739	80.9874114990234	-4.62660884857178	-6.95419406890869	0.00126787810586393	0.0165275707840919	-0.0409397818148136	0.0158782228827477
740	80.9874114990234	-4.62660884857178	-7.53860807418823	0.0162028968334198	0.00808603875339031	0.0343846566975117	0.0132808275520802
741	80.9874114990234	-3.65258598327637	-7.53860807418823	-0.0026282137259841	-0.00230353930965066	0.0928260311484337	0.00354059832170606
742	79.0393676757813	-3.3279116153717	-7.53860807418823	0.00191722682211548	0.00613799272105098	0.105163656175137	0.0132808275520802
743	78.3900146484375	-3.3279116153717	-7.47367286682129	0.00354059832170606	0.0022419011220336	0.0853585228323936	0.0301638916134834
744	79.0393676757813	-3.97726035118103	-7.01912927627563	0.000943203864153475	0.000943203864153475	0.0399041213095188	-0.00100484199356288
745	77.7406692504883	-3.97726035118103	-7.21393346786499	0.00191722682211548	0.0103587592020631	-0.0565241500735283	0.00776136433705688
746	77.0913162231445	-3.00323748588562	-7.9282169342041	-0.00684897974133492	0.00743668992072344	-0.114316180348396	0.00321592413820326
747	75.7926177978516	-3.3279116153717	-7.99315214157104	-0.00165419070981443	-0.00619963090866804	-0.0613942667841911	0.0132808275520802
748	77.7406692504883	-3.65258598327637	-7.6684775352478	-0.0113944197073579	-0.00522560812532902	-0.0107450718060136	0.000943203864153475
749	79.0393676757813	-4.30193471908569	-7.14899873733521	0.0022419011220336	-0.00425158534198999	-0.00132951640989631	-0.00100484199356288
750	79.0393676757813	-3.97726035118103	-7.21393346786499	0.00126787810586393	-0.00197886489331722	-0.0454852245748043	-0.00619963090866804
751	77.7406692504883	-3.00323748588562	-7.6684775352478	-0.00295288790948689	-0.00684897974133492	-0.00879702530801296	-0.00684897974133492
752	78.3900146484375	-3.00323748588562	-7.79834747314453	-0.00977104809135199	-0.0026282137259841	0.0126314787194133	0.00191722682211548
753	77.7406692504883	-3.00323748588562	-7.9282169342041	-0.00457625929266214	-0.00327756232582033	-0.00295288790948689	0.0022419011220336
754	80.3380584716797	-2.35388875007629	-7.79834747314453	0.000293855206109583	-0.00197886489331722	0.00646266713738441	-0.00522560812532902
755	79.0393676757813	-2.02921438217163	-7.73341274261475	0.00126787810586393	0.00159255252219737	0.0142548503354192	-0.00230353930965066
756	80.9874114990234	-3.65258598327637	-7.34380340576172	-0.00814767740666866	0.0106834331527352	0.01100810803473	-0.00457625929266214
757	78.3900146484375	-2.02921438217163	-7.86328220367432	-0.00749832857400179	0.0123068047687411	0.000618529506027699	0.00418994715437293
758	80.9874114990234	-3.65258598327637	-7.47367286682129	-0.00684897974133492	0.0178262684494257	0.000943203864153475	-0.000355493422830477
759	79.0393676757813	-2.02921438217163	-7.53860807418823	-0.00425158534198999	0.0178262684494257	0.00743668992072344	0.00873538758605719
760	79.0393676757813	-3.3279116153717	-7.27886867523193	0.00678734155371785	0.00191722682211548	-0.00717365415766835	-0.00132951640989631
761	80.9874114990234	-3.00323748588562	-7.47367286682129	0.00191722682211548	0.00743668992072344	-0.0393164120614529	0.00516396993771195
762	80.9874114990234	-3.65258598327637	-7.47367286682129	0.00354059832170606	0.0113327819854021	-0.0675630792975426	0.00808603875339031
763	80.9874114990234	-3.3279116153717	-7.79834747314453	-0.00555028254166245	0.0123068047687411	-0.0584721975028515	0.0145795252174139
764	79.0393676757813	-3.3279116153717	-7.27886867523193	-0.0113944197073579	0.00191722682211548	-0.050680011510849	0.00126787810586393
765	79.0393676757813	-1.70454013347626	-7.73341274261475	0.0103587592020631	-0.00100484199356288	0.00841071270406246	0.00321592413820326
766	80.9874114990234	-3.3279116153717	-7.4087381362915	0.000618529506027699	0.00678734155371785	0.0178262684494257	-0.00165419070981443
767	80.3380584716797	-3.3279116153717	-7.73341274261475	-0.00555028254166245	0.00548864435404539	0.0217223595827818	0.00938473641872406
768	80.3380584716797	-3.00323748588562	-7.34380340576172	0.00613799272105098	0.00906006153672934	0.0298392176628113	-0.00295288790948689
769	79.6887130737305	-2.02921438217163	-7.27886867523193	0.00613799272105098	0.00678734155371785	0.00581331877037883	-0.00684897974133492
770	79.6887130737305	-3.00323748588562	-7.53860807418823	0.00386527273803949	0.00743668992072344	0.0181509424000978	-0.00944637414067984
771	80.3380584716797	-3.00323748588562	-7.73341274261475	-0.000680167751852423	0.0132808275520802	0.00970941036939621	-0.0143164889886975
772	79.6887130737305	-2.35388875007629	-8.05808639526367	0.00191722682211548	0.00256657530553639	0.0545144639909267	-0.0026282137259841
773	79.0393676757813	-1.70454013347626	-7.79834747314453	-0.00230353930965066	-0.00392691092565656	0.0749689489603043	-0.00197886489331722
774	79.6887130737305	-2.35388875007629	-7.73341274261475	-0.000355493422830477	-0.00684897974133492	0.0889299437403679	-0.00684897974133492
775	80.9874114990234	-3.00323748588562	-7.73341274261475	0.0165275707840919	-0.0133424662053585	0.0847091749310493	-0.00555028254166245
776	79.0393676757813	-3.00323748588562	-7.6684775352478	0.000618529506027699	0.00613799272105098	0.0821117833256721	-0.00587495695799589
777	79.6887130737305	-1.70454013347626	-7.79834747314453	-0.00619963090866804	0.0022419011220336	0.0509430468082428	-3.08191010844894e-05
778	79.0393676757813	-1.70454013347626	-7.6684775352478	-0.00782300252467394	0.00548864435404539	0.0136055024340749	0.000293855206109583
779	80.9874114990234	-3.3279116153717	-7.34380340576172	-0.00457625929266214	-0.00197886489331722	-0.0240567177534103	0.0103587592020631
780	78.3900146484375	-2.02921438217163	-7.86328220367432	0.00126787810586393	-3.08191010844894e-05	-0.077952653169632	0.000618529506027699
781	79.6887130737305	-2.02921438217163	-7.9282169342041	-0.00749832857400179	0.01847561635077	-0.185419857501984	-0.000355493422830477
782	78.3900146484375	-1.70454013347626	-7.99315214157104	-0.00879702530801296	0.0142548503354192	-0.226004153490067	0.0123068047687411
783	79.0393676757813	-2.35388875007629	-7.53860807418823	-0.00782300252467394	0.0136055024340749	-0.110744759440422	0.011982130818069
784	78.3900146484375	-1.70454013347626	-7.53860807418823	-0.00555028254166245	-0.00555028254166245	-0.0552254542708397	0.0181509424000978
785	79.6887130737305	-3.00323748588562	-7.27886867523193	-0.00457625929266214	-0.0149658378213644	-0.017887907102704	0.00581331877037883
786	79.6887130737305	-3.3279116153717	-7.47367286682129	0.00191722682211548	-0.0152905117720366	-0.00912170019000769	0.00321592413820326
787	79.6887130737305	-3.3279116153717	-7.60354280471802	-0.00619963090866804	-0.0286021586507559	0.00906006153672934	0.00159255252219737
788	78.3900146484375	-2.67856311798096	-7.73341274261475	-0.00555028254166245	-0.0204853005707264	0.0220470335334539	-0.00425158534198999
789	80.3380584716797	-2.67856311798096	-7.79834747314453	0.00711201597005129	-0.0308748781681061	0.0272418223321438	-0.00944637414067984
790	78.3900146484375	-2.67856311798096	-7.79834747314453	0.000943203864153475	-0.0266541130840778	0.0340599827468395	-0.0110697457566857
791	79.6887130737305	-3.97726035118103	-6.95419406890869	0.000618529506027699	-0.0191866029053926	0.0382807515561581	-0.0126931173726916
792	79.6887130737305	-4.30193471908569	-7.86328220367432	-0.00684897974133492	-0.0279528107494116	0.0386054255068302	-3.08191010844894e-05
793	78.3900146484375	-3.65258598327637	-7.99315214157104	-0.00100484199356288	-0.0324982516467571	0.0480209775269032	-0.00490093370899558
794	77.7406692504883	-3.65258598327637	-7.86328220367432	0.00354059832170606	-0.0324982516467571	0.0554884895682335	-0.00717365415766835
795	79.6887130737305	-4.30193471908569	-7.4087381362915	0.011982130818069	-0.0243813935667276	0.0502936989068985	-0.0146411629393697
796	80.3380584716797	-4.62660884857178	-7.21393346786499	-0.00360223650932312	-0.00360223650932312	0.0278911720961332	-0.0104203969240189
797	77.7406692504883	-3.65258598327637	-7.53860807418823	0.000943203864153475	-0.0110697457566857	0.0288651939481497	-0.00717365415766835
798	79.0393676757813	-3.65258598327637	-7.73341274261475	0.00906006153672934	-0.00782300252467394	0.0233457311987877	0.00289124972186983
799	77.7406692504883	-3.65258598327637	-7.79834747314453	0.00906006153672934	-0.0253554154187441	0.0295145437121391	0.00354059832170606
800	80.3380584716797	-4.95128345489502	-7.34380340576172	0.00418994715437293	-0.0227580219507217	0.0431508645415306	0.0022419011220336
801	79.6887130737305	-4.30193471908569	-7.27886867523193	-0.000680167751852423	-0.0172385573387146	0.0408781431615353	0.00548864435404539
802	79.6887130737305	-4.30193471908569	-7.21393346786499	-0.00425158534198999	0.0158782228827477	0.0145795252174139	0.00321592413820326
803	79.6887130737305	-3.97726035118103	-7.08406400680542	-0.00425158534198999	0.0246444288641214	0.00776136433705688	0.00483929552137852
804	78.3900146484375	-3.00323748588562	-7.79834747314453	-3.08191010844894e-05	0.0314625911414623	-0.0354203209280968	0.00581331877037883
805	79.0393676757813	-2.35388875007629	-7.6684775352478	0.00126787810586393	0.0392547734081745	-0.0198359526693821	0.00841071270406246
806	80.9874114990234	-3.65258598327637	-7.34380340576172	-0.00847235135734081	0.0532157681882381	-0.0253554154187441	0.000618529506027699
807	77.7406692504883	-3.00323748588562	-7.34380340576172	-0.0117190945893526	0.0425015166401863	-0.0302255302667618	0.000618529506027699
808	79.0393676757813	-3.00323748588562	-6.88925933837891	-0.00912170019000769	0.0230210572481155	-0.0435371771454811	-0.00295288790948689
809	80.3380584716797	-3.65258598327637	-7.21393346786499	-0.000355493422830477	0.020423661917448	-0.0662643760442734	-0.0159398596733809
810	78.3900146484375	-2.67856311798096	-7.6684775352478	0.00126787810586393	0.00970941036939621	-0.085420161485672	-0.0130177913233638
811	79.6887130737305	-3.65258598327637	-7.27886867523193	0.00159255252219737	0.0145795252174139	-0.0474332682788372	-0.00912170019000769
812	77.7406692504883	-3.97726035118103	-7.34380340576172	-3.08191010844894e-05	-0.00652430532500148	-0.00555028254166245	-0.00457625929266214
813	78.3900146484375	-3.97726035118103	-7.47367286682129	-0.00619963090866804	-0.0292515084147453	0.0226963832974434	-0.0152905117720366
814	77.7406692504883	-3.97726035118103	-7.4087381362915	-0.00392691092565656	-0.0217839982360601	0.0330859608948231	-0.00555028254166245
815	77.7406692504883	-3.65258598327637	-7.4087381362915	-0.000355493422830477	-0.0324982516467571	0.0512677207589149	-0.00977104809135199
816	77.7406692504883	-3.97726035118103	-7.53860807418823	-0.00327756232582033	-0.023407369852066	0.0554884895682335	-0.00814767740666866
817	76.4419708251953	-3.00323748588562	-7.73341274261475	-0.0123684434220195	-0.0123684434220195	0.0671767666935921	-0.000680167751852423
818	77.7406692504883	-3.00323748588562	-7.6684775352478	-0.0104203969240189	-0.00457625929266214	0.0574365332722664	0.00354059832170606
819	75.7926177978516	-3.00323748588562	-7.60354280471802	-0.00230353930965066	-0.00555028254166245	0.0558131635189056	0.00711201597005129
820	76.4419708251953	-4.30193471908569	-7.01912927627563	-0.000680167751852423	-0.00360223650932312	0.0606832765042782	0.00808603875339031
821	78.3900146484375	-4.95128345489502	-7.21393346786499	-0.00132951640989631	0.0200989879667759	0.00581331877037883	0.00776136433705688
822	77.7406692504883	-4.30193471908569	-7.47367286682129	-0.00587495695799589	0.0314625911414623	0.00841071270406246	0.0123068047687411
823	78.3900146484375	-3.65258598327637	-7.53860807418823	-0.00197886489331722	0.0347093306481838	-0.00425158534198999	0.00841071270406246
824	75.7926177978516	-3.3279116153717	-7.6684775352478	-0.00912170019000769	0.0321119390428066	-0.107173345983028	0.00354059832170606
825	79.6887130737305	-4.62660884857178	-7.47367286682129	-0.0026282137259841	0.0259431265294552	-0.0974331125617027	0.00451462110504508
826	78.3900146484375	-4.30193471908569	-7.08406400680542	-0.00522560812532902	0.031137915328145	-0.0539267547428608	0.00516396993771195
827	79.0393676757813	-3.65258598327637	-7.73341274261475	-0.000680167751852423	0.020423661917448	-0.0152905117720366	0.00581331877037883
828	77.7406692504883	-3.3279116153717	-7.73341274261475	0.00451462110504508	-0.00165419070981443	-0.017887907102704	-0.0026282137259841
829	80.3380584716797	-4.62660884857178	-7.53860807418823	-0.00132951640989631	-0.0107450718060136	-0.0243813935667276	-0.0152905117720366
830	78.3900146484375	-3.00323748588562	-7.60354280471802	0.00321592413820326	-0.0136671401560307	0.012956153601408	-0.0146411629393697
831	79.0393676757813	-4.30193471908569	-7.14899873733521	-0.00587495695799589	-0.00977104809135199	0.041852168738842	-0.00944637414067984
832	80.3380584716797	-4.30193471908569	-7.08406400680542	0.00581331877037883	-0.0253554154187441	0.0483456552028656	-0.00392691092565656
833	80.3380584716797	-4.95128345489502	-7.47367286682129	0.00126787810586393	-0.028926832601428	0.0480209775269032	-0.00619963090866804
834	80.3380584716797	-5.2759575843811	-7.60354280471802	-0.000680167751852423	-0.0266541130840778	0.0463976077735424	-0.0165892094373703
835	80.3380584716797	-5.2759575843811	-7.34380340576172	0.00646266713738441	-0.0201606266200542	0.0515923984348774	0.000293855206109583
836	79.0393676757813	-3.97726035118103	-7.53860807418823	0.000293855206109583	-0.0139918150380254	0.0571118593215942	-0.00619963090866804
837	78.3900146484375	-4.30193471908569	-7.4087381362915	0.00354059832170606	-0.0110697457566857	0.0340599827468395	-0.000680167751852423
838	79.6887130737305	-5.60063171386719	-7.27886867523193	-0.0026282137259841	-0.0123684434220195	-0.00132951640989631	-0.00197886489331722
839	79.0393676757813	-4.30193471908569	-7.79834747314453	0.000293855206109583	-0.00197886489331722	-0.0753552615642548	0.00678734155371785
840	79.0393676757813	-4.30193471908569	-7.99315214157104	0.000943203864153475	0.000943203864153475	-0.0883422344923019	0.00289124972186983
841	79.0393676757813	-5.60063171386719	-7.73341274261475	-0.00360223650932312	0.00548864435404539	-0.0708098188042641	0.0106834331527352
842	79.0393676757813	-4.95128345489502	-7.53860807418823	0.00678734155371785	0.00678734155371785	-0.048407293856144	0.0103587592020631
843	78.3900146484375	-4.62660884857178	-7.47367286682129	0.00581331877037883	0.00776136433705688	-0.021459324285388	0.00808603875339031
844	79.0393676757813	-4.62660884857178	-7.60354280471802	0.00743668992072344	0.0123068047687411	-0.0195112787187099	-0.00197886489331722
845	80.3380584716797	-5.92530632019043	-7.73341274261475	0.0162028968334198	-0.00457625929266214	-0.0165892094373703	0.00873538758605719
846	79.6887130737305	-6.57465505599976	-7.73341274261475	0.00126787810586393	0.000618529506027699	-0.0182125810533762	0.00808603875339031
847	79.0393676757813	-4.95128345489502	-7.86328220367432	0.00808603875339031	0.00289124972186983	-0.00327756232582033	0.00970941036939621
848	79.6887130737305	-5.2759575843811	-7.79834747314453	0.00483929552137852	-0.0107450718060136	-0.00230353930965066	-0.00717365415766835
849	80.3380584716797	-5.60063171386719	-6.69445466995239	0.020423661917448	-0.0100957229733467	0.0152288740500808	-0.00425158534198999
850	79.6887130737305	-4.95128345489502	-7.73341274261475	0.0158782228827477	-0.00522560812532902	0.0356833562254906	-0.00165419070981443
851	78.3900146484375	-4.62660884857178	-7.99315214157104	-0.00782300252467394	-0.00490093370899558	0.0392547734081745	0.00548864435404539
852	80.3380584716797	-5.92530632019043	-7.60354280471802	-0.00295288790948689	-0.0188619289547205	0.060358602553606	-0.00100484199356288
853	80.3380584716797	-5.92530632019043	-7.53860807418823	0.0100340843200684	-0.0169138833880424	0.0399041213095188	0.00126787810586393
854	80.3380584716797	-6.24998044967651	-7.27886867523193	-3.08191010844894e-05	-0.00392691092565656	-0.0165892094373703	-0.00457625929266214
855	80.9874114990234	-5.92530632019043	-7.08406400680542	-0.00132951640989631	0.00191722682211548	-0.0305502042174339	-0.0026282137259841
856	79.0393676757813	-5.60063171386719	-7.60354280471802	0.000618529506027699	0.00841071270406246	-0.00490093370899558	-0.00490093370899558
857	78.3900146484375	-4.95128345489502	-7.99315214157104	-0.0104203969240189	0.0149041991680861	-0.00392691092565656	-0.0026282137259841
858	80.3380584716797	-5.92530632019043	-7.6684775352478	-0.0104203969240189	0.00516396993771195	-0.0376930385828018	0.00711201597005129
859	79.6887130737305	-5.2759575843811	-7.86328220367432	-0.00944637414067984	-3.08191010844894e-05	-0.0571734979748726	0.00386527273803949
860	78.3900146484375	-4.62660884857178	-7.60354280471802	-0.00619963090866804	-0.00847235135734081	0.0136055024340749	0.00646266713738441
861	79.0393676757813	-4.62660884857178	-7.08406400680542	-0.00197886489331722	-0.0191866029053926	0.0379560738801956	-0.00457625929266214
862	79.0393676757813	-5.2759575843811	-7.79834747314453	-0.0126931173726916	0.00191722682211548	0.0441248863935471	0.012956153601408
863	79.0393676757813	-5.2759575843811	-7.9282169342041	-0.00360223650932312	0.00873538758605719	0.0373067259788513	0.00646266713738441
864	78.3900146484375	-4.95128345489502	-7.99315214157104	0.000943203864153475	0.00873538758605719	0.029189869761467	0.00646266713738441
865	80.3380584716797	-6.24998044967651	-7.34380340576172	-0.00490093370899558	0.011982130818069	0.0408781431615353	0.0022419011220336
866	79.6887130737305	-5.92530632019043	-7.21393346786499	0.000943203864153475	0.0126314787194133	0.0415274947881699	0.00776136433705688
867	79.6887130737305	-4.95128345489502	-7.47367286682129	-0.00490093370899558	0.0100340843200684	0.0457482598721981	0.011982130818069
868	79.6887130737305	-5.2759575843811	-7.86328220367432	-0.00295288790948689	0.0207483377307653	0.0324366129934788	0.00159255252219737
869	79.6887130737305	-5.2759575843811	-7.6684775352478	0.00418994715437293	0.0194496400654316	-0.0782773271203041	-0.00977104809135199
870	80.3380584716797	-5.92530632019043	-7.34380340576172	0.00159255252219737	0.0230210572481155	-0.194510743021965	-0.00392691092565656
871	81.6367568969727	-5.92530632019043	-7.6684775352478	0.000943203864153475	0.0239950809627771	-0.0883422344923019	-0.0100957229733467
872	79.0393676757813	-4.62660884857178	-7.47367286682129	-0.00132951640989631	-0.00230353930965066	0.0223717093467712	-0.00749832857400179
873	79.6887130737305	-5.60063171386719	-7.34380340576172	-0.00360223650932312	-0.0123684434220195	0.0486703291535378	-0.00782300252467394
874	79.0393676757813	-4.95128345489502	-7.9282169342041	0.00126787810586393	-0.0120437685400248	0.0726962238550186	-3.08191010844894e-05
875	80.9874114990234	-6.57465505599976	-7.4087381362915	0.00743668992072344	-0.017887907102704	0.0697741582989693	-0.00197886489331722
876	80.3380584716797	-5.92530632019043	-7.34380340576172	-3.08191010844894e-05	-0.0143164889886975	0.0480209775269032	-0.00490093370899558
877	78.3900146484375	-5.2759575843811	-7.47367286682129	-0.000680167751852423	-0.00197886489331722	-0.0276281367987394	0.000943203864153475
878	79.6887130737305	-6.24998044967651	-7.4087381362915	-0.00132951640989631	0.00159255252219737	-0.0578228458762169	-3.08191010844894e-05
879	78.3900146484375	-4.95128345489502	-7.79834747314453	0.00841071270406246	0.00678734155371785	-0.0747059136629105	0.00841071270406246
880	77.7406692504883	-5.60063171386719	-7.53860807418823	0.000293855206109583	0.0145795252174139	-0.0328229255974293	0.00321592413820326
881	80.3380584716797	-5.2759575843811	-7.27886867523193	0.000618529506027699	0.0321119390428066	-0.0529527328908443	0.00516396993771195
882	80.3380584716797	-5.2759575843811	-7.34380340576172	-0.00457625929266214	0.0470469556748867	-0.142887517809868	0.00418994715437293
883	79.0393676757813	-4.95128345489502	-7.47367286682129	-0.00425158534198999	0.0408781431615353	-0.102303229272366	0.0175015944987535
884	80.3380584716797	-4.95128345489502	-7.14899873733521	-3.08191010844894e-05	0.0243197549134493	-0.0412644557654858	0.0142548503354192
885	77.0913162231445	-3.97726035118103	-7.47367286682129	-0.00912170019000769	0.0165275707840919	-0.0165892094373703	0.00289124972186983
886	78.3900146484375	-3.3279116153717	-7.9282169342041	-0.0104203969240189	-0.00847235135734081	0.00581331877037883	0.0116574559360743
887	79.6887130737305	-4.30193471908569	-7.47367286682129	-0.0130177913233638	-0.00165419070981443	0.0152288740500808	-0.00230353930965066
888	79.6887130737305	-4.62660884857178	-7.79834747314453	-0.00490093370899558	-0.00425158534198999	0.0262678004801273	-3.08191010844894e-05
889	77.0913162231445	-3.65258598327637	-7.73341274261475	-0.00132951640989631	-0.00717365415766835	0.0217223595827818	-0.0026282137259841
890	79.0393676757813	-3.65258598327637	-7.4087381362915	-0.00132951640989631	-0.0201606266200542	0.0243197549134493	-0.0104203969240189
891	79.0393676757813	-4.30193471908569	-7.60354280471802	-0.00392691092565656	-0.0185372550040483	0.0262678004801273	-0.00490093370899558
892	79.0393676757813	-4.95128345489502	-7.6684775352478	-0.00879702530801296	-0.0311995539814234	0.0265924744307995	-0.00360223650932312
893	79.0393676757813	-4.30193471908569	-7.6684775352478	-0.00360223650932312	-0.0282774847000837	0.00386527273803949	-3.08191010844894e-05
894	77.7406692504883	-4.30193471908569	-7.6684775352478	0.00451462110504508	-0.0425631552934647	-0.0552254542708397	-0.00814767740666866
895	77.0913162231445	-3.97726035118103	-7.53860807418823	0.00548864435404539	-0.0341216214001179	-0.0331475995481014	-0.00457625929266214
896	77.7406692504883	-3.3279116153717	-7.27886867523193	-0.00392691092565656	-0.0162645354866982	-0.00619963090866804	-0.00977104809135199
897	77.0913162231445	-3.97726035118103	-7.47367286682129	-0.00457625929266214	-0.0159398596733809	0.00711201597005129	-0.00490093370899558
898	75.7926177978516	-3.65258598327637	-7.86328220367432	-0.00555028254166245	0.00516396993771195	0.0243197549134493	0.00678734155371785
899	77.0913162231445	-3.97726035118103	-7.73341274261475	0.0022419011220336	-0.00619963090866804	0.0353586822748184	0.00354059832170606
900	75.7926177978516	-3.65258598327637	-7.4087381362915	0.00321592413820326	0.00386527273803949	0.0155535480007529	0.00418994715437293
901	75.7926177978516	-3.00323748588562	-7.4087381362915	-0.00619963090866804	0.0132808275520802	0.00711201597005129	0.000618529506027699
902	75.7926177978516	-3.3279116153717	-7.01912927627563	-0.0117190945893526	0.0272418223321438	-0.0373683646321297	0.0103587592020631
903	75.7926177978516	-3.65258598327637	-7.53860807418823	0.0126314787194133	0.0301638916134834	-0.0561994761228561	0.00678734155371785
904	75.1432723999023	-3.65258598327637	-7.60354280471802	-0.00782300252467394	0.0301638916134834	-0.0318489037454128	0.00386527273803949
905	76.4419708251953	-3.3279116153717	-7.86328220367432	-0.00327756232582033	0.0191249661147594	0.00776136433705688	-0.00197886489331722
906	77.7406692504883	-4.62660884857178	-7.6684775352478	0.000618529506027699	0.00873538758605719	0.0243197549134493	0.00451462110504508
907	79.0393676757813	-4.62660884857178	-7.34380340576172	-0.00814767740666866	-3.08191010844894e-05	0.0278911720961332	0.00743668992072344
908	77.0913162231445	-3.3279116153717	-7.60354280471802	-0.00749832857400179	-0.00100484199356288	0.0269171483814716	0.0022419011220336
909	79.0393676757813	-4.30193471908569	-7.73341274261475	-0.00165419070981443	0.00191722682211548	0.0175015944987535	-0.0100957229733467
910	77.7406692504883	-3.3279116153717	-7.9282169342041	-0.0113944197073579	0.00126787810586393	0.020423661917448	-0.00652430532500148
911	77.7406692504883	-3.3279116153717	-7.99315214157104	-0.0143164889886975	-0.00555028254166245	0.0415274947881699	-0.00295288790948689
912	77.0913162231445	-4.62660884857178	-7.34380340576172	-0.0136671401560307	-0.00100484199356288	0.0473716296255589	-0.00684897974133492
913	80.3380584716797	-4.62660884857178	-7.01912927627563	-0.00847235135734081	-0.00132951640989631	0.0308132413774729	-3.08191010844894e-05
914	78.3900146484375	-3.00323748588562	-7.6684775352478	-0.00717365415766835	-0.00717365415766835	-0.0143164889886975	-0.00165419070981443
915	78.3900146484375	-3.3279116153717	-7.99315214157104	-0.00912170019000769	-0.00684897974133492	-0.039641086012125	-0.00684897974133492
916	79.6887130737305	-3.97726035118103	-8.12302207946777	-0.00392691092565656	0.00126787810586393	-0.0260047651827335	-0.00165419070981443
917	80.9874114990234	-4.95128345489502	-7.60354280471802	0.00159255252219737	0.00418994715437293	-0.0221086721867323	0.00548864435404539
918	79.6887130737305	-3.97726035118103	-7.73341274261475	-0.0026282137259841	-0.00295288790948689	-0.0172385573387146	0.00386527273803949
919	79.6887130737305	-4.62660884857178	-7.47367286682129	0.000943203864153475	-0.0237320438027382	0.0188002903014421	0.0162028968334198
920	79.6887130737305	-4.30193471908569	-7.79834747314453	0.00256657530553639	-0.0237320438027382	0.0486703291535378	-0.000680167751852423
921	78.3900146484375	-3.65258598327637	-8.12302207946777	-0.000680167751852423	-0.0188619289547205	0.025618452578783	0.00256657530553639
922	77.7406692504883	-3.3279116153717	-8.05808639526367	-0.000680167751852423	-0.00717365415766835	0.029189869761467	0.00646266713738441
923	78.3900146484375	-3.65258598327637	-7.79834747314453	-0.0026282137259841	0.00776136433705688	0.0252937767654657	0.0194496400654316
924	79.0393676757813	-3.00323748588562	-7.79834747314453	-0.0026282137259841	0.00548864435404539	0.0405534692108631	0.000293855206109583
925	80.3380584716797	-4.30193471908569	-7.47367286682129	0.0022419011220336	0.00613799272105098	0.0356833562254906	0.00191722682211548
926	79.0393676757813	-3.97726035118103	-7.73341274261475	-0.00197886489331722	0.00191722682211548	0.0447742342948914	-0.00457625929266214
927	78.3900146484375	-3.3279116153717	-8.05808639526367	0.00289124972186983	0.0155535480007529	0.0123068047687411	0.00516396993771195
928	80.3380584716797	-4.95128345489502	-7.53860807418823	-0.00522560812532902	0.0113327819854021	-0.00392691092565656	-0.00132951640989631
929	78.3900146484375	-3.00323748588562	-7.99315214157104	0.00386527273803949	0.0103587592020631	-0.0224333461374044	-0.00847235135734081
930	80.9874114990234	-4.95128345489502	-7.4087381362915	0.00483929552137852	0.00776136433705688	-0.0630176365375519	-0.0117190945893526
931	80.3380584716797	-3.97726035118103	-7.86328220367432	0.0022419011220336	-0.00100484199356288	-0.0581475235521793	-0.00879702530801296
932	78.3900146484375	-3.65258598327637	-7.47367286682129	0.00159255252219737	-0.0126931173726916	-0.0370436906814575	-0.00944637414067984
933	77.7406692504883	-3.65258598327637	-7.99315214157104	0.00451462110504508	-0.0230826959013939	-0.0247060675173998	-0.00717365415766835
934	79.0393676757813	-3.65258598327637	-7.86328220367432	0.00711201597005129	-0.0237320438027382	-0.017887907102704	-0.00165419070981443
935	79.0393676757813	-3.00323748588562	-7.9282169342041	0.00841071270406246	-0.0107450718060136	-0.0123684434220195	-0.00782300252467394
936	80.3380584716797	-4.30193471908569	-7.6684775352478	0.0155535480007529	-0.00100484199356288	-0.00425158534198999	-0.00717365415766835
937	78.3900146484375	-2.67856311798096	-7.86328220367432	0.000943203864153475	-0.00327756232582033	0.0123068047687411	-0.00132951640989631
938	79.0393676757813	-3.97726035118103	-7.79834747314453	0.00191722682211548	-0.00879702530801296	0.0200989879667759	0.00321592413820326
939	79.6887130737305	-3.97726035118103	-7.60354280471802	0.00354059832170606	0.00581331877037883	0.0412028171122074	0.0022419011220336
940	79.0393676757813	-3.65258598327637	-7.6684775352478	0.00678734155371785	-0.0110697457566857	0.047696303576231	0.00873538758605719
941	77.7406692504883	-3.3279116153717	-7.86328220367432	-0.000680167751852423	0.00516396993771195	0.0616573020815849	0.00516396993771195
942	77.7406692504883	-3.65258598327637	-7.47367286682129	0.00451462110504508	0.0223717093467712	0.0489950031042099	0.00711201597005129
943	78.3900146484375	-3.65258598327637	-7.79834747314453	0.0022419011220336	0.0298392176628113	0.0301638916134834	0.00159255252219737
944	77.0913162231445	-3.65258598327637	-7.73341274261475	0.011982130818069	0.020423661917448	0.0259431265294552	0.00418994715437293
945	79.6887130737305	-4.95128345489502	-7.73341274261475	0.000293855206109583	0.0220470335334539	0.0246444288641214	0.00126787810586393
946	78.3900146484375	-3.3279116153717	-7.4087381362915	0.00808603875339031	0.0194496400654316	0.0360080301761627	-0.00457625929266214
947	79.6887130737305	-4.62660884857178	-7.21393346786499	-0.00100484199356288	0.0288651939481497	0.00354059832170606	-0.00132951640989631
948	79.6887130737305	-4.62660884857178	-7.01912927627563	-0.000355493422830477	0.0243197549134493	-0.0208099745213985	0.00289124972186983
949	78.3900146484375	-3.97726035118103	-7.73341274261475	0.00483929552137852	0.0412028171122074	-0.0643163323402405	-0.00944637414067984
950	78.3900146484375	-3.97726035118103	-7.60354280471802	0.00646266713738441	0.0363327041268349	-0.111718781292439	-0.00749832857400179
951	80.3380584716797	-4.62660884857178	-7.4087381362915	0.00678734155371785	0.0317872650921345	-0.145160242915154	-0.00912170019000769
952	79.6887130737305	-4.95128345489502	-7.27886867523193	0.0181509424000978	0.00743668992072344	-0.152303069829941	-0.00165419070981443
953	80.3380584716797	-4.62660884857178	-7.01912927627563	0.0142548503354192	-0.0230826959013939	-0.0584721975028515	-0.00327756232582033
954	79.6887130737305	-4.62660884857178	-7.08406400680542	0.0168522447347641	-0.0409397818148136	0.0113327819854021	-0.0110697457566857
955	80.3380584716797	-5.60063171386719	-7.73341274261475	0.00548864435404539	-0.0441865250468254	0.0434755384922028	-0.00814767740666866
956	77.7406692504883	-3.97726035118103	-7.9282169342041	0.00841071270406246	-0.0357449948787689	0.0460729338228703	-0.00392691092565656
957	78.3900146484375	-4.62660884857178	-7.60354280471802	-0.00717365415766835	-0.0195112787187099	0.0444495603442192	-0.00425158534198999
958	78.3900146484375	-4.30193471908569	-7.4087381362915	-0.00132951640989631	-0.00977104809135199	0.0343846566975117	0.00191722682211548
959	79.6887130737305	-5.60063171386719	-7.14899873733521	0.00743668992072344	0.00159255252219737	0.0535404421389103	0.00646266713738441
960	78.3900146484375	-4.62660884857178	-7.47367286682129	0.00808603875339031	0.000618529506027699	0.0843845009803772	0.000618529506027699
961	77.0913162231445	-4.62660884857178	-7.86328220367432	-3.08191010844894e-05	0.00808603875339031	0.07431960105896	0.0116574559360743
962	77.7406692504883	-3.97726035118103	-7.6684775352478	-0.00847235135734081	0.013930176384747	0.0496443510055542	-0.000355493422830477
963	77.7406692504883	-3.97726035118103	-7.4087381362915	0.00191722682211548	0.0282158460468054	-0.0123684434220195	0.00841071270406246
964	77.7406692504883	-3.65258598327637	-7.53860807418823	0.00126787810586393	0.0246444288641214	-0.00457625929266214	-0.0026282137259841
965	79.6887130737305	-4.95128345489502	-7.01912927627563	-0.00132951640989631	0.0152288740500808	0.0554884895682335	0.00451462110504508
966	77.0913162231445	-3.65258598327637	-7.73341274261475	-0.00197886489331722	0.0191249661147594	0.0295145437121391	0.000293855206109583
967	77.7406692504883	-3.3279116153717	-7.86328220367432	-0.00944637414067984	0.01847561635077	-0.0438618510961533	0.00678734155371785
968	77.7406692504883	-3.3279116153717	-7.79834747314453	-0.00587495695799589	0.0191249661147594	-0.129251196980476	-0.00425158534198999
969	79.6887130737305	-4.30193471908569	-7.27886867523193	-0.00392691092565656	0.0239950809627771	-0.122757710516453	-0.00360223650932312
970	78.3900146484375	-3.00323748588562	-7.53860807418823	-0.00457625929266214	0.0412028171122074	-0.117238245904446	-0.0120437685400248
971	77.7406692504883	-2.67856311798096	-7.34380340576172	-0.00587495695799589	0.0392547734081745	-0.0776279792189598	-0.00197886489331722
972	80.3380584716797	-4.30193471908569	-7.34380340576172	-0.00360223650932312	0.00743668992072344	-0.0159398596733809	0.00354059832170606
973	79.6887130737305	-4.30193471908569	-7.34380340576172	-0.00717365415766835	-0.00977104809135199	0.0132808275520802	0.000293855206109583
974	79.0393676757813	-3.97726035118103	-7.4087381362915	0.0100340843200684	-0.0357449948787689	0.0275664981454611	-0.00425158534198999
975	77.7406692504883	-2.67856311798096	-7.53860807418823	0.00938473641872406	-0.0399657599627972	0.0480209775269032	-0.0100957229733467
976	77.7406692504883	-3.00323748588562	-7.4087381362915	-0.000355493422830477	-0.0393164120614529	-0.0130177913233638	-0.000355493422830477
977	79.0393676757813	-3.97726035118103	-7.14899873733521	-0.00814767740666866	-0.0250307414680719	-0.120160318911076	-0.00197886489331722
978	79.0393676757813	-3.65258598327637	-7.34380340576172	-0.00230353930965066	-0.03444629535079	-0.128277182579041	0.0165275707840919
979	77.7406692504883	-2.67856311798096	-7.60354280471802	0.00776136433705688	-0.0500306636095047	-0.0750305876135826	0.0162028968334198
980	79.0393676757813	-4.30193471908569	-7.60354280471802	0.00386527273803949	-0.0451605506241322	-0.0497059896588326	-0.00457625929266214
981	78.3900146484375	-3.65258598327637	-7.47367286682129	0.0233457311987877	-0.038017712533474	-0.0467839203774929	0.00678734155371785
982	77.7406692504883	-3.97726035118103	-7.01912927627563	-0.0133424662053585	-0.0169138833880424	-0.00652430532500148	0.0155535480007529
983	78.3900146484375	-3.3279116153717	-7.21393346786499	0.00191722682211548	-0.00425158534198999	0.0275664981454611	0.000943203864153475
984	77.0913162231445	-3.97726035118103	-7.34380340576172	-0.00100484199356288	-0.00392691092565656	0.0243197549134493	0.0162028968334198
985	75.7926177978516	-2.35388875007629	-7.73341274261475	-0.00490093370899558	-0.00230353930965066	0.0210730116814375	-0.0120437685400248
986	77.0913162231445	-2.35388875007629	-7.6684775352478	-0.0126931173726916	0.00483929552137852	0.0103587592020631	0.00808603875339031
987	75.7926177978516	-2.35388875007629	-7.01912927627563	-0.00944637414067984	0.00321592413820326	0.0249691028147936	0.00386527273803949
988	76.4419708251953	-2.67856311798096	-7.14899873733521	-0.0165892094373703	0.00906006153672934	0.0272418223321438	-0.00132951640989631
989	75.7926177978516	-3.3279116153717	-7.34380340576172	-0.00295288790948689	0.00256657530553639	0.0350340083241463	-0.00782300252467394
990	78.3900146484375	-3.65258598327637	-7.47367286682129	-0.0123684434220195	0.00289124972186983	0.0243197549134493	-0.00197886489331722
991	76.4419708251953	-2.35388875007629	-7.73341274261475	-0.00522560812532902	-0.00295288790948689	0.0389300994575024	-0.00165419070981443
992	77.0913162231445	-2.35388875007629	-7.53860807418823	-0.0133424662053585	-0.00360223650932312	0.020423661917448	0.00418994715437293
993	77.0913162231445	-2.35388875007629	-7.4087381362915	-0.00782300252467394	0.00289124972186983	0.00548864435404539	-0.00295288790948689
994	77.7406692504883	-2.02921438217163	-7.53860807418823	-0.00555028254166245	0.00906006153672934	-0.00912170019000769	-0.00619963090866804
995	79.0393676757813	-2.35388875007629	-7.73341274261475	-0.00327756232582033	0.00873538758605719	-0.0117190945893526	-0.0026282137259841
996	78.3900146484375	-3.00323748588562	-7.73341274261475	-0.00360223650932312	0.0233457311987877	0.00321592413820326	-0.00197886489331722
997	79.0393676757813	-3.3279116153717	-7.4087381362915	0.000293855206109583	0.025618452578783	0.00711201597005129	0.00613799272105098
998	78.3900146484375	-3.00323748588562	-7.21393346786499	-0.00197886489331722	0.0142548503354192	0.0142548503354192	0.00970941036939621
999	79.0393676757813	-2.02921438217163	-7.4087381362915	0.00678734155371785	0.000943203864153475	0.0188002903014421	-0.00132951640989631
1000	77.0913162231445	-1.70454013347626	-7.14899873733521	0.00191722682211548	-0.0026282137259841	0.0249691028147936	0.0149041991680861
1001	80.3380584716797	-2.67856311798096	-7.47367286682129	-0.00230353930965066	0.00354059832170606	0.0272418223321438	0.00321592413820326
1002	79.6887130737305	-2.35388875007629	-7.47367286682129	-0.00619963090866804	0.00159255252219737	0.036657378077507	0.00970941036939621
1003	78.3900146484375	-3.00323748588562	-7.34380340576172	-0.00392691092565656	0.00451462110504508	0.0226963832974434	0.0132808275520802
1004	78.3900146484375	-1.37986588478088	-7.53860807418823	-0.00457625929266214	0.00191722682211548	0.0356833562254906	0.00256657530553639
1005	77.7406692504883	-1.70454013347626	-7.73341274261475	-0.00977104809135199	0.0022419011220336	0.011982130818069	-0.00230353930965066
1006	79.0393676757813	-2.02921438217163	-7.21393346786499	0.00483929552137852	0.00613799272105098	0.0126314787194133	-0.00782300252467394
1007	79.0393676757813	-2.67856311798096	-7.53860807418823	-0.0104203969240189	-0.00847235135734081	-0.00879702530801296	0.00776136433705688
1008	79.0393676757813	-2.02921438217163	-7.60354280471802	0.00159255252219737	0.00126787810586393	-0.0295761823654175	-0.00490093370899558
1009	76.4419708251953	-1.05519151687622	-7.9282169342041	0.00191722682211548	-0.00392691092565656	-0.0708098188042641	-0.00814767740666866
1010	78.3900146484375	-2.02921438217163	-7.6684775352478	0.00743668992072344	-0.00295288790948689	-0.0591215454041958	-0.0136671401560307
1011	79.0393676757813	-1.70454013347626	-7.21393346786499	-0.00360223650932312	0.0022419011220336	0.00483929552137852	-0.00360223650932312
1012	77.7406692504883	-1.05519151687622	-7.99315214157104	0.00126787810586393	-0.0113944197073579	0.00841071270406246	-0.0117190945893526
1013	77.7406692504883	-0.730517208576202	-7.47367286682129	0.00126787810586393	-0.0026282137259841	-0.00165419070981443	-0.00165419070981443
1014	77.7406692504883	-1.05519151687622	-7.99315214157104	0.000943203864153475	-0.00717365415766835	-0.00944637414067984	-0.00944637414067984
1015	77.7406692504883	-1.70454013347626	-7.53860807418823	-3.08191010844894e-05	0.00354059832170606	-0.0256800893694162	-0.0117190945893526
1016	79.0393676757813	-2.02921438217163	-7.86328220367432	-0.00717365415766835	0.013930176384747	-0.032173577696085	-0.0139918150380254
1017	77.0913162231445	-1.05519151687622	-7.79834747314453	0.00126787810586393	0.0116574559360743	-0.0328229255974293	-0.00230353930965066
1018	77.7406692504883	-0.730517208576202	-8.05808639526367	0.000943203864153475	0.0175015944987535	-0.0318489037454128	0.00516396993771195
1019	78.3900146484375	-1.37986588478088	-7.6684775352478	0.000943203864153475	0.00873538758605719	-0.032173577696085	0.00808603875339031
1020	77.7406692504883	-0.730517208576202	-7.6684775352478	0.00289124972186983	0.00418994715437293	-0.0334722734987736	0.000943203864153475
1021	76.4419708251953	-0.405842900276184	-7.79834747314453	-0.00165419070981443	0.00646266713738441	-0.0292515084147453	0.0022419011220336
1022	77.7406692504883	-0.405842900276184	-7.79834747314453	-0.00165419070981443	0.00808603875339031	-0.02697878703475	0.0103587592020631
1023	77.0913162231445	-0.0811685770750046	-7.53860807418823	0.000943203864153475	0.00841071270406246	-0.0227580219507217	0.00418994715437293
1024	78.3900146484375	-0.730517208576202	-7.79834747314453	-0.00100484199356288	-0.00132951640989631	0.0600339286029339	0.00646266713738441
1025	79.0393676757813	-1.05519151687622	-7.53860807418823	0.000293855206109583	-0.00165419070981443	0.0730208978056908	-0.00782300252467394
1026	77.7406692504883	-1.05519151687622	-7.47367286682129	-0.0026282137259841	-0.00684897974133492	0.0882805958390236	-0.00132951640989631
1027	79.0393676757813	-1.70454013347626	-7.4087381362915	0.00256657530553639	-0.00197886489331722	0.105813004076481	-0.00165419070981443
1028	77.0913162231445	-1.05519151687622	-7.14899873733521	0.0022419011220336	-0.00652430532500148	0.122371397912502	-0.00587495695799589
1029	79.0393676757813	-1.05519151687622	-7.47367286682129	-0.00782300252467394	-0.00652430532500148	0.127566188573837	-0.0107450718060136
1030	77.0913162231445	-0.730517208576202	-7.60354280471802	-0.00360223650932312	-0.0123684434220195	0.120748028159142	-0.0143164889886975
1031	78.3900146484375	-1.05519151687622	-7.4087381362915	-0.00360223650932312	-0.00912170019000769	0.117176607251167	-0.0113944197073579
1032	79.0393676757813	-1.37986588478088	-7.27886867523193	-0.00360223650932312	-0.00555028254166245	0.10711170732975	-0.00652430532500148
1033	79.0393676757813	-1.37986588478088	-7.60354280471802	0.000943203864153475	-0.0026282137259841	0.115228563547134	-0.0110697457566857
1034	78.3900146484375	-2.02921438217163	-7.21393346786499	-0.00295288790948689	-0.0026282137259841	0.102566264569759	-0.00652430532500148
1035	80.3380584716797	-2.35388875007629	-7.47367286682129	0.00321592413820326	-0.0117190945893526	0.0980208218097687	-0.0123684434220195
1036	77.0913162231445	-1.05519151687622	-7.86328220367432	-0.0026282137259841	-0.00717365415766835	0.098670169711113	-0.00619963090866804
1037	79.0393676757813	-1.37986588478088	-7.73341274261475	0.00646266713738441	-0.00879702530801296	0.094449408352375	-0.00457625929266214
1038	79.0393676757813	-1.37986588478088	-7.60354280471802	-3.08191010844894e-05	-0.00652430532500148	0.0902286395430565	-0.00132951640989631
1039	79.6887130737305	-2.35388875007629	-7.21393346786499	-0.00457625929266214	-0.00522560812532902	0.0899039655923843	0.00841071270406246
1040	77.7406692504883	-2.35388875007629	-6.95419406890869	-0.00197886489331722	0.0282158460468054	0.086981900036335	0.00159255252219737
1041	80.3380584716797	-2.67856311798096	-7.73341274261475	-0.00132951640989631	0.0252937767654657	0.0808130875229836	-0.00295288790948689
1042	79.0393676757813	-1.37986588478088	-8.05808639526367	-0.000680167751852423	0.0243197549134493	0.0785403624176979	0.00776136433705688
1043	79.6887130737305	-2.67856311798096	-7.60354280471802	0.00451462110504508	0.0142548503354192	0.0788650363683701	0.00354059832170606
1044	79.0393676757813	-3.00323748588562	-7.27886867523193	-0.00327756232582033	0.0259431265294552	0.0759429708123207	0.00581331877037883
1045	79.0393676757813	-3.65258598327637	-7.4087381362915	0.000618529506027699	0.0178262684494257	0.0671767666935921	0.00191722682211548
1046	78.3900146484375	-2.02921438217163	-7.27886867523193	-0.0026282137259841	0.0259431265294552	0.0642546936869621	-0.00717365415766835
1047	77.7406692504883	-2.35388875007629	-7.6684775352478	0.00256657530553639	0.0171769186854362	0.0665274113416672	0.00191722682211548
1048	77.0913162231445	-1.70454013347626	-7.73341274261475	-0.00295288790948689	0.0191249661147594	0.0665274113416672	-0.00457625929266214
1049	79.0393676757813	-3.65258598327637	-7.21393346786499	-0.00392691092565656	-0.00197886489331722	0.06393001973629	-0.00587495695799589
1050	77.7406692504883	-1.70454013347626	-7.53860807418823	0.00256657530553639	-0.0328229255974293	0.0590599067509174	-0.00684897974133492
1051	77.0913162231445	-2.67856311798096	-7.21393346786499	0.0022419011220336	-0.0211346503347158	0.0551638156175613	-0.0130177913233638
1052	77.0913162231445	-3.3279116153717	-7.27886867523193	0.000293855206109583	-0.0334722734987736	0.0574365332722664	-0.00165419070981443
1053	78.3900146484375	-3.3279116153717	-7.34380340576172	0.000293855206109583	-0.0334722734987736	0.0548391379415989	-0.00295288790948689
1054	79.0393676757813	-3.3279116153717	-7.47367286682129	-0.00619963090866804	-0.0331475995481014	0.052891094237566	-0.0117190945893526
1055	78.3900146484375	-2.35388875007629	-7.60354280471802	0.0022419011220336	-0.0318489037454128	0.0509430468082428	-0.0156151866540313
1056	77.7406692504883	-2.35388875007629	-7.47367286682129	-0.00230353930965066	-0.0250307414680719	0.0438002124428749	-0.0110697457566857
1057	78.3900146484375	-3.97726035118103	-6.88925933837891	-0.00100484199356288	-0.0305502042174339	0.0496443510055542	-0.00295288790948689
1058	79.0393676757813	-3.3279116153717	-7.4087381362915	0.000943203864153475	-0.0208099745213985	0.0460729338228703	-0.00749832857400179
1059	78.3900146484375	-2.35388875007629	-7.60354280471802	0.00354059832170606	-0.00165419070981443	0.0434755384922028	0.00418994715437293
1060	80.3380584716797	-3.3279116153717	-7.79834747314453	0.00451462110504508	-0.00165419070981443	0.0457482598721981	0.00289124972186983
1061	79.6887130737305	-3.3279116153717	-7.53860807418823	0.00159255252219737	-0.000355493422830477	0.0428261905908585	0.00581331877037883
1062	80.9874114990234	-3.3279116153717	-7.47367286682129	-0.00555028254166245	-3.08191010844894e-05	0.0405534692108631	0.0191249661147594
1063	79.6887130737305	-3.00323748588562	-7.08406400680542	-0.00522560812532902	-0.00295288790948689	0.0226963832974434	0.00256657530553639
1064	80.3380584716797	-3.3279116153717	-7.6684775352478	0.00808603875339031	-0.00587495695799589	-0.139316096901894	0.00289124972186983
1065	78.3900146484375	-2.02921438217163	-7.99315214157104	0.00646266713738441	0.00678734155371785	-0.0997058376669884	0.000943203864153475
1066	80.3380584716797	-2.67856311798096	-7.53860807418823	0.00483929552137852	0.0126314787194133	-0.119510971009731	-0.000680167751852423
1067	77.7406692504883	-1.70454013347626	-7.47367286682129	0.0106834331527352	0.0175015944987535	-0.0948357209563255	-0.0026282137259841
1068	79.6887130737305	-3.3279116153717	-7.34380340576172	0.00354059832170606	0.0175015944987535	-0.0883422344923019	-0.00814767740666866
1069	77.0913162231445	-2.35388875007629	-7.34380340576172	0.0165275707840919	0.00906006153672934	-0.0646410062909126	-0.0130177913233638
1070	79.6887130737305	-3.65258598327637	-7.47367286682129	0.0155535480007529	0.00808603875339031	-0.0678877532482147	-0.0159398596733809
1071	76.4419708251953	-2.35388875007629	-7.6684775352478	-0.0175632312893867	0.01100810803473	-0.0523033849895	-0.00879702530801296
1072	77.0913162231445	-3.00323748588562	-7.47367286682129	-0.0185372550040483	0.00451462110504508	-0.0649656802415848	0.0022419011220336
1073	75.7926177978516	-2.35388875007629	-6.82432460784912	0.00126787810586393	-0.00425158534198999	-0.0672384053468704	-0.00652430532500148
1074	76.4419708251953	-2.67856311798096	-7.08406400680542	-0.00230353930965066	-0.00912170019000769	-0.0695111230015755	-0.00295288790948689
1075	75.7926177978516	-2.35388875007629	-7.9282169342041	0.0282158460468054	0.00418994715437293	-0.0649656802415848	-0.00717365415766835
1076	77.0913162231445	-3.97726035118103	-7.60354280471802	0.00159255252219737	0.00938473641872406	-0.072757862508297	-0.00360223650932312
1077	76.4419708251953	-3.97726035118103	-7.60354280471802	-0.00717365415766835	0.0113327819854021	-0.0581475235521793	-0.000355493422830477
1078	76.4419708251953	-3.97726035118103	-7.47367286682129	-3.08191010844894e-05	0.0178262684494257	-0.0652903541922569	0.00743668992072344
1079	76.4419708251953	-2.67856311798096	-7.79834747314453	-0.0139918150380254	0.0145795252174139	-0.0591215454041958	0.00938473641872406
1080	76.4419708251953	-3.00323748588562	-7.21393346786499	0.00613799272105098	0.0210730116814375	-0.0604202412068844	0.00906006153672934
1081	78.3900146484375	-3.97726035118103	-7.4087381362915	-0.00522560812532902	0.0246444288641214	-0.0461345724761486	0.00451462110504508
1082	79.6887130737305	-4.62660884857178	-7.4087381362915	-0.00100484199356288	0.029189869761467	-0.0428878292441368	0.0285405199974775
1083	79.6887130737305	-4.30193471908569	-7.34380340576172	-0.00360223650932312	0.0382807515561581	-0.0415891297161579	-0.00327756232582033
1084	77.7406692504883	-3.65258598327637	-7.27886867523193	-0.00457625929266214	0.0321119390428066	-0.0324982516467571	0.0136055024340749
1085	77.7406692504883	-3.00323748588562	-7.34380340576172	-0.00100484199356288	0.0343846566975117	-0.0198359526693821	0.0188002903014421
1086	79.6887130737305	-4.30193471908569	-7.21393346786499	-0.00879702530801296	0.0295145437121391	-0.00392691092565656	-0.00457625929266214
1087	80.3380584716797	-4.62660884857178	-7.73341274261475	-0.00522560812532902	0.0168522447347641	0.00126787810586393	0.00646266713738441
1088	78.3900146484375	-4.30193471908569	-7.4087381362915	-0.00847235135734081	0.00808603875339031	-0.00587495695799589	0.00289124972186983
1089	79.6887130737305	-3.65258598327637	-7.6684775352478	-0.00100484199356288	0.00191722682211548	-0.0253554154187441	0.00321592413820326
1090	79.0393676757813	-4.30193471908569	-7.27886867523193	-0.00360223650932312	0.00678734155371785	-0.0769786313176155	-0.00327756232582033
1091	80.9874114990234	-4.30193471908569	-7.01912927627563	-0.00197886489331722	-0.00522560812532902	-0.141264155507088	-0.00619963090866804
1092	79.6887130737305	-3.3279116153717	-7.79834747314453	-0.00555028254166245	-0.0185372550040483	-0.114640854299068	0.00159255252219737
1093	79.0393676757813	-3.65258598327637	-7.99315214157104	-0.00197886489331722	-0.0308748781681061	-0.0873682126402855	0.000943203864153475
1094	80.3380584716797	-3.3279116153717	-7.99315214157104	-0.00392691092565656	-0.0263294391334057	-0.0613942667841911	-0.00490093370899558
1095	79.6887130737305	-4.30193471908569	-7.53860807418823	-0.00197886489331722	-0.0302255302667618	-0.0568488240242004	0.0022419011220336
1096	78.3900146484375	-4.30193471908569	-7.34380340576172	0.00191722682211548	-0.000680167751852423	-0.0454852245748043	-0.00392691092565656
1097	79.0393676757813	-3.97726035118103	-7.60354280471802	-0.0117190945893526	-0.0113944197073579	-0.0279528107494116	-3.08191010844894e-05
1098	77.7406692504883	-3.00323748588562	-8.12302207946777	-0.00652430532500148	0.00256657530553639	-0.0120437685400248	0.00256657530553639
1099	79.6887130737305	-4.62660884857178	-7.9282169342041	-0.00490093370899558	-0.0149658378213644	-0.0143164889886975	0.00841071270406246
1100	77.7406692504883	-3.3279116153717	-8.25289154052734	0.000618529506027699	-0.0373683646321297	-0.0363943427801132	0.0100340843200684
1101	77.7406692504883	-3.65258598327637	-7.9282169342041	-0.00360223650932312	0.00451462110504508	-0.119510971009731	0.00970941036939621
1102	78.3900146484375	-3.00323748588562	-7.6684775352478	-0.000680167751852423	-0.00360223650932312	-0.108147367835045	0.0162028968334198
1103	77.0913162231445	-3.00323748588562	-7.73341274261475	-0.00100484199356288	0.0171769186854362	-0.0415891297161579	0.00548864435404539
1104	78.3900146484375	-3.00323748588562	-8.12302207946777	0.01100810803473	-0.00782300252467394	-0.032173577696085	0.0191249661147594
1105	80.3380584716797	-3.00323748588562	-7.86328220367432	0.00418994715437293	-0.00457625929266214	-0.021459324285388	0.00711201597005129
1106	79.6887130737305	-4.30193471908569	-7.4087381362915	0.00451462110504508	0.00126787810586393	-0.0454852245748043	0.0239950809627771
1107	79.0393676757813	-3.97726035118103	-7.21393346786499	0.00321592413820326	0.00938473641872406	-0.0383423902094364	0.0191249661147594
1108	79.0393676757813	-3.00323748588562	-7.4087381362915	0.00516396993771195	0.00451462110504508	-0.0237320438027382	-0.00360223650932312
1109	79.0393676757813	-3.97726035118103	-7.60354280471802	0.0155535480007529	-0.00360223650932312	-0.00197886489331722	-0.00522560812532902
1110	78.3900146484375	-3.00323748588562	-7.73341274261475	0.00126787810586393	-0.00749832857400179	0.0149041991680861	-0.00165419070981443
1111	79.0393676757813	-3.65258598327637	-7.34380340576172	0.00126787810586393	-0.00197886489331722	0.0343846566975117	-0.00652430532500148
1112	80.3380584716797	-3.97726035118103	-7.21393346786499	-0.00230353930965066	0.0100340843200684	0.0480209775269032	-0.000680167751852423
1113	79.0393676757813	-3.65258598327637	-7.34380340576172	-0.00392691092565656	-0.00132951640989631	0.0382807515561581	-0.000680167751852423
1114	80.3380584716797	-3.97726035118103	-7.08406400680542	-0.00327756232582033	0.00159255252219737	0.0123068047687411	0.00289124972186983
1115	79.6887130737305	-3.3279116153717	-7.4087381362915	0.000293855206109583	0.0233457311987877	0.031137915328145	-0.00717365415766835
1116	77.7406692504883	-2.67856311798096	-7.73341274261475	0.000618529506027699	0.0230210572481155	0.0645793676376343	0.00256657530553639
1117	78.3900146484375	-3.97726035118103	-7.6684775352478	-0.0156151866540313	0.0295145437121391	0.0678261145949364	-0.00165419070981443
1118	78.3900146484375	-3.00323748588562	-7.53860807418823	-0.0104203969240189	0.0353586822748184	0.0220470335334539	-0.00197886489331722
1119	79.0393676757813	-3.97726035118103	-7.4087381362915	-0.0107450718060136	0.0175015944987535	0.0158782228827477	0.00613799272105098
1120	79.0393676757813	-4.62660884857178	-6.49965000152588	-0.00132951640989631	0.0175015944987535	-0.00165419070981443	-0.00392691092565656
1121	80.3380584716797	-3.3279116153717	-7.27886867523193	-0.00230353930965066	0.011982130818069	-0.0383423902094364	-0.00782300252467394
1122	77.0913162231445	-3.65258598327637	-7.6684775352478	-0.00457625929266214	0.00581331877037883	-0.068537101149559	0.0233457311987877
1123	79.0393676757813	-3.65258598327637	-7.86328220367432	-0.00360223650932312	0.0116574559360743	-0.127952501177788	0.0022419011220336
1124	79.0393676757813	-4.30193471908569	-7.60354280471802	-0.00392691092565656	0.00516396993771195	-0.161069288849831	0.0149041991680861
1125	78.3900146484375	-4.30193471908569	-7.47367286682129	-0.00230353930965066	-0.00814767740666866	-0.125030428171158	0.00386527273803949
1126	77.7406692504883	-3.3279116153717	-7.27886867523193	-0.00132951640989631	-0.0113944197073579	-0.0652903541922569	0.0197743140161037
1127	77.7406692504883	-3.97726035118103	-7.73341274261475	-0.00360223650932312	-0.0305502042174339	-0.0516540370881557	-0.00197886489331722
1128	77.0913162231445	-3.3279116153717	-7.73341274261475	0.00256657530553639	-0.0360696688294411	-0.0221086721867323	-0.00230353930965066
1129	79.6887130737305	-4.62660884857178	-7.34380340576172	0.00451462110504508	-0.0347709693014622	-0.00652430532500148	-0.00457625929266214
1130	77.0913162231445	-2.67856311798096	-7.60354280471802	0.000943203864153475	-0.0256800893694162	-0.00295288790948689	-0.00912170019000769
1131	78.3900146484375	-3.00323748588562	-7.47367286682129	0.00126787810586393	-0.0208099745213985	-0.0146411629393697	-0.00814767740666866
1132	78.3900146484375	-3.3279116153717	-7.4087381362915	0.00126787810586393	-0.0204853005707264	0.00159255252219737	-0.00230353930965066
1133	79.6887130737305	-3.97726035118103	-7.73341274261475	-0.00230353930965066	-0.028926832601428	-0.0156151866540313	-0.00360223650932312
1134	78.3900146484375	-2.67856311798096	-7.53860807418823	0.00451462110504508	-0.023407369852066	-0.000355493422830477	-0.00814767740666866
1135	77.7406692504883	-2.35388875007629	-7.60354280471802	0.00808603875339031	-0.0169138833880424	0.00581331877037883	-0.00912170019000769
1136	77.7406692504883	-1.37986588478088	-7.53860807418823	0.00159255252219737	-0.00295288790948689	0.00841071270406246	-0.0107450718060136
1137	78.3900146484375	-3.00323748588562	-7.34380340576172	0.000618529506027699	0.00581331877037883	0.0252937767654657	-0.00165419070981443
1138	79.0393676757813	-2.67856311798096	-7.53860807418823	-0.00165419070981443	-0.00360223650932312	0.0460729338228703	0.0022419011220336
1139	77.0913162231445	-1.70454013347626	-7.86328220367432	-0.00295288790948689	0.00613799272105098	0.00678734155371785	0.0022419011220336
1140	79.6887130737305	-2.67856311798096	-7.6684775352478	-0.00457625929266214	-0.00165419070981443	0.00808603875339031	-0.00457625929266214
1141	78.3900146484375	-3.3279116153717	-7.53860807418823	-0.00295288790948689	-0.00392691092565656	0.036657378077507	-0.00619963090866804
1142	78.3900146484375	-2.67856311798096	-7.53860807418823	-0.00555028254166245	0.0116574559360743	0.0194496400654316	0.012956153601408
1143	79.0393676757813	-2.35388875007629	-7.21393346786499	-0.00425158534198999	0.01100810803473	-0.0711344927549362	0.0168522447347641
1144	78.3900146484375	-2.35388875007629	-7.6684775352478	0.00191722682211548	0.00126787810586393	-0.116264224052429	-0.00814767740666866
1145	77.0913162231445	-1.70454013347626	-7.86328220367432	0.00354059832170606	0.00289124972186983	-0.0938616991043091	0.00191722682211548
1146	78.3900146484375	-3.3279116153717	-7.86328220367432	0.00581331877037883	-0.000680167751852423	-0.0448358729481697	-0.00522560812532902
1147	75.7926177978516	-2.35388875007629	-7.47367286682129	-0.00457625929266214	-0.00522560812532902	-0.0133424662053585	0.00581331877037883
1148	77.7406692504883	-3.00323748588562	-7.34380340576172	-0.00425158534198999	-0.00555028254166245	0.00548864435404539	-0.00327756232582033
1149	75.7926177978516	-2.67856311798096	-7.27886867523193	0.00386527273803949	0.00126787810586393	0.00873538758605719	-0.00717365415766835
1150	76.4419708251953	-3.3279116153717	-7.53860807418823	-0.00100484199356288	-0.00230353930965066	0.0142548503354192	-0.00197886489331722
1151	75.1432723999023	-2.35388875007629	-7.79834747314453	-0.00392691092565656	0.00451462110504508	0.0162028968334198	-0.0130177913233638
1152	75.1432723999023	-2.35388875007629	-7.60354280471802	-0.00490093370899558	0.00386527273803949	0.00938473641872406	-0.00555028254166245
1153	73.8445739746094	-2.35388875007629	-7.60354280471802	-0.00230353930965066	-0.0165892094373703	-0.0126931173726916	-0.00555028254166245
1154	75.7926177978516	-2.02921438217163	-7.4087381362915	-0.00132951640989631	-0.00847235135734081	-0.0263294391334057	-0.00879702530801296
1155	73.8445739746094	-2.02921438217163	-7.47367286682129	-0.00652430532500148	-0.0159398596733809	-0.0211346503347158	-0.00814767740666866
1156	77.0913162231445	-3.65258598327637	-7.53860807418823	-0.00522560812532902	0.00191722682211548	-0.0100957229733467	-0.00684897974133492
1157	75.1432723999023	-3.00323748588562	-6.88925933837891	-0.0117190945893526	0.00516396993771195	0.0175015944987535	-0.00295288790948689
1158	77.7406692504883	-3.3279116153717	-7.34380340576172	-0.00555028254166245	0.00483929552137852	0.01100810803473	-0.00360223650932312
1159	76.4419708251953	-1.70454013347626	-7.53860807418823	-0.00522560812532902	0.0200989879667759	0.0230210572481155	-0.00392691092565656
1160	75.7926177978516	-2.35388875007629	-6.95419406890869	-0.00230353930965066	0.01100810803473	0.01100810803473	0.00321592413820326
1161	78.3900146484375	-2.67856311798096	-7.47367286682129	-0.00587495695799589	0.0188002903014421	-0.0198359526693821	0.0022419011220336
1162	77.7406692504883	-3.3279116153717	-7.4087381362915	-0.00197886489331722	0.0304885655641556	-0.0302255302667618	0.00841071270406246
1163	78.3900146484375	-3.65258598327637	-7.47367286682129	0.00581331877037883	0.029189869761467	-0.0386670641601086	0.00159255252219737
1164	78.3900146484375	-3.3279116153717	-7.27886867523193	0.00289124972186983	0.0246444288641214	-0.0626929625868797	0.00354059832170606
1165	76.4419708251953	-1.70454013347626	-7.73341274261475	0.000943203864153475	0.0100340843200684	-0.0133424662053585	0.00516396993771195
1166	78.3900146484375	-3.00323748588562	-7.34380340576172	-0.00360223650932312	-0.00619963090866804	0.0532157681882381	0.00354059832170606
1167	78.3900146484375	-3.00323748588562	-7.73341274261475	-0.00165419070981443	-0.0169138833880424	0.0649040415883064	0.000293855206109583
1168	79.0393676757813	-3.3279116153717	-7.73341274261475	-0.00684897974133492	-0.0100957229733467	0.0798390582203865	0.00159255252219737
1169	77.7406692504883	-2.67856311798096	-7.99315214157104	0.00581331877037883	0.00159255252219737	0.0993195176124573	-0.00879702530801296
1170	78.3900146484375	-3.3279116153717	-7.4087381362915	-0.00197886489331722	-0.00977104809135199	0.108735077083111	-0.0117190945893526
1171	79.6887130737305	-3.3279116153717	-7.47367286682129	0.00126787810586393	0.000618529506027699	0.0999688655138016	-0.0107450718060136
1172	77.7406692504883	-3.00323748588562	-7.73341274261475	-0.00684897974133492	0.00256657530553639	0.105163656175137	-0.0104203969240189
1173	78.3900146484375	-2.35388875007629	-7.99315214157104	-0.00944637414067984	-0.0104203969240189	0.0123068047687411	-0.00327756232582033
1174	77.0913162231445	-2.67856311798096	-8.05808639526367	-0.0026282137259841	-0.00457625929266214	-0.110095411539078	-0.0133424662053585
1175	79.6887130737305	-3.97726035118103	-7.6684775352478	0.00256657530553639	0.00256657530553639	-0.0893162563443184	-0.00944637414067984
1176	79.0393676757813	-3.00323748588562	-7.4087381362915	0.00938473641872406	0.00906006153672934	-0.0402904339134693	-0.0152905117720366
1177	77.7406692504883	-2.67856311798096	-7.47367286682129	0.00808603875339031	0.020423661917448	-0.0984071344137192	-0.00132951640989631
1178	77.0913162231445	-2.67856311798096	-7.6684775352478	-0.0026282137259841	0.0239950809627771	-0.116588898003101	0.0022419011220336
1179	78.3900146484375	-3.65258598327637	-7.99315214157104	0.0106834331527352	0.0152288740500808	-0.0630176365375519	0.00191722682211548
1180	77.0913162231445	-2.67856311798096	-7.99315214157104	0.0103587592020631	0.00483929552137852	-0.0360696688294411	-0.00230353930965066
1181	76.4419708251953	-2.67856311798096	-7.60354280471802	0.00483929552137852	0.0269171483814716	-0.0266541130840778	0.00256657530553639
1182	77.0913162231445	-2.67856311798096	-7.53860807418823	-0.0026282137259841	0.0278911720961332	-0.113017484545708	-0.00132951640989631
1183	77.0913162231445	-3.00323748588562	-7.34380340576172	0.00613799272105098	0.0194496400654316	-0.150030359625816	0.00191722682211548
1184	76.4419708251953	-2.67856311798096	-7.86328220367432	0.00483929552137852	0.020423661917448	-0.12080966681242	-0.00360223650932312
1185	78.3900146484375	-3.97726035118103	-7.47367286682129	0.00451462110504508	0.00613799272105098	-0.0409397818148136	0.00321592413820326
1186	79.0393676757813	-3.97726035118103	-7.53860807418823	0.00256657530553639	0.0022419011220336	-0.0354203209280968	-0.00230353930965066
1187	77.0913162231445	-3.97726035118103	-7.27886867523193	0.00354059832170606	-3.08191010844894e-05	-0.00587495695799589	0.00678734155371785
1188	77.0913162231445	-3.65258598327637	-7.4087381362915	0.00126787810586393	0.00126787810586393	-0.00814767740666866	-0.00165419070981443
1189	77.7406692504883	-3.97726035118103	-7.34380340576172	0.00321592413820326	0.00418994715437293	0.00743668992072344	-0.0126931173726916
1190	77.7406692504883	-3.00323748588562	-7.6684775352478	0.0132808275520802	0.00386527273803949	0.0113327819854021	-0.0120437685400248
1191	77.7406692504883	-3.97726035118103	-7.27886867523193	0.00321592413820326	0.00808603875339031	0.0126314787194133	-0.00944637414067984
1192	79.6887130737305	-4.30193471908569	-7.4087381362915	-0.00555028254166245	-0.00749832857400179	0.0113327819854021	-0.00555028254166245
1193	79.0393676757813	-4.30193471908569	-7.34380340576172	0.00711201597005129	-0.00977104809135199	0.0152288740500808	0.00548864435404539
1194	79.6887130737305	-3.97726035118103	-7.47367286682129	0.0123068047687411	-0.0224333461374044	0.0136055024340749	-0.00847235135734081
1195	78.3900146484375	-3.97726035118103	-7.53860807418823	0.00548864435404539	-0.0191866029053926	0.0197743140161037	-0.00327756232582033
1196	77.7406692504883	-3.3279116153717	-7.86328220367432	0.0188002903014421	-0.0201606266200542	0.0188002903014421	-0.00587495695799589
1197	77.7406692504883	-3.65258598327637	-7.60354280471802	0.00321592413820326	-0.0117190945893526	0.0265924744307995	-0.00782300252467394
1198	79.0393676757813	-4.30193471908569	-7.9282169342041	-0.00944637414067984	-0.00360223650932312	0.00321592413820326	-0.000680167751852423
1199	77.0913162231445	-4.30193471908569	-7.53860807418823	0.00678734155371785	-0.0172385573387146	-0.0191866029053926	0.00873538758605719
1200	79.0393676757813	-5.2759575843811	-7.27886867523193	0.00256657530553639	-0.0120437685400248	-0.0337969474494457	0.00126787810586393
1201	78.3900146484375	-3.65258598327637	-8.05808639526367	0.00354059832170606	-0.00457625929266214	-0.0152905117720366	0.0103587592020631
1202	77.0913162231445	-3.65258598327637	-7.9282169342041	-0.00977104809135199	0.00841071270406246	-0.0133424662053585	0.00841071270406246
1203	77.0913162231445	-3.65258598327637	-7.60354280471802	-0.0104203969240189	0.0132808275520802	0.00743668992072344	0.01100810803473
1204	79.0393676757813	-5.2759575843811	-7.27886867523193	0.000943203864153475	0.00548864435404539	-0.00684897974133492	0.0103587592020631
1205	77.7406692504883	-4.62660884857178	-7.21393346786499	-0.00684897974133492	0.0200989879667759	-0.00619963090866804	0.00483929552137852
1206	77.0913162231445	-3.00323748588562	-7.27886867523193	-0.00165419070981443	0.0132808275520802	0.01100810803473	0.00191722682211548
1207	77.0913162231445	-3.00323748588562	-7.73341274261475	-0.00847235135734081	0.0158782228827477	0.00873538758605719	0.00256657530553639
1208	77.7406692504883	-2.67856311798096	-7.53860807418823	-0.00879702530801296	0.020423661917448	0.0200989879667759	0.00548864435404539
1209	78.3900146484375	-3.97726035118103	-7.34380340576172	0.000293855206109583	0.011982130818069	0.0288651939481497	-0.00555028254166245
1210	77.7406692504883	-3.65258598327637	-7.47367286682129	0.00386527273803949	0.0158782228827477	0.0314625911414623	-0.00717365415766835
1211	75.7926177978516	-2.67856311798096	-7.34380340576172	0.00418994715437293	0.0178262684494257	0.049319677054882	-0.00944637414067984
1212	75.7926177978516	-3.00323748588562	-7.21393346786499	-0.00619963090866804	0.0136055024340749	0.0561378374695778	-0.00100484199356288
1213	78.3900146484375	-3.3279116153717	-7.53860807418823	-0.0026282137259841	-0.00684897974133492	0.049319677054882	-0.000355493422830477
1214	76.4419708251953	-3.3279116153717	-7.4087381362915	0.00548864435404539	-0.0123684434220195	0.0382807515561581	-0.00652430532500148
1215	77.0913162231445	-2.35388875007629	-7.53860807418823	0.00483929552137852	-0.0263294391334057	0.0457482598721981	-0.00912170019000769
1216	75.7926177978516	-2.35388875007629	-7.6684775352478	-0.00522560812532902	-0.0133424662053585	0.00386527273803949	0.0022419011220336
1217	78.3900146484375	-3.65258598327637	-7.08406400680542	-0.00652430532500148	-0.0224333461374044	0.00613799272105098	0.00418994715437293
1218	78.3900146484375	-3.00323748588562	-7.47367286682129	-0.00230353930965066	-0.0399657599627972	0.0171769186854362	0.0106834331527352
1219	75.7926177978516	-2.02921438217163	-7.53860807418823	-0.00230353930965066	-0.0350956469774246	0.0288651939481497	0.0220470335334539
1220	77.0913162231445	-2.67856311798096	-7.6684775352478	-0.00814767740666866	-0.0337969474494457	0.0545144639909267	0.00289124972186983
1221	76.4419708251953	-3.65258598327637	-7.60354280471802	-0.0113944197073579	-0.0208099745213985	0.0502936989068985	0.00613799272105098
1222	75.7926177978516	-2.67856311798096	-7.47367286682129	-0.00782300252467394	-0.0198359526693821	0.0467222817242146	0.0175015944987535
1223	75.7926177978516	-3.00323748588562	-7.47367286682129	-0.0126931173726916	0.00321592413820326	0.0337353087961674	0.011982130818069
1224	75.7926177978516	-3.00323748588562	-7.73341274261475	-0.00782300252467394	-0.00814767740666866	0.0340599827468395	0.00808603875339031
1225	75.1432723999023	-2.02921438217163	-7.60354280471802	-0.0123684434220195	-0.00132951640989631	0.0343846566975117	0.0162028968334198
1226	75.7926177978516	-2.35388875007629	-7.86328220367432	-0.00814767740666866	0.00646266713738441	0.0295145437121391	0.000293855206109583
1227	75.1432723999023	-3.00323748588562	-7.73341274261475	-0.00912170019000769	-0.00100484199356288	0.0343846566975117	0.00776136433705688
1228	75.7926177978516	-2.67856311798096	-7.47367286682129	-0.0107450718060136	-0.0026282137259841	0.0236704051494598	-0.00327756232582033
1229	74.4939270019531	-1.70454013347626	-7.53860807418823	-0.00392691092565656	0.00808603875339031	-0.0523033849895	-0.000680167751852423
1230	76.4419708251953	-2.67856311798096	-7.6684775352478	-0.0146411629393697	0.0132808275520802	-0.0695111230015755	-0.00879702530801296
1231	75.1432723999023	-1.70454013347626	-7.60354280471802	-0.00749832857400179	-0.00652430532500148	-0.0250307414680719	-0.00717365415766835
1232	75.7926177978516	-1.70454013347626	-7.73341274261475	-0.00327756232582033	-0.0315242260694504	0.0473716296255589	-0.00619963090866804
1233	75.7926177978516	-1.37986588478088	-7.53860807418823	-0.0123684434220195	-0.0337969474494457	0.0519170723855495	-0.00360223650932312
1234	77.0913162231445	-1.70454013347626	-7.27886867523193	0.0022419011220336	-0.0247060675173998	0.0350340083241463	-0.00749832857400179
1235	76.4419708251953	-1.70454013347626	-7.79834747314453	-0.00230353930965066	-0.023407369852066	0.0207483377307653	-0.00749832857400179
1236	79.0393676757813	-2.67856311798096	-7.53860807418823	-0.00197886489331722	-0.00782300252467394	-0.0701604709029198	-3.08191010844894e-05
1237	78.3900146484375	-2.67856311798096	-7.47367286682129	-0.00132951640989631	-0.00457625929266214	-0.187692582607269	0.000618529506027699
1238	77.0913162231445	-2.35388875007629	-7.53860807418823	0.00289124972186983	0.0175015944987535	-0.168212115764618	0.00321592413820326
1239	78.3900146484375	-2.67856311798096	-7.34380340576172	0.00873538758605719	0.0246444288641214	-0.095809742808342	0.00841071270406246
1240	77.7406692504883	-1.70454013347626	-7.47367286682129	0.0022419011220336	0.0200989879667759	0.00808603875339031	0.00159255252219737
1241	77.7406692504883	-1.37986588478088	-7.79834747314453	0.00743668992072344	0.0149041991680861	0.0317872650921345	0.00743668992072344
1242	77.7406692504883	-1.70454013347626	-7.6684775352478	0.00159255252219737	0.0223717093467712	0.0252937767654657	0.0100340843200684
1243	77.0913162231445	-1.70454013347626	-7.73341274261475	-0.000355493422830477	0.0246444288641214	0.0149041991680861	-0.00717365415766835
1244	77.7406692504883	-1.70454013347626	-7.99315214157104	0.00191722682211548	0.0126314787194133	0.0155535480007529	0.0113327819854021
1245	78.3900146484375	-2.35388875007629	-7.47367286682129	0.00354059832170606	0.0210730116814375	0.00776136433705688	0.00938473641872406
1246	78.3900146484375	-2.67856311798096	-7.47367286682129	-0.00295288790948689	0.00548864435404539	-0.0120437685400248	0.00159255252219737
1247	78.3900146484375	-2.02921438217163	-7.9282169342041	-0.00230353930965066	0.00646266713738441	-0.00230353930965066	0.00483929552137852
1248	79.0393676757813	-2.67856311798096	-7.79834747314453	-0.00230353930965066	0.00906006153672934	-0.00197886489331722	0.00256657530553639
1249	78.3900146484375	-1.37986588478088	-8.18795680999756	0.00581331877037883	0.000943203864153475	0.0181509424000978	-0.0149658378213644
1250	77.7406692504883	-1.70454013347626	-7.6684775352478	0.00321592413820326	0.00386527273803949	0.0278911720961332	-0.00944637414067984
1251	79.6887130737305	-2.67856311798096	-7.34380340576172	0.00483929552137852	-0.00490093370899558	0.0188002903014421	-0.00782300252467394
1252	79.0393676757813	-3.3279116153717	-7.86328220367432	0.00191722682211548	0.000293855206109583	0.0165275707840919	-0.00847235135734081
1253	78.3900146484375	-2.35388875007629	-7.9282169342041	-0.00392691092565656	-0.0113944197073579	0.0155535480007529	-0.0143164889886975
1254	79.0393676757813	-2.35388875007629	-7.86328220367432	0.00873538758605719	-0.00782300252467394	-0.0143164889886975	-0.00392691092565656
1255	78.3900146484375	-3.3279116153717	-7.53860807418823	-0.00327756232582033	0.00256657530553639	-0.0471085943281651	-0.0123684434220195
1256	79.0393676757813	-3.3279116153717	-7.27886867523193	-0.00555028254166245	0.00873538758605719	-0.0977577865123749	-0.00717365415766835
1257	78.3900146484375	-2.02921438217163	-7.47367286682129	-0.00587495695799589	0.0116574559360743	-0.0844461396336555	-0.00165419070981443
1258	77.0913162231445	-2.35388875007629	-14.6814432144165	-0.00717365415766835	0.01100810803473	-0.073731891810894	0.00256657530553639
1259	80.3380584716797	-3.3279116153717	-7.79834747314453	-0.00230353930965066	0.00256657530553639	-0.0448358729481697	0.00418994715437293
1260	78.3900146484375	-2.02921438217163	-7.99315214157104	0.000293855206109583	-0.00425158534198999	-3.08191010844894e-05	0.00321592413820326
1261	79.6887130737305	-2.35388875007629	-7.60354280471802	0.00126787810586393	0.00386527273803949	0.00678734155371785	0.000618529506027699
1262	77.7406692504883	-2.35388875007629	-7.47367286682129	-0.00197886489331722	0.000943203864153475	0.0158782228827477	0.00906006153672934
1263	78.3900146484375	-2.35388875007629	-7.47367286682129	-0.00197886489331722	0.00354059832170606	-0.0165892094373703	0.00646266713738441
1264	78.3900146484375	-2.35388875007629	-7.73341274261475	0.00776136433705688	-0.00230353930965066	-0.0224333461374044	0.00678734155371785
1265	79.6887130737305	-3.3279116153717	-7.4087381362915	0.000293855206109583	-0.0130177913233638	-0.00230353930965066	0.00776136433705688
1266	77.7406692504883	-2.02921438217163	-7.60354280471802	0.00191722682211548	-0.0295761823654175	0.01100810803473	0.00743668992072344
1267	77.7406692504883	-2.35388875007629	-7.27886867523193	-0.000355493422830477	0.000293855206109583	0.00646266713738441	0.00483929552137852
1268	78.3900146484375	-2.35388875007629	-7.53860807418823	-0.00132951640989631	-0.00782300252467394	0.0136055024340749	-0.00555028254166245
1269	79.6887130737305	-3.65258598327637	-7.34380340576172	0.00581331877037883	0.00321592413820326	0.00906006153672934	0.00256657530553639
1270	77.0913162231445	-2.35388875007629	-7.73341274261475	0.00743668992072344	-0.00165419070981443	0.00289124972186983	-0.00684897974133492
1271	79.0393676757813	-3.97726035118103	-7.34380340576172	0.00159255252219737	0.00191722682211548	-0.00100484199356288	-0.0110697457566857
1272	79.0393676757813	-3.97726035118103	-7.4087381362915	-0.00230353930965066	0.00613799272105098	-0.0159398596733809	-0.00782300252467394
1273	79.0393676757813	-4.62660884857178	-7.08406400680542	-0.0139918150380254	-0.00197886489331722	-0.0110697457566857	-0.00295288790948689
1274	80.3380584716797	-4.30193471908569	-7.08406400680542	0.00516396993771195	0.00386527273803949	-0.00457625929266214	-0.0130177913233638
1275	79.0393676757813	-4.95128345489502	-7.6684775352478	0.0022419011220336	-0.0026282137259841	0.00451462110504508	-0.00944637414067984
1276	78.3900146484375	-3.97726035118103	-7.53860807418823	0.00483929552137852	0.00808603875339031	0.0158782228827477	-0.00847235135734081
1277	77.7406692504883	-3.65258598327637	-7.6684775352478	0.01100810803473	0.0155535480007529	0.00970941036939621	-0.00749832857400179
1278	79.6887130737305	-4.95128345489502	-7.47367286682129	-0.0123684434220195	0.0226963832974434	0.011982130818069	-0.00392691092565656
1279	77.7406692504883	-3.65258598327637	-7.47367286682129	-0.00165419070981443	0.0200989879667759	0.00418994715437293	0.00646266713738441
1280	80.3380584716797	-4.62660884857178	-7.14899873733521	0.00386527273803949	0.0194496400654316	0.0136055024340749	-0.00327756232582033
1281	79.0393676757813	-4.62660884857178	-7.47367286682129	-0.00295288790948689	0.0194496400654316	0.020423661917448	0.00646266713738441
1282	79.0393676757813	-4.62660884857178	-7.47367286682129	-0.0026282137259841	0.0188002903014421	0.0249691028147936	0.0022419011220336
1283	78.3900146484375	-4.30193471908569	-7.6684775352478	-0.00684897974133492	0.0197743140161037	0.0162028968334198	0.0171769186854362
1284	80.3380584716797	-4.30193471908569	-7.53860807418823	0.00256657530553639	0.011982130818069	0.01847561635077	0.00646266713738441
1285	77.7406692504883	-3.00323748588562	-7.47367286682129	0.000943203864153475	0.0213976856321096	0.0217223595827818	0.00256657530553639
1286	77.7406692504883	-3.00323748588562	-7.79834747314453	-0.00749832857400179	0.0132808275520802	0.0200989879667759	0.00289124972186983
1287	77.7406692504883	-2.35388875007629	-7.9282169342041	-0.00879702530801296	0.0210730116814375	0.0123068047687411	0.00126787810586393
1288	78.3900146484375	-3.00323748588562	-7.9282169342041	-0.00392691092565656	0.00970941036939621	-0.0341216214001179	-0.00100484199356288
1289	79.0393676757813	-3.97726035118103	-7.47367286682129	0.00711201597005129	0.000943203864153475	-0.0490566417574883	-0.00977104809135199
1290	79.0393676757813	-3.97726035118103	-7.79834747314453	-0.00392691092565656	0.000943203864153475	-0.0130177913233638	-0.0146411629393697
1291	77.7406692504883	-3.00323748588562	-7.6684775352478	-0.00684897974133492	-0.0113944197073579	0.0239950809627771	-0.0136671401560307
1292	77.0913162231445	-3.3279116153717	-7.73341274261475	-3.08191010844894e-05	-0.0224333461374044	0.0155535480007529	0.00516396993771195
1293	78.3900146484375	-3.97726035118103	-7.6684775352478	-0.00912170019000769	-0.0299008563160896	0.0243197549134493	-0.00490093370899558
1294	77.0913162231445	-4.30193471908569	-7.47367286682129	-0.00100484199356288	-0.0422384813427925	0.0298392176628113	-0.00100484199356288
1295	77.7406692504883	-3.3279116153717	-7.86328220367432	-0.00100484199356288	-0.0357449948787689	0.0428261905908585	-0.00717365415766835
1296	76.4419708251953	-3.3279116153717	-7.6684775352478	-0.0130177913233638	-0.0217839982360601	-0.0182125810533762	-0.00490093370899558
1297	77.0913162231445	-4.30193471908569	-7.47367286682129	0.000943203864153475	-0.0156151866540313	-0.0799007043242455	-0.000680167751852423
1298	76.4419708251953	-4.95128345489502	-7.4087381362915	-0.00977104809135199	-0.00555028254166245	-0.130874574184418	0.00386527273803949
1299	75.7926177978516	-3.3279116153717	-7.60354280471802	0.00256657530553639	-0.0156151866540313	-0.0675630792975426	0.00776136433705688
1300	76.4419708251953	-4.95128345489502	-7.27886867523193	-0.00652430532500148	-0.0328229255974293	0.00678734155371785	0.00581331877037883
1301	76.4419708251953	-4.30193471908569	-7.4087381362915	-0.00100484199356288	-0.0133424662053585	0.0265924744307995	0.0123068047687411
1302	76.4419708251953	-4.30193471908569	-6.95419406890869	-0.000355493422830477	-0.0201606266200542	0.0567871853709221	0.00906006153672934
1303	77.7406692504883	-4.30193471908569	-7.4087381362915	-0.0117190945893526	-0.0136671401560307	0.0814624354243279	0.00906006153672934
1304	77.0913162231445	-4.62660884857178	-7.47367286682129	0.000293855206109583	-0.0175632312893867	0.0957481041550636	0.00678734155371785
1305	75.7926177978516	-3.65258598327637	-7.53860807418823	0.012956153601408	-0.00944637414067984	0.0827611312270164	0.00548864435404539
1306	75.7926177978516	-3.3279116153717	-7.60354280471802	0.00548864435404539	-0.00912170019000769	0.06393001973629	0.00841071270406246
1307	78.3900146484375	-4.62660884857178	-7.53860807418823	0.00678734155371785	0.00159255252219737	0.00321592413820326	0.0126314787194133
1308	78.3900146484375	-4.30193471908569	-6.62951993942261	0.00808603875339031	0.00191722682211548	-0.0247060675173998	-3.08191010844894e-05
1309	77.7406692504883	-3.3279116153717	-7.14899873733521	0.00711201597005129	0.00256657530553639	0.0230210572481155	-0.00457625929266214
1310	79.0393676757813	-3.97726035118103	-6.88925933837891	0.00678734155371785	0.0113327819854021	0.0425015166401863	-0.0100957229733467
1311	79.6887130737305	-3.65258598327637	-7.53860807418823	0.00289124972186983	0.00483929552137852	-0.00392691092565656	-0.0113944197073579
1312	77.7406692504883	-3.00323748588562	-7.60354280471802	0.00191722682211548	0.00289124972186983	-0.0373683646321297	-0.00295288790948689
1313	77.0913162231445	-3.65258598327637	-7.34380340576172	-0.00360223650932312	0.0022419011220336	-0.0805500522255898	-0.00619963090866804
1314	77.0913162231445	-3.00323748588562	-7.9282169342041	0.00516396993771195	-0.00749832857400179	-0.0363943427801132	-0.00587495695799589
1315	77.0913162231445	-3.65258598327637	-7.6684775352478	0.00938473641872406	-3.08191010844894e-05	0.00548864435404539	-0.00587495695799589
1316	79.0393676757813	-4.30193471908569	-7.73341274261475	0.00743668992072344	0.00483929552137852	0.0272418223321438	-0.00132951640989631
1317	77.7406692504883	-3.97726035118103	-7.60354280471802	-0.0165892094373703	0.00289124972186983	0.0457482598721981	0.000618529506027699
1318	78.3900146484375	-3.65258598327637	-7.79834747314453	-0.0136671401560307	0.00613799272105098	0.0392547734081745	-0.00132951640989631
1319	79.6887130737305	-4.62660884857178	-7.79834747314453	0.000943203864153475	0.00159255252219737	0.0421768426895142	0.00711201597005129
1320	77.7406692504883	-3.65258598327637	-7.99315214157104	0.00613799272105098	0.00321592413820326	0.0408781431615353	0.00321592413820326
1321	77.7406692504883	-3.3279116153717	-7.9282169342041	-0.00425158534198999	0.00451462110504508	0.060358602553606	0.00516396993771195
1322	77.0913162231445	-3.3279116153717	-7.9282169342041	-0.00100484199356288	0.00483929552137852	0.0726962238550186	0.00321592413820326
1323	77.7406692504883	-3.65258598327637	-8.05808639526367	-0.00555028254166245	0.00678734155371785	-0.0139918150380254	0.00418994715437293
1324	78.3900146484375	-3.65258598327637	-7.9282169342041	-0.00879702530801296	0.0191249661147594	-0.126329123973846	0.00938473641872406
1325	78.3900146484375	-3.65258598327637	-7.86328220367432	0.00841071270406246	0.0165275707840919	-0.142887517809868	0.00613799272105098
1326	80.3380584716797	-4.62660884857178	-7.99315214157104	-0.00522560812532902	0.0252937767654657	-0.0938616991043091	0.000943203864153475
1327	79.6887130737305	-3.97726035118103	-7.99315214157104	-0.00295288790948689	0.0230210572481155	-0.0240567177534103	0.00938473641872406
1328	80.3380584716797	-3.00323748588562	-7.60354280471802	-0.0026282137259841	0.0132808275520802	0.0360080301761627	0.00386527273803949
1329	78.3900146484375	-2.67856311798096	-7.73341274261475	0.0022419011220336	0.0165275707840919	0.0350340083241463	-0.00132951640989631
1330	79.0393676757813	-3.97726035118103	-7.21393346786499	0.000293855206109583	0.0116574559360743	-0.0331475995481014	0.000943203864153475
1331	80.3380584716797	-3.3279116153717	-7.4087381362915	-0.00360223650932312	0.025618452578783	-0.112692810595036	-0.0107450718060136
1332	78.3900146484375	-3.00323748588562	-7.73341274261475	-0.00684897974133492	0.0200989879667759	-0.0964590907096863	0.01100810803473
1333	77.7406692504883	-2.67856311798096	-7.60354280471802	-0.00587495695799589	0.0171769186854362	-0.068537101149559	-0.00652430532500148
1334	77.0913162231445	-2.67856311798096	-7.01912927627563	-0.00360223650932312	0.01100810803473	-0.0578228458762169	-0.00132951640989631
1335	78.3900146484375	-2.67856311798096	-7.08406400680542	-0.00132951640989631	0.00938473641872406	-0.0513293594121933	-0.00847235135734081
1336	79.0393676757813	-3.00323748588562	-6.82432460784912	-0.000680167751852423	0.01100810803473	-0.0308748781681061	0.00126787810586393
1337	80.3380584716797	-3.65258598327637	-6.88925933837891	0.00159255252219737	0.00808603875339031	-0.0139918150380254	-0.000680167751852423
1338	78.3900146484375	-3.00323748588562	-7.01912927627563	-0.0026282137259841	-0.00555028254166245	-0.00684897974133492	0.00191722682211548
1339	78.3900146484375	-3.00323748588562	-6.88925933837891	-0.00327756232582033	-0.00197886489331722	0.00711201597005129	0.00906006153672934
1340	79.6887130737305	-3.97726035118103	-6.82432460784912	0.000293855206109583	-0.0146411629393697	0.0308132413774729	0.00711201597005129
1341	79.6887130737305	-3.97726035118103	-6.82432460784912	-0.00392691092565656	-0.00749832857400179	0.0389300994575024	0.00354059832170606
1342	79.6887130737305	-3.97726035118103	-7.14899873733521	0.000943203864153475	-0.00587495695799589	0.0395794473588467	0.00873538758605719
1343	80.9874114990234	-3.97726035118103	-7.53860807418823	0.000943203864153475	0.00841071270406246	0.0103587592020631	-0.00100484199356288
1344	78.3900146484375	-3.65258598327637	-7.73341274261475	-0.00230353930965066	0.00289124972186983	-0.0350956469774246	0.0116574559360743
1345	78.3900146484375	-3.97726035118103	-7.6684775352478	0.00776136433705688	-0.00619963090866804	-0.0208099745213985	0.00743668992072344
1346	79.0393676757813	-3.65258598327637	-7.47367286682129	0.00321592413820326	-0.0110697457566857	0.0132808275520802	0.00516396993771195
1347	80.3380584716797	-3.97726035118103	-7.34380340576172	-0.00132951640989631	-0.0165892094373703	0.013930176384747	0.00386527273803949
1348	77.0913162231445	-2.67856311798096	-7.53860807418823	0.00581331877037883	-0.0260047651827335	0.0132808275520802	0.00483929552137852
1349	79.0393676757813	-3.65258598327637	-7.6684775352478	0.00873538758605719	-0.0169138833880424	0.029189869761467	-0.00814767740666866
1350	77.0913162231445	-2.35388875007629	-7.99315214157104	0.00646266713738441	-0.0156151866540313	0.0330859608948231	-0.00360223650932312
1351	77.7406692504883	-2.67856311798096	-7.79834747314453	0.00354059832170606	-0.00522560812532902	0.0220470335334539	-0.0104203969240189
1352	78.3900146484375	-3.3279116153717	-7.47367286682129	-0.00197886489331722	-0.0120437685400248	0.0295145437121391	-0.00230353930965066
1353	78.3900146484375	-3.3279116153717	-7.27886867523193	-0.00165419070981443	-0.00944637414067984	0.00354059832170606	-0.00392691092565656
1354	77.7406692504883	-2.67856311798096	-7.60354280471802	-0.00132951640989631	-0.00490093370899558	-0.0156151866540313	-0.0107450718060136
1355	77.7406692504883	-2.35388875007629	-7.79834747314453	-0.00100484199356288	-0.0100957229733467	-0.00814767740666866	-0.00425158534198999
1356	78.3900146484375	-1.37986588478088	-7.86328220367432	0.00191722682211548	0.00516396993771195	0.00906006153672934	-0.0120437685400248
1357	79.0393676757813	-2.35388875007629	-7.34380340576172	-3.08191010844894e-05	0.00711201597005129	0.00418994715437293	-0.00327756232582033
1358	79.0393676757813	-1.70454013347626	-7.4087381362915	-0.00197886489331722	0.00711201597005129	-0.00100484199356288	0.00354059832170606
1359	79.0393676757813	-2.35388875007629	-7.01912927627563	-3.08191010844894e-05	0.0103587592020631	0.00743668992072344	0.00646266713738441
1360	79.0393676757813	-2.67856311798096	-7.53860807418823	0.0106834331527352	0.00354059832170606	0.0210730116814375	0.00938473641872406
1361	77.0913162231445	-0.730517208576202	-7.73341274261475	-0.00165419070981443	0.0175015944987535	0.0152288740500808	0.00418994715437293
1362	77.0913162231445	-1.37986588478088	-7.6684775352478	-0.000355493422830477	0.0181509424000978	0.0100340843200684	0.0103587592020631
1363	76.4419708251953	-1.05519151687622	-7.53860807418823	0.00386527273803949	0.0217223595827818	0.00841071270406246	0.00808603875339031
1364	76.4419708251953	-1.37986588478088	-6.95419406890869	0.0022419011220336	0.0200989879667759	0.00938473641872406	0.01847561635077
1365	77.7406692504883	-2.67856311798096	-7.34380340576172	-0.00587495695799589	0.0210730116814375	0.00191722682211548	0.0136055024340749
1366	79.0393676757813	-2.35388875007629	-7.53860807418823	-0.00457625929266214	0.0213976856321096	0.00191722682211548	0.00256657530553639
1367	75.1432723999023	-1.05519151687622	-7.73341274261475	-0.00749832857400179	0.0288651939481497	-0.0198359526693821	0.00646266713738441
1368	79.0393676757813	-2.67856311798096	-6.88925933837891	-0.0152905117720366	0.0197743140161037	-0.00490093370899558	0.00321592413820326
1369	73.8445739746094	-1.70454013347626	-7.27886867523193	-0.0139918150380254	0.0207483377307653	0.00906006153672934	-0.00197886489331722
1370	77.0913162231445	-2.67856311798096	-7.21393346786499	-0.00295288790948689	0.00678734155371785	0.00386527273803949	-0.00944637414067984
1371	75.7926177978516	-1.05519151687622	-7.53860807418823	-0.00847235135734081	0.013930176384747	0.0207483377307653	-0.000680167751852423
1372	75.7926177978516	-1.37986588478088	-7.6684775352478	-0.0107450718060136	0.00191722682211548	0.0272418223321438	0.000618529506027699
1373	75.7926177978516	-1.37986588478088	-7.53860807418823	-0.0149658378213644	-0.00684897974133492	0.0314625911414623	-0.00879702530801296
1374	76.4419708251953	-1.70454013347626	-7.53860807418823	0.00159255252219737	-0.00587495695799589	0.00548864435404539	-0.00652430532500148
1375	78.3900146484375	-2.35388875007629	-7.53860807418823	0.0126314787194133	-0.00392691092565656	0.0171769186854362	-0.00944637414067984
1376	78.3900146484375	-2.35388875007629	-7.08406400680542	0.00516396993771195	0.0123068047687411	0.0301638916134834	-0.00652430532500148
1377	77.0913162231445	-1.37986588478088	-7.6684775352478	0.0194496400654316	0.00646266713738441	0.0538651160895824	-0.00490093370899558
1378	78.3900146484375	-2.35388875007629	-7.53860807418823	-0.00360223650932312	-0.000680167751852423	0.0405534692108631	-0.0026282137259841
1379	77.7406692504883	-1.05519151687622	-7.9282169342041	0.00743668992072344	-0.00490093370899558	0.0363327041268349	-0.00197886489331722
1380	77.7406692504883	-3.3279116153717	-7.53860807418823	0.00354059832170606	-0.00977104809135199	-0.00912170019000769	0.00743668992072344
1381	79.0393676757813	-2.67856311798096	-7.60354280471802	-0.0026282137259841	-0.00230353930965066	-0.0458098985254765	-0.00100484199356288
1382	79.6887130737305	-3.00323748588562	-7.47367286682129	-0.00652430532500148	-0.02697878703475	-0.0240567177534103	0.0158782228827477
1383	79.6887130737305	-3.00323748588562	-7.60354280471802	-0.00165419070981443	-0.0146411629393697	-0.0860695168375969	0.00548864435404539
1384	79.0393676757813	-2.67856311798096	-7.47367286682129	0.000618529506027699	-0.0341216214001179	-0.0919136479496956	0.0168522447347641
1385	80.3380584716797	-2.67856311798096	-7.73341274261475	-0.00457625929266214	-3.08191010844894e-05	-0.0880175605416298	0.000618529506027699
1386	78.3900146484375	-1.70454013347626	-7.79834747314453	-0.00587495695799589	0.00418994715437293	-0.063342310488224	0.00873538758605719
1387	79.0393676757813	-3.00323748588562	-7.27886867523193	0.00126787810586393	-0.0169138833880424	-0.0409397818148136	0.00321592413820326
1388	77.0913162231445	-2.35388875007629	-7.21393346786499	-0.00652430532500148	-0.00652430532500148	-0.0123684434220195	-0.000355493422830477
1389	77.7406692504883	-1.70454013347626	-7.86328220367432	0.00613799272105098	-0.00522560812532902	0.00191722682211548	-0.00522560812532902
1390	77.0913162231445	-2.02921438217163	-7.21393346786499	0.00776136433705688	-0.00522560812532902	0.01847561635077	-0.00230353930965066
1391	79.6887130737305	-2.67856311798096	-7.73341274261475	-0.000680167751852423	-0.00879702530801296	0.0304885655641556	-0.00587495695799589
1392	78.3900146484375	-2.67856311798096	-7.53860807418823	-0.00490093370899558	-0.0237320438027382	0.0337353087961674	-0.000355493422830477
1393	80.3380584716797	-3.00323748588562	-7.4087381362915	-0.00230353930965066	-0.0328229255974293	0.0496443510055542	-0.00425158534198999
1394	78.3900146484375	-2.35388875007629	-7.47367286682129	-0.00392691092565656	-0.0208099745213985	0.0632806718349457	-0.00749832857400179
1395	79.6887130737305	-3.00323748588562	-7.79834747314453	-0.00652430532500148	-0.0227580219507217	0.0460729338228703	-0.00327756232582033
1396	77.7406692504883	-1.05519151687622	-8.05808639526367	-0.0152905117720366	-0.00230353930965066	0.0324366129934788	-0.0104203969240189
1397	77.7406692504883	-2.67856311798096	-7.73341274261475	-0.0110697457566857	-0.00392691092565656	0.01100810803473	0.00126787810586393
1398	77.0913162231445	-1.37986588478088	-7.73341274261475	-0.00847235135734081	-3.08191010844894e-05	0.0233457311987877	0.0022419011220336
1399	79.6887130737305	-3.00323748588562	-6.69445466995239	-0.00619963090866804	0.00483929552137852	0.0178262684494257	0.0113327819854021
1400	77.0913162231445	-1.70454013347626	-7.6684775352478	0.00191722682211548	0.00776136433705688	0.0246444288641214	-0.00327756232582033
1401	77.0913162231445	-2.35388875007629	-7.73341274261475	0.00159255252219737	0.0233457311987877	0.0126314787194133	0.00516396993771195
1402	77.7406692504883	-2.67856311798096	-7.47367286682129	-0.00652430532500148	0.0373067259788513	-0.0117190945893526	0.00191722682211548
1403	77.0913162231445	-2.67856311798096	-7.4087381362915	-3.08191010844894e-05	0.0470469556748867	-0.0584721975028515	0.0126314787194133
1404	77.7406692504883	-2.67856311798096	-7.6684775352478	0.00483929552137852	0.0421768426895142	-0.104251272976398	0.00354059832170606
1405	77.0913162231445	-2.35388875007629	-7.47367286682129	0.00548864435404539	0.041852168738842	-0.0523033849895	0.00126787810586393
1406	79.0393676757813	-3.00323748588562	-7.6684775352478	0.00743668992072344	0.0363327041268349	-0.00165419070981443	0.00613799272105098
1407	77.0913162231445	-2.35388875007629	-7.27886867523193	-0.00132951640989631	0.01847561635077	0.0197743140161037	0.00678734155371785
1408	79.6887130737305	-3.00323748588562	-8.05808639526367	0.00548864435404539	-0.00360223650932312	0.0334106348454952	-0.00197886489331722
1409	79.0393676757813	-3.65258598327637	-7.6684775352478	0.00548864435404539	-0.0149658378213644	0.00970941036939621	0.000943203864153475
1410	78.3900146484375	-2.35388875007629	-7.6684775352478	0.00256657530553639	-0.00977104809135199	-0.0162645354866982	-0.00522560812532902
1411	77.0913162231445	-2.35388875007629	-7.53860807418823	-0.00197886489331722	-0.0146411629393697	-0.00392691092565656	-0.00490093370899558
1412	80.3380584716797	-3.65258598327637	-7.73341274261475	0.00126787810586393	-0.000680167751852423	0.0347093306481838	-0.00912170019000769
1413	78.3900146484375	-3.3279116153717	-7.6684775352478	0.00418994715437293	-0.0224333461374044	0.0717222020030022	-0.00717365415766835
1414	79.6887130737305	-3.97726035118103	-7.34380340576172	0.00548864435404539	-0.0276281367987394	0.0876312479376793	-0.0159398596733809
1415	79.0393676757813	-3.65258598327637	-7.21393346786499	0.00451462110504508	-0.0237320438027382	0.0973714739084244	-0.0130177913233638
1416	77.7406692504883	-3.3279116153717	-7.34380340576172	0.00516396993771195	-0.0221086721867323	0.0983454957604408	-0.00522560812532902
1417	79.0393676757813	-3.65258598327637	-7.4087381362915	-0.00100484199356288	-0.0107450718060136	0.036657378077507	-0.00100484199356288
1418	79.0393676757813	-4.30193471908569	-7.47367286682129	-0.00457625929266214	-0.00717365415766835	-0.119186297059059	0.000943203864153475
1419	77.7406692504883	-2.67856311798096	-7.73341274261475	0.00418994715437293	-0.00619963090866804	-0.165614724159241	-0.00165419070981443
1420	77.7406692504883	-3.65258598327637	-7.27886867523193	0.00354059832170606	-0.0107450718060136	-0.150679707527161	0.00906006153672934
1421	78.3900146484375	-3.65258598327637	-7.27886867523193	-0.000355493422830477	-0.0247060675173998	-0.170484840869904	-0.00132951640989631
1422	79.0393676757813	-3.97726035118103	-7.01912927627563	-0.0026282137259841	0.01100810803473	-0.102627903223038	0.0103587592020631
1423	78.3900146484375	-3.00323748588562	-7.27886867523193	-0.00327756232582033	0.00548864435404539	-0.0954850688576698	0.00386527273803949
1424	77.7406692504883	-2.35388875007629	-7.60354280471802	-0.00100484199356288	0.0191249661147594	-0.0545761026442051	-0.000355493422830477
1425	77.7406692504883	-1.37986588478088	-7.60354280471802	0.00321592413820326	0.0213976856321096	-0.0221086721867323	0.00516396993771195
1426	78.3900146484375	-2.67856311798096	-7.21393346786499	-0.00392691092565656	0.01847561635077	0.00159255252219737	-0.00425158534198999
1427	79.0393676757813	-2.35388875007629	-7.53860807418823	0.000943203864153475	0.01100810803473	0.0103587592020631	-0.00522560812532902
1428	78.3900146484375	-2.67856311798096	-7.27886867523193	0.0243197549134493	0.00418994715437293	0.0142548503354192	-0.000355493422830477
1429	77.7406692504883	-2.02921438217163	-7.79834747314453	-0.0130177913233638	-0.00132951640989631	0.0246444288641214	-0.0123684434220195
1430	78.3900146484375	-2.67856311798096	-7.6684775352478	0.0210730116814375	-0.00619963090866804	0.0259431265294552	-0.00944637414067984
1431	77.0913162231445	-1.70454013347626	-7.6684775352478	0.0022419011220336	0.0100340843200684	0.0285405199974775	-0.00717365415766835
1432	75.7926177978516	-1.70454013347626	-7.53860807418823	-0.0100957229733467	-0.00230353930965066	0.0249691028147936	0.000943203864153475
1433	76.4419708251953	-1.70454013347626	-7.6684775352478	0.00418994715437293	-0.0240567177534103	0.0217223595827818	-0.00327756232582033
1434	76.4419708251953	-1.37986588478088	-7.21393346786499	-0.00490093370899558	-0.000355493422830477	0.0259431265294552	-3.08191010844894e-05
1435	75.7926177978516	-1.05519151687622	-8.05808639526367	-0.0026282137259841	0.00451462110504508	0.0239950809627771	-0.0123684434220195
1436	75.7926177978516	-2.35388875007629	-7.73341274261475	-0.00684897974133492	0.00938473641872406	0.0181509424000978	-0.00295288790948689
1437	77.0913162231445	-2.02921438217163	-7.53860807418823	0.00516396993771195	0.0155535480007529	0.013930176384747	0.000293855206109583
1438	74.4939270019531	-1.37986588478088	-7.6684775352478	-0.00522560812532902	0.01847561635077	0.000943203864153475	0.00256657530553639
1439	75.7926177978516	-1.05519151687622	-7.6684775352478	-0.00717365415766835	0.0126314787194133	-0.0139918150380254	0.00646266713738441
1440	75.1432723999023	-0.405842900276184	-7.60354280471802	0.00321592413820326	0.0171769186854362	-0.0292515084147453	0.00613799272105098
1441	76.4419708251953	-2.35388875007629	-7.6684775352478	0.00841071270406246	0.0369820520281792	-0.0529527328908443	0.00841071270406246
1442	76.4419708251953	-1.37986588478088	-7.47367286682129	-0.00587495695799589	0.0382807515561581	-0.0454852245748043	0.00289124972186983
1443	77.0913162231445	-2.02921438217163	-7.27886867523193	-0.0110697457566857	0.0343846566975117	-0.0318489037454128	0.00808603875339031
1444	75.7926177978516	-1.70454013347626	-7.34380340576172	-0.0143164889886975	0.0171769186854362	-0.0104203969240189	0.00678734155371785
1445	75.1432723999023	-1.05519151687622	-7.34380340576172	-0.0107450718060136	0.011982130818069	0.0178262684494257	0.00126787810586393
1446	77.0913162231445	-1.37986588478088	-7.53860807418823	-0.00490093370899558	-0.000680167751852423	0.036657378077507	-0.000355493422830477
1447	78.3900146484375	-1.70454013347626	-7.27886867523193	-0.00295288790948689	-0.00522560812532902	0.0373067259788513	0.00841071270406246
1448	78.3900146484375	-1.37986588478088	-7.34380340576172	-0.00197886489331722	-0.0243813935667276	0.0694494843482971	0.00678734155371785
1449	77.0913162231445	-1.05519151687622	-7.53860807418823	0.00938473641872406	-0.0211346503347158	0.0973714739084244	-0.00587495695799589
1450	76.4419708251953	-1.70454013347626	-7.34380340576172	0.00191722682211548	-0.0113944197073579	0.084059827029705	-0.0149658378213644
1451	78.3900146484375	-2.35388875007629	-7.08406400680542	0.00159255252219737	-0.00100484199356288	0.041852168738842	-0.0146411629393697
1452	79.0393676757813	-0.730517208576202	-7.53860807418823	0.000293855206109583	-0.00555028254166245	-0.0107450718060136	-0.00555028254166245
1453	75.7926177978516	-0.730517208576202	-7.79834747314453	-0.00522560812532902	-0.0198359526693821	-0.0156151866540313	-0.00555028254166245
1454	77.0913162231445	-1.37986588478088	-7.9282169342041	-0.00100484199356288	-0.0195112787187099	-0.0386670641601086	-0.0146411629393697
1455	77.0913162231445	-2.02921438217163	-7.60354280471802	0.00321592413820326	-0.00230353930965066	-0.0451605506241322	-0.00360223650932312
1456	80.3380584716797	-1.70454013347626	-7.47367286682129	0.00159255252219737	-0.00749832857400179	-0.00457625929266214	-0.0143164889886975
1457	77.7406692504883	-0.405842900276184	-7.4087381362915	-0.00197886489331722	-0.00684897974133492	0.00386527273803949	-0.00295288790948689
1458	77.0913162231445	-0.405842900276184	-7.73341274261475	-0.000680167751852423	-0.00912170019000769	0.00354059832170606	0.000943203864153475
1459	77.7406692504883	-1.70454013347626	-7.79834747314453	-0.00132951640989631	-0.00944637414067984	-0.0279528107494116	0.00418994715437293
1460	78.3900146484375	-1.05519151687622	-8.25289154052734	-0.00619963090866804	-0.0195112787187099	-0.0526280589401722	0.00386527273803949
1461	76.4419708251953	0.243505731225014	-8.12302207946777	-0.00165419070981443	-0.00100484199356288	-0.0419138073921204	0.0116574559360743
1462	77.7406692504883	-0.405842900276184	-7.86328220367432	-0.00360223650932312	0.00386527273803949	-0.0143164889886975	0.00906006153672934
1463	76.4419708251953	-0.0811685770750046	-7.47367286682129	-0.00360223650932312	0.0136055024340749	-0.00165419070981443	0.0188002903014421
1464	77.7406692504883	-0.730517208576202	-7.9282169342041	0.00613799272105098	0.0207483377307653	0.0191249661147594	0.00321592413820326
1465	78.3900146484375	-1.05519151687622	-7.86328220367432	0.00678734155371785	0.0230210572481155	0.029189869761467	0.00548864435404539
1466	77.7406692504883	-1.70454013347626	-7.6684775352478	0.00516396993771195	0.0243197549134493	0.0369820520281792	0.00776136433705688
1467	77.7406692504883	-0.405842900276184	-7.27886867523193	0.000618529506027699	0.0347093306481838	0.0243197549134493	-0.00392691092565656
1468	75.7926177978516	-0.730517208576202	-7.4087381362915	-3.08191010844894e-05	0.01847561635077	0.0408781431615353	-0.00165419070981443
1469	78.3900146484375	-2.02921438217163	-7.47367286682129	-0.00717365415766835	0.0236704051494598	0.0522417463362217	-0.0191866029053926
1470	77.0913162231445	-0.730517208576202	-7.6684775352478	0.00841071270406246	0.0132808275520802	0.0700988322496414	0.000618529506027699
1471	77.7406692504883	-2.02921438217163	-7.4087381362915	-0.00132951640989631	0.0113327819854021	0.0623066499829292	-0.0113944197073579
1472	78.3900146484375	-1.70454013347626	-7.34380340576172	0.00256657530553639	-0.00295288790948689	0.00970941036939621	-0.00652430532500148
1473	78.3900146484375	-2.02921438217163	-7.4087381362915	-0.00522560812532902	-0.02697878703475	-0.0337969474494457	-0.00555028254166245
1474	79.0393676757813	-2.35388875007629	-7.14899873733521	-0.00457625929266214	-0.0402904339134693	-0.00652430532500148	0.00191722682211548
1475	78.3900146484375	-2.67856311798096	-7.21393346786499	0.00289124972186983	-0.0441865250468254	-0.0286021586507559	-0.00555028254166245
1476	76.4419708251953	-1.37986588478088	-7.6684775352478	0.00483929552137852	-0.0185372550040483	-0.0503553375601768	-0.0100957229733467
1477	77.0913162231445	-1.70454013347626	-7.6684775352478	-0.00490093370899558	-0.0149658378213644	-0.0613942667841911	0.00191722682211548
1478	78.3900146484375	-2.67856311798096	-7.34380340576172	-0.00587495695799589	-0.0104203969240189	-0.0409397818148136	0.00776136433705688
1479	77.7406692504883	-2.02921438217163	-7.60354280471802	0.00581331877037883	-0.00717365415766835	-0.0532774068415165	0.00321592413820326
1480	77.7406692504883	-3.00323748588562	-7.34380340576172	-0.00619963090866804	-0.00912170019000769	-0.0273034609854221	0.0132808275520802
1481	78.3900146484375	-2.67856311798096	-7.73341274261475	-0.0026282137259841	-0.00749832857400179	-0.0347709693014622	0.00289124972186983
1482	76.4419708251953	-2.35388875007629	-7.9282169342041	-0.00425158534198999	0.0100340843200684	-0.0617189407348633	-0.000355493422830477
1483	77.0913162231445	-2.67856311798096	-7.6684775352478	-0.00977104809135199	0.013930176384747	-0.0656150281429291	0.00776136433705688
1484	78.3900146484375	-3.65258598327637	-7.4087381362915	-0.00230353930965066	0.00711201597005129	-0.0373683646321297	-0.00490093370899558
1485	79.6887130737305	-3.65258598327637	-7.21393346786499	-0.00652430532500148	-0.0026282137259841	0.00126787810586393	-0.000680167751852423
1486	77.0913162231445	-2.67856311798096	-7.53860807418823	-0.00360223650932312	-0.0165892094373703	0.01847561635077	-0.00295288790948689
1487	77.0913162231445	-3.00323748588562	-7.79834747314453	-0.00684897974133492	-0.00847235135734081	0.0230210572481155	0.00970941036939621
1488	77.0913162231445	-2.02921438217163	-7.9282169342041	-0.00684897974133492	0.00841071270406246	0.0373067259788513	-0.00360223650932312
1489	77.7406692504883	-3.97726035118103	-7.4087381362915	0.00321592413820326	-0.0156151866540313	0.049319677054882	-0.00457625929266214
1490	77.7406692504883	-3.00323748588562	-7.73341274261475	-0.00230353930965066	-0.0256800893694162	0.0450989119708538	-0.0104203969240189
1491	75.7926177978516	-2.67856311798096	-7.34380340576172	-0.000680167751852423	-0.0156151866540313	0.0522417463362217	-0.0107450718060136
1492	76.4419708251953	-3.00323748588562	-7.21393346786499	0.00191722682211548	-0.0162645354866982	0.041852168738842	-0.00587495695799589
1493	77.0913162231445	-3.3279116153717	-7.60354280471802	0.00191722682211548	-0.0136671401560307	0.0522417463362217	-0.00327756232582033
1494	76.4419708251953	-3.00323748588562	-7.73341274261475	0.00386527273803949	-0.0201606266200542	0.0496443510055542	-0.00717365415766835
1495	75.7926177978516	-2.35388875007629	-7.53860807418823	0.00613799272105098	-0.00457625929266214	0.0269171483814716	-0.00425158534198999
1496	75.7926177978516	-2.35388875007629	-7.60354280471802	0.00613799272105098	0.00418994715437293	0.020423661917448	-0.0110697457566857
1497	77.7406692504883	-3.00323748588562	-7.08406400680542	0.00354059832170606	0.00256657530553639	0.0421768426895142	0.00386527273803949
1498	77.7406692504883	-3.3279116153717	-7.08406400680542	0.00159255252219737	0.00418994715437293	0.0314625911414623	0.00191722682211548
1499	76.4419708251953	-2.02921438217163	-7.79834747314453	-0.000680167751852423	0.0022419011220336	-0.00587495695799589	0.0022419011220336
1500	77.0913162231445	-3.00323748588562	-7.34380340576172	0.000943203864153475	0.00354059832170606	-0.0211346503347158	0.0158782228827477
1501	77.7406692504883	-3.65258598327637	-7.47367286682129	0.00289124972186983	0.0191249661147594	-0.00749832857400179	-0.00392691092565656
1502	77.7406692504883	-3.3279116153717	-7.47367286682129	-0.00879702530801296	0.0265924744307995	-0.0523033849895	0.00678734155371785
1503	76.4419708251953	-3.3279116153717	-7.34380340576172	0.0022419011220336	0.0220470335334539	-0.101978555321693	0.00938473641872406
1504	76.4419708251953	-3.65258598327637	-7.14899873733521	-0.00392691092565656	0.0217223595827818	-0.121134340763092	-0.00392691092565656
1505	73.8445739746094	-1.70454013347626	-7.6684775352478	-0.00425158534198999	0.0145795252174139	-0.0503553375601768	0.00743668992072344
1506	74.4939270019531	-3.00323748588562	-7.9282169342041	-0.00100484199356288	0.0162028968334198	-0.0422384813427925	0.00516396993771195
1507	75.1432723999023	-3.65258598327637	-8.05808639526367	-0.0159398596733809	0.0158782228827477	-0.02697878703475	0.00418994715437293
1508	75.1432723999023	-3.97726035118103	-7.47367286682129	-0.00652430532500148	0.0116574559360743	0.0126314787194133	0.00548864435404539
1509	74.4939270019531	-2.35388875007629	-7.47367286682129	0.00548864435404539	-3.08191010844894e-05	0.0262678004801273	-0.0159398596733809
1510	75.7926177978516	-3.97726035118103	-7.21393346786499	-0.00132951640989631	-0.0162645354866982	0.0545144639909267	-0.00555028254166245
1511	75.7926177978516	-3.00323748588562	-7.86328220367432	0.00126787810586393	-0.00619963090866804	0.0746442750096321	-0.0107450718060136
1512	75.1432723999023	-3.00323748588562	-7.6684775352478	-0.00425158534198999	-0.00944637414067984	0.07431960105896	0.000293855206109583
1513	75.1432723999023	-3.3279116153717	-7.47367286682129	-0.00977104809135199	-0.00327756232582033	0.0642546936869621	-0.00717365415766835
1514	75.1432723999023	-2.67856311798096	-7.47367286682129	0.00289124972186983	-0.0143164889886975	0.0249691028147936	-0.00749832857400179
1515	75.1432723999023	-3.3279116153717	-7.34380340576172	-0.00230353930965066	0.01100810803473	-0.0383423902094364	-0.0100957229733467
1516	77.7406692504883	-3.97726035118103	-7.47367286682129	-0.0026282137259841	0.0210730116814375	-0.0354203209280968	-0.00230353930965066
1517	78.3900146484375	-3.65258598327637	-7.86328220367432	-0.00295288790948689	0.0265924744307995	0.0188002903014421	-0.000355493422830477
1518	76.4419708251953	-3.3279116153717	-7.6684775352478	-0.00555028254166245	0.0158782228827477	0.00841071270406246	0.00191722682211548
1519	79.0393676757813	-3.65258598327637	-7.73341274261475	0.00386527273803949	0.0145795252174139	-0.055874802172184	0.00256657530553639
1520	77.7406692504883	-3.00323748588562	-7.53860807418823	-3.08191010844894e-05	0.0162028968334198	-0.107498019933701	0.00451462110504508
1521	77.7406692504883	-4.30193471908569	-7.01912927627563	-0.00555028254166245	0.00841071270406246	-0.0581475235521793	-0.00295288790948689
1522	78.3900146484375	-4.30193471908569	-7.47367286682129	-0.0133424662053585	0.00808603875339031	-0.00717365415766835	0.000618529506027699
1523	79.0393676757813	-4.62660884857178	-7.47367286682129	-0.00197886489331722	0.00289124972186983	0.01847561635077	0.0165275707840919
1524	77.0913162231445	-3.65258598327637	-7.86328220367432	-0.000355493422830477	0.0022419011220336	0.0463976077735424	0.00483929552137852
1525	77.7406692504883	-3.3279116153717	-7.6684775352478	-0.00165419070981443	-0.00197886489331722	0.0412028171122074	0.0106834331527352
1526	78.3900146484375	-3.97726035118103	-7.34380340576172	-3.08191010844894e-05	-0.00619963090866804	0.0619819760322571	0.00938473641872406
1527	79.6887130737305	-4.30193471908569	-7.27886867523193	-0.0026282137259841	-0.00457625929266214	0.0541897900402546	0.00451462110504508
1528	79.0393676757813	-4.30193471908569	-7.79834747314453	0.000618529506027699	-0.0182125810533762	0.025618452578783	0.0100340843200684
1529	78.3900146484375	-3.65258598327637	-8.05808639526367	0.00159255252219737	-0.0240567177534103	-0.0286021586507559	-0.0117190945893526
1530	77.0913162231445	-4.30193471908569	-7.60354280471802	-0.00587495695799589	-0.000355493422830477	-0.0688617751002312	-0.0107450718060136
1531	79.0393676757813	-4.62660884857178	-7.4087381362915	-0.00944637414067984	-0.00587495695799589	-0.0815240740776062	-0.00879702530801296
1532	77.0913162231445	-3.3279116153717	-7.6684775352478	-0.00457625929266214	-0.0100957229733467	-0.0584721975028515	-0.0113944197073579
1533	77.0913162231445	-3.97726035118103	-7.47367286682129	-0.0100957229733467	-0.0276281367987394	-0.0350956469774246	-0.00814767740666866
1534	77.0913162231445	-3.65258598327637	-8.05808639526367	0.000618529506027699	-0.0211346503347158	-0.0500306636095047	-0.0136671401560307
1535	79.6887130737305	-3.97726035118103	-7.9282169342041	-0.00587495695799589	-0.017887907102704	-0.0266541130840778	-0.00782300252467394
1536	79.6887130737305	-4.62660884857178	-7.6684775352478	0.00126787810586393	-0.00360223650932312	0.00321592413820326	-0.0146411629393697
1537	77.7406692504883	-3.3279116153717	-7.73341274261475	-0.00360223650932312	0.00256657530553639	0.0126314787194133	-0.00197886489331722
1538	77.7406692504883	-3.3279116153717	-7.53860807418823	-0.0026282137259841	-0.00132951640989631	0.0272418223321438	0.00256657530553639
1539	78.3900146484375	-4.62660884857178	-7.4087381362915	0.00256657530553639	0.00613799272105098	0.0217223595827818	-0.00230353930965066
1540	77.7406692504883	-3.97726035118103	-7.73341274261475	-0.00132951640989631	0.00646266713738441	0.0532157681882381	0.00516396993771195
1541	77.7406692504883	-3.3279116153717	-7.79834747314453	-0.00327756232582033	0.0155535480007529	0.00711201597005129	0.00548864435404539
1542	77.7406692504883	-3.65258598327637	-7.60354280471802	-0.000680167751852423	0.0304885655641556	-0.0523033849895	0.00808603875339031
1543	77.7406692504883	-3.3279116153717	-7.47367286682129	-0.00230353930965066	0.0220470335334539	-0.072757862508297	0.00646266713738441
1544	77.7406692504883	-3.97726035118103	-7.34380340576172	0.00289124972186983	0.0207483377307653	-0.0503553375601768	0.000943203864153475
1545	79.6887130737305	-4.95128345489502	-7.47367286682129	-0.00684897974133492	0.0168522447347641	-0.0591215454041958	0.00678734155371785
1546	77.7406692504883	-4.95128345489502	-7.60354280471802	0.00386527273803949	0.0132808275520802	-0.063342310488224	0.00386527273803949
1547	77.0913162231445	-3.97726035118103	-7.4087381362915	-0.00295288790948689	0.0100340843200684	-0.0678877532482147	0.00613799272105098
1548	78.3900146484375	-3.97726035118103	-7.73341274261475	-0.00392691092565656	0.0171769186854362	-0.0581475235521793	0.00873538758605719
1549	78.3900146484375	-5.2759575843811	-7.73341274261475	0.00386527273803949	0.00970941036939621	-0.0299008563160896	-0.0107450718060136
1550	77.7406692504883	-4.30193471908569	-7.53860807418823	0.000618529506027699	0.013930176384747	-0.0126931173726916	-0.0107450718060136
1551	79.0393676757813	-4.62660884857178	-7.34380340576172	-0.00132951640989631	0.00159255252219737	0.00776136433705688	-0.0149658378213644
1552	78.3900146484375	-5.2759575843811	-7.34380340576172	0.00418994715437293	-0.0133424662053585	0.0304885655641556	-0.0156151866540313
1553	79.0393676757813	-4.62660884857178	-7.34380340576172	0.0022419011220336	-0.0159398596733809	0.0444495603442192	-0.00847235135734081
1554	78.3900146484375	-4.62660884857178	-7.34380340576172	0.00678734155371785	-0.0373683646321297	0.0502936989068985	-0.00717365415766835
1555	79.6887130737305	-3.97726035118103	-7.34380340576172	0.0022419011220336	-0.0354203209280968	0.0541897900402546	-0.0126931173726916
1556	77.7406692504883	-3.65258598327637	-6.95419406890869	0.000293855206109583	-0.0305502042174339	0.0567871853709221	-0.00749832857400179
1557	77.7406692504883	-2.67856311798096	-7.60354280471802	0.00321592413820326	-0.0188619289547205	0.0577612072229385	0.00126787810586393
1558	78.3900146484375	-3.3279116153717	-7.60354280471802	-0.00490093370899558	0.00289124972186983	0.047696303576231	0.00678734155371785
1559	77.7406692504883	-3.00323748588562	-7.4087381362915	0.00126787810586393	0.00451462110504508	0.00678734155371785	0.00743668992072344
1560	79.6887130737305	-3.3279116153717	-7.34380340576172	0.000943203864153475	-0.00847235135734081	-0.0126931173726916	0.00451462110504508
1561	79.0393676757813	-2.67856311798096	-7.34380340576172	-0.00295288790948689	-0.00100484199356288	-0.00165419070981443	0.00289124972186983
1562	77.0913162231445	-2.35388875007629	-7.60354280471802	-0.00555028254166245	0.00776136433705688	-0.0130177913233638	0.000293855206109583
1563	78.3900146484375	-2.35388875007629	-8.12302207946777	-0.00457625929266214	0.0213976856321096	-0.0152905117720366	0.00613799272105098
1564	78.3900146484375	-3.3279116153717	-7.73341274261475	0.00321592413820326	0.00938473641872406	0.00256657530553639	0.00126787810586393
1565	79.0393676757813	-3.3279116153717	-7.53860807418823	0.00483929552137852	0.0136055024340749	-0.0185372550040483	0.00613799272105098
1566	76.4419708251953	-2.35388875007629	-7.86328220367432	-0.00230353930965066	0.00159255252219737	0.00418994715437293	0.0022419011220336
1567	77.0913162231445	-2.35388875007629	-7.79834747314453	-0.00392691092565656	-0.00327756232582033	0.025618452578783	0.0132808275520802
1568	76.4419708251953	-2.35388875007629	-7.6684775352478	-0.00100484199356288	-0.0123684434220195	0.0463976077735424	-0.00295288790948689
1569	77.7406692504883	-3.65258598327637	-7.73341274261475	0.00354059832170606	-0.00392691092565656	0.0509430468082428	-0.00197886489331722
1570	75.7926177978516	-1.70454013347626	-7.86328220367432	-0.000680167751852423	-0.0182125810533762	0.0671767666935921	-0.0130177913233638
1571	74.4939270019531	-2.02921438217163	-7.86328220367432	0.00256657530553639	-0.0159398596733809	0.0623066499829292	-0.00457625929266214
1572	76.4419708251953	-2.67856311798096	-7.53860807418823	-0.00782300252467394	-0.0152905117720366	0.0999688655138016	-0.00230353930965066
1573	76.4419708251953	-3.00323748588562	-7.27886867523193	-0.0149658378213644	-0.0250307414680719	0.137955769896507	0.00321592413820326
1574	76.4419708251953	-2.67856311798096	-7.47367286682129	-0.00295288790948689	-0.023407369852066	0.15776090323925	-0.00490093370899558
1575	74.4939270019531	-2.67856311798096	-7.34380340576172	-0.00425158534198999	-0.02697878703475	0.129838898777962	-0.00814767740666866
1576	74.4939270019531	-1.37986588478088	-7.6684775352478	0.00289124972186983	-0.0165892094373703	0.101267568767071	-0.00684897974133492
1577	76.4419708251953	-2.67856311798096	-7.27886867523193	-0.00100484199356288	-0.00392691092565656	0.0158782228827477	0.00354059832170606
1578	76.4419708251953	-3.00323748588562	-7.27886867523193	-0.00717365415766835	0.0165275707840919	-0.141264155507088	0.000293855206109583
1579	75.7926177978516	-1.37986588478088	-7.4087381362915	0.00776136433705688	0.00516396993771195	-0.255549520254135	0.00743668992072344
1580	78.3900146484375	-3.00323748588562	-7.6684775352478	0.00711201597005129	0.00613799272105098	-0.220160007476807	0.0132808275520802
1581	78.3900146484375	-2.67856311798096	-7.6684775352478	0.00938473641872406	0.0106834331527352	-0.116588898003101	0.00970941036939621
1582	78.3900146484375	-2.67856311798096	-7.34380340576172	0.00418994715437293	0.0246444288641214	-0.0630176365375519	0.00678734155371785
1583	79.0393676757813	-3.00323748588562	-7.27886867523193	0.00516396993771195	0.0360080301761627	-0.0656150281429291	0.0113327819854021
1584	78.3900146484375	-3.00323748588562	-7.34380340576172	0.00711201597005129	0.0304885655641556	-0.0516540370881557	0.00581331877037883
1585	76.4419708251953	-1.70454013347626	-7.21393346786499	0.00256657530553639	0.0395794473588467	-0.0847708135843277	0.00613799272105098
1586	77.0913162231445	-2.02921438217163	-7.79834747314453	-0.00197886489331722	0.0457482598721981	-0.0717838406562805	0.00386527273803949
1587	77.7406692504883	-2.02921438217163	-7.79834747314453	0.00126787810586393	0.0470469556748867	-0.0341216214001179	0.00516396993771195
1588	77.7406692504883	-2.67856311798096	-7.60354280471802	-0.00425158534198999	0.0230210572481155	-0.0126931173726916	0.00613799272105098
1589	75.7926177978516	-1.37986588478088	-7.60354280471802	-0.00717365415766835	0.00938473641872406	0.0376313999295235	-0.00652430532500148
1590	78.3900146484375	-2.67856311798096	-7.47367286682129	0.00451462110504508	-0.00132951640989631	0.0535404421389103	-0.00977104809135199
1591	77.0913162231445	-1.37986588478088	-7.6684775352478	-0.000355493422830477	-0.00425158534198999	0.0834104791283607	-0.00912170019000769
1592	76.4419708251953	-2.02921438217163	-8.31782627105713	-0.00490093370899558	0.000943203864153475	0.0421768426895142	-0.000355493422830477
1593	77.0913162231445	-1.05519151687622	-8.12302207946777	-0.00165419070981443	-0.00749832857400179	0.00516396993771195	-0.00782300252467394
1594	78.3900146484375	-2.02921438217163	-8.05808639526367	0.00613799272105098	-0.0350956469774246	-0.0243813935667276	-0.0117190945893526
1595	76.4419708251953	-1.37986588478088	-7.79834747314453	0.00483929552137852	-0.0208099745213985	-0.0143164889886975	-0.00684897974133492
1596	77.0913162231445	-1.70454013347626	-7.73341274261475	-0.00619963090866804	-0.0211346503347158	0.00354059832170606	-0.00295288790948689
1597	78.3900146484375	-2.67856311798096	-7.6684775352478	0.00126787810586393	0.00418994715437293	-0.0100957229733467	-0.0107450718060136
1598	76.4419708251953	-3.00323748588562	-7.79834747314453	-0.00165419070981443	0.00386527273803949	0.00873538758605719	0.000618529506027699
1599	79.0393676757813	-2.67856311798096	-7.9282169342041	0.00289124972186983	-0.00490093370899558	-0.0143164889886975	0.00159255252219737
1600	77.0913162231445	-2.02921438217163	-7.6684775352478	-0.00197886489331722	0.000618529506027699	-0.00717365415766835	0.00354059832170606
1601	79.6887130737305	-3.00323748588562	-7.6684775352478	0.00646266713738441	0.00841071270406246	-0.0337969474494457	0.0113327819854021
1602	79.0393676757813	-3.3279116153717	-7.34380340576172	0.00386527273803949	0.00613799272105098	-0.0555501282215118	0.00906006153672934
1603	78.3900146484375	-3.65258598327637	-7.47367286682129	0.00354059832170606	0.00938473641872406	-0.0357449948787689	0.00678734155371785
1604	77.7406692504883	-2.35388875007629	-7.27886867523193	0.00191722682211548	0.00581331877037883	-0.0165892094373703	0.00516396993771195
1605	77.0913162231445	-2.35388875007629	-7.73341274261475	-0.000680167751852423	-0.00295288790948689	-0.0026282137259841	-0.00197886489331722
1606	78.3900146484375	-3.65258598327637	-7.6684775352478	-0.00360223650932312	-0.00132951640989631	-0.00360223650932312	0.00970941036939621
1607	79.0393676757813	-4.30193471908569	-7.27886867523193	-0.00684897974133492	0.00159255252219737	-0.00587495695799589	0.0100340843200684
1608	77.7406692504883	-3.97726035118103	-7.34380340576172	-0.00652430532500148	-0.00879702530801296	0.000943203864153475	0.00646266713738441
1609	77.7406692504883	-3.00323748588562	-7.9282169342041	0.00289124972186983	-0.0123684434220195	0.00613799272105098	-0.000680167751852423
1610	77.7406692504883	-4.30193471908569	-7.79834747314453	0.00256657530553639	-0.00684897974133492	0.0136055024340749	-0.00717365415766835
1611	79.0393676757813	-3.97726035118103	-7.53860807418823	0.00191722682211548	-3.08191010844894e-05	0.00808603875339031	-0.0100957229733467
1612	75.7926177978516	-3.65258598327637	-7.6684775352478	-0.00684897974133492	-0.0104203969240189	0.0152288740500808	-0.00619963090866804
1613	77.7406692504883	-4.30193471908569	-7.34380340576172	-0.00295288790948689	-0.00457625929266214	-0.00912170019000769	-0.00457625929266214
1614	77.0913162231445	-3.65258598327637	-7.21393346786499	0.00516396993771195	-0.0146411629393697	0.00646266713738441	-0.0126931173726916
1615	76.4419708251953	-3.65258598327637	-7.60354280471802	0.00289124972186983	-0.00619963090866804	0.0239950809627771	-0.00879702530801296
1616	77.0913162231445	-3.3279116153717	-7.60354280471802	0.00191722682211548	-0.0026282137259841	0.025618452578783	-0.00944637414067984
1617	78.3900146484375	-3.97726035118103	-7.79834747314453	-3.08191010844894e-05	-0.00717365415766835	0.0308132413774729	-0.00230353930965066
1618	79.0393676757813	-3.65258598327637	-7.73341274261475	-0.00197886489331722	-0.00749832857400179	0.0421768426895142	-0.00457625929266214
1619	79.0393676757813	-3.65258598327637	-7.34380340576172	0.00808603875339031	-0.00587495695799589	0.0473716296255589	0.00516396993771195
1620	79.0393676757813	-3.97726035118103	-7.60354280471802	0.00386527273803949	-0.00457625929266214	0.0509430468082428	-0.00295288790948689
1621	76.4419708251953	-2.35388875007629	-7.79834747314453	0.00159255252219737	0.00808603875339031	0.0288651939481497	0.00873538758605719
1622	77.0913162231445	-3.00323748588562	-7.9282169342041	-0.00587495695799589	0.011982130818069	-0.0263294391334057	0.00581331877037883
1623	79.0393676757813	-3.00323748588562	-7.6684775352478	-0.00879702530801296	0.0181509424000978	-0.0532774068415165	0.00483929552137852
1624	78.3900146484375	-3.3279116153717	-7.60354280471802	0.00191722682211548	0.01100810803473	-0.0503553375601768	0.00483929552137852
1625	77.0913162231445	-2.67856311798096	-7.27886867523193	-0.00360223650932312	0.0136055024340749	-0.0363943427801132	0.00159255252219737
1626	77.0913162231445	-2.67856311798096	-7.73341274261475	-0.00165419070981443	0.0171769186854362	-0.0305502042174339	0.00711201597005129
1627	77.7406692504883	-3.3279116153717	-7.73341274261475	-0.00879702530801296	0.0230210572481155	-0.0282774847000837	0.00516396993771195
1628	77.0913162231445	-3.65258598327637	-7.6684775352478	0.0230210572481155	0.0175015944987535	-0.0292515084147453	0.00711201597005129
1629	77.7406692504883	-3.3279116153717	-7.73341274261475	-0.00457625929266214	0.0188002903014421	-0.0188619289547205	0.00191722682211548
1630	77.0913162231445	-2.35388875007629	-7.47367286682129	0.000618529506027699	0.0285405199974775	-0.0263294391334057	-0.00490093370899558
1631	77.0913162231445	-3.00323748588562	-7.01912927627563	0.000943203864153475	0.0226963832974434	-0.00522560812532902	-0.000355493422830477
1632	78.3900146484375	-3.00323748588562	-7.60354280471802	-0.00360223650932312	0.00354059832170606	0.000943203864153475	-0.00230353930965066
1633	77.7406692504883	-2.67856311798096	-7.53860807418823	0.000618529506027699	-0.017887907102704	0.0158782228827477	-0.00847235135734081
1634	77.0913162231445	-3.3279116153717	-7.47367286682129	-0.00652430532500148	-0.0273034609854221	0.020423661917448	-0.000680167751852423
1635	75.7926177978516	-2.67856311798096	-7.27886867523193	-0.00327756232582033	0.000618529506027699	0.0171769186854362	-0.00814767740666866
1636	73.8445739746094	-2.02921438217163	-7.53860807418823	-0.00555028254166245	-0.0198359526693821	0.0194496400654316	-0.00295288790948689
1637	75.7926177978516	-2.67856311798096	-7.01912927627563	-0.00684897974133492	-0.00555028254166245	0.020423661917448	-0.0026282137259841
1638	73.8445739746094	-1.70454013347626	-7.60354280471802	-0.00847235135734081	-0.00684897974133492	0.00906006153672934	-0.00490093370899558
1639	75.7926177978516	-2.67856311798096	-7.47367286682129	-0.00782300252467394	-0.00879702530801296	-0.000680167751852423	0.00841071270406246
1640	73.8445739746094	-2.02921438217163	-7.60354280471802	-0.00684897974133492	0.00646266713738441	-0.0425631552934647	0.00678734155371785
1641	75.1432723999023	-2.02921438217163	-7.27886867523193	-0.000355493422830477	0.0145795252174139	-0.0422384813427925	0.0022419011220336
1642	75.7926177978516	-3.00323748588562	-7.08406400680542	-0.00555028254166245	0.0123068047687411	0.0123068047687411	0.0152288740500808
1643	76.4419708251953	-3.00323748588562	-7.01912927627563	-3.08191010844894e-05	0.00646266713738441	0.0489950031042099	0.0142548503354192
1644	76.4419708251953	-2.67856311798096	-7.34380340576172	-0.00360223650932312	0.00256657530553639	0.0726962238550186	0.00256657530553639
1645	76.4419708251953	-2.02921438217163	-7.6684775352478	0.00516396993771195	-0.0188619289547205	0.0963974520564079	0.00906006153672934
1646	75.7926177978516	-2.02921438217163	-7.99315214157104	0.00256657530553639	-0.0282774847000837	0.102566264569759	0.0252937767654657
1647	77.7406692504883	-2.67856311798096	-7.53860807418823	0.00418994715437293	-0.039641086012125	0.0902286395430565	0.000618529506027699
1648	77.0913162231445	-1.70454013347626	-7.79834747314453	0.00418994715437293	-0.0350956469774246	0.0330859608948231	-3.08191010844894e-05
1649	78.3900146484375	-2.67856311798096	-7.47367286682129	0.01100810803473	-0.0347709693014622	0.000293855206109583	-0.00360223650932312
1650	76.4419708251953	-1.70454013347626	-8.05808639526367	-0.00977104809135199	-0.0172385573387146	0.01847561635077	-0.00295288790948689
1651	77.0913162231445	-1.37986588478088	-7.9282169342041	0.0213976856321096	-0.00522560812532902	0.0162028968334198	-0.0026282137259841
1652	77.7406692504883	-2.35388875007629	-7.9282169342041	-0.00165419070981443	0.00776136433705688	-0.000680167751852423	0.0022419011220336
1653	79.0393676757813	-2.67856311798096	-7.99315214157104	0.00126787810586393	-0.00327756232582033	-0.00619963090866804	-0.00749832857400179
1654	77.0913162231445	-2.35388875007629	-7.34380340576172	-0.000355493422830477	-0.0026282137259841	-0.0292515084147453	-0.00230353930965066
1655	77.0913162231445	-1.37986588478088	-7.79834747314453	-0.00132951640989631	0.0100340843200684	-0.0948357209563255	-0.00749832857400179
1656	76.4419708251953	-1.05519151687622	-8.12302207946777	-0.00912170019000769	0.0337353087961674	-0.0997058376669884	-0.00977104809135199
1657	79.0393676757813	-3.00323748588562	-7.9282169342041	-0.00782300252467394	0.0200989879667759	-0.0954850688576698	0.00873538758605719
1658	77.7406692504883	-2.02921438217163	-7.99315214157104	-0.000680167751852423	0.0175015944987535	-0.0821734219789505	-3.08191010844894e-05
1659	78.3900146484375	-3.00323748588562	-7.4087381362915	0.000943203864153475	0.000293855206109583	-0.028926832601428	0.00970941036939621
1660	77.7406692504883	-1.70454013347626	-7.21393346786499	0.0022419011220336	-0.0026282137259841	-0.0104203969240189	0.00191722682211548
1661	77.0913162231445	-1.70454013347626	-7.86328220367432	-0.00555028254166245	0.00776136433705688	-0.00879702530801296	0.0100340843200684
1662	77.7406692504883	-1.37986588478088	-7.99315214157104	0.000943203864153475	0.0178262684494257	-0.00230353930965066	-0.00230353930965066
1663	75.7926177978516	-1.70454013347626	-7.79834747314453	-0.00295288790948689	0.0197743140161037	0.000943203864153475	0.01100810803473
1664	77.0913162231445	-1.37986588478088	-7.86328220367432	-0.00327756232582033	0.0175015944987535	0.00711201597005129	0.00873538758605719
1665	79.0393676757813	-1.70454013347626	-7.47367286682129	0.00483929552137852	0.0165275707840919	0.0314625911414623	0.00646266713738441
1666	79.0393676757813	-2.35388875007629	-6.62951993942261	0.000943203864153475	0.0194496400654316	0.0304885655641556	0.000943203864153475
1667	75.7926177978516	-1.70454013347626	-7.86328220367432	0.00711201597005129	0.0106834331527352	0.0230210572481155	-0.00132951640989631
1668	79.0393676757813	-3.00323748588562	-7.47367286682129	-0.0026282137259841	0.00126787810586393	0.0123068047687411	0.00159255252219737
1669	77.7406692504883	-1.70454013347626	-7.4087381362915	0.00808603875339031	0.00743668992072344	0.0239950809627771	-0.00652430532500148
1670	78.3900146484375	-2.02921438217163	-7.47367286682129	0.00776136433705688	0.00289124972186983	-0.0026282137259841	-0.000680167751852423
1671	77.0913162231445	-1.05519151687622	-7.34380340576172	-0.00100484199356288	0.00289124972186983	-0.0360696688294411	-0.00457625929266214
1672	77.7406692504883	-1.37986588478088	-7.4087381362915	-0.00587495695799589	-0.00555028254166245	-0.0354203209280968	-0.00165419070981443
1673	77.0913162231445	-1.37986588478088	-7.73341274261475	0.00321592413820326	-0.0237320438027382	-0.0250307414680719	0.000943203864153475
1674	77.0913162231445	-1.37986588478088	-7.6684775352478	-0.00132951640989631	-0.02697878703475	-0.0253554154187441	-0.000355493422830477
1675	77.0913162231445	-0.730517208576202	-7.6684775352478	0.00743668992072344	-0.0299008563160896	-0.00165419070981443	-0.00749832857400179
1676	79.0393676757813	-2.35388875007629	-7.47367286682129	-0.00652430532500148	-0.0240567177534103	-0.00490093370899558	-0.00619963090866804
1677	76.4419708251953	-2.02921438217163	-7.21393346786499	-0.00360223650932312	-0.0117190945893526	-0.00392691092565656	-0.00652430532500148
1678	78.3900146484375	-2.35388875007629	-7.6684775352478	-0.00295288790948689	0.00191722682211548	-0.0263294391334057	0.0022419011220336
1679	76.4419708251953	-1.37986588478088	-7.99315214157104	-0.000355493422830477	-0.0104203969240189	-0.00912170019000769	0.00483929552137852
1680	77.0913162231445	-2.67856311798096	-7.53860807418823	-0.00425158534198999	0.00321592413820326	-0.00230353930965066	0.00646266713738441
1681	78.3900146484375	-2.35388875007629	-7.27886867523193	-0.00522560812532902	-0.000355493422830477	0.0136055024340749	0.0178262684494257
1682	78.3900146484375	-3.00323748588562	-7.01912927627563	-0.00425158534198999	-0.023407369852066	0.0525664202868938	0.00678734155371785
1683	78.3900146484375	-3.65258598327637	-7.34380340576172	-0.00327756232582033	-0.0165892094373703	0.0538651160895824	0.0106834331527352
1684	78.3900146484375	-3.3279116153717	-7.47367286682129	0.0100340843200684	-0.00879702530801296	0.0623066499829292	-3.08191010844894e-05
1685	78.3900146484375	-3.65258598327637	-7.47367286682129	0.00289124972186983	-0.0110697457566857	0.076592318713665	0.00776136433705688
1686	77.7406692504883	-2.35388875007629	-7.6684775352478	0.0022419011220336	-0.00100484199356288	0.0551638156175613	0.000943203864153475
1687	79.0393676757813	-3.65258598327637	-7.47367286682129	0.00126787810586393	-0.0117190945893526	0.0467222817242146	0.00516396993771195
1688	78.3900146484375	-3.00323748588562	-7.01912927627563	0.000293855206109583	0.00126787810586393	0.0379560738801956	0.000293855206109583
1689	78.3900146484375	-1.70454013347626	-7.6684775352478	0.00613799272105098	-0.0172385573387146	0.0194496400654316	-0.00327756232582033
1690	78.3900146484375	-2.35388875007629	-7.4087381362915	0.00711201597005129	-0.0026282137259841	0.0155535480007529	-0.00652430532500148
1691	79.0393676757813	-2.67856311798096	-7.47367286682129	0.000293855206109583	0.00808603875339031	0.00418994715437293	-0.00132951640989631
1692	77.7406692504883	-1.37986588478088	-7.6684775352478	-0.0026282137259841	0.00256657530553639	-0.0143164889886975	-0.00814767740666866
1693	77.7406692504883	-1.05519151687622	-7.53860807418823	-0.00684897974133492	0.00711201597005129	-0.0828227698802948	-0.00977104809135199
1694	77.0913162231445	-0.730517208576202	-7.27886867523193	-0.00977104809135199	0.0162028968334198	-0.121134340763092	-0.00230353930965066
1695	78.3900146484375	-2.02921438217163	-7.47367286682129	0.00743668992072344	0.0207483377307653	-0.0740565657615662	-0.00782300252467394
1696	78.3900146484375	-1.37986588478088	-7.47367286682129	-0.00555028254166245	0.0282158460468054	-0.0519787110388279	-0.00327756232582033
1697	77.0913162231445	-1.37986588478088	-7.73341274261475	-0.00425158534198999	0.0265924744307995	-0.0152905117720366	0.00970941036939621
1698	75.7926177978516	-0.730517208576202	-7.6684775352478	-0.00555028254166245	0.0152288740500808	0.00711201597005129	0.00354059832170606
1699	77.0913162231445	-2.02921438217163	-7.21393346786499	-0.00327756232582033	0.0100340843200684	0.013930176384747	0.00516396993771195
1700	76.4419708251953	-0.730517208576202	-6.82432460784912	0.00418994715437293	0.0171769186854362	0.01847561635077	0.00321592413820326
1701	75.7926177978516	-1.37986588478088	-7.60354280471802	-0.0110697457566857	0.0191249661147594	0.00581331877037883	0.00808603875339031
1702	75.7926177978516	-1.70454013347626	-7.47367286682129	-0.0149658378213644	0.01847561635077	-0.0282774847000837	-0.0107450718060136
1703	76.4419708251953	-2.35388875007629	-7.27886867523193	-0.0104203969240189	0.0165275707840919	-0.0623682886362076	0.0103587592020631
1704	75.7926177978516	-1.05519151687622	-7.4087381362915	-0.00619963090866804	0.00581331877037883	-0.0292515084147453	0.000618529506027699
1705	73.8445739746094	-1.37986588478088	-7.34380340576172	0.00808603875339031	-0.00587495695799589	0.0145795252174139	0.000943203864153475
1706	76.4419708251953	-2.67856311798096	-7.21393346786499	-0.00132951640989631	-0.0182125810533762	0.0340599827468395	0.00711201597005129
1707	75.1432723999023	-2.35388875007629	-7.6684775352478	0.00451462110504508	-0.0188619289547205	0.031137915328145	0.00613799272105098
1708	75.7926177978516	-1.05519151687622	-7.99315214157104	0.00776136433705688	-0.0224333461374044	0.0541897900402546	0.00841071270406246
1709	76.4419708251953	-2.02921438217163	-7.6684775352478	0.00613799272105098	-0.00977104809135199	0.0580858811736107	-0.00360223650932312
1710	73.8445739746094	-1.05519151687622	-7.47367286682129	0.00613799272105098	-0.00749832857400179	0.0645793676376343	-0.00100484199356288
1711	75.7926177978516	-2.67856311798096	-7.27886867523193	-0.00490093370899558	0.00808603875339031	0.0165275707840919	-0.00425158534198999
1712	75.7926177978516	-2.67856311798096	-7.4087381362915	-0.0169138833880424	0.00678734155371785	-0.0237320438027382	-0.000680167751852423
1713	76.4419708251953	-2.67856311798096	-7.79834747314453	-0.00749832857400179	-0.00847235135734081	-0.0253554154187441	0.000618529506027699
1714	77.7406692504883	-2.67856311798096	-7.86328220367432	0.00776136433705688	-0.00522560812532902	-0.0198359526693821	-0.00392691092565656
1715	77.0913162231445	-2.67856311798096	-7.47367286682129	-0.00814767740666866	-0.00814767740666866	-0.0247060675173998	-0.00684897974133492
1716	76.4419708251953	-2.35388875007629	-7.4087381362915	-0.00814767740666866	-0.000355493422830477	-0.0620436146855354	-0.00132951640989631
1717	77.0913162231445	-1.05519151687622	-7.53860807418823	-0.0143164889886975	-0.00619963090866804	-0.0487319678068161	0.00191722682211548
1718	77.7406692504883	-1.70454013347626	-7.86328220367432	-0.00879702530801296	0.000943203864153475	-0.032173577696085	0.00354059832170606
1719	79.0393676757813	-2.02921438217163	-7.9282169342041	-0.00230353930965066	0.00451462110504508	-0.021459324285388	0.000618529506027699
1720	79.0393676757813	-2.67856311798096	-7.53860807418823	-0.00619963090866804	0.00938473641872406	-0.00457625929266214	0.00321592413820326
1721	77.0913162231445	-1.37986588478088	-7.53860807418823	-0.00425158534198999	0.0213976856321096	-0.0406151078641415	-0.0026282137259841
1722	76.4419708251953	-1.70454013347626	-7.4087381362915	-0.0130177913233638	0.0194496400654316	-0.0409397818148136	0.00938473641872406
1723	77.0913162231445	-1.37986588478088	-7.34380340576172	-0.00132951640989631	0.0171769186854362	-0.0256800893694162	0.000943203864153475
1724	77.0913162231445	-1.70454013347626	-7.79834747314453	-0.000355493422830477	0.00906006153672934	-0.0149658378213644	0.00451462110504508
1725	78.3900146484375	-3.00323748588562	-7.60354280471802	-0.00197886489331722	0.00613799272105098	-0.0253554154187441	0.00256657530553639
1726	78.3900146484375	-2.35388875007629	-7.4087381362915	0.00289124972186983	0.000943203864153475	-0.00749832857400179	0.000618529506027699
1727	76.4419708251953	-1.05519151687622	-7.73341274261475	-0.00360223650932312	-0.0240567177534103	0.0149041991680861	-0.00197886489331722
1728	77.0913162231445	-1.37986588478088	-7.6684775352478	0.0022419011220336	0.000293855206109583	-0.00457625929266214	0.00548864435404539
1729	79.0393676757813	-2.35388875007629	-7.34380340576172	0.000293855206109583	-0.00912170019000769	-0.017887907102704	-0.0146411629393697
1730	77.0913162231445	-1.37986588478088	-7.9282169342041	-0.000355493422830477	0.00516396993771195	-0.00717365415766835	-0.0107450718060136
1731	77.7406692504883	-1.37986588478088	-7.99315214157104	0.00354059832170606	0.00548864435404539	0.01100810803473	-0.0165892094373703
1732	77.7406692504883	-2.67856311798096	-7.6684775352478	0.00970941036939621	-0.00619963090866804	0.0252937767654657	-0.00295288790948689
1733	79.6887130737305	-2.67856311798096	-7.60354280471802	0.00516396993771195	-0.00392691092565656	0.0158782228827477	-0.00619963090866804
1734	78.3900146484375	-2.67856311798096	-7.4087381362915	0.00159255252219737	-0.00587495695799589	0.00678734155371785	-0.00879702530801296
1735	77.7406692504883	-2.67856311798096	-7.34380340576172	0.00516396993771195	-0.00457625929266214	0.00841071270406246	-0.0120437685400248
1736	77.0913162231445	-1.37986588478088	-8.31782627105713	-0.00490093370899558	0.00938473641872406	0.00678734155371785	-0.00912170019000769
1737	79.0393676757813	-3.00323748588562	-7.99315214157104	0.000293855206109583	0.0223717093467712	0.0113327819854021	-0.00230353930965066
1738	79.6887130737305	-2.35388875007629	-7.4087381362915	0.00483929552137852	0.0145795252174139	-0.000355493422830477	-0.00490093370899558
1739	77.7406692504883	-1.70454013347626	-7.60354280471802	0.00678734155371785	0.00743668992072344	-0.00295288790948689	0.00126787810586393
1740	78.3900146484375	-2.35388875007629	-7.4087381362915	0.00548864435404539	-0.00165419070981443	0.00321592413820326	0.00711201597005129
1741	79.0393676757813	-2.35388875007629	-7.34380340576172	-0.000355493422830477	0.00321592413820326	0.00970941036939621	-0.000355493422830477
1742	79.0393676757813	-1.37986588478088	-7.73341274261475	0.00483929552137852	0.0106834331527352	0.0116574559360743	0.0103587592020631
1743	78.3900146484375	-2.02921438217163	-7.47367286682129	0.00126787810586393	0.00906006153672934	0.0142548503354192	0.00126787810586393
1744	78.3900146484375	-2.67856311798096	-7.6684775352478	0.00548864435404539	0.00126787810586393	0.0220470335334539	-0.00100484199356288
1745	78.3900146484375	-3.3279116153717	-7.47367286682129	0.00841071270406246	-3.08191010844894e-05	0.0223717093467712	0.00289124972186983
1746	77.0913162231445	-1.37986588478088	-7.4087381362915	0.00548864435404539	-0.000355493422830477	0.0200989879667759	0.00386527273803949
1747	77.7406692504883	-2.35388875007629	-7.47367286682129	0.000618529506027699	-0.00717365415766835	0.0210730116814375	0.00289124972186983
1748	79.0393676757813	-3.65258598327637	-7.34380340576172	-0.00782300252467394	-0.0139918150380254	-0.00619963090866804	-0.00132951640989631
1749	76.4419708251953	-2.67856311798096	-7.27886867523193	0.00321592413820326	-0.0136671401560307	-0.0302255302667618	-0.000680167751852423
1750	79.0393676757813	-3.65258598327637	-7.34380340576172	0.00191722682211548	-0.0169138833880424	-0.0149658378213644	-0.0130177913233638
1751	76.4419708251953	-2.67856311798096	-7.4087381362915	-3.08191010844894e-05	-0.0172385573387146	0.0243197549134493	-0.0113944197073579
1752	76.4419708251953	-3.00323748588562	-7.27886867523193	-0.00684897974133492	-0.0201606266200542	0.0217223595827818	-0.00165419070981443
1753	76.4419708251953	-3.00323748588562	-7.4087381362915	-0.00230353930965066	-0.03444629535079	0.0343846566975117	-0.00717365415766835
1754	77.0913162231445	-3.65258598327637	-7.6684775352478	0.000618529506027699	-0.0253554154187441	0.0330859608948231	-0.00749832857400179
1755	76.4419708251953	-3.00323748588562	-7.6684775352478	-0.00100484199356288	-0.02697878703475	0.0149041991680861	-0.00522560812532902
1756	77.7406692504883	-3.00323748588562	-7.60354280471802	0.0168522447347641	-0.0156151866540313	-0.00782300252467394	-0.00619963090866804
1757	78.3900146484375	-3.65258598327637	-7.27886867523193	-0.00490093370899558	0.00126787810586393	-0.000355493422830477	0.00418994715437293
1758	79.6887130737305	-3.3279116153717	-7.01912927627563	0.00386527273803949	0.000943203864153475	-0.0130177913233638	0.00418994715437293
1759	77.0913162231445	-2.02921438217163	-7.6684775352478	0.00548864435404539	0.00386527273803949	-0.00814767740666866	0.00256657530553639
1760	77.7406692504883	-2.67856311798096	-7.34380340576172	-0.00327756232582033	0.0113327819854021	0.0022419011220336	0.0123068047687411
1761	77.0913162231445	-2.67856311798096	-7.6684775352478	0.000943203864153475	0.0298392176628113	0.00386527273803949	0.0022419011220336
1762	78.3900146484375	-3.00323748588562	-7.60354280471802	-0.00197886489331722	0.0230210572481155	0.00776136433705688	0.00548864435404539
1763	77.7406692504883	-2.35388875007629	-7.4087381362915	0.000943203864153475	0.0252937767654657	0.0272418223321438	0.00938473641872406
1764	79.0393676757813	-3.00323748588562	-7.21393346786499	0.00386527273803949	0.011982130818069	0.0213976856321096	0.00289124972186983
1765	75.7926177978516	-1.05519151687622	-7.60354280471802	0.00386527273803949	0.00646266713738441	0.0207483377307653	0.000943203864153475
1766	76.4419708251953	-1.37986588478088	-7.53860807418823	0.00256657530553639	0.00581331877037883	0.0165275707840919	0.000618529506027699
1767	77.0913162231445	-2.02921438217163	-7.73341274261475	0.020423661917448	0.00126787810586393	0.0126314787194133	-0.00295288790948689
1768	76.4419708251953	-2.67856311798096	-7.14899873733521	-0.00619963090866804	-0.00100484199356288	0.00126787810586393	0.00289124972186983
1769	75.7926177978516	-1.37986588478088	-7.47367286682129	-0.00652430532500148	-0.00392691092565656	-0.00977104809135199	-0.00977104809135199
1770	76.4419708251953	-3.00323748588562	-7.14899873733521	0.00321592413820326	-0.00392691092565656	-0.00587495695799589	-0.00392691092565656
1771	76.4419708251953	-2.67856311798096	-7.47367286682129	-0.00684897974133492	-0.0224333461374044	-0.0162645354866982	-0.0113944197073579
1772	73.1952285766602	-1.37986588478088	-7.53860807418823	-0.00555028254166245	0.00126787810586393	-0.0204853005707264	-0.00944637414067984
1773	73.1952285766602	-2.02921438217163	-7.60354280471802	-0.00619963090866804	-0.00619963090866804	-0.0399657599627972	-0.00197886489331722
1774	73.1952285766602	-1.70454013347626	-7.79834747314453	-0.00847235135734081	-0.00749832857400179	-0.0386670641601086	-0.00814767740666866
1775	74.4939270019531	-1.70454013347626	-7.79834747314453	0.000618529506027699	-0.0100957229733467	-0.0110697457566857	0.00191722682211548
1776	75.1432723999023	-2.67856311798096	-7.4087381362915	-0.00555028254166245	0.00191722682211548	0.0145795252174139	0.00711201597005129
1777	74.4939270019531	-2.02921438217163	-7.34380340576172	-0.00555028254166245	-0.00100484199356288	0.0392547734081745	0.000293855206109583
1778	75.7926177978516	-1.05519151687622	-7.27886867523193	-0.0146411629393697	-0.00392691092565656	0.00938473641872406	0.00743668992072344
1779	77.7406692504883	-3.00323748588562	-6.95419406890869	-0.00490093370899558	-0.00327756232582033	-0.0165892094373703	0.00743668992072344
1780	75.7926177978516	-1.37986588478088	-7.6684775352478	-0.00230353930965066	0.00613799272105098	-0.0256800893694162	0.00321592413820326
1781	77.0913162231445	-2.02921438217163	-7.21393346786499	0.000618529506027699	0.0165275707840919	-0.0899656042456627	0.00970941036939621
1782	77.0913162231445	-2.35388875007629	-7.27886867523193	-0.00717365415766835	0.0265924744307995	-0.0714591667056084	0.0282158460468054
1783	78.3900146484375	-2.67856311798096	-7.6684775352478	-0.0139918150380254	0.0213976856321096	-0.00619963090866804	0.0103587592020631
1784	77.0913162231445	-1.70454013347626	-7.34380340576172	-0.00165419070981443	0.0113327819854021	-0.00197886489331722	0.00483929552137852
1785	76.4419708251953	-2.02921438217163	-7.53860807418823	-0.00100484199356288	0.00808603875339031	0.0275664981454611	0.00646266713738441
1786	78.3900146484375	-2.35388875007629	-7.4087381362915	-0.00360223650932312	0.0113327819854021	0.0376313999295235	-0.000680167751852423
1787	78.3900146484375	-2.67856311798096	-7.08406400680542	-0.0169138833880424	0.0200989879667759	0.0506183728575706	0.0132808275520802
1788	77.7406692504883	-1.37986588478088	-7.86328220367432	-0.00587495695799589	0.0106834331527352	0.0142548503354192	0.00418994715437293
1789	78.3900146484375	-2.35388875007629	-7.6684775352478	0.00159255252219737	-0.0026282137259841	-0.0224333461374044	-0.00522560812532902
1790	76.4419708251953	-1.70454013347626	-8.12302207946777	-0.00522560812532902	0.0113327819854021	-0.0191866029053926	0.00289124972186983
1791	79.0393676757813	-3.65258598327637	-7.79834747314453	-3.08191010844894e-05	0.00451462110504508	0.000618529506027699	-0.00327756232582033
1792	78.3900146484375	-2.67856311798096	-7.79834747314453	-0.0026282137259841	-0.0107450718060136	0.00581331877037883	-0.00165419070981443
1793	79.0393676757813	-2.67856311798096	-7.53860807418823	-0.00587495695799589	-0.0221086721867323	0.0194496400654316	0.00418994715437293
1794	78.3900146484375	-2.67856311798096	-7.9282169342041	0.00256657530553639	-0.017887907102704	0.00451462110504508	-0.00555028254166245
1795	78.3900146484375	-2.35388875007629	-7.73341274261475	0.00938473641872406	-0.0208099745213985	0.00613799272105098	-0.00327756232582033
1796	79.6887130737305	-3.3279116153717	-7.73341274261475	-0.00197886489331722	-0.00717365415766835	0.00743668992072344	-0.0026282137259841
1797	77.0913162231445	-2.02921438217163	-7.79834747314453	0.00776136433705688	0.00159255252219737	-0.00684897974133492	0.00386527273803949
1798	78.3900146484375	-2.35388875007629	-7.9282169342041	-0.000680167751852423	0.00191722682211548	-0.0305502042174339	0.00159255252219737
1799	78.3900146484375	-3.3279116153717	-7.53860807418823	0.00386527273803949	0.00776136433705688	-0.0600955672562122	0.00776136433705688
1800	79.0393676757813	-2.35388875007629	-7.86328220367432	0.0103587592020631	0.00970941036939621	-0.0308748781681061	0.00483929552137852
1801	76.4419708251953	-2.02921438217163	-7.60354280471802	-0.000355493422830477	0.0181509424000978	-0.0113944197073579	0.00159255252219737
1802	77.0913162231445	-2.35388875007629	-7.6684775352478	-0.00327756232582033	0.0162028968334198	0.012956153601408	0.0220470335334539
1803	76.4419708251953	-2.02921438217163	-7.60354280471802	-0.00587495695799589	0.0165275707840919	0.0142548503354192	0.00711201597005129
1804	77.0913162231445	-2.35388875007629	-7.86328220367432	0.00159255252219737	0.0210730116814375	-0.0204853005707264	0.0200989879667759
1805	78.3900146484375	-2.67856311798096	-7.08406400680542	-0.00457625929266214	0.0165275707840919	-0.0357449948787689	-0.00295288790948689
1806	79.0393676757813	-3.65258598327637	-7.21393346786499	-0.00457625929266214	0.0152288740500808	-0.0536020807921886	0.0100340843200684
1807	77.0913162231445	-2.02921438217163	-7.73341274261475	-0.00619963090866804	0.00841071270406246	-0.0493813157081604	-0.00327756232582033
1808	77.0913162231445	-2.67856311798096	-7.6684775352478	-0.00587495695799589	0.00418994715437293	-0.0363943427801132	-0.000680167751852423
1809	78.3900146484375	-3.65258598327637	-7.34380340576172	-0.00165419070981443	-0.00100484199356288	-0.0026282137259841	-0.00782300252467394
1810	75.7926177978516	-3.3279116153717	-7.73341274261475	0.00613799272105098	0.00191722682211548	0.0230210572481155	-0.00555028254166245
1811	77.0913162231445	-3.3279116153717	-7.53860807418823	-0.00457625929266214	-0.00652430532500148	0.0295145437121391	-0.00782300252467394
1812	77.0913162231445	-4.62660884857178	-7.73341274261475	0.00289124972186983	-0.0123684434220195	0.0324366129934788	-0.0126931173726916
1813	79.0393676757813	-4.95128345489502	-7.73341274261475	-0.00230353930965066	-0.0292515084147453	0.0353586822748184	-0.0110697457566857
1814	77.0913162231445	-4.62660884857178	-7.6684775352478	0.00159255252219737	-0.0373683646321297	0.0301638916134834	-0.00555028254166245
1815	78.3900146484375	-4.62660884857178	-7.34380340576172	0.011982130818069	-0.0299008563160896	0.0412028171122074	-0.00879702530801296
1816	76.4419708251953	-3.00323748588562	-7.53860807418823	0.000618529506027699	0.0022419011220336	0.0425015166401863	-0.0126931173726916
1817	77.0913162231445	-3.3279116153717	-7.34380340576172	-0.0026282137259841	0.000943203864153475	0.0308132413774729	-0.00230353930965066
1818	77.7406692504883	-3.97726035118103	-7.27886867523193	-0.000680167751852423	-0.00360223650932312	0.0421768426895142	-3.08191010844894e-05
1819	76.4419708251953	-3.00323748588562	-7.79834747314453	0.00321592413820326	-0.00165419070981443	0.0395794473588467	0.00906006153672934
1820	77.7406692504883	-3.3279116153717	-7.47367286682129	-0.000680167751852423	0.00516396993771195	0.0515923984348774	0.00191722682211548
1821	78.3900146484375	-3.65258598327637	-7.4087381362915	-0.00165419070981443	0.00451462110504508	0.0567871853709221	0.00451462110504508
1822	77.7406692504883	-3.3279116153717	-7.27886867523193	0.000618529506027699	0.0132808275520802	0.0343846566975117	0.00678734155371785
1823	77.7406692504883	-3.65258598327637	-7.21393346786499	-0.00100484199356288	0.0233457311987877	-0.00587495695799589	0.0106834331527352
1824	77.7406692504883	-3.65258598327637	-7.47367286682129	0.00256657530553639	0.025618452578783	-0.0704851448535919	0.00581331877037883
1825	76.4419708251953	-3.97726035118103	-7.34380340576172	0.0022419011220336	0.0353586822748184	-0.164640694856644	0.00126787810586393
1826	75.1432723999023	-2.35388875007629	-7.6684775352478	0.00159255252219737	0.0434755384922028	-0.191263988614082	0.00678734155371785
1827	78.3900146484375	-3.3279116153717	-6.95419406890869	-0.00912170019000769	0.0181509424000978	-0.123407058417797	0.00711201597005129
1828	77.7406692504883	-3.65258598327637	-7.27886867523193	-3.08191010844894e-05	-0.00912170019000769	-0.073731891810894	0.00159255252219737
1829	74.4939270019531	-3.3279116153717	-7.08406400680542	0.00289124972186983	-0.00555028254166245	-0.0221086721867323	-0.00879702530801296
1830	77.0913162231445	-3.65258598327637	-7.01912927627563	-0.00619963090866804	-0.0253554154187441	-0.00522560812532902	-0.0120437685400248
1831	74.4939270019531	-3.00323748588562	-7.6684775352478	-0.00360223650932312	-0.0182125810533762	0.00418994715437293	-0.0026282137259841
1832	75.1432723999023	-2.67856311798096	-7.60354280471802	-0.00425158534198999	-0.0279528107494116	0.0243197549134493	-0.00619963090866804
1833	75.1432723999023	-3.65258598327637	-7.27886867523193	-0.00977104809135199	-0.0282774847000837	0.0288651939481497	0.00321592413820326
1834	75.1432723999023	-3.97726035118103	-7.34380340576172	-0.0117190945893526	-0.0324982516467571	0.0382807515561581	-0.00619963090866804
1835	75.7926177978516	-3.00323748588562	-7.6684775352478	0.0022419011220336	-0.0240567177534103	0.0360080301761627	-0.00490093370899558
1836	75.1432723999023	-2.35388875007629	-7.99315214157104	-0.00652430532500148	-0.0133424662053585	0.0285405199974775	-0.0113944197073579
1837	76.4419708251953	-3.3279116153717	-7.73341274261475	-0.00847235135734081	0.011982130818069	0.0165275707840919	-0.00230353930965066
1838	78.3900146484375	-3.00323748588562	-7.73341274261475	-0.00814767740666866	-0.00879702530801296	0.0343846566975117	0.00126787810586393
1839	76.4419708251953	-1.70454013347626	-7.79834747314453	0.000618529506027699	-0.00295288790948689	0.0282158460468054	0.00711201597005129
1840	76.4419708251953	-3.3279116153717	-7.14899873733521	-0.00100484199356288	-0.0026282137259841	0.0347093306481838	0.00873538758605719
1841	78.3900146484375	-3.3279116153717	-7.6684775352478	0.00159255252219737	-0.0113944197073579	0.0337353087961674	0.00613799272105098
1842	80.3380584716797	-3.65258598327637	-7.6684775352478	-0.00457625929266214	-0.0133424662053585	0.0265924744307995	0.00808603875339031
1843	79.0393676757813	-3.3279116153717	-7.73341274261475	-0.00555028254166245	0.0132808275520802	0.0226963832974434	0.00776136433705688
1844	79.6887130737305	-3.65258598327637	-7.6684775352478	-0.00684897974133492	0.00906006153672934	-0.0149658378213644	0.00451462110504508
1845	77.7406692504883	-1.70454013347626	-7.4087381362915	-0.00587495695799589	0.01100810803473	0.00321592413820326	-3.08191010844894e-05
1846	79.6887130737305	-2.67856311798096	-7.34380340576172	-0.00457625929266214	0.00548864435404539	-0.0126931173726916	0.00776136433705688
1847	79.0393676757813	-3.00323748588562	-7.60354280471802	-0.00197886489331722	-3.08191010844894e-05	-0.0195112787187099	0.00191722682211548
1848	79.6887130737305	-3.65258598327637	-7.86328220367432	-0.00814767740666866	-0.0143164889886975	-0.0279528107494116	-0.000680167751852423
1849	77.0913162231445	-2.35388875007629	-7.99315214157104	-0.000355493422830477	-0.00425158534198999	-0.0279528107494116	-0.0149658378213644
1850	79.0393676757813	-3.3279116153717	-7.6684775352478	-0.000355493422830477	-0.0133424662053585	-0.017887907102704	-0.0188619289547205
1851	78.3900146484375	-2.02921438217163	-7.14899873733521	-0.00295288790948689	-0.00749832857400179	0.00581331877037883	-0.0139918150380254
1852	77.7406692504883	-2.35388875007629	-7.47367286682129	-0.00132951640989631	-0.0149658378213644	-0.00100484199356288	-0.00879702530801296
1853	77.0913162231445	-2.02921438217163	-7.99315214157104	0.00970941036939621	-0.0117190945893526	0.00906006153672934	-0.0123684434220195
1854	77.0913162231445	-2.02921438217163	-7.86328220367432	0.0236704051494598	-0.0100957229733467	-0.000680167751852423	-0.0123684434220195
1855	77.7406692504883	-2.35388875007629	-7.86328220367432	0.00743668992072344	0.000618529506027699	0.00386527273803949	-0.0107450718060136
1856	77.7406692504883	-2.35388875007629	-7.21393346786499	0.0136055024340749	0.00776136433705688	0.00159255252219737	-0.00425158534198999
1857	78.3900146484375	-3.3279116153717	-6.88925933837891	0.00191722682211548	0.0165275707840919	-3.08191010844894e-05	-0.00782300252467394
1858	76.4419708251953	-1.70454013347626	-7.53860807418823	0.00354059832170606	0.00776136433705688	0.00678734155371785	0.00516396993771195
1859	78.3900146484375	-3.00323748588562	-7.6684775352478	0.000293855206109583	0.00159255252219737	-0.00132951640989631	0.00743668992072344
1860	76.4419708251953	-2.02921438217163	-7.79834747314453	-0.00360223650932312	0.00581331877037883	-0.00327756232582033	0.00418994715437293
1861	77.0913162231445	-3.00323748588562	-7.53860807418823	-0.0100957229733467	0.0132808275520802	-0.00197886489331722	0.00256657530553639
1862	78.3900146484375	-3.3279116153717	-7.27886867523193	0.00126787810586393	0.0217223595827818	-0.0123684434220195	0.00678734155371785
1863	79.0393676757813	-3.3279116153717	-7.4087381362915	0.000293855206109583	0.0223717093467712	0.00418994715437293	0.0132808275520802
1864	77.0913162231445	-2.02921438217163	-7.79834747314453	-0.00132951640989631	0.0321119390428066	-0.00555028254166245	0.01100810803473
1865	77.7406692504883	-2.02921438217163	-7.79834747314453	-0.00327756232582033	0.0353586822748184	-0.00457625929266214	0.00516396993771195
1866	77.0913162231445	-2.67856311798096	-7.47367286682129	0.00256657530553639	0.0314625911414623	-0.0100957229733467	0.00451462110504508
1867	79.6887130737305	-3.97726035118103	-7.34380340576172	-0.00295288790948689	0.0269171483814716	-0.0266541130840778	0.0103587592020631
1868	75.7926177978516	-2.67856311798096	-7.21393346786499	-0.00457625929266214	0.011982130818069	-0.0253554154187441	0.0022419011220336
1869	77.0913162231445	-2.67856311798096	-7.47367286682129	0.00678734155371785	-0.0026282137259841	-0.00684897974133492	-0.00587495695799589
1870	77.0913162231445	-3.00323748588562	-7.60354280471802	0.00678734155371785	0.00483929552137852	0.0132808275520802	-0.00814767740666866
1871	77.7406692504883	-3.3279116153717	-7.73341274261475	-0.00132951640989631	0.00711201597005129	0.000943203864153475	-0.00327756232582033
1872	77.0913162231445	-1.70454013347626	-7.9282169342041	0.0123068047687411	0.0022419011220336	-0.00132951640989631	-0.00847235135734081
1873	75.7926177978516	-2.35388875007629	-7.79834747314453	0.000618529506027699	-0.017887907102704	-0.00230353930965066	-0.000355493422830477
1874	76.4419708251953	-2.67856311798096	-7.47367286682129	0.00646266713738441	-0.0318489037454128	0.00516396993771195	-0.00879702530801296
1875	76.4419708251953	-2.67856311798096	-7.4087381362915	0.00516396993771195	-0.0276281367987394	-0.0110697457566857	-0.00749832857400179
1876	78.3900146484375	-3.65258598327637	-7.79834747314453	-3.08191010844894e-05	-0.0211346503347158	-0.017887907102704	-0.00652430532500148
1877	77.7406692504883	-3.97726035118103	-7.27886867523193	-0.00717365415766835	-0.00490093370899558	-0.00197886489331722	-0.00490093370899558
1878	76.4419708251953	-2.67856311798096	-7.73341274261475	0.00970941036939621	-0.00587495695799589	-0.00944637414067984	0.0022419011220336
1879	78.3900146484375	-3.97726035118103	-7.21393346786499	0.0100340843200684	-0.0195112787187099	-0.00392691092565656	-0.00132951640989631
1880	76.4419708251953	-2.67856311798096	-7.60354280471802	0.00386527273803949	-0.0104203969240189	-0.0204853005707264	-0.0026282137259841
1881	75.7926177978516	-3.00323748588562	-7.14899873733521	0.00516396993771195	-0.00230353930965066	-0.0139918150380254	0.00776136433705688
1882	77.7406692504883	-2.67856311798096	-7.47367286682129	0.00613799272105098	-0.00425158534198999	-0.00327756232582033	0.0123068047687411
1883	76.4419708251953	-2.02921438217163	-7.6684775352478	0.000618529506027699	-0.00944637414067984	0.0022419011220336	0.00841071270406246
1884	77.0913162231445	-2.35388875007629	-7.6684775352478	0.00776136433705688	-0.0334722734987736	0.0158782228827477	0.00418994715437293
1885	75.1432723999023	-1.70454013347626	-7.53860807418823	0.00256657530553639	-0.0182125810533762	0.0330859608948231	-0.00132951640989631
1886	79.0393676757813	-2.67856311798096	-7.14899873733521	0.00289124972186983	-0.0224333461374044	0.0512677207589149	0.00516396993771195
1887	77.0913162231445	-1.37986588478088	-7.27886867523193	-3.08191010844894e-05	-0.0221086721867323	0.0480209775269032	0.00613799272105098
1888	77.0913162231445	-2.02921438217163	-7.6684775352478	-0.00522560812532902	-0.0227580219507217	0.0457482598721981	0.00418994715437293
1889	77.7406692504883	-1.70454013347626	-7.6684775352478	-3.08191010844894e-05	-0.0195112787187099	0.0525664202868938	-0.00230353930965066
1890	76.4419708251953	-1.70454013347626	-7.79834747314453	-0.0104203969240189	-0.00684897974133492	0.0502936989068985	-0.00717365415766835
1891	77.7406692504883	-2.02921438217163	-7.27886867523193	-0.00684897974133492	-0.0126931173726916	0.0369820520281792	-0.00587495695799589
1892	76.4419708251953	-1.70454013347626	-7.47367286682129	-0.0120437685400248	0.0113327819854021	-0.028926832601428	-0.0100957229733467
1893	75.7926177978516	-1.05519151687622	-7.86328220367432	-0.0117190945893526	0.0116574559360743	-0.0704851448535919	0.00159255252219737
1894	74.4939270019531	-1.05519151687622	-8.12302207946777	-0.00165419070981443	0.0171769186854362	-0.0513293594121933	-0.00684897974133492
1895	74.4939270019531	-0.730517208576202	-8.12302207946777	-0.00197886489331722	0.0226963832974434	-0.0471085943281651	-0.00977104809135199
1896	74.4939270019531	-1.05519151687622	-7.73341274261475	-0.00782300252467394	0.0363327041268349	-0.048407293856144	-0.00652430532500148
1897	75.7926177978516	-2.02921438217163	-7.53860807418823	0.00483929552137852	0.0509430468082428	-0.0263294391334057	-0.00100484199356288
1898	74.4939270019531	-1.05519151687622	-7.4087381362915	-0.00425158534198999	0.0434755384922028	0.0171769186854362	0.00776136433705688
1899	73.8445739746094	-1.05519151687622	-7.9282169342041	-0.00132951640989631	0.0350340083241463	0.025618452578783	0.00126787810586393
1900	75.1432723999023	-2.02921438217163	-7.60354280471802	-0.00652430532500148	0.0340599827468395	0.049319677054882	0.011982130818069
1901	75.7926177978516	-2.02921438217163	-7.60354280471802	-0.00132951640989631	0.0278911720961332	0.0593845807015896	0.00159255252219737
1902	76.4419708251953	-2.02921438217163	-7.60354280471802	-0.00230353930965066	0.0178262684494257	0.0597092546522617	0.0194496400654316
1903	76.4419708251953	-2.02921438217163	-7.4087381362915	0.00516396993771195	0.0249691028147936	0.00711201597005129	0.00646266713738441
1904	77.7406692504883	-2.02921438217163	-7.4087381362915	0.00321592413820326	0.0116574559360743	-0.0195112787187099	0.00743668992072344
1905	77.0913162231445	-0.730517208576202	-7.99315214157104	-0.0026282137259841	0.00776136433705688	-0.0276281367987394	0.00451462110504508
1906	78.3900146484375	-2.35388875007629	-7.79834747314453	-0.00490093370899558	-0.00490093370899558	-0.086394190788269	0.00711201597005129
1907	77.7406692504883	-1.37986588478088	-7.99315214157104	-0.00295288790948689	-0.0211346503347158	-0.11334215849638	0.00191722682211548
1908	77.0913162231445	-0.730517208576202	-7.53860807418823	-0.00619963090866804	-0.0347709693014622	-0.102303229272366	0.00191722682211548
1909	79.6887130737305	-2.02921438217163	-7.01912927627563	0.00483929552137852	-0.0295761823654175	-0.0376930385828018	0.000943203864153475
1910	77.0913162231445	-0.405842900276184	-7.53860807418823	0.00386527273803949	-0.0230826959013939	-0.00652430532500148	-0.00619963090866804
1911	77.7406692504883	-1.37986588478088	-7.73341274261475	0.00451462110504508	-0.021459324285388	0.0152288740500808	-0.00814767740666866
1912	78.3900146484375	-2.02921438217163	-7.79834747314453	0.00159255252219737	-0.0230826959013939	0.00418994715437293	-0.00327756232582033
1913	78.3900146484375	-2.67856311798096	-7.60354280471802	-0.00165419070981443	-0.00944637414067984	0.00581331877037883	0.00126787810586393
1914	78.3900146484375	-1.05519151687622	-7.53860807418823	0.00938473641872406	-0.00295288790948689	0.0132808275520802	-0.0100957229733467
1915	76.4419708251953	-1.37986588478088	-7.4087381362915	-3.08191010844894e-05	-0.00360223650932312	0.0145795252174139	-0.00295288790948689
1916	75.7926177978516	-0.405842900276184	-8.12302207946777	-0.00782300252467394	0.00126787810586393	0.0243197549134493	-0.0107450718060136
1917	77.7406692504883	-2.02921438217163	-7.79834747314453	0.00256657530553639	0.00581331877037883	0.0522417463362217	-0.00717365415766835
1918	78.3900146484375	-1.70454013347626	-7.53860807418823	-0.00457625929266214	0.00483929552137852	0.0340599827468395	-0.0117190945893526
1919	77.7406692504883	-2.02921438217163	-7.53860807418823	0.00159255252219737	0.00970941036939621	0.01100810803473	0.00321592413820326
1920	79.0393676757813	-1.70454013347626	-7.73341274261475	-0.0026282137259841	0.00581331877037883	0.01847561635077	0.00256657530553639
1921	76.4419708251953	-0.405842900276184	-7.86328220367432	-0.00490093370899558	0.00516396993771195	0.00581331877037883	0.0022419011220336
1922	75.7926177978516	-0.730517208576202	-8.25289154052734	-0.00230353930965066	-0.00230353930965066	-0.0318489037454128	0.0100340843200684
1923	77.0913162231445	-0.405842900276184	-7.99315214157104	-0.00100484199356288	0.00386527273803949	-0.0402904339134693	0.0100340843200684
1924	76.4419708251953	-0.405842900276184	-7.9282169342041	-0.00490093370899558	0.00256657530553639	-0.0152905117720366	0.00873538758605719
1925	75.7926177978516	-0.405842900276184	-7.53860807418823	-3.08191010844894e-05	-0.00230353930965066	-0.0224333461374044	-3.08191010844894e-05
1926	78.3900146484375	-2.02921438217163	-7.60354280471802	0.0022419011220336	0.00354059832170606	-0.0185372550040483	0.00711201597005129
1927	75.1432723999023	-0.405842900276184	-7.99315214157104	-0.00684897974133492	-0.00814767740666866	-0.0191866029053926	-0.0026282137259841
1928	79.0393676757813	-2.02921438217163	-7.79834747314453	0.00581331877037883	-0.00392691092565656	-0.0337969474494457	0.00581331877037883
1929	75.7926177978516	-1.70454013347626	-7.86328220367432	-0.000680167751852423	0.00386527273803949	0.00256657530553639	0.00126787810586393
1930	78.3900146484375	-2.35388875007629	-7.60354280471802	0.00613799272105098	0.000618529506027699	0.0415274947881699	-0.0110697457566857
1931	75.7926177978516	-1.05519151687622	-7.73341274261475	0.0022419011220336	0.000293855206109583	0.0658780634403229	-0.00782300252467394
1932	76.4419708251953	-1.05519151687622	-7.4087381362915	0.00256657530553639	0.00386527273803949	0.0668520927429199	-0.00944637414067984
1933	76.4419708251953	-0.730517208576202	-8.05808639526367	-0.000355493422830477	-0.0143164889886975	0.0509430468082428	-0.00814767740666866
1934	77.0913162231445	-1.05519151687622	-8.18795680999756	0.00711201597005129	-0.00749832857400179	0.000293855206109583	-0.00847235135734081
1935	76.4419708251953	-0.730517208576202	-7.86328220367432	-0.00360223650932312	-0.00912170019000769	-0.0224333461374044	-0.00555028254166245
1936	77.0913162231445	-1.70454013347626	-7.73341274261475	0.00418994715437293	-3.08191010844894e-05	-0.0227580219507217	0.00646266713738441
1937	77.0913162231445	-2.35388875007629	-7.47367286682129	-0.00230353930965066	0.00841071270406246	-0.0639916583895683	-0.00295288790948689
1938	77.7406692504883	-3.00323748588562	-7.27886867523193	-0.0026282137259841	-0.00522560812532902	-0.0113944197073579	-3.08191010844894e-05
1939	76.4419708251953	-1.37986588478088	-7.86328220367432	-0.00847235135734081	-0.0165892094373703	0.0210730116814375	0.00516396993771195
1940	77.7406692504883	-3.3279116153717	-7.4087381362915	-0.00392691092565656	-0.0243813935667276	-0.000355493422830477	0.00256657530553639
1941	77.7406692504883	-2.67856311798096	-7.34380340576172	-0.000355493422830477	-0.0117190945893526	0.00354059832170606	0.00776136433705688
1942	77.0913162231445	-3.00323748588562	-7.4087381362915	0.00159255252219737	-0.0026282137259841	0.00159255252219737	0.0113327819854021
1943	77.0913162231445	-3.00323748588562	-7.4087381362915	0.00191722682211548	-0.00197886489331722	0.011982130818069	0.00938473641872406
1944	77.0913162231445	-3.00323748588562	-7.21393346786499	0.00321592413820326	0.000943203864153475	0.01847561635077	0.00743668992072344
1945	77.7406692504883	-3.00323748588562	-6.95419406890869	0.00841071270406246	0.00743668992072344	0.000293855206109583	-0.00457625929266214
1946	76.4419708251953	-1.70454013347626	-7.08406400680542	-0.00165419070981443	0.011982130818069	-0.0162645354866982	-0.00587495695799589
1947	77.0913162231445	-2.02921438217163	-7.21393346786499	-0.00425158534198999	0.0194496400654316	-0.0652903541922569	0.00873538758605719
1948	76.4419708251953	-2.35388875007629	-7.14899873733521	0.00581331877037883	0.0272418223321438	-0.119186297059059	0.00613799272105098
1949	76.4419708251953	-1.05519151687622	-7.21393346786499	0.00256657530553639	0.0213976856321096	-0.103601925075054	0.000293855206109583
1950	78.3900146484375	-2.35388875007629	-7.47367286682129	-0.00197886489331722	0.0175015944987535	-0.072757862508297	-0.0100957229733467
1951	79.0393676757813	-2.02921438217163	-7.9282169342041	-0.000680167751852423	0.0259431265294552	-0.0409397818148136	-0.00749832857400179
1952	75.7926177978516	-0.730517208576202	-7.53860807418823	-0.00425158534198999	0.0142548503354192	-0.0126931173726916	-0.00392691092565656
1953	77.0913162231445	-1.70454013347626	-7.86328220367432	-0.0107450718060136	-0.00360223650932312	0.00581331877037883	-0.00912170019000769
1954	76.4419708251953	-0.405842900276184	-7.79834747314453	0.000943203864153475	-0.0152905117720366	0.0246444288641214	0.00159255252219737
1955	77.0913162231445	-1.05519151687622	-7.53860807418823	-0.00327756232582033	-0.0347709693014622	0.0343846566975117	-0.0126931173726916
1956	77.7406692504883	-1.70454013347626	-7.73341274261475	-0.00295288790948689	-0.0295761823654175	0.0207483377307653	-0.0100957229733467
1957	76.4419708251953	-1.37986588478088	-7.6684775352478	-0.00684897974133492	-0.0295761823654175	-0.00165419070981443	-0.00295288790948689
1958	75.1432723999023	-0.730517208576202	-7.79834747314453	-0.00392691092565656	-0.0152905117720366	-0.023407369852066	0.00321592413820326
1959	76.4419708251953	-2.02921438217163	-7.73341274261475	0.000943203864153475	-0.0253554154187441	-0.0386670641601086	0.00418994715437293
1960	74.4939270019531	-0.730517208576202	-7.4087381362915	0.00841071270406246	-0.0175632312893867	-0.0328229255974293	0.000293855206109583
1961	76.4419708251953	-2.02921438217163	-7.01912927627563	-0.000355493422830477	0.00646266713738441	-0.0263294391334057	0.00743668992072344
1962	75.7926177978516	-2.35388875007629	-7.53860807418823	-0.00522560812532902	0.0171769186854362	-0.000355493422830477	0.0106834331527352
1963	75.1432723999023	-2.02921438217163	-7.53860807418823	-0.00522560812532902	0.0324366129934788	0.0145795252174139	0.00678734155371785
1964	75.7926177978516	-2.02921438217163	-7.27886867523193	-0.00587495695799589	0.0343846566975117	0.0301638916134834	0.00581331877037883
1965	74.4939270019531	-1.05519151687622	-7.47367286682129	-0.00295288790948689	0.0337353087961674	0.0541897900402546	0.00776136433705688
1966	73.8445739746094	-1.37986588478088	-6.88925933837891	0.00483929552137852	0.0213976856321096	0.0480209775269032	0.00548864435404539
1967	75.7926177978516	-2.02921438217163	-7.08406400680542	-0.00522560812532902	0.00873538758605719	0.0726962238550186	0.031137915328145
1968	75.1432723999023	-1.37986588478088	-7.6684775352478	-0.00912170019000769	-0.00295288790948689	0.0613326244056225	-0.00295288790948689
1969	74.4939270019531	-1.05519151687622	-7.73341274261475	-0.00490093370899558	-0.0201606266200542	0.000293855206109583	-0.00132951640989631
1970	75.7926177978516	-1.05519151687622	-7.53860807418823	-0.000680167751852423	-0.00555028254166245	-0.0795760303735733	-0.0026282137259841
1971	77.7406692504883	-1.70454013347626	-7.34380340576172	-0.00879702530801296	-0.000680167751852423	-0.0990564897656441	-0.00522560812532902
1972	77.7406692504883	-2.35388875007629	-7.34380340576172	-0.00944637414067984	-0.0247060675173998	-0.0454852245748043	-0.00490093370899558
1973	75.7926177978516	-0.730517208576202	-7.6684775352478	-0.00392691092565656	0.00613799272105098	-0.02697878703475	-0.00490093370899558
1974	77.7406692504883	-1.37986588478088	-7.73341274261475	0.00548864435404539	-0.0100957229733467	-0.0133424662053585	-0.00490093370899558
1975	77.7406692504883	-2.02921438217163	-7.47367286682129	0.0022419011220336	-0.0169138833880424	0.00613799272105098	-0.00425158534198999
1976	78.3900146484375	-2.02921438217163	-7.27886867523193	-0.00327756232582033	0.00451462110504508	-0.00392691092565656	0.000618529506027699
1977	77.0913162231445	-0.405842900276184	-7.53860807418823	0.00289124972186983	-0.00132951640989631	0.00808603875339031	-0.00522560812532902
1978	75.1432723999023	-1.37986588478088	-7.4087381362915	-0.00425158534198999	0.00256657530553639	0.00354059832170606	0.00126787810586393
1979	77.7406692504883	-2.35388875007629	-7.53860807418823	-0.00165419070981443	-0.00132951640989631	0.0136055024340749	0.000293855206109583
1980	77.0913162231445	-1.05519151687622	-7.60354280471802	0.00581331877037883	-0.0026282137259841	0.0213976856321096	0.00873538758605719
1981	76.4419708251953	-1.05519151687622	-7.73341274261475	-0.0026282137259841	0.00808603875339031	0.00808603875339031	-0.00555028254166245
1982	76.4419708251953	-2.02921438217163	-7.53860807418823	0.000943203864153475	0.00873538758605719	-0.00555028254166245	0.00938473641872406
1983	76.4419708251953	-1.37986588478088	-7.6684775352478	0.0106834331527352	0.0149041991680861	0.00354059832170606	0.00321592413820326
1984	76.4419708251953	-2.02921438217163	-7.6684775352478	-0.00587495695799589	0.0181509424000978	-0.0123684434220195	0.00483929552137852
1985	77.0913162231445	-1.70454013347626	-8.18795680999756	0.00776136433705688	0.0103587592020631	0.000293855206109583	-0.00165419070981443
1986	77.0913162231445	-2.67856311798096	-7.6684775352478	-0.00522560812532902	0.00938473641872406	0.00483929552137852	0.00191722682211548
1987	76.4419708251953	-1.05519151687622	-8.12302207946777	0.00126787810586393	0.0152288740500808	0.0022419011220336	0.00613799272105098
1988	77.7406692504883	-2.35388875007629	-7.6684775352478	-0.00944637414067984	0.0132808275520802	0.000943203864153475	-0.0026282137259841
1989	77.7406692504883	-3.00323748588562	-7.27886867523193	0.0022419011220336	0.0126314787194133	0.000943203864153475	-0.00619963090866804
1990	77.7406692504883	-2.67856311798096	-7.60354280471802	0.0236704051494598	0.0213976856321096	0.00646266713738441	-0.00879702530801296
1991	77.0913162231445	-1.70454013347626	-7.86328220367432	0.00126787810586393	0.0178262684494257	0.020423661917448	-0.0107450718060136
1992	77.7406692504883	-3.00323748588562	-7.60354280471802	-0.0026282137259841	0.0126314787194133	0.0200989879667759	0.000943203864153475
1993	79.6887130737305	-2.67856311798096	-7.79834747314453	-0.00782300252467394	0.0142548503354192	0.00191722682211548	-0.00100484199356288
1994	78.3900146484375	-2.02921438217163	-7.60354280471802	0.00386527273803949	0.0116574559360743	-0.0139918150380254	-0.00847235135734081
1995	78.3900146484375	-3.00323748588562	-7.34380340576172	-0.00457625929266214	0.00808603875339031	-0.0165892094373703	-0.0110697457566857
1996	77.7406692504883	-2.35388875007629	-7.34380340576172	0.000618529506027699	0.0149041991680861	-0.00652430532500148	-0.00944637414067984
1997	77.0913162231445	-2.35388875007629	-7.73341274261475	-0.00749832857400179	0.0175015944987535	-0.0123684434220195	0.00256657530553639
1998	77.7406692504883	-2.02921438217163	-7.4087381362915	0.000618529506027699	0.0152288740500808	-0.00847235135734081	-0.00230353930965066
1999	78.3900146484375	-3.00323748588562	-7.53860807418823	-0.00295288790948689	0.0100340843200684	-0.00782300252467394	0.00841071270406246
2000	76.4419708251953	-1.37986588478088	-7.53860807418823	0.00483929552137852	-0.0107450718060136	0.01100810803473	-0.00522560812532902
[truncated: 5,180 more rows]
