# Supplementary material for: Precise instruction and consideration of the vertical and horizontal force component increases validity and reliability of the 90:20 Isometric Posterior Chain Test
Source: PLoS One. 2024 Oct 28;19(10):e0312843. doi: 10.1371/journal.pone.0312843 (PMC11515970; doi:10.1371/journal.pone.0312843)
Supplement: S1 File — (ZIP) [file pone.0312843.s001.zip › S1_Raw_Data/M1_P24_v_2.csv]

1	82.9354553222656	-10.4707469940186	-7.34380340576172	0.000618529506027699	0.0389300994575024	0.000293855206109583	-3.08191010844894e-05
2	80.9874114990234	-8.84737491607666	-7.6684775352478	0.00354059832170606	0.0347093306481838	0.0188002903014421	0.000943203864153475
3	81.6367568969727	-8.84737491607666	-7.53860807418823	-0.000680167751852423	0.0168522447347641	-0.0286021586507559	0.00159255252219737
4	81.6367568969727	-9.1720495223999	-7.01912927627563	0.00354059832170606	0.000943203864153475	-0.0308748781681061	-0.0133424662053585
5	82.9354553222656	-9.49672412872314	-7.47367286682129	0.000293855206109583	0.00548864435404539	0.0337353087961674	0.00191722682211548
6	80.9874114990234	-8.52270030975342	-7.79834747314453	-0.00100484199356288	-0.0182125810533762	0.0243197549134493	-0.00717365415766835
7	81.6367568969727	-8.19802665710449	-7.53860807418823	-0.00327756232582033	-0.0237320438027382	0.0243197549134493	-0.00652430532500148
8	80.9874114990234	-8.84737491607666	-7.53860807418823	0.00386527273803949	-0.0230826959013939	0.0252937767654657	-0.0136671401560307
9	80.3380584716797	-8.52270030975342	-7.4087381362915	0.00451462110504508	-0.0133424662053585	0.00906006153672934	0.00126787810586393
10	81.6367568969727	-8.52270030975342	-7.4087381362915	0.000293855206109583	0.000943203864153475	-0.0497059896588326	-0.00490093370899558
11	81.6367568969727	-9.49672412872314	-7.34380340576172	-0.00327756232582033	0.00873538758605719	-0.0711344927549362	0.0022419011220336
12	79.6887130737305	-9.1720495223999	-8.05808639526367	-0.00165419070981443	-3.08191010844894e-05	-0.0734072178602219	-0.00197886489331722
13	80.9874114990234	-9.49672412872314	-7.6684775352478	-0.00619963090866804	0.0220470335334539	-0.0909396260976791	0.000618529506027699
14	79.6887130737305	-8.52270030975342	-7.79834747314453	0.000618529506027699	0.0158782228827477	-0.100030511617661	0.00159255252219737
15	79.0393676757813	-8.52270030975342	-7.79834747314453	-0.00587495695799589	0.0259431265294552	-0.0617189407348633	0.00841071270406246
16	79.6887130737305	-8.52270030975342	-7.34380340576172	-0.00165419070981443	0.0168522447347641	-0.0490566417574883	0.00418994715437293
17	79.0393676757813	-7.87335205078125	-7.60354280471802	-0.00555028254166245	0.0142548503354192	-0.038017712533474	0.00581331877037883
18	79.0393676757813	-8.52270030975342	-8.18795680999756	0.00970941036939621	0.0158782228827477	-0.00555028254166245	0.00678734155371785
19	79.6887130737305	-7.87335205078125	-7.99315214157104	0.00354059832170606	0.0100340843200684	0.00841071270406246	-3.08191010844894e-05
20	80.9874114990234	-9.49672412872314	-7.6684775352478	-0.0165892094373703	-0.00619963090866804	0.00126787810586393	0.00159255252219737
21	79.6887130737305	-9.1720495223999	-7.53860807418823	-0.00555028254166245	-0.0162645354866982	0.00906006153672934	-3.08191010844894e-05
22	79.6887130737305	-8.19802665710449	-7.21393346786499	-0.00619963090866804	-0.0240567177534103	0.0210730116814375	-0.00392691092565656
23	82.9354553222656	-9.1720495223999	-7.73341274261475	0.00126787810586393	-0.0276281367987394	0.0392547734081745	-0.0136671401560307
24	81.6367568969727	-8.84737491607666	-7.6684775352478	-0.00327756232582033	-0.0227580219507217	0.0350340083241463	-0.0026282137259841
25	83.5848083496094	-9.1720495223999	-7.47367286682129	0.00191722682211548	-0.0152905117720366	0.0467222817242146	-0.00749832857400179
26	82.9354553222656	-9.49672412872314	-7.4087381362915	-0.00587495695799589	-0.0110697457566857	0.031137915328145	-0.00230353930965066
27	81.6367568969727	-8.19802665710449	-7.6684775352478	-0.000355493422830477	-0.0165892094373703	0.0467222817242146	-0.0169138833880424
28	80.9874114990234	-8.52270030975342	-7.34380340576172	0.000293855206109583	-0.0123684434220195	0.0551638156175613	-0.00814767740666866
29	82.9354553222656	-8.84737491607666	-7.60354280471802	-0.00327756232582033	-0.00652430532500148	0.0580858811736107	-0.00847235135734081
30	83.5848083496094	-9.1720495223999	-7.08406400680542	-0.00587495695799589	-0.00619963090866804	0.0434755384922028	-0.00425158534198999
31	82.9354553222656	-9.82139778137207	-7.14899873733521	0.000618529506027699	0.00451462110504508	0.00938473641872406	0.0022419011220336
32	80.3380584716797	-8.84737491607666	-7.34380340576172	-0.00100484199356288	-0.00360223650932312	0.0369820520281792	-0.00717365415766835
33	82.2861099243164	-9.49672412872314	-6.95419406890869	-0.00197886489331722	0.0022419011220336	0.0106834331527352	-0.00555028254166245
34	83.5848083496094	-8.52270030975342	-6.88925933837891	-0.00165419070981443	0.025618452578783	0.00776136433705688	0.00483929552137852
35	82.2861099243164	-8.19802665710449	-7.9282169342041	0.000293855206109583	0.0551638156175613	0.0100340843200684	-0.000355493422830477
36	80.3380584716797	-8.19802665710449	-7.99315214157104	0.00516396993771195	0.0415274947881699	0.0230210572481155	0.00938473641872406
37	81.6367568969727	-8.52270030975342	-7.79834747314453	0.00711201597005129	0.0175015944987535	-0.0120437685400248	0.00418994715437293
38	80.3380584716797	-8.52270030975342	-7.6684775352478	0.00906006153672934	0.0223717093467712	-0.0649656802415848	-0.00132951640989631
39	82.2861099243164	-8.52270030975342	-7.4087381362915	0.0158782228827477	0.0197743140161037	-0.105225294828415	0.00711201597005129
40	82.2861099243164	-9.1720495223999	-7.08406400680542	0.00159255252219737	-0.00165419070981443	-0.0643163323402405	0.00646266713738441
41	80.9874114990234	-8.84737491607666	-7.47367286682129	-3.08191010844894e-05	-0.00457625929266214	-0.0370436906814575	0.00321592413820326
42	82.2861099243164	-9.1720495223999	-7.79834747314453	-0.00230353930965066	-0.023407369852066	-0.0201606266200542	-0.00392691092565656
43	82.9354553222656	-9.82139778137207	-7.60354280471802	0.00743668992072344	-0.00652430532500148	-0.0182125810533762	-0.00392691092565656
44	81.6367568969727	-8.19802665710449	-7.86328220367432	0.00321592413820326	0.00191722682211548	-0.00977104809135199	-0.00879702530801296
45	80.9874114990234	-9.82139778137207	-7.4087381362915	0.00256657530553639	0.00289124972186983	-0.0221086721867323	0.00970941036939621
46	82.9354553222656	-10.1460723876953	-7.47367286682129	-0.00392691092565656	0.00354059832170606	-0.0497059896588326	-0.0026282137259841
47	82.2861099243164	-9.82139778137207	-7.86328220367432	0.00321592413820326	-0.023407369852066	-0.0227580219507217	-0.00684897974133492
48	83.5848083496094	-10.4707469940186	-7.86328220367432	-0.0026282137259841	-0.0260047651827335	0.00906006153672934	-0.0100957229733467
49	83.5848083496094	-10.1460723876953	-7.47367286682129	0.00386527273803949	-0.0120437685400248	-0.00132951640989631	-0.000355493422830477
50	83.5848083496094	-10.7954206466675	-7.4087381362915	-0.00587495695799589	-0.0136671401560307	0.020423661917448	0.00483929552137852
51	81.6367568969727	-10.1460723876953	-7.53860807418823	-0.00392691092565656	-0.032173577696085	0.0574365332722664	-3.08191010844894e-05
52	80.9874114990234	-9.49672412872314	-7.60354280471802	0.00516396993771195	-0.0253554154187441	0.0532157681882381	-3.08191010844894e-05
53	80.9874114990234	-9.1720495223999	-7.6684775352478	-3.08191010844894e-05	-0.0182125810533762	0.0412028171122074	0.00841071270406246
54	84.2341537475586	-10.7954206466675	-7.53860807418823	0.00451462110504508	-0.00295288790948689	0.0210730116814375	0.00581331877037883
55	82.9354553222656	-9.82139778137207	-7.60354280471802	-0.00652430532500148	-0.00197886489331722	0.0265924744307995	0.00516396993771195
56	83.5848083496094	-9.49672412872314	-7.6684775352478	0.00191722682211548	0.0132808275520802	0.0606832765042782	0.00321592413820326
57	82.9354553222656	-8.19802665710449	-7.4087381362915	-0.00132951640989631	0.0223717093467712	0.0720468759536743	0.00191722682211548
58	82.9354553222656	-9.82139778137207	-7.08406400680542	0.00808603875339031	0.0327612869441509	0.0373067259788513	0.00126787810586393
59	82.9354553222656	-8.84737491607666	-7.53860807418823	0.00126787810586393	0.0304885655641556	-0.0198359526693821	0.00451462110504508
60	80.9874114990234	-8.52270030975342	-7.60354280471802	-0.00587495695799589	0.0360080301761627	-0.0977577865123749	0.0239950809627771
61	81.6367568969727	-8.52270030975342	-7.53860807418823	-0.00587495695799589	0.0282158460468054	-0.144186213612556	0.00191722682211548
62	81.6367568969727	-9.82139778137207	-7.34380340576172	-0.0107450718060136	0.031137915328145	-0.178277015686035	0.00841071270406246
63	80.9874114990234	-9.49672412872314	-7.27886867523193	-3.08191010844894e-05	0.0165275707840919	-0.101653881371021	-0.00619963090866804
64	81.6367568969727	-9.49672412872314	-7.21393346786499	0.00191722682211548	0.0158782228827477	-0.0230826959013939	0.000618529506027699
65	80.3380584716797	-8.52270030975342	-7.99315214157104	-0.00847235135734081	0.000618529506027699	0.020423661917448	-0.0026282137259841
66	79.6887130737305	-9.82139778137207	-7.60354280471802	-0.00197886489331722	-0.0143164889886975	0.0188002903014421	-0.00392691092565656
67	80.3380584716797	-9.82139778137207	-7.34380340576172	-0.00230353930965066	-0.0279528107494116	0.0246444288641214	-0.00652430532500148
68	80.9874114990234	-9.49672412872314	-7.4087381362915	-0.00360223650932312	-0.0370436906814575	0.0473716296255589	-0.00912170019000769
69	80.9874114990234	-9.49672412872314	-7.47367286682129	-0.00165419070981443	-0.0363943427801132	0.0386054255068302	-0.00295288790948689
70	78.3900146484375	-8.84737491607666	-7.27886867523193	-0.0185372550040483	-0.00879702530801296	0.0324366129934788	0.00126787810586393
71	79.6887130737305	-8.52270030975342	-7.60354280471802	-0.00847235135734081	0.0022419011220336	0.0480209775269032	0.00451462110504508
72	80.9874114990234	-9.49672412872314	-7.47367286682129	-0.00684897974133492	0.00418994715437293	0.0249691028147936	-3.08191010844894e-05
73	80.3380584716797	-8.84737491607666	-8.05808639526367	-0.00847235135734081	0.00191722682211548	0.0136055024340749	0.0022419011220336
74	81.6367568969727	-9.1720495223999	-7.53860807418823	-0.00749832857400179	0.0132808275520802	0.00418994715437293	0.00321592413820326
75	82.9354553222656	-10.1460723876953	-7.21393346786499	-0.0026282137259841	0.00386527273803949	0.00483929552137852	0.00776136433705688
76	80.9874114990234	-8.52270030975342	-7.34380340576172	0.00646266713738441	-0.00327756232582033	-0.00165419070981443	0.00613799272105098
77	81.6367568969727	-8.84737491607666	-8.05808639526367	0.00256657530553639	-0.00587495695799589	-0.0341216214001179	0.00776136433705688
78	82.9354553222656	-8.19802665710449	-8.12302207946777	0.00386527273803949	-0.0026282137259841	-0.0422384813427925	0.00873538758605719
79	83.5848083496094	-9.82139778137207	-7.73341274261475	0.0100340843200684	-0.00230353930965066	-0.03444629535079	0.00743668992072344
80	82.9354553222656	-9.49672412872314	-7.60354280471802	0.00548864435404539	0.00776136433705688	-0.0185372550040483	0.00743668992072344
81	81.6367568969727	-8.84737491607666	-7.27886867523193	-0.00457625929266214	0.0171769186854362	0.0171769186854362	0.00516396993771195
82	81.6367568969727	-8.52270030975342	-7.47367286682129	0.000943203864153475	0.00776136433705688	0.0879559218883514	0.00126787810586393
83	80.9874114990234	-8.84737491607666	-7.6684775352478	0.00126787810586393	-0.00392691092565656	0.0973714739084244	-0.00814767740666866
84	83.5848083496094	-9.49672412872314	-7.53860807418823	0.00808603875339031	-0.00977104809135199	0.105813004076481	-0.00295288790948689
85	80.9874114990234	-8.84737491607666	-7.73341274261475	-0.00912170019000769	-0.0117190945893526	0.0928260311484337	-3.08191010844894e-05
86	82.2861099243164	-8.84737491607666	-7.73341274261475	-0.00652430532500148	-0.0169138833880424	0.0645793676376343	-0.00619963090866804
87	81.6367568969727	-8.84737491607666	-7.53860807418823	0.00126787810586393	-0.0185372550040483	0.0285405199974775	-0.00457625929266214
88	81.6367568969727	-9.1720495223999	-7.4087381362915	-0.00165419070981443	-0.00490093370899558	0.0145795252174139	-0.00814767740666866
89	81.6367568969727	-9.1720495223999	-7.9282169342041	-0.000355493422830477	-0.0100957229733467	-0.0185372550040483	-0.00749832857400179
90	81.6367568969727	-8.52270030975342	-7.4087381362915	0.00418994715437293	0.0132808275520802	-0.106523998081684	-0.00295288790948689
91	82.9354553222656	-9.1720495223999	-7.6684775352478	-0.00165419070981443	0.0213976856321096	-0.165614724159241	-0.00652430532500148
92	82.9354553222656	-9.82139778137207	-7.53860807418823	0.0022419011220336	0.0165275707840919	-0.101004533469677	0.000293855206109583
93	82.2861099243164	-9.49672412872314	-7.47367286682129	0.00451462110504508	0.00743668992072344	-0.0175632312893867	-0.00197886489331722
94	82.2861099243164	-8.52270030975342	-7.47367286682129	0.00321592413820326	0.0220470335334539	0.0210730116814375	0.00743668992072344
95	82.2861099243164	-9.49672412872314	-7.60354280471802	0.00321592413820326	0.0191249661147594	0.0571118593215942	0.00678734155371785
96	83.5848083496094	-9.49672412872314	-7.86328220367432	-3.08191010844894e-05	0.00711201597005129	0.0626313239336014	0.00321592413820326
97	81.6367568969727	-9.49672412872314	-7.60354280471802	0.00191722682211548	0.0106834331527352	0.0642546936869621	0.00256657530553639
98	83.5848083496094	-9.82139778137207	-7.14899873733521	-0.00295288790948689	0.013930176384747	0.0759429708123207	-0.00522560812532902
99	82.2861099243164	-9.1720495223999	-7.08406400680542	0.00678734155371785	0.00938473641872406	0.084059827029705	0.000943203864153475
100	81.6367568969727	-8.84737491607666	-7.4087381362915	0.00159255252219737	0.00808603875339031	0.0824364572763443	0.00256657530553639
101	82.2861099243164	-9.49672412872314	-7.6684775352478	-0.00230353930965066	0.0191249661147594	0.0535404421389103	0.00289124972186983
102	80.3380584716797	-9.1720495223999	-7.79834747314453	-0.00165419070981443	0.013930176384747	0.0142548503354192	-0.00587495695799589
103	81.6367568969727	-8.84737491607666	-7.73341274261475	-0.00392691092565656	0.0100340843200684	-0.0438618510961533	-0.00230353930965066
104	82.2861099243164	-9.82139778137207	-7.47367286682129	-0.000355493422830477	0.0165275707840919	-0.101329207420349	-0.00847235135734081
105	81.6367568969727	-10.1460723876953	-7.53860807418823	0.00256657530553639	0.0220470335334539	-0.0802253782749176	-0.00100484199356288
106	80.3380584716797	-9.49672412872314	-7.99315214157104	-0.00652430532500148	0.0142548503354192	-0.0513293594121933	-0.00230353930965066
107	80.9874114990234	-10.1460723876953	-7.6684775352478	0.00841071270406246	-0.00327756232582033	-0.0422384813427925	-0.00425158534198999
108	80.9874114990234	-10.7954206466675	-7.21393346786499	-0.0026282137259841	-0.0360696688294411	-0.00782300252467394	-0.0123684434220195
109	82.9354553222656	-10.7954206466675	-7.4087381362915	0.00126787810586393	-0.0123684434220195	-0.0295761823654175	-0.00684897974133492
110	81.6367568969727	-9.1720495223999	-7.34380340576172	-0.000355493422830477	-0.00717365415766835	-0.0243813935667276	-0.00197886489331722
111	80.9874114990234	-9.82139778137207	-7.53860807418823	-0.00555028254166245	-0.0156151866540313	-0.0143164889886975	-0.000680167751852423
112	82.9354553222656	-11.1200952529907	-7.73341274261475	0.00126787810586393	-0.0133424662053585	0.00711201597005129	-0.00879702530801296
113	83.5848083496094	-10.4707469940186	-7.60354280471802	-0.0026282137259841	-0.0113944197073579	-0.017887907102704	-0.00132951640989631
114	82.2861099243164	-9.82139778137207	-7.9282169342041	-0.00392691092565656	0.000293855206109583	-0.0253554154187441	0.00386527273803949
115	81.6367568969727	-9.1720495223999	-7.53860807418823	-0.00360223650932312	0.000618529506027699	-0.0425631552934647	0.00711201597005129
116	80.3380584716797	-8.52270030975342	-7.53860807418823	-0.00879702530801296	0.000293855206109583	-0.0292515084147453	0.00873538758605719
117	81.6367568969727	-8.84737491607666	-7.27886867523193	-0.00360223650932312	-0.00327756232582033	-0.0217839982360601	0.00418994715437293
118	83.5848083496094	-8.19802665710449	-7.60354280471802	-0.00197886489331722	0.00548864435404539	0.00906006153672934	0.00354059832170606
119	82.2861099243164	-9.49672412872314	-7.6684775352478	0.00354059832170606	0.011982130818069	0.00808603875339031	0.00613799272105098
120	80.3380584716797	-8.84737491607666	-7.9282169342041	-0.00522560812532902	-0.0026282137259841	0.0106834331527352	0.00613799272105098
121	80.3380584716797	-9.1720495223999	-7.47367286682129	0.00256657530553639	-0.00652430532500148	0.00841071270406246	0.00678734155371785
122	81.6367568969727	-8.52270030975342	-7.34380340576172	0.00126787810586393	-0.0195112787187099	0.029189869761467	-0.00392691092565656
123	82.9354553222656	-9.49672412872314	-7.14899873733521	0.00289124972186983	-0.0188619289547205	0.0499690249562263	-0.0026282137259841
124	80.9874114990234	-8.52270030975342	-7.9282169342041	-0.00132951640989631	-0.0188619289547205	0.0226963832974434	-0.00392691092565656
125	82.2861099243164	-9.49672412872314	-7.79834747314453	-0.00425158534198999	0.00938473641872406	0.0223717093467712	0.00418994715437293
126	81.6367568969727	-9.49672412872314	-7.47367286682129	-0.00360223650932312	-0.00425158534198999	0.0236704051494598	-0.00295288790948689
127	79.6887130737305	-9.1720495223999	-7.53860807418823	0.00321592413820326	0.000618529506027699	0.0278911720961332	-0.00360223650932312
128	80.9874114990234	-10.1460723876953	-7.60354280471802	0.00159255252219737	-0.00457625929266214	0.0132808275520802	-0.0139918150380254
129	79.6887130737305	-9.1720495223999	-7.4087381362915	-0.00392691092565656	-0.00132951640989631	0.0814624354243279	-0.00295288790948689
130	80.9874114990234	-9.82139778137207	-7.79834747314453	-0.00619963090866804	-0.0107450718060136	0.0827611312270164	-0.00100484199356288
131	78.3900146484375	-8.19802665710449	-7.99315214157104	-0.0100957229733467	-0.00327756232582033	0.0610079504549503	-3.08191010844894e-05
132	79.0393676757813	-8.19802665710449	-7.79834747314453	-0.00425158534198999	0.00516396993771195	0.0502936989068985	-0.000355493422830477
133	80.9874114990234	-9.1720495223999	-7.27886867523193	-0.0026282137259841	-0.00132951640989631	0.0593845807015896	0.00613799272105098
134	79.6887130737305	-8.84737491607666	-7.60354280471802	-3.08191010844894e-05	0.00743668992072344	0.0457482598721981	0.00126787810586393
135	80.3380584716797	-9.49672412872314	-7.47367286682129	-0.00295288790948689	0.0022419011220336	0.0265924744307995	0.0116574559360743
136	82.2861099243164	-9.49672412872314	-7.6684775352478	-0.00782300252467394	0.0116574559360743	-0.0406151078641415	0.000293855206109583
137	82.9354553222656	-9.49672412872314	-7.60354280471802	0.000293855206109583	0.0132808275520802	-0.100679859519005	0.00483929552137852
138	82.2861099243164	-9.49672412872314	-7.27886867523193	0.00613799272105098	0.0285405199974775	-0.134445980191231	0.00256657530553639
139	82.2861099243164	-9.82139778137207	-7.34380340576172	0.00289124972186983	0.031137915328145	-0.118861623108387	0.00483929552137852
140	81.6367568969727	-8.84737491607666	-7.4087381362915	0.00354059832170606	0.0298392176628113	-0.104900620877743	0.0210730116814375
141	82.2861099243164	-8.84737491607666	-7.4087381362915	-0.00555028254166245	-0.0159398596733809	-0.0318489037454128	0.00126787810586393
142	82.2861099243164	-9.49672412872314	-7.99315214157104	0.000618529506027699	-0.0318489037454128	0.00581331877037883	0.00548864435404539
143	83.5848083496094	-9.82139778137207	-7.73341274261475	0.00483929552137852	-0.0282774847000837	0.00451462110504508	-0.00230353930965066
144	80.9874114990234	-8.52270030975342	-7.79834747314453	0.00743668992072344	-0.0120437685400248	0.0259431265294552	-0.00490093370899558
145	81.6367568969727	-8.52270030975342	-7.34380340576172	-0.00360223650932312	-0.00652430532500148	0.0645793676376343	0.000618529506027699
146	82.9354553222656	-9.49672412872314	-7.34380340576172	0.00321592413820326	-0.00684897974133492	0.0814624354243279	-0.00522560812532902
147	82.9354553222656	-9.82139778137207	-7.79834747314453	0.000293855206109583	-0.0026282137259841	0.113280512392521	-0.00555028254166245
148	82.9354553222656	-9.1720495223999	-7.6684775352478	0.00646266713738441	-0.0208099745213985	0.136657059192657	-0.0130177913233638
149	82.9354553222656	-9.49672412872314	-7.6684775352478	0.00191722682211548	-0.00912170019000769	0.07431960105896	-0.00587495695799589
150	80.9874114990234	-8.19802665710449	-7.6684775352478	0.00321592413820326	0.0136055024340749	-0.0224333461374044	-0.00944637414067984
151	80.9874114990234	-8.52270030975342	-8.12302207946777	0.000618529506027699	0.00938473641872406	-0.156523838639259	-0.00100484199356288
152	82.9354553222656	-9.1720495223999	-7.4087381362915	0.00711201597005129	0.0175015944987535	-0.184770509600639	-0.00749832857400179
153	80.3380584716797	-9.49672412872314	-7.21393346786499	0.00321592413820326	0.0162028968334198	-0.0730825439095497	0.000618529506027699
154	82.2861099243164	-8.19802665710449	-7.73341274261475	0.00126787810586393	0.0230210572481155	-0.0373683646321297	-0.00684897974133492
155	80.9874114990234	-8.84737491607666	-7.60354280471802	0.00191722682211548	0.0262678004801273	-0.0139918150380254	0.0106834331527352
156	81.6367568969727	-9.1720495223999	-7.6684775352478	-0.00295288790948689	0.0191249661147594	0.00191722682211548	-0.00327756232582033
157	81.6367568969727	-9.49672412872314	-7.21393346786499	0.00386527273803949	0.0191249661147594	0.0162028968334198	0.0116574559360743
158	81.6367568969727	-9.82139778137207	-7.08406400680542	0.00354059832170606	0.0162028968334198	0.0272418223321438	-0.000680167751852423
159	80.3380584716797	-8.52270030975342	-7.53860807418823	0.000943203864153475	0.0103587592020631	0.00159255252219737	0.0022419011220336
160	81.6367568969727	-8.52270030975342	-7.9282169342041	-0.00425158534198999	0.0123068047687411	-0.00230353930965066	0.0103587592020631
161	82.9354553222656	-9.49672412872314	-7.86328220367432	-0.0026282137259841	-0.00327756232582033	-0.028926832601428	0.00191722682211548
162	83.5848083496094	-10.1460723876953	-7.53860807418823	-3.08191010844894e-05	-0.0026282137259841	-0.0526280589401722	0.00191722682211548
163	80.9874114990234	-9.1720495223999	-7.27886867523193	0.00548864435404539	-0.00360223650932312	-0.00684897974133492	0.00289124972186983
164	84.2341537475586	-10.4707469940186	-7.27886867523193	-0.00782300252467394	-0.00230353930965066	0.00808603875339031	-0.00684897974133492
165	80.9874114990234	-9.1720495223999	-7.86328220367432	-0.00295288790948689	-0.00360223650932312	-0.0273034609854221	-0.00425158534198999
166	82.2861099243164	-9.1720495223999	-7.86328220367432	-0.00295288790948689	-0.000680167751852423	-0.0402904339134693	0.000618529506027699
167	80.9874114990234	-10.4707469940186	-7.4087381362915	0.00743668992072344	-0.00587495695799589	-0.0428878292441368	-0.00717365415766835
168	82.9354553222656	-10.7954206466675	-7.21393346786499	-0.00295288790948689	-0.0185372550040483	-0.02697878703475	-0.00944637414067984
169	80.9874114990234	-9.1720495223999	-7.34380340576172	-0.00684897974133492	-0.00230353930965066	-0.0201606266200542	-0.0026282137259841
170	80.3380584716797	-9.49672412872314	-7.47367286682129	-0.0026282137259841	-0.00879702530801296	-0.0104203969240189	-0.00619963090866804
171	82.2861099243164	-10.1460723876953	-7.9282169342041	-0.00360223650932312	-0.00684897974133492	0.00711201597005129	-0.00360223650932312
172	82.2861099243164	-10.4707469940186	-7.4087381362915	-0.00360223650932312	-0.0026282137259841	0.00646266713738441	-0.00490093370899558
173	80.9874114990234	-9.1720495223999	-7.53860807418823	-0.00457625929266214	-0.00977104809135199	0.0217223595827818	-0.00619963090866804
174	81.6367568969727	-10.1460723876953	-7.27886867523193	-0.00132951640989631	0.00613799272105098	0.0230210572481155	0.000293855206109583
175	82.2861099243164	-9.1720495223999	-7.79834747314453	-0.000680167751852423	0.00743668992072344	0.0535404421389103	0.00678734155371785
176	80.9874114990234	-8.52270030975342	-7.60354280471802	-0.00847235135734081	-0.00165419070981443	0.041852168738842	0.00256657530553639
177	80.9874114990234	-8.52270030975342	-7.6684775352478	-0.00197886489331722	-0.00132951640989631	0.0486703291535378	-0.000355493422830477
178	80.9874114990234	-8.19802665710449	-7.6684775352478	-0.00100484199356288	0.0022419011220336	0.0444495603442192	0.0022419011220336
179	82.2861099243164	-8.19802665710449	-7.6684775352478	-0.00165419070981443	0.00808603875339031	0.0470469556748867	0.00159255252219737
180	82.9354553222656	-9.49672412872314	-7.47367286682129	-0.00425158534198999	-0.00717365415766835	0.0428261905908585	0.00873538758605719
181	81.6367568969727	-8.84737491607666	-7.21393346786499	-0.00652430532500148	-0.032173577696085	0.036657378077507	-3.08191010844894e-05
182	79.6887130737305	-7.87335205078125	-7.34380340576172	0.00159255252219737	-0.0282774847000837	0.0506183728575706	0.00483929552137852
183	81.6367568969727	-8.19802665710449	-7.53860807418823	0.00743668992072344	-0.0143164889886975	0.0535404421389103	-0.00490093370899558
184	81.6367568969727	-8.52270030975342	-7.34380340576172	0.000293855206109583	0.00516396993771195	0.049319677054882	-0.00425158534198999
185	81.6367568969727	-9.1720495223999	-7.60354280471802	0.000618529506027699	0.0158782228827477	0.0210730116814375	0.00548864435404539
186	79.0393676757813	-7.22400331497192	-7.6684775352478	-0.00132951640989631	0.0239950809627771	-0.0240567177534103	-0.00457625929266214
187	79.0393676757813	-8.52270030975342	-7.34380340576172	-0.00490093370899558	0.0136055024340749	-0.038017712533474	0.000293855206109583
188	78.3900146484375	-7.87335205078125	-7.34380340576172	-0.00165419070981443	0.00386527273803949	-0.0113944197073579	-0.00684897974133492
189	77.0913162231445	-7.87335205078125	-7.6684775352478	-0.00847235135734081	0.00711201597005129	-0.0227580219507217	0.000943203864153475
190	77.7406692504883	-7.22400331497192	-7.73341274261475	-0.0126931173726916	-0.00782300252467394	-0.0331475995481014	-0.00100484199356288
191	79.6887130737305	-8.84737491607666	-7.6684775352478	-0.0162645354866982	-0.0026282137259841	-0.00652430532500148	-0.000355493422830477
192	77.7406692504883	-9.1720495223999	-7.60354280471802	-0.0149658378213644	-0.00425158534198999	0.0136055024340749	-0.00782300252467394
193	80.3380584716797	-9.1720495223999	-7.01912927627563	-0.00587495695799589	-0.00782300252467394	0.0171769186854362	0.00483929552137852
194	79.0393676757813	-7.87335205078125	-6.88925933837891	-0.00717365415766835	0.00711201597005129	0.0337353087961674	0.0285405199974775
195	78.3900146484375	-8.52270030975342	-6.95419406890869	-0.00652430532500148	-0.021459324285388	0.0249691028147936	0.00970941036939621
196	80.3380584716797	-9.1720495223999	-7.01912927627563	-0.00230353930965066	-0.017887907102704	0.00451462110504508	0.00613799272105098
197	80.3380584716797	-9.49672412872314	-7.21393346786499	-0.00230353930965066	-0.00652430532500148	-0.0230826959013939	0.00418994715437293
198	80.3380584716797	-9.1720495223999	-7.27886867523193	0.00808603875339031	-0.00522560812532902	-0.0662643760442734	0.00743668992072344
199	79.6887130737305	-7.87335205078125	-7.34380340576172	-0.00100484199356288	0.00548864435404539	-0.0513293594121933	-3.08191010844894e-05
200	82.9354553222656	-8.19802665710449	-7.47367286682129	-0.00230353930965066	-0.0120437685400248	-0.0110697457566857	0.00613799272105098
201	82.2861099243164	-8.84737491607666	-7.53860807418823	-0.000680167751852423	-0.0201606266200542	-0.0260047651827335	0.00126787810586393
202	81.6367568969727	-7.54867792129517	-7.6684775352478	-0.0026282137259841	-0.0146411629393697	-0.0487319678068161	0.000943203864153475
203	82.2861099243164	-8.19802665710449	-7.53860807418823	0.00289124972186983	-0.00555028254166245	-0.0311995539814234	-0.00295288790948689
204	81.6367568969727	-7.87335205078125	-7.47367286682129	0.000618529506027699	-0.0126931173726916	-0.00327756232582033	-0.00555028254166245
205	82.2861099243164	-9.1720495223999	-7.27886867523193	-0.00295288790948689	-0.000355493422830477	-0.00912170019000769	0.00256657530553639
206	80.9874114990234	-8.19802665710449	-7.53860807418823	-3.08191010844894e-05	-0.0191866029053926	0.00581331877037883	-0.00619963090866804
207	80.9874114990234	-7.87335205078125	-7.21393346786499	0.00483929552137852	-0.0217839982360601	0.0194496400654316	-0.0107450718060136
208	80.9874114990234	-8.52270030975342	-7.6684775352478	0.00289124972186983	-0.0276281367987394	0.0324366129934788	-0.0104203969240189
209	80.9874114990234	-8.52270030975342	-7.79834747314453	-0.00230353930965066	-0.0217839982360601	0.0389300994575024	-0.0149658378213644
210	82.2861099243164	-8.52270030975342	-7.73341274261475	0.00873538758605719	0.0158782228827477	0.0467222817242146	-0.00392691092565656
211	82.2861099243164	-9.49672412872314	-7.08406400680542	-0.00197886489331722	0.0389300994575024	0.0327612869441509	-0.00782300252467394
212	82.2861099243164	-7.87335205078125	-7.73341274261475	-0.00360223650932312	0.0223717093467712	-0.0240567177534103	-0.00684897974133492
213	82.2861099243164	-9.49672412872314	-7.60354280471802	-0.000355493422830477	0.0223717093467712	-0.102303229272366	-0.00522560812532902
214	80.9874114990234	-8.52270030975342	-7.99315214157104	-0.000680167751852423	0.041852168738842	-0.114640854299068	0.00126787810586393
215	81.6367568969727	-8.52270030975342	-7.86328220367432	0.00289124972186983	0.0515923984348774	-0.0743812397122383	0.00646266713738441
216	80.9874114990234	-8.19802665710449	-7.47367286682129	0.00646266713738441	0.0473716296255589	-0.0578228458762169	0.00354059832170606
217	82.2861099243164	-8.52270030975342	-7.47367286682129	0.00289124972186983	0.0428261905908585	-0.0360696688294411	0.00321592413820326
218	80.9874114990234	-8.52270030975342	-7.60354280471802	0.0158782228827477	0.0399041213095188	-0.0139918150380254	0.00548864435404539
219	81.6367568969727	-8.84737491607666	-7.14899873733521	0.0113327819854021	0.0314625911414623	-0.00165419070981443	0.00191722682211548
220	81.6367568969727	-9.49672412872314	-7.53860807418823	-0.0026282137259841	0.0285405199974775	-0.00100484199356288	0.00256657530553639
221	83.5848083496094	-9.49672412872314	-7.47367286682129	-0.00684897974133492	0.01100810803473	-0.00847235135734081	0.00386527273803949
222	82.2861099243164	-8.52270030975342	-7.47367286682129	-0.00327756232582033	0.000943203864153475	-0.00522560812532902	-0.00912170019000769
223	83.5848083496094	-9.82139778137207	-6.95419406890869	0.00841071270406246	-0.0250307414680719	0.00256657530553639	0.000943203864153475
224	80.3380584716797	-8.52270030975342	-7.6684775352478	0.000943203864153475	-0.0292515084147453	0.047696303576231	-0.0126931173726916
225	82.9354553222656	-10.1460723876953	-7.4087381362915	-0.00230353930965066	-0.0286021586507559	0.0496443510055542	0.00386527273803949
226	82.9354553222656	-9.49672412872314	-7.73341274261475	0.00386527273803949	-0.02697878703475	0.0567871853709221	-0.00587495695799589
227	81.6367568969727	-9.49672412872314	-7.53860807418823	-0.000680167751852423	-0.0490566417574883	-0.00847235135734081	-0.00327756232582033
228	80.9874114990234	-9.49672412872314	-7.47367286682129	-3.08191010844894e-05	-0.0454852245748043	-0.101004533469677	-0.0117190945893526
229	80.9874114990234	-10.1460723876953	-7.47367286682129	-0.000680167751852423	-0.0256800893694162	-0.086394190788269	-0.0120437685400248
230	83.5848083496094	-10.7954206466675	-7.47367286682129	0.000293855206109583	0.00321592413820326	-0.0545761026442051	-0.00879702530801296
231	81.6367568969727	-10.1460723876953	-7.4087381362915	0.0106834331527352	0.00906006153672934	-0.0165892094373703	-0.00425158534198999
232	80.9874114990234	-9.1720495223999	-7.60354280471802	0.0252937767654657	0.0178262684494257	0.01100810803473	-0.0149658378213644
233	82.2861099243164	-9.1720495223999	-7.34380340576172	-0.00197886489331722	0.0265924744307995	0.0314625911414623	-0.00587495695799589
234	82.9354553222656	-9.82139778137207	-7.4087381362915	0.00483929552137852	0.00711201597005129	0.0327612869441509	-0.00132951640989631
235	80.9874114990234	-8.84737491607666	-7.34380340576172	0.000293855206109583	0.0220470335334539	0.0340599827468395	0.00613799272105098
236	82.2861099243164	-8.19802665710449	-7.79834747314453	0.00483929552137852	0.00970941036939621	0.0395794473588467	-0.00684897974133492
237	81.6367568969727	-8.52270030975342	-7.6684775352478	-0.00132951640989631	0.0171769186854362	-0.00717365415766835	0.00483929552137852
238	82.2861099243164	-8.52270030975342	-7.53860807418823	-0.00230353930965066	0.0113327819854021	-0.00619963090866804	0.00451462110504508
239	82.9354553222656	-8.19802665710449	-7.60354280471802	-0.00522560812532902	0.0113327819854021	-0.00132951640989631	-0.00392691092565656
240	82.9354553222656	-9.49672412872314	-7.21393346786499	0.000943203864153475	-0.00327756232582033	-0.0162645354866982	0.0106834331527352
241	80.3380584716797	-8.52270030975342	-7.47367286682129	-0.00717365415766835	-0.0182125810533762	0.00451462110504508	0.00776136433705688
242	83.5848083496094	-8.84737491607666	-7.6684775352478	0.00126787810586393	-0.0383423902094364	0.000293855206109583	-0.00197886489331722
243	81.6367568969727	-8.52270030975342	-7.4087381362915	-3.08191010844894e-05	-0.0376930385828018	-0.0230826959013939	-0.00457625929266214
244	80.9874114990234	-7.87335205078125	-7.6684775352478	-0.00132951640989631	-0.0146411629393697	-0.00230353930965066	-0.00684897974133492
245	80.9874114990234	-8.84737491607666	-7.27886867523193	-0.00165419070981443	-0.00295288790948689	-0.00392691092565656	-0.000355493422830477
246	81.6367568969727	-9.1720495223999	-7.08406400680542	-0.00392691092565656	0.0275664981454611	0.000293855206109583	-0.00100484199356288
247	80.9874114990234	-8.84737491607666	-7.53860807418823	-0.00652430532500148	0.0162028968334198	0.00613799272105098	-0.0113944197073579
248	80.3380584716797	-8.52270030975342	-7.60354280471802	-0.00327756232582033	0.013930176384747	0.0295145437121391	-0.00782300252467394
249	80.3380584716797	-9.49672412872314	-7.53860807418823	-0.00977104809135199	0.0246444288641214	0.0304885655641556	-0.00587495695799589
250	79.6887130737305	-9.49672412872314	-7.34380340576172	-0.0117190945893526	0.0321119390428066	0.0226963832974434	0.000293855206109583
251	77.7406692504883	-8.19802665710449	-7.21393346786499	-0.0169138833880424	0.0239950809627771	0.0395794473588467	-0.00847235135734081
252	77.0913162231445	-8.52270030975342	-7.34380340576172	-0.0139918150380254	0.0200989879667759	0.0136055024340749	0.000618529506027699
253	79.6887130737305	-8.52270030975342	-7.53860807418823	-0.00555028254166245	0.011982130818069	0.0136055024340749	0.00126787810586393
254	80.9874114990234	-9.82139778137207	-7.47367286682129	-0.000680167751852423	0.00516396993771195	0.0272418223321438	0.0113327819854021
255	80.9874114990234	-8.84737491607666	-7.6684775352478	-0.00619963090866804	-0.00717365415766835	0.0379560738801956	0.00418994715437293
256	79.6887130737305	-8.19802665710449	-7.6684775352478	-0.00230353930965066	-0.00782300252467394	-0.0497059896588326	0.00970941036939621
257	81.6367568969727	-8.84737491607666	-7.60354280471802	0.00548864435404539	0.000293855206109583	-0.148082315921783	0.000293855206109583
258	80.3380584716797	-8.84737491607666	-7.4087381362915	-3.08191010844894e-05	0.012956153601408	-0.109446063637733	0.00321592413820326
259	83.5848083496094	-9.49672412872314	-7.47367286682129	-0.00522560812532902	-0.0136671401560307	-0.00360223650932312	0.000618529506027699
260	82.2861099243164	-9.1720495223999	-7.4087381362915	0.00354059832170606	-0.0120437685400248	0.0262678004801273	0.00191722682211548
261	81.6367568969727	-7.87335205078125	-7.60354280471802	0.00289124972186983	-0.0130177913233638	0.0558131635189056	0.000943203864153475
262	82.2861099243164	-9.1720495223999	-7.73341274261475	0.00191722682211548	0.000293855206109583	0.0762676447629929	0.00126787810586393
263	82.9354553222656	-9.1720495223999	-7.27886867523193	0.0103587592020631	-0.00132951640989631	0.0899039655923843	-0.00522560812532902
264	82.2861099243164	-8.52270030975342	-7.34380340576172	-0.00100484199356288	-0.00327756232582033	0.108735077083111	-0.00555028254166245
265	82.2861099243164	-8.84737491607666	-7.73341274261475	0.000618529506027699	-0.00619963090866804	0.0752936229109764	-0.00587495695799589
266	82.2861099243164	-9.1720495223999	-7.60354280471802	0.00159255252219737	-0.0146411629393697	0.0431508645415306	-0.00392691092565656
267	82.9354553222656	-9.82139778137207	-7.99315214157104	0.00159255252219737	-0.0224333461374044	0.0304885655641556	-0.00717365415766835
268	82.9354553222656	-9.49672412872314	-7.86328220367432	0.00841071270406246	-0.0282774847000837	0.0412028171122074	-0.00619963090866804
269	82.2861099243164	-9.82139778137207	-7.6684775352478	-0.000355493422830477	-0.0373683646321297	0.0327612869441509	-0.00782300252467394
270	80.9874114990234	-9.82139778137207	-7.21393346786499	-0.00522560812532902	-0.0217839982360601	-0.00847235135734081	-0.00132951640989631
271	80.3380584716797	-8.84737491607666	-7.79834747314453	-0.00165419070981443	0.00613799272105098	-0.0435371771454811	-0.00749832857400179
272	84.2341537475586	-9.82139778137207	-7.60354280471802	0.00354059832170606	0.011982130818069	-0.130225226283073	-0.00749832857400179
273	80.9874114990234	-8.52270030975342	-7.79834747314453	0.00289124972186983	0.0158782228827477	-0.114316180348396	-0.00197886489331722
274	84.2341537475586	-10.4707469940186	-7.47367286682129	0.00289124972186983	0.0171769186854362	-0.0928876772522926	0.00386527273803949
275	82.9354553222656	-9.82139778137207	-7.6684775352478	0.00159255252219737	0.0278911720961332	-0.0951603949069977	0.00906006153672934
276	81.6367568969727	-9.49672412872314	-7.34380340576172	0.00354059832170606	0.0243197549134493	-0.0331475995481014	0.0113327819854021
277	81.6367568969727	-9.1720495223999	-7.79834747314453	0.00256657530553639	0.01847561635077	-0.0279528107494116	0.000943203864153475
278	83.5848083496094	-9.1720495223999	-7.73341274261475	-3.08191010844894e-05	0.0275664981454611	-0.0477579422295094	0.00678734155371785
279	82.9354553222656	-10.1460723876953	-7.4087381362915	0.00548864435404539	0.0123068047687411	-0.0185372550040483	0.00776136433705688
280	83.5848083496094	-10.1460723876953	-6.88925933837891	-0.00944637414067984	0.0132808275520802	-0.0221086721867323	0.00743668992072344
281	80.9874114990234	-8.52270030975342	-6.88925933837891	0.00678734155371785	0.0123068047687411	-0.032173577696085	0.00159255252219737
282	83.5848083496094	-10.4707469940186	-7.08406400680542	-0.00132951640989631	0.00159255252219737	-0.0328229255974293	0.000943203864153475
283	80.9874114990234	-9.1720495223999	-7.79834747314453	0.00191722682211548	-0.00912170019000769	-3.08191010844894e-05	-3.08191010844894e-05
284	83.5848083496094	-10.7954206466675	-7.47367286682129	0.00159255252219737	0.00646266713738441	0.00646266713738441	-0.00782300252467394
285	81.6367568969727	-9.1720495223999	-7.6684775352478	0.000943203864153475	-0.00132951640989631	0.0272418223321438	-0.00457625929266214
286	81.6367568969727	-10.1460723876953	-7.53860807418823	-0.00555028254166245	-0.00652430532500148	0.0399041213095188	-0.0026282137259841
287	83.5848083496094	-11.1200952529907	-7.08406400680542	-0.00165419070981443	-0.0159398596733809	0.0317872650921345	-0.0117190945893526
288	82.2861099243164	-11.444769859314	-7.4087381362915	-0.00295288790948689	-0.0117190945893526	0.0304885655641556	-0.00425158534198999
289	81.6367568969727	-11.444769859314	-7.60354280471802	-0.00392691092565656	-0.00360223650932312	0.0191249661147594	-0.00522560812532902
290	80.9874114990234	-10.1460723876953	-7.60354280471802	0.0022419011220336	-0.0100957229733467	0.0226963832974434	0.000618529506027699
291	82.2861099243164	-11.1200952529907	-7.60354280471802	-0.00230353930965066	-0.00295288790948689	-0.023407369852066	-0.00749832857400179
292	82.9354553222656	-11.444769859314	-7.47367286682129	-0.00457625929266214	0.0165275707840919	-0.0945110470056534	-3.08191010844894e-05
293	82.9354553222656	-10.7954206466675	-7.60354280471802	-0.000680167751852423	0.0181509424000978	-0.103926599025726	-0.00587495695799589
294	81.6367568969727	-10.7954206466675	-7.53860807418823	0.00126787810586393	0.00321592413820326	-0.0984071344137192	-3.08191010844894e-05
295	82.9354553222656	-10.4707469940186	-7.47367286682129	0.00159255252219737	0.0145795252174139	-0.107173345983028	0.012956153601408
296	82.9354553222656	-10.1460723876953	-7.4087381362915	-0.00327756232582033	-3.08191010844894e-05	-0.0708098188042641	0.0149041991680861
297	82.9354553222656	-10.1460723876953	-7.79834747314453	0.00548864435404539	-0.0256800893694162	0.0106834331527352	0.00126787810586393
298	82.2861099243164	-10.4707469940186	-7.34380340576172	0.000293855206109583	-0.0195112787187099	0.0707481801509857	0.00711201597005129
299	83.5848083496094	-10.4707469940186	-7.14899873733521	0.00970941036939621	-0.0175632312893867	0.0584105588495731	0.00289124972186983
300	80.9874114990234	-9.1720495223999	-7.47367286682129	-0.00197886489331722	-0.00652430532500148	0.0405534692108631	0.00711201597005129
301	84.2341537475586	-10.4707469940186	-7.86328220367432	-0.00555028254166245	-0.00619963090866804	0.0265924744307995	0.00483929552137852
302	80.9874114990234	-9.1720495223999	-7.99315214157104	-0.00425158534198999	-0.00457625929266214	0.0113327819854021	0.00678734155371785
303	81.6367568969727	-9.82139778137207	-7.79834747314453	0.00386527273803949	0.00159255252219737	0.0106834331527352	-0.00165419070981443
304	80.3380584716797	-10.4707469940186	-7.53860807418823	-0.00392691092565656	0.00808603875339031	0.0188002903014421	-0.00490093370899558
305	80.9874114990234	-10.1460723876953	-7.53860807418823	-0.00944637414067984	0.0162028968334198	0.00678734155371785	0.00678734155371785
306	78.3900146484375	-9.1720495223999	-7.53860807418823	-0.0133424662053585	0.0149041991680861	-0.0113944197073579	-0.00457625929266214
307	79.0393676757813	-10.4707469940186	-7.6684775352478	-0.00684897974133492	0.0207483377307653	-0.0182125810533762	-0.00457625929266214
308	79.0393676757813	-10.1460723876953	-7.4087381362915	-0.0100957229733467	0.0171769186854362	-0.0149658378213644	-0.00782300252467394
309	79.6887130737305	-10.4707469940186	-7.14899873733521	-0.00490093370899558	0.0116574559360743	0.00483929552137852	-0.0026282137259841
310	78.3900146484375	-9.49672412872314	-6.69445466995239	-0.00717365415766835	0.00970941036939621	0.0200989879667759	0.000618529506027699
311	78.3900146484375	-9.49672412872314	-7.27886867523193	-0.00782300252467394	-0.000355493422830477	0.0567871853709221	0.00418994715437293
312	80.9874114990234	-10.4707469940186	-7.6684775352478	-0.00814767740666866	-0.021459324285388	0.0554884895682335	-0.00197886489331722
313	80.9874114990234	-10.1460723876953	-7.4087381362915	0.00126787810586393	-0.0286021586507559	0.0285405199974775	0.00776136433705688
314	82.2861099243164	-9.49672412872314	-7.6684775352478	-0.0026282137259841	-0.0100957229733467	0.0480209775269032	0.00938473641872406
315	79.0393676757813	-8.84737491607666	-7.60354280471802	0.0113327819854021	-0.0146411629393697	0.0392547734081745	0.0123068047687411
316	81.6367568969727	-9.1720495223999	-7.47367286682129	-0.00522560812532902	-0.0126931173726916	0.0386054255068302	0.00808603875339031
317	80.9874114990234	-9.1720495223999	-7.4087381362915	-0.00197886489331722	0.00159255252219737	0.0415274947881699	0.012956153601408
318	81.6367568969727	-8.84737491607666	-7.6684775352478	0.00483929552137852	0.00418994715437293	0.0522417463362217	0.0155535480007529
319	82.2861099243164	-9.49672412872314	-7.47367286682129	-0.00490093370899558	0.00678734155371785	0.0545144639909267	0.00906006153672934
320	80.9874114990234	-9.1720495223999	-7.73341274261475	-0.00425158534198999	0.00938473641872406	0.00548864435404539	0.00938473641872406
321	82.2861099243164	-9.82139778137207	-7.4087381362915	-0.00587495695799589	0.0239950809627771	-0.0876928865909576	0.0022419011220336
322	80.9874114990234	-8.84737491607666	-7.21393346786499	-0.00230353930965066	0.0100340843200684	-0.0893162563443184	0.00354059832170606
323	82.2861099243164	-9.1720495223999	-7.4087381362915	0.00159255252219737	-0.00197886489331722	-0.0279528107494116	-0.00879702530801296
324	80.9874114990234	-9.1720495223999	-7.73341274261475	0.00386527273803949	0.00321592413820326	-0.039641086012125	0.00321592413820326
325	82.9354553222656	-10.1460723876953	-7.53860807418823	-0.00879702530801296	-0.00197886489331722	-0.0412644557654858	-0.0026282137259841
326	82.2861099243164	-10.1460723876953	-7.99315214157104	-0.00652430532500148	0.00191722682211548	-0.00295288790948689	0.00289124972186983
327	81.6367568969727	-8.52270030975342	-7.79834747314453	-0.00360223650932312	-0.0295761823654175	0.0142548503354192	-0.00457625929266214
328	80.9874114990234	-9.1720495223999	-7.47367286682129	-3.08191010844894e-05	-0.0350956469774246	0.0301638916134834	-0.0026282137259841
329	83.5848083496094	-9.82139778137207	-7.99315214157104	-0.00197886489331722	-0.00912170019000769	0.0142548503354192	-0.0123684434220195
330	82.2861099243164	-9.82139778137207	-7.99315214157104	0.00159255252219737	0.00938473641872406	0.00256657530553639	-0.00295288790948689
331	81.6367568969727	-9.1720495223999	-8.18795680999756	-0.00944637414067984	-0.00165419070981443	-0.0172385573387146	-0.00132951640989631
332	80.9874114990234	-9.1720495223999	-7.99315214157104	0.00191722682211548	0.00483929552137852	-0.0139918150380254	0.000943203864153475
333	83.5848083496094	-10.4707469940186	-7.53860807418823	0.000618529506027699	0.00191722682211548	-0.0159398596733809	-0.00295288790948689
334	82.2861099243164	-8.84737491607666	-7.6684775352478	0.00191722682211548	0.0136055024340749	0.00516396993771195	0.00483929552137852
335	83.5848083496094	-10.1460723876953	-7.53860807418823	-0.0123684434220195	0.0213976856321096	0.012956153601408	0.00321592413820326
336	82.9354553222656	-10.1460723876953	-7.53860807418823	0.00613799272105098	0.0233457311987877	-0.00782300252467394	0.00191722682211548
337	84.2341537475586	-10.1460723876953	-7.9282169342041	0.0100340843200684	0.0210730116814375	0.00386527273803949	-0.00360223650932312
338	82.9354553222656	-9.49672412872314	-7.6684775352478	0.00808603875339031	0.0155535480007529	0.01847561635077	0.00873538758605719
339	83.5848083496094	-9.82139778137207	-7.60354280471802	0.00418994715437293	0.00354059832170606	0.0308132413774729	0.0022419011220336
340	80.9874114990234	-9.82139778137207	-6.95419406890869	0.00256657530553639	0.00906006153672934	0.0249691028147936	0.00938473641872406
341	82.9354553222656	-9.1720495223999	-6.88925933837891	0.0181509424000978	0.00581331877037883	-0.00782300252467394	0.00386527273803949
342	82.2861099243164	-9.1720495223999	-7.6684775352478	-0.00230353930965066	0.01100810803473	-0.0311995539814234	0.00256657530553639
343	82.9354553222656	-10.1460723876953	-6.95419406890869	0.00483929552137852	0.0265924744307995	-0.00944637414067984	-0.00522560812532902
344	80.3380584716797	-8.19802665710449	-7.08406400680542	0.00159255252219737	0.0350340083241463	0.00548864435404539	-3.08191010844894e-05
345	80.9874114990234	-9.1720495223999	-7.14899873733521	-0.00100484199356288	0.031137915328145	-0.0208099745213985	0.00906006153672934
346	83.5848083496094	-10.1460723876953	-6.88925933837891	0.0022419011220336	0.025618452578783	-0.0386670641601086	-0.00295288790948689
347	83.5848083496094	-10.4707469940186	-7.47367286682129	-0.00490093370899558	0.00970941036939621	-0.0477579422295094	-0.0104203969240189
348	82.9354553222656	-10.7954206466675	-7.86328220367432	-0.00360223650932312	0.00289124972186983	-0.0425631552934647	-0.0143164889886975
349	82.2861099243164	-10.4707469940186	-7.4087381362915	-0.00295288790948689	-0.0100957229733467	0.00581331877037883	-0.00230353930965066
350	82.2861099243164	-9.82139778137207	-7.34380340576172	-0.00749832857400179	-0.0276281367987394	0.00354059832170606	-0.00555028254166245
351	80.9874114990234	-9.49672412872314	-7.60354280471802	-3.08191010844894e-05	-0.0273034609854221	0.000293855206109583	-0.0026282137259841
352	82.2861099243164	-10.4707469940186	-7.34380340576172	-0.00165419070981443	-0.0256800893694162	-0.000680167751852423	0.00321592413820326
353	81.6367568969727	-10.1460723876953	-7.60354280471802	-0.00295288790948689	-0.0133424662053585	-0.00360223650932312	-0.00814767740666866
354	82.2861099243164	-10.1460723876953	-7.79834747314453	0.00646266713738441	-0.0133424662053585	0.012956153601408	0.000293855206109583
355	80.9874114990234	-9.82139778137207	-7.73341274261475	0.00354059832170606	-0.0107450718060136	0.029189869761467	0.00873538758605719
356	82.2861099243164	-9.82139778137207	-7.47367286682129	-0.00132951640989631	-0.0126931173726916	0.0327612869441509	0.00159255252219737
357	80.9874114990234	-9.82139778137207	-7.34380340576172	-0.00327756232582033	-0.00912170019000769	0.0405534692108631	-0.00327756232582033
358	82.2861099243164	-9.49672412872314	-7.08406400680542	0.00906006153672934	0.0103587592020631	0.0288651939481497	0.00126787810586393
359	80.9874114990234	-8.52270030975342	-7.6684775352478	0.00516396993771195	0.0132808275520802	-0.000355493422830477	-0.00295288790948689
360	80.9874114990234	-8.84737491607666	-7.6684775352478	-0.00360223650932312	0.01100810803473	0.00906006153672934	0.00483929552137852
361	82.2861099243164	-9.1720495223999	-7.60354280471802	-0.00327756232582033	0.00711201597005129	0.0269171483814716	-0.00360223650932312
362	81.6367568969727	-9.82139778137207	-7.47367286682129	0.00256657530553639	0.00256657530553639	0.01847561635077	-0.00522560812532902
363	80.9874114990234	-8.52270030975342	-7.6684775352478	-0.00295288790948689	-0.00587495695799589	0.0415274947881699	-0.0143164889886975
364	81.6367568969727	-9.1720495223999	-7.21393346786499	0.00516396993771195	-3.08191010844894e-05	0.0399041213095188	-0.00944637414067984
365	80.9874114990234	-8.52270030975342	-7.9282169342041	-0.00717365415766835	-0.0172385573387146	0.0496443510055542	-0.00619963090866804
366	80.9874114990234	-8.19802665710449	-7.9282169342041	0.00126787810586393	-0.0113944197073579	0.0347093306481838	-0.00165419070981443
367	82.2861099243164	-9.82139778137207	-7.60354280471802	-0.00684897974133492	-0.0305502042174339	-0.0286021586507559	-0.00490093370899558
368	81.6367568969727	-9.1720495223999	-7.53860807418823	-0.00230353930965066	-0.0253554154187441	-0.147432953119278	-0.0100957229733467
369	79.6887130737305	-8.52270030975342	-7.27886867523193	-0.00684897974133492	-0.023407369852066	-0.167887449264526	-0.000355493422830477
370	78.3900146484375	-8.84737491607666	-7.27886867523193	-0.00717365415766835	-0.00230353930965066	-0.0945110470056534	-0.00717365415766835
371	81.6367568969727	-9.1720495223999	-7.6684775352478	-0.0130177913233638	0.00548864435404539	-0.0818487480282784	0.00159255252219737
372	79.6887130737305	-9.1720495223999	-7.47367286682129	-0.00295288790948689	-0.00587495695799589	-0.0500306636095047	-0.00619963090866804
373	79.0393676757813	-8.19802665710449	-7.60354280471802	-0.00392691092565656	0.00256657530553639	-0.0136671401560307	-0.00327756232582033
374	79.0393676757813	-9.1720495223999	-6.95419406890869	-0.00587495695799589	-0.0237320438027382	0.0145795252174139	-3.08191010844894e-05
375	80.9874114990234	-9.1720495223999	-6.88925933837891	-0.00717365415766835	0.000943203864153475	0.0460729338228703	0.00678734155371785
376	80.3380584716797	-7.87335205078125	-7.4087381362915	0.011982130818069	-0.00522560812532902	0.0671767666935921	0.000293855206109583
377	79.6887130737305	-8.52270030975342	-7.60354280471802	-0.00490093370899558	-0.0026282137259841	0.0899039655923843	0.00483929552137852
378	79.6887130737305	-8.52270030975342	-7.73341274261475	-0.00132951640989631	-0.000680167751852423	0.0827611312270164	-0.00490093370899558
379	80.9874114990234	-8.19802665710449	-7.60354280471802	-3.08191010844894e-05	0.0282158460468054	0.0123068047687411	0.000293855206109583
380	83.5848083496094	-9.49672412872314	-7.47367286682129	0.00386527273803949	0.0220470335334539	-0.0204853005707264	0.00711201597005129
381	81.6367568969727	-9.49672412872314	-7.27886867523193	-0.00425158534198999	0.0265924744307995	-0.0159398596733809	0.00581331877037883
382	80.9874114990234	-8.19802665710449	-7.34380340576172	0.00191722682211548	0.0132808275520802	-0.00522560812532902	-0.00555028254166245
383	80.9874114990234	-8.19802665710449	-7.60354280471802	-0.000355493422830477	0.01100810803473	-0.00619963090866804	-0.0100957229733467
384	83.5848083496094	-9.1720495223999	-7.47367286682129	0.00548864435404539	0.0246444288641214	-0.00619963090866804	-0.00522560812532902
385	82.9354553222656	-9.49672412872314	-7.53860807418823	-0.0026282137259841	0.0275664981454611	0.00548864435404539	-0.00360223650932312
386	80.9874114990234	-8.19802665710449	-7.6684775352478	-0.0117190945893526	0.0158782228827477	-0.0113944197073579	-0.00619963090866804
387	81.6367568969727	-8.19802665710449	-7.53860807418823	0.000618529506027699	0.00711201597005129	-0.0130177913233638	-0.00944637414067984
388	82.2861099243164	-8.19802665710449	-7.47367286682129	0.000943203864153475	-0.00132951640989631	-0.0247060675173998	-0.00847235135734081
389	80.9874114990234	-7.87335205078125	-8.25289154052734	0.00743668992072344	0.0155535480007529	-0.0435371771454811	-0.00457625929266214
390	82.9354553222656	-9.49672412872314	-8.12302207946777	0.00613799272105098	0.01847561635077	-0.00912170019000769	-0.000355493422830477
391	81.6367568969727	-9.1720495223999	-7.99315214157104	-0.00360223650932312	-0.00879702530801296	0.0175015944987535	-0.00100484199356288
392	80.9874114990234	-8.52270030975342	-8.05808639526367	-0.00392691092565656	-0.0247060675173998	0.00548864435404539	-0.00327756232582033
393	82.9354553222656	-8.52270030975342	-7.79834747314453	0.00646266713738441	-0.0143164889886975	0.00321592413820326	-0.00425158534198999
394	80.9874114990234	-8.52270030975342	-7.34380340576172	0.00451462110504508	-0.00555028254166245	-0.00944637414067984	0.00808603875339031
395	82.9354553222656	-8.52270030975342	-7.6684775352478	-0.0026282137259841	-3.08191010844894e-05	-0.0172385573387146	-0.000680167751852423
396	81.6367568969727	-8.84737491607666	-7.9282169342041	-0.00392691092565656	0.000618529506027699	-0.0919136479496956	0.00808603875339031
397	82.9354553222656	-7.87335205078125	-7.86328220367432	0.000618529506027699	0.00581331877037883	-0.115939550101757	0.00191722682211548
398	82.9354553222656	-8.84737491607666	-7.60354280471802	0.00711201597005129	0.00743668992072344	-0.0282774847000837	-0.00165419070981443
399	82.9354553222656	-8.84737491607666	-7.21393346786499	0.00418994715437293	0.00191722682211548	0.0265924744307995	0.00418994715437293
400	82.9354553222656	-9.49672412872314	-7.01912927627563	-0.00555028254166245	-0.0026282137259841	0.0489950031042099	0.00646266713738441
401	80.9874114990234	-8.19802665710449	-7.6684775352478	-0.00295288790948689	-0.0149658378213644	0.0246444288641214	0.00483929552137852
402	82.2861099243164	-7.87335205078125	-7.79834747314453	0.00841071270406246	-0.00230353930965066	0.0470469556748867	-0.00327756232582033
403	82.9354553222656	-8.84737491607666	-7.34380340576172	-0.0117190945893526	-0.0117190945893526	0.0486703291535378	-0.00944637414067984
404	80.3380584716797	-8.19802665710449	-7.53860807418823	0.000943203864153475	-0.0026282137259841	0.0178262684494257	-0.00555028254166245
405	82.9354553222656	-9.1720495223999	-7.01912927627563	-0.00490093370899558	0.000293855206109583	0.0181509424000978	0.00451462110504508
406	81.6367568969727	-9.82139778137207	-7.4087381362915	-0.00295288790948689	-0.00782300252467394	0.0337353087961674	-0.00457625929266214
407	82.9354553222656	-9.1720495223999	-7.79834747314453	0.00418994715437293	-0.0311995539814234	-0.00749832857400179	-0.00847235135734081
408	80.3380584716797	-8.19802665710449	-7.6684775352478	-0.00100484199356288	-0.0318489037454128	-0.0565241500735283	-0.00847235135734081
409	82.9354553222656	-9.82139778137207	-7.6684775352478	-0.00425158534198999	-0.028926832601428	-0.0594462193548679	-0.00327756232582033
410	81.6367568969727	-9.82139778137207	-7.47367286682129	-0.00782300252467394	-0.0295761823654175	0.00159255252219737	-3.08191010844894e-05
411	80.3380584716797	-10.1460723876953	-6.95419406890869	0.00483929552137852	-0.0256800893694162	0.0447742342948914	-0.00100484199356288
412	80.9874114990234	-8.19802665710449	-7.79834747314453	0.00386527273803949	-0.0143164889886975	0.0821117833256721	-0.00652430532500148
413	79.6887130737305	-8.84737491607666	-7.86328220367432	0.00613799272105098	-0.00230353930965066	0.0759429708123207	0.00321592413820326
414	81.6367568969727	-9.1720495223999	-7.4087381362915	-3.08191010844894e-05	0.0103587592020631	0.0772416666150093	-0.00425158534198999
415	80.3380584716797	-8.19802665710449	-7.60354280471802	0.00159255252219737	0.0145795252174139	0.0671767666935921	0.00646266713738441
416	79.6887130737305	-7.54867792129517	-7.53860807418823	0.0168522447347641	0.01847561635077	0.041852168738842	0.00191722682211548
417	81.6367568969727	-7.54867792129517	-7.08406400680542	0.00354059832170606	0.0194496400654316	0.0373067259788513	0.00841071270406246
418	80.9874114990234	-8.19802665710449	-7.73341274261475	0.00711201597005129	0.0181509424000978	0.0022419011220336	-0.00197886489331722
419	81.6367568969727	-7.54867792129517	-7.9282169342041	-0.00814767740666866	0.0295145437121391	-0.0373683646321297	-0.00165419070981443
420	82.2861099243164	-9.1720495223999	-7.73341274261475	0.0132808275520802	0.0265924744307995	-0.0357449948787689	-0.00132951640989631
421	79.6887130737305	-8.19802665710449	-7.47367286682129	0.00191722682211548	0.0327612869441509	-0.0578228458762169	0.00776136433705688
422	82.2861099243164	-8.84737491607666	-7.34380340576172	0.00548864435404539	0.0337353087961674	-0.120160318911076	0.00386527273803949
423	80.9874114990234	-9.1720495223999	-7.34380340576172	0.0022419011220336	0.0356833562254906	-0.0987318083643913	-0.000355493422830477
424	81.6367568969727	-8.19802665710449	-7.6684775352478	-0.00360223650932312	0.0441248863935471	-0.0799007043242455	-0.00165419070981443
425	78.3900146484375	-7.87335205078125	-7.73341274261475	-0.00652430532500148	0.045423585921526	-0.0487319678068161	0.00841071270406246
426	80.9874114990234	-9.1720495223999	-7.34380340576172	-0.0185372550040483	0.0230210572481155	-0.0175632312893867	0.0022419011220336
427	79.0393676757813	-8.52270030975342	-7.6684775352478	-0.00522560812532902	0.0103587592020631	0.00126787810586393	-0.00425158534198999
428	80.9874114990234	-8.84737491607666	-7.47367286682129	-0.017887907102704	-0.0169138833880424	0.00808603875339031	-0.00425158534198999
429	81.6367568969727	-8.52270030975342	-7.14899873733521	-0.0117190945893526	-0.00555028254166245	0.0149041991680861	0.00386527273803949
430	80.3380584716797	-9.1720495223999	-7.4087381362915	-0.0107450718060136	-0.0240567177534103	0.0152288740500808	0.00483929552137852
431	79.0393676757813	-7.22400331497192	-7.73341274261475	-0.00652430532500148	-0.0279528107494116	0.0324366129934788	-0.00100484199356288
432	81.6367568969727	-8.19802665710449	-7.53860807418823	-0.00425158534198999	-0.02697878703475	0.0236704051494598	0.00743668992072344
433	81.6367568969727	-7.54867792129517	-7.6684775352478	0.000618529506027699	-0.023407369852066	0.0314625911414623	-0.00652430532500148
434	83.5848083496094	-9.1720495223999	-7.14899873733521	0.00711201597005129	-0.0263294391334057	0.0285405199974775	0.00548864435404539
435	82.2861099243164	-8.52270030975342	-7.14899873733521	0.00159255252219737	-0.0282774847000837	0.00386527273803949	0.0116574559360743
436	80.9874114990234	-7.54867792129517	-7.73341274261475	0.00159255252219737	0.000293855206109583	0.00970941036939621	0.00321592413820326
437	80.9874114990234	-7.54867792129517	-7.86328220367432	0.00808603875339031	0.0145795252174139	0.0191249661147594	-0.000680167751852423
438	82.9354553222656	-7.87335205078125	-7.6684775352478	-0.000680167751852423	0.0275664981454611	-0.0143164889886975	-0.000355493422830477
439	84.2341537475586	-8.84737491607666	-7.53860807418823	0.0136055024340749	0.020423661917448	-0.0646410062909126	-0.000355493422830477
440	82.2861099243164	-8.84737491607666	-7.27886867523193	-0.00197886489331722	0.0188002903014421	-0.0373683646321297	0.0103587592020631
441	82.2861099243164	-7.87335205078125	-7.53860807418823	-0.00100484199356288	0.00418994715437293	0.00516396993771195	0.00906006153672934
442	81.6367568969727	-9.1720495223999	-7.79834747314453	0.00581331877037883	-0.00619963090866804	-0.0227580219507217	0.00581331877037883
443	82.9354553222656	-8.19802665710449	-8.12302207946777	0.000618529506027699	-0.00977104809135199	-0.0620436146855354	-0.00555028254166245
444	84.2341537475586	-8.84737491607666	-7.86328220367432	0.00711201597005129	-0.00749832857400179	-0.0497059896588326	-0.0026282137259841
445	82.9354553222656	-7.87335205078125	-8.05808639526367	-0.00197886489331722	-0.0143164889886975	-0.0133424662053585	0.00451462110504508
446	82.9354553222656	-8.84737491607666	-7.34380340576172	0.00321592413820326	-0.00749832857400179	0.0252937767654657	-0.00230353930965066
447	83.5848083496094	-8.84737491607666	-7.60354280471802	-0.000680167751852423	-0.028926832601428	0.0308132413774729	0.00256657530553639
448	82.9354553222656	-8.84737491607666	-7.79834747314453	-0.00490093370899558	-0.0393164120614529	0.0590599067509174	-0.00879702530801296
449	83.5848083496094	-8.84737491607666	-7.60354280471802	-0.000355493422830477	-0.0318489037454128	0.0730208978056908	-0.00197886489331722
450	81.6367568969727	-8.52270030975342	-7.4087381362915	-0.00100484199356288	-0.0133424662053585	0.0535404421389103	0.00289124972186983
451	80.9874114990234	-7.54867792129517	-7.73341274261475	0.000943203864153475	-0.0126931173726916	0.0340599827468395	-0.00327756232582033
452	81.6367568969727	-8.84737491607666	-7.53860807418823	0.00354059832170606	-0.00814767740666866	0.0438002124428749	-0.000680167751852423
453	82.2861099243164	-9.49672412872314	-7.60354280471802	-0.00295288790948689	-0.00230353930965066	0.0480209775269032	0.00386527273803949
454	80.9874114990234	-8.84737491607666	-7.47367286682129	-0.00100484199356288	-0.00197886489331722	0.0408781431615353	0.00191722682211548
455	81.6367568969727	-9.1720495223999	-7.34380340576172	-3.08191010844894e-05	-0.00749832857400179	0.0408781431615353	0.0126314787194133
456	82.2861099243164	-9.82139778137207	-7.4087381362915	-0.00684897974133492	0.000943203864153475	0.00581331877037883	0.00548864435404539
457	82.9354553222656	-9.49672412872314	-7.6684775352478	0.00548864435404539	0.0233457311987877	-0.0604202412068844	0.00483929552137852
458	83.5848083496094	-9.82139778137207	-7.4087381362915	-0.00782300252467394	0.0158782228827477	-0.137692734599113	0.00289124972186983
459	83.5848083496094	-10.1460723876953	-7.01912927627563	-3.08191010844894e-05	0.0226963832974434	-0.139316096901894	0.00418994715437293
460	82.9354553222656	-8.84737491607666	-7.73341274261475	-3.08191010844894e-05	0.0194496400654316	-0.0503553375601768	0.00646266713738441
461	82.2861099243164	-10.1460723876953	-7.08406400680542	0.000943203864153475	0.0278911720961332	-0.0376930385828018	0.00256657530553639
462	82.2861099243164	-9.49672412872314	-7.34380340576172	0.00321592413820326	0.0162028968334198	-0.0591215454041958	0.000293855206109583
463	81.6367568969727	-8.84737491607666	-7.73341274261475	-0.00587495695799589	0.00938473641872406	-0.0311995539814234	0.000293855206109583
464	83.5848083496094	-9.82139778137207	-7.01912927627563	-0.00132951640989631	0.00938473641872406	-0.0172385573387146	-0.000680167751852423
465	81.6367568969727	-7.87335205078125	-7.79834747314453	0.00289124972186983	0.0113327819854021	-0.0341216214001179	-3.08191010844894e-05
466	80.9874114990234	-8.52270030975342	-7.9282169342041	-0.00555028254166245	-0.00977104809135199	0.00386527273803949	-0.00619963090866804
467	80.9874114990234	-8.52270030975342	-7.6684775352478	0.00386527273803949	-0.0240567177534103	0.0584105588495731	-0.00879702530801296
468	82.2861099243164	-8.84737491607666	-7.47367286682129	0.00516396993771195	-0.0341216214001179	0.0726962238550186	-0.0169138833880424
469	79.6887130737305	-8.52270030975342	-7.53860807418823	0.00938473641872406	-0.039641086012125	0.0567871853709221	-0.0139918150380254
470	80.3380584716797	-7.87335205078125	-7.47367286682129	0.0022419011220336	-0.0441865250468254	0.0392547734081745	0.00321592413820326
471	80.3380584716797	-7.87335205078125	-7.9282169342041	-0.00360223650932312	-0.0422384813427925	0.020423661917448	-0.0107450718060136
472	82.2861099243164	-8.84737491607666	-7.6684775352478	0.000618529506027699	-0.0305502042174339	0.00613799272105098	-0.000680167751852423
473	81.6367568969727	-9.49672412872314	-7.73341274261475	0.00451462110504508	0.00191722682211548	-0.00327756232582033	-0.00132951640989631
474	79.0393676757813	-7.54867792129517	-7.73341274261475	0.00191722682211548	0.0317872650921345	-0.0133424662053585	0.00613799272105098
475	81.6367568969727	-9.1720495223999	-7.53860807418823	-0.00555028254166245	0.0230210572481155	-0.0100957229733467	0.0100340843200684
476	80.3380584716797	-8.84737491607666	-7.27886867523193	-0.00684897974133492	0.0298392176628113	0.00581331877037883	-0.00132951640989631
477	80.3380584716797	-8.84737491607666	-7.73341274261475	-0.00749832857400179	0.0340599827468395	-0.0149658378213644	0.00776136433705688
478	79.6887130737305	-8.52270030975342	-7.53860807418823	-0.00587495695799589	0.0340599827468395	0.0168522447347641	0.00906006153672934
479	80.3380584716797	-9.1720495223999	-7.73341274261475	-0.0100957229733467	0.0330859608948231	0.0688001364469528	0.00646266713738441
480	79.0393676757813	-7.54867792129517	-7.79834747314453	-0.00230353930965066	0.0243197549134493	0.0532157681882381	0.0123068047687411
481	81.6367568969727	-8.19802665710449	-7.53860807418823	-0.0110697457566857	0.0282158460468054	-0.0143164889886975	0.00613799272105098
482	79.0393676757813	-7.54867792129517	-7.53860807418823	-0.00684897974133492	0.013930176384747	-0.0750305876135826	0.00808603875339031
483	79.6887130737305	-8.19802665710449	-8.05808639526367	-0.0120437685400248	0.0022419011220336	-0.113991506397724	-0.00360223650932312
484	81.6367568969727	-8.19802665710449	-7.86328220367432	-0.0110697457566857	-0.00327756232582033	-0.0425631552934647	-0.00847235135734081
485	82.2861099243164	-7.87335205078125	-7.79834747314453	-0.00717365415766835	-0.00944637414067984	-0.00749832857400179	0.00159255252219737
486	80.9874114990234	-7.54867792129517	-7.79834747314453	0.00386527273803949	-0.00327756232582033	0.0136055024340749	-0.00165419070981443
487	81.6367568969727	-8.84737491607666	-7.34380340576172	0.000293855206109583	-0.0113944197073579	0.0249691028147936	-0.00912170019000769
488	82.2861099243164	-8.52270030975342	-7.47367286682129	0.00516396993771195	-0.00295288790948689	0.0301638916134834	-0.00944637414067984
489	82.9354553222656	-8.84737491607666	-7.6684775352478	-0.00360223650932312	0.00613799272105098	0.0597092546522617	-0.0159398596733809
490	81.6367568969727	-9.1720495223999	-7.73341274261475	0.0022419011220336	0.00808603875339031	0.0288651939481497	-0.00490093370899558
491	80.9874114990234	-8.19802665710449	-7.53860807418823	-0.0026282137259841	0.0116574559360743	0.0197743140161037	-0.00912170019000769
492	80.3380584716797	-8.52270030975342	-7.99315214157104	0.00451462110504508	-0.00327756232582033	-0.0227580219507217	-0.00295288790948689
493	82.2861099243164	-9.1720495223999	-7.53860807418823	0.00548864435404539	-0.00132951640989631	-0.107173345983028	-0.00197886489331722
494	81.6367568969727	-8.52270030975342	-8.05808639526367	0.00289124972186983	-0.00652430532500148	-0.156848520040512	-0.000680167751852423
495	80.9874114990234	-8.19802665710449	-8.18795680999756	-0.000355493422830477	-0.00555028254166245	-0.145484909415245	0.00451462110504508
496	82.2861099243164	-8.19802665710449	-8.05808639526367	-0.00360223650932312	0.000618529506027699	-0.0734072178602219	-0.00132951640989631
497	80.3380584716797	-8.19802665710449	-8.12302207946777	0.0152288740500808	0.0022419011220336	-0.028926832601428	0.00483929552137852
498	81.6367568969727	-8.84737491607666	-8.12302207946777	0.0022419011220336	0.00191722682211548	0.012956153601408	0.00808603875339031
499	81.6367568969727	-8.84737491607666	-7.4087381362915	0.00386527273803949	0.00483929552137852	0.0171769186854362	0.000618529506027699
500	82.2861099243164	-9.49672412872314	-7.4087381362915	-0.0026282137259841	0.0191249661147594	0.0136055024340749	0.00483929552137852
501	80.9874114990234	-8.19802665710449	-7.79834747314453	-0.00555028254166245	0.0194496400654316	0.011982130818069	0.000293855206109583
502	80.9874114990234	-8.84737491607666	-7.6684775352478	0.00321592413820326	0.00483929552137852	0.00873538758605719	0.00808603875339031
503	80.9874114990234	-8.52270030975342	-7.6684775352478	-0.00587495695799589	-0.00782300252467394	0.0210730116814375	-0.0026282137259841
504	81.6367568969727	-9.82139778137207	-7.47367286682129	-0.00360223650932312	-0.0247060675173998	0.0486703291535378	0.000943203864153475
505	82.2861099243164	-9.49672412872314	-7.60354280471802	-0.0104203969240189	-0.0211346503347158	0.06393001973629	-0.00522560812532902
506	81.6367568969727	-8.84737491607666	-7.6684775352478	-0.0107450718060136	-0.0185372550040483	0.0847091749310493	0.00289124972186983
507	82.2861099243164	-8.84737491607666	-7.47367286682129	-0.00619963090866804	-0.0182125810533762	0.07139752805233	-0.00360223650932312
508	81.6367568969727	-10.1460723876953	-7.60354280471802	0.000293855206109583	-0.0250307414680719	0.0626313239336014	-0.00360223650932312
509	80.9874114990234	-9.82139778137207	-7.60354280471802	-0.00457625929266214	-0.0286021586507559	0.0405534692108631	-0.00814767740666866
510	81.6367568969727	-8.84737491607666	-7.47367286682129	-0.00197886489331722	-0.0230826959013939	0.0239950809627771	0.00126787810586393
511	81.6367568969727	-9.1720495223999	-7.47367286682129	-0.00230353930965066	-0.00587495695799589	0.0775663405656815	0.000943203864153475
512	83.5848083496094	-10.1460723876953	-7.21393346786499	-0.0113944197073579	0.000293855206109583	0.0957481041550636	-0.0026282137259841
513	83.5848083496094	-11.1200952529907	-7.6684775352478	0.000618529506027699	0.0262678004801273	0.0850338488817215	-0.00197886489331722
514	80.3380584716797	-9.82139778137207	-7.86328220367432	-0.000680167751852423	0.0347093306481838	0.0460729338228703	-0.0026282137259841
515	81.6367568969727	-10.1460723876953	-7.60354280471802	-0.000355493422830477	0.0405534692108631	-0.0130177913233638	0.00873538758605719
516	80.3380584716797	-9.49672412872314	-7.47367286682129	0.00191722682211548	0.0363327041268349	-0.00847235135734081	0.00548864435404539
517	81.6367568969727	-10.1460723876953	-7.27886867523193	0.00354059832170606	0.0223717093467712	0.0262678004801273	0.0022419011220336
518	80.3380584716797	-9.1720495223999	-7.53860807418823	0.00451462110504508	0.0178262684494257	0.0194496400654316	0.00354059832170606
519	80.9874114990234	-9.49672412872314	-7.73341274261475	0.00451462110504508	0.0181509424000978	-0.114640854299068	0.00808603875339031
520	82.2861099243164	-10.1460723876953	-7.47367286682129	0.00289124972186983	0.00354059832170606	-0.243211895227432	0.00678734155371785
521	80.9874114990234	-8.84737491607666	-7.53860807418823	-0.00392691092565656	-0.0133424662053585	-0.191263988614082	0.0103587592020631
522	81.6367568969727	-8.84737491607666	-7.53860807418823	-0.00392691092565656	-0.0165892094373703	-0.120160318911076	-3.08191010844894e-05
523	82.9354553222656	-9.1720495223999	-6.56458520889282	0.00289124972186983	-0.0201606266200542	-0.0519787110388279	-0.00652430532500148
524	80.3380584716797	-9.49672412872314	-6.88925933837891	0.00256657530553639	-0.0107450718060136	-0.0188619289547205	-0.0110697457566857
525	83.5848083496094	-10.1460723876953	-7.6684775352478	0.000293855206109583	0.00613799272105098	-0.0104203969240189	0.000293855206109583
526	80.9874114990234	-9.1720495223999	-7.6684775352478	0.01847561635077	-0.00132951640989631	0.0340599827468395	-0.0100957229733467
527	82.2861099243164	-10.4707469940186	-7.27886867523193	-0.00230353930965066	-0.0211346503347158	0.049319677054882	-0.00879702530801296
528	81.6367568969727	-9.82139778137207	-7.14899873733521	0.00256657530553639	-0.0237320438027382	0.0155535480007529	-0.00912170019000769
529	81.6367568969727	-9.82139778137207	-6.88925933837891	0.0243197549134493	-0.0156151866540313	0.00776136433705688	-0.00587495695799589
530	80.3380584716797	-10.1460723876953	-7.47367286682129	-0.00165419070981443	-0.0292515084147453	0.0480209775269032	0.00321592413820326
531	78.3900146484375	-8.84737491607666	-7.6684775352478	-0.00197886489331722	-0.032173577696085	0.0444495603442192	-0.0133424662053585
532	79.0393676757813	-8.84737491607666	-7.86328220367432	-0.00977104809135199	-0.0217839982360601	0.0155535480007529	-0.00457625929266214
533	79.6887130737305	-9.82139778137207	-7.47367286682129	0.00321592413820326	-0.0191866029053926	0.00613799272105098	-0.00392691092565656
534	81.6367568969727	-9.49672412872314	-7.47367286682129	-0.00782300252467394	-0.0110697457566857	-0.0152905117720366	0.00289124972186983
535	79.0393676757813	-8.19802665710449	-7.4087381362915	-0.00717365415766835	0.00646266713738441	-0.0217839982360601	0.00516396993771195
536	79.6887130737305	-8.52270030975342	-7.79834747314453	-0.00230353930965066	0.0100340843200684	-0.0656150281429291	0.0233457311987877
537	78.3900146484375	-8.52270030975342	-7.99315214157104	-0.0149658378213644	0.0515923984348774	-0.0961344167590141	0.00159255252219737
538	80.3380584716797	-8.52270030975342	-7.9282169342041	-0.00392691092565656	0.0496443510055542	-0.0211346503347158	0.00938473641872406
539	81.6367568969727	-9.82139778137207	-7.34380340576172	-0.00684897974133492	0.0412028171122074	0.029189869761467	0.00581331877037883
540	80.9874114990234	-8.52270030975342	-7.34380340576172	-0.00425158534198999	0.0298392176628113	0.0428261905908585	0.00970941036939621
541	80.3380584716797	-9.1720495223999	-7.08406400680542	-0.00977104809135199	0.0262678004801273	0.0327612869441509	0.00191722682211548
542	80.9874114990234	-8.52270030975342	-7.34380340576172	-0.00360223650932312	0.0233457311987877	0.0298392176628113	-0.00392691092565656
543	83.5848083496094	-9.49672412872314	-7.34380340576172	0.00321592413820326	0.00354059832170606	0.0382807515561581	-0.00360223650932312
544	80.9874114990234	-8.52270030975342	-7.53860807418823	-0.0026282137259841	-0.00327756232582033	0.0571118593215942	-0.00619963090866804
545	82.2861099243164	-9.49672412872314	-7.34380340576172	0.00613799272105098	0.00289124972186983	0.0584105588495731	-0.00587495695799589
546	82.2861099243164	-9.82139778137207	-7.21393346786499	-0.000355493422830477	-0.00814767740666866	0.00841071270406246	-0.00360223650932312
547	83.5848083496094	-9.49672412872314	-7.47367286682129	-0.000355493422830477	-0.0230826959013939	-0.0594462193548679	-0.00360223650932312
548	82.9354553222656	-9.1720495223999	-7.79834747314453	0.00873538758605719	-0.00749832857400179	-0.0769786313176155	-0.00360223650932312
549	84.2341537475586	-9.82139778137207	-7.47367286682129	0.00451462110504508	0.000618529506027699	-0.038017712533474	-0.00684897974133492
550	82.2861099243164	-9.82139778137207	-6.88925933837891	-0.00230353930965066	0.0165275707840919	-0.0136671401560307	0.00354059832170606
551	82.9354553222656	-8.52270030975342	-7.08406400680542	-0.00360223650932312	0.00613799272105098	-0.0266541130840778	0.00159255252219737
552	80.9874114990234	-8.52270030975342	-7.01912927627563	0.000943203864153475	0.00711201597005129	-0.0156151866540313	-0.00619963090866804
553	83.5848083496094	-9.49672412872314	-7.27886867523193	0.00321592413820326	0.00613799272105098	-0.00652430532500148	-0.00652430532500148
554	81.6367568969727	-7.87335205078125	-7.79834747314453	-0.00490093370899558	0.00646266713738441	0.013930176384747	-0.00230353930965066
555	83.5848083496094	-9.49672412872314	-7.53860807418823	-0.00619963090866804	0.0022419011220336	0.0324366129934788	0.00841071270406246
556	82.2861099243164	-8.84737491607666	-7.86328220367432	0.000293855206109583	-0.0120437685400248	0.0301638916134834	0.00159255252219737
557	82.2861099243164	-8.52270030975342	-7.86328220367432	0.00678734155371785	0.00873538758605719	-0.00132951640989631	-0.00782300252467394
558	80.9874114990234	-8.19802665710449	-7.9282169342041	0.00516396993771195	0.00873538758605719	-0.0393164120614529	0.0022419011220336
559	82.9354553222656	-9.49672412872314	-7.60354280471802	0.00613799272105098	0.0162028968334198	-0.0591215454041958	-0.00132951640989631
560	82.2861099243164	-9.1720495223999	-7.79834747314453	0.000618529506027699	0.0178262684494257	-0.0292515084147453	0.00646266713738441
561	82.2861099243164	-8.84737491607666	-7.53860807418823	0.00516396993771195	-0.00295288790948689	0.000618529506027699	0.00191722682211548
562	81.6367568969727	-8.19802665710449	-7.86328220367432	0.00548864435404539	-0.0156151866540313	0.052891094237566	-0.0100957229733467
563	83.5848083496094	-9.49672412872314	-7.60354280471802	0.00548864435404539	-0.0292515084147453	0.0834104791283607	-0.00295288790948689
564	82.2861099243164	-8.84737491607666	-7.6684775352478	0.00321592413820326	-0.0406151078641415	0.0506183728575706	-0.00717365415766835
565	81.6367568969727	-8.52270030975342	-7.53860807418823	0.00451462110504508	-0.0383423902094364	0.00451462110504508	0.00256657530553639
566	83.5848083496094	-9.49672412872314	-7.73341274261475	0.00483929552137852	-0.0328229255974293	-0.00295288790948689	-0.00392691092565656
567	83.5848083496094	-9.49672412872314	-7.60354280471802	0.00191722682211548	-0.0419138073921204	0.012956153601408	-0.00814767740666866
568	82.9354553222656	-9.1720495223999	-7.6684775352478	0.00938473641872406	-0.0253554154187441	-0.00717365415766835	-0.00684897974133492
569	82.9354553222656	-10.1460723876953	-7.60354280471802	0.00191722682211548	-0.0104203969240189	0.020423661917448	-0.00717365415766835
570	81.6367568969727	-8.84737491607666	-7.73341274261475	-0.00230353930965066	-0.00392691092565656	0.0434755384922028	0.00191722682211548
571	83.5848083496094	-10.1460723876953	-7.60354280471802	-0.00360223650932312	0.00841071270406246	0.00321592413820326	0.00906006153672934
572	84.2341537475586	-10.1460723876953	-7.6684775352478	-0.00684897974133492	0.0360080301761627	-0.0260047651827335	-0.00230353930965066
573	81.6367568969727	-9.82139778137207	-7.53860807418823	-0.00100484199356288	0.0610079504549503	-0.0574981719255447	-0.00327756232582033
574	82.2861099243164	-10.1460723876953	-7.53860807418823	-0.00100484199356288	0.0632806718349457	-0.0743812397122383	0.0100340843200684
575	82.2861099243164	-9.49672412872314	-7.47367286682129	-0.00392691092565656	0.0548391379415989	-0.0578228458762169	0.0100340843200684
576	83.5848083496094	-11.1200952529907	-7.08406400680542	-0.00652430532500148	0.029189869761467	-0.0604202412068844	0.0022419011220336
577	82.9354553222656	-10.4707469940186	-6.69445466995239	-0.00912170019000769	0.01100810803473	-0.0409397818148136	0.000293855206109583
578	82.2861099243164	-10.7954206466675	-6.88925933837891	-0.00132951640989631	0.00256657530553639	-0.0253554154187441	-0.00165419070981443
579	82.9354553222656	-10.4707469940186	-7.6684775352478	0.00386527273803949	-0.0136671401560307	-0.0227580219507217	-0.00100484199356288
580	81.6367568969727	-10.4707469940186	-7.34380340576172	-0.000680167751852423	-0.0133424662053585	-0.00652430532500148	0.01100810803473
581	81.6367568969727	-9.1720495223999	-7.53860807418823	-0.00165419070981443	-0.00522560812532902	-0.00555028254166245	0.0162028968334198
582	83.5848083496094	-10.1460723876953	-7.08406400680542	-0.00392691092565656	-0.00522560812532902	-0.0146411629393697	0.000943203864153475
583	81.6367568969727	-8.84737491607666	-7.79834747314453	0.00321592413820326	-0.00814767740666866	-0.00652430532500148	-0.00425158534198999
584	82.9354553222656	-9.82139778137207	-7.6684775352478	0.0106834331527352	0.00321592413820326	0.0142548503354192	-0.00425158534198999
585	80.9874114990234	-8.84737491607666	-7.6684775352478	0.00321592413820326	-0.00944637414067984	0.0317872650921345	-0.00425158534198999
586	80.9874114990234	-8.84737491607666	-7.53860807418823	-0.00132951640989631	-0.0208099745213985	0.0551638156175613	-0.00132951640989631
587	82.9354553222656	-9.82139778137207	-7.60354280471802	0.00321592413820326	-0.02697878703475	0.0457482598721981	-0.00977104809135199
588	81.6367568969727	-9.1720495223999	-7.14899873733521	0.00906006153672934	-0.0263294391334057	0.047696303576231	-0.00197886489331722
589	82.2861099243164	-8.84737491607666	-7.79834747314453	0.00451462110504508	-0.0175632312893867	0.047696303576231	-0.00912170019000769
590	80.9874114990234	-8.52270030975342	-7.99315214157104	-0.00327756232582033	0.00418994715437293	0.0457482598721981	0.00451462110504508
591	82.2861099243164	-9.82139778137207	-7.6684775352478	0.000618529506027699	-3.08191010844894e-05	0.0399041213095188	-0.00944637414067984
592	81.6367568969727	-9.1720495223999	-7.6684775352478	-0.00132951640989631	0.00678734155371785	-0.00197886489331722	0.00483929552137852
593	81.6367568969727	-8.52270030975342	-7.73341274261475	0.00321592413820326	0.00906006153672934	-0.0126931173726916	0.00678734155371785
594	80.9874114990234	-8.84737491607666	-7.27886867523193	0.00743668992072344	0.00711201597005129	-0.00555028254166245	0.00354059832170606
595	80.3380584716797	-8.19802665710449	-7.9282169342041	-0.0110697457566857	-0.00230353930965066	0.0175015944987535	0.00841071270406246
596	79.6887130737305	-7.87335205078125	-7.99315214157104	-0.00457625929266214	-0.028926832601428	-0.00944637414067984	0.00970941036939621
597	79.6887130737305	-8.19802665710449	-7.60354280471802	-0.00295288790948689	-0.00360223650932312	-0.0165892094373703	0.0103587592020631
598	79.6887130737305	-8.19802665710449	-7.27886867523193	0.000618529506027699	-0.00490093370899558	0.00451462110504508	0.000943203864153475
599	79.0393676757813	-8.19802665710449	-7.14899873733521	-0.0123684434220195	-0.0139918150380254	-0.0152905117720366	-0.00230353930965066
600	78.3900146484375	-7.87335205078125	-7.4087381362915	-0.0139918150380254	-0.00977104809135199	-0.021459324285388	0.0155535480007529
601	80.3380584716797	-8.84737491607666	-7.4087381362915	-0.00847235135734081	-3.08191010844894e-05	-0.0282774847000837	0.00483929552137852
602	80.3380584716797	-8.84737491607666	-7.34380340576172	-0.0026282137259841	-0.0149658378213644	0.01100810803473	0.0022419011220336
603	79.6887130737305	-8.19802665710449	-7.60354280471802	-0.0026282137259841	-0.0120437685400248	0.0441248863935471	-0.000680167751852423
604	81.6367568969727	-9.49672412872314	-7.34380340576172	0.000943203864153475	-0.0133424662053585	0.0353586822748184	-0.00360223650932312
605	81.6367568969727	-9.1720495223999	-7.27886867523193	-0.00847235135734081	0.000293855206109583	0.0434755384922028	0.00906006153672934
606	81.6367568969727	-8.19802665710449	-7.47367286682129	0.000943203864153475	0.0165275707840919	0.0230210572481155	-0.00425158534198999
607	80.9874114990234	-7.87335205078125	-7.73341274261475	-0.00749832857400179	0.00841071270406246	0.00289124972186983	-0.0026282137259841
608	81.6367568969727	-8.52270030975342	-7.6684775352478	-0.00197886489331722	0.00321592413820326	0.00678734155371785	-0.00522560812532902
609	80.9874114990234	-7.54867792129517	-7.73341274261475	-0.00230353930965066	0.013930176384747	-0.000355493422830477	-0.0133424662053585
610	84.2341537475586	-9.49672412872314	-6.95419406890869	-0.00392691092565656	0.0213976856321096	0.0106834331527352	-0.00165419070981443
611	82.9354553222656	-9.1720495223999	-6.56458520889282	-0.0107450718060136	0.0285405199974775	-0.0376930385828018	0.00418994715437293
612	81.6367568969727	-8.19802665710449	-7.47367286682129	0.000293855206109583	0.00938473641872406	-0.0639916583895683	-0.00197886489331722
613	82.9354553222656	-7.54867792129517	-7.79834747314453	0.00451462110504508	0.0226963832974434	-0.0230826959013939	-0.000355493422830477
614	83.5848083496094	-8.52270030975342	-7.53860807418823	-0.00425158534198999	0.0327612869441509	-0.0682124271988869	0.00321592413820326
615	82.2861099243164	-8.19802665710449	-7.47367286682129	-0.0026282137259841	0.0356833562254906	-0.077952653169632	0.00451462110504508
616	81.6367568969727	-7.87335205078125	-7.60354280471802	-0.00100484199356288	0.0408781431615353	-0.0357449948787689	0.00191722682211548
617	81.6367568969727	-7.54867792129517	-7.47367286682129	0.0113327819854021	0.0502936989068985	0.00386527273803949	-0.00230353930965066
618	81.6367568969727	-7.87335205078125	-7.9282169342041	-0.00100484199356288	0.0483456552028656	0.0226963832974434	0.000618529506027699
619	82.2861099243164	-7.54867792129517	-8.31782627105713	0.000618529506027699	0.0347093306481838	0.0350340083241463	-0.00490093370899558
620	82.2861099243164	-8.84737491607666	-7.60354280471802	0.000618529506027699	0.0210730116814375	0.011982130818069	0.00970941036939621
621	82.2861099243164	-8.84737491607666	-7.47367286682129	-0.00457625929266214	0.00776136433705688	0.000293855206109583	0.00126787810586393
622	81.6367568969727	-7.22400331497192	-7.73341274261475	0.00159255252219737	-0.0107450718060136	-0.0529527328908443	0.00646266713738441
623	83.5848083496094	-8.84737491607666	-7.60354280471802	0.0136055024340749	0.000618529506027699	-0.085420161485672	-0.00360223650932312
624	80.9874114990234	-8.19802665710449	-7.99315214157104	0.0132808275520802	-0.00295288790948689	0.0022419011220336	-0.00782300252467394
625	82.9354553222656	-9.1720495223999	-7.9282169342041	-0.00132951640989631	-0.00327756232582033	0.0535404421389103	-0.00327756232582033
626	82.9354553222656	-8.52270030975342	-7.9282169342041	0.00321592413820326	-0.0282774847000837	0.0113327819854021	0.00678734155371785
627	81.6367568969727	-7.54867792129517	-7.6684775352478	0.00321592413820326	-0.0315242260694504	-0.0425631552934647	-0.00652430532500148
628	81.6367568969727	-7.87335205078125	-7.60354280471802	0.00321592413820326	-0.0367190167307854	-0.0350956469774246	-0.0120437685400248
629	83.5848083496094	-8.84737491607666	-7.4087381362915	0.00548864435404539	-0.039641086012125	0.0149041991680861	-0.0107450718060136
630	81.6367568969727	-9.1720495223999	-7.53860807418823	-0.000680167751852423	-0.0536020807921886	0.0636053457856178	-0.000355493422830477
631	81.6367568969727	-7.87335205078125	-7.6684775352478	-0.00490093370899558	-0.0523033849895	0.0499690249562263	-0.00100484199356288
632	80.3380584716797	-7.54867792129517	-7.47367286682129	-0.00522560812532902	-0.0376930385828018	0.0155535480007529	-0.00425158534198999
633	82.9354553222656	-8.84737491607666	-7.27886867523193	-0.00197886489331722	-0.0324982516467571	0.0136055024340749	0.00321592413820326
634	80.3380584716797	-7.22400331497192	-7.60354280471802	0.000618529506027699	-0.00392691092565656	0.0249691028147936	-3.08191010844894e-05
635	81.6367568969727	-8.84737491607666	-7.08406400680542	-0.00295288790948689	0.000293855206109583	0.0314625911414623	0.00516396993771195
636	82.2861099243164	-8.84737491607666	-7.53860807418823	-0.0026282137259841	-0.00327756232582033	0.0188002903014421	0.00126787810586393
637	82.2861099243164	-9.82139778137207	-7.27886867523193	-0.00295288790948689	0.0123068047687411	0.0330859608948231	0.00321592413820326
638	82.2861099243164	-8.84737491607666	-7.47367286682129	-0.000680167751852423	0.0249691028147936	0.013930176384747	-0.00392691092565656
639	81.6367568969727	-9.1720495223999	-7.21393346786499	-0.00490093370899558	0.0350340083241463	-0.00490093370899558	0.00289124972186983
640	80.9874114990234	-8.52270030975342	-7.21393346786499	0.00289124972186983	0.0428261905908585	-0.038017712533474	0.000618529506027699
641	80.3380584716797	-8.84737491607666	-7.79834747314453	0.0022419011220336	0.0360080301761627	-0.126978471875191	0.00743668992072344
642	82.2861099243164	-10.4707469940186	-7.60354280471802	0.00386527273803949	0.0314625911414623	-0.146783605217934	0.00191722682211548
643	82.2861099243164	-9.82139778137207	-7.27886867523193	0.01100810803473	0.0158782228827477	-0.0750305876135826	-0.000355493422830477
644	80.9874114990234	-8.19802665710449	-7.6684775352478	0.00808603875339031	-0.0136671401560307	-0.0471085943281651	-0.00490093370899558
645	81.6367568969727	-8.19802665710449	-7.21393346786499	-0.00879702530801296	-0.0208099745213985	-0.028926832601428	0.00159255252219737
646	82.9354553222656	-9.1720495223999	-7.34380340576172	0.00289124972186983	-0.0217839982360601	-0.0136671401560307	-0.0026282137259841
647	82.9354553222656	-8.84737491607666	-7.34380340576172	-0.00522560812532902	-0.0341216214001179	-0.0237320438027382	0.00321592413820326
648	83.5848083496094	-9.1720495223999	-7.47367286682129	0.00451462110504508	-0.0341216214001179	-0.00879702530801296	-0.0123684434220195
649	82.2861099243164	-8.19802665710449	-7.4087381362915	0.00159255252219737	-0.0243813935667276	-0.0172385573387146	-0.0120437685400248
650	83.5848083496094	-8.52270030975342	-7.34380340576172	0.00678734155371785	-0.0169138833880424	0.00418994715437293	-0.00132951640989631
651	80.3380584716797	-7.22400331497192	-7.53860807418823	0.00289124972186983	-0.0113944197073579	0.00483929552137852	-0.00197886489331722
652	84.2341537475586	-8.52270030975342	-7.08406400680542	0.00159255252219737	-0.0185372550040483	0.0152288740500808	-0.00587495695799589
653	79.6887130737305	-6.24998044967651	-7.9282169342041	0.000943203864153475	-0.0165892094373703	0.0379560738801956	0.00126787810586393
654	82.2861099243164	-8.19802665710449	-7.9282169342041	0.00191722682211548	-0.00977104809135199	0.0194496400654316	0.00581331877037883
655	79.6887130737305	-6.89932918548584	-7.9282169342041	-0.00522560812532902	-0.00814767740666866	-0.00977104809135199	-0.00619963090866804
656	79.6887130737305	-7.22400331497192	-7.53860807418823	0.000618529506027699	0.00386527273803949	-0.0247060675173998	0.0152288740500808
657	80.3380584716797	-7.54867792129517	-6.75938940048218	-3.08191010844894e-05	0.00646266713738441	0.0265924744307995	-0.000355493422830477
658	80.3380584716797	-7.87335205078125	-7.01912927627563	-0.00652430532500148	0.00841071270406246	0.0213976856321096	0.00159255252219737
659	78.3900146484375	-7.22400331497192	-7.6684775352478	0.013930176384747	0.00191722682211548	0.0356833562254906	0.00841071270406246
660	78.3900146484375	-7.22400331497192	-7.6684775352478	-0.00912170019000769	0.00191722682211548	0.0301638916134834	0.00711201597005129
661	80.3380584716797	-8.19802665710449	-7.4087381362915	-0.00230353930965066	-0.00425158534198999	0.0226963832974434	0.00970941036939621
662	79.6887130737305	-7.87335205078125	-7.21393346786499	-0.00782300252467394	0.00711201597005129	-0.00327756232582033	0.00776136433705688
663	77.7406692504883	-6.89932918548584	-7.86328220367432	-0.00165419070981443	0.040228795260191	0.0113327819854021	-0.0026282137259841
664	79.6887130737305	-8.19802665710449	-7.01912927627563	-0.00522560812532902	0.0405534692108631	-0.0136671401560307	-0.00490093370899558
665	79.0393676757813	-7.54867792129517	-7.79834747314453	-0.00879702530801296	0.0200989879667759	0.00581331877037883	-0.00457625929266214
666	79.0393676757813	-6.89932918548584	-7.60354280471802	-0.00619963090866804	0.00516396993771195	0.0395794473588467	0.00451462110504508
667	81.6367568969727	-8.84737491607666	-7.4087381362915	-0.00587495695799589	-0.00165419070981443	0.0217223595827818	0.00191722682211548
668	81.6367568969727	-8.52270030975342	-7.53860807418823	0.00516396993771195	-0.0237320438027382	0.052891094237566	-0.00327756232582033
669	80.9874114990234	-8.19802665710449	-7.4087381362915	-0.00132951640989631	-0.0230826959013939	0.0188002903014421	-0.00944637414067984
670	80.9874114990234	-6.89932918548584	-7.27886867523193	0.00354059832170606	-0.0273034609854221	0.0207483377307653	0.00386527273803949
671	83.5848083496094	-6.89932918548584	-7.73341274261475	-0.00749832857400179	-0.0191866029053926	0.00873538758605719	-0.00782300252467394
672	82.2861099243164	-8.19802665710449	-7.73341274261475	-0.00100484199356288	-0.00717365415766835	-0.0409397818148136	0.000618529506027699
673	80.9874114990234	-7.54867792129517	-7.73341274261475	-0.00587495695799589	0.0116574559360743	-0.0477579422295094	-0.00555028254166245
674	83.5848083496094	-8.52270030975342	-7.6684775352478	-0.000680167751852423	0.0223717093467712	-0.0136671401560307	-0.00100484199356288
675	82.2861099243164	-8.52270030975342	-7.47367286682129	-3.08191010844894e-05	0.0330859608948231	-0.00619963090866804	0.0100340843200684
676	80.9874114990234	-7.54867792129517	-7.60354280471802	-0.00100484199356288	0.0321119390428066	-0.00587495695799589	0.00938473641872406
677	80.3380584716797	-7.54867792129517	-7.73341274261475	0.00678734155371785	0.0314625911414623	0.0175015944987535	0.00418994715437293
678	81.6367568969727	-7.87335205078125	-7.79834747314453	-0.00490093370899558	0.0353586822748184	0.0181509424000978	0.00126787810586393
679	80.9874114990234	-8.19802665710449	-7.73341274261475	0.000943203864153475	0.031137915328145	-0.00652430532500148	0.00483929552137852
680	82.9354553222656	-8.84737491607666	-7.4087381362915	0.00191722682211548	0.0327612869441509	-0.0467839203774929	0.00873538758605719
681	80.9874114990234	-7.54867792129517	-7.27886867523193	-0.00619963090866804	0.0288651939481497	-0.0834721177816391	0.00613799272105098
682	80.3380584716797	-7.87335205078125	-7.79834747314453	0.00159255252219737	0.0191249661147594	-0.0799007043242455	0.00483929552137852
683	80.9874114990234	-7.54867792129517	-8.12302207946777	0.00970941036939621	0.0116574559360743	-0.0523033849895	-0.00230353930965066
684	82.9354553222656	-9.1720495223999	-7.6684775352478	-0.00100484199356288	0.020423661917448	-0.0253554154187441	-0.00522560812532902
685	82.9354553222656	-8.19802665710449	-7.60354280471802	-0.00165419070981443	0.0123068047687411	-0.0373683646321297	-0.00360223650932312
686	81.6367568969727	-8.19802665710449	-7.6684775352478	0.00354059832170606	0.00548864435404539	-0.00555028254166245	0.00483929552137852
687	80.9874114990234	-8.19802665710449	-7.21393346786499	0.00126787810586393	-0.0113944197073579	-0.0026282137259841	-0.0104203969240189
688	82.2861099243164	-8.19802665710449	-7.4087381362915	-0.00360223650932312	-0.0256800893694162	0.0262678004801273	-0.00977104809135199
689	82.2861099243164	-7.87335205078125	-7.86328220367432	-0.00327756232582033	-0.0188619289547205	0.029189869761467	0.00191722682211548
690	82.2861099243164	-8.19802665710449	-7.47367286682129	-0.00360223650932312	-0.0156151866540313	0.0103587592020631	0.00483929552137852
691	84.2341537475586	-9.1720495223999	-7.47367286682129	-0.00587495695799589	-0.00327756232582033	0.00711201597005129	-0.00457625929266214
692	83.5848083496094	-9.49672412872314	-7.34380340576172	-0.00295288790948689	-0.00652430532500148	0.00808603875339031	-0.00490093370899558
693	82.9354553222656	-9.1720495223999	-7.34380340576172	0.00483929552137852	-0.0104203969240189	0.0207483377307653	-0.00490093370899558
694	81.6367568969727	-9.1720495223999	-7.53860807418823	-0.000355493422830477	-0.0195112787187099	0.0175015944987535	0.00418994715437293
695	83.5848083496094	-10.1460723876953	-7.4087381362915	-0.00197886489331722	-0.00392691092565656	0.029189869761467	0.000618529506027699
696	82.9354553222656	-10.1460723876953	-7.34380340576172	-0.00360223650932312	-0.00587495695799589	-0.00457625929266214	0.00743668992072344
697	82.9354553222656	-10.1460723876953	-7.34380340576172	0.000293855206109583	0.00906006153672934	0.00451462110504508	-0.00230353930965066
698	82.9354553222656	-10.1460723876953	-7.53860807418823	0.00256657530553639	0.0158782228827477	0.031137915328145	0.00548864435404539
699	83.5848083496094	-10.7954206466675	-7.34380340576172	0.00743668992072344	0.0200989879667759	0.0217223595827818	0.00483929552137852
700	81.6367568969727	-10.1460723876953	-7.53860807418823	0.000618529506027699	0.00516396993771195	0.0412028171122074	0.00938473641872406
701	81.6367568969727	-9.82139778137207	-7.73341274261475	-0.00230353930965066	-3.08191010844894e-05	0.0775663405656815	0.0392547734081745
702	80.9874114990234	-9.49672412872314	-7.60354280471802	0.000618529506027699	-0.0165892094373703	0.0626313239336014	-0.00879702530801296
703	84.2341537475586	-10.4707469940186	-7.79834747314453	0.0022419011220336	-0.00587495695799589	0.0200989879667759	-0.00100484199356288
704	81.6367568969727	-9.49672412872314	-7.34380340576172	0.00289124972186983	0.00191722682211548	0.00711201597005129	-0.00555028254166245
705	84.2341537475586	-10.4707469940186	-7.14899873733521	-0.00327756232582033	-0.0113944197073579	0.0356833562254906	-3.08191010844894e-05
706	80.9874114990234	-8.84737491607666	-7.86328220367432	-0.000680167751852423	-0.0240567177534103	0.000943203864153475	-0.00425158534198999
707	81.6367568969727	-8.52270030975342	-7.73341274261475	0.00548864435404539	-0.0149658378213644	-0.00522560812532902	-0.00522560812532902
708	80.9874114990234	-8.19802665710449	-7.60354280471802	0.00386527273803949	-0.0110697457566857	-0.00555028254166245	-0.0130177913233638
709	82.9354553222656	-8.84737491607666	-7.01912927627563	-0.00100484199356288	-0.0169138833880424	-0.0347709693014622	-0.00457625929266214
710	82.2861099243164	-8.19802665710449	-7.34380340576172	0.000293855206109583	0.00581331877037883	-0.0682124271988869	-0.00912170019000769
711	83.5848083496094	-9.49672412872314	-7.4087381362915	-0.00197886489331722	0.00776136433705688	-0.130874574184418	-0.00132951640989631
712	81.6367568969727	-8.19802665710449	-7.73341274261475	-0.00230353930965066	0.00451462110504508	-0.0893162563443184	-0.0104203969240189
713	82.9354553222656	-9.82139778137207	-7.34380340576172	-0.00814767740666866	0.00906006153672934	0.00548864435404539	-0.00619963090866804
714	80.9874114990234	-8.19802665710449	-7.08406400680542	0.00386527273803949	-0.000680167751852423	0.0327612869441509	-0.00165419070981443
715	80.9874114990234	-9.1720495223999	-7.08406400680542	-0.00230353930965066	0.000943203864153475	0.0217223595827818	0.00256657530553639
716	81.6367568969727	-9.49672412872314	-6.95419406890869	-0.00944637414067984	0.000293855206109583	0.0522417463362217	0.00321592413820326
717	81.6367568969727	-9.49672412872314	-7.47367286682129	-0.00100484199356288	0.00743668992072344	0.0564625114202499	0.00159255252219737
718	80.9874114990234	-9.82139778137207	-7.47367286682129	-0.00327756232582033	0.00808603875339031	0.0376313999295235	0.000293855206109583
719	80.3380584716797	-9.49672412872314	-7.34380340576172	-0.00555028254166245	0.0152288740500808	0.0444495603442192	0.0103587592020631
720	79.6887130737305	-8.84737491607666	-7.53860807418823	-0.00132951640989631	0.00126787810586393	0.0567871853709221	0.00678734155371785
721	79.6887130737305	-10.1460723876953	-7.27886867523193	-0.00879702530801296	0.00191722682211548	-0.0130177913233638	0.00711201597005129
722	80.9874114990234	-10.1460723876953	-7.21393346786499	-0.00197886489331722	-0.00132951640989631	-0.0639916583895683	0.00191722682211548
723	80.3380584716797	-9.82139778137207	-7.53860807418823	0.00159255252219737	-0.000680167751852423	-0.100355185568333	0.00159255252219737
724	80.9874114990234	-8.52270030975342	-7.6684775352478	0.00548864435404539	0.00711201597005129	-0.11334215849638	-0.00392691092565656
725	80.9874114990234	-9.49672412872314	-7.60354280471802	-0.00132951640989631	-0.000355493422830477	-0.0847708135843277	-3.08191010844894e-05
726	82.9354553222656	-9.49672412872314	-7.6684775352478	0.00483929552137852	-0.00684897974133492	-0.0545761026442051	-0.00619963090866804
727	82.9354553222656	-8.52270030975342	-7.6684775352478	0.0262678004801273	-0.0195112787187099	-0.0247060675173998	-0.00392691092565656
728	81.6367568969727	-8.52270030975342	-7.86328220367432	-0.00100484199356288	-0.028926832601428	-0.0347709693014622	-0.00587495695799589
729	82.9354553222656	-8.19802665710449	-8.05808639526367	-0.00132951640989631	-0.0217839982360601	-0.0341216214001179	0.000618529506027699
730	83.5848083496094	-9.82139778137207	-7.34380340576172	-0.00360223650932312	-0.00327756232582033	-0.0324982516467571	0.00451462110504508
731	82.2861099243164	-9.49672412872314	-7.4087381362915	-0.00619963090866804	-0.00847235135734081	0.00743668992072344	-0.00132951640989631
732	81.6367568969727	-8.84737491607666	-7.47367286682129	-0.00425158534198999	-0.0143164889886975	0.0353586822748184	0.00126787810586393
733	81.6367568969727	-8.52270030975342	-7.27886867523193	-0.00782300252467394	-0.00490093370899558	0.0395794473588467	-0.00197886489331722
734	82.2861099243164	-9.1720495223999	-7.79834747314453	-0.00490093370899558	-0.00684897974133492	0.0412028171122074	0.0113327819854021
735	80.9874114990234	-8.52270030975342	-7.6684775352478	-3.08191010844894e-05	-0.0175632312893867	0.0288651939481497	0.00126787810586393
736	80.9874114990234	-8.52270030975342	-7.6684775352478	-0.0100957229733467	0.00159255252219737	0.0175015944987535	0.00354059832170606
737	82.2861099243164	-10.1460723876953	-7.86328220367432	-0.00295288790948689	0.00191722682211548	0.0282158460468054	0.012956153601408
738	81.6367568969727	-9.1720495223999	-7.53860807418823	-0.00652430532500148	0.01100810803473	0.0324366129934788	-0.00879702530801296
739	80.9874114990234	-9.1720495223999	-7.47367286682129	-0.00197886489331722	0.00841071270406246	0.0243197549134493	0.0236704051494598
740	81.6367568969727	-8.84737491607666	-7.99315214157104	-0.00555028254166245	0.0223717093467712	-3.08191010844894e-05	0.00354059832170606
741	83.5848083496094	-10.1460723876953	-7.73341274261475	-0.00165419070981443	0.00613799272105098	0.00289124972186983	0.0213976856321096
742	82.9354553222656	-9.82139778137207	-7.6684775352478	0.00418994715437293	0.00581331877037883	-0.0250307414680719	0.00256657530553639
743	82.2861099243164	-9.82139778137207	-7.60354280471802	-0.00327756232582033	0.00711201597005129	-0.0318489037454128	0.00126787810586393
744	81.6367568969727	-9.1720495223999	-7.6684775352478	-0.000680167751852423	0.0152288740500808	-0.0152905117720366	-0.000355493422830477
745	82.2861099243164	-9.1720495223999	-7.47367286682129	0.000618529506027699	0.0226963832974434	0.00646266713738441	-0.00587495695799589
746	81.6367568969727	-9.82139778137207	-7.53860807418823	-3.08191010844894e-05	0.01100810803473	0.0298392176628113	-0.00749832857400179
747	84.2341537475586	-9.49672412872314	-7.6684775352478	-3.08191010844894e-05	-0.00392691092565656	0.0246444288641214	-0.00490093370899558
748	82.9354553222656	-9.49672412872314	-7.53860807418823	-0.00197886489331722	-0.00360223650932312	0.0509430468082428	-0.0123684434220195
749	82.9354553222656	-9.82139778137207	-7.27886867523193	0.00354059832170606	0.00581331877037883	0.0577612072229385	-0.00814767740666866
750	82.9354553222656	-9.49672412872314	-6.95419406890869	-0.00100484199356288	0.0132808275520802	0.040228795260191	-0.00587495695799589
751	80.9874114990234	-8.52270030975342	-7.4087381362915	-0.00425158534198999	0.0207483377307653	0.000943203864153475	-0.00392691092565656
752	82.2861099243164	-9.49672412872314	-7.99315214157104	-0.00295288790948689	0.0145795252174139	0.00743668992072344	-0.0113944197073579
753	80.9874114990234	-8.52270030975342	-7.53860807418823	-0.00197886489331722	0.01100810803473	0.0230210572481155	-0.00165419070981443
754	82.2861099243164	-9.82139778137207	-7.27886867523193	0.00613799272105098	0.0100340843200684	-0.0143164889886975	0.00321592413820326
755	81.6367568969727	-8.84737491607666	-7.27886867523193	-0.00490093370899558	0.00808603875339031	-0.0799007043242455	0.00711201597005129
756	81.6367568969727	-9.1720495223999	-7.21393346786499	-0.00847235135734081	0.0106834331527352	-0.112043462693691	0.00126787810586393
757	81.6367568969727	-8.84737491607666	-7.6684775352478	0.00418994715437293	0.00451462110504508	-0.0656150281429291	0.00354059832170606
758	81.6367568969727	-8.84737491607666	-7.6684775352478	-0.0026282137259841	0.0155535480007529	-0.00522560812532902	0.00516396993771195
759	81.6367568969727	-9.1720495223999	-7.86328220367432	-0.00360223650932312	0.00906006153672934	0.0314625911414623	0.00678734155371785
760	83.5848083496094	-10.7954206466675	-7.53860807418823	0.000618529506027699	0.00613799272105098	-0.000355493422830477	-0.00132951640989631
761	81.6367568969727	-10.1460723876953	-7.34380340576172	0.00646266713738441	-0.00522560812532902	-0.03444629535079	0.000618529506027699
762	82.2861099243164	-11.1200952529907	-7.08406400680542	0.0022419011220336	-0.00652430532500148	-0.0402904339134693	-0.00619963090866804
763	81.6367568969727	-9.49672412872314	-7.73341274261475	0.00289124972186983	-0.0152905117720366	0.00808603875339031	-0.00782300252467394
764	83.5848083496094	-10.4707469940186	-7.79834747314453	0.00191722682211548	-0.00457625929266214	-0.00555028254166245	-0.00912170019000769
765	80.3380584716797	-8.52270030975342	-7.86328220367432	0.000943203864153475	-0.000355493422830477	-0.0198359526693821	-0.000355493422830477
766	82.2861099243164	-9.49672412872314	-7.47367286682129	-0.00457625929266214	-0.00490093370899558	-0.0217839982360601	-0.00230353930965066
767	82.2861099243164	-9.49672412872314	-7.14899873733521	-0.00100484199356288	-0.0230826959013939	-0.00847235135734081	-0.00879702530801296
768	83.5848083496094	-9.82139778137207	-7.27886867523193	0.00256657530553639	-0.0162645354866982	-0.00847235135734081	-0.0136671401560307
769	82.9354553222656	-9.1720495223999	-7.47367286682129	0.000293855206109583	0.000618529506027699	0.0171769186854362	-0.0100957229733467
770	81.6367568969727	-8.52270030975342	-7.4087381362915	-3.08191010844894e-05	-0.000680167751852423	0.0295145437121391	-0.00165419070981443
771	80.9874114990234	-8.19802665710449	-7.60354280471802	0.00289124972186983	0.00289124972186983	0.0619819760322571	-0.00587495695799589
772	82.2861099243164	-9.82139778137207	-7.14899873733521	0.00548864435404539	0.00581331877037883	0.0522417463362217	-0.0026282137259841
773	82.2861099243164	-9.82139778137207	-7.34380340576172	0.00386527273803949	0.013930176384747	0.0467222817242146	-0.00944637414067984
774	81.6367568969727	-9.49672412872314	-7.53860807418823	-0.000355493422830477	0.0181509424000978	0.0597092546522617	0.00126787810586393
775	82.2861099243164	-9.82139778137207	-7.9282169342041	-0.00555028254166245	0.00418994715437293	0.0626313239336014	0.0100340843200684
776	81.6367568969727	-9.82139778137207	-7.9282169342041	-0.00100484199356288	-0.00360223650932312	-0.00490093370899558	0.00873538758605719
777	81.6367568969727	-8.84737491607666	-7.86328220367432	-0.00197886489331722	-0.00100484199356288	-0.0925630033016205	0.00159255252219737
778	80.3380584716797	-9.82139778137207	-7.53860807418823	-0.0026282137259841	0.00711201597005129	-0.126978471875191	0.00321592413820326
779	81.6367568969727	-9.49672412872314	-7.14899873733521	0.00321592413820326	0.00289124972186983	-0.0539267547428608	0.00386527273803949
780	79.6887130737305	-9.49672412872314	-7.73341274261475	-0.00717365415766835	0.00418994715437293	-0.0250307414680719	0.0132808275520802
781	79.6887130737305	-8.84737491607666	-7.60354280471802	-0.00749832857400179	-0.00684897974133492	0.0155535480007529	0.00938473641872406
782	80.3380584716797	-7.87335205078125	-7.53860807418823	-0.00457625929266214	-0.0341216214001179	0.0408781431615353	0.00418994715437293
783	82.2861099243164	-8.84737491607666	-7.6684775352478	0.00483929552137852	-0.0389917381107807	0.0408781431615353	-0.00230353930965066
784	82.2861099243164	-9.82139778137207	-7.27886867523193	0.00354059832170606	-0.0279528107494116	0.0162028968334198	-0.00392691092565656
785	82.9354553222656	-8.84737491607666	-7.27886867523193	0.00548864435404539	-0.0126931173726916	0.0158782228827477	-0.000355493422830477
786	81.6367568969727	-8.52270030975342	-7.73341274261475	0.0181509424000978	-0.0159398596733809	-0.00847235135734081	0.000293855206109583
787	80.9874114990234	-8.84737491607666	-7.47367286682129	0.000943203864153475	-0.00457625929266214	-0.0415891297161579	-0.00912170019000769
788	82.2861099243164	-8.84737491607666	-7.47367286682129	-0.00197886489331722	-0.0243813935667276	-0.0286021586507559	-0.0143164889886975
789	82.2861099243164	-9.1720495223999	-7.27886867523193	0.00321592413820326	-0.0100957229733467	0.0181509424000978	-0.00132951640989631
790	82.2861099243164	-8.52270030975342	-7.47367286682129	0.00483929552137852	-0.0107450718060136	0.0145795252174139	0.0022419011220336
791	82.2861099243164	-8.84737491607666	-7.47367286682129	0.00613799272105098	0.00743668992072344	0.0155535480007529	0.00159255252219737
792	82.9354553222656	-8.84737491607666	-7.73341274261475	0.00516396993771195	0.00418994715437293	0.00873538758605719	-0.00327756232582033
793	82.9354553222656	-9.1720495223999	-7.60354280471802	0.0142548503354192	0.00906006153672934	0.011982130818069	-0.000680167751852423
794	80.9874114990234	-8.52270030975342	-7.79834747314453	0.00906006153672934	0.00743668992072344	0.0142548503354192	0.00613799272105098
795	81.6367568969727	-9.1720495223999	-7.47367286682129	0.00548864435404539	0.00516396993771195	0.0116574559360743	0.0113327819854021
796	82.9354553222656	-9.82139778137207	-7.47367286682129	0.00126787810586393	0.01100810803473	0.013930176384747	0.00354059832170606
797	82.9354553222656	-9.1720495223999	-7.53860807418823	0.00126787810586393	0.0171769186854362	0.0282158460468054	0.00711201597005129
798	82.9354553222656	-9.82139778137207	-7.73341274261475	0.00646266713738441	0.0168522447347641	-0.00457625929266214	0.00321592413820326
799	82.9354553222656	-9.1720495223999	-7.86328220367432	-0.00165419070981443	0.0194496400654316	-0.00360223650932312	0.00808603875339031
800	81.6367568969727	-8.84737491607666	-7.6684775352478	-0.000355493422830477	0.0334106348454952	-0.00944637414067984	0.0113327819854021
801	80.3380584716797	-8.19802665710449	-7.60354280471802	0.00256657530553639	0.0252937767654657	0.00354059832170606	0.00191722682211548
802	82.9354553222656	-9.1720495223999	-7.34380340576172	-0.00327756232582033	0.0113327819854021	-0.00425158534198999	0.00159255252219737
803	82.9354553222656	-9.49672412872314	-7.60354280471802	-0.00652430532500148	0.00354059832170606	0.00808603875339031	-3.08191010844894e-05
804	82.2861099243164	-8.84737491607666	-7.53860807418823	0.00321592413820326	0.00841071270406246	0.000943203864153475	-0.0100957229733467
805	82.2861099243164	-9.49672412872314	-7.47367286682129	-0.00100484199356288	0.000943203864153475	0.0113327819854021	-0.0026282137259841
806	81.6367568969727	-8.84737491607666	-7.60354280471802	0.00841071270406246	-0.0026282137259841	0.013930176384747	-0.00782300252467394
807	80.9874114990234	-8.19802665710449	-7.53860807418823	-0.00197886489331722	-0.0149658378213644	0.00906006153672934	-0.0113944197073579
808	82.2861099243164	-9.49672412872314	-7.27886867523193	0.00386527273803949	-0.023407369852066	0.00938473641872406	-0.00587495695799589
809	80.9874114990234	-8.52270030975342	-7.79834747314453	0.00906006153672934	-0.0185372550040483	0.00646266713738441	-0.00619963090866804
810	81.6367568969727	-9.82139778137207	-7.73341274261475	0.000293855206109583	-0.00360223650932312	-0.0204853005707264	0.00289124972186983
811	82.9354553222656	-10.4707469940186	-7.34380340576172	-0.00587495695799589	-0.00197886489331722	-0.0331475995481014	-0.0152905117720366
812	81.6367568969727	-9.82139778137207	-7.53860807418823	-0.00814767740666866	0.00906006153672934	-0.0299008563160896	-0.00392691092565656
813	82.2861099243164	-10.7954206466675	-7.53860807418823	-0.00490093370899558	0.0022419011220336	-0.0295761823654175	-0.00522560812532902
814	80.9874114990234	-9.82139778137207	-7.4087381362915	-0.0026282137259841	0.00776136433705688	-0.021459324285388	-0.000355493422830477
815	81.6367568969727	-9.49672412872314	-7.73341274261475	-0.00165419070981443	0.0106834331527352	-0.0146411629393697	0.0162028968334198
816	81.6367568969727	-10.4707469940186	-7.34380340576172	0.00354059832170606	0.0217223595827818	0.00289124972186983	0.00581331877037883
817	82.9354553222656	-10.1460723876953	-7.47367286682129	-0.00392691092565656	0.0252937767654657	-0.0201606266200542	0.00646266713738441
818	81.6367568969727	-9.82139778137207	-7.34380340576172	-0.00717365415766835	0.0360080301761627	-0.0104203969240189	0.00386527273803949
819	80.9874114990234	-8.84737491607666	-7.4087381362915	-0.00295288790948689	0.0295145437121391	-0.0286021586507559	0.0116574559360743
820	80.3380584716797	-8.52270030975342	-7.34380340576172	-0.00619963090866804	0.029189869761467	-0.0224333461374044	0.0113327819854021
821	82.9354553222656	-9.49672412872314	-7.53860807418823	-0.00490093370899558	0.00841071270406246	-0.0104203969240189	0.00678734155371785
822	80.9874114990234	-8.52270030975342	-7.47367286682129	0.00289124972186983	-0.00587495695799589	-0.0120437685400248	-0.0026282137259841
823	81.6367568969727	-8.84737491607666	-7.4087381362915	0.00191722682211548	-0.028926832601428	-0.00490093370899558	-0.00717365415766835
824	79.6887130737305	-7.54867792129517	-7.53860807418823	-0.00165419070981443	-0.0143164889886975	0.00970941036939621	-0.00847235135734081
825	81.6367568969727	-8.84737491607666	-6.95419406890869	0.00159255252219737	-0.00879702530801296	0.00613799272105098	-0.00392691092565656
826	81.6367568969727	-8.52270030975342	-7.47367286682129	-0.00652430532500148	-0.0175632312893867	-0.00100484199356288	-0.000355493422830477
827	79.6887130737305	-8.19802665710449	-7.9282169342041	-0.00132951640989631	-0.0250307414680719	0.0249691028147936	-0.00360223650932312
828	79.6887130737305	-7.54867792129517	-7.53860807418823	-0.0100957229733467	-0.0308748781681061	0.0814624354243279	-0.0117190945893526
829	77.7406692504883	-7.54867792129517	-7.60354280471802	0.00581331877037883	-0.0373683646321297	0.103864960372448	-0.00230353930965066
830	80.9874114990234	-8.52270030975342	-7.6684775352478	-0.00879702530801296	-0.0441865250468254	0.110358446836472	-0.00132951640989631
831	78.3900146484375	-8.84737491607666	-7.01912927627563	-0.0120437685400248	-0.0286021586507559	0.0983454957604408	-0.0026282137259841
832	78.3900146484375	-7.87335205078125	-7.6684775352478	-0.00457625929266214	-0.0263294391334057	0.0798390582203865	0.0022419011220336
833	78.3900146484375	-8.19802665710449	-7.86328220367432	-0.00782300252467394	-0.0198359526693821	0.0801637396216393	0.00256657530553639
834	80.3380584716797	-8.52270030975342	-7.60354280471802	-0.00295288790948689	-0.0146411629393697	0.0558131635189056	0.0136055024340749
835	79.6887130737305	-7.54867792129517	-7.79834747314453	-0.00944637414067984	-0.000355493422830477	0.0168522447347641	0.00841071270406246
836	80.3380584716797	-7.87335205078125	-7.73341274261475	-0.00684897974133492	0.00581331877037883	-0.0552254542708397	0.00451462110504508
837	80.9874114990234	-7.54867792129517	-7.60354280471802	-0.00717365415766835	0.00678734155371785	-0.0990564897656441	0.000943203864153475
838	81.6367568969727	-7.54867792129517	-7.73341274261475	0.000943203864153475	0.0149041991680861	-0.192562699317932	0.0022419011220336
839	80.3380584716797	-7.54867792129517	-7.79834747314453	0.000293855206109583	0.0308132413774729	-0.172757551074028	0.020423661917448
840	82.9354553222656	-8.84737491607666	-7.53860807418823	0.000618529506027699	0.029189869761467	-0.0997058376669884	0.00808603875339031
841	81.6367568969727	-8.19802665710449	-7.47367286682129	0.00451462110504508	0.0220470335334539	-0.0561994761228561	0.0132808275520802
842	82.2861099243164	-8.84737491607666	-7.01912927627563	0.000618529506027699	0.00906006153672934	0.0022419011220336	-0.00360223650932312
843	82.2861099243164	-8.19802665710449	-7.53860807418823	0.00808603875339031	0.0123068047687411	0.011982130818069	-0.00425158534198999
844	81.6367568969727	-7.54867792129517	-7.27886867523193	0.00321592413820326	0.01100810803473	0.0236704051494598	-0.00555028254166245
845	80.9874114990234	-7.54867792129517	-7.60354280471802	-0.00360223650932312	0.0265924744307995	0.0282158460468054	-0.00392691092565656
846	80.9874114990234	-8.84737491607666	-7.53860807418823	0.00354059832170606	0.0363327041268349	-0.00360223650932312	-0.000680167751852423
847	82.2861099243164	-8.84737491607666	-7.6684775352478	0.00970941036939621	0.040228795260191	-0.0292515084147453	-0.00490093370899558
848	81.6367568969727	-8.19802665710449	-7.60354280471802	0.0100340843200684	0.0207483377307653	-0.0198359526693821	-0.00457625929266214
849	81.6367568969727	-8.84737491607666	-7.4087381362915	0.00808603875339031	0.013930176384747	0.00613799272105098	-0.00749832857400179
850	83.5848083496094	-8.84737491607666	-7.21393346786499	0.012956153601408	0.0100340843200684	0.025618452578783	-0.00490093370899558
851	82.2861099243164	-8.84737491607666	-7.60354280471802	0.000943203864153475	0.00256657530553639	0.0535404421389103	-0.00100484199356288
852	80.9874114990234	-7.87335205078125	-7.73341274261475	0.00289124972186983	-0.00392691092565656	0.084059827029705	-0.00165419070981443
853	81.6367568969727	-7.87335205078125	-7.79834747314453	0.0022419011220336	-0.0133424662053585	0.0558131635189056	0.00159255252219737
854	82.2861099243164	-9.1720495223999	-7.4087381362915	0.00711201597005129	-0.00879702530801296	-0.00392691092565656	0.00646266713738441
855	82.9354553222656	-8.19802665710449	-7.73341274261475	-0.00100484199356288	-0.0221086721867323	-0.0445111989974976	0.0100340843200684
856	79.6887130737305	-7.54867792129517	-7.99315214157104	0.00451462110504508	-0.0152905117720366	-0.0026282137259841	0.00646266713738441
857	80.9874114990234	-7.87335205078125	-7.73341274261475	0.000618529506027699	-0.0204853005707264	0.0022419011220336	-0.00230353930965066
858	80.9874114990234	-6.89932918548584	-7.9282169342041	0.00776136433705688	-0.00132951640989631	-0.0760046094655991	0.0158782228827477
859	82.9354553222656	-8.52270030975342	-7.53860807418823	0.00191722682211548	-0.00165419070981443	-0.0977577865123749	0.00191722682211548
860	82.9354553222656	-8.19802665710449	-7.47367286682129	-0.00522560812532902	0.00418994715437293	-0.0828227698802948	0.00970941036939621
861	80.9874114990234	-7.87335205078125	-7.6684775352478	-0.00100484199356288	0.00451462110504508	-0.0769786313176155	0.00386527273803949
862	82.2861099243164	-8.84737491607666	-7.47367286682129	-0.00977104809135199	0.0022419011220336	-0.0295761823654175	0.000943203864153475
863	80.9874114990234	-8.84737491607666	-7.34380340576172	0.00354059832170606	-0.0120437685400248	0.0132808275520802	-0.0026282137259841
864	82.2861099243164	-9.49672412872314	-7.47367286682129	-0.000355493422830477	-0.0110697457566857	0.0463976077735424	-0.0126931173726916
865	79.6887130737305	-8.52270030975342	-7.4087381362915	-0.00814767740666866	-0.0104203969240189	0.0350340083241463	0.00159255252219737
866	81.6367568969727	-10.1460723876953	-7.47367286682129	-0.00132951640989631	-0.0373683646321297	0.0350340083241463	-0.00814767740666866
867	82.2861099243164	-9.82139778137207	-7.47367286682129	0.000293855206109583	-0.0341216214001179	0.0142548503354192	-0.0026282137259841
868	82.2861099243164	-10.1460723876953	-7.60354280471802	-0.00295288790948689	-0.0286021586507559	-0.00944637414067984	-0.0120437685400248
869	82.2861099243164	-9.82139778137207	-7.53860807418823	0.00159255252219737	-0.0191866029053926	-0.00457625929266214	-0.00392691092565656
870	82.9354553222656	-9.82139778137207	-7.08406400680542	-0.000680167751852423	-0.00555028254166245	0.0259431265294552	-3.08191010844894e-05
871	80.3380584716797	-8.19802665710449	-7.34380340576172	-0.00977104809135199	-3.08191010844894e-05	0.00613799272105098	-0.00197886489331722
872	83.5848083496094	-8.52270030975342	-7.60354280471802	0.00613799272105098	-0.00360223650932312	0.0444495603442192	0.00126787810586393
873	80.9874114990234	-7.87335205078125	-7.9282169342041	0.00906006153672934	-0.00619963090866804	0.0522417463362217	-0.00490093370899558
874	83.5848083496094	-8.52270030975342	-7.34380340576172	-0.000355493422830477	-0.00490093370899558	0.0421768426895142	0.000293855206109583
875	82.2861099243164	-8.19802665710449	-7.34380340576172	-0.0026282137259841	0.0126314787194133	0.0217223595827818	0.00516396993771195
876	80.3380584716797	-7.54867792129517	-7.34380340576172	-0.00619963090866804	0.00159255252219737	0.0191249661147594	0.00841071270406246
877	80.3380584716797	-7.22400331497192	-7.47367286682129	-0.00132951640989631	0.00581331877037883	-0.0350956469774246	-0.000355493422830477
878	80.9874114990234	-7.54867792129517	-7.6684775352478	0.00613799272105098	0.0171769186854362	-0.0152905117720366	0.00743668992072344
879	81.6367568969727	-8.52270030975342	-7.60354280471802	-0.0026282137259841	0.01100810803473	0.000293855206109583	-0.00425158534198999
880	82.2861099243164	-8.84737491607666	-7.27886867523193	-0.00555028254166245	0.00938473641872406	-0.00327756232582033	0.00743668992072344
881	78.3900146484375	-7.22400331497192	-7.73341274261475	-0.00490093370899558	0.00938473641872406	-0.0273034609854221	0.00906006153672934
882	79.0393676757813	-7.22400331497192	-7.4087381362915	-0.00619963090866804	0.0116574559360743	-0.0376930385828018	-0.00360223650932312
883	77.7406692504883	-6.89932918548584	-7.86328220367432	-0.00652430532500148	0.025618452578783	-0.0337969474494457	-0.00944637414067984
884	79.0393676757813	-8.52270030975342	-7.4087381362915	-0.00555028254166245	0.0519170723855495	-0.00490093370899558	-0.000355493422830477
885	78.3900146484375	-7.54867792129517	-7.73341274261475	-0.00814767740666866	0.0444495603442192	0.0158782228827477	0.00516396993771195
886	78.3900146484375	-7.87335205078125	-7.47367286682129	-0.0123684434220195	0.0233457311987877	-0.00197886489331722	0.000618529506027699
887	80.9874114990234	-8.52270030975342	-7.14899873733521	-0.00425158534198999	0.01100810803473	-0.00522560812532902	-0.00684897974133492
888	80.3380584716797	-8.84737491607666	-7.01912927627563	-0.00944637414067984	-0.00100484199356288	-0.00912170019000769	-0.0100957229733467
889	80.9874114990234	-8.84737491607666	-7.73341274261475	0.000943203864153475	-0.00555028254166245	-0.0182125810533762	-0.00684897974133492
890	80.3380584716797	-7.54867792129517	-7.99315214157104	-0.00619963090866804	-0.00360223650932312	-0.0383423902094364	0.0103587592020631
891	80.9874114990234	-7.54867792129517	-7.9282169342041	-0.00295288790948689	0.0200989879667759	-0.0740565657615662	0.00743668992072344
892	82.2861099243164	-8.52270030975342	-7.34380340576172	-0.00230353930965066	0.0217223595827818	-0.0428878292441368	-0.00490093370899558
893	83.5848083496094	-8.84737491607666	-7.27886867523193	0.0022419011220336	0.0142548503354192	-0.00684897974133492	0.0022419011220336
894	80.3380584716797	-7.54867792129517	-7.6684775352478	0.00159255252219737	0.00711201597005129	-0.00944637414067984	0.00646266713738441
895	83.5848083496094	-8.52270030975342	-7.73341274261475	0.000943203864153475	0.0100340843200684	-0.021459324285388	0.00743668992072344
896	82.9354553222656	-8.52270030975342	-7.6684775352478	-0.00555028254166245	0.00613799272105098	-0.028926832601428	0.00386527273803949
897	83.5848083496094	-8.52270030975342	-7.60354280471802	0.000293855206109583	0.0022419011220336	0.00613799272105098	0.000293855206109583
898	81.6367568969727	-8.19802665710449	-7.4087381362915	0.0022419011220336	0.0142548503354192	0.0188002903014421	0.00256657530553639
899	83.5848083496094	-8.84737491607666	-7.53860807418823	0.000293855206109583	0.00938473641872406	0.00354059832170606	0.00418994715437293
900	80.9874114990234	-7.22400331497192	-7.73341274261475	-0.000355493422830477	-0.00295288790948689	0.0226963832974434	0.00256657530553639
901	80.9874114990234	-7.87335205078125	-8.12302207946777	-0.00327756232582033	-0.0308748781681061	0.0470469556748867	0.0106834331527352
902	80.3380584716797	-7.54867792129517	-8.12302207946777	-0.000680167751852423	-0.0376930385828018	0.0538651160895824	-0.00360223650932312
903	80.3380584716797	-7.54867792129517	-7.86328220367432	0.00970941036939621	-0.0373683646321297	0.0327612869441509	-0.00587495695799589
904	82.2861099243164	-8.52270030975342	-7.79834747314453	0.00451462110504508	-0.0282774847000837	0.0343846566975117	-0.0130177913233638
905	82.2861099243164	-8.84737491607666	-7.47367286682129	-0.00652430532500148	-0.0162645354866982	0.0265924744307995	0.00256657530553639
906	80.9874114990234	-8.19802665710449	-7.9282169342041	-0.00392691092565656	-0.00944637414067984	0.0239950809627771	-0.00912170019000769
907	80.9874114990234	-8.19802665710449	-7.79834747314453	0.00321592413820326	-0.0130177913233638	0.0132808275520802	-0.00912170019000769
908	80.9874114990234	-7.87335205078125	-7.9282169342041	0.00776136433705688	-0.0159398596733809	0.00938473641872406	-0.00555028254166245
909	80.9874114990234	-7.87335205078125	-7.86328220367432	-0.00132951640989631	-0.00392691092565656	0.0233457311987877	-0.0117190945893526
910	80.9874114990234	-7.54867792129517	-7.79834747314453	-0.00230353930965066	0.00483929552137852	-0.0110697457566857	0.00159255252219737
911	81.6367568969727	-8.84737491607666	-7.4087381362915	0.0116574559360743	0.0226963832974434	0.00483929552137852	0.000943203864153475
912	82.2861099243164	-8.84737491607666	-7.79834747314453	-0.00555028254166245	0.0353586822748184	0.0100340843200684	-0.00717365415766835
913	82.9354553222656	-9.1720495223999	-7.4087381362915	0.000943203864153475	0.0450989119708538	-0.0107450718060136	-0.00522560812532902
914	82.9354553222656	-8.19802665710449	-7.79834747314453	0.0106834331527352	0.040228795260191	-0.000680167751852423	-0.00295288790948689
915	82.2861099243164	-8.84737491607666	-7.60354280471802	-0.00392691092565656	0.0373067259788513	0.0272418223321438	0.00743668992072344
916	82.9354553222656	-9.49672412872314	-7.27886867523193	0.00548864435404539	0.0175015944987535	0.0496443510055542	0.00808603875339031
917	82.2861099243164	-8.84737491607666	-7.4087381362915	0.00743668992072344	0.00743668992072344	0.106137678027153	0.00516396993771195
918	82.2861099243164	-9.49672412872314	-7.27886867523193	-0.00295288790948689	-0.00425158534198999	0.094449408352375	0.00711201597005129
919	82.9354553222656	-9.1720495223999	-7.60354280471802	-0.00165419070981443	-0.00587495695799589	0.0392547734081745	0.00159255252219737
920	80.3380584716797	-9.1720495223999	-7.60354280471802	0.00126787810586393	-0.0117190945893526	-0.0776279792189598	0.00354059832170606
921	82.9354553222656	-10.1460723876953	-7.60354280471802	-0.00457625929266214	-0.0120437685400248	-0.0886669084429741	-0.000355493422830477
922	82.2861099243164	-10.1460723876953	-7.4087381362915	-0.0100957229733467	-0.0376930385828018	-0.0883422344923019	0.00418994715437293
923	82.2861099243164	-10.4707469940186	-7.34380340576172	-0.00230353930965066	-0.0532774068415165	-0.139316096901894	-0.00100484199356288
924	80.9874114990234	-8.84737491607666	-7.47367286682129	-3.08191010844894e-05	-0.0425631552934647	-0.098082460463047	-0.00522560812532902
925	82.9354553222656	-10.1460723876953	-7.34380340576172	-0.00360223650932312	-0.0341216214001179	-0.0276281367987394	-0.0107450718060136
926	81.6367568969727	-9.49672412872314	-7.6684775352478	-0.00457625929266214	-0.0198359526693821	0.00191722682211548	-0.00327756232582033
927	80.9874114990234	-8.19802665710449	-7.60354280471802	0.00159255252219737	-0.0198359526693821	-0.0354203209280968	-0.00814767740666866
928	80.3380584716797	-8.19802665710449	-7.34380340576172	-3.08191010844894e-05	-0.0113944197073579	-0.0902902781963348	-0.00782300252467394
929	81.6367568969727	-7.87335205078125	-7.60354280471802	0.00613799272105098	-0.0120437685400248	-0.0808747261762619	-0.0120437685400248
930	82.2861099243164	-8.52270030975342	-7.73341274261475	0.00938473641872406	-0.0117190945893526	-0.0448358729481697	-0.00555028254166245
931	82.9354553222656	-8.84737491607666	-7.53860807418823	-0.000680167751852423	-0.00684897974133492	-0.0195112787187099	-0.000680167751852423
932	80.3380584716797	-7.22400331497192	-7.6684775352478	-0.00360223650932312	-0.0130177913233638	0.00451462110504508	-0.00360223650932312
933	81.6367568969727	-8.19802665710449	-7.21393346786499	-0.000355493422830477	-0.00230353930965066	0.00678734155371785	0.00386527273803949
934	81.6367568969727	-7.54867792129517	-6.69445466995239	0.00483929552137852	0.0022419011220336	0.020423661917448	-0.00197886489331722
935	79.6887130737305	-7.87335205078125	-7.01912927627563	-0.000680167751852423	0.012956153601408	0.01847561635077	0.00711201597005129
936	79.0393676757813	-7.54867792129517	-7.53860807418823	-0.00652430532500148	0.00808603875339031	0.0207483377307653	0.00289124972186983
937	78.3900146484375	-8.84737491607666	-7.34380340576172	-0.00360223650932312	0.0106834331527352	0.011982130818069	0.00386527273803949
938	79.6887130737305	-7.87335205078125	-7.4087381362915	-0.00555028254166245	0.0314625911414623	0.00289124972186983	0.00743668992072344
939	79.0393676757813	-7.87335205078125	-7.34380340576172	-0.0117190945893526	0.0347093306481838	0.0249691028147936	0.00516396993771195
940	77.7406692504883	-7.22400331497192	-7.34380340576172	0.00451462110504508	0.0444495603442192	0.0441248863935471	0.00321592413820326
941	79.6887130737305	-8.84737491607666	-7.27886867523193	-0.0107450718060136	0.0343846566975117	0.0632806718349457	0.00646266713738441
942	79.0393676757813	-8.52270030975342	-7.47367286682129	-0.00295288790948689	0.0155535480007529	0.0567871853709221	0.00126787810586393
943	79.0393676757813	-8.52270030975342	-7.27886867523193	-0.00295288790948689	0.0288651939481497	0.0483456552028656	-0.00490093370899558
944	79.6887130737305	-7.54867792129517	-7.73341274261475	-0.00555028254166245	0.0223717093467712	0.0343846566975117	-0.00587495695799589
945	79.6887130737305	-8.52270030975342	-7.4087381362915	-0.00879702530801296	0.0116574559360743	-0.00132951640989631	-0.00132951640989631
946	81.6367568969727	-8.52270030975342	-7.27886867523193	-0.00100484199356288	-0.00392691092565656	-0.077952653169632	-0.00295288790948689
947	80.3380584716797	-7.22400331497192	-8.05808639526367	-0.00425158534198999	-0.00977104809135199	-0.0613942667841911	-0.00814767740666866
948	81.6367568969727	-7.87335205078125	-7.99315214157104	0.00321592413820326	-0.0240567177534103	-0.0221086721867323	-0.0120437685400248
949	80.9874114990234	-7.22400331497192	-7.73341274261475	-0.00684897974133492	0.00483929552137852	-0.0422384813427925	-0.00490093370899558
950	81.6367568969727	-7.54867792129517	-7.79834747314453	0.00483929552137852	0.00289124972186983	-0.0805500522255898	-3.08191010844894e-05
951	82.2861099243164	-7.87335205078125	-7.60354280471802	-0.00132951640989631	0.0136055024340749	-0.0899656042456627	-0.00425158534198999
952	82.9354553222656	-8.52270030975342	-7.27886867523193	0.0100340843200684	0.000618529506027699	-0.0250307414680719	-0.00132951640989631
953	81.6367568969727	-6.89932918548584	-7.14899873733521	0.0022419011220336	0.000293855206109583	0.00289124972186983	0.00126787810586393
954	81.6367568969727	-8.19802665710449	-7.53860807418823	0.0100340843200684	-0.0026282137259841	0.00256657530553639	0.00321592413820326
955	82.2861099243164	-7.87335205078125	-7.47367286682129	-0.000355493422830477	-0.00327756232582033	0.01847561635077	0.00321592413820326
956	82.2861099243164	-7.87335205078125	-7.4087381362915	0.00354059832170606	-0.00587495695799589	0.0444495603442192	0.0113327819854021
957	80.9874114990234	-7.87335205078125	-7.34380340576172	-0.00327756232582033	-0.00360223650932312	0.0499690249562263	-0.00684897974133492
958	82.2861099243164	-8.52270030975342	-7.47367286682129	0.00321592413820326	0.00126787810586393	0.0626313239336014	-0.000680167751852423
959	80.9874114990234	-8.19802665710449	-7.79834747314453	0.00808603875339031	0.00548864435404539	0.0369820520281792	-0.00327756232582033
960	80.3380584716797	-7.22400331497192	-7.86328220367432	-0.00457625929266214	0.00516396993771195	-0.0282774847000837	0.00678734155371785
961	83.5848083496094	-6.89932918548584	-7.86328220367432	-0.00392691092565656	0.00938473641872406	-0.0795760303735733	0.0022419011220336
962	81.6367568969727	-7.87335205078125	-7.47367286682129	-0.00132951640989631	0.00613799272105098	-0.0237320438027382	-0.000355493422830477
963	81.6367568969727	-8.52270030975342	-7.27886867523193	-0.00392691092565656	-0.00295288790948689	-0.00295288790948689	-0.00197886489331722
964	81.6367568969727	-8.19802665710449	-7.6684775352478	-0.00132951640989631	-0.00132951640989631	-0.0143164889886975	-0.00230353930965066
965	80.9874114990234	-7.54867792129517	-7.86328220367432	-0.00197886489331722	-0.00555028254166245	-0.0347709693014622	-0.00619963090866804
966	79.6887130737305	-8.19802665710449	-7.53860807418823	-0.00360223650932312	-0.0198359526693821	-0.0458098985254765	-0.00230353930965066
967	82.2861099243164	-8.52270030975342	-6.75938940048218	0.00321592413820326	-0.0208099745213985	-0.00392691092565656	-0.00619963090866804
968	82.2861099243164	-8.52270030975342	-7.21393346786499	0.0022419011220336	-0.0243813935667276	0.0353586822748184	-0.0107450718060136
969	82.9354553222656	-8.52270030975342	-6.56458520889282	0.0132808275520802	-0.0149658378213644	0.0392547734081745	-0.00977104809135199
970	80.3380584716797	-7.22400331497192	-7.6684775352478	0.0106834331527352	-0.0133424662053585	0.0850338488817215	-0.00684897974133492
971	80.9874114990234	-7.54867792129517	-7.86328220367432	0.00808603875339031	-0.0169138833880424	0.0873065739870071	-0.00360223650932312
972	81.6367568969727	-8.52270030975342	-6.82432460784912	0.00321592413820326	0.00581331877037883	0.0960727781057358	-0.00522560812532902
973	80.3380584716797	-7.54867792129517	-6.88925933837891	0.00808603875339031	0.0132808275520802	0.0814624354243279	-0.00392691092565656
974	82.2861099243164	-8.52270030975342	-6.69445466995239	0.00516396993771195	0.0213976856321096	0.0545144639909267	0.00581331877037883
975	80.3380584716797	-8.19802665710449	-7.27886867523193	-0.00197886489331722	0.0259431265294552	0.0155535480007529	0.00646266713738441
976	80.9874114990234	-7.87335205078125	-8.05808639526367	-0.00814767740666866	0.0217223595827818	-0.0276281367987394	0.00321592413820326
977	80.9874114990234	-9.49672412872314	-7.34380340576172	-0.000355493422830477	0.0213976856321096	-0.0669137313961983	0.000618529506027699
978	80.9874114990234	-9.82139778137207	-7.21393346786499	0.00451462110504508	0.0278911720961332	-0.103926599025726	-0.00230353930965066
979	80.9874114990234	-8.84737491607666	-7.6684775352478	-0.00425158534198999	0.025618452578783	-0.104575946927071	0.0126314787194133
980	80.9874114990234	-9.1720495223999	-7.47367286682129	-0.0126931173726916	0.011982130818069	-0.085420161485672	0.00841071270406246
981	82.9354553222656	-9.82139778137207	-7.27886867523193	-0.00619963090866804	-0.00912170019000769	-0.023407369852066	0.00776136433705688
982	82.2861099243164	-9.82139778137207	-7.47367286682129	0.00321592413820326	-0.00717365415766835	-0.00360223650932312	-0.00490093370899558
983	80.9874114990234	-8.52270030975342	-7.47367286682129	-0.00457625929266214	-0.0162645354866982	0.0207483377307653	-0.00555028254166245
984	83.5848083496094	-9.82139778137207	-7.4087381362915	0.00386527273803949	-0.00717365415766835	0.0230210572481155	-0.00814767740666866
985	81.6367568969727	-8.52270030975342	-7.60354280471802	0.000293855206109583	-0.0188619289547205	0.0285405199974775	-0.00879702530801296
986	82.2861099243164	-8.52270030975342	-7.34380340576172	-0.00100484199356288	-0.00782300252467394	0.0230210572481155	-0.00555028254166245
987	80.9874114990234	-8.19802665710449	-7.21393346786499	0.00678734155371785	-0.0172385573387146	0.0470469556748867	-0.0110697457566857
988	81.6367568969727	-8.19802665710449	-7.73341274261475	0.00126787810586393	-0.0276281367987394	0.0460729338228703	-0.00327756232582033
989	80.9874114990234	-7.87335205078125	-7.6684775352478	0.00289124972186983	-0.0169138833880424	0.066202737390995	-0.0110697457566857
990	82.2861099243164	-8.19802665710449	-7.86328220367432	0.00711201597005129	-0.00587495695799589	0.0399041213095188	0.00418994715437293
991	82.9354553222656	-9.1720495223999	-7.21393346786499	0.00159255252219737	-0.0126931173726916	0.0337353087961674	-0.00847235135734081
992	80.9874114990234	-9.1720495223999	-6.95419406890869	-0.000355493422830477	-0.0198359526693821	0.0265924744307995	0.00126787810586393
993	81.6367568969727	-9.1720495223999	-7.73341274261475	-0.0026282137259841	-0.0149658378213644	0.0275664981454611	-0.00684897974133492
994	79.6887130737305	-9.82139778137207	-7.34380340576172	-0.00619963090866804	-0.021459324285388	0.0434755384922028	0.00354059832170606
995	80.3380584716797	-9.1720495223999	-7.4087381362915	-0.00847235135734081	-0.0243813935667276	0.0350340083241463	0.00646266713738441
996	78.3900146484375	-8.52270030975342	-7.4087381362915	-0.0113944197073579	-0.021459324285388	-0.0195112787187099	0.0149041991680861
997	77.7406692504883	-8.52270030975342	-7.34380340576172	-0.0100957229733467	-0.0211346503347158	-0.0857448354363441	0.000293855206109583
998	77.7406692504883	-8.19802665710449	-7.47367286682129	-0.00619963090866804	0.00906006153672934	-0.101978555321693	0.0132808275520802
999	79.0393676757813	-8.84737491607666	-7.27886867523193	-0.00555028254166245	0.0113327819854021	-0.0441865250468254	-0.00295288790948689
1000	80.9874114990234	-9.82139778137207	-7.27886867523193	-0.00782300252467394	0.0145795252174139	0.0103587592020631	0.00906006153672934
1001	82.2861099243164	-9.82139778137207	-7.4087381362915	0.00126787810586393	0.0272418223321438	0.0438002124428749	0.0142548503354192
1002	80.9874114990234	-9.1720495223999	-7.47367286682129	-0.00132951640989631	0.0223717093467712	0.0606832765042782	-3.08191010844894e-05
1003	82.9354553222656	-10.1460723876953	-7.27886867523193	0.00581331877037883	0.0347093306481838	0.036657378077507	-0.000355493422830477
1004	81.6367568969727	-9.49672412872314	-7.21393346786499	0.0126314787194133	0.0392547734081745	0.00126787810586393	0.000293855206109583
1005	84.2341537475586	-10.4707469940186	-7.47367286682129	0.000618529506027699	0.031137915328145	-0.0191866029053926	0.000618529506027699
1006	81.6367568969727	-9.1720495223999	-7.99315214157104	0.00418994715437293	0.0441248863935471	-0.0402904339134693	0.00289124972186983
1007	81.6367568969727	-9.1720495223999	-7.9282169342041	0.000943203864153475	0.0282158460468054	-0.0691864490509033	-0.00230353930965066
1008	80.3380584716797	-8.52270030975342	-7.9282169342041	-0.00684897974133492	0.0188002903014421	-0.0662643760442734	-0.00457625929266214
1009	81.6367568969727	-8.84737491607666	-7.47367286682129	0.00516396993771195	0.0243197549134493	-0.0646410062909126	0.00159255252219737
1010	82.2861099243164	-9.82139778137207	-7.6684775352478	-0.00749832857400179	0.013930176384747	-0.068537101149559	-0.00392691092565656
1011	82.2861099243164	-10.1460723876953	-7.73341274261475	-0.00879702530801296	0.00970941036939621	-0.0399657599627972	-0.00360223650932312
1012	82.9354553222656	-8.84737491607666	-8.05808639526367	0.00126787810586393	-0.00522560812532902	-0.00587495695799589	-0.00684897974133492
1013	82.9354553222656	-10.1460723876953	-7.86328220367432	-3.08191010844894e-05	-0.00782300252467394	0.00743668992072344	0.000293855206109583
1014	80.9874114990234	-8.19802665710449	-7.73341274261475	0.000618529506027699	-0.0126931173726916	0.0360080301761627	0.00483929552137852
1015	82.9354553222656	-9.82139778137207	-7.21393346786499	-0.00457625929266214	-0.0230826959013939	0.029189869761467	0.00776136433705688
1016	82.9354553222656	-10.1460723876953	-7.60354280471802	-0.00782300252467394	-0.0299008563160896	0.0470469556748867	0.000943203864153475
1017	82.2861099243164	-10.1460723876953	-7.53860807418823	0.00321592413820326	-0.0295761823654175	0.00483929552137852	0.000943203864153475
1018	83.5848083496094	-10.4707469940186	-7.6684775352478	0.00776136433705688	-0.0182125810533762	-0.0175632312893867	0.00386527273803949
1019	82.2861099243164	-10.4707469940186	-7.4087381362915	-0.00522560812532902	-0.0123684434220195	0.036657378077507	0.00938473641872406
1020	80.9874114990234	-10.4707469940186	-7.27886867523193	-0.00457625929266214	-0.0113944197073579	0.0567871853709221	0.00743668992072344
1021	80.9874114990234	-9.1720495223999	-7.27886867523193	-0.00425158534198999	-0.00847235135734081	0.041852168738842	0.0168522447347641
1022	83.5848083496094	-10.7954206466675	-7.60354280471802	-0.00197886489331722	0.0100340843200684	-0.00717365415766835	0.000618529506027699
1023	82.2861099243164	-10.4707469940186	-7.47367286682129	0.000943203864153475	0.0444495603442192	-0.0909396260976791	-0.00100484199356288
1024	81.6367568969727	-9.82139778137207	-7.6684775352478	0.00159255252219737	0.0360080301761627	-0.11788759380579	-0.00684897974133492
1025	80.9874114990234	-10.7954206466675	-7.27886867523193	-0.00652430532500148	0.0152288740500808	-0.0350956469774246	-0.00457625929266214
1026	82.9354553222656	-11.7694435119629	-7.27886867523193	-0.00717365415766835	0.00126787810586393	-0.00749832857400179	0.00256657530553639
1027	82.2861099243164	-11.7694435119629	-7.21393346786499	0.00159255252219737	-0.0308748781681061	0.00743668992072344	0.000293855206109583
1028	82.9354553222656	-11.7694435119629	-7.73341274261475	0.0022419011220336	-0.0217839982360601	0.00938473641872406	-0.0110697457566857
1029	82.2861099243164	-11.1200952529907	-7.47367286682129	0.00386527273803949	-0.0286021586507559	0.0155535480007529	-0.000680167751852423
1030	83.5848083496094	-11.7694435119629	-7.27886867523193	0.00483929552137852	-0.0386670641601086	0.00418994715437293	-0.00522560812532902
1031	80.3380584716797	-10.1460723876953	-7.47367286682129	0.00743668992072344	-0.0240567177534103	-0.0198359526693821	-0.00490093370899558
1032	82.9354553222656	-10.7954206466675	-7.4087381362915	0.00451462110504508	-0.00652430532500148	0.0249691028147936	-0.00100484199356288
1033	80.9874114990234	-9.82139778137207	-7.4087381362915	0.00159255252219737	-0.0295761823654175	0.0700988322496414	-0.00684897974133492
1034	81.6367568969727	-9.82139778137207	-7.60354280471802	0.0249691028147936	-0.0126931173726916	0.0782156884670258	0.00678734155371785
1035	81.6367568969727	-9.1720495223999	-7.73341274261475	-0.00132951640989631	-0.0139918150380254	0.086981900036335	0.0100340843200684
1036	80.9874114990234	-10.4707469940186	-7.47367286682129	0.00354059832170606	0.000943203864153475	0.0688001364469528	-3.08191010844894e-05
1037	82.2861099243164	-10.1460723876953	-7.53860807418823	-0.00295288790948689	-0.00295288790948689	-0.00555028254166245	0.00451462110504508
1038	81.6367568969727	-10.1460723876953	-7.21393346786499	-0.000355493422830477	0.01847561635077	-0.0302255302667618	0.00191722682211548
1039	80.9874114990234	-9.82139778137207	-7.14899873733521	-3.08191010844894e-05	0.0230210572481155	-0.0587968714535236	0.00418994715437293
1040	80.9874114990234	-9.1720495223999	-7.6684775352478	0.00126787810586393	0.0308132413774729	-0.0630176365375519	0.0100340843200684
1041	81.6367568969727	-10.1460723876953	-7.6684775352478	-0.00327756232582033	0.0259431265294552	-0.0571734979748726	0.0106834331527352
1042	80.9874114990234	-9.82139778137207	-7.4087381362915	-0.00619963090866804	0.0223717093467712	-0.0428878292441368	0.00256657530553639
1043	79.6887130737305	-9.1720495223999	-7.60354280471802	-0.0100957229733467	0.0243197549134493	0.00938473641872406	-0.00360223650932312
1044	80.3380584716797	-9.82139778137207	-7.34380340576172	0.00516396993771195	0.0288651939481497	0.0340599827468395	-0.00100484199356288
1045	79.0393676757813	-9.1720495223999	-7.6684775352478	-0.00230353930965066	0.0197743140161037	0.0382807515561581	-0.00327756232582033
1046	79.0393676757813	-9.82139778137207	-7.6684775352478	-0.0156151866540313	0.012956153601408	-0.00230353930965066	-0.00490093370899558
1047	80.9874114990234	-10.4707469940186	-7.34380340576172	-0.00360223650932312	0.000293855206109583	-0.102627903223038	-0.00327756232582033
1048	80.3380584716797	-9.49672412872314	-7.34380340576172	-0.0104203969240189	0.00289124972186983	-0.171134188771248	-0.00425158534198999
1049	82.2861099243164	-10.7954206466675	-7.27886867523193	-0.0110697457566857	-0.00100484199356288	-0.0734072178602219	-0.00652430532500148
1050	80.3380584716797	-9.49672412872314	-7.08406400680542	-0.00295288790948689	-0.0240567177534103	-0.0113944197073579	-0.00230353930965066
1051	79.6887130737305	-9.1720495223999	-7.53860807418823	-0.0117190945893526	-0.0146411629393697	0.00516396993771195	0.00159255252219737
1052	82.2861099243164	-10.1460723876953	-7.4087381362915	-0.000680167751852423	-0.02697878703475	0.000293855206109583	-0.00684897974133492
1053	80.9874114990234	-9.1720495223999	-7.53860807418823	-0.00327756232582033	-0.0133424662053585	-0.0126931173726916	0.00159255252219737
1054	83.5848083496094	-10.1460723876953	-7.34380340576172	0.00289124972186983	0.00321592413820326	-0.0204853005707264	-0.00457625929266214
1055	82.9354553222656	-8.84737491607666	-7.47367286682129	-3.08191010844894e-05	0.0106834331527352	-0.0386670641601086	0.00808603875339031
1056	81.6367568969727	-8.84737491607666	-7.27886867523193	-0.00555028254166245	0.0175015944987535	-0.0286021586507559	-0.00425158534198999
1057	80.9874114990234	-8.84737491607666	-7.60354280471802	0.00321592413820326	0.0239950809627771	-0.0350956469774246	0.00483929552137852
1058	81.6367568969727	-7.87335205078125	-7.60354280471802	0.00581331877037883	0.0408781431615353	-0.0487319678068161	0.00126787810586393
1059	81.6367568969727	-8.52270030975342	-7.86328220367432	0.00581331877037883	0.0399041213095188	-0.017887907102704	-0.00100484199356288
1060	82.9354553222656	-9.49672412872314	-7.9282169342041	0.00354059832170606	0.0363327041268349	-0.0162645354866982	0.01100810803473
1061	81.6367568969727	-9.49672412872314	-7.4087381362915	-0.00360223650932312	0.0340599827468395	0.00386527273803949	0.00191722682211548
1062	82.2861099243164	-8.52270030975342	-7.14899873733521	0.00159255252219737	0.0155535480007529	0.0473716296255589	0.00873538758605719
1063	80.9874114990234	-8.19802665710449	-7.86328220367432	-0.00132951640989631	-0.00425158534198999	0.0827611312270164	-0.00782300252467394
1064	84.2341537475586	-9.49672412872314	-7.6684775352478	0.00191722682211548	-0.0253554154187441	0.11165714263916	-0.00782300252467394
1065	81.6367568969727	-8.19802665710449	-7.9282169342041	-0.000680167751852423	-0.0341216214001179	0.142176523804665	0.00289124972186983
1066	82.2861099243164	-8.84737491607666	-7.73341274261475	-0.00587495695799589	-0.0393164120614529	0.128864884376526	-0.00327756232582033
1067	82.2861099243164	-8.84737491607666	-7.6684775352478	-3.08191010844894e-05	-0.0467839203774929	0.135033696889877	-0.00522560812532902
1068	82.2861099243164	-9.1720495223999	-7.4087381362915	-0.00165419070981443	-0.0620436146855354	0.0876312479376793	-0.0162645354866982
1069	81.6367568969727	-8.84737491607666	-7.60354280471802	-0.00230353930965066	-0.0539267547428608	0.0236704051494598	-0.0113944197073579
1070	80.9874114990234	-8.52270030975342	-7.86328220367432	-3.08191010844894e-05	-0.0412644557654858	-0.0571734979748726	-0.00132951640989631
1071	80.9874114990234	-7.87335205078125	-7.79834747314453	-0.00327756232582033	-0.0350956469774246	-0.107822693884373	-0.0026282137259841
1072	81.6367568969727	-9.1720495223999	-7.34380340576172	0.00451462110504508	-0.00749832857400179	-0.106523998081684	0.000618529506027699
1073	82.9354553222656	-9.1720495223999	-7.27886867523193	0.00126787810586393	0.0136055024340749	-0.135095342993736	-0.00457625929266214
1074	80.9874114990234	-8.84737491607666	-7.53860807418823	-0.00100484199356288	0.0499690249562263	-0.139640778303146	0.00126787810586393
1075	82.9354553222656	-8.52270030975342	-7.6684775352478	0.000293855206109583	0.0678261145949364	-0.108472041785717	0.00483929552137852
1076	81.6367568969727	-7.54867792129517	-7.86328220367432	-0.00879702530801296	0.0619819760322571	-0.0217839982360601	-0.0026282137259841
1077	80.3380584716797	-7.87335205078125	-7.60354280471802	0.00776136433705688	0.0535404421389103	0.0158782228827477	-3.08191010844894e-05
1078	79.6887130737305	-8.19802665710449	-7.53860807418823	0.00126787810586393	0.0434755384922028	0.0707481801509857	-0.00100484199356288
1079	82.9354553222656	-9.49672412872314	-7.21393346786499	-0.00457625929266214	0.0389300994575024	0.0921766832470894	-0.00100484199356288
1080	81.6367568969727	-9.49672412872314	-7.47367286682129	0.00126787810586393	0.0350340083241463	0.0925013571977615	0.00678734155371785
1081	80.3380584716797	-9.1720495223999	-7.6684775352478	-0.0026282137259841	0.00613799272105098	0.0567871853709221	-0.000355493422830477
1082	79.0393676757813	-8.52270030975342	-7.86328220367432	0.000943203864153475	0.0136055024340749	-0.0224333461374044	-0.00100484199356288
1083	82.9354553222656	-9.1720495223999	-7.86328220367432	0.00581331877037883	0.000293855206109583	-0.0811994001269341	-0.00717365415766835
1084	82.9354553222656	-10.4707469940186	-7.21393346786499	0.000293855206109583	-0.00392691092565656	-0.0536020807921886	-0.00522560812532902
1085	82.9354553222656	-10.4707469940186	-7.53860807418823	0.00418994715437293	-0.00327756232582033	-0.0409397818148136	-0.00132951640989631
1086	80.9874114990234	-8.52270030975342	-7.79834747314453	-0.00100484199356288	-0.00555028254166245	0.01100810803473	-0.00977104809135199
1087	81.6367568969727	-9.1720495223999	-7.73341274261475	-0.00847235135734081	-0.00879702530801296	0.01100810803473	-0.00684897974133492
1088	80.3380584716797	-8.84737491607666	-7.6684775352478	0.0191249661147594	-0.0230826959013939	0.0467222817242146	-0.0100957229733467
1089	81.6367568969727	-8.84737491607666	-7.6684775352478	0.0217223595827818	-0.032173577696085	0.0928260311484337	-0.0110697457566857
1090	80.9874114990234	-7.87335205078125	-7.47367286682129	0.0106834331527352	-0.0292515084147453	0.105163656175137	-0.0126931173726916
1091	81.6367568969727	-9.1720495223999	-7.34380340576172	-0.000355493422830477	-0.03444629535079	0.0584105588495731	0.000293855206109583
1092	82.2861099243164	-9.1720495223999	-7.60354280471802	0.00451462110504508	-0.038017712533474	0.0405534692108631	-0.00977104809135199
1093	81.6367568969727	-9.1720495223999	-7.4087381362915	0.00451462110504508	-0.0328229255974293	0.0558131635189056	-0.00425158534198999
1094	80.9874114990234	-7.87335205078125	-7.60354280471802	-0.00100484199356288	-0.0208099745213985	0.069124810397625	-0.00425158534198999
1095	81.6367568969727	-9.1720495223999	-7.27886867523193	-0.00392691092565656	-0.0146411629393697	0.0636053457856178	0.00711201597005129
1096	82.2861099243164	-9.1720495223999	-7.01912927627563	-0.00782300252467394	0.00743668992072344	0.0188002903014421	0.00386527273803949
1097	80.3380584716797	-9.1720495223999	-7.21393346786499	-3.08191010844894e-05	0.0226963832974434	-0.00977104809135199	0.00841071270406246
1098	80.9874114990234	-8.84737491607666	-7.79834747314453	-0.00944637414067984	0.0347093306481838	-0.038017712533474	0.00321592413820326
1099	80.3380584716797	-8.84737491607666	-7.4087381362915	-0.0152905117720366	0.0239950809627771	-0.0613942667841911	0.00678734155371785
1100	80.3380584716797	-8.19802665710449	-7.60354280471802	-0.00652430532500148	0.0178262684494257	-0.0623682886362076	0.0165275707840919
1101	79.6887130737305	-7.87335205078125	-7.73341274261475	-0.00587495695799589	-3.08191010844894e-05	-0.0529527328908443	0.00808603875339031
1102	81.6367568969727	-8.84737491607666	-7.53860807418823	-0.00879702530801296	-0.0204853005707264	-0.110095411539078	-0.00392691092565656
1103	79.6887130737305	-9.1720495223999	-7.73341274261475	-0.00392691092565656	-0.017887907102704	-0.124705754220486	-0.00327756232582033
1104	79.0393676757813	-8.19802665710449	-7.73341274261475	-0.00652430532500148	-0.00912170019000769	-0.134445980191231	0.000293855206109583
1105	80.3380584716797	-8.84737491607666	-7.4087381362915	-0.00944637414067984	0.00808603875339031	-0.0617189407348633	0.00678734155371785
1106	80.3380584716797	-8.52270030975342	-7.53860807418823	-0.00619963090866804	0.00191722682211548	-0.0250307414680719	-0.000680167751852423
1107	79.6887130737305	-7.22400331497192	-7.47367286682129	-0.00522560812532902	-0.021459324285388	0.0162028968334198	-0.00555028254166245
1108	79.6887130737305	-7.87335205078125	-7.14899873733521	-0.00230353930965066	-0.0159398596733809	-0.0126931173726916	-0.00717365415766835
1109	79.0393676757813	-8.19802665710449	-7.6684775352478	-0.00230353930965066	0.000618529506027699	-0.0117190945893526	-0.00522560812532902
1110	80.3380584716797	-8.19802665710449	-7.79834747314453	0.00548864435404539	0.00321592413820326	-0.00457625929266214	-0.00132951640989631
1111	82.2861099243164	-8.52270030975342	-7.53860807418823	0.00159255252219737	0.00970941036939621	-0.00912170019000769	-0.0026282137259841
1112	80.9874114990234	-8.84737491607666	-7.21393346786499	0.00743668992072344	0.0136055024340749	-0.0227580219507217	-0.00100484199356288
1113	80.9874114990234	-8.52270030975342	-7.21393346786499	0.00906006153672934	0.00581331877037883	-0.0149658378213644	-0.00230353930965066
1114	81.6367568969727	-7.87335205078125	-7.27886867523193	0.00191722682211548	0.000618529506027699	-0.00879702530801296	0.00743668992072344
1115	80.9874114990234	-7.54867792129517	-7.86328220367432	0.00678734155371785	-0.00132951640989631	-0.00327756232582033	0.0100340843200684
1116	80.9874114990234	-9.1720495223999	-7.53860807418823	-0.00295288790948689	0.000618529506027699	-0.0104203969240189	0.01100810803473
1117	82.9354553222656	-9.1720495223999	-7.47367286682129	0.0022419011220336	0.00126787810586393	-0.00295288790948689	0.00386527273803949
1118	80.9874114990234	-8.84737491607666	-7.47367286682129	0.00451462110504508	0.00289124972186983	0.0100340843200684	0.00970941036939621
1119	81.6367568969727	-8.19802665710449	-7.60354280471802	0.00256657530553639	0.00613799272105098	0.013930176384747	0.00516396993771195
1120	80.9874114990234	-7.87335205078125	-7.73341274261475	-0.00457625929266214	0.00548864435404539	-0.0152905117720366	0.01847561635077
1121	83.5848083496094	-8.84737491607666	-7.73341274261475	-0.00230353930965066	-3.08191010844894e-05	-0.0162645354866982	0.00516396993771195
1122	82.2861099243164	-8.84737491607666	-7.21393346786499	-0.00230353930965066	-0.00197886489331722	0.0282158460468054	0.00321592413820326
1123	82.9354553222656	-8.84737491607666	-7.60354280471802	0.00548864435404539	-0.0276281367987394	0.0554884895682335	0.00516396993771195
1124	80.9874114990234	-7.22400331497192	-7.86328220367432	-0.000355493422830477	-0.0211346503347158	0.0733455792069435	-0.00197886489331722
1125	82.9354553222656	-8.84737491607666	-7.4087381362915	0.00613799272105098	-0.0133424662053585	0.0636053457856178	0.00191722682211548
1126	82.9354553222656	-8.52270030975342	-7.34380340576172	-0.00327756232582033	-0.0146411629393697	0.0616573020815849	0.00483929552137852
1127	82.2861099243164	-7.87335205078125	-7.86328220367432	-0.00360223650932312	-0.0146411629393697	0.00938473641872406	0.000618529506027699
1128	79.6887130737305	-7.54867792129517	-7.79834747314453	0.00126787810586393	-0.0243813935667276	0.01100810803473	-0.00814767740666866
1129	80.9874114990234	-7.87335205078125	-7.53860807418823	-0.00360223650932312	-0.0104203969240189	0.00873538758605719	-0.00879702530801296
1130	81.6367568969727	-7.87335205078125	-7.60354280471802	0.000618529506027699	0.00516396993771195	0.00256657530553639	-0.000680167751852423
1131	81.6367568969727	-9.1720495223999	-7.08406400680542	-0.00717365415766835	0.0181509424000978	0.0113327819854021	-0.00100484199356288
1132	80.3380584716797	-7.87335205078125	-7.4087381362915	-0.000680167751852423	0.00516396993771195	0.0197743140161037	-0.00360223650932312
1133	80.3380584716797	-8.19802665710449	-7.9282169342041	-0.00100484199356288	0.0162028968334198	0.0103587592020631	0.00354059832170606
1134	81.6367568969727	-8.84737491607666	-7.6684775352478	0.0022419011220336	0.0239950809627771	0.0100340843200684	0.0022419011220336
1135	79.6887130737305	-8.19802665710449	-7.47367286682129	-0.00425158534198999	0.0116574559360743	0.00808603875339031	0.0178262684494257
1136	80.3380584716797	-8.84737491607666	-6.95419406890869	-0.00360223650932312	-0.00522560812532902	-0.0386670641601086	-0.00132951640989631
1137	80.3380584716797	-8.52270030975342	-7.4087381362915	0.000293855206109583	0.0181509424000978	-0.0795760303735733	0.00841071270406246
1138	79.6887130737305	-8.84737491607666	-6.95419406890869	0.00483929552137852	0.0213976856321096	-0.0549007803201675	0.00126787810586393
1139	80.3380584716797	-9.1720495223999	-7.08406400680542	-3.08191010844894e-05	0.0259431265294552	-0.0305502042174339	0.00289124972186983
1140	81.6367568969727	-10.1460723876953	-7.21393346786499	-0.00555028254166245	0.0233457311987877	-0.0516540370881557	0.0106834331527352
1141	81.6367568969727	-10.1460723876953	-7.27886867523193	-0.00490093370899558	0.0262678004801273	-0.0766539573669434	0.00711201597005129
1142	82.9354553222656	-9.49672412872314	-7.6684775352478	0.00516396993771195	0.0181509424000978	-0.0753552615642548	0.0116574559360743
1143	81.6367568969727	-9.49672412872314	-7.08406400680542	0.00613799272105098	0.00354059832170606	-0.0156151866540313	0.00289124972186983
1144	81.6367568969727	-8.52270030975342	-7.47367286682129	0.00613799272105098	-0.0110697457566857	0.0382807515561581	-0.0026282137259841
1145	79.6887130737305	-7.54867792129517	-7.53860807418823	0.00159255252219737	-0.0204853005707264	0.0489950031042099	0.00256657530553639
1146	82.2861099243164	-8.84737491607666	-7.4087381362915	0.00581331877037883	-0.00847235135734081	0.0486703291535378	-0.00425158534198999
1147	81.6367568969727	-8.19802665710449	-7.79834747314453	-0.00522560812532902	-0.0337969474494457	0.0564625114202499	-0.00295288790948689
1148	81.6367568969727	-7.87335205078125	-7.53860807418823	0.00483929552137852	-0.0240567177534103	0.0441248863935471	-0.00717365415766835
1149	82.2861099243164	-7.54867792129517	-7.21393346786499	0.0106834331527352	0.0022419011220336	0.0197743140161037	-0.00295288790948689
1150	81.6367568969727	-8.19802665710449	-7.21393346786499	0.0113327819854021	0.00321592413820326	-0.00100484199356288	0.00548864435404539
1151	81.6367568969727	-7.87335205078125	-7.53860807418823	0.00451462110504508	-0.0123684434220195	0.00354059832170606	-0.0126931173726916
1152	79.6887130737305	-7.54867792129517	-7.47367286682129	0.0123068047687411	0.00418994715437293	0.00354059832170606	-0.00490093370899558
1153	79.6887130737305	-6.89932918548584	-7.60354280471802	-0.00555028254166245	0.00354059832170606	-0.0523033849895	-0.00490093370899558
1154	79.6887130737305	-7.87335205078125	-7.08406400680542	-0.0182125810533762	0.0152288740500808	-0.0565241500735283	0.00354059832170606
1155	79.0393676757813	-7.22400331497192	-7.4087381362915	-0.00230353930965066	-0.00814767740666866	-0.00652430532500148	0.0136055024340749
1156	77.7406692504883	-6.89932918548584	-7.60354280471802	-0.00100484199356288	-0.0110697457566857	-0.0123684434220195	0.00743668992072344
1157	77.7406692504883	-7.22400331497192	-7.79834747314453	0.00451462110504508	0.00451462110504508	-0.021459324285388	-0.00619963090866804
1158	77.7406692504883	-7.22400331497192	-7.53860807418823	-0.00100484199356288	0.0295145437121391	-0.023407369852066	0.00289124972186983
1159	77.7406692504883	-7.22400331497192	-7.60354280471802	-0.00782300252467394	0.0441248863935471	0.00808603875339031	0.00646266713738441
1160	79.0393676757813	-7.87335205078125	-7.27886867523193	-0.00912170019000769	0.0450989119708538	0.0243197549134493	0.00970941036939621
1161	80.9874114990234	-8.52270030975342	-7.01912927627563	-0.0120437685400248	0.0191249661147594	0.0389300994575024	0.00970941036939621
1162	80.3380584716797	-7.87335205078125	-7.53860807418823	-0.00977104809135199	0.0246444288641214	0.0301638916134834	0.00191722682211548
1163	79.6887130737305	-7.22400331497192	-7.60354280471802	-0.00230353930965066	0.0123068047687411	0.0330859608948231	-0.00197886489331722
1164	81.6367568969727	-7.87335205078125	-7.60354280471802	-0.0107450718060136	0.00841071270406246	0.0223717093467712	-0.0117190945893526
1165	80.3380584716797	-6.89932918548584	-7.60354280471802	-0.00912170019000769	0.0100340843200684	0.0285405199974775	-0.00100484199356288
1166	82.2861099243164	-7.87335205078125	-7.27886867523193	-0.00944637414067984	-3.08191010844894e-05	0.0210730116814375	-0.00490093370899558
1167	82.9354553222656	-8.19802665710449	-7.34380340576172	-3.08191010844894e-05	-0.0139918150380254	0.031137915328145	-0.0104203969240189
1168	81.6367568969727	-7.54867792129517	-7.73341274261475	-0.00425158534198999	-0.0243813935667276	0.0658780634403229	-0.00847235135734081
1169	82.2861099243164	-7.87335205078125	-7.47367286682129	0.000293855206109583	-0.0143164889886975	0.0535404421389103	-0.00782300252467394
1170	82.9354553222656	-7.87335205078125	-7.86328220367432	0.00289124972186983	0.0106834331527352	0.0447742342948914	-0.00392691092565656
1171	80.9874114990234	-6.89932918548584	-7.99315214157104	-0.000680167751852423	0.0100340843200684	0.00808603875339031	-0.00749832857400179
1172	82.2861099243164	-6.57465505599976	-8.12302207946777	-0.00587495695799589	0.00808603875339031	-0.0253554154187441	-0.0100957229733467
1173	80.9874114990234	-7.54867792129517	-7.79834747314453	0.00938473641872406	0.012956153601408	-0.0159398596733809	-0.00327756232582033
1174	82.9354553222656	-8.52270030975342	-7.79834747314453	0.0116574559360743	-0.000355493422830477	0.047696303576231	-0.000355493422830477
1175	81.6367568969727	-8.19802665710449	-8.12302207946777	-0.00100484199356288	-0.00327756232582033	0.0405534692108631	0.00873538758605719
1176	80.9874114990234	-7.22400331497192	-7.99315214157104	0.00354059832170606	0.00354059832170606	-0.0734072178602219	0.00386527273803949
1177	79.6887130737305	-7.54867792129517	-7.9282169342041	-0.00392691092565656	0.0178262684494257	-0.129575878381729	-3.08191010844894e-05
1178	80.9874114990234	-7.54867792129517	-7.73341274261475	0.00873538758605719	0.00906006153672934	-0.0691864490509033	0.00516396993771195
1179	82.9354553222656	-7.54867792129517	-7.21393346786499	0.00256657530553639	0.0100340843200684	0.0249691028147936	0.000618529506027699
1180	82.9354553222656	-8.19802665710449	-7.6684775352478	-0.000355493422830477	-0.00587495695799589	0.0700988322496414	0.00938473641872406
1181	81.6367568969727	-7.22400331497192	-7.9282169342041	0.00613799272105098	-0.0273034609854221	0.0941247344017029	0.00289124972186983
1182	81.6367568969727	-7.22400331497192	-7.60354280471802	-0.00879702530801296	-0.0253554154187441	0.0925013571977615	0.00159255252219737
1183	79.6887130737305	-7.22400331497192	-7.53860807418823	0.00451462110504508	-0.0188619289547205	0.0356833562254906	-0.00295288790948689
1184	82.2861099243164	-8.19802665710449	-7.21393346786499	-0.0100957229733467	0.00711201597005129	-0.0503553375601768	-0.00457625929266214
1185	80.9874114990234	-6.89932918548584	-7.34380340576172	-0.0133424662053585	0.0145795252174139	-0.150030359625816	0.00613799272105098
1186	81.6367568969727	-8.84737491607666	-7.47367286682129	-0.00717365415766835	0.0162028968334198	-0.183796480298042	0.00483929552137852
1187	82.2861099243164	-8.52270030975342	-7.53860807418823	-0.0113944197073579	0.00126787810586393	-0.141264155507088	0.00289124972186983
1188	82.2861099243164	-8.84737491607666	-7.6684775352478	-0.00327756232582033	-0.0172385573387146	-0.0750305876135826	-0.00360223650932312
1189	82.9354553222656	-7.87335205078125	-7.73341274261475	-0.00425158534198999	-0.0149658378213644	-0.0399657599627972	-0.00555028254166245
1190	82.2861099243164	-9.49672412872314	-7.21393346786499	-0.00619963090866804	-0.00847235135734081	-0.0191866029053926	-3.08191010844894e-05
1191	82.9354553222656	-9.1720495223999	-7.01912927627563	-0.00717365415766835	-0.0237320438027382	-0.0185372550040483	-0.00360223650932312
1192	80.3380584716797	-8.52270030975342	-7.47367286682129	0.00159255252219737	-0.02697878703475	-0.00327756232582033	-3.08191010844894e-05
1193	80.9874114990234	-8.19802665710449	-7.6684775352478	-0.0026282137259841	-0.00392691092565656	0.031137915328145	-0.0026282137259841
1194	80.3380584716797	-8.19802665710449	-7.6684775352478	0.00581331877037883	-0.0315242260694504	0.0600339286029339	0.00159255252219737
1195	81.6367568969727	-8.84737491607666	-7.27886867523193	-0.00230353930965066	-0.0208099745213985	0.0694494843482971	0.00646266713738441
1196	82.2861099243164	-8.52270030975342	-7.01912927627563	0.00191722682211548	-0.0175632312893867	0.0551638156175613	0.0207483377307653
1197	81.6367568969727	-8.52270030975342	-7.14899873733521	-0.00230353930965066	0.000293855206109583	0.0548391379415989	0.000943203864153475
1198	81.6367568969727	-8.19802665710449	-7.47367286682129	0.0126314787194133	-0.000680167751852423	0.0438002124428749	-3.08191010844894e-05
1199	80.3380584716797	-7.22400331497192	-7.6684775352478	-0.00295288790948689	0.00321592413820326	0.0350340083241463	0.00256657530553639
1200	82.2861099243164	-6.89932918548584	-7.6684775352478	-0.00165419070981443	0.0155535480007529	-0.0318489037454128	0.00873538758605719
1201	82.9354553222656	-8.19802665710449	-7.27886867523193	0.00159255252219737	0.025618452578783	-0.0526280589401722	-0.000355493422830477
1202	79.6887130737305	-8.19802665710449	-7.14899873733521	-0.00230353930965066	0.0213976856321096	-0.0717838406562805	-0.0026282137259841
1203	80.9874114990234	-7.22400331497192	-7.27886867523193	-3.08191010844894e-05	0.012956153601408	-0.0691864490509033	-0.00392691092565656
1204	79.6887130737305	-8.19802665710449	-7.53860807418823	0.00191722682211548	0.0230210572481155	-0.0419138073921204	-0.00522560812532902
1205	80.9874114990234	-7.54867792129517	-7.6684775352478	-0.00522560812532902	0.0220470335334539	-0.0243813935667276	-0.00230353930965066
1206	77.0913162231445	-7.54867792129517	-7.6684775352478	0.0207483377307653	0.00938473641872406	-0.00165419070981443	-0.000680167751852423
1207	79.0393676757813	-7.87335205078125	-7.4087381362915	0.00418994715437293	-0.00684897974133492	-0.00197886489331722	-0.00847235135734081
1208	78.3900146484375	-7.54867792129517	-7.14899873733521	-0.0104203969240189	-0.0201606266200542	-0.0523033849895	-0.0156151866540313
1209	77.7406692504883	-7.54867792129517	-7.21393346786499	-0.0169138833880424	-0.0149658378213644	-0.0419138073921204	-0.00100484199356288
1210	77.7406692504883	-7.22400331497192	-7.14899873733521	-0.00360223650932312	-0.0113944197073579	0.012956153601408	-0.00165419070981443
1211	80.9874114990234	-8.52270030975342	-7.60354280471802	-0.00132951640989631	0.00841071270406246	0.0239950809627771	-0.0026282137259841
1212	79.6887130737305	-8.52270030975342	-7.27886867523193	-0.0136671401560307	-0.00230353930965066	0.0438002124428749	-0.00587495695799589
1213	81.6367568969727	-9.1720495223999	-7.34380340576172	0.00159255252219737	-0.0165892094373703	0.0496443510055542	0.0022419011220336
1214	81.6367568969727	-8.52270030975342	-7.21393346786499	-0.00457625929266214	-0.0175632312893867	0.0636053457856178	0.00321592413820326
1215	82.2861099243164	-8.52270030975342	-7.14899873733521	-0.0110697457566857	-0.0175632312893867	0.0564625114202499	0.00776136433705688
1216	81.6367568969727	-7.22400331497192	-7.86328220367432	-0.0026282137259841	-0.0191866029053926	0.0623066499829292	0.00191722682211548
1217	81.6367568969727	-7.87335205078125	-7.6684775352478	-0.00619963090866804	-0.00847235135734081	0.0545144639909267	0.00386527273803949
1218	81.6367568969727	-8.19802665710449	-7.86328220367432	0.00483929552137852	0.0126314787194133	0.0441248863935471	0.00841071270406246
1219	80.9874114990234	-7.54867792129517	-7.86328220367432	0.00159255252219737	0.0243197549134493	0.0126314787194133	0.0116574559360743
1220	83.5848083496094	-8.84737491607666	-7.47367286682129	-0.00814767740666866	0.049319677054882	-0.00230353930965066	0.00581331877037883
1221	82.9354553222656	-8.84737491607666	-7.4087381362915	0.00548864435404539	0.0480209775269032	0.0171769186854362	0.00970941036939621
1222	82.2861099243164	-8.19802665710449	-7.79834747314453	0.0022419011220336	0.0252937767654657	-0.00782300252467394	0.00126787810586393
1223	82.2861099243164	-8.19802665710449	-7.53860807418823	0.00548864435404539	0.0223717093467712	-0.0669137313961983	-0.00360223650932312
1224	82.2861099243164	-8.84737491607666	-7.53860807418823	0.000293855206109583	0.0340599827468395	-0.126653805375099	-0.00619963090866804
1225	82.9354553222656	-8.52270030975342	-7.6684775352478	0.00548864435404539	0.0298392176628113	-0.108796715736389	-0.000680167751852423
1226	80.9874114990234	-7.87335205078125	-7.6684775352478	0.00483929552137852	0.0197743140161037	-0.0591215454041958	-0.00197886489331722
1227	80.9874114990234	-7.87335205078125	-7.79834747314453	-3.08191010844894e-05	-0.00457625929266214	-0.0243813935667276	-0.0146411629393697
1228	80.3380584716797	-8.52270030975342	-7.99315214157104	0.00776136433705688	-0.0230826959013939	0.00191722682211548	-0.00749832857400179
1229	80.9874114990234	-7.87335205078125	-7.9282169342041	-3.08191010844894e-05	-0.0305502042174339	0.00386527273803949	-0.0120437685400248
1230	82.2861099243164	-9.1720495223999	-7.73341274261475	0.00678734155371785	-0.0282774847000837	-0.00100484199356288	-0.00619963090866804
1231	83.5848083496094	-9.49672412872314	-7.47367286682129	-0.0026282137259841	-0.0162645354866982	-0.0126931173726916	-0.00457625929266214
1232	81.6367568969727	-8.84737491607666	-7.21393346786499	0.000943203864153475	-0.0201606266200542	-0.00230353930965066	-0.00879702530801296
1233	83.5848083496094	-9.49672412872314	-7.6684775352478	0.0113327819854021	-0.021459324285388	0.0288651939481497	-0.0113944197073579
1234	80.9874114990234	-8.52270030975342	-7.6684775352478	0.00321592413820326	-0.00652430532500148	0.0587352328002453	0.00873538758605719
1235	84.2341537475586	-9.82139778137207	-7.47367286682129	-0.00522560812532902	-0.00652430532500148	0.0720468759536743	-0.00522560812532902
1236	82.2861099243164	-9.49672412872314	-7.21393346786499	-0.00165419070981443	0.00646266713738441	0.0483456552028656	0.0106834331527352
1237	82.2861099243164	-9.1720495223999	-7.47367286682129	-0.000680167751852423	-0.00912170019000769	0.0136055024340749	0.00548864435404539
1238	82.2861099243164	-8.52270030975342	-7.47367286682129	-0.00425158534198999	0.0100340843200684	-0.0126931173726916	0.000618529506027699
1239	82.9354553222656	-9.82139778137207	-7.4087381362915	-0.000355493422830477	0.0106834331527352	0.0162028968334198	0.00386527273803949
1240	82.2861099243164	-9.82139778137207	-7.4087381362915	-0.00912170019000769	0.01100810803473	0.0191249661147594	0.0158782228827477
1241	81.6367568969727	-8.84737491607666	-7.53860807418823	0.000293855206109583	0.00938473641872406	-0.0026282137259841	0.00321592413820326
1242	80.9874114990234	-9.1720495223999	-7.60354280471802	-0.000680167751852423	0.000293855206109583	-0.0354203209280968	0.00808603875339031
1243	84.2341537475586	-10.4707469940186	-7.27886867523193	0.00711201597005129	0.00159255252219737	-0.0363943427801132	-0.000680167751852423
1244	80.9874114990234	-9.1720495223999	-6.82432460784912	0.00126787810586393	0.00548864435404539	-0.00295288790948689	0.00418994715437293
1245	82.9354553222656	-10.7954206466675	-7.34380340576172	-0.00782300252467394	0.00321592413820326	-0.0393164120614529	-0.00165419070981443
1246	81.6367568969727	-10.7954206466675	-7.47367286682129	0.00159255252219737	0.0100340843200684	-0.0880175605416298	-0.00327756232582033
1247	80.3380584716797	-10.4707469940186	-7.6684775352478	0.00613799272105098	0.000618529506027699	-0.0652903541922569	-0.00652430532500148
1248	79.0393676757813	-9.49672412872314	-7.08406400680542	0.00126787810586393	-0.0159398596733809	0.0022419011220336	-0.0113944197073579
1249	81.6367568969727	-9.49672412872314	-6.69445466995239	0.00711201597005129	-0.0243813935667276	0.0243197549134493	-0.00327756232582033
1250	82.2861099243164	-10.4707469940186	-7.14899873733521	-0.00457625929266214	0.00321592413820326	0.013930176384747	-0.00684897974133492
1251	82.2861099243164	-9.82139778137207	-7.34380340576172	0.00711201597005129	-0.00522560812532902	0.00873538758605719	0.00581331877037883
1252	80.9874114990234	-8.52270030975342	-7.79834747314453	0.0022419011220336	-0.00197886489331722	0.00516396993771195	-0.00457625929266214
1253	80.3380584716797	-8.52270030975342	-7.34380340576172	-0.00652430532500148	0.0022419011220336	0.0126314787194133	-0.000355493422830477
1254	80.3380584716797	-8.19802665710449	-7.01912927627563	0.00159255252219737	0.0145795252174139	0.025618452578783	-0.00100484199356288
1255	80.9874114990234	-7.87335205078125	-7.14899873733521	-0.00327756232582033	0.0213976856321096	0.0152288740500808	0.00873538758605719
1256	82.9354553222656	-8.84737491607666	-7.34380340576172	-0.00360223650932312	0.0181509424000978	0.00776136433705688	0.00613799272105098
1257	82.2861099243164	-9.1720495223999	-7.47367286682129	0.00289124972186983	0.0249691028147936	0.00841071270406246	0.00386527273803949
1258	82.2861099243164	-8.84737491607666	-7.73341274261475	0.00354059832170606	0.0239950809627771	-0.00555028254166245	0.0022419011220336
1259	81.6367568969727	-8.84737491607666	-7.53860807418823	0.00126787810586393	0.0217223595827818	-0.0292515084147453	0.0145795252174139
1260	81.6367568969727	-7.87335205078125	-7.73341274261475	0.00159255252219737	0.0226963832974434	0.00841071270406246	0.00548864435404539
1261	79.0393676757813	-8.19802665710449	-7.53860807418823	-0.00360223650932312	-0.0191866029053926	0.0252937767654657	0.00841071270406246
1262	81.6367568969727	-9.1720495223999	-7.47367286682129	0.00191722682211548	-0.0279528107494116	0.0171769186854362	0.00321592413820326
1263	77.0913162231445	-8.52270030975342	-7.79834747314453	-0.000355493422830477	-0.0373683646321297	0.0486703291535378	-0.00457625929266214
1264	78.3900146484375	-7.87335205078125	-7.86328220367432	-0.000355493422830477	-0.0383423902094364	0.0347093306481838	-0.00327756232582033
1265	78.3900146484375	-6.89932918548584	-7.34380340576172	-0.0110697457566857	-0.0406151078641415	-0.00132951640989631	-0.00360223650932312
1266	80.9874114990234	-8.19802665710449	-7.21393346786499	-0.00814767740666866	-0.0357449948787689	-0.0302255302667618	0.000618529506027699
1267	79.6887130737305	-7.87335205078125	-7.14899873733521	-0.00847235135734081	-0.0230826959013939	-0.0311995539814234	-0.00652430532500148
1268	79.6887130737305	-8.52270030975342	-7.60354280471802	0.0022419011220336	0.00256657530553639	-0.028926832601428	-0.00749832857400179
1269	80.3380584716797	-8.19802665710449	-7.47367286682129	-0.00132951640989631	0.0249691028147936	-0.055874802172184	-0.00457625929266214
1270	80.9874114990234	-8.84737491607666	-7.60354280471802	-0.00684897974133492	0.0249691028147936	-0.0435371771454811	-0.00230353930965066
1271	80.3380584716797	-7.54867792129517	-7.34380340576172	-0.00652430532500148	0.0252937767654657	-0.0591215454041958	-0.00619963090866804
1272	79.6887130737305	-6.89932918548584	-7.4087381362915	-0.00587495695799589	0.0350340083241463	-0.0834721177816391	-0.00652430532500148
1273	80.3380584716797	-7.22400331497192	-7.4087381362915	-0.00100484199356288	0.031137915328145	-0.0756799355149269	-0.00522560812532902
1274	81.6367568969727	-8.52270030975342	-6.95419406890869	-0.00197886489331722	0.0262678004801273	-0.0461345724761486	-0.00132951640989631
1275	80.3380584716797	-7.54867792129517	-7.86328220367432	0.00126787810586393	0.0178262684494257	-0.0273034609854221	0.00873538758605719
1276	79.6887130737305	-7.54867792129517	-7.60354280471802	0.000943203864153475	0.0149041991680861	-0.028926832601428	0.00256657530553639
1277	80.9874114990234	-7.87335205078125	-7.34380340576172	0.00289124972186983	0.0142548503354192	-0.0165892094373703	0.00289124972186983
1278	80.3380584716797	-7.54867792129517	-7.14899873733521	0.01100810803473	0.0191249661147594	-0.021459324285388	0.00256657530553639
1279	80.9874114990234	-7.22400331497192	-7.60354280471802	0.0022419011220336	0.0191249661147594	0.00451462110504508	0.00191722682211548
1280	79.6887130737305	-6.89932918548584	-7.99315214157104	0.000618529506027699	0.00256657530553639	0.0246444288641214	0.00126787810586393
1281	82.2861099243164	-8.19802665710449	-7.53860807418823	-0.00100484199356288	0.000618529506027699	0.0288651939481497	0.00451462110504508
1282	82.2861099243164	-7.87335205078125	-7.53860807418823	0.000293855206109583	-0.00587495695799589	0.0155535480007529	0.00581331877037883
1283	80.9874114990234	-7.22400331497192	-7.73341274261475	0.0022419011220336	-0.0133424662053585	0.0473716296255589	-0.00392691092565656
1284	81.6367568969727	-8.19802665710449	-7.6684775352478	-0.00197886489331722	-0.043212503194809	0.0928260311484337	-0.00230353930965066
1285	80.3380584716797	-7.22400331497192	-8.18795680999756	-0.00490093370899558	-0.0383423902094364	0.0996441915631294	-0.00977104809135199
1286	81.6367568969727	-7.87335205078125	-7.9282169342041	-0.00392691092565656	-0.0487319678068161	0.102890938520432	-0.00490093370899558
1287	82.2861099243164	-8.19802665710449	-7.73341274261475	0.000618529506027699	-0.0542514286935329	0.0954234302043915	-0.00230353930965066
1288	81.6367568969727	-7.87335205078125	-7.79834747314453	-0.00230353930965066	-0.0373683646321297	0.0710728541016579	-0.00912170019000769
1289	81.6367568969727	-8.52270030975342	-7.60354280471802	0.000943203864153475	-0.0243813935667276	0.0175015944987535	-0.0136671401560307
1290	81.6367568969727	-8.19802665710449	-7.21393346786499	0.00418994715437293	-0.0198359526693821	-0.0363943427801132	-0.0026282137259841
1291	80.3380584716797	-7.22400331497192	-7.6684775352478	-0.00197886489331722	-0.00652430532500148	-0.0399657599627972	-0.00587495695799589
1292	82.9354553222656	-8.19802665710449	-7.6684775352478	-0.00197886489331722	-0.0185372550040483	-0.0337969474494457	-0.00197886489331722
1293	82.2861099243164	-7.54867792129517	-7.60354280471802	0.00159255252219737	-0.00100484199356288	-0.0451605506241322	-0.00684897974133492
1294	82.2861099243164	-8.19802665710449	-7.34380340576172	0.000618529506027699	0.0126314787194133	-0.0539267547428608	0.00451462110504508
1295	81.6367568969727	-7.87335205078125	-7.53860807418823	-0.00392691092565656	0.0275664981454611	-0.0717838406562805	0.00873538758605719
1296	80.9874114990234	-7.22400331497192	-7.27886867523193	-0.00100484199356288	0.0314625911414623	-0.0659397020936012	0.00970941036939621
1297	80.3380584716797	-7.54867792129517	-7.47367286682129	0.00581331877037883	0.0259431265294552	-0.0487319678068161	0.00321592413820326
1298	80.9874114990234	-6.89932918548584	-7.6684775352478	-0.00100484199356288	0.0356833562254906	-0.0201606266200542	0.00354059832170606
1299	80.3380584716797	-7.22400331497192	-7.73341274261475	-0.00912170019000769	0.0265924744307995	0.00321592413820326	-0.00165419070981443
1300	83.5848083496094	-8.84737491607666	-7.47367286682129	0.00451462110504508	0.01847561635077	0.0262678004801273	0.012956153601408
1301	80.3380584716797	-9.1720495223999	-7.27886867523193	-0.00490093370899558	0.013930176384747	0.0269171483814716	0.00906006153672934
1302	81.6367568969727	-7.87335205078125	-7.21393346786499	0.00483929552137852	0.0230210572481155	0.00906006153672934	-0.00100484199356288
1303	80.9874114990234	-7.87335205078125	-7.73341274261475	0.00191722682211548	0.0200989879667759	0.0220470335334539	0.00321592413820326
1304	82.2861099243164	-9.49672412872314	-7.47367286682129	0.00711201597005129	0.0220470335334539	0.0142548503354192	0.000293855206109583
1305	82.2861099243164	-8.19802665710449	-7.79834747314453	-0.00197886489331722	0.01847561635077	0.0197743140161037	-0.00392691092565656
1306	80.9874114990234	-8.52270030975342	-7.01912927627563	0.00646266713738441	0.0175015944987535	0.00386527273803949	-0.00392691092565656
1307	80.3380584716797	-8.52270030975342	-7.21393346786499	0.00191722682211548	0.0158782228827477	0.0470469556748867	-0.0117190945893526
1308	80.9874114990234	-9.49672412872314	-7.01912927627563	0.000618529506027699	-0.0253554154187441	0.0285405199974775	-0.00912170019000769
1309	80.3380584716797	-9.49672412872314	-7.53860807418823	-0.00197886489331722	-0.0311995539814234	0.0171769186854362	-0.00522560812532902
1310	80.3380584716797	-8.52270030975342	-7.6684775352478	-3.08191010844894e-05	-0.0318489037454128	-0.0227580219507217	-0.00197886489331722
1311	80.3380584716797	-8.19802665710449	-7.53860807418823	-0.00360223650932312	-0.0247060675173998	-0.0451605506241322	-0.00684897974133492
1312	81.6367568969727	-9.49672412872314	-7.4087381362915	-0.00425158534198999	-0.023407369852066	-0.0734072178602219	-0.00230353930965066
1313	80.9874114990234	-8.84737491607666	-7.01912927627563	-0.00100484199356288	-0.00977104809135199	-0.0646410062909126	-0.00165419070981443
1314	80.9874114990234	-7.54867792129517	-7.34380340576172	0.000943203864153475	-0.00132951640989631	-0.0419138073921204	0.00646266713738441
1315	81.6367568969727	-8.52270030975342	-7.60354280471802	-3.08191010844894e-05	-0.0110697457566857	-0.0100957229733467	0.0132808275520802
1316	81.6367568969727	-9.1720495223999	-7.34380340576172	-0.00490093370899558	0.0152288740500808	0.000618529506027699	0.00516396993771195
1317	82.2861099243164	-8.52270030975342	-7.4087381362915	-0.0026282137259841	0.0178262684494257	0.0382807515561581	0.00159255252219737
1318	81.6367568969727	-8.52270030975342	-7.27886867523193	-3.08191010844894e-05	0.00873538758605719	0.0704235062003136	0.0022419011220336
1319	82.9354553222656	-8.84737491607666	-7.21393346786499	0.00776136433705688	0.0132808275520802	0.0515923984348774	-0.00457625929266214
1320	79.0393676757813	-7.22400331497192	-7.4087381362915	0.00321592413820326	0.00646266713738441	0.0230210572481155	0.0116574559360743
1321	80.3380584716797	-7.87335205078125	-7.73341274261475	-0.000355493422830477	0.00646266713738441	-0.0146411629393697	0.000618529506027699
1322	80.3380584716797	-8.19802665710449	-7.53860807418823	0.0022419011220336	0.0149041991680861	-0.0149658378213644	-0.00165419070981443
1323	81.6367568969727	-8.84737491607666	-7.34380340576172	-0.00100484199356288	0.01100810803473	-0.0448358729481697	0.000293855206109583
1324	78.3900146484375	-7.87335205078125	-7.47367286682129	0.00256657530553639	0.0152288740500808	-0.0461345724761486	-0.0100957229733467
1325	80.3380584716797	-9.1720495223999	-7.21393346786499	0.0145795252174139	0.0126314787194133	-0.0136671401560307	-0.0100957229733467
1326	77.7406692504883	-7.54867792129517	-7.4087381362915	-0.0169138833880424	0.00613799272105098	-0.0302255302667618	-0.00522560812532902
1327	78.3900146484375	-8.19802665710449	-7.6684775352478	0.00548864435404539	-0.00652430532500148	-0.0360696688294411	-0.00652430532500148
1328	77.0913162231445	-7.22400331497192	-7.6684775352478	-0.00944637414067984	-0.00814767740666866	-0.0402904339134693	-0.0104203969240189
1329	77.7406692504883	-7.87335205078125	-7.47367286682129	-0.00165419070981443	-0.00132951640989631	-0.0308748781681061	-0.00392691092565656
1330	77.7406692504883	-7.54867792129517	-7.6684775352478	-0.0107450718060136	-0.00587495695799589	0.000293855206109583	-0.0100957229733467
1331	79.0393676757813	-8.84737491607666	-7.08406400680542	-0.00782300252467394	-0.00295288790948689	0.0243197549134493	-0.000355493422830477
1332	80.3380584716797	-8.52270030975342	-6.56458520889282	-0.00912170019000769	-0.0146411629393697	0.0243197549134493	-0.00652430532500148
1333	79.0393676757813	-8.52270030975342	-7.4087381362915	-0.00879702530801296	-0.00457625929266214	0.0217223595827818	-0.00165419070981443
1334	79.0393676757813	-8.19802665710449	-7.79834747314453	-0.00879702530801296	0.00256657530553639	0.031137915328145	-0.00652430532500148
1335	79.6887130737305	-8.19802665710449	-7.60354280471802	-0.0026282137259841	0.0126314787194133	0.0447742342948914	0.00906006153672934
1336	81.6367568969727	-9.49672412872314	-6.69445466995239	-0.00230353930965066	0.0181509424000978	0.0321119390428066	0.0116574559360743
1337	82.9354553222656	-9.1720495223999	-7.01912927627563	-0.00197886489331722	0.00906006153672934	0.0106834331527352	0.00321592413820326
1338	82.9354553222656	-8.84737491607666	-7.27886867523193	0.00354059832170606	0.0181509424000978	0.0327612869441509	0.0022419011220336
1339	80.9874114990234	-8.52270030975342	-7.60354280471802	0.000293855206109583	0.0249691028147936	0.0282158460468054	0.00613799272105098
1340	80.9874114990234	-8.19802665710449	-7.73341274261475	-0.00327756232582033	0.011982130818069	0.0269171483814716	0.0106834331527352
1341	82.2861099243164	-9.1720495223999	-7.73341274261475	-0.00457625929266214	-0.0198359526693821	0.0321119390428066	0.00938473641872406
1342	82.2861099243164	-9.49672412872314	-7.14899873733521	0.00289124972186983	-0.0240567177534103	0.0197743140161037	0.00873538758605719
1343	81.6367568969727	-8.84737491607666	-7.47367286682129	0.000293855206109583	-0.0175632312893867	-0.0162645354866982	-0.0026282137259841
1344	80.3380584716797	-8.52270030975342	-7.6684775352478	0.000943203864153475	-0.0149658378213644	-0.0886669084429741	0.00646266713738441
1345	81.6367568969727	-9.1720495223999	-7.6684775352478	0.00711201597005129	0.00711201597005129	-0.126653805375099	-0.00814767740666866
1346	81.6367568969727	-9.49672412872314	-7.60354280471802	0.000293855206109583	-0.00392691092565656	-0.0786020010709763	0.000618529506027699
1347	80.3380584716797	-8.19802665710449	-7.9282169342041	0.00483929552137852	-0.0146411629393697	-0.0308748781681061	-0.00749832857400179
1348	80.3380584716797	-8.84737491607666	-7.73341274261475	-0.000680167751852423	-0.0026282137259841	-0.0299008563160896	-0.00879702530801296
1349	80.3380584716797	-8.19802665710449	-7.53860807418823	-0.00197886489331722	-0.00295288790948689	-0.0104203969240189	-0.0110697457566857
1350	82.9354553222656	-8.19802665710449	-7.9282169342041	-0.00230353930965066	-0.00425158534198999	0.0379560738801956	-3.08191010844894e-05
1351	82.2861099243164	-9.82139778137207	-7.79834747314453	-0.00587495695799589	-0.00165419070981443	0.0580858811736107	0.00159255252219737
1352	80.3380584716797	-8.52270030975342	-7.9282169342041	0.00191722682211548	-0.0136671401560307	0.0642546936869621	-0.00457625929266214
1353	80.3380584716797	-8.52270030975342	-7.79834747314453	0.00256657530553639	-0.0146411629393697	0.0827611312270164	-0.00879702530801296
1354	81.6367568969727	-9.1720495223999	-7.47367286682129	0.000618529506027699	-0.0133424662053585	0.0879559218883514	0.0145795252174139
1355	80.3380584716797	-8.52270030975342	-7.34380340576172	0.000943203864153475	-0.0175632312893867	0.0707481801509857	0.0155535480007529
1356	79.6887130737305	-8.19802665710449	-7.73341274261475	-0.00652430532500148	-0.00327756232582033	0.0246444288641214	0.00581331877037883
1357	80.9874114990234	-8.19802665710449	-7.6684775352478	0.012956153601408	0.00191722682211548	-0.0311995539814234	0.00451462110504508
1358	80.9874114990234	-8.52270030975342	-7.6684775352478	0.00354059832170606	0.0152288740500808	-0.0117190945893526	0.000943203864153475
1359	82.2861099243164	-8.52270030975342	-7.47367286682129	0.00289124972186983	0.0327612869441509	0.00581331877037883	0.00451462110504508
1360	81.6367568969727	-8.19802665710449	-7.6684775352478	0.00516396993771195	0.0220470335334539	0.025618452578783	0.00906006153672934
1361	82.9354553222656	-9.82139778137207	-7.08406400680542	-0.0110697457566857	0.0162028968334198	0.0405534692108631	0.00873538758605719
1362	82.2861099243164	-9.1720495223999	-7.53860807418823	-0.00814767740666866	0.00841071270406246	-0.0143164889886975	-0.00782300252467394
1363	82.9354553222656	-9.82139778137207	-7.53860807418823	-0.0110697457566857	0.0191249661147594	-0.0698357969522476	-0.00847235135734081
1364	80.9874114990234	-8.19802665710449	-7.79834747314453	-0.00425158534198999	0.0236704051494598	-0.0510046854615211	-0.00879702530801296
1365	80.9874114990234	-10.1460723876953	-7.21393346786499	-0.000355493422830477	0.012956153601408	-0.00782300252467394	-0.00295288790948689
1366	82.9354553222656	-10.1460723876953	-7.14899873733521	-0.0026282137259841	0.00613799272105098	-0.0130177913233638	-0.00652430532500148
1367	80.3380584716797	-9.1720495223999	-7.4087381362915	0.00159255252219737	-0.0110697457566857	-0.0441865250468254	-0.00490093370899558
1368	80.9874114990234	-9.49672412872314	-7.73341274261475	0.00776136433705688	-0.0308748781681061	-0.0587968714535236	-0.0100957229733467
1369	80.3380584716797	-9.49672412872314	-7.53860807418823	0.000943203864153475	-0.0286021586507559	-0.0458098985254765	-0.0026282137259841
1370	80.9874114990234	-9.82139778137207	-7.60354280471802	0.00451462110504508	-0.0260047651827335	-0.0315242260694504	-0.00132951640989631
1371	82.2861099243164	-10.4707469940186	-7.21393346786499	0.00386527273803949	-0.0337969474494457	0.00776136433705688	-0.000680167751852423
1372	80.3380584716797	-9.49672412872314	-7.08406400680542	0.00776136433705688	-0.0302255302667618	0.00159255252219737	-0.00100484199356288
1373	80.9874114990234	-9.82139778137207	-7.47367286682129	0.00613799272105098	-0.0354203209280968	0.0113327819854021	-0.000680167751852423
1374	82.9354553222656	-10.4707469940186	-7.53860807418823	0.000618529506027699	-0.0221086721867323	0.012956153601408	0.0126314787194133
1375	80.3380584716797	-8.84737491607666	-7.73341274261475	0.000943203864153475	-0.0276281367987394	0.0191249661147594	0.0126314787194133
1376	81.6367568969727	-8.84737491607666	-7.53860807418823	-0.00522560812532902	-0.0175632312893867	0.0213976856321096	0.0126314787194133
1377	80.9874114990234	-8.52270030975342	-7.79834747314453	0.00126787810586393	-0.023407369852066	0.00289124972186983	0.00483929552137852
1378	81.6367568969727	-8.19802665710449	-7.27886867523193	0.00516396993771195	0.00970941036939621	-0.0334722734987736	0.00321592413820326
1379	80.3380584716797	-7.54867792129517	-7.6684775352478	-0.00717365415766835	0.0220470335334539	-0.0565241500735283	0.00516396993771195
1380	82.9354553222656	-8.84737491607666	-7.4087381362915	0.00256657530553639	0.0217223595827818	-0.0276281367987394	0.0106834331527352
1381	80.3380584716797	-7.54867792129517	-7.6684775352478	-0.00717365415766835	0.0106834331527352	0.0298392176628113	-0.000355493422830477
1382	82.2861099243164	-8.52270030975342	-7.53860807418823	0.00516396993771195	0.0103587592020631	0.0272418223321438	-0.00490093370899558
1383	80.3380584716797	-8.52270030975342	-7.27886867523193	0.0175015944987535	0.0330859608948231	0.0308132413774729	-0.00652430532500148
1384	81.6367568969727	-7.54867792129517	-7.47367286682129	0.0285405199974775	0.0636053457856178	0.0162028968334198	-0.00555028254166245
1385	80.3380584716797	-7.22400331497192	-7.60354280471802	-0.00457625929266214	0.047696303576231	0.0171769186854362	-0.00230353930965066
1386	80.9874114990234	-8.84737491607666	-7.34380340576172	0.000618529506027699	0.0158782228827477	0.0522417463362217	-0.00327756232582033
1387	80.3380584716797	-8.52270030975342	-7.6684775352478	0.00483929552137852	0.00159255252219737	0.0506183728575706	-0.00587495695799589
1388	79.6887130737305	-8.19802665710449	-7.53860807418823	-0.00100484199356288	-0.0224333461374044	0.052891094237566	-0.00944637414067984
1389	79.6887130737305	-7.54867792129517	-7.73341274261475	-0.0113944197073579	-0.00684897974133492	0.0395794473588467	-0.00717365415766835
1390	79.0393676757813	-8.84737491607666	-7.21393346786499	-0.00977104809135199	0.000943203864153475	0.0220470335334539	0.00126787810586393
1391	79.6887130737305	-8.84737491607666	-7.27886867523193	-0.0172385573387146	0.00256657530553639	-0.0136671401560307	-0.00230353930965066
1392	78.3900146484375	-7.87335205078125	-7.73341274261475	-0.0149658378213644	0.00418994715437293	-0.0308748781681061	0.00646266713738441
1393	78.3900146484375	-7.54867792129517	-7.6684775352478	-0.0130177913233638	0.0178262684494257	-0.0438618510961533	-3.08191010844894e-05
1394	79.6887130737305	-8.52270030975342	-7.53860807418823	-0.0198359526693821	0.0272418223321438	-0.0753552615642548	0.00613799272105098
1395	80.9874114990234	-8.19802665710449	-7.73341274261475	-0.0136671401560307	0.0334106348454952	-0.0984071344137192	0.00906006153672934
1396	79.0393676757813	-7.22400331497192	-7.47367286682129	-0.0143164889886975	0.0298392176628113	-0.0782773271203041	0.00548864435404539
1397	79.6887130737305	-6.89932918548584	-7.9282169342041	-0.000355493422830477	0.0210730116814375	-0.068537101149559	0.00613799272105098
1398	80.3380584716797	-6.89932918548584	-7.99315214157104	-0.00230353930965066	0.011982130818069	-0.0149658378213644	-0.000680167751852423
1399	82.2861099243164	-8.19802665710449	-7.86328220367432	-0.00555028254166245	-0.00684897974133492	0.031137915328145	0.00418994715437293
1400	80.9874114990234	-8.19802665710449	-7.6684775352478	-3.08191010844894e-05	-0.0389917381107807	0.0567871853709221	0.0136055024340749
1401	80.9874114990234	-7.54867792129517	-7.60354280471802	-0.000680167751852423	-0.0487319678068161	0.0545144639909267	0.00354059832170606
1402	79.6887130737305	-7.22400331497192	-7.34380340576172	0.00451462110504508	-0.0565241500735283	0.0509430468082428	0.00581331877037883
1403	80.9874114990234	-7.54867792129517	-7.60354280471802	0.00711201597005129	-0.0516540370881557	0.0584105588495731	-0.00132951640989631
1404	80.9874114990234	-7.87335205078125	-7.60354280471802	-0.00100484199356288	-0.0376930385828018	0.0723715499043465	-0.00717365415766835
1405	80.3380584716797	-7.22400331497192	-7.9282169342041	0.00516396993771195	-0.00944637414067984	0.0486703291535378	0.000943203864153475
1406	82.2861099243164	-8.52270030975342	-7.47367286682129	-0.00782300252467394	0.0145795252174139	0.0194496400654316	-0.0136671401560307
1407	81.6367568969727	-8.52270030975342	-7.4087381362915	0.000618529506027699	0.0132808275520802	0.00256657530553639	-0.0126931173726916
1408	80.3380584716797	-7.87335205078125	-6.95419406890869	0.00386527273803949	0.00776136433705688	0.00711201597005129	-0.0143164889886975
1409	80.3380584716797	-7.54867792129517	-7.34380340576172	-0.00230353930965066	0.0278911720961332	-0.0406151078641415	-0.00490093370899558
1410	80.3380584716797	-7.87335205078125	-7.53860807418823	0.00386527273803949	0.0282158460468054	-0.0617189407348633	0.000943203864153475
1411	82.2861099243164	-8.84737491607666	-7.27886867523193	0.0022419011220336	0.0373067259788513	-0.110095411539078	0.000293855206109583
1412	82.2861099243164	-9.1720495223999	-7.01912927627563	0.00516396993771195	0.0304885655641556	-0.113017484545708	-0.00327756232582033
1413	79.6887130737305	-7.87335205078125	-6.95419406890869	0.00678734155371785	0.0194496400654316	-0.0824980959296227	-0.00360223650932312
1414	81.6367568969727	-7.54867792129517	-7.21393346786499	0.000943203864153475	0.0142548503354192	-0.0526280589401722	0.0022419011220336
1415	82.2861099243164	-9.1720495223999	-7.73341274261475	-0.00165419070981443	0.00613799272105098	-0.0169138833880424	0.00873538758605719
1416	83.5848083496094	-8.84737491607666	-7.60354280471802	0.00126787810586393	-0.00132951640989631	0.00354059832170606	0.00159255252219737
1417	82.2861099243164	-8.84737491607666	-7.53860807418823	0.00613799272105098	0.00548864435404539	0.01847561635077	0.00548864435404539
1418	82.9354553222656	-8.52270030975342	-7.27886867523193	0.00548864435404539	-0.00457625929266214	-0.00847235135734081	0.00159255252219737
1419	80.9874114990234	-7.87335205078125	-7.14899873733521	0.00516396993771195	0.00581331877037883	-3.08191010844894e-05	0.00613799272105098
1420	82.2861099243164	-7.87335205078125	-7.86328220367432	0.0022419011220336	-0.000680167751852423	0.0272418223321438	0.00873538758605719
1421	82.2861099243164	-8.52270030975342	-7.79834747314453	-3.08191010844894e-05	-0.00457625929266214	0.0298392176628113	0.00451462110504508
1422	82.9354553222656	-8.84737491607666	-7.60354280471802	-0.000680167751852423	0.00516396993771195	0.0600339286029339	0.00678734155371785
1423	80.9874114990234	-7.54867792129517	-7.99315214157104	0.0116574559360743	0.00646266713738441	0.036657378077507	-0.0100957229733467
1424	82.9354553222656	-8.52270030975342	-7.53860807418823	0.00451462110504508	-0.000680167751852423	0.0541897900402546	-0.00652430532500148
1425	80.9874114990234	-7.87335205078125	-7.53860807418823	0.00646266713738441	-0.00619963090866804	0.0431508645415306	-0.00457625929266214
1426	80.9874114990234	-8.19802665710449	-7.79834747314453	0.00159255252219737	-0.0195112787187099	0.011982130818069	-0.0107450718060136
1427	82.2861099243164	-9.1720495223999	-7.47367286682129	0.0191249661147594	-0.0211346503347158	0.0145795252174139	-0.00522560812532902
1428	82.2861099243164	-9.82139778137207	-7.4087381362915	0.00873538758605719	-0.0282774847000837	-0.000355493422830477	-0.0104203969240189
1429	82.2861099243164	-9.49672412872314	-7.34380340576172	0.000618529506027699	-0.0159398596733809	-0.0600955672562122	-0.00457625929266214
1430	80.9874114990234	-9.1720495223999	-7.6684775352478	0.00581331877037883	-0.00717365415766835	-0.0990564897656441	0.00126787810586393
1431	80.9874114990234	-8.84737491607666	-7.60354280471802	-0.00360223650932312	-0.00522560812532902	-0.0984071344137192	-0.00749832857400179
1432	81.6367568969727	-10.4707469940186	-7.34380340576172	0.00191722682211548	-0.00814767740666866	-0.0393164120614529	-0.00912170019000769
1433	80.9874114990234	-9.49672412872314	-7.86328220367432	-0.00100484199356288	-0.00555028254166245	-0.0191866029053926	-0.00295288790948689
1434	82.2861099243164	-10.1460723876953	-7.4087381362915	-0.0026282137259841	0.00808603875339031	-0.00879702530801296	0.00711201597005129
1435	81.6367568969727	-8.52270030975342	-7.53860807418823	-0.00457625929266214	0.0233457311987877	-0.00132951640989631	0.00938473641872406
1436	79.6887130737305	-8.52270030975342	-7.4087381362915	-0.00814767740666866	0.0226963832974434	0.00776136433705688	0.0116574559360743
1437	82.2861099243164	-8.52270030975342	-6.95419406890869	-0.00717365415766835	0.012956153601408	0.00613799272105098	0.00678734155371785
1438	79.6887130737305	-9.49672412872314	-7.47367286682129	-0.0026282137259841	0.0301638916134834	0.0152288740500808	0.00970941036939621
1439	82.2861099243164	-8.52270030975342	-7.73341274261475	0.000943203864153475	0.0113327819854021	0.0210730116814375	0.00451462110504508
1440	80.9874114990234	-7.54867792129517	-7.79834747314453	-0.00619963090866804	0.0142548503354192	0.0239950809627771	0.00743668992072344
1441	82.9354553222656	-8.84737491607666	-7.53860807418823	-0.00782300252467394	0.00418994715437293	0.0386054255068302	0.00776136433705688
1442	81.6367568969727	-8.19802665710449	-7.21393346786499	-0.00879702530801296	-0.00457625929266214	0.0233457311987877	-0.000680167751852423
1443	82.2861099243164	-8.84737491607666	-7.27886867523193	-0.000355493422830477	-0.0182125810533762	-0.00295288790948689	0.000618529506027699
1444	82.2861099243164	-9.1720495223999	-7.53860807418823	-0.00522560812532902	-0.00555028254166245	-0.00847235135734081	-0.00587495695799589
1445	80.3380584716797	-9.49672412872314	-7.6684775352478	-0.00749832857400179	-0.00165419070981443	-0.0162645354866982	0.00289124972186983
1446	78.3900146484375	-8.19802665710449	-7.73341274261475	-0.00912170019000769	-0.00490093370899558	-0.0104203969240189	-0.00165419070981443
1447	78.3900146484375	-8.19802665710449	-7.4087381362915	-0.00490093370899558	-0.00100484199356288	-0.00555028254166245	-0.00392691092565656
1448	78.3900146484375	-8.19802665710449	-7.6684775352478	-0.000680167751852423	0.00159255252219737	0.00970941036939621	-0.0107450718060136
1449	77.7406692504883	-7.87335205078125	-7.53860807418823	0.00159255252219737	-0.017887907102704	0.0200989879667759	-0.00132951640989631
1450	77.7406692504883	-8.19802665710449	-7.99315214157104	-0.00457625929266214	-0.00749832857400179	0.0327612869441509	-0.00360223650932312
1451	79.6887130737305	-9.49672412872314	-7.6684775352478	-0.00555028254166245	-0.00652430532500148	0.0379560738801956	-0.00587495695799589
1452	79.0393676757813	-9.1720495223999	-7.60354280471802	0.00126787810586393	0.00191722682211548	0.0428261905908585	0.00159255252219737
1453	80.3380584716797	-9.49672412872314	-7.6684775352478	0.00191722682211548	0.000293855206109583	0.0415274947881699	0.000618529506027699
1454	80.3380584716797	-8.84737491607666	-7.27886867523193	-0.00782300252467394	-3.08191010844894e-05	0.0483456552028656	0.00418994715437293
1455	80.9874114990234	-8.84737491607666	-7.08406400680542	-0.00197886489331722	0.00516396993771195	0.00808603875339031	0.0126314787194133
1456	81.6367568969727	-8.19802665710449	-7.73341274261475	-0.00912170019000769	0.00354059832170606	-0.00912170019000769	0.00970941036939621
1457	79.6887130737305	-7.54867792129517	-8.12302207946777	-0.00327756232582033	0.00483929552137852	0.0181509424000978	0.00938473641872406
1458	80.9874114990234	-8.19802665710449	-7.6684775352478	0.00126787810586393	0.0165275707840919	0.00678734155371785	0.00289124972186983
1459	80.3380584716797	-7.54867792129517	-7.53860807418823	0.000943203864153475	0.0197743140161037	0.00159255252219737	-0.00100484199356288
1460	80.9874114990234	-8.84737491607666	-7.14899873733521	-0.00490093370899558	0.01100810803473	0.00808603875339031	0.00678734155371785
1461	82.2861099243164	-8.52270030975342	-7.34380340576172	-0.00327756232582033	0.00938473641872406	0.0265924744307995	0.00191722682211548
1462	80.3380584716797	-7.54867792129517	-7.60354280471802	-0.00490093370899558	0.0188002903014421	-0.00132951640989631	0.00159255252219737
1463	82.9354553222656	-8.84737491607666	-7.53860807418823	0.00159255252219737	0.0171769186854362	-0.0691864490509033	-0.00619963090866804
1464	80.9874114990234	-8.19802665710449	-6.82432460784912	-0.0100957229733467	0.0162028968334198	-0.073731891810894	-0.00587495695799589
1465	82.9354553222656	-8.84737491607666	-7.27886867523193	0.00126787810586393	0.025618452578783	-0.0938616991043091	-0.00360223650932312
1466	82.9354553222656	-7.87335205078125	-7.6684775352478	-0.00587495695799589	0.0155535480007529	-0.138991430401802	-0.000355493422830477
1467	80.9874114990234	-7.87335205078125	-7.86328220367432	-0.00587495695799589	-0.0230826959013939	-0.0714591667056084	-0.00295288790948689
1468	80.9874114990234	-7.87335205078125	-7.86328220367432	0.00451462110504508	-0.0324982516467571	-0.0113944197073579	-0.00912170019000769
1469	80.9874114990234	-7.54867792129517	-7.86328220367432	-0.00132951640989631	-0.0253554154187441	0.000943203864153475	-0.0110697457566857
1470	79.6887130737305	-7.87335205078125	-8.05808639526367	-3.08191010844894e-05	-0.00814767740666866	0.012956153601408	0.00159255252219737
1471	82.2861099243164	-8.84737491607666	-7.86328220367432	-0.00132951640989631	-0.0133424662053585	0.00970941036939621	-0.00392691092565656
1472	80.3380584716797	-7.87335205078125	-7.6684775352478	0.00516396993771195	-0.0253554154187441	0.00451462110504508	-0.00490093370899558
1473	83.5848083496094	-8.84737491607666	-7.53860807418823	0.00191722682211548	0.00289124972186983	0.000618529506027699	-0.00100484199356288
1474	80.3380584716797	-7.54867792129517	-8.25289154052734	-3.08191010844894e-05	0.00159255252219737	0.00873538758605719	0.00483929552137852
1475	82.9354553222656	-8.84737491607666	-7.73341274261475	0.00906006153672934	0.0165275707840919	-0.00490093370899558	0.00548864435404539
1476	80.9874114990234	-8.19802665710449	-7.79834747314453	-0.00295288790948689	0.01847561635077	-3.08191010844894e-05	0.00548864435404539
1477	82.2861099243164	-8.52270030975342	-7.34380340576172	0.00321592413820326	0.0246444288641214	0.0145795252174139	0.0113327819854021
1478	82.2861099243164	-8.19802665710449	-7.4087381362915	0.0100340843200684	0.0243197549134493	0.0145795252174139	-0.00327756232582033
1479	82.2861099243164	-8.19802665710449	-7.79834747314453	0.00483929552137852	0.0168522447347641	0.00678734155371785	0.00776136433705688
1480	82.2861099243164	-7.87335205078125	-7.53860807418823	0.00191722682211548	0.025618452578783	-0.0373683646321297	-3.08191010844894e-05
1481	80.9874114990234	-7.54867792129517	-7.79834747314453	0.00256657530553639	0.0252937767654657	-0.077952653169632	0.0106834331527352
1482	81.6367568969727	-7.87335205078125	-7.60354280471802	-0.000680167751852423	0.0162028968334198	-0.0513293594121933	-0.00652430532500148
1483	80.9874114990234	-7.54867792129517	-7.60354280471802	0.00256657530553639	0.0158782228827477	-0.0133424662053585	-0.00457625929266214
1484	80.9874114990234	-7.22400331497192	-7.4087381362915	-0.00132951640989631	0.00159255252219737	0.0314625911414623	-0.00944637414067984
1485	80.9874114990234	-8.84737491607666	-7.60354280471802	0.00646266713738441	0.0106834331527352	0.0350340083241463	-0.00165419070981443
1486	82.2861099243164	-8.84737491607666	-7.6684775352478	-0.000680167751852423	0.0132808275520802	0.0197743140161037	-0.00782300252467394
1487	79.6887130737305	-7.87335205078125	-7.79834747314453	0.00678734155371785	0.0126314787194133	0.0288651939481497	-0.00327756232582033
1488	80.3380584716797	-8.19802665710449	-7.6684775352478	0.00321592413820326	-0.0139918150380254	0.060358602553606	-0.00555028254166245
1489	79.6887130737305	-7.87335205078125	-7.47367286682129	-0.00490093370899558	-0.0120437685400248	0.0704235062003136	-0.00684897974133492
1490	80.9874114990234	-8.19802665710449	-7.34380340576172	-0.000355493422830477	-0.0133424662053585	0.0645793676376343	-0.00132951640989631
1491	82.9354553222656	-9.1720495223999	-7.4087381362915	0.000618529506027699	-0.0286021586507559	0.0889299437403679	-0.00684897974133492
1492	81.6367568969727	-9.1720495223999	-7.4087381362915	-0.00587495695799589	-0.043212503194809	0.0905533134937286	-0.00295288790948689
1493	80.9874114990234	-7.87335205078125	-7.6684775352478	0.000943203864153475	-0.0311995539814234	0.0483456552028656	0.000943203864153475
1494	82.2861099243164	-8.84737491607666	-7.34380340576172	-0.00132951640989631	-0.0347709693014622	0.0275664981454611	0.00548864435404539
1495	81.6367568969727	-7.54867792129517	-7.4087381362915	-0.00717365415766835	-0.0273034609854221	-0.000355493422830477	0.00613799272105098
1496	80.3380584716797	-7.22400331497192	-7.60354280471802	-0.00295288790948689	-0.0201606266200542	-0.0568488240242004	0.00711201597005129
1497	79.6887130737305	-6.57465505599976	-7.99315214157104	-0.0133424662053585	-0.00944637414067984	-0.0393164120614529	-0.00100484199356288
1498	80.3380584716797	-6.89932918548584	-7.86328220367432	0.00711201597005129	-0.00132951640989631	-0.0230826959013939	-0.00197886489331722
1499	80.9874114990234	-7.54867792129517	-7.9282169342041	-0.000680167751852423	-0.00197886489331722	-0.00425158534198999	0.00321592413820326
1500	82.2861099243164	-7.87335205078125	-7.4087381362915	0.00256657530553639	0.000943203864153475	-0.0169138833880424	0.00841071270406246
1501	79.6887130737305	-6.89932918548584	-7.14899873733521	-0.00100484199356288	-0.00944637414067984	-0.0230826959013939	-0.00165419070981443
1502	79.6887130737305	-7.22400331497192	-7.4087381362915	0.0243197549134493	-0.0185372550040483	-0.00619963090866804	-3.08191010844894e-05
1503	79.0393676757813	-6.57465505599976	-7.73341274261475	-0.000355493422830477	-0.0113944197073579	-0.00814767740666866	-0.00587495695799589
1504	80.9874114990234	-6.89932918548584	-7.60354280471802	0.0106834331527352	-0.0117190945893526	-0.0182125810533762	-0.00587495695799589
1505	79.6887130737305	-6.57465505599976	-7.47367286682129	-0.0139918150380254	-0.00165419070981443	-0.0247060675173998	-0.00295288790948689
1506	79.6887130737305	-7.87335205078125	-7.27886867523193	-0.00100484199356288	0.0220470335334539	-0.0227580219507217	-0.00295288790948689
1507	77.7406692504883	-6.89932918548584	-7.21393346786499	-0.00684897974133492	0.0259431265294552	-0.0126931173726916	-0.00327756232582033
1508	77.7406692504883	-6.89932918548584	-7.53860807418823	0.000943203864153475	0.0158782228827477	-0.0243813935667276	-0.00490093370899558
1509	78.3900146484375	-7.54867792129517	-7.9282169342041	-0.00457625929266214	0.0100340843200684	-0.0165892094373703	-0.000355493422830477
1510	77.7406692504883	-6.89932918548584	-7.79834747314453	-0.0130177913233638	0.0188002903014421	-0.0208099745213985	-0.00132951640989631
1511	78.3900146484375	-6.57465505599976	-7.6684775352478	-0.0175632312893867	0.0123068047687411	-0.0139918150380254	0.00776136433705688
1512	79.6887130737305	-7.87335205078125	-7.27886867523193	-0.00717365415766835	0.0142548503354192	0.0574365332722664	-0.00100484199356288
1513	79.0393676757813	-7.87335205078125	-6.95419406890869	-0.0123684434220195	-0.0162645354866982	0.0421768426895142	0.000943203864153475
1514	79.0393676757813	-6.89932918548584	-7.34380340576172	-0.00619963090866804	-0.0133424662053585	0.00808603875339031	0.00808603875339031
1515	81.6367568969727	-8.19802665710449	-7.53860807418823	-0.0110697457566857	-0.0143164889886975	-0.0279528107494116	0.00483929552137852
1516	80.9874114990234	-7.22400331497192	-7.53860807418823	-0.00814767740666866	-0.00717365415766835	-0.0026282137259841	0.00678734155371785
1517	82.2861099243164	-8.52270030975342	-7.4087381362915	-0.000355493422830477	0.00483929552137852	0.00906006153672934	0.0100340843200684
1518	81.6367568969727	-7.54867792129517	-7.21393346786499	-0.000680167751852423	0.0145795252174139	0.00678734155371785	-0.00230353930965066
1519	80.3380584716797	-8.19802665710449	-7.08406400680542	0.00386527273803949	0.0178262684494257	-0.0117190945893526	0.011982130818069
1520	79.6887130737305	-6.89932918548584	-7.6684775352478	0.0145795252174139	0.00678734155371785	-0.0227580219507217	0.00743668992072344
1521	81.6367568969727	-8.52270030975342	-7.86328220367432	0.00938473641872406	-0.000355493422830477	-0.043212503194809	0.00841071270406246
1522	81.6367568969727	-8.19802665710449	-7.47367286682129	0.0220470335334539	0.00289124972186983	0.0191249661147594	-0.00425158534198999
1523	80.9874114990234	-7.54867792129517	-7.27886867523193	0.00548864435404539	0.0239950809627771	0.0197743140161037	-0.00425158534198999
1524	82.2861099243164	-8.19802665710449	-7.47367286682129	0.00841071270406246	0.0220470335334539	-0.0295761823654175	-0.00327756232582033
1525	80.9874114990234	-7.22400331497192	-7.34380340576172	-0.00619963090866804	0.0200989879667759	-0.0773033052682877	-0.00230353930965066
1526	80.9874114990234	-7.22400331497192	-7.9282169342041	0.00418994715437293	0.0132808275520802	-0.0373683646321297	0.000943203864153475
1527	82.9354553222656	-8.19802665710449	-7.60354280471802	-0.00165419070981443	0.00581331877037883	-0.0454852245748043	-0.00652430532500148
1528	82.9354553222656	-8.84737491607666	-7.53860807418823	0.00776136433705688	0.012956153601408	-0.0675630792975426	-0.00327756232582033
1529	80.9874114990234	-8.84737491607666	-7.53860807418823	0.000618529506027699	0.025618452578783	-0.0159398596733809	-0.00522560812532902
1530	82.2861099243164	-7.87335205078125	-7.60354280471802	-0.00522560812532902	0.00613799272105098	0.0441248863935471	-0.00457625929266214
1531	80.9874114990234	-7.54867792129517	-7.6684775352478	-0.00100484199356288	-0.0156151866540313	0.0574365332722664	0.00191722682211548
1532	82.9354553222656	-9.49672412872314	-7.79834747314453	-0.00684897974133492	-0.0208099745213985	0.0567871853709221	-0.00100484199356288
1533	80.3380584716797	-7.87335205078125	-7.9282169342041	0.000618529506027699	-0.0149658378213644	0.0632806718349457	0.000943203864153475
1534	82.2861099243164	-8.84737491607666	-7.60354280471802	-3.08191010844894e-05	-0.0133424662053585	0.0356833562254906	0.00808603875339031
1535	80.9874114990234	-7.87335205078125	-7.9282169342041	0.00126787810586393	0.00906006153672934	0.0369820520281792	0.00678734155371785
1536	82.9354553222656	-8.84737491607666	-7.01912927627563	-0.00392691092565656	0.00289124972186983	0.0275664981454611	0.00711201597005129
1537	82.2861099243164	-8.84737491607666	-7.21393346786499	-0.00327756232582033	0.0113327819854021	-0.00327756232582033	0.00613799272105098
1538	82.9354553222656	-8.84737491607666	-7.47367286682129	0.00516396993771195	0.0223717093467712	-0.0451605506241322	0.00548864435404539
1539	82.2861099243164	-8.52270030975342	-6.88925933837891	-0.0026282137259841	0.0350340083241463	-0.0984071344137192	0.00289124972186983
1540	82.2861099243164	-9.1720495223999	-6.69445466995239	0.000618529506027699	0.0483456552028656	-0.134770661592484	0.00743668992072344
1541	80.9874114990234	-7.54867792129517	-7.53860807418823	-0.00717365415766835	0.0395794473588467	-0.126653805375099	0.00516396993771195
1542	81.6367568969727	-9.49672412872314	-6.56458520889282	0.000618529506027699	0.0178262684494257	-0.095809742808342	0.00191722682211548
1543	82.2861099243164	-8.19802665710449	-7.53860807418823	0.0113327819854021	0.0282158460468054	-0.0487319678068161	-0.00749832857400179
1544	82.9354553222656	-9.82139778137207	-7.34380340576172	0.0191249661147594	0.0278911720961332	-0.00197886489331722	-0.00555028254166245
1545	81.6367568969727	-9.1720495223999	-7.53860807418823	0.00483929552137852	0.012956153601408	0.0188002903014421	-0.00782300252467394
1546	80.3380584716797	-9.1720495223999	-7.6684775352478	-0.00165419070981443	-0.00490093370899558	0.0288651939481497	-0.00230353930965066
1547	81.6367568969727	-9.49672412872314	-7.53860807418823	-0.0026282137259841	-0.0188619289547205	0.0155535480007529	-0.00879702530801296
1548	80.9874114990234	-9.1720495223999	-7.4087381362915	0.0022419011220336	-0.0146411629393697	0.0489950031042099	-3.08191010844894e-05
1549	81.6367568969727	-8.84737491607666	-7.60354280471802	0.00256657530553639	-0.0308748781681061	0.0730208978056908	-0.00944637414067984
1550	81.6367568969727	-9.1720495223999	-7.6684775352478	-0.0126931173726916	-0.0169138833880424	0.0704235062003136	0.0100340843200684
1551	84.2341537475586	-9.82139778137207	-7.34380340576172	-0.00522560812532902	-0.00749832857400179	0.0561378374695778	-0.00295288790948689
1552	79.6887130737305	-8.19802665710449	-7.60354280471802	-0.00132951640989631	-0.00717365415766835	0.0519170723855495	-0.000680167751852423
1553	82.9354553222656	-7.87335205078125	-7.86328220367432	-0.00587495695799589	-0.0026282137259841	0.0162028968334198	0.00711201597005129
1554	82.2861099243164	-8.84737491607666	-7.08406400680542	-0.00814767740666866	-0.00782300252467394	0.00970941036939621	-0.0146411629393697
1555	82.9354553222656	-8.52270030975342	-7.53860807418823	-0.0104203969240189	-0.0162645354866982	0.0178262684494257	0.0113327819854021
1556	80.3380584716797	-7.54867792129517	-7.73341274261475	-0.0100957229733467	-0.0152905117720366	-0.00165419070981443	-0.00197886489331722
1557	80.3380584716797	-7.87335205078125	-7.4087381362915	-0.00425158534198999	-0.021459324285388	-0.0620436146855354	-0.00490093370899558
1558	80.3380584716797	-7.87335205078125	-7.4087381362915	-3.08191010844894e-05	0.00711201597005129	-0.0948357209563255	0.00289124972186983
1559	79.0393676757813	-7.87335205078125	-7.47367286682129	-0.00132951640989631	0.0103587592020631	-0.0951603949069977	0.00289124972186983
1560	79.0393676757813	-7.87335205078125	-7.34380340576172	-0.00944637414067984	0.0269171483814716	-0.0698357969522476	0.0181509424000978
1561	80.9874114990234	-7.54867792129517	-7.79834747314453	-0.00912170019000769	0.0207483377307653	-0.0347709693014622	0.00451462110504508
1562	80.9874114990234	-8.84737491607666	-7.47367286682129	-0.00749832857400179	-0.00977104809135199	0.0126314787194133	0.00938473641872406
1563	79.0393676757813	-8.84737491607666	-7.47367286682129	-0.00684897974133492	-0.0201606266200542	0.0223717093467712	0.012956153601408
1564	79.0393676757813	-7.87335205078125	-7.53860807418823	-0.00619963090866804	-0.0299008563160896	0.0175015944987535	-0.00684897974133492
1565	79.6887130737305	-8.84737491607666	-7.4087381362915	-0.00944637414067984	-0.00490093370899558	0.012956153601408	0.00289124972186983
1566	79.0393676757813	-8.52270030975342	-7.34380340576172	-0.00977104809135199	-0.00425158534198999	0.00289124972186983	0.000943203864153475
1567	78.3900146484375	-7.54867792129517	-8.05808639526367	-0.00847235135734081	-0.0100957229733467	-0.00555028254166245	0.00256657530553639
1568	77.7406692504883	-6.89932918548584	-7.79834747314453	-0.00295288790948689	-0.00555028254166245	-0.00490093370899558	-0.00619963090866804
1569	79.0393676757813	-7.22400331497192	-7.60354280471802	-3.08191010844894e-05	-0.00165419070981443	-0.0159398596733809	-0.00457625929266214
1570	80.9874114990234	-8.52270030975342	-7.34380340576172	-0.00230353930965066	-0.00749832857400179	-0.00944637414067984	-0.000355493422830477
1571	78.3900146484375	-7.87335205078125	-7.08406400680542	0.00418994715437293	-0.0152905117720366	0.00418994715437293	-0.000680167751852423
1572	80.3380584716797	-7.87335205078125	-7.53860807418823	0.00159255252219737	-0.021459324285388	0.0590599067509174	0.00126787810586393
1573	81.6367568969727	-7.87335205078125	-7.6684775352478	0.01100810803473	-0.0156151866540313	0.0947740823030472	-0.00555028254166245
1574	80.3380584716797	-7.54867792129517	-7.53860807418823	0.0116574559360743	-0.0195112787187099	0.0827611312270164	0.00159255252219737
1575	81.6367568969727	-7.87335205078125	-7.47367286682129	0.00256657530553639	-0.000355493422830477	0.0921766832470894	0.00191722682211548
1576	80.9874114990234	-8.52270030975342	-7.4087381362915	-0.00327756232582033	0.00159255252219737	0.116851933300495	0.00321592413820326
1577	80.3380584716797	-6.89932918548584	-7.27886867523193	-0.00360223650932312	0.0152288740500808	0.093475379049778	-0.00490093370899558
1578	80.3380584716797	-7.22400331497192	-7.60354280471802	0.00678734155371785	0.0382807515561581	0.0610079504549503	0.00418994715437293
1579	80.9874114990234	-7.22400331497192	-7.99315214157104	0.00516396993771195	0.0353586822748184	-0.0363943427801132	0.00354059832170606
1580	80.9874114990234	-8.19802665710449	-7.99315214157104	-0.0110697457566857	0.029189869761467	-0.159770578145981	-0.0120437685400248
1581	82.2861099243164	-8.52270030975342	-7.86328220367432	-0.00132951640989631	0.0181509424000978	-0.137043386697769	0.0155535480007529
1582	79.6887130737305	-6.89932918548584	-7.79834747314453	-0.00295288790948689	0.00776136433705688	-0.0695111230015755	-0.000355493422830477
1583	80.3380584716797	-7.87335205078125	-7.34380340576172	0.00711201597005129	0.00191722682211548	-0.039641086012125	-0.00587495695799589
1584	79.6887130737305	-7.22400331497192	-8.12302207946777	0.00548864435404539	-0.00425158534198999	-0.0185372550040483	-0.00847235135734081
1585	81.6367568969727	-7.22400331497192	-7.86328220367432	-0.00587495695799589	-0.0279528107494116	0.00289124972186983	0.00191722682211548
1586	82.2861099243164	-8.52270030975342	-7.47367286682129	0.00678734155371785	-0.0146411629393697	0.00516396993771195	-0.00165419070981443
1587	82.9354553222656	-8.19802665710449	-7.47367286682129	0.00321592413820326	-0.0159398596733809	-0.00555028254166245	-0.00684897974133492
1588	81.6367568969727	-7.87335205078125	-7.27886867523193	0.00613799272105098	-0.00814767740666866	0.0106834331527352	-0.0123684434220195
1589	83.5848083496094	-8.52270030975342	-7.01912927627563	0.00289124972186983	-0.00360223650932312	-0.0360696688294411	-0.00165419070981443
1590	82.2861099243164	-7.87335205078125	-7.01912927627563	-0.00327756232582033	0.000293855206109583	-0.0610695891082287	-0.00197886489331722
1591	80.9874114990234	-6.89932918548584	-7.14899873733521	-0.0026282137259841	0.0145795252174139	-0.0487319678068161	-0.00490093370899558
1592	80.9874114990234	-7.54867792129517	-7.21393346786499	-0.00197886489331722	0.0136055024340749	-0.0295761823654175	-0.00879702530801296
1593	80.3380584716797	-7.22400331497192	-6.75938940048218	-0.00490093370899558	0.0155535480007529	-0.0341216214001179	-0.00197886489331722
1594	80.3380584716797	-7.22400331497192	-6.75938940048218	0.0106834331527352	0.0149041991680861	-0.00717365415766835	-0.0100957229733467
1595	80.3380584716797	-7.54867792129517	-7.4087381362915	-0.0026282137259841	0.00581331877037883	-0.00847235135734081	0.00159255252219737
1596	81.6367568969727	-8.84737491607666	-7.4087381362915	0.00159255252219737	0.00418994715437293	-0.0419138073921204	0.000618529506027699
1597	81.6367568969727	-8.84737491607666	-7.34380340576172	0.00548864435404539	-0.00652430532500148	-0.00457625929266214	-3.08191010844894e-05
1598	81.6367568969727	-8.84737491607666	-7.4087381362915	0.0132808275520802	0.0022419011220336	0.0236704051494598	-0.00457625929266214
1599	82.2861099243164	-8.52270030975342	-7.27886867523193	0.01100810803473	0.00743668992072344	0.0304885655641556	0.00386527273803949
1600	82.2861099243164	-8.19802665710449	-7.27886867523193	0.0126314787194133	0.00256657530553639	0.0509430468082428	0.00354059832170606
1601	80.9874114990234	-7.54867792129517	-7.79834747314453	0.0132808275520802	-0.0123684434220195	0.0632806718349457	0.00256657530553639
1602	82.2861099243164	-8.19802665710449	-7.6684775352478	-0.00619963090866804	-0.028926832601428	0.07431960105896	0.00256657530553639
1603	79.6887130737305	-6.89932918548584	-7.73341274261475	0.0149041991680861	-0.0253554154187441	0.0808130875229836	0.000618529506027699
1604	82.2861099243164	-7.54867792129517	-7.4087381362915	0.0207483377307653	-0.0256800893694162	0.0804884135723114	-0.00197886489331722
1605	80.3380584716797	-5.92530632019043	-7.79834747314453	-0.00165419070981443	-0.0175632312893867	0.0837351530790329	-0.00392691092565656
1606	81.6367568969727	-6.24998044967651	-7.27886867523193	0.000618529506027699	-0.0149658378213644	0.049319677054882	0.000943203864153475
1607	80.3380584716797	-6.24998044967651	-7.73341274261475	-0.00717365415766835	-0.0172385573387146	0.0145795252174139	-0.00425158534198999
1608	80.9874114990234	-6.57465505599976	-7.73341274261475	-0.0146411629393697	-0.0217839982360601	0.00191722682211548	-0.00847235135734081
1609	80.9874114990234	-6.24998044967651	-7.53860807418823	-0.00652430532500148	-0.0136671401560307	-0.00782300252467394	-0.00295288790948689
1610	78.3900146484375	-5.2759575843811	-7.34380340576172	-0.0120437685400248	-0.0149658378213644	-0.0152905117720366	0.000943203864153475
1611	78.3900146484375	-5.2759575843811	-7.6684775352478	-0.00977104809135199	-0.00392691092565656	-0.0717838406562805	-0.00197886489331722
1612	80.3380584716797	-6.57465505599976	-7.27886867523193	-0.0100957229733467	-0.00457625929266214	-0.142238169908524	0.000293855206109583
1613	78.3900146484375	-5.60063171386719	-7.73341274261475	-0.00912170019000769	-0.0139918150380254	-0.133147284388542	-0.00132951640989631
1614	79.0393676757813	-6.57465505599976	-7.47367286682129	-0.00977104809135199	-0.00392691092565656	-0.0935370251536369	0.00386527273803949
1615	77.7406692504883	-5.2759575843811	-7.6684775352478	-0.0152905117720366	-0.0188619289547205	-0.043212503194809	0.00873538758605719
1616	76.4419708251953	-5.2759575843811	-7.6684775352478	-0.00912170019000769	-0.00555028254166245	-0.0435371771454811	0.00548864435404539
1617	77.0913162231445	-4.95128345489502	-7.34380340576172	-0.0100957229733467	0.00548864435404539	-0.0198359526693821	0.00191722682211548
1618	76.4419708251953	-5.92530632019043	-7.01912927627563	-0.0100957229733467	0.0321119390428066	-0.00295288790948689	0.00159255252219737
1619	77.0913162231445	-5.92530632019043	-7.6684775352478	-0.00327756232582033	0.036657378077507	0.0233457311987877	0.00451462110504508
1620	76.4419708251953	-5.92530632019043	-7.79834747314453	-0.0143164889886975	0.0295145437121391	0.0376313999295235	0.00256657530553639
1621	79.6887130737305	-6.89932918548584	-7.34380340576172	0.000293855206109583	0.0350340083241463	0.0295145437121391	0.00516396993771195
1622	79.0393676757813	-6.24998044967651	-7.21393346786499	-0.000355493422830477	0.0188002903014421	0.0668520927429199	0.00613799272105098
1623	80.9874114990234	-6.89932918548584	-7.4087381362915	0.000943203864153475	-0.00619963090866804	0.102566264569759	-0.00555028254166245
1624	80.3380584716797	-6.24998044967651	-7.14899873733521	0.0132808275520802	-0.00684897974133492	0.0860078707337379	-0.00749832857400179
1625	80.9874114990234	-6.57465505599976	-7.60354280471802	0.00418994715437293	0.000618529506027699	0.060358602553606	-0.0110697457566857
1626	78.3900146484375	-4.95128345489502	-7.6684775352478	0.00354059832170606	-0.0169138833880424	0.0389300994575024	0.00191722682211548
1627	79.0393676757813	-5.60063171386719	-7.6684775352478	0.020423661917448	-0.0211346503347158	0.0136055024340749	-0.00230353930965066
1628	78.3900146484375	-5.2759575843811	-7.53860807418823	-0.00457625929266214	-0.000355493422830477	-0.0230826959013939	-0.00749832857400179
1629	79.0393676757813	-5.60063171386719	-7.47367286682129	0.00418994715437293	-0.0240567177534103	-0.00327756232582033	-0.0104203969240189
1630	79.0393676757813	-5.60063171386719	-7.73341274261475	-0.00132951640989631	-0.0143164889886975	-0.000355493422830477	-3.08191010844894e-05
1631	80.9874114990234	-7.22400331497192	-7.53860807418823	0.00548864435404539	-0.0185372550040483	-0.0266541130840778	-0.00490093370899558
1632	79.0393676757813	-6.24998044967651	-7.9282169342041	-0.00132951640989631	-0.0113944197073579	-0.0867188647389412	-0.00717365415766835
1633	79.6887130737305	-7.22400331497192	-7.53860807418823	-0.00165419070981443	0.0116574559360743	-0.112692810595036	0.00159255252219737
1634	79.0393676757813	-5.92530632019043	-7.73341274261475	-0.00165419070981443	0.0431508645415306	-0.0954850688576698	0.00289124972186983
1635	80.9874114990234	-7.22400331497192	-7.4087381362915	-0.00295288790948689	0.0720468759536743	-0.0552254542708397	0.00938473641872406
1636	81.6367568969727	-6.57465505599976	-8.12302207946777	-0.00132951640989631	0.0629559978842735	-0.0149658378213644	0.00256657530553639
1637	78.3900146484375	-6.24998044967651	-7.86328220367432	-0.00392691092565656	0.0298392176628113	0.00483929552137852	0.00841071270406246
1638	79.6887130737305	-6.57465505599976	-7.73341274261475	0.0022419011220336	0.0175015944987535	0.0295145437121391	-0.000680167751852423
1639	78.3900146484375	-5.92530632019043	-7.60354280471802	0.00289124972186983	0.0194496400654316	0.0538651160895824	0.0126314787194133
1640	80.9874114990234	-6.89932918548584	-7.60354280471802	0.000943203864153475	0.0246444288641214	0.0285405199974775	0.00321592413820326
1641	81.6367568969727	-6.57465505599976	-7.27886867523193	0.00776136433705688	0.0356833562254906	0.0162028968334198	-0.00327756232582033
1642	80.3380584716797	-6.57465505599976	-7.47367286682129	-0.00847235135734081	0.0223717093467712	0.0382807515561581	0.00776136433705688
1643	79.0393676757813	-6.24998044967651	-7.9282169342041	0.01847561635077	0.000943203864153475	0.06393001973629	-0.00717365415766835
1644	80.3380584716797	-7.54867792129517	-7.79834747314453	0.00711201597005129	-0.00457625929266214	0.0730208978056908	-0.00360223650932312
1645	79.6887130737305	-6.89932918548584	-7.6684775352478	0.000618529506027699	-3.08191010844894e-05	0.0739949271082878	-0.0026282137259841
1646	80.9874114990234	-7.87335205078125	-7.34380340576172	0.000618529506027699	-0.0136671401560307	0.069124810397625	-0.00457625929266214
1647	81.6367568969727	-7.87335205078125	-7.34380340576172	0.000293855206109583	-0.0299008563160896	0.0649040415883064	-0.0136671401560307
1648	81.6367568969727	-8.19802665710449	-7.21393346786499	0.00159255252219737	-0.0415891297161579	0.0412028171122074	-0.0107450718060136
1649	81.6367568969727	-8.52270030975342	-7.53860807418823	0.00743668992072344	-0.0445111989974976	0.012956153601408	-0.00587495695799589
1650	79.6887130737305	-7.54867792129517	-7.47367286682129	-0.00295288790948689	-0.00652430532500148	0.0438002124428749	-0.00814767740666866
1651	80.3380584716797	-7.87335205078125	-7.6684775352478	-0.00392691092565656	0.0103587592020631	-0.00100484199356288	-0.00587495695799589
1652	81.6367568969727	-9.1720495223999	-7.21393346786499	-0.00132951640989631	0.0181509424000978	-0.00944637414067984	-0.00392691092565656
1653	80.9874114990234	-8.52270030975342	-7.14899873733521	0.00191722682211548	0.00743668992072344	0.0103587592020631	0.000618529506027699
1654	79.6887130737305	-7.54867792129517	-7.73341274261475	-0.00392691092565656	0.00289124972186983	-0.00912170019000769	0.00873538758605719
1655	79.6887130737305	-8.19802665710449	-7.79834747314453	0.000943203864153475	0.00873538758605719	-0.0571734979748726	0.00483929552137852
1656	81.6367568969727	-8.52270030975342	-7.47367286682129	-0.00717365415766835	-0.000680167751852423	-0.0617189407348633	0.012956153601408
1657	82.2861099243164	-8.19802665710449	-7.34380340576172	-0.00619963090866804	-0.00587495695799589	-0.0510046854615211	0.00354059832170606
1658	80.9874114990234	-7.87335205078125	-7.47367286682129	-0.00197886489331722	0.000293855206109583	-0.0461345724761486	0.0022419011220336
1659	81.6367568969727	-7.54867792129517	-7.08406400680542	0.00159255252219737	0.00678734155371785	-0.0587968714535236	0.00321592413820326
1660	80.3380584716797	-7.87335205078125	-7.53860807418823	-0.0026282137259841	-0.00295288790948689	-0.0237320438027382	0.0136055024340749
1661	79.6887130737305	-8.19802665710449	-7.6684775352478	0.00613799272105098	-0.0182125810533762	-0.0130177913233638	0.000618529506027699
1662	79.6887130737305	-7.22400331497192	-7.9282169342041	0.00418994715437293	-0.017887907102704	0.0220470335334539	-0.00555028254166245
1663	78.3900146484375	-6.89932918548584	-7.6684775352478	0.00906006153672934	-0.0217839982360601	0.0278911720961332	-0.0104203969240189
1664	79.6887130737305	-7.87335205078125	-7.14899873733521	0.00906006153672934	0.00354059832170606	0.0272418223321438	-0.00652430532500148
1665	79.0393676757813	-7.22400331497192	-7.27886867523193	0.0116574559360743	-0.0126931173726916	0.0506183728575706	-0.00230353930965066
1666	77.0913162231445	-7.54867792129517	-7.73341274261475	0.00646266713738441	0.00711201597005129	0.0623066499829292	0.00354059832170606
1667	77.7406692504883	-7.54867792129517	-7.73341274261475	0.00386527273803949	-0.0263294391334057	0.0688001364469528	-0.00360223650932312
1668	77.7406692504883	-7.54867792129517	-7.53860807418823	0.00613799272105098	-0.0250307414680719	0.0775663405656815	-0.0100957229733467
1669	77.0913162231445	-7.22400331497192	-7.4087381362915	0.00126787810586393	-0.0240567177534103	0.00776136433705688	-0.00782300252467394
1670	77.7406692504883	-7.22400331497192	-7.47367286682129	0.00126787810586393	-0.017887907102704	-0.0256800893694162	0.00516396993771195
1671	78.3900146484375	-8.52270030975342	-7.14899873733521	0.00418994715437293	-0.0117190945893526	-0.0191866029053926	-0.00847235135734081
1672	77.7406692504883	-8.52270030975342	-7.60354280471802	-0.00165419070981443	-0.0110697457566857	-0.00652430532500148	0.00126787810586393
1673	77.0913162231445	-7.54867792129517	-7.79834747314453	-0.00360223650932312	0.000618529506027699	-0.0350956469774246	-0.00490093370899558
1674	80.3380584716797	-8.84737491607666	-7.4087381362915	-0.0104203969240189	-0.00944637414067984	-0.0383423902094364	0.0022419011220336
1675	78.3900146484375	-7.54867792129517	-7.4087381362915	-0.017887907102704	0.0145795252174139	-0.0393164120614529	0.00548864435404539
1676	79.6887130737305	-7.54867792129517	-7.08406400680542	-0.00879702530801296	0.0200989879667759	-0.0831474438309669	0.00873538758605719
1677	82.2861099243164	-8.52270030975342	-6.75938940048218	-0.0107450718060136	0.029189869761467	-0.130225226283073	-0.00230353930965066
1678	81.6367568969727	-9.1720495223999	-7.53860807418823	-0.00619963090866804	0.0288651939481497	-0.136718705296516	0.00191722682211548
1679	80.9874114990234	-8.52270030975342	-7.4087381362915	0.000618529506027699	0.0246444288641214	-0.0886669084429741	-0.00197886489331722
1680	81.6367568969727	-8.52270030975342	-7.34380340576172	-0.00587495695799589	0.0262678004801273	-0.0782773271203041	0.0116574559360743
1681	79.6887130737305	-7.54867792129517	-7.47367286682129	-0.00619963090866804	0.0246444288641214	-0.0669137313961983	0.00873538758605719
1682	81.6367568969727	-8.84737491607666	-7.47367286682129	-0.00425158534198999	0.0295145437121391	-0.048407293856144	0.00191722682211548
1683	80.3380584716797	-8.52270030975342	-7.47367286682129	-0.00132951640989631	0.0145795252174139	-0.0104203969240189	-0.00684897974133492
1684	79.0393676757813	-9.1720495223999	-7.53860807418823	0.00613799272105098	0.00938473641872406	0.00483929552137852	-0.0026282137259841
1685	80.3380584716797	-8.52270030975342	-7.79834747314453	-0.00555028254166245	0.00191722682211548	0.01847561635077	-0.00977104809135199
1686	79.0393676757813	-7.87335205078125	-7.73341274261475	-0.00619963090866804	0.00386527273803949	0.0132808275520802	0.00159255252219737
1687	79.6887130737305	-8.19802665710449	-7.86328220367432	-0.00392691092565656	-0.00165419070981443	0.0262678004801273	-0.00847235135734081
1688	78.3900146484375	-7.54867792129517	-7.47367286682129	0.00516396993771195	-0.0188619289547205	0.0123068047687411	-0.00425158534198999
1689	79.6887130737305	-8.19802665710449	-8.18795680999756	-0.00490093370899558	-0.00814767740666866	0.0132808275520802	-0.00652430532500148
1690	80.9874114990234	-8.19802665710449	-8.05808639526367	-0.00425158534198999	-0.0152905117720366	0.0217223595827818	-0.00555028254166245
1691	79.6887130737305	-9.1720495223999	-7.47367286682129	-0.00295288790948689	-0.0107450718060136	0.0386054255068302	-3.08191010844894e-05
1692	79.6887130737305	-8.19802665710449	-7.9282169342041	-0.000680167751852423	0.00126787810586393	0.0447742342948914	-0.00132951640989631
1693	81.6367568969727	-8.84737491607666	-7.4087381362915	0.000943203864153475	-0.00977104809135199	0.0626313239336014	0.00483929552137852
1694	81.6367568969727	-8.84737491607666	-7.14899873733521	0.00808603875339031	-0.0026282137259841	0.0882805958390236	0.00743668992072344
1695	81.6367568969727	-8.84737491607666	-7.6684775352478	-0.000355493422830477	-0.0191866029053926	0.105813004076481	0.01100810803473
1696	79.0393676757813	-7.54867792129517	-7.9282169342041	0.00841071270406246	-0.0143164889886975	0.0960727781057358	0.00256657530553639
1697	80.9874114990234	-8.19802665710449	-7.86328220367432	0.00289124972186983	-0.0240567177534103	0.0853585228323936	0.00321592413820326
1698	79.6887130737305	-7.54867792129517	-7.53860807418823	-0.000355493422830477	-0.0159398596733809	0.076592318713665	0.000618529506027699
1699	80.3380584716797	-8.19802665710449	-7.6684775352478	0.0171769186854362	-0.0159398596733809	0.0502936989068985	0.00191722682211548
1700	80.3380584716797	-7.54867792129517	-7.60354280471802	-0.00425158534198999	-0.0133424662053585	-0.00619963090866804	0.00613799272105098
1701	80.9874114990234	-8.52270030975342	-7.6684775352478	-0.00782300252467394	-0.00782300252467394	-0.0571734979748726	0.00711201597005129
1702	81.6367568969727	-8.84737491607666	-7.4087381362915	0.00289124972186983	0.00516396993771195	-0.136069357395172	-0.00555028254166245
1703	80.3380584716797	-9.49672412872314	-6.82432460784912	0.00126787810586393	0.0136055024340749	-0.198731496930122	-0.00295288790948689
1704	79.6887130737305	-8.19802665710449	-7.01912927627563	0.00159255252219737	0.0272418223321438	-0.160095259547234	-0.00944637414067984
1705	81.6367568969727	-10.4707469940186	-7.21393346786499	-0.00555028254166245	0.052891094237566	-0.0435371771454811	0.00483929552137852
1706	81.6367568969727	-9.82139778137207	-7.14899873733521	-0.00295288790948689	0.0564625114202499	-0.0201606266200542	-0.00522560812532902
1707	80.9874114990234	-9.82139778137207	-7.47367286682129	-0.00327756232582033	0.0373067259788513	-0.0130177913233638	-0.00457625929266214
1708	80.3380584716797	-9.49672412872314	-7.01912927627563	0.00126787810586393	0.0285405199974775	0.000943203864153475	-0.0175632312893867
1709	81.6367568969727	-9.1720495223999	-6.82432460784912	-0.0104203969240189	0.00613799272105098	0.0181509424000978	-0.00684897974133492
1710	80.9874114990234	-8.52270030975342	-7.34380340576172	-0.00230353930965066	-0.00879702530801296	0.0106834331527352	-0.00912170019000769
1711	80.3380584716797	-7.54867792129517	-7.4087381362915	-0.00392691092565656	-0.0208099745213985	0.01100810803473	-0.00165419070981443
1712	82.2861099243164	-8.52270030975342	-7.47367286682129	0.00418994715437293	-0.0240567177534103	0.00646266713738441	-0.00295288790948689
1713	80.9874114990234	-8.19802665710449	-7.47367286682129	-0.00230353930965066	-0.0201606266200542	0.00776136433705688	-0.00360223650932312
1714	79.6887130737305	-7.22400331497192	-7.6684775352478	0.00191722682211548	-0.0185372550040483	0.00776136433705688	0.00613799272105098
1715	80.3380584716797	-8.84737491607666	-7.21393346786499	0.000943203864153475	-0.00749832857400179	0.00581331877037883	0.00289124972186983
1716	81.6367568969727	-8.19802665710449	-7.47367286682129	-0.00652430532500148	-0.0104203969240189	0.00548864435404539	0.00191722682211548
1717	79.0393676757813	-7.54867792129517	-7.47367286682129	-0.00555028254166245	-0.017887907102704	-0.0717838406562805	0.00776136433705688
1718	79.0393676757813	-8.52270030975342	-7.47367286682129	0.013930176384747	-0.00619963090866804	-0.0337969474494457	0.000293855206109583
1719	78.3900146484375	-7.54867792129517	-7.73341274261475	-0.00295288790948689	0.0022419011220336	0.0022419011220336	0.00256657530553639
1720	79.0393676757813	-7.22400331497192	-7.60354280471802	0.000293855206109583	-0.00912170019000769	0.00354059832170606	0.00743668992072344
1721	78.3900146484375	-8.19802665710449	-7.4087381362915	-0.0136671401560307	0.0022419011220336	0.0116574559360743	0.00483929552137852
1722	79.0393676757813	-8.84737491607666	-7.21393346786499	-0.00619963090866804	-0.0139918150380254	0.00126787810586393	0.000293855206109583
1723	76.4419708251953	-6.89932918548584	-7.21393346786499	0.0116574559360743	-0.00360223650932312	0.0136055024340749	-0.00490093370899558
1724	80.3380584716797	-9.1720495223999	-7.53860807418823	0.00516396993771195	0.00516396993771195	0.0022419011220336	-0.00327756232582033
1725	79.0393676757813	-7.22400331497192	-7.99315214157104	-0.00425158534198999	0.00970941036939621	0.029189869761467	-0.00619963090866804
1726	79.0393676757813	-7.87335205078125	-7.53860807418823	0.00581331877037883	0.00191722682211548	0.0379560738801956	0.000293855206109583
1727	80.9874114990234	-8.84737491607666	-7.34380340576172	0.01100810803473	0.00678734155371785	0.0259431265294552	-0.00847235135734081
1728	79.6887130737305	-8.84737491607666	-7.14899873733521	0.00483929552137852	-0.0175632312893867	0.0200989879667759	-0.00814767740666866
1729	80.3380584716797	-8.19802665710449	-7.27886867523193	0.0106834331527352	-0.0204853005707264	0.0347093306481838	-0.00652430532500148
1730	79.0393676757813	-7.87335205078125	-7.6684775352478	-0.00587495695799589	-0.0117190945893526	0.0200989879667759	0.000943203864153475
1731	81.6367568969727	-8.84737491607666	-7.79834747314453	-0.00684897974133492	-0.00684897974133492	0.00126787810586393	-0.00165419070981443
1732	80.3380584716797	-8.84737491607666	-7.27886867523193	-0.0123684434220195	-0.0126931173726916	-0.0123684434220195	-0.00132951640989631
1733	79.6887130737305	-7.87335205078125	-7.60354280471802	0.00256657530553639	0.012956153601408	-0.0360696688294411	-0.00717365415766835
1734	80.3380584716797	-7.87335205078125	-7.6684775352478	-0.0139918150380254	0.0412028171122074	-0.055874802172184	0.00418994715437293
1735	80.9874114990234	-8.19802665710449	-7.21393346786499	-0.00879702530801296	0.0665274113416672	-0.0549007803201675	0.0116574559360743
1736	81.6367568969727	-8.84737491607666	-7.60354280471802	-0.0123684434220195	0.040228795260191	-0.0402904339134693	0.01100810803473
1737	79.6887130737305	-7.87335205078125	-7.4087381362915	-0.0100957229733467	0.0317872650921345	-0.0409397818148136	0.00938473641872406
1738	79.6887130737305	-6.89932918548584	-7.47367286682129	-0.00197886489331722	0.0405534692108631	-0.0156151866540313	0.000943203864153475
1739	79.6887130737305	-7.87335205078125	-7.79834747314453	-0.00230353930965066	0.0304885655641556	0.00354059832170606	0.01100810803473
1740	79.6887130737305	-6.89932918548584	-8.12302207946777	-0.00197886489331722	0.0106834331527352	0.00970941036939621	0.0106834331527352
1741	79.0393676757813	-8.19802665710449	-7.79834747314453	-0.00912170019000769	-0.0104203969240189	0.0171769186854362	0.011982130818069
1742	80.3380584716797	-9.1720495223999	-7.9282169342041	0.00418994715437293	-0.0256800893694162	0.00386527273803949	-0.00652430532500148
1743	79.0393676757813	-7.87335205078125	-7.73341274261475	0.00256657530553639	-0.0117190945893526	-0.0208099745213985	-0.00879702530801296
1744	79.0393676757813	-8.84737491607666	-7.47367286682129	0.00906006153672934	-0.00100484199356288	0.00126787810586393	-0.00814767740666866
1745	80.9874114990234	-9.49672412872314	-7.47367286682129	0.00451462110504508	-0.0286021586507559	0.00516396993771195	-0.00197886489331722
1746	80.9874114990234	-9.49672412872314	-7.47367286682129	-0.00912170019000769	-0.0227580219507217	-0.0221086721867323	-0.00749832857400179
1747	80.9874114990234	-9.49672412872314	-7.21393346786499	0.0126314787194133	-0.0175632312893867	-0.0328229255974293	-0.000355493422830477
1748	80.9874114990234	-9.49672412872314	-7.53860807418823	-0.000355493422830477	-0.0130177913233638	-0.00717365415766835	-0.00717365415766835
1749	81.6367568969727	-9.82139778137207	-7.4087381362915	0.00516396993771195	-0.00490093370899558	0.012956153601408	-0.00847235135734081
1750	79.6887130737305	-8.52270030975342	-7.6684775352478	0.00743668992072344	0.0171769186854362	0.0126314787194133	-0.00100484199356288
1751	79.0393676757813	-9.49672412872314	-7.53860807418823	-0.00490093370899558	0.0379560738801956	0.00841071270406246	-0.00879702530801296
1752	79.0393676757813	-9.49672412872314	-7.01912927627563	0.00483929552137852	0.0428261905908585	-0.000680167751852423	-0.00197886489331722
1753	79.0393676757813	-8.84737491607666	-7.4087381362915	0.000618529506027699	0.0373067259788513	-0.02697878703475	0.000293855206109583
1754	82.2861099243164	-10.7954206466675	-7.73341274261475	0.00516396993771195	0.0304885655641556	-0.0162645354866982	0.01100810803473
1755	79.6887130737305	-9.49672412872314	-7.79834747314453	-0.00652430532500148	0.0158782228827477	0.0265924744307995	0.00906006153672934
1756	81.6367568969727	-10.7954206466675	-7.60354280471802	-0.00684897974133492	0.00321592413820326	0.0145795252174139	0.00581331877037883
1757	80.9874114990234	-10.1460723876953	-7.47367286682129	0.000618529506027699	-0.00490093370899558	-0.00847235135734081	0.00938473641872406
1758	80.3380584716797	-9.49672412872314	-7.21393346786499	-0.0133424662053585	0.00776136433705688	-0.0308748781681061	0.00256657530553639
1759	80.3380584716797	-9.1720495223999	-7.53860807418823	-0.00912170019000769	0.00289124972186983	-0.0464592464268208	0.00743668992072344
1760	80.9874114990234	-8.84737491607666	-7.79834747314453	-0.0117190945893526	0.0113327819854021	-0.0198359526693821	0.00581331877037883
1761	81.6367568969727	-9.49672412872314	-7.4087381362915	-0.0026282137259841	-0.0162645354866982	0.0243197549134493	-0.000355493422830477
1762	81.6367568969727	-9.82139778137207	-7.47367286682129	-0.00977104809135199	-0.0454852245748043	0.049319677054882	0.00483929552137852
1763	79.6887130737305	-8.19802665710449	-7.79834747314453	0.000293855206109583	-0.0568488240242004	-0.00879702530801296	-0.00295288790948689
1764	79.6887130737305	-8.52270030975342	-7.34380340576172	0.00191722682211548	-0.0302255302667618	-0.0493813157081604	-0.00847235135734081
1765	81.6367568969727	-9.49672412872314	-7.53860807418823	0.000293855206109583	-0.0136671401560307	-0.0523033849895	-0.00360223650932312
1766	80.9874114990234	-9.82139778137207	-7.79834747314453	0.000618529506027699	0.00483929552137852	-0.00782300252467394	-0.00100484199356288
1767	81.6367568969727	-9.49672412872314	-7.73341274261475	0.00126787810586393	-0.00717365415766835	0.0200989879667759	-0.00814767740666866
1768	81.6367568969727	-9.82139778137207	-7.34380340576172	0.000618529506027699	-0.0188619289547205	0.0230210572481155	-0.0117190945893526
1769	80.9874114990234	-10.1460723876953	-7.53860807418823	0.000943203864153475	-0.02697878703475	0.0558131635189056	-0.00912170019000769
1770	79.0393676757813	-8.84737491607666	-7.73341274261475	-0.00197886489331722	-0.0123684434220195	0.0551638156175613	-0.00814767740666866
1771	80.3380584716797	-8.52270030975342	-7.53860807418823	-0.00814767740666866	0.00159255252219737	0.01847561635077	-0.00230353930965066
1772	78.3900146484375	-9.49672412872314	-7.73341274261475	-0.00522560812532902	0.00743668992072344	-0.0542514286935329	-0.000355493422830477
1773	77.7406692504883	-9.1720495223999	-7.79834747314453	0.000293855206109583	0.0210730116814375	-0.0747059136629105	0.00776136433705688
1774	78.3900146484375	-10.1460723876953	-7.6684775352478	-0.00555028254166245	0.00256657530553639	-0.032173577696085	0.01100810803473
1775	78.3900146484375	-8.84737491607666	-7.99315214157104	-0.00230353930965066	-0.0026282137259841	-3.08191010844894e-05	0.00711201597005129
1776	77.7406692504883	-9.82139778137207	-7.08406400680542	-0.0100957229733467	0.000943203864153475	-0.000680167751852423	0.01100810803473
1777	80.3380584716797	-10.4707469940186	-7.14899873733521	-0.00100484199356288	-0.00392691092565656	-0.0165892094373703	0.00613799272105098
1778	80.3380584716797	-9.49672412872314	-7.53860807418823	0.000293855206109583	-0.0195112787187099	-0.0136671401560307	0.00159255252219737
1779	80.3380584716797	-10.1460723876953	-7.4087381362915	0.00613799272105098	0.000618529506027699	-0.0230826959013939	0.00321592413820326
1780	80.9874114990234	-9.82139778137207	-7.47367286682129	0.00289124972186983	0.00743668992072344	-0.0208099745213985	0.00256657530553639
1781	80.3380584716797	-9.1720495223999	-7.47367286682129	-0.0117190945893526	0.0149041991680861	0.013930176384747	0.0100340843200684
1782	81.6367568969727	-9.49672412872314	-7.34380340576172	0.00451462110504508	0.00646266713738441	0.0467222817242146	0.000618529506027699
1783	80.3380584716797	-10.1460723876953	-6.82432460784912	0.0106834331527352	-0.0143164889886975	0.0340599827468395	-0.00132951640989631
1784	81.6367568969727	-10.4707469940186	-7.53860807418823	-0.00295288790948689	-0.0237320438027382	0.0434755384922028	-0.00587495695799589
1785	82.2861099243164	-10.1460723876953	-7.53860807418823	-0.000355493422830477	-0.0117190945893526	0.00776136433705688	0.000943203864153475
1786	80.3380584716797	-8.84737491607666	-7.14899873733521	-0.0100957229733467	-0.00684897974133492	0.0200989879667759	-0.00230353930965066
1787	79.0393676757813	-9.49672412872314	-7.6684775352478	-0.00782300252467394	-0.00392691092565656	0.0243197549134493	-0.00360223650932312
1788	79.6887130737305	-8.84737491607666	-7.47367286682129	0.00581331877037883	-0.0130177913233638	0.0519170723855495	-0.00230353930965066
1789	79.6887130737305	-8.52270030975342	-7.73341274261475	0.00159255252219737	-0.0149658378213644	0.0830858051776886	-0.00587495695799589
1790	81.6367568969727	-8.84737491607666	-7.9282169342041	-0.00782300252467394	-0.00847235135734081	0.0535404421389103	0.0022419011220336
1791	82.2861099243164	-9.49672412872314	-7.6684775352478	-0.00782300252467394	-0.00977104809135199	0.0577612072229385	-0.00230353930965066
1792	80.3380584716797	-8.84737491607666	-7.99315214157104	-0.00912170019000769	-0.0230826959013939	0.0593845807015896	-0.000355493422830477
1793	80.9874114990234	-9.49672412872314	-7.21393346786499	0.000618529506027699	-0.00847235135734081	0.0265924744307995	0.000293855206109583
1794	82.2861099243164	-9.82139778137207	-7.14899873733521	0.00613799272105098	-0.000680167751852423	0.00256657530553639	0.00321592413820326
1795	82.2861099243164	-8.84737491607666	-8.18795680999756	0.00386527273803949	0.0126314787194133	0.00970941036939621	0.00776136433705688
1796	80.9874114990234	-8.52270030975342	-7.79834747314453	-0.00165419070981443	0.0158782228827477	-0.0295761823654175	0.00613799272105098
1797	79.6887130737305	-7.54867792129517	-7.60354280471802	-0.00360223650932312	0.0233457311987877	-0.0545761026442051	0.00354059832170606
1798	79.6887130737305	-9.82139778137207	-7.27886867523193	0.00841071270406246	0.0379560738801956	-0.0763292834162712	0.00159255252219737
1799	80.3380584716797	-7.54867792129517	-7.53860807418823	0.00581331877037883	0.049319677054882	-0.0984071344137192	0.00613799272105098
1800	79.6887130737305	-8.19802665710449	-7.4087381362915	-0.00100484199356288	0.0373067259788513	-0.0477579422295094	0.00354059832170606
1801	80.3380584716797	-7.54867792129517	-7.60354280471802	0.0022419011220336	0.0272418223321438	-0.00360223650932312	0.00841071270406246
1802	81.6367568969727	-9.49672412872314	-7.4087381362915	0.000943203864153475	0.0152288740500808	0.0356833562254906	0.00126787810586393
1803	82.2861099243164	-9.49672412872314	-7.4087381362915	0.00581331877037883	0.00516396993771195	0.049319677054882	-0.00360223650932312
1804	79.6887130737305	-8.84737491607666	-7.86328220367432	-0.00100484199356288	-0.00360223650932312	0.0571118593215942	-0.00522560812532902
1805	80.9874114990234	-9.82139778137207	-7.53860807418823	0.00841071270406246	-0.00197886489331722	0.0561378374695778	-0.00132951640989631
1806	80.9874114990234	-9.82139778137207	-7.27886867523193	0.00386527273803949	-0.0198359526693821	0.0571118593215942	-0.00392691092565656
1807	79.6887130737305	-8.84737491607666	-7.9282169342041	-0.000355493422830477	-0.0350956469774246	0.0399041213095188	-0.0026282137259841
1808	80.3380584716797	-8.84737491607666	-7.9282169342041	0.00126787810586393	-0.0438618510961533	0.0278911720961332	-0.0107450718060136
1809	82.2861099243164	-9.49672412872314	-7.99315214157104	0.00483929552137852	-0.0367190167307854	-0.00749832857400179	-0.0169138833880424
1810	81.6367568969727	-9.49672412872314	-7.34380340576172	0.00289124972186983	-0.0230826959013939	-0.02697878703475	-0.00327756232582033
1811	81.6367568969727	-8.52270030975342	-7.01912927627563	0.0106834331527352	-0.0292515084147453	0.0262678004801273	0.00354059832170606
1812	79.6887130737305	-6.89932918548584	-7.4087381362915	0.0103587592020631	-0.0237320438027382	0.0243197549134493	-0.00425158534198999
1813	82.2861099243164	-8.84737491607666	-7.60354280471802	0.00776136433705688	-0.0250307414680719	-0.00425158534198999	-0.00132951640989631
1814	79.6887130737305	-7.22400331497192	-7.6684775352478	0.01100810803473	-0.00230353930965066	0.00159255252219737	0.00646266713738441
1815	81.6367568969727	-8.52270030975342	-7.34380340576172	0.01100810803473	0.0181509424000978	0.0324366129934788	0.00873538758605719
1816	80.9874114990234	-6.89932918548584	-7.60354280471802	0.00418994715437293	0.0272418223321438	0.0535404421389103	0.00873538758605719
1817	79.6887130737305	-7.22400331497192	-7.27886867523193	0.00711201597005129	0.0298392176628113	0.0415274947881699	-3.08191010844894e-05
1818	79.6887130737305	-6.57465505599976	-7.47367286682129	0.00613799272105098	0.0321119390428066	-0.0165892094373703	0.00451462110504508
1819	77.7406692504883	-6.89932918548584	-7.73341274261475	0.0113327819854021	0.0252937767654657	-0.0490566417574883	0.00126787810586393
1820	78.3900146484375	-6.57465505599976	-7.79834747314453	-0.00100484199356288	0.0200989879667759	0.00646266713738441	0.00678734155371785
1821	79.0393676757813	-7.87335205078125	-7.47367286682129	-0.0100957229733467	0.000943203864153475	0.0188002903014421	0.0168522447347641
1822	77.7406692504883	-7.87335205078125	-7.34380340576172	-0.023407369852066	0.0171769186854362	-0.038017712533474	0.00483929552137852
1823	77.7406692504883	-6.57465505599976	-7.21393346786499	-0.0126931173726916	0.0415274947881699	-0.126329123973846	0.00451462110504508
1824	79.6887130737305	-6.89932918548584	-7.53860807418823	-0.0250307414680719	0.0304885655641556	-0.142887517809868	-0.00327756232582033
1825	77.7406692504883	-7.22400331497192	-7.73341274261475	-0.0253554154187441	0.0181509424000978	-0.0717838406562805	0.00873538758605719
1826	79.6887130737305	-8.19802665710449	-7.73341274261475	-0.00522560812532902	0.00646266713738441	-0.0458098985254765	-0.00327756232582033
1827	80.3380584716797	-8.19802665710449	-7.53860807418823	-0.0107450718060136	-0.032173577696085	-0.00912170019000769	0.00516396993771195
1828	81.6367568969727	-7.87335205078125	-7.53860807418823	-0.00230353930965066	-0.0526280589401722	-0.0123684434220195	-0.00132951640989631
1829	80.9874114990234	-7.87335205078125	-7.34380340576172	-0.00457625929266214	-0.0467839203774929	-0.0383423902094364	0.00256657530553639
1830	79.6887130737305	-7.22400331497192	-7.53860807418823	-0.00814767740666866	-0.0311995539814234	-0.0253554154187441	0.00873538758605719
1831	79.0393676757813	-6.57465505599976	-8.12302207946777	-0.00392691092565656	-0.0211346503347158	0.0275664981454611	0.00191722682211548
1832	82.2861099243164	-8.52270030975342	-7.47367286682129	-0.00490093370899558	-0.0247060675173998	0.0434755384922028	0.00451462110504508
1833	80.3380584716797	-6.89932918548584	-7.47367286682129	0.00678734155371785	-0.0146411629393697	0.0684754624962807	0.00126787810586393
1834	81.6367568969727	-7.54867792129517	-7.60354280471802	-0.0026282137259841	0.00613799272105098	0.07139752805233	0.00289124972186983
1835	80.9874114990234	-6.89932918548584	-7.60354280471802	0.00418994715437293	0.0210730116814375	0.047696303576231	0.0103587592020631
1836	82.9354553222656	-8.52270030975342	-7.79834747314453	0.0113327819854021	0.0200989879667759	0.0171769186854362	0.000293855206109583
1837	81.6367568969727	-7.54867792129517	-7.9282169342041	0.00451462110504508	0.0152288740500808	0.0327612869441509	0.00159255252219737
1838	80.9874114990234	-7.87335205078125	-7.99315214157104	0.00159255252219737	0.0210730116814375	-0.0402904339134693	0.00289124972186983
1839	81.6367568969727	-7.87335205078125	-7.86328220367432	0.00581331877037883	0.0285405199974775	-0.0792513489723206	0.000293855206109583
1840	81.6367568969727	-8.19802665710449	-8.05808639526367	-0.00619963090866804	0.0392547734081745	-0.116264224052429	0.00646266713738441
1841	81.6367568969727	-7.87335205078125	-7.60354280471802	-0.00749832857400179	0.031137915328145	-0.0984071344137192	0.00613799272105098
1842	80.9874114990234	-7.54867792129517	-7.9282169342041	-0.00165419070981443	0.0337353087961674	-0.0516540370881557	0.00678734155371785
1843	79.6887130737305	-6.89932918548584	-8.12302207946777	0.00321592413820326	0.052891094237566	0.0106834331527352	0.000293855206109583
1844	81.6367568969727	-8.19802665710449	-7.53860807418823	-0.00165419070981443	0.045423585921526	0.0285405199974775	-0.00749832857400179
1845	80.9874114990234	-7.54867792129517	-7.6684775352478	-0.00457625929266214	0.0181509424000978	-0.000355493422830477	-0.00230353930965066
1846	79.6887130737305	-7.22400331497192	-7.53860807418823	-0.00165419070981443	0.0126314787194133	-0.0445111989974976	0.00386527273803949
1847	81.6367568969727	-7.54867792129517	-7.27886867523193	-0.0113944197073579	-0.00490093370899558	-0.0724331885576248	-0.00327756232582033
1848	80.3380584716797	-7.22400331497192	-7.53860807418823	0.00678734155371785	-0.00912170019000769	-0.0425631552934647	-0.00490093370899558
1849	81.6367568969727	-7.87335205078125	-7.9282169342041	-0.000680167751852423	-0.0133424662053585	0.00354059832170606	-0.00392691092565656
1850	80.3380584716797	-7.22400331497192	-7.9282169342041	0.00418994715437293	-0.0383423902094364	0.0314625911414623	0.00418994715437293
1851	82.2861099243164	-8.84737491607666	-7.53860807418823	-0.00197886489331722	-0.0266541130840778	-0.00165419070981443	-0.000355493422830477
1852	79.6887130737305	-7.87335205078125	-7.53860807418823	-0.00100484199356288	-0.0204853005707264	0.00906006153672934	-0.00327756232582033
1853	80.9874114990234	-7.87335205078125	-7.4087381362915	0.00841071270406246	-0.00619963090866804	-0.0191866029053926	-0.00165419070981443
1854	82.2861099243164	-8.52270030975342	-7.4087381362915	0.00711201597005129	0.01100810803473	-0.0331475995481014	0.00418994715437293
1855	80.3380584716797	-8.52270030975342	-7.60354280471802	-0.00587495695799589	0.00873538758605719	-0.0292515084147453	0.0100340843200684
1856	80.9874114990234	-8.84737491607666	-7.60354280471802	0.0022419011220336	0.0132808275520802	-0.0237320438027382	0.0022419011220336
1857	82.2861099243164	-9.49672412872314	-7.4087381362915	-0.00230353930965066	0.00970941036939621	-0.0208099745213985	0.000943203864153475
1858	82.2861099243164	-8.52270030975342	-7.47367286682129	-0.00197886489331722	0.0207483377307653	-0.0198359526693821	-0.00165419070981443
1859	80.9874114990234	-8.52270030975342	-6.95419406890869	-0.00230353930965066	0.0210730116814375	-0.0243813935667276	0.0191249661147594
1860	82.2861099243164	-8.52270030975342	-7.21393346786499	-0.00197886489331722	0.0132808275520802	-0.0477579422295094	0.025618452578783
1861	80.3380584716797	-6.89932918548584	-7.6684775352478	-0.0104203969240189	0.00678734155371785	-0.0717838406562805	-0.0026282137259841
1862	80.9874114990234	-7.22400331497192	-7.73341274261475	-0.0026282137259841	0.00386527273803949	-0.050680011510849	0.00581331877037883
1863	81.6367568969727	-7.54867792129517	-7.47367286682129	0.00191722682211548	-0.00197886489331722	-0.0169138833880424	0.00711201597005129
1864	80.9874114990234	-6.89932918548584	-7.27886867523193	0.000618529506027699	-0.0224333461374044	0.0168522447347641	0.00126787810586393
1865	80.9874114990234	-7.22400331497192	-7.21393346786499	-0.00944637414067984	-0.0139918150380254	0.0376313999295235	-0.00100484199356288
1866	80.9874114990234	-7.22400331497192	-7.86328220367432	0.00678734155371785	-0.00912170019000769	0.0145795252174139	0.0022419011220336
1867	79.0393676757813	-6.57465505599976	-7.99315214157104	0.0022419011220336	-0.02697878703475	0.0230210572481155	-0.00912170019000769
1868	79.6887130737305	-6.89932918548584	-7.99315214157104	0.00776136433705688	-0.0230826959013939	0.0217223595827818	-0.00425158534198999
1869	78.3900146484375	-6.24998044967651	-7.99315214157104	-0.00327756232582033	-0.0263294391334057	0.0360080301761627	-0.00490093370899558
1870	79.6887130737305	-7.22400331497192	-7.73341274261475	-0.00944637414067984	-0.0230826959013939	0.0356833562254906	-0.00619963090866804
1871	79.6887130737305	-6.89932918548584	-7.47367286682129	-0.00490093370899558	-0.0318489037454128	0.0308132413774729	0.000943203864153475
1872	77.7406692504883	-6.24998044967651	-8.05808639526367	-0.0100957229733467	-0.028926832601428	0.0149041991680861	-3.08191010844894e-05
1873	78.3900146484375	-7.22400331497192	-7.73341274261475	0.00743668992072344	-0.0204853005707264	0.00581331877037883	0.00159255252219737
1874	78.3900146484375	-8.19802665710449	-7.4087381362915	0.0103587592020631	-0.00490093370899558	0.0155535480007529	0.00646266713738441
1875	79.0393676757813	-7.22400331497192	-7.73341274261475	-0.0195112787187099	0.01100810803473	0.0350340083241463	0.000943203864153475
1876	78.3900146484375	-6.89932918548584	-7.6684775352478	-0.00132951640989631	0.00776136433705688	0.0158782228827477	0.00516396993771195
1877	78.3900146484375	-6.57465505599976	-7.27886867523193	0.00418994715437293	-0.00100484199356288	0.00841071270406246	0.00743668992072344
1878	79.6887130737305	-7.87335205078125	-7.27886867523193	0.00289124972186983	0.0145795252174139	0.012956153601408	0.00613799272105098
1879	80.9874114990234	-7.54867792129517	-7.53860807418823	0.00581331877037883	0.0132808275520802	0.0142548503354192	0.000618529506027699
1880	79.0393676757813	-6.57465505599976	-7.60354280471802	-0.0026282137259841	0.00906006153672934	0.0145795252174139	-0.00522560812532902
1881	79.0393676757813	-6.89932918548584	-7.60354280471802	0.00418994715437293	0.00354059832170606	0.00418994715437293	0.00386527273803949
1882	80.9874114990234	-7.22400331497192	-7.14899873733521	0.000293855206109583	-0.0026282137259841	0.0191249661147594	0.00483929552137852
1883	82.2861099243164	-8.19802665710449	-7.21393346786499	-0.00100484199356288	-0.023407369852066	0.040228795260191	-0.00392691092565656
1884	79.0393676757813	-7.22400331497192	-7.27886867523193	0.00386527273803949	0.0126314787194133	0.0467222817242146	-0.00100484199356288
1885	81.6367568969727	-7.54867792129517	-7.14899873733521	-0.00522560812532902	-0.00619963090866804	0.049319677054882	-0.00392691092565656
1886	80.3380584716797	-7.54867792129517	-7.14899873733521	-0.00197886489331722	0.0181509424000978	0.012956153601408	0.00191722682211548
1887	81.6367568969727	-7.54867792129517	-7.01912927627563	-0.00717365415766835	-0.000355493422830477	-0.00457625929266214	-0.00749832857400179
1888	80.9874114990234	-7.54867792129517	-7.01912927627563	-0.00555028254166245	-0.00197886489331722	-0.021459324285388	-0.00522560812532902
1889	81.6367568969727	-8.19802665710449	-7.34380340576172	-0.00295288790948689	0.0100340843200684	-0.0902902781963348	-0.00457625929266214
1890	80.3380584716797	-7.87335205078125	-7.21393346786499	-0.00555028254166245	0.00776136433705688	-0.0831474438309669	0.00126787810586393
1891	79.6887130737305	-7.54867792129517	-7.4087381362915	-0.00230353930965066	0.020423661917448	-0.0549007803201675	-0.00587495695799589
1892	80.9874114990234	-7.54867792129517	-7.21393346786499	0.00386527273803949	0.0233457311987877	-0.0500306636095047	-0.00652430532500148
1893	81.6367568969727	-8.19802665710449	-7.47367286682129	0.00289124972186983	0.0162028968334198	-0.0324982516467571	-0.00749832857400179
1894	79.0393676757813	-6.89932918548584	-7.6684775352478	0.013930176384747	-0.0026282137259841	0.00678734155371785	-0.0104203969240189
1895	80.9874114990234	-7.87335205078125	-7.08406400680542	0.00354059832170606	-0.00165419070981443	0.00256657530553639	0.00841071270406246
1896	79.6887130737305	-6.89932918548584	-7.99315214157104	0.0175015944987535	-0.00392691092565656	0.00808603875339031	0.00418994715437293
1897	79.6887130737305	-7.22400331497192	-7.73341274261475	0.000618529506027699	-0.0227580219507217	0.0408781431615353	0.0126314787194133
1898	79.6887130737305	-7.22400331497192	-7.79834747314453	0.0165275707840919	-0.0152905117720366	0.0613326244056225	-0.00425158534198999
1899	80.3380584716797	-7.87335205078125	-7.73341274261475	0.00808603875339031	0.00321592413820326	0.0752936229109764	0.00483929552137852
1900	80.9874114990234	-7.22400331497192	-7.6684775352478	0.00191722682211548	-0.00425158534198999	0.0642546936869621	0.00906006153672934
1901	81.6367568969727	-8.52270030975342	-7.53860807418823	0.00321592413820326	0.0149041991680861	0.0541897900402546	0.00483929552137852
1902	82.9354553222656	-9.1720495223999	-7.79834747314453	0.00386527273803949	-0.00912170019000769	0.0269171483814716	-0.000355493422830477
1903	80.9874114990234	-8.19802665710449	-7.79834747314453	-0.00684897974133492	-0.000680167751852423	0.00808603875339031	-0.0026282137259841
1904	82.2861099243164	-9.49672412872314	-7.9282169342041	0.00191722682211548	-0.0383423902094364	-0.0188619289547205	-0.00425158534198999
1905	79.6887130737305	-8.19802665710449	-7.60354280471802	0.00970941036939621	-0.0201606266200542	-0.03444629535079	-0.00132951640989631
1906	80.9874114990234	-9.49672412872314	-7.47367286682129	-0.00749832857400179	0.00159255252219737	-0.0711344927549362	-0.00327756232582033
1907	82.2861099243164	-8.84737491607666	-7.21393346786499	-0.0159398596733809	-0.00522560812532902	-0.0870435386896133	0.00678734155371785
1908	82.9354553222656	-9.1720495223999	-7.47367286682129	-0.0026282137259841	-0.000680167751852423	-0.098082460463047	-0.00912170019000769
1909	80.3380584716797	-8.19802665710449	-7.47367286682129	0.00483929552137852	0.01847561635077	-0.101978555321693	-0.00587495695799589
1910	80.3380584716797	-7.22400331497192	-7.08406400680542	-0.00230353930965066	0.0285405199974775	-0.117238245904446	-0.00847235135734081
1911	81.6367568969727	-8.19802665710449	-7.6684775352478	-0.00619963090866804	0.025618452578783	-0.0549007803201675	0.00289124972186983
1912	82.2861099243164	-7.87335205078125	-6.56458520889282	-0.00100484199356288	0.000293855206109583	0.0233457311987877	-0.00392691092565656
1913	79.6887130737305	-7.22400331497192	-6.49965000152588	-0.00392691092565656	-3.08191010844894e-05	0.0551638156175613	-0.00619963090866804
1914	80.3380584716797	-6.57465505599976	-7.08406400680542	-0.00522560812532902	0.0103587592020631	0.0688001364469528	0.00386527273803949
1915	80.3380584716797	-7.54867792129517	-6.95419406890869	-0.00295288790948689	0.00354059832170606	0.0580858811736107	-3.08191010844894e-05
1916	80.9874114990234	-7.54867792129517	-7.27886867523193	-0.00522560812532902	0.00289124972186983	0.0519170723855495	0.011982130818069
1917	81.6367568969727	-6.89932918548584	-7.21393346786499	-0.00587495695799589	0.0113327819854021	0.0434755384922028	0.00581331877037883
1918	79.0393676757813	-6.57465505599976	-7.27886867523193	-0.00425158534198999	0.00873538758605719	0.0467222817242146	-0.00100484199356288
1919	79.6887130737305	-6.89932918548584	-7.4087381362915	-0.00295288790948689	0.0145795252174139	0.0421768426895142	0.0200989879667759
1920	79.0393676757813	-7.22400331497192	-7.73341274261475	-0.00684897974133492	0.0145795252174139	0.0447742342948914	0.00191722682211548
1921	80.3380584716797	-7.54867792129517	-7.47367286682129	-0.00457625929266214	0.0136055024340749	0.0389300994575024	0.00289124972186983
1922	76.4419708251953	-6.24998044967651	-7.60354280471802	-0.00912170019000769	0.0116574559360743	0.00678734155371785	0.00743668992072344
1923	79.0393676757813	-6.57465505599976	-7.01912927627563	-0.0110697457566857	0.00938473641872406	0.0239950809627771	-0.00619963090866804
1924	80.3380584716797	-7.54867792129517	-7.01912927627563	-0.000355493422830477	0.00970941036939621	0.0590599067509174	-0.00327756232582033
1925	79.6887130737305	-6.57465505599976	-7.4087381362915	-0.00717365415766835	0.00126787810586393	0.0863325446844101	-0.00230353930965066
1926	79.0393676757813	-6.57465505599976	-7.79834747314453	0.00483929552137852	0.00256657530553639	0.101916916668415	0.000293855206109583
1927	80.9874114990234	-6.89932918548584	-7.6684775352478	0.0022419011220336	-0.00847235135734081	0.0428261905908585	-0.00555028254166245
1928	80.3380584716797	-6.57465505599976	-7.47367286682129	0.00938473641872406	-0.00847235135734081	-0.0292515084147453	-0.00522560812532902
1929	80.9874114990234	-6.57465505599976	-7.60354280471802	0.00483929552137852	-0.0172385573387146	-0.0120437685400248	-0.00132951640989631
1930	79.6887130737305	-6.89932918548584	-7.6684775352478	0.000618529506027699	-0.0152905117720366	0.00613799272105098	-0.00197886489331722
1931	81.6367568969727	-7.87335205078125	-7.4087381362915	-3.08191010844894e-05	-0.00847235135734081	-0.0363943427801132	-0.00425158534198999
1932	79.0393676757813	-6.89932918548584	-7.6684775352478	0.0022419011220336	-0.00490093370899558	-0.0802253782749176	0.000293855206109583
1933	80.3380584716797	-6.89932918548584	-7.6684775352478	0.00126787810586393	-0.0026282137259841	-0.105549976229668	-0.000355493422830477
1934	81.6367568969727	-7.54867792129517	-7.73341274261475	-0.00392691092565656	0.00646266713738441	-0.133147284388542	0.00678734155371785
1935	79.0393676757813	-6.57465505599976	-7.53860807418823	-0.00132951640989631	0.0136055024340749	-0.114316180348396	0.0022419011220336
1936	80.9874114990234	-8.52270030975342	-7.27886867523193	0.00354059832170606	0.0155535480007529	-0.0422384813427925	0.00418994715437293
1937	81.6367568969727	-7.87335205078125	-7.53860807418823	0.000293855206109583	0.00743668992072344	-0.0149658378213644	0.0022419011220336
1938	79.6887130737305	-7.22400331497192	-7.99315214157104	0.000943203864153475	0.0155535480007529	0.041852168738842	-0.00132951640989631
1939	79.6887130737305	-7.22400331497192	-7.9282169342041	-3.08191010844894e-05	0.00321592413820326	0.0515923984348774	0.00483929552137852
1940	81.6367568969727	-7.87335205078125	-7.27886867523193	-0.00360223650932312	-0.00457625929266214	0.0545144639909267	0.00451462110504508
1941	81.6367568969727	-8.19802665710449	-7.47367286682129	-0.00392691092565656	0.00256657530553639	0.0236704051494598	0.00418994715437293
1942	80.9874114990234	-9.1720495223999	-7.14899873733521	-0.00555028254166245	-0.000355493422830477	-0.017887907102704	0.00321592413820326
1943	79.6887130737305	-7.54867792129517	-7.73341274261475	0.00711201597005129	-0.00425158534198999	-0.100679859519005	-0.00327756232582033
1944	80.9874114990234	-7.54867792129517	-7.79834747314453	0.000293855206109583	0.00711201597005129	-0.117238245904446	0.000618529506027699
1945	80.9874114990234	-8.19802665710449	-7.4087381362915	-0.00652430532500148	0.00743668992072344	-0.017887907102704	0.00321592413820326
1946	82.2861099243164	-8.52270030975342	-7.53860807418823	-0.00100484199356288	-0.000355493422830477	-0.0110697457566857	-0.00360223650932312
1947	80.9874114990234	-7.87335205078125	-7.21393346786499	0.00191722682211548	0.00321592413820326	-0.00392691092565656	-0.00619963090866804
1948	82.2861099243164	-8.84737491607666	-7.01912927627563	0.00159255252219737	-0.00814767740666866	-0.00879702530801296	-0.0110697457566857
1949	81.6367568969727	-8.84737491607666	-7.34380340576172	0.00938473641872406	-0.0230826959013939	0.00743668992072344	-0.0100957229733467
1950	80.9874114990234	-8.84737491607666	-7.60354280471802	0.000618529506027699	-3.08191010844894e-05	0.00191722682211548	-0.00327756232582033
1951	80.9874114990234	-8.19802665710449	-7.99315214157104	0.00256657530553639	-0.0107450718060136	-0.00619963090866804	-0.0026282137259841
1952	80.3380584716797	-8.84737491607666	-7.6684775352478	0.0249691028147936	-0.00782300252467394	-0.00619963090866804	-3.08191010844894e-05
1953	80.3380584716797	-8.52270030975342	-7.4087381362915	0.00548864435404539	0.00159255252219737	-0.00522560812532902	-0.00619963090866804
1954	81.6367568969727	-10.4707469940186	-6.95419406890869	0.00483929552137852	0.0246444288641214	-0.00165419070981443	0.00646266713738441
1955	80.3380584716797	-8.84737491607666	-7.73341274261475	0.00354059832170606	0.0226963832974434	0.0265924744307995	-0.00230353930965066
1956	80.3380584716797	-8.52270030975342	-7.6684775352478	-0.00165419070981443	0.0113327819854021	0.0441248863935471	-0.00425158534198999
1957	81.6367568969727	-9.1720495223999	-7.47367286682129	0.00159255252219737	0.0142548503354192	0.0356833562254906	0.00516396993771195
1958	82.2861099243164	-9.49672412872314	-7.21393346786499	0.00289124972186983	0.0136055024340749	0.0457482598721981	0.00581331877037883
1959	80.9874114990234	-9.1720495223999	-7.21393346786499	0.00386527273803949	0.0178262684494257	0.0421768426895142	0.00418994715437293
1960	80.9874114990234	-8.52270030975342	-7.01912927627563	-0.00425158534198999	0.00321592413820326	0.0392547734081745	0.00386527273803949
1961	80.9874114990234	-7.22400331497192	-7.6684775352478	-0.00457625929266214	0.000618529506027699	0.0327612869441509	-0.00132951640989631
1962	82.2861099243164	-8.52270030975342	-7.73341274261475	-0.00165419070981443	-0.00392691092565656	0.0441248863935471	-0.0026282137259841
1963	82.9354553222656	-8.84737491607666	-7.47367286682129	-0.00360223650932312	-0.0221086721867323	0.029189869761467	-0.0143164889886975
1964	79.6887130737305	-7.22400331497192	-7.34380340576172	-0.00165419070981443	-0.00457625929266214	0.0532157681882381	-0.00587495695799589
1965	80.9874114990234	-8.52270030975342	-7.21393346786499	-0.00555028254166245	-0.00100484199356288	0.0272418223321438	-0.00132951640989631
1966	79.6887130737305	-7.22400331497192	-7.34380340576172	-0.00847235135734081	0.00711201597005129	0.0123068047687411	-0.000680167751852423
1967	79.6887130737305	-7.54867792129517	-7.6684775352478	-0.00132951640989631	-0.00522560812532902	0.00711201597005129	0.00159255252219737
1968	79.0393676757813	-6.89932918548584	-7.86328220367432	-0.00619963090866804	-0.00717365415766835	0.00646266713738441	-0.00684897974133492
1969	79.0393676757813	-7.87335205078125	-7.6684775352478	-0.0100957229733467	-0.000355493422830477	-0.0230826959013939	-0.00782300252467394
1970	80.3380584716797	-7.87335205078125	-7.34380340576172	0.00841071270406246	0.00938473641872406	0.0632806718349457	0.00451462110504508
1971	79.6887130737305	-8.84737491607666	-7.4087381362915	0.00126787810586393	0.036657378077507	0.049319677054882	-0.00230353930965066
1972	78.3900146484375	-7.54867792129517	-7.34380340576172	0.00743668992072344	0.0223717093467712	0.00678734155371785	-0.00522560812532902
1973	80.3380584716797	-8.52270030975342	-7.4087381362915	0.000618529506027699	0.0116574559360743	-0.0266541130840778	-0.00165419070981443
1974	80.9874114990234	-8.52270030975342	-7.53860807418823	0.000943203864153475	0.025618452578783	-0.0786020010709763	0.00126787810586393
1975	82.2861099243164	-8.84737491607666	-7.14899873733521	-0.00425158534198999	0.0457482598721981	-0.0617189407348633	0.0103587592020631
1976	79.6887130737305	-7.54867792129517	-7.79834747314453	-0.00717365415766835	0.0412028171122074	-0.021459324285388	0.00191722682211548
1977	81.6367568969727	-7.87335205078125	-7.4087381362915	-0.00100484199356288	0.0239950809627771	0.00126787810586393	0.00191722682211548
1978	80.3380584716797	-7.54867792129517	-7.01912927627563	-0.00392691092565656	0.00548864435404539	-0.0100957229733467	-0.0026282137259841
1979	80.3380584716797	-7.54867792129517	-7.79834747314453	-0.00717365415766835	0.0188002903014421	-0.063342310488224	0.00386527273803949
1980	80.3380584716797	-7.22400331497192	-8.05808639526367	-0.00392691092565656	0.0392547734081745	-0.0873682126402855	0.0220470335334539
1981	79.6887130737305	-6.89932918548584	-7.99315214157104	-0.0162645354866982	0.0395794473588467	-0.0743812397122383	0.00483929552137852
1982	83.5848083496094	-8.52270030975342	-7.6684775352478	-0.0110697457566857	0.029189869761467	-0.0649656802415848	0.0103587592020631
1983	81.6367568969727	-7.87335205078125	-7.4087381362915	-0.00912170019000769	0.0223717093467712	-0.0295761823654175	0.0022419011220336
1984	80.9874114990234	-7.22400331497192	-7.53860807418823	-0.00360223650932312	0.0136055024340749	-0.0165892094373703	-0.0026282137259841
1985	82.2861099243164	-7.87335205078125	-7.79834747314453	-0.0100957229733467	0.0152288740500808	0.012956153601408	-0.00295288790948689
1986	82.2861099243164	-8.84737491607666	-7.73341274261475	-0.00425158534198999	-0.00814767740666866	0.0207483377307653	-0.00295288790948689
1987	82.9354553222656	-7.54867792129517	-7.47367286682129	-0.00587495695799589	-0.0435371771454811	0.0285405199974775	-0.00327756232582033
1988	82.2861099243164	-8.19802665710449	-7.60354280471802	-0.00197886489331722	-0.0698357969522476	0.012956153601408	-0.0026282137259841
1989	82.2861099243164	-8.19802665710449	-7.4087381362915	0.00126787810586393	-0.0760046094655991	-0.0123684434220195	-0.00100484199356288
1990	82.2861099243164	-8.52270030975342	-7.14899873733521	-0.00100484199356288	-0.0802253782749176	-0.00782300252467394	0.00191722682211548
1991	80.3380584716797	-7.22400331497192	-7.6684775352478	0.00483929552137852	-0.0773033052682877	0.0285405199974775	-0.00100484199356288
1992	82.9354553222656	-8.19802665710449	-7.60354280471802	0.000618529506027699	-0.095809742808342	0.0233457311987877	-0.000680167751852423
1993	80.9874114990234	-8.19802665710449	-7.47367286682129	0.00418994715437293	-0.100679859519005	0.020423661917448	-0.00522560812532902
1994	82.2861099243164	-7.54867792129517	-7.60354280471802	-0.00879702530801296	-0.0607449151575565	0.045423585921526	-0.00457625929266214
1995	82.2861099243164	-8.19802665710449	-6.75938940048218	-0.00132951640989631	-0.0152905117720366	0.0467222817242146	0.00938473641872406
1996	81.6367568969727	-8.52270030975342	-7.01912927627563	-0.00490093370899558	-0.00295288790948689	0.0746442750096321	0.0165275707840919
1997	81.6367568969727	-7.22400331497192	-7.60354280471802	0.000618529506027699	0.00418994715437293	0.0882805958390236	-0.00197886489331722
1998	80.9874114990234	-7.54867792129517	-7.6684775352478	0.00873538758605719	0.0278911720961332	0.0886052697896957	0.00191722682211548
1999	82.9354553222656	-8.84737491607666	-7.6684775352478	0.000293855206109583	0.0194496400654316	0.120423346757889	0.0191249661147594
2000	82.2861099243164	-8.52270030975342	-7.60354280471802	-0.0133424662053585	-0.0175632312893867	0.174968630075455	-0.00392691092565656
[truncated: 4,660 more rows]
