# Supplementary material for: Precise instruction and consideration of the vertical and horizontal force component increases validity and reliability of the 90:20 Isometric Posterior Chain Test
Source: PLoS One. 2024 Oct 28;19(10):e0312843. doi: 10.1371/journal.pone.0312843 (PMC11515970; doi:10.1371/journal.pone.0312843)
Supplement: S1 File — (ZIP) [file pone.0312843.s001.zip › S1_Raw_Data/M1_P24_v_3.csv]

1	82.2861099243164	-10.4707469940186	-7.34380340576172	-0.00360223650932312	0.0217223595827818	-0.0451605506241322	-0.00619963090866804
2	83.5848083496094	-10.7954206466675	-7.14899873733521	0.000618529506027699	0.0152288740500808	-0.0165892094373703	0.000943203864153475
3	80.3380584716797	-9.49672412872314	-7.60354280471802	-0.00490093370899558	0.00581331877037883	-0.0162645354866982	-3.08191010844894e-05
4	82.9354553222656	-10.7954206466675	-7.6684775352478	-0.00197886489331722	0.000618529506027699	-0.0412644557654858	0.00613799272105098
5	80.3380584716797	-9.49672412872314	-8.05808639526367	0.000293855206109583	-0.00944637414067984	-0.00197886489331722	-0.00197886489331722
6	80.3380584716797	-9.82139778137207	-7.73341274261475	0.00159255252219737	-0.0217839982360601	0.0483456552028656	-0.00684897974133492
7	79.6887130737305	-10.7954206466675	-7.47367286682129	-0.00100484199356288	-0.0107450718060136	0.0665274113416672	-0.0107450718060136
8	80.9874114990234	-11.1200952529907	-7.08406400680542	0.00289124972186983	-3.08191010844894e-05	0.0853585228323936	-0.00522560812532902
9	78.3900146484375	-10.1460723876953	-7.34380340576172	-0.0104203969240189	0.00581331877037883	0.0918520092964172	-0.0117190945893526
10	78.3900146484375	-10.1460723876953	-7.6684775352478	-0.00944637414067984	0.0165275707840919	0.0337353087961674	-0.00425158534198999
11	79.0393676757813	-9.82139778137207	-7.6684775352478	-0.00425158534198999	0.0145795252174139	-0.0789266750216484	-0.0100957229733467
12	79.0393676757813	-10.1460723876953	-7.86328220367432	-0.00327756232582033	0.01847561635077	-0.115939550101757	-0.00522560812532902
13	79.6887130737305	-9.82139778137207	-7.79834747314453	-0.0123684434220195	0.0132808275520802	-0.0964590907096863	-0.00684897974133492
14	80.9874114990234	-9.82139778137207	-7.4087381362915	-0.0126931173726916	0.00483929552137852	-0.0834721177816391	-0.00684897974133492
15	82.2861099243164	-11.1200952529907	-7.01912927627563	-0.0110697457566857	0.00906006153672934	-0.0497059896588326	-0.00425158534198999
16	80.3380584716797	-10.4707469940186	-7.53860807418823	-0.00392691092565656	0.00321592413820326	-0.048407293856144	-0.00814767740666866
17	80.9874114990234	-10.1460723876953	-7.79834747314453	-0.00230353930965066	-3.08191010844894e-05	-0.0237320438027382	-0.00522560812532902
18	81.6367568969727	-10.7954206466675	-7.4087381362915	-0.00490093370899558	0.0171769186854362	-0.0211346503347158	-0.00165419070981443
19	82.9354553222656	-11.1200952529907	-7.60354280471802	-0.00619963090866804	0.0136055024340749	-0.0578228458762169	0.0116574559360743
20	80.3380584716797	-9.82139778137207	-7.60354280471802	-0.00587495695799589	0.0158782228827477	-0.0458098985254765	-0.00360223650932312
21	81.6367568969727	-9.82139778137207	-7.27886867523193	-0.00132951640989631	0.0178262684494257	-0.0136671401560307	0.00678734155371785
22	81.6367568969727	-10.4707469940186	-7.60354280471802	0.00483929552137852	-0.00392691092565656	-0.00100484199356288	0.00418994715437293
23	80.9874114990234	-10.4707469940186	-7.9282169342041	-0.000680167751852423	-0.00100484199356288	0.00321592413820326	0.00711201597005129
24	82.9354553222656	-10.7954206466675	-7.73341274261475	0.000293855206109583	-0.00360223650932312	0.00159255252219737	0.000293855206109583
25	81.6367568969727	-10.7954206466675	-7.53860807418823	-0.00490093370899558	-0.00522560812532902	0.00646266713738441	0.000943203864153475
26	81.6367568969727	-10.4707469940186	-7.14899873733521	0.0106834331527352	-0.0217839982360601	0.0132808275520802	-0.00944637414067984
27	81.6367568969727	-9.82139778137207	-7.4087381362915	0.00808603875339031	0.0123068047687411	0.0304885655641556	-0.00749832857400179
28	82.9354553222656	-11.444769859314	-7.60354280471802	0.0132808275520802	-0.00100484199356288	0.0262678004801273	-0.0133424662053585
29	82.9354553222656	-11.444769859314	-7.14899873733521	0.00418994715437293	0.013930176384747	0.0330859608948231	-0.00197886489331722
30	82.2861099243164	-11.1200952529907	-7.86328220367432	0.0152288740500808	-0.00652430532500148	0.0288651939481497	-0.00717365415766835
31	80.9874114990234	-10.1460723876953	-7.79834747314453	0.00191722682211548	-0.0162645354866982	0.049319677054882	-0.0107450718060136
32	82.2861099243164	-10.1460723876953	-7.79834747314453	0.00354059832170606	-0.0139918150380254	0.0756182968616486	-0.00944637414067984
33	83.5848083496094	-11.1200952529907	-7.60354280471802	-0.00392691092565656	-0.0143164889886975	0.0762676447629929	-0.00619963090866804
34	82.2861099243164	-11.7694435119629	-7.6684775352478	-0.00619963090866804	-0.00652430532500148	0.0460729338228703	-0.00100484199356288
35	80.9874114990234	-10.1460723876953	-7.99315214157104	-0.00912170019000769	0.0116574559360743	-0.00555028254166245	0.000618529506027699
36	81.6367568969727	-10.1460723876953	-7.86328220367432	-0.00392691092565656	0.0181509424000978	-0.0837967917323112	-0.000680167751852423
37	82.9354553222656	-10.1460723876953	-7.73341274261475	-0.00165419070981443	0.0259431265294552	-0.134121313691139	-0.00230353930965066
38	81.6367568969727	-10.1460723876953	-7.27886867523193	-0.00425158534198999	0.0327612869441509	-0.103277251124382	0.0178262684494257
39	82.2861099243164	-11.1200952529907	-7.79834747314453	-0.00847235135734081	0.0392547734081745	-0.0691864490509033	0.00906006153672934
40	82.9354553222656	-11.444769859314	-7.34380340576172	-0.00490093370899558	0.0535404421389103	-0.0604202412068844	0.00711201597005129
41	82.9354553222656	-11.1200952529907	-7.6684775352478	0.000293855206109583	0.0395794473588467	-0.0360696688294411	0.000943203864153475
42	82.2861099243164	-11.1200952529907	-7.47367286682129	-0.00100484199356288	0.0278911720961332	-0.0529527328908443	-0.00132951640989631
43	82.2861099243164	-11.7694435119629	-7.34380340576172	0.0100340843200684	0.0126314787194133	-0.0370436906814575	0.00548864435404539
44	82.2861099243164	-11.444769859314	-7.14899873733521	0.00548864435404539	0.00776136433705688	-0.0100957229733467	0.0285405199974775
45	81.6367568969727	-10.7954206466675	-7.73341274261475	0.01100810803473	-0.00814767740666866	0.0103587592020631	0.00548864435404539
46	80.3380584716797	-10.1460723876953	-7.73341274261475	-0.00652430532500148	-0.0191866029053926	0.0399041213095188	0.00256657530553639
47	82.2861099243164	-11.444769859314	-7.4087381362915	0.00386527273803949	-0.0435371771454811	0.0629559978842735	-0.00522560812532902
48	80.3380584716797	-10.4707469940186	-7.6684775352478	-0.00100484199356288	-0.0526280589401722	0.103864960372448	-0.00295288790948689
49	80.9874114990234	-10.7954206466675	-7.27886867523193	0.00321592413820326	-0.0393164120614529	0.0999688655138016	0.00159255252219737
50	82.9354553222656	-11.7694435119629	-7.01912927627563	-0.0104203969240189	-0.0305502042174339	0.112631164491177	0.00418994715437293
51	82.9354553222656	-12.4187927246094	-7.53860807418823	-0.000680167751852423	-0.0425631552934647	0.0535404421389103	-0.00360223650932312
52	82.9354553222656	-12.0941181182861	-7.47367286682129	0.000293855206109583	-0.03444629535079	-0.0143164889886975	-0.00100484199356288
53	82.2861099243164	-12.7434673309326	-7.47367286682129	-0.00327756232582033	-0.0224333461374044	-0.0724331885576248	0.00256657530553639
54	80.9874114990234	-11.444769859314	-7.01912927627563	-0.00360223650932312	0.00548864435404539	-0.0782773271203041	0.00191722682211548
55	82.9354553222656	-13.0681409835815	-7.08406400680542	-0.00749832857400179	0.0136055024340749	-0.0786020010709763	0.00321592413820326
56	82.9354553222656	-12.7434673309326	-7.21393346786499	-0.00814767740666866	0.0324366129934788	-0.0714591667056084	-0.00230353930965066
57	82.2861099243164	-13.0681409835815	-7.4087381362915	0.000618529506027699	0.0175015944987535	-0.0318489037454128	0.00289124972186983
58	80.3380584716797	-10.7954206466675	-7.60354280471802	0.00548864435404539	0.012956153601408	0.0100340843200684	0.0022419011220336
59	80.9874114990234	-11.444769859314	-7.53860807418823	-0.00230353930965066	0.0132808275520802	0.0243197549134493	0.0103587592020631
60	83.5848083496094	-12.0941181182861	-7.4087381362915	0.00906006153672934	0.00841071270406246	0.0376313999295235	0.00386527273803949
61	82.2861099243164	-12.0941181182861	-7.08406400680542	-0.00977104809135199	-0.00425158534198999	0.0489950031042099	0.00418994715437293
62	82.9354553222656	-11.7694435119629	-7.47367286682129	0.00841071270406246	0.00191722682211548	0.0389300994575024	0.00289124972186983
63	82.9354553222656	-11.444769859314	-7.79834747314453	0.0213976856321096	0.00776136433705688	-0.00327756232582033	0.0116574559360743
64	80.9874114990234	-10.7954206466675	-7.73341274261475	-0.00522560812532902	0.00126787810586393	-0.0299008563160896	0.00841071270406246
65	81.6367568969727	-10.7954206466675	-7.60354280471802	-0.00392691092565656	0.00678734155371785	-0.0253554154187441	0.00873538758605719
66	83.5848083496094	-11.1200952529907	-7.6684775352478	-0.00165419070981443	-0.00360223650932312	-0.00684897974133492	0.000293855206109583
67	80.9874114990234	-10.7954206466675	-7.60354280471802	-0.00295288790948689	0.00159255252219737	-0.00490093370899558	0.000618529506027699
68	83.5848083496094	-12.0941181182861	-7.53860807418823	0.000943203864153475	0.0126314787194133	-0.0126931173726916	0.00191722682211548
69	80.9874114990234	-11.444769859314	-7.47367286682129	-0.00490093370899558	0.020423661917448	-0.017887907102704	0.00776136433705688
70	82.2861099243164	-11.444769859314	-7.60354280471802	-0.00944637414067984	0.0106834331527352	-0.0165892094373703	0.000618529506027699
71	80.9874114990234	-10.4707469940186	-7.9282169342041	-0.00879702530801296	0.00451462110504508	-0.0136671401560307	-0.0143164889886975
72	81.6367568969727	-11.7694435119629	-7.73341274261475	-3.08191010844894e-05	-0.00652430532500148	0.00289124972186983	-0.00457625929266214
73	80.9874114990234	-11.444769859314	-7.01912927627563	-0.0117190945893526	0.00354059832170606	0.00256657530553639	0.00159255252219737
74	79.6887130737305	-11.1200952529907	-7.47367286682129	-0.0123684434220195	0.0106834331527352	0.0181509424000978	-3.08191010844894e-05
75	79.6887130737305	-10.1460723876953	-7.86328220367432	-0.0126931173726916	0.000943203864153475	0.0347093306481838	-0.00392691092565656
76	78.3900146484375	-11.1200952529907	-7.34380340576172	-0.00749832857400179	-0.00522560812532902	0.0243197549134493	0.00646266713738441
77	78.3900146484375	-10.1460723876953	-7.60354280471802	-0.00392691092565656	-0.0165892094373703	0.00386527273803949	-0.000355493422830477
78	79.6887130737305	-11.7694435119629	-7.14899873733521	-0.000355493422830477	-0.0169138833880424	-0.00944637414067984	0.000618529506027699
79	79.6887130737305	-11.1200952529907	-7.4087381362915	-0.0104203969240189	-0.0240567177534103	0.00906006153672934	0.0126314787194133
80	79.0393676757813	-10.4707469940186	-7.6684775352478	-0.00717365415766835	-0.0250307414680719	-0.0133424662053585	0.00873538758605719
81	80.9874114990234	-11.1200952529907	-7.73341274261475	-0.00749832857400179	0.00386527273803949	-0.0165892094373703	0.00256657530553639
82	79.6887130737305	-10.7954206466675	-7.60354280471802	0.00256657530553639	-0.00847235135734081	0.00548864435404539	0.00191722682211548
83	80.3380584716797	-10.7954206466675	-7.6684775352478	0.000943203864153475	0.00191722682211548	0.0217223595827818	0.00743668992072344
84	79.6887130737305	-11.444769859314	-7.47367286682129	0.000943203864153475	0.00581331877037883	0.00386527273803949	0.00970941036939621
85	82.9354553222656	-11.7694435119629	-7.08406400680542	0.000943203864153475	0.0103587592020631	-0.00912170019000769	0.0113327819854021
86	80.9874114990234	-10.7954206466675	-7.47367286682129	-0.00132951640989631	0.020423661917448	-0.0123684434220195	0.0191249661147594
87	82.9354553222656	-11.7694435119629	-7.60354280471802	0.00289124972186983	0.0269171483814716	-0.00619963090866804	-0.00652430532500148
88	80.3380584716797	-10.4707469940186	-7.08406400680542	0.00418994715437293	0.0350340083241463	0.01847561635077	-0.00555028254166245
89	83.5848083496094	-11.7694435119629	-6.62951993942261	-0.00879702530801296	0.0175015944987535	0.013930176384747	-0.00100484199356288
90	82.9354553222656	-11.1200952529907	-7.21393346786499	-0.00814767740666866	0.00970941036939621	0.0298392176628113	0.00191722682211548
91	82.9354553222656	-11.444769859314	-7.21393346786499	-0.00814767740666866	-0.00684897974133492	0.0415274947881699	-0.00522560812532902
92	82.2861099243164	-11.1200952529907	-7.53860807418823	0.00678734155371785	-0.0165892094373703	0.0486703291535378	-0.0100957229733467
93	82.2861099243164	-11.444769859314	-7.4087381362915	0.00256657530553639	-0.0165892094373703	0.0658780634403229	-3.08191010844894e-05
94	80.9874114990234	-10.7954206466675	-8.12302207946777	0.00516396993771195	-0.0201606266200542	0.098670169711113	-0.00717365415766835
95	82.2861099243164	-11.1200952529907	-7.47367286682129	-0.0149658378213644	-0.0211346503347158	0.117176607251167	-0.00392691092565656
96	81.6367568969727	-10.4707469940186	-7.60354280471802	0.00711201597005129	-0.0113944197073579	0.0967221260070801	-0.00165419070981443
97	82.2861099243164	-11.7694435119629	-7.60354280471802	0.0103587592020631	-0.0311995539814234	0.0704235062003136	-0.00717365415766835
98	80.9874114990234	-11.1200952529907	-7.99315214157104	0.00126787810586393	0.00678734155371785	0.0463976077735424	0.00581331877037883
99	82.2861099243164	-11.7694435119629	-7.99315214157104	0.00256657530553639	0.0175015944987535	-0.0110697457566857	-3.08191010844894e-05
100	80.9874114990234	-10.7954206466675	-7.86328220367432	-0.000680167751852423	0.0210730116814375	-0.0997058376669884	0.00418994715437293
101	80.9874114990234	-10.7954206466675	-7.6684775352478	-0.000680167751852423	0.01847561635077	-0.0915889739990234	0.000618529506027699
102	81.6367568969727	-10.4707469940186	-7.79834747314453	0.00516396993771195	0.0106834331527352	-0.050680011510849	-0.00619963090866804
103	80.9874114990234	-10.7954206466675	-7.79834747314453	-0.00360223650932312	0.00970941036939621	-0.0600955672562122	0.00646266713738441
104	80.9874114990234	-10.7954206466675	-8.12302207946777	-0.00684897974133492	0.011982130818069	-0.110744759440422	0.00646266713738441
105	82.2861099243164	-12.0941181182861	-7.6684775352478	-0.00555028254166245	0.0197743140161037	-0.103601925075054	0.00548864435404539
106	80.9874114990234	-11.7694435119629	-7.79834747314453	-0.00587495695799589	0.0181509424000978	-0.0500306636095047	0.00321592413820326
107	79.6887130737305	-11.444769859314	-7.47367286682129	0.000293855206109583	0.0278911720961332	-0.0425631552934647	-0.00717365415766835
108	82.9354553222656	-12.0941181182861	-7.21393346786499	-0.00100484199356288	0.0243197549134493	-0.00749832857400179	-0.00230353930965066
109	80.3380584716797	-10.7954206466675	-7.86328220367432	-0.00197886489331722	0.029189869761467	-0.0182125810533762	-0.00717365415766835
110	80.9874114990234	-11.7694435119629	-7.99315214157104	-0.00360223650932312	0.0226963832974434	0.00386527273803949	-0.00814767740666866
111	79.6887130737305	-10.7954206466675	-7.73341274261475	-0.00684897974133492	-0.00425158534198999	0.00906006153672934	-0.0152905117720366
112	81.6367568969727	-12.7434673309326	-7.53860807418823	0.00743668992072344	-0.0107450718060136	-0.0646410062909126	-0.00944637414067984
113	83.5848083496094	-12.4187927246094	-7.34380340576172	-0.0107450718060136	-0.00749832857400179	-0.106199324131012	-0.0139918150380254
114	80.3380584716797	-11.7694435119629	-7.47367286682129	-0.00555028254166245	-0.0237320438027382	-0.0227580219507217	-0.00295288790948689
115	82.2861099243164	-12.4187927246094	-7.9282169342041	-0.00490093370899558	-0.0250307414680719	-0.00425158534198999	-0.0117190945893526
116	81.6367568969727	-12.4187927246094	-7.99315214157104	-0.00912170019000769	-0.0237320438027382	-0.0331475995481014	-0.00392691092565656
117	81.6367568969727	-13.3928155899048	-7.6684775352478	0.0022419011220336	-0.0292515084147453	-0.0276281367987394	-0.00684897974133492
118	80.3380584716797	-12.0941181182861	-7.60354280471802	-0.00230353930965066	-0.0224333461374044	-0.00327756232582033	-0.00490093370899558
119	82.9354553222656	-13.3928155899048	-7.47367286682129	-0.00100484199356288	-0.017887907102704	0.00873538758605719	-0.00684897974133492
120	82.2861099243164	-11.7694435119629	-7.21393346786499	0.0022419011220336	-0.00652430532500148	0.00613799272105098	0.00159255252219737
121	81.6367568969727	-11.7694435119629	-7.73341274261475	-0.000355493422830477	0.00386527273803949	-0.0130177913233638	-0.00132951640989631
122	80.9874114990234	-11.7694435119629	-7.6684775352478	0.00516396993771195	0.0126314787194133	-0.0490566417574883	-0.000680167751852423
123	82.2861099243164	-11.7694435119629	-7.6684775352478	-0.0026282137259841	0.0188002903014421	-0.0133424662053585	0.00548864435404539
124	80.9874114990234	-11.1200952529907	-7.6684775352478	0.00126787810586393	0.0116574559360743	0.0155535480007529	0.00548864435404539
125	82.9354553222656	-12.4187927246094	-6.82432460784912	-0.00392691092565656	0.0197743140161037	0.012956153601408	0.00159255252219737
126	82.2861099243164	-11.7694435119629	-7.14899873733521	0.00678734155371785	0.0100340843200684	0.0223717093467712	-0.00717365415766835
127	82.2861099243164	-11.444769859314	-7.79834747314453	0.00743668992072344	0.00873538758605719	0.0152288740500808	-0.00847235135734081
128	82.2861099243164	-11.7694435119629	-7.4087381362915	0.00678734155371785	0.00906006153672934	0.0142548503354192	-0.00879702530801296
129	82.2861099243164	-12.0941181182861	-7.4087381362915	-3.08191010844894e-05	0.00678734155371785	0.00159255252219737	-0.00360223650932312
130	82.2861099243164	-11.7694435119629	-7.4087381362915	-0.0026282137259841	0.00516396993771195	-0.0240567177534103	-0.0110697457566857
131	81.6367568969727	-12.4187927246094	-6.49965000152588	-0.00522560812532902	-0.00425158534198999	-0.0678877532482147	-0.0149658378213644
132	81.6367568969727	-12.0941181182861	-6.75938940048218	0.0022419011220336	-0.0107450718060136	-0.0584721975028515	-0.0159398596733809
133	79.6887130737305	-11.1200952529907	-7.14899873733521	-0.00652430532500148	-0.00197886489331722	-0.0487319678068161	-0.00457625929266214
134	81.6367568969727	-11.444769859314	-7.86328220367432	-0.00392691092565656	-0.000355493422830477	-0.0195112787187099	-0.00847235135734081
135	79.0393676757813	-10.7954206466675	-7.6684775352478	-3.08191010844894e-05	-0.00490093370899558	0.0363327041268349	-0.000680167751852423
136	79.6887130737305	-11.444769859314	-7.47367286682129	-0.00490093370899558	-0.00490093370899558	0.0795143842697144	-0.00295288790948689
137	80.3380584716797	-12.7434673309326	-7.01912927627563	-0.00100484199356288	-0.00100484199356288	0.0999688655138016	0.00321592413820326
138	79.6887130737305	-11.1200952529907	-7.60354280471802	-0.000355493422830477	-0.0182125810533762	0.106787025928497	0.00289124972186983
139	79.0393676757813	-10.7954206466675	-7.99315214157104	-0.00132951640989631	0.00483929552137852	0.0856831967830658	0.00289124972186983
140	79.6887130737305	-12.4187927246094	-7.53860807418823	-0.00587495695799589	-0.00197886489331722	0.0580858811736107	0.00938473641872406
141	79.6887130737305	-12.0941181182861	-7.27886867523193	-0.000355493422830477	0.00711201597005129	0.0658780634403229	0.00646266713738441
142	81.6367568969727	-12.0941181182861	-7.14899873733521	-0.0026282137259841	-0.00425158534198999	0.0223717093467712	0.00191722682211548
143	78.3900146484375	-11.1200952529907	-7.27886867523193	0.000293855206109583	0.00711201597005129	-0.0513293594121933	0.00711201597005129
144	79.6887130737305	-11.444769859314	-7.6684775352478	-0.00522560812532902	0.00159255252219737	-0.095809742808342	0.00678734155371785
145	80.9874114990234	-11.7694435119629	-7.47367286682129	0.00289124972186983	0.00678734155371785	-0.0451605506241322	-0.00522560812532902
146	82.9354553222656	-12.4187927246094	-7.34380340576172	-0.00165419070981443	-0.00944637414067984	-0.0130177913233638	-0.00132951640989631
147	82.2861099243164	-12.0941181182861	-7.47367286682129	0.00126787810586393	-0.0126931173726916	-0.00392691092565656	-0.0113944197073579
148	81.6367568969727	-11.444769859314	-7.4087381362915	0.00386527273803949	-0.0110697457566857	0.00126787810586393	-0.00197886489331722
149	81.6367568969727	-10.7954206466675	-7.34380340576172	0.000618529506027699	-0.0175632312893867	-0.00684897974133492	-0.0104203969240189
150	80.3380584716797	-12.4187927246094	-7.34380340576172	-0.000355493422830477	-0.0182125810533762	-0.0428878292441368	-0.00652430532500148
151	82.2861099243164	-12.4187927246094	-7.60354280471802	-0.00749832857400179	-0.0201606266200542	-0.0419138073921204	-0.00749832857400179
152	83.5848083496094	-12.4187927246094	-7.47367286682129	0.0022419011220336	-0.0175632312893867	-0.0341216214001179	-0.00912170019000769
153	81.6367568969727	-11.444769859314	-7.47367286682129	-0.00230353930965066	-0.0130177913233638	-0.03444629535079	-0.00457625929266214
154	80.9874114990234	-11.1200952529907	-7.47367286682129	-0.00100484199356288	0.00711201597005129	-0.0402904339134693	-0.00425158534198999
155	83.5848083496094	-12.0941181182861	-7.34380340576172	0.000618529506027699	0.00418994715437293	-0.0211346503347158	0.000293855206109583
156	82.9354553222656	-12.7434673309326	-7.79834747314453	-0.00392691092565656	0.0210730116814375	-0.00717365415766835	-0.00197886489331722
157	80.9874114990234	-11.1200952529907	-7.9282169342041	0.00289124972186983	0.012956153601408	0.0262678004801273	0.00159255252219737
158	82.9354553222656	-12.4187927246094	-7.6684775352478	-0.00555028254166245	0.0149041991680861	0.0590599067509174	0.0123068047687411
159	81.6367568969727	-11.444769859314	-7.79834747314453	0.00289124972186983	0.00711201597005129	0.081787109375	0.00646266713738441
160	80.3380584716797	-10.7954206466675	-7.73341274261475	-0.00879702530801296	0.0162028968334198	0.0652287155389786	0.00516396993771195
161	80.9874114990234	-10.7954206466675	-7.86328220367432	0.00548864435404539	0.0142548503354192	0.0327612869441509	-0.000355493422830477
162	80.9874114990234	-10.1460723876953	-7.9282169342041	0.00548864435404539	0.00678734155371785	0.0389300994575024	0.00548864435404539
163	80.9874114990234	-11.444769859314	-7.9282169342041	0.00321592413820326	0.00906006153672934	0.0360080301761627	0.00970941036939621
164	82.2861099243164	-11.444769859314	-7.79834747314453	0.00418994715437293	-0.000355493422830477	0.00191722682211548	0.0149041991680861
165	80.3380584716797	-11.1200952529907	-7.6684775352478	-0.00165419070981443	-0.017887907102704	-0.00457625929266214	0.0136055024340749
166	83.5848083496094	-11.7694435119629	-7.14899873733521	0.0022419011220336	-0.0188619289547205	0.0395794473588467	-0.00425158534198999
167	80.3380584716797	-10.7954206466675	-7.34380340576172	0.00711201597005129	-0.0159398596733809	0.0265924744307995	-0.0026282137259841
168	82.2861099243164	-11.7694435119629	-7.60354280471802	0.00581331877037883	-0.00879702530801296	0.013930176384747	-0.00717365415766835
169	80.9874114990234	-10.7954206466675	-7.73341274261475	0.00159255252219737	0.0142548503354192	-0.00977104809135199	-0.00360223650932312
170	81.6367568969727	-11.1200952529907	-7.6684775352478	-0.00522560812532902	0.0194496400654316	-0.073731891810894	-0.00197886489331722
171	80.3380584716797	-11.1200952529907	-7.47367286682129	-0.00230353930965066	0.0272418223321438	-0.0607449151575565	-0.00327756232582033
172	80.9874114990234	-11.444769859314	-7.60354280471802	0.000293855206109583	0.0230210572481155	-0.00652430532500148	-0.00619963090866804
173	80.9874114990234	-10.7954206466675	-7.47367286682129	0.00256657530553639	0.0181509424000978	0.0165275707840919	0.000943203864153475
174	82.9354553222656	-11.444769859314	-7.73341274261475	0.00743668992072344	0.0272418223321438	-0.0260047651827335	-0.00295288790948689
175	82.2861099243164	-12.0941181182861	-7.73341274261475	0.000618529506027699	0.0217223595827818	-0.0844461396336555	-0.00457625929266214
176	81.6367568969727	-11.444769859314	-7.73341274261475	0.00191722682211548	0.0175015944987535	-3.08191010844894e-05	-0.00132951640989631
177	80.3380584716797	-11.444769859314	-7.79834747314453	0.00256657530553639	0.00711201597005129	0.0441248863935471	0.00191722682211548
178	82.2861099243164	-12.4187927246094	-7.08406400680542	0.00516396993771195	-0.00814767740666866	0.066202737390995	0.00711201597005129
179	83.5848083496094	-11.7694435119629	-7.73341274261475	0.00289124972186983	-0.00814767740666866	0.0483456552028656	0.0103587592020631
180	82.9354553222656	-12.7434673309326	-7.60354280471802	0.00418994715437293	-0.00912170019000769	0.0149041991680861	0.00743668992072344
181	82.9354553222656	-12.7434673309326	-7.73341274261475	0.00126787810586393	-0.00944637414067984	-0.0399657599627972	0.00386527273803949
182	82.9354553222656	-13.0681409835815	-7.21393346786499	-0.00132951640989631	-0.0133424662053585	-0.048407293856144	0.00678734155371785
183	82.2861099243164	-12.4187927246094	-7.27886867523193	0.000293855206109583	-0.00684897974133492	-0.0743812397122383	0.0116574559360743
184	80.3380584716797	-12.0941181182861	-6.95419406890869	-0.0100957229733467	-0.00717365415766835	-0.0941863730549812	0.00808603875339031
185	80.9874114990234	-11.7694435119629	-7.6684775352478	-0.0100957229733467	-0.0136671401560307	-0.0721085146069527	0.0188002903014421
186	80.9874114990234	-11.444769859314	-7.60354280471802	-0.0104203969240189	-0.0136671401560307	-0.0649656802415848	0.00483929552137852
187	80.3380584716797	-12.0941181182861	-7.73341274261475	-0.00749832857400179	-0.00587495695799589	-0.0315242260694504	-0.00555028254166245
188	80.9874114990234	-11.444769859314	-7.34380340576172	-0.00814767740666866	-0.00522560812532902	-0.00522560812532902	0.00451462110504508
189	82.9354553222656	-12.0941181182861	-6.69445466995239	-0.0026282137259841	-0.00132951640989631	0.00906006153672934	0.00321592413820326
190	82.9354553222656	-11.7694435119629	-7.27886867523193	-0.00684897974133492	0.00191722682211548	0.00841071270406246	0.00483929552137852
191	80.9874114990234	-10.4707469940186	-7.73341274261475	-0.00295288790948689	-0.00652430532500148	0.0103587592020631	0.00256657530553639
192	81.6367568969727	-10.7954206466675	-7.6684775352478	0.00126787810586393	-0.00295288790948689	0.0113327819854021	-0.00132951640989631
193	82.9354553222656	-11.444769859314	-7.6684775352478	-0.000355493422830477	-0.000355493422830477	0.0217223595827818	-0.00165419070981443
194	81.6367568969727	-11.444769859314	-7.27886867523193	-0.00392691092565656	0.0106834331527352	0.0285405199974775	-0.00132951640989631
195	81.6367568969727	-10.4707469940186	-6.75938940048218	0.000943203864153475	0.000943203864153475	0.01847561635077	0.00386527273803949
196	80.3380584716797	-9.82139778137207	-6.95419406890869	-0.00132951640989631	-0.00197886489331722	0.0100340843200684	-0.00587495695799589
197	82.9354553222656	-11.7694435119629	-7.47367286682129	0.013930176384747	-0.00230353930965066	-0.00652430532500148	0.00386527273803949
198	80.3380584716797	-9.82139778137207	-7.6684775352478	0.000943203864153475	-0.0117190945893526	0.0502936989068985	0.00646266713738441
199	80.9874114990234	-10.4707469940186	-7.6684775352478	-0.00197886489331722	0.00321592413820326	0.0191249661147594	0.00906006153672934
200	80.9874114990234	-10.4707469940186	-7.6684775352478	-0.00684897974133492	0.00418994715437293	-0.00327756232582033	-0.000680167751852423
201	80.3380584716797	-11.444769859314	-7.08406400680542	0.00191722682211548	0.00191722682211548	-0.00197886489331722	0.012956153601408
202	79.6887130737305	-11.444769859314	-7.47367286682129	0.00581331877037883	-0.000680167751852423	-0.0471085943281651	-0.00457625929266214
203	78.3900146484375	-9.82139778137207	-7.86328220367432	-0.00132951640989631	0.00126787810586393	-0.0610695891082287	0.00483929552137852
204	78.3900146484375	-9.49672412872314	-7.99315214157104	-0.0104203969240189	-0.0159398596733809	-0.00587495695799589	0.0126314787194133
205	79.0393676757813	-10.4707469940186	-7.60354280471802	-0.00782300252467394	-0.00717365415766835	-0.00912170019000769	0.00808603875339031
206	80.3380584716797	-10.1460723876953	-7.47367286682129	-0.0156151866540313	-0.00879702530801296	-0.0227580219507217	0.00354059832170606
207	80.9874114990234	-10.4707469940186	-7.01912927627563	-0.00392691092565656	-3.08191010844894e-05	-0.0311995539814234	-0.00392691092565656
208	79.0393676757813	-10.1460723876953	-7.6684775352478	-0.00295288790948689	-0.00165419070981443	-0.00100484199356288	-0.0136671401560307
209	80.3380584716797	-9.82139778137207	-7.47367286682129	-0.00392691092565656	0.0162028968334198	0.00321592413820326	0.00126787810586393
210	81.6367568969727	-11.7694435119629	-7.4087381362915	-0.00717365415766835	0.00743668992072344	0.00159255252219737	-0.00587495695799589
211	82.2861099243164	-11.1200952529907	-7.34380340576172	-0.0107450718060136	-0.00457625929266214	0.00418994715437293	-0.00490093370899558
212	83.5848083496094	-10.7954206466675	-7.47367286682129	0.000943203864153475	-0.00847235135734081	-0.0250307414680719	-0.0136671401560307
213	81.6367568969727	-10.7954206466675	-7.14899873733521	0.0022419011220336	-0.00392691092565656	-0.0370436906814575	-0.0100957229733467
214	81.6367568969727	-10.1460723876953	-7.27886867523193	-0.00132951640989631	0.0152288740500808	-0.0159398596733809	0.000293855206109583
215	80.3380584716797	-9.1720495223999	-7.79834747314453	-0.00392691092565656	0.00646266713738441	-0.00360223650932312	0.000943203864153475
216	82.2861099243164	-11.1200952529907	-7.53860807418823	0.00581331877037883	0.00159255252219737	-0.00652430532500148	-0.00197886489331722
217	80.9874114990234	-8.84737491607666	-7.99315214157104	-0.00197886489331722	-0.00587495695799589	0.012956153601408	-0.00879702530801296
218	82.9354553222656	-10.4707469940186	-7.47367286682129	-0.00360223650932312	0.00548864435404539	0.00256657530553639	-0.00457625929266214
219	82.2861099243164	-9.49672412872314	-7.27886867523193	0.000618529506027699	-0.0110697457566857	0.0162028968334198	0.00321592413820326
220	81.6367568969727	-9.82139778137207	-7.73341274261475	-0.00295288790948689	-0.0191866029053926	0.00841071270406246	-0.00522560812532902
221	80.9874114990234	-9.49672412872314	-7.99315214157104	0.00159255252219737	0.00126787810586393	-0.00490093370899558	0.00159255252219737
222	80.9874114990234	-9.49672412872314	-7.73341274261475	0.00256657530553639	-0.000680167751852423	0.00126787810586393	-3.08191010844894e-05
223	81.6367568969727	-10.4707469940186	-7.9282169342041	0.013930176384747	0.00743668992072344	0.00516396993771195	-0.00652430532500148
224	81.6367568969727	-10.4707469940186	-7.47367286682129	0.0126314787194133	0.00743668992072344	0.0259431265294552	0.00808603875339031
225	80.3380584716797	-9.1720495223999	-7.79834747314453	0.0171769186854362	0.00548864435404539	0.0308132413774729	-0.00327756232582033
226	82.2861099243164	-10.4707469940186	-7.99315214157104	-0.0130177913233638	-0.00587495695799589	0.0295145437121391	-3.08191010844894e-05
227	81.6367568969727	-10.4707469940186	-7.6684775352478	0.0220470335334539	-0.00230353930965066	0.0116574559360743	-0.00814767740666866
228	82.2861099243164	-10.7954206466675	-7.86328220367432	0.000293855206109583	-0.00295288790948689	0.01847561635077	-0.00522560812532902
229	80.9874114990234	-9.1720495223999	-7.79834747314453	0.00613799272105098	0.000943203864153475	0.0421768426895142	-0.00197886489331722
230	80.9874114990234	-10.4707469940186	-7.27886867523193	0.00483929552137852	-0.0133424662053585	0.0213976856321096	-0.00684897974133492
231	83.5848083496094	-10.4707469940186	-7.01912927627563	-0.00619963090866804	-0.0123684434220195	0.01100810803473	-0.0107450718060136
232	82.2861099243164	-9.82139778137207	-7.47367286682129	0.000618529506027699	-0.0273034609854221	0.0252937767654657	-0.0113944197073579
233	82.2861099243164	-11.1200952529907	-7.4087381362915	-0.00749832857400179	-0.0149658378213644	0.0460729338228703	0.000293855206109583
234	80.3380584716797	-9.1720495223999	-7.6684775352478	-0.00100484199356288	-0.000680167751852423	0.0428261905908585	0.00321592413820326
235	80.3380584716797	-9.82139778137207	-7.47367286682129	-3.08191010844894e-05	0.00743668992072344	0.0373067259788513	-0.00457625929266214
236	82.2861099243164	-9.82139778137207	-7.14899873733521	-0.00295288790948689	0.0123068047687411	0.0191249661147594	-0.00782300252467394
237	80.9874114990234	-9.82139778137207	-7.27886867523193	-0.00360223650932312	0.00873538758605719	0.00581331877037883	0.00191722682211548
238	81.6367568969727	-10.7954206466675	-7.53860807418823	-0.00327756232582033	0.0162028968334198	-0.0295761823654175	0.00321592413820326
239	82.2861099243164	-10.4707469940186	-7.4087381362915	-0.00587495695799589	0.0236704051494598	-0.0454852245748043	0.0113327819854021
240	82.2861099243164	-11.444769859314	-7.4087381362915	-0.00587495695799589	0.0295145437121391	-0.0399657599627972	0.00321592413820326
241	82.2861099243164	-11.444769859314	-7.4087381362915	-0.00522560812532902	0.0262678004801273	-0.0182125810533762	0.00256657530553639
242	82.2861099243164	-11.444769859314	-7.21393346786499	0.00321592413820326	0.0252937767654657	-0.0665890574455261	-0.00230353930965066
243	82.2861099243164	-11.7694435119629	-7.14899873733521	0.00970941036939621	0.0269171483814716	-0.135744690895081	0.00711201597005129
244	80.9874114990234	-10.7954206466675	-7.73341274261475	-0.0026282137259841	0.025618452578783	-0.0997058376669884	0.012956153601408
245	82.9354553222656	-11.444769859314	-7.73341274261475	0.00386527273803949	0.0158782228827477	-0.0831474438309669	-0.000355493422830477
246	82.9354553222656	-11.7694435119629	-7.4087381362915	0.00516396993771195	-0.00132951640989631	-0.0393164120614529	-0.000355493422830477
247	80.9874114990234	-10.7954206466675	-7.60354280471802	0.00386527273803949	-0.00879702530801296	0.0239950809627771	0.00256657530553639
248	83.5848083496094	-11.444769859314	-6.95419406890869	0.0217223595827818	-0.0299008563160896	0.0428261905908585	-0.000680167751852423
249	82.2861099243164	-10.1460723876953	-7.53860807418823	0.0178262684494257	-0.0250307414680719	0.0616573020815849	0.00581331877037883
250	80.9874114990234	-10.4707469940186	-7.86328220367432	-0.00522560812532902	-0.0292515084147453	0.0236704051494598	-0.00360223650932312
251	80.9874114990234	-9.82139778137207	-7.73341274261475	0.00289124972186983	-0.0367190167307854	0.0347093306481838	-0.00912170019000769
252	80.9874114990234	-10.1460723876953	-7.47367286682129	-0.00425158534198999	-0.0305502042174339	0.0262678004801273	-0.00360223650932312
253	80.9874114990234	-9.1720495223999	-7.6684775352478	0.00841071270406246	-0.0247060675173998	0.0278911720961332	-0.0152905117720366
254	79.6887130737305	-9.82139778137207	-7.21393346786499	0.00451462110504508	-0.00555028254166245	0.0259431265294552	-0.00619963090866804
255	82.2861099243164	-10.1460723876953	-7.34380340576172	-0.00230353930965066	0.00256657530553639	-0.00327756232582033	-0.00327756232582033
256	79.6887130737305	-9.82139778137207	-7.34380340576172	0.000293855206109583	0.00678734155371785	0.00970941036939621	0.00321592413820326
257	81.6367568969727	-10.1460723876953	-7.53860807418823	0.00321592413820326	0.01100810803473	-0.00100484199356288	0.0022419011220336
258	79.6887130737305	-10.1460723876953	-7.60354280471802	0.00289124972186983	0.0106834331527352	-0.0308748781681061	0.00678734155371785
259	80.3380584716797	-11.1200952529907	-7.21393346786499	-0.0107450718060136	0.0197743140161037	-0.0198359526693821	0.00711201597005129
260	80.3380584716797	-11.1200952529907	-7.14899873733521	-0.00782300252467394	0.0243197549134493	0.000943203864153475	0.011982130818069
261	79.6887130737305	-10.7954206466675	-7.60354280471802	-0.00327756232582033	0.01847561635077	0.00776136433705688	0.00548864435404539
262	80.3380584716797	-10.7954206466675	-7.73341274261475	-0.0113944197073579	0.0233457311987877	-0.0159398596733809	0.0171769186854362
263	78.3900146484375	-10.1460723876953	-7.53860807418823	-0.00392691092565656	0.00808603875339031	-0.0208099745213985	0.00516396993771195
264	77.7406692504883	-10.1460723876953	-7.6684775352478	-0.000680167751852423	0.0158782228827477	-0.0328229255974293	0.0145795252174139
265	81.6367568969727	-11.1200952529907	-7.21393346786499	-0.00457625929266214	-3.08191010844894e-05	-0.0299008563160896	0.0285405199974775
266	78.3900146484375	-10.1460723876953	-7.27886867523193	-0.00749832857400179	0.00191722682211548	-0.0308748781681061	0.00386527273803949
267	80.3380584716797	-10.1460723876953	-7.99315214157104	-0.000355493422830477	-0.00360223650932312	-0.0143164889886975	-0.000680167751852423
268	79.0393676757813	-10.4707469940186	-7.60354280471802	0.0123068047687411	-0.0026282137259841	-0.0240567177534103	-0.00165419070981443
269	82.2861099243164	-11.1200952529907	-7.53860807418823	0.0022419011220336	0.00743668992072344	-0.00555028254166245	0.00418994715437293
270	80.9874114990234	-9.49672412872314	-7.99315214157104	-0.00392691092565656	-3.08191010844894e-05	0.00548864435404539	-0.0026282137259841
271	81.6367568969727	-10.1460723876953	-7.47367286682129	-0.00230353930965066	-0.0217839982360601	-0.00490093370899558	0.000293855206109583
272	80.9874114990234	-9.82139778137207	-7.34380340576172	0.00678734155371785	-0.0224333461374044	0.0395794473588467	-0.00977104809135199
273	80.9874114990234	-10.1460723876953	-7.9282169342041	0.00159255252219737	-0.0247060675173998	0.0895792916417122	0.00483929552137852
274	82.2861099243164	-10.7954206466675	-7.73341274261475	0.000618529506027699	-0.0350956469774246	0.11165714263916	-0.00425158534198999
275	82.2861099243164	-11.1200952529907	-7.6684775352478	0.00873538758605719	-0.0406151078641415	0.0970467999577522	0.00451462110504508
276	81.6367568969727	-9.49672412872314	-7.9282169342041	0.00256657530553639	-0.0221086721867323	0.0697741582989693	-0.0026282137259841
277	82.9354553222656	-11.1200952529907	-7.27886867523193	0.00418994715437293	-0.00327756232582033	0.0593845807015896	-0.00100484199356288
278	80.9874114990234	-10.1460723876953	-7.47367286682129	0.0152288740500808	-0.0117190945893526	0.0535404421389103	0.0126314787194133
279	80.9874114990234	-10.4707469940186	-7.79834747314453	-0.00555028254166245	0.00970941036939621	0.0421768426895142	0.00970941036939621
280	81.6367568969727	-10.1460723876953	-7.53860807418823	-0.000355493422830477	0.0126314787194133	-0.00425158534198999	-0.00327756232582033
281	80.3380584716797	-10.4707469940186	-7.47367286682129	-3.08191010844894e-05	0.0317872650921345	-0.0399657599627972	0.0194496400654316
282	80.9874114990234	-10.1460723876953	-7.99315214157104	0.000943203864153475	0.0314625911414623	-0.100355185568333	0.00256657530553639
283	80.9874114990234	-9.82139778137207	-7.6684775352478	-0.00230353930965066	0.0262678004801273	-0.113666832447052	0.0149041991680861
284	83.5848083496094	-11.1200952529907	-7.47367286682129	-0.00165419070981443	0.00906006153672934	-0.0639916583895683	0.0259431265294552
285	82.2861099243164	-11.1200952529907	-7.73341274261475	-0.00230353930965066	0.00516396993771195	-0.0704851448535919	0.00841071270406246
286	82.9354553222656	-9.82139778137207	-7.4087381362915	0.000293855206109583	-0.00944637414067984	-0.0623682886362076	0.00873538758605719
287	81.6367568969727	-11.1200952529907	-7.21393346786499	0.00289124972186983	-0.00360223650932312	-0.0149658378213644	0.00386527273803949
288	80.9874114990234	-9.49672412872314	-7.73341274261475	0.00646266713738441	-0.0159398596733809	0.0197743140161037	-0.000680167751852423
289	82.2861099243164	-9.82139778137207	-7.21393346786499	-0.00847235135734081	0.00776136433705688	0.0252937767654657	0.00548864435404539
290	82.9354553222656	-10.1460723876953	-7.34380340576172	-0.00555028254166245	0.00743668992072344	0.00451462110504508	0.00386527273803949
291	82.9354553222656	-10.4707469940186	-7.21393346786499	-0.00749832857400179	0.00678734155371785	-0.00555028254166245	-0.00587495695799589
292	82.9354553222656	-11.1200952529907	-7.08406400680542	-0.00132951640989631	0.00386527273803949	-3.08191010844894e-05	-0.00132951640989631
293	82.2861099243164	-10.1460723876953	-6.88925933837891	0.00548864435404539	0.00418994715437293	-0.000355493422830477	-0.00490093370899558
294	82.9354553222656	-10.7954206466675	-6.62951993942261	0.00483929552137852	-0.00457625929266214	0.00386527273803949	0.00548864435404539
295	80.3380584716797	-9.1720495223999	-7.27886867523193	-0.00587495695799589	0.000293855206109583	-0.0240567177534103	-0.00100484199356288
296	82.2861099243164	-10.1460723876953	-7.79834747314453	0.00678734155371785	-3.08191010844894e-05	-0.0162645354866982	0.0126314787194133
297	80.3380584716797	-9.82139778137207	-7.9282169342041	-0.0026282137259841	-0.00230353930965066	0.0239950809627771	0.0233457311987877
298	81.6367568969727	-10.7954206466675	-7.47367286682129	-0.00555028254166245	-0.0227580219507217	0.031137915328145	0.00970941036939621
299	80.3380584716797	-10.1460723876953	-7.79834747314453	0.000618529506027699	-0.0123684434220195	0.0399041213095188	-0.00847235135734081
300	80.9874114990234	-10.4707469940186	-7.6684775352478	-0.00295288790948689	-0.00165419070981443	0.0152288740500808	0.0149041991680861
301	80.9874114990234	-10.7954206466675	-7.53860807418823	-0.00490093370899558	0.00646266713738441	0.0207483377307653	-0.00392691092565656
302	80.9874114990234	-11.1200952529907	-7.79834747314453	0.00581331877037883	0.0123068047687411	0.0175015944987535	-0.00555028254166245
303	82.9354553222656	-11.444769859314	-7.79834747314453	-0.000680167751852423	0.00321592413820326	0.0116574559360743	0.00581331877037883
304	82.2861099243164	-11.444769859314	-7.73341274261475	0.0022419011220336	0.00256657530553639	-0.0399657599627972	0.0145795252174139
305	80.9874114990234	-10.1460723876953	-8.12302207946777	-0.00490093370899558	-0.00717365415766835	-0.0487319678068161	0.00646266713738441
306	82.2861099243164	-10.7954206466675	-7.34380340576172	0.00256657530553639	-0.00490093370899558	-0.0386670641601086	-0.00587495695799589
307	82.2861099243164	-11.1200952529907	-7.27886867523193	0.00678734155371785	-0.0104203969240189	-0.0688617751002312	-0.00327756232582033
308	80.9874114990234	-9.82139778137207	-7.99315214157104	0.00386527273803949	-0.00522560812532902	-0.0526280589401722	-0.00782300252467394
309	80.3380584716797	-9.1720495223999	-7.86328220367432	0.00678734155371785	-0.0149658378213644	-0.023407369852066	0.000618529506027699
310	81.6367568969727	-9.82139778137207	-7.6684775352478	-0.00619963090866804	-0.0133424662053585	-0.0354203209280968	-0.00100484199356288
311	82.2861099243164	-9.82139778137207	-7.79834747314453	-0.00327756232582033	-0.00490093370899558	-0.0221086721867323	-0.00814767740666866
312	82.2861099243164	-9.1720495223999	-7.53860807418823	0.00841071270406246	-0.00327756232582033	-0.00944637414067984	-0.00879702530801296
313	81.6367568969727	-10.1460723876953	-7.08406400680542	-0.00327756232582033	0.00613799272105098	-0.023407369852066	-0.00490093370899558
314	80.9874114990234	-10.1460723876953	-7.47367286682129	-0.00425158534198999	0.0272418223321438	-0.0367190167307854	-0.00425158534198999
315	82.2861099243164	-10.4707469940186	-7.4087381362915	-0.00457625929266214	0.0136055024340749	-0.0120437685400248	-3.08191010844894e-05
316	79.0393676757813	-8.84737491607666	-7.79834747314453	-0.00132951640989631	0.00873538758605719	-0.00197886489331722	-0.0026282137259841
317	79.0393676757813	-9.82139778137207	-7.60354280471802	0.000943203864153475	0.01847561635077	-0.0227580219507217	-0.000355493422830477
318	79.0393676757813	-9.1720495223999	-7.4087381362915	-0.00100484199356288	0.0360080301761627	-0.0347709693014622	-0.00230353930965066
319	79.0393676757813	-10.7954206466675	-6.62951993942261	-0.00847235135734081	0.0421768426895142	-0.03444629535079	0.00873538758605719
320	80.3380584716797	-10.1460723876953	-7.01912927627563	-0.0120437685400248	0.0386054255068302	-0.0247060675173998	0.00418994715437293
321	77.7406692504883	-10.4707469940186	-6.95419406890869	-0.00847235135734081	0.0369820520281792	-0.0100957229733467	0.00354059832170606
322	78.3900146484375	-9.1720495223999	-7.21393346786499	0.00418994715437293	0.0181509424000978	0.00321592413820326	0.00191722682211548
323	78.3900146484375	-9.1720495223999	-7.14899873733521	-0.00814767740666866	0.0171769186854362	0.01100810803473	0.00776136433705688
324	80.3380584716797	-10.4707469940186	-7.14899873733521	-0.00425158534198999	0.00841071270406246	0.00970941036939621	0.00711201597005129
325	79.6887130737305	-9.49672412872314	-7.4087381362915	-0.00749832857400179	0.00256657530553639	0.0230210572481155	-0.00165419070981443
326	82.9354553222656	-10.4707469940186	-7.47367286682129	-0.00684897974133492	-0.0175632312893867	0.0314625911414623	-0.00457625929266214
327	80.3380584716797	-9.49672412872314	-7.79834747314453	0.00841071270406246	-0.0292515084147453	0.0515923984348774	-0.0139918150380254
328	82.9354553222656	-10.4707469940186	-7.53860807418823	-0.00652430532500148	-0.0256800893694162	0.0308132413774729	-0.00100484199356288
329	82.9354553222656	-9.49672412872314	-7.9282169342041	0.00646266713738441	-0.0188619289547205	0.0239950809627771	-0.00814767740666866
330	80.9874114990234	-9.82139778137207	-7.27886867523193	-0.00619963090866804	-0.02697878703475	0.0386054255068302	-0.0026282137259841
331	80.3380584716797	-8.84737491607666	-7.86328220367432	-0.00555028254166245	-0.0438618510961533	0.0496443510055542	-0.0136671401560307
332	80.3380584716797	-9.49672412872314	-7.9282169342041	-0.00782300252467394	-0.0357449948787689	0.00451462110504508	-0.00587495695799589
333	80.3380584716797	-9.1720495223999	-7.99315214157104	0.0106834331527352	-0.0292515084147453	-0.0299008563160896	-0.0130177913233638
334	82.2861099243164	-10.4707469940186	-7.9282169342041	0.00126787810586393	-0.0149658378213644	-0.00392691092565656	-0.0113944197073579
335	81.6367568969727	-9.49672412872314	-8.12302207946777	0.00126787810586393	-0.00490093370899558	0.00256657530553639	-0.00847235135734081
336	81.6367568969727	-10.4707469940186	-7.21393346786499	0.00711201597005129	0.000943203864153475	-0.0237320438027382	-0.0104203969240189
337	80.9874114990234	-10.1460723876953	-7.99315214157104	0.0165275707840919	-0.00717365415766835	-0.0299008563160896	-0.00425158534198999
338	82.9354553222656	-10.4707469940186	-7.99315214157104	0.0126314787194133	0.00808603875339031	0.000293855206109583	-0.00230353930965066
339	84.2341537475586	-10.1460723876953	-7.9282169342041	0.00646266713738441	0.00483929552137852	0.0162028968334198	0.00126787810586393
340	81.6367568969727	-9.82139778137207	-7.79834747314453	0.0100340843200684	0.0191249661147594	0.00906006153672934	-0.00490093370899558
341	82.2861099243164	-10.1460723876953	-7.73341274261475	0.00678734155371785	0.0123068047687411	-0.0100957229733467	-0.00782300252467394
342	80.9874114990234	-9.49672412872314	-7.47367286682129	0.00548864435404539	0.0175015944987535	-0.023407369852066	-0.00847235135734081
343	81.6367568969727	-9.82139778137207	-7.86328220367432	-0.00197886489331722	0.025618452578783	-0.0136671401560307	-0.00587495695799589
344	82.2861099243164	-11.1200952529907	-7.6684775352478	0.00159255252219737	0.00906006153672934	0.00159255252219737	-0.00457625929266214
345	82.9354553222656	-11.1200952529907	-7.53860807418823	-0.00457625929266214	0.0126314787194133	0.00548864435404539	0.000293855206109583
346	80.9874114990234	-9.82139778137207	-7.60354280471802	-0.00392691092565656	-0.0026282137259841	0.00841071270406246	-0.0117190945893526
347	82.9354553222656	-10.4707469940186	-7.53860807418823	-0.00230353930965066	-0.0146411629393697	0.0171769186854362	-0.00879702530801296
348	80.9874114990234	-9.82139778137207	-7.01912927627563	0.0022419011220336	0.00516396993771195	0.0324366129934788	-0.0162645354866982
349	82.9354553222656	-11.444769859314	-7.27886867523193	0.00256657530553639	-0.0113944197073579	0.0551638156175613	-0.00814767740666866
350	82.2861099243164	-10.7954206466675	-7.47367286682129	-0.00295288790948689	-0.0130177913233638	0.0908779874444008	-0.00912170019000769
351	82.9354553222656	-11.7694435119629	-7.4087381362915	-0.00619963090866804	-0.0311995539814234	0.086981900036335	-0.0117190945893526
352	82.2861099243164	-11.1200952529907	-7.47367286682129	0.00126787810586393	-0.0250307414680719	0.0652287155389786	-0.0117190945893526
353	82.9354553222656	-11.444769859314	-7.14899873733521	0.00743668992072344	-0.000680167751852423	-0.00425158534198999	-0.0182125810533762
354	81.6367568969727	-10.7954206466675	-7.14899873733521	0.00613799272105098	0.00613799272105098	-0.0406151078641415	-0.0123684434220195
355	81.6367568969727	-11.1200952529907	-7.6684775352478	-0.00782300252467394	0.00776136433705688	-0.0617189407348633	-0.000355493422830477
356	80.9874114990234	-12.0941181182861	-8.05808639526367	-0.000355493422830477	0.00321592413820326	-0.0445111989974976	-0.00814767740666866
357	82.2861099243164	-12.0941181182861	-7.9282169342041	-0.00230353930965066	0.00386527273803949	0.0126314787194133	-0.00132951640989631
358	80.9874114990234	-12.0941181182861	-7.86328220367432	-0.00295288790948689	0.000293855206109583	0.00776136433705688	-0.00230353930965066
359	82.2861099243164	-13.0681409835815	-7.4087381362915	0.00451462110504508	0.0106834331527352	-0.0175632312893867	0.00906006153672934
360	82.9354553222656	-12.7434673309326	-7.34380340576172	0.00386527273803949	0.0217223595827818	-0.0545761026442051	-0.00197886489331722
361	82.2861099243164	-12.7434673309326	-7.73341274261475	-0.00197886489331722	0.012956153601408	-0.0188619289547205	0.000293855206109583
362	83.5848083496094	-12.4187927246094	-7.47367286682129	0.00516396993771195	0.0103587592020631	0.0353586822748184	-0.00490093370899558
363	81.6367568969727	-12.0941181182861	-7.4087381362915	-3.08191010844894e-05	0.00678734155371785	0.0269171483814716	0.00289124972186983
364	82.9354553222656	-12.4187927246094	-7.47367286682129	0.00516396993771195	-0.00457625929266214	0.0210730116814375	0.00548864435404539
365	80.3380584716797	-10.7954206466675	-7.53860807418823	-0.00295288790948689	-0.00132951640989631	0.0275664981454611	0.00191722682211548
366	83.5848083496094	-11.444769859314	-7.27886867523193	0.000293855206109583	-0.00619963090866804	0.0106834331527352	-0.00132951640989631
367	81.6367568969727	-11.7694435119629	-7.86328220367432	0.00906006153672934	-0.00360223650932312	0.0181509424000978	-0.0110697457566857
368	80.9874114990234	-11.444769859314	-7.99315214157104	0.00646266713738441	0.0103587592020631	0.036657378077507	-0.00295288790948689
369	80.9874114990234	-10.7954206466675	-7.99315214157104	0.000618529506027699	0.00483929552137852	0.0408781431615353	-0.00360223650932312
370	80.9874114990234	-11.1200952529907	-7.47367286682129	0.000618529506027699	0.00678734155371785	-0.0597708933055401	-0.00392691092565656
371	80.9874114990234	-12.0941181182861	-7.34380340576172	-0.00100484199356288	-0.00522560812532902	-0.0873682126402855	-0.00555028254166245
372	79.6887130737305	-11.444769859314	-7.21393346786499	0.00483929552137852	-0.00652430532500148	0.0330859608948231	-0.00230353930965066
373	79.6887130737305	-11.7694435119629	-8.05808639526367	0.00126787810586393	-0.0156151866540313	0.0447742342948914	-0.0100957229733467
374	82.2861099243164	-11.444769859314	-7.6684775352478	-0.00360223650932312	-0.00879702530801296	0.0327612869441509	0.00354059832170606
375	82.2861099243164	-12.4187927246094	-7.34380340576172	-0.00587495695799589	-0.0133424662053585	0.00808603875339031	-0.00814767740666866
376	80.3380584716797	-12.4187927246094	-7.34380340576172	-0.00392691092565656	-0.00555028254166245	-0.0117190945893526	0.00159255252219737
377	79.6887130737305	-12.4187927246094	-7.21393346786499	0.00776136433705688	-0.00327756232582033	-0.0104203969240189	0.00743668992072344
378	79.0393676757813	-11.444769859314	-7.34380340576172	-0.0104203969240189	0.00970941036939621	-0.00782300252467394	0.00808603875339031
379	78.3900146484375	-11.444769859314	-7.73341274261475	-0.00814767740666866	0.00873538758605719	-0.0552254542708397	0.00289124972186983
380	78.3900146484375	-12.0941181182861	-7.4087381362915	-0.0139918150380254	0.0223717093467712	-0.0831474438309669	0.011982130818069
381	80.3380584716797	-12.0941181182861	-7.34380340576172	-0.0165892094373703	0.0152288740500808	-0.0480826161801815	0.00873538758605719
382	80.9874114990234	-12.4187927246094	-7.34380340576172	-0.00749832857400179	0.000943203864153475	0.00159255252219737	0.0116574559360743
383	80.3380584716797	-11.444769859314	-7.14899873733521	-0.00295288790948689	-0.0026282137259841	-0.00749832857400179	0.0100340843200684
384	79.6887130737305	-10.7954206466675	-7.47367286682129	-0.00749832857400179	0.000618529506027699	-0.00360223650932312	0.0217223595827818
385	82.2861099243164	-12.4187927246094	-7.47367286682129	0.000293855206109583	0.000943203864153475	-0.00879702530801296	0.00321592413820326
386	82.9354553222656	-12.0941181182861	-7.60354280471802	-0.00814767740666866	-0.00425158534198999	0.0158782228827477	0.0207483377307653
387	80.3380584716797	-12.0941181182861	-7.53860807418823	0.00418994715437293	0.0155535480007529	0.0113327819854021	-0.00392691092565656
388	81.6367568969727	-12.7434673309326	-7.79834747314453	0.00321592413820326	-0.00295288790948689	0.000618529506027699	0.00126787810586393
389	82.9354553222656	-12.4187927246094	-7.60354280471802	-0.00619963090866804	0.000618529506027699	-0.00684897974133492	0.0100340843200684
390	82.2861099243164	-11.444769859314	-7.73341274261475	-0.00425158534198999	0.013930176384747	-0.0188619289547205	0.00581331877037883
391	81.6367568969727	-11.7694435119629	-7.99315214157104	-0.000680167751852423	0.00906006153672934	-0.0672384053468704	-0.00684897974133492
392	80.9874114990234	-11.7694435119629	-7.79834747314453	0.00126787810586393	0.011982130818069	-0.0867188647389412	-0.00295288790948689
393	82.9354553222656	-12.7434673309326	-7.01912927627563	0.00548864435404539	0.0100340843200684	-0.0188619289547205	0.00418994715437293
394	82.9354553222656	-13.0681409835815	-6.95419406890869	-3.08191010844894e-05	0.00906006153672934	0.0145795252174139	0.00808603875339031
395	80.9874114990234	-11.7694435119629	-7.60354280471802	-0.00295288790948689	0.0022419011220336	0.00678734155371785	0.00646266713738441
396	82.9354553222656	-12.7434673309326	-7.47367286682129	-0.00295288790948689	0.00970941036939621	0.0123068047687411	0.00711201597005129
397	81.6367568969727	-11.444769859314	-7.9282169342041	0.00126787810586393	0.00451462110504508	-0.000680167751852423	-0.00132951640989631
398	82.9354553222656	-12.4187927246094	-7.14899873733521	-0.00327756232582033	0.00321592413820326	-0.00782300252467394	-0.00392691092565656
399	82.2861099243164	-11.444769859314	-7.47367286682129	-0.00977104809135199	0.0155535480007529	0.012956153601408	0.0123068047687411
400	82.2861099243164	-11.1200952529907	-7.9282169342041	-0.00717365415766835	0.0226963832974434	0.0395794473588467	0.0142548503354192
401	80.9874114990234	-11.1200952529907	-7.53860807418823	-0.00587495695799589	0.0191249661147594	0.0425015166401863	0.0116574559360743
402	81.6367568969727	-11.7694435119629	-7.47367286682129	0.00711201597005129	0.0213976856321096	0.00548864435404539	0.0126314787194133
403	80.9874114990234	-11.444769859314	-7.9282169342041	-0.00392691092565656	0.0162028968334198	0.00126787810586393	0.012956153601408
404	83.5848083496094	-12.7434673309326	-7.79834747314453	-0.0026282137259841	0.00808603875339031	-0.00100484199356288	0.0191249661147594
405	82.2861099243164	-12.4187927246094	-7.53860807418823	-0.00490093370899558	-0.00944637414067984	-0.0363943427801132	0.0113327819854021
406	81.6367568969727	-11.7694435119629	-7.53860807418823	-0.00490093370899558	-0.0273034609854221	-0.109446063637733	0.00970941036939621
407	82.9354553222656	-11.444769859314	-7.4087381362915	0.000618529506027699	-0.0172385573387146	-0.116264224052429	0.00613799272105098
408	80.9874114990234	-11.444769859314	-6.62951993942261	0.00191722682211548	-0.0100957229733467	-0.0915889739990234	0.00191722682211548
409	83.5848083496094	-12.7434673309326	-7.47367286682129	0.00289124972186983	0.0106834331527352	-0.0646410062909126	0.00256657530553639
410	82.9354553222656	-13.0681409835815	-7.34380340576172	-0.00197886489331722	0.00841071270406246	-0.0240567177534103	0.00516396993771195
411	82.9354553222656	-13.0681409835815	-7.6684775352478	-0.00197886489331722	-0.000680167751852423	0.00776136433705688	-0.00425158534198999
412	82.9354553222656	-12.7434673309326	-7.6684775352478	0.0022419011220336	-0.0139918150380254	0.0149041991680861	0.00581331877037883
413	83.5848083496094	-12.7434673309326	-7.34380340576172	-0.0026282137259841	-0.0165892094373703	0.0373067259788513	0.011982130818069
414	82.2861099243164	-11.444769859314	-7.73341274261475	-0.00295288790948689	-0.0126931173726916	0.0324366129934788	0.0243197549134493
415	82.2861099243164	-11.7694435119629	-7.73341274261475	-0.00392691092565656	-0.0149658378213644	-0.00912170019000769	0.0136055024340749
416	81.6367568969727	-11.7694435119629	-7.73341274261475	0.00191722682211548	-0.00327756232582033	-0.00360223650932312	0.000943203864153475
417	83.5848083496094	-12.4187927246094	-7.73341274261475	0.00873538758605719	-0.00684897974133492	0.00678734155371785	0.00516396993771195
418	81.6367568969727	-11.444769859314	-7.73341274261475	0.0022419011220336	-0.00814767740666866	0.0188002903014421	0.00646266713738441
419	82.9354553222656	-13.3928155899048	-7.4087381362915	-0.00100484199356288	-0.00425158534198999	0.0022419011220336	0.0106834331527352
420	82.2861099243164	-13.0681409835815	-7.53860807418823	-0.00100484199356288	0.00256657530553639	0.0149041991680861	0.00548864435404539
421	83.5848083496094	-13.717490196228	-7.9282169342041	-0.00100484199356288	-0.00295288790948689	0.0194496400654316	0.00126787810586393
422	83.5848083496094	-12.4187927246094	-7.47367286682129	0.00873538758605719	0.00678734155371785	0.0571118593215942	0.00841071270406246
423	82.9354553222656	-13.0681409835815	-7.4087381362915	-0.00327756232582033	0.00256657530553639	0.0665274113416672	0.00711201597005129
424	81.6367568969727	-12.0941181182861	-7.34380340576172	0.00159255252219737	0.0103587592020631	0.0577612072229385	0.00711201597005129
425	80.3380584716797	-11.444769859314	-7.53860807418823	-0.00879702530801296	0.00483929552137852	0.0278911720961332	0.00418994715437293
426	83.5848083496094	-11.7694435119629	-7.79834747314453	0.00191722682211548	-0.00327756232582033	-0.00165419070981443	0.00581331877037883
427	81.6367568969727	-12.4187927246094	-7.60354280471802	-0.00165419070981443	-0.00522560812532902	0.0249691028147936	-0.000680167751852423
428	80.9874114990234	-10.4707469940186	-7.73341274261475	0.00386527273803949	0.00289124972186983	0.0330859608948231	-0.00360223650932312
429	80.9874114990234	-10.7954206466675	-7.53860807418823	-0.000355493422830477	0.00776136433705688	0.0288651939481497	-0.00327756232582033
430	80.9874114990234	-11.444769859314	-7.27886867523193	-0.00295288790948689	0.000293855206109583	-0.00392691092565656	-0.00587495695799589
431	82.2861099243164	-11.1200952529907	-7.21393346786499	0.000618529506027699	-0.0149658378213644	-0.00555028254166245	-0.0110697457566857
432	82.2861099243164	-11.1200952529907	-7.27886867523193	-0.00132951640989631	0.0113327819854021	-0.00392691092565656	-0.00782300252467394
433	79.6887130737305	-10.1460723876953	-7.53860807418823	-0.00100484199356288	0.0116574559360743	0.045423585921526	-0.00847235135734081
434	80.3380584716797	-10.4707469940186	-7.79834747314453	-0.0104203969240189	-0.00197886489331722	0.036657378077507	-0.00717365415766835
435	81.6367568969727	-11.444769859314	-7.47367286682129	-0.00132951640989631	0.00711201597005129	-0.000680167751852423	-0.00197886489331722
436	81.6367568969727	-10.7954206466675	-7.4087381362915	-0.00230353930965066	-0.000680167751852423	-0.0545761026442051	-0.00944637414067984
437	80.9874114990234	-10.7954206466675	-7.4087381362915	-0.00295288790948689	-0.0100957229733467	-0.0821734219789505	-0.00295288790948689
438	80.9874114990234	-10.1460723876953	-7.60354280471802	-0.00587495695799589	-0.0201606266200542	-0.0299008563160896	-0.00522560812532902
439	79.0393676757813	-9.82139778137207	-7.99315214157104	-0.00619963090866804	-0.00392691092565656	0.0126314787194133	-0.00132951640989631
440	79.6887130737305	-11.1200952529907	-7.47367286682129	-0.0113944197073579	-0.017887907102704	0.036657378077507	0.00451462110504508
441	79.6887130737305	-10.7954206466675	-7.6684775352478	-0.00782300252467394	-0.0123684434220195	0.0769169926643372	-0.00392691092565656
442	78.3900146484375	-11.444769859314	-7.53860807418823	-0.00555028254166245	-0.0139918150380254	0.0512677207589149	-0.00555028254166245
443	77.7406692504883	-9.82139778137207	-7.60354280471802	0.0022419011220336	0.0022419011220336	0.0564625114202499	-0.0026282137259841
444	79.0393676757813	-10.4707469940186	-7.6684775352478	-0.00782300252467394	-0.00392691092565656	0.0499690249562263	0.000293855206109583
445	81.6367568969727	-11.1200952529907	-7.79834747314453	-0.00327756232582033	-0.00100484199356288	0.036657378077507	-0.00814767740666866
446	80.9874114990234	-10.7954206466675	-7.6684775352478	-0.00977104809135199	0.00613799272105098	-0.00944637414067984	-0.0117190945893526
447	80.9874114990234	-9.82139778137207	-7.9282169342041	0.000618529506027699	0.013930176384747	-0.0425631552934647	-0.0143164889886975
448	82.9354553222656	-11.1200952529907	-7.34380340576172	0.000618529506027699	0.0444495603442192	-0.0818487480282784	-0.0113944197073579
449	82.2861099243164	-10.7954206466675	-7.4087381362915	-0.00912170019000769	0.0463976077735424	-0.102627903223038	-0.00944637414067984
450	80.9874114990234	-9.82139778137207	-7.53860807418823	-0.00522560812532902	0.0301638916134834	-0.0591215454041958	-0.00879702530801296
451	81.6367568969727	-10.1460723876953	-7.79834747314453	-0.00814767740666866	0.0405534692108631	-0.0526280589401722	-0.0169138833880424
452	81.6367568969727	-10.1460723876953	-7.21393346786499	0.000943203864153475	0.0194496400654316	-0.0480826161801815	-0.0198359526693821
453	83.5848083496094	-10.1460723876953	-7.27886867523193	-0.00230353930965066	0.0246444288641214	-0.0367190167307854	-0.023407369852066
454	82.9354553222656	-10.7954206466675	-7.4087381362915	-0.00879702530801296	0.020423661917448	-0.0402904339134693	-0.0110697457566857
455	82.2861099243164	-10.4707469940186	-7.27886867523193	-0.00392691092565656	0.012956153601408	-0.0136671401560307	-0.0130177913233638
456	80.9874114990234	-10.4707469940186	-7.34380340576172	-0.00782300252467394	-0.00847235135734081	0.0386054255068302	-0.0143164889886975
457	81.6367568969727	-10.1460723876953	-7.27886867523193	-0.00360223650932312	-0.00490093370899558	0.0567871853709221	-0.0139918150380254
458	81.6367568969727	-10.1460723876953	-7.21393346786499	-0.00652430532500148	-0.0243813935667276	0.0808130875229836	-0.0104203969240189
459	81.6367568969727	-11.444769859314	-7.73341274261475	0.00256657530553639	-0.0120437685400248	0.0340599827468395	-0.00490093370899558
460	80.9874114990234	-9.1720495223999	-7.73341274261475	0.00289124972186983	-0.0182125810533762	-0.00360223650932312	-0.00977104809135199
461	80.9874114990234	-9.82139778137207	-7.47367286682129	0.00386527273803949	-0.00425158534198999	0.0441248863935471	-0.00879702530801296
462	82.2861099243164	-10.1460723876953	-7.79834747314453	0.00386527273803949	-0.00782300252467394	0.0551638156175613	-0.00912170019000769
463	80.9874114990234	-10.1460723876953	-7.99315214157104	0.0022419011220336	-0.00782300252467394	0.0149041991680861	-0.00652430532500148
464	82.9354553222656	-10.7954206466675	-7.60354280471802	-0.000355493422830477	-0.0152905117720366	-0.0152905117720366	-0.00522560812532902
465	81.6367568969727	-10.1460723876953	-7.47367286682129	0.000943203864153475	-0.0107450718060136	-0.0383423902094364	-0.0026282137259841
466	80.3380584716797	-10.4707469940186	-7.6684775352478	-0.00100484199356288	0.00321592413820326	-0.063342310488224	-0.0159398596733809
467	82.2861099243164	-10.1460723876953	-7.79834747314453	0.00808603875339031	0.000618529506027699	-0.134121313691139	-0.0204853005707264
468	82.9354553222656	-9.82139778137207	-7.73341274261475	0.011982130818069	0.0100340843200684	-0.119510971009731	-0.0152905117720366
469	82.2861099243164	-11.1200952529907	-7.9282169342041	0.00808603875339031	0.0123068047687411	-0.0643163323402405	-0.0204853005707264
470	82.2861099243164	-10.7954206466675	-7.86328220367432	-0.00360223650932312	0.00711201597005129	-0.039641086012125	-0.0191866029053926
471	82.9354553222656	-11.1200952529907	-7.4087381362915	0.0103587592020631	-0.00360223650932312	-0.00977104809135199	-0.0217839982360601
472	84.2341537475586	-11.444769859314	-7.27886867523193	0.00418994715437293	-0.00490093370899558	-0.0188619289547205	-0.0133424662053585
473	82.2861099243164	-10.7954206466675	-7.21393346786499	0.0155535480007529	0.00613799272105098	-0.0133424662053585	-0.0237320438027382
474	82.2861099243164	-10.4707469940186	-7.53860807418823	-0.000355493422830477	0.0158782228827477	-0.0204853005707264	-0.0104203969240189
475	80.9874114990234	-10.4707469940186	-7.73341274261475	0.00516396993771195	0.00970941036939621	0.00126787810586393	-0.0126931173726916
476	80.9874114990234	-10.4707469940186	-7.60354280471802	0.00386527273803949	0.0103587592020631	-0.00132951640989631	-0.00912170019000769
477	82.2861099243164	-10.7954206466675	-7.53860807418823	0.00191722682211548	0.00938473641872406	0.000293855206109583	-0.0136671401560307
478	80.9874114990234	-10.7954206466675	-7.6684775352478	0.00159255252219737	0.00711201597005129	0.01100810803473	0.00354059832170606
479	82.2861099243164	-12.0941181182861	-7.08406400680542	-0.00165419070981443	0.00386527273803949	0.0252937767654657	-0.00749832857400179
480	82.9354553222656	-12.0941181182861	-6.69445466995239	-3.08191010844894e-05	-0.00327756232582033	0.0386054255068302	0.000618529506027699
481	83.5848083496094	-11.7694435119629	-7.4087381362915	-0.00587495695799589	0.00191722682211548	0.0457482598721981	0.000293855206109583
482	82.2861099243164	-12.4187927246094	-7.27886867523193	0.00646266713738441	0.00354059832170606	0.0623066499829292	-0.000355493422830477
483	81.6367568969727	-12.0941181182861	-7.4087381362915	0.00321592413820326	-0.0107450718060136	0.0759429708123207	-0.00782300252467394
484	80.3380584716797	-12.4187927246094	-7.27886867523193	-0.00782300252467394	-0.021459324285388	0.0720468759536743	0.0123068047687411
485	80.3380584716797	-11.444769859314	-7.47367286682129	0.000943203864153475	-0.0250307414680719	0.0519170723855495	0.00354059832170606
486	81.6367568969727	-11.7694435119629	-7.47367286682129	-0.000680167751852423	-0.0237320438027382	0.0447742342948914	0.000293855206109583
487	82.9354553222656	-11.7694435119629	-7.53860807418823	0.0158782228827477	-0.0260047651827335	0.0584105588495731	-0.0113944197073579
488	80.9874114990234	-10.4707469940186	-7.73341274261475	0.00418994715437293	-0.0159398596733809	0.0486703291535378	-0.00327756232582033
489	82.2861099243164	-10.4707469940186	-7.08406400680542	0.01100810803473	-0.0156151866540313	0.0298392176628113	-0.00392691092565656
490	82.2861099243164	-11.444769859314	-7.21393346786499	0.00451462110504508	-0.0100957229733467	-0.00392691092565656	0.00159255252219737
491	82.9354553222656	-12.0941181182861	-7.08406400680542	0.0022419011220336	-0.0253554154187441	-0.0324982516467571	-0.00652430532500148
492	82.2861099243164	-11.7694435119629	-7.4087381362915	0.0275664981454611	0.00548864435404539	-0.0107450718060136	-0.0104203969240189
493	81.6367568969727	-10.4707469940186	-7.6684775352478	0.0145795252174139	0.011982130818069	-0.0334722734987736	-0.0100957229733467
494	80.3380584716797	-9.82139778137207	-7.6684775352478	0.00906006153672934	0.036657378077507	-0.116913571953773	0.00581331877037883
495	82.2861099243164	-11.1200952529907	-7.4087381362915	0.0178262684494257	0.0249691028147936	-0.0967837646603584	-3.08191010844894e-05
496	81.6367568969727	-11.1200952529907	-7.53860807418823	-0.00327756232582033	0.0230210572481155	-0.0143164889886975	-0.00717365415766835
497	81.6367568969727	-11.444769859314	-7.01912927627563	-0.00360223650932312	0.00418994715437293	0.0149041991680861	-0.00490093370899558
498	80.3380584716797	-10.4707469940186	-7.6684775352478	0.00126787810586393	0.00581331877037883	0.0314625911414623	0.00776136433705688
499	78.3900146484375	-10.7954206466675	-7.73341274261475	-0.00814767740666866	-0.00230353930965066	0.0200989879667759	0.0116574559360743
500	78.3900146484375	-11.7694435119629	-7.6684775352478	-0.00587495695799589	-0.00165419070981443	0.00191722682211548	0.0132808275520802
501	80.3380584716797	-11.7694435119629	-7.53860807418823	-0.00782300252467394	0.000943203864153475	0.00159255252219737	0.0106834331527352
502	79.0393676757813	-11.7694435119629	-7.27886867523193	-0.00587495695799589	-0.00717365415766835	-0.0230826959013939	0.0100340843200684
503	77.0913162231445	-10.7954206466675	-7.14899873733521	-0.00425158534198999	0.00386527273803949	-0.0954850688576698	0.0126314787194133
504	78.3900146484375	-11.1200952529907	-7.6684775352478	-0.00619963090866804	0.00256657530553639	-0.0993811637163162	0.0152288740500808
505	79.6887130737305	-11.444769859314	-7.47367286682129	-0.00457625929266214	-0.00197886489331722	-0.0597708933055401	0.0113327819854021
506	80.3380584716797	-11.7694435119629	-7.73341274261475	-0.00912170019000769	-0.0123684434220195	-0.0354203209280968	0.00646266713738441
507	78.3900146484375	-10.7954206466675	-7.47367286682129	-0.00749832857400179	-0.00392691092565656	-0.00814767740666866	0.000618529506027699
508	82.2861099243164	-12.0941181182861	-7.27886867523193	0.00678734155371785	0.00516396993771195	0.011982130818069	0.00841071270406246
509	80.3380584716797	-10.7954206466675	-7.34380340576172	-0.00912170019000769	0.00906006153672934	0.0564625114202499	0.0142548503354192
510	80.9874114990234	-11.1200952529907	-7.73341274261475	-0.00912170019000769	0.000293855206109583	0.0567871853709221	0.000293855206109583
511	80.3380584716797	-10.4707469940186	-7.6684775352478	-0.00327756232582033	-0.0172385573387146	0.0642546936869621	0.00581331877037883
512	80.9874114990234	-10.4707469940186	-7.60354280471802	-0.00522560812532902	-0.0182125810533762	0.0626313239336014	0.00548864435404539
513	80.9874114990234	-10.7954206466675	-7.08406400680542	-0.00197886489331722	-0.0224333461374044	0.06393001973629	0.00321592413820326
514	82.2861099243164	-11.444769859314	-7.27886867523193	-0.00717365415766835	-0.00879702530801296	0.0580858811736107	0.0100340843200684
515	80.9874114990234	-10.7954206466675	-7.14899873733521	-0.00619963090866804	-0.0175632312893867	0.0496443510055542	0.00548864435404539
516	82.2861099243164	-12.0941181182861	-7.34380340576172	-3.08191010844894e-05	-3.08191010844894e-05	0.0382807515561581	0.00938473641872406
517	80.9874114990234	-10.7954206466675	-7.79834747314453	-0.00717365415766835	0.0022419011220336	0.0340599827468395	0.00970941036939621
518	82.2861099243164	-11.7694435119629	-7.34380340576172	-0.00197886489331722	0.00646266713738441	-0.00360223650932312	-0.000355493422830477
519	82.9354553222656	-11.1200952529907	-7.73341274261475	-0.00619963090866804	0.01100810803473	-0.02697878703475	0.0149041991680861
520	81.6367568969727	-11.1200952529907	-7.4087381362915	-0.00392691092565656	0.0207483377307653	-0.0682124271988869	0.029189869761467
521	80.9874114990234	-10.7954206466675	-7.34380340576172	-0.00782300252467394	0.0197743140161037	-0.0795760303735733	0.00841071270406246
522	79.6887130737305	-11.1200952529907	-7.79834747314453	0.00126787810586393	0.0213976856321096	-0.0743812397122383	0.0103587592020631
523	81.6367568969727	-11.444769859314	-7.86328220367432	0.0022419011220336	0.0100340843200684	-0.0386670641601086	-0.00392691092565656
524	82.2861099243164	-11.444769859314	-7.53860807418823	-0.00555028254166245	-0.00457625929266214	-0.028926832601428	0.0226963832974434
525	82.2861099243164	-10.7954206466675	-7.47367286682129	0.00289124972186983	-0.00327756232582033	-0.0126931173726916	-0.00814767740666866
526	80.9874114990234	-10.7954206466675	-7.47367286682129	-0.00197886489331722	-0.0026282137259841	-0.00295288790948689	0.011982130818069
527	82.2861099243164	-10.1460723876953	-7.6684775352478	0.00386527273803949	0.00386527273803949	-0.00814767740666866	-3.08191010844894e-05
528	81.6367568969727	-11.7694435119629	-7.99315214157104	0.00646266713738441	0.0197743140161037	-0.00749832857400179	0.0100340843200684
529	83.5848083496094	-11.7694435119629	-7.9282169342041	0.00646266713738441	0.0233457311987877	-0.0120437685400248	0.0136055024340749
530	82.2861099243164	-11.444769859314	-7.9282169342041	-0.00782300252467394	0.0175015944987535	-0.00684897974133492	-3.08191010844894e-05
531	82.2861099243164	-10.1460723876953	-7.9282169342041	0.00841071270406246	0.00354059832170606	-0.0126931173726916	0.00418994715437293
532	82.9354553222656	-10.7954206466675	-7.53860807418823	-0.00197886489331722	-0.00392691092565656	-0.00132951640989631	-0.00295288790948689
533	82.2861099243164	-11.7694435119629	-7.27886867523193	0.00938473641872406	-0.0143164889886975	-0.00490093370899558	0.000618529506027699
534	82.2861099243164	-11.444769859314	-7.86328220367432	0.0022419011220336	0.00191722682211548	-0.0182125810533762	0.00159255252219737
535	81.6367568969727	-10.1460723876953	-8.12302207946777	0.00613799272105098	-0.00425158534198999	-0.0208099745213985	0.0152288740500808
536	80.9874114990234	-10.7954206466675	-8.12302207946777	0.00256657530553639	-0.0133424662053585	-0.0117190945893526	0.00159255252219737
537	82.2861099243164	-11.1200952529907	-7.53860807418823	0.000943203864153475	-0.0295761823654175	-0.0393164120614529	0.0126314787194133
538	81.6367568969727	-10.1460723876953	-7.14899873733521	0.00418994715437293	-0.000680167751852423	-0.0149658378213644	0.00970941036939621
539	82.2861099243164	-11.7694435119629	-7.60354280471802	-3.08191010844894e-05	-0.017887907102704	0.0145795252174139	0.0262678004801273
540	83.5848083496094	-11.1200952529907	-7.86328220367432	0.00938473641872406	0.0106834331527352	0.0194496400654316	0.00354059832170606
541	82.9354553222656	-10.7954206466675	-7.86328220367432	0.00678734155371785	0.000293855206109583	0.0136055024340749	0.00808603875339031
542	83.5848083496094	-11.444769859314	-7.6684775352478	0.00289124972186983	0.0155535480007529	0.00386527273803949	0.0142548503354192
543	82.9354553222656	-11.1200952529907	-7.34380340576172	0.00321592413820326	0.0106834331527352	0.011982130818069	0.011982130818069
544	82.2861099243164	-10.7954206466675	-7.08406400680542	-0.00100484199356288	0.0220470335334539	0.00646266713738441	0.0132808275520802
545	80.3380584716797	-10.1460723876953	-7.60354280471802	0.00126787810586393	0.0136055024340749	0.01847561635077	0.00776136433705688
546	80.9874114990234	-10.1460723876953	-7.73341274261475	-0.00717365415766835	0.0145795252174139	0.0103587592020631	0.00711201597005129
547	82.2861099243164	-11.7694435119629	-7.47367286682129	0.00906006153672934	0.0116574559360743	0.0116574559360743	-0.00230353930965066
548	80.3380584716797	-11.1200952529907	-7.73341274261475	-0.0107450718060136	-0.000355493422830477	-0.00327756232582033	-0.000680167751852423
549	80.3380584716797	-11.444769859314	-6.75938940048218	-0.00522560812532902	0.00808603875339031	-0.0253554154187441	0.00548864435404539
550	82.2861099243164	-12.4187927246094	-6.49965000152588	-0.0130177913233638	-0.00944637414067984	-0.0350956469774246	0.00451462110504508
551	82.9354553222656	-12.0941181182861	-7.4087381362915	0.00126787810586393	-0.0276281367987394	-0.0139918150380254	-0.0139918150380254
552	82.9354553222656	-12.7434673309326	-7.6684775352478	-0.0146411629393697	-0.0477579422295094	-0.00457625929266214	-0.00652430532500148
553	82.2861099243164	-12.0941181182861	-7.6684775352478	-0.00132951640989631	-0.0370436906814575	-0.00847235135734081	0.00126787810586393
554	80.3380584716797	-11.444769859314	-7.73341274261475	-0.00555028254166245	-0.0240567177534103	-0.0126931173726916	0.00126787810586393
555	82.2861099243164	-12.7434673309326	-7.34380340576172	-0.00327756232582033	-0.00490093370899558	-0.0221086721867323	0.00191722682211548
556	82.2861099243164	-11.444769859314	-7.34380340576172	0.00256657530553639	0.000943203864153475	-0.0211346503347158	-0.00522560812532902
557	83.5848083496094	-12.0941181182861	-6.88925933837891	0.0113327819854021	0.000943203864153475	-0.0107450718060136	0.01100810803473
558	80.3380584716797	-10.7954206466675	-7.73341274261475	0.0158782228827477	-0.0104203969240189	0.0132808275520802	0.0123068047687411
559	81.6367568969727	-10.4707469940186	-7.6684775352478	0.0022419011220336	-0.00327756232582033	0.0324366129934788	0.0113327819854021
560	82.2861099243164	-11.444769859314	-7.4087381362915	0.00516396993771195	-0.0107450718060136	0.0632806718349457	0.00451462110504508
561	82.9354553222656	-11.444769859314	-7.4087381362915	0.00970941036939621	0.00841071270406246	0.041852168738842	0.00354059832170606
562	82.2861099243164	-11.1200952529907	-7.21393346786499	0.00548864435404539	0.0126314787194133	0.049319677054882	-0.00912170019000769
563	81.6367568969727	-10.1460723876953	-7.73341274261475	0.00289124972186983	0.0295145437121391	0.0158782228827477	0.0249691028147936
564	81.6367568969727	-9.49672412872314	-7.86328220367432	0.00841071270406246	0.0233457311987877	0.0239950809627771	0.000618529506027699
565	82.9354553222656	-10.7954206466675	-7.4087381362915	-0.00619963090866804	0.0308132413774729	-0.00295288790948689	-0.00230353930965066
566	81.6367568969727	-10.7954206466675	-7.34380340576172	-0.00912170019000769	0.0113327819854021	-0.000355493422830477	-0.000355493422830477
567	80.3380584716797	-11.1200952529907	-7.21393346786499	0.000618529506027699	0.0132808275520802	0.00841071270406246	-0.00457625929266214
568	80.3380584716797	-11.1200952529907	-7.27886867523193	-0.00749832857400179	0.00678734155371785	-0.00490093370899558	-0.0104203969240189
569	79.0393676757813	-10.1460723876953	-7.79834747314453	-0.00879702530801296	0.0106834331527352	-0.0253554154187441	-3.08191010844894e-05
570	79.6887130737305	-9.82139778137207	-7.99315214157104	-0.0126931173726916	-0.00879702530801296	-0.0133424662053585	-0.00749832857400179
571	78.3900146484375	-10.1460723876953	-7.53860807418823	-0.0130177913233638	-0.0247060675173998	-0.0110697457566857	-0.00295288790948689
572	78.3900146484375	-9.82139778137207	-7.73341274261475	-0.00782300252467394	-0.0221086721867323	-0.0331475995481014	-0.0133424662053585
573	78.3900146484375	-10.1460723876953	-7.4087381362915	-0.00912170019000769	-0.0165892094373703	-0.00684897974133492	-0.00392691092565656
574	79.6887130737305	-11.444769859314	-7.01912927627563	-0.00425158534198999	-0.0201606266200542	0.0392547734081745	-0.00652430532500148
575	77.7406692504883	-11.1200952529907	-7.47367286682129	-0.0107450718060136	-0.0230826959013939	0.0548391379415989	-0.00717365415766835
576	79.6887130737305	-11.1200952529907	-7.47367286682129	-0.00230353930965066	-0.0357449948787689	0.0600339286029339	-0.00879702530801296
577	79.0393676757813	-10.1460723876953	-7.86328220367432	-0.0026282137259841	-0.0282774847000837	0.0450989119708538	-0.00652430532500148
578	81.6367568969727	-11.444769859314	-7.53860807418823	-0.00587495695799589	-0.0247060675173998	0.0126314787194133	-0.00684897974133492
579	80.3380584716797	-9.82139778137207	-7.60354280471802	-0.0136671401560307	-0.00555028254166245	-0.0363943427801132	-0.000680167751852423
580	80.9874114990234	-10.1460723876953	-7.27886867523193	-0.00230353930965066	0.00873538758605719	-0.0698357969522476	-0.00587495695799589
581	79.6887130737305	-10.1460723876953	-7.6684775352478	-0.00197886489331722	0.0158782228827477	-0.0717838406562805	-0.00327756232582033
582	81.6367568969727	-10.1460723876953	-7.60354280471802	-0.00197886489331722	0.0246444288641214	-0.0623682886362076	-0.00555028254166245
583	81.6367568969727	-10.1460723876953	-7.6684775352478	-0.00230353930965066	0.0343846566975117	-0.038017712533474	-0.00100484199356288
584	82.9354553222656	-11.1200952529907	-7.47367286682129	-0.00197886489331722	0.0259431265294552	-0.00457625929266214	-0.00684897974133492
585	80.9874114990234	-10.7954206466675	-7.21393346786499	-0.00457625929266214	0.0233457311987877	0.0275664981454611	-0.00490093370899558
586	79.6887130737305	-10.4707469940186	-6.88925933837891	0.000943203864153475	0.0295145437121391	0.0168522447347641	-0.00717365415766835
587	80.9874114990234	-9.82139778137207	-7.73341274261475	0.00256657530553639	0.0298392176628113	0.0382807515561581	-0.0188619289547205
588	81.6367568969727	-11.1200952529907	-7.47367286682129	0.00159255252219737	0.01100810803473	0.0363327041268349	-0.0133424662053585
589	82.9354553222656	-10.7954206466675	-7.53860807418823	-0.00295288790948689	0.00548864435404539	0.020423661917448	-0.0149658378213644
590	81.6367568969727	-11.444769859314	-7.6684775352478	-0.00295288790948689	0.000618529506027699	0.00289124972186983	-0.00879702530801296
591	82.9354553222656	-10.4707469940186	-7.73341274261475	-0.00749832857400179	-0.00684897974133492	-0.0185372550040483	-0.0165892094373703
592	82.2861099243164	-10.7954206466675	-7.47367286682129	-0.00132951640989631	-0.0292515084147453	-0.0386670641601086	-0.0169138833880424
593	82.2861099243164	-11.1200952529907	-7.73341274261475	-0.0026282137259841	-0.0185372550040483	-0.0331475995481014	-0.00944637414067984
594	81.6367568969727	-11.1200952529907	-7.9282169342041	-0.000680167751852423	-0.0146411629393697	-0.0126931173726916	-0.00425158534198999
595	81.6367568969727	-10.4707469940186	-7.99315214157104	-0.00555028254166245	-0.0159398596733809	-0.00587495695799589	-0.00944637414067984
596	80.9874114990234	-10.4707469940186	-7.9282169342041	0.000293855206109583	-0.00197886489331722	-0.00165419070981443	-0.0188619289547205
597	82.9354553222656	-10.4707469940186	-7.86328220367432	0.00289124972186983	-3.08191010844894e-05	0.0412028171122074	-0.00782300252467394
598	80.3380584716797	-10.7954206466675	-7.73341274261475	0.00906006153672934	-0.0026282137259841	0.0733455792069435	-0.00717365415766835
599	83.5848083496094	-11.444769859314	-7.6684775352478	0.0194496400654316	0.00970941036939621	0.0681507885456085	-0.00197886489331722
600	82.2861099243164	-11.444769859314	-7.6684775352478	-0.00425158534198999	0.00646266713738441	0.0295145437121391	-0.00944637414067984
601	82.9354553222656	-11.444769859314	-7.73341274261475	-0.00100484199356288	0.00386527273803949	-0.00197886489331722	-0.0188619289547205
602	82.2861099243164	-11.1200952529907	-6.95419406890869	0.00776136433705688	0.0217223595827818	-0.0247060675173998	-0.0104203969240189
603	83.5848083496094	-11.7694435119629	-7.14899873733521	0.0132808275520802	0.0269171483814716	-0.0123684434220195	-0.00782300252467394
604	79.6887130737305	-11.444769859314	-7.34380340576172	-0.000680167751852423	0.0262678004801273	0.00191722682211548	-0.00392691092565656
605	81.6367568969727	-10.7954206466675	-7.6684775352478	-0.00327756232582033	0.0308132413774729	-0.0324982516467571	-0.00100484199356288
606	80.9874114990234	-10.1460723876953	-7.6684775352478	0.00354059832170606	-0.000355493422830477	-0.0354203209280968	-0.0113944197073579
607	82.9354553222656	-12.0941181182861	-7.27886867523193	-0.00197886489331722	0.00678734155371785	-0.0630176365375519	-0.0104203969240189
608	80.9874114990234	-10.7954206466675	-7.53860807418823	0.00418994715437293	0.0149041991680861	-0.106848672032356	-0.00814767740666866
609	80.3380584716797	-10.4707469940186	-7.14899873733521	-0.00490093370899558	0.0188002903014421	-0.113017484545708	-0.00165419070981443
610	82.9354553222656	-11.7694435119629	-7.4087381362915	-0.00392691092565656	0.0314625911414623	-0.0886669084429741	-0.0100957229733467
611	82.2861099243164	-11.7694435119629	-6.95419406890869	-0.00879702530801296	0.00711201597005129	-0.0383423902094364	-0.00782300252467394
612	82.9354553222656	-12.7434673309326	-7.4087381362915	0.00548864435404539	0.00191722682211548	-0.0441865250468254	-0.0126931173726916
613	80.9874114990234	-11.444769859314	-7.60354280471802	0.0022419011220336	-0.00619963090866804	-0.0454852245748043	-0.00944637414067984
614	82.2861099243164	-11.7694435119629	-7.47367286682129	-0.00230353930965066	0.000293855206109583	-0.00749832857400179	-0.00165419070981443
615	82.9354553222656	-13.0681409835815	-6.95419406890869	-0.00197886489331722	-0.00425158534198999	0.0262678004801273	-0.00555028254166245
616	83.5848083496094	-13.0681409835815	-7.6684775352478	-0.00165419070981443	-0.00619963090866804	-3.08191010844894e-05	0.000618529506027699
617	83.5848083496094	-13.0681409835815	-7.73341274261475	0.00646266713738441	-0.00879702530801296	0.0382807515561581	0.00289124972186983
618	82.2861099243164	-12.0941181182861	-7.73341274261475	-0.000355493422830477	-0.0133424662053585	0.0577612072229385	0.00516396993771195
619	80.9874114990234	-11.444769859314	-7.53860807418823	0.00678734155371785	-0.0139918150380254	0.0645793676376343	0.000618529506027699
620	82.2861099243164	-12.7434673309326	-7.14899873733521	0.00613799272105098	-0.0126931173726916	0.0405534692108631	-0.00100484199356288
621	81.6367568969727	-12.4187927246094	-7.08406400680542	-3.08191010844894e-05	-0.017887907102704	0.01847561635077	-0.00684897974133492
622	82.2861099243164	-12.7434673309326	-7.34380340576172	0.0175015944987535	-0.00652430532500148	0.00711201597005129	0.00678734155371785
623	81.6367568969727	-11.1200952529907	-7.9282169342041	0.01100810803473	-0.00100484199356288	0.0239950809627771	-0.00457625929266214
624	80.9874114990234	-10.7954206466675	-7.86328220367432	0.00646266713738441	-0.00944637414067984	-0.0172385573387146	0.0116574559360743
625	82.2861099243164	-11.444769859314	-7.6684775352478	0.011982130818069	-0.00360223650932312	-0.0107450718060136	-0.00165419070981443
626	82.9354553222656	-11.7694435119629	-7.47367286682129	0.00906006153672934	-0.00749832857400179	0.00711201597005129	0.00321592413820326
627	80.9874114990234	-11.7694435119629	-7.27886867523193	0.00321592413820326	-0.0100957229733467	0.0165275707840919	-0.0123684434220195
628	82.9354553222656	-11.444769859314	-7.73341274261475	0.0243197549134493	-0.00392691092565656	0.0304885655641556	-0.00522560812532902
629	80.9874114990234	-10.7954206466675	-8.05808639526367	0.00354059832170606	-0.00490093370899558	0.025618452578783	0.00321592413820326
630	80.3380584716797	-10.4707469940186	-8.05808639526367	-0.00652430532500148	-0.0100957229733467	0.0386054255068302	-0.00392691092565656
631	80.9874114990234	-10.7954206466675	-7.60354280471802	-0.00490093370899558	-0.0185372550040483	0.0200989879667759	-0.00814767740666866
632	79.6887130737305	-10.4707469940186	-7.47367286682129	-0.00847235135734081	-0.00100484199356288	-0.0139918150380254	-0.00360223650932312
633	80.3380584716797	-10.4707469940186	-7.4087381362915	-0.0110697457566857	0.00581331877037883	-0.0795760303735733	0.00321592413820326
634	80.3380584716797	-11.7694435119629	-7.73341274261475	-0.00879702530801296	0.0233457311987877	-0.0649656802415848	0.00354059832170606
635	80.3380584716797	-11.7694435119629	-7.6684775352478	-0.0117190945893526	0.0282158460468054	-0.0630176365375519	0.00256657530553639
636	79.6887130737305	-11.7694435119629	-7.4087381362915	-0.0211346503347158	0.0262678004801273	-0.0659397020936012	0.00159255252219737
637	79.0393676757813	-10.7954206466675	-7.4087381362915	-0.0123684434220195	0.0252937767654657	-0.0610695891082287	0.00483929552137852
638	79.0393676757813	-11.1200952529907	-7.27886867523193	-0.00977104809135199	0.01847561635077	-0.0295761823654175	0.00970941036939621
639	80.3380584716797	-11.7694435119629	-7.34380340576172	-0.0107450718060136	0.0252937767654657	-0.0191866029053926	0.0165275707840919
640	77.0913162231445	-10.1460723876953	-8.05808639526367	-0.00782300252467394	0.00906006153672934	0.00841071270406246	0.00516396993771195
641	79.0393676757813	-10.4707469940186	-7.73341274261475	-0.0152905117720366	0.00906006153672934	-3.08191010844894e-05	0.00451462110504508
642	79.6887130737305	-10.4707469940186	-7.60354280471802	-0.00457625929266214	0.00289124972186983	0.0106834331527352	0.00808603875339031
643	80.9874114990234	-10.7954206466675	-7.53860807418823	-3.08191010844894e-05	0.00354059832170606	0.025618452578783	0.00516396993771195
644	82.2861099243164	-12.0941181182861	-7.21393346786499	0.00191722682211548	-0.00782300252467394	0.0405534692108631	0.013930176384747
645	80.3380584716797	-11.1200952529907	-7.4087381362915	-0.00360223650932312	-0.017887907102704	0.0515923984348774	0.00873538758605719
646	80.9874114990234	-11.1200952529907	-7.53860807418823	-0.00327756232582033	-0.0175632312893867	0.0509430468082428	0.000943203864153475
647	80.9874114990234	-10.4707469940186	-7.73341274261475	-3.08191010844894e-05	-0.0152905117720366	0.047696303576231	-0.0026282137259841
648	81.6367568969727	-12.0941181182861	-7.47367286682129	-0.000680167751852423	-0.021459324285388	0.0217223595827818	0.00938473641872406
649	82.2861099243164	-11.7694435119629	-7.4087381362915	-0.00197886489331722	-0.00197886489331722	0.0239950809627771	0.00743668992072344
650	84.2341537475586	-12.0941181182861	-7.53860807418823	-0.00197886489331722	-0.00392691092565656	0.0230210572481155	0.00321592413820326
651	82.9354553222656	-10.7954206466675	-7.47367286682129	-0.00295288790948689	-0.032173577696085	-0.0279528107494116	-0.00327756232582033
652	83.5848083496094	-11.1200952529907	-7.86328220367432	0.00516396993771195	-0.00587495695799589	-0.021459324285388	0.00451462110504508
653	82.9354553222656	-11.1200952529907	-7.60354280471802	0.00256657530553639	-0.0240567177534103	-0.00847235135734081	0.00159255252219737
654	84.2341537475586	-11.7694435119629	-7.73341274261475	-0.00197886489331722	-0.0136671401560307	-0.00522560812532902	0.00483929552137852
655	81.6367568969727	-10.4707469940186	-7.86328220367432	0.00386527273803949	-0.0188619289547205	0.00548864435404539	0.00613799272105098
656	82.2861099243164	-10.4707469940186	-7.73341274261475	-0.00165419070981443	-0.0159398596733809	0.000618529506027699	0.000293855206109583
657	82.9354553222656	-11.1200952529907	-7.79834747314453	0.00711201597005129	-0.0175632312893867	0.0327612869441509	0.0194496400654316
658	80.9874114990234	-11.444769859314	-8.18795680999756	0.00776136433705688	-0.0143164889886975	0.0444495603442192	0.00159255252219737
659	82.2861099243164	-11.7694435119629	-7.60354280471802	-0.00879702530801296	-0.00555028254166245	0.0619819760322571	0.00970941036939621
660	81.6367568969727	-12.0941181182861	-7.60354280471802	-0.00652430532500148	-0.0130177913233638	0.0645793676376343	0.025618452578783
661	82.9354553222656	-12.0941181182861	-7.60354280471802	0.00970941036939621	0.00159255252219737	0.0343846566975117	0.0236704051494598
662	82.9354553222656	-12.0941181182861	-7.34380340576172	0.0106834331527352	0.00613799272105098	0.011982130818069	0.0158782228827477
663	83.5848083496094	-12.7434673309326	-7.27886867523193	0.00418994715437293	0.00289124972186983	0.00743668992072344	0.0106834331527352
664	80.9874114990234	-11.444769859314	-7.6684775352478	0.00159255252219737	0.0126314787194133	-0.00944637414067984	0.0207483377307653
665	82.2861099243164	-11.7694435119629	-7.6684775352478	-0.000680167751852423	0.00873538758605719	-0.0107450718060136	0.00256657530553639
666	80.9874114990234	-11.444769859314	-7.6684775352478	-0.00425158534198999	-0.00587495695799589	-0.0113944197073579	-0.0026282137259841
667	83.5848083496094	-12.0941181182861	-7.27886867523193	0.00776136433705688	0.00126787810586393	-0.0113944197073579	-0.00522560812532902
668	80.9874114990234	-12.0941181182861	-7.4087381362915	-0.00132951640989631	0.0207483377307653	-0.0532774068415165	0.00451462110504508
669	82.2861099243164	-11.7694435119629	-7.34380340576172	0.00516396993771195	0.0217223595827818	-0.0734072178602219	0.0022419011220336
670	82.9354553222656	-12.4187927246094	-6.88925933837891	-0.00749832857400179	0.0175015944987535	-0.0464592464268208	-0.00197886489331722
671	84.8834991455078	-12.7434673309326	-7.60354280471802	0.000293855206109583	0.00938473641872406	-0.0256800893694162	0.00516396993771195
672	82.2861099243164	-12.7434673309326	-7.6684775352478	0.00354059832170606	0.0113327819854021	-0.0104203969240189	0.000943203864153475
673	82.9354553222656	-11.7694435119629	-7.60354280471802	-0.0026282137259841	0.0022419011220336	0.00581331877037883	-0.00555028254166245
674	80.9874114990234	-11.444769859314	-7.86328220367432	-0.00295288790948689	0.0100340843200684	0.0116574559360743	0.00581331877037883
675	83.5848083496094	-13.717490196228	-7.47367286682129	-0.00555028254166245	0.00418994715437293	0.0285405199974775	0.00289124972186983
676	82.9354553222656	-13.0681409835815	-7.79834747314453	0.00581331877037883	0.000293855206109583	0.0580858811736107	-0.00457625929266214
677	82.9354553222656	-14.042163848877	-7.6684775352478	0.0022419011220336	-0.00132951640989631	0.0480209775269032	0.00906006153672934
678	82.9354553222656	-12.7434673309326	-7.9282169342041	-0.00295288790948689	-0.0104203969240189	0.000293855206109583	0.0226963832974434
679	81.6367568969727	-13.0681409835815	-7.86328220367432	0.00386527273803949	-0.00652430532500148	-0.00522560812532902	0.00386527273803949
680	82.2861099243164	-12.7434673309326	-7.47367286682129	-0.00555028254166245	0.00256657530553639	-0.0299008563160896	0.0249691028147936
681	80.9874114990234	-14.3668384552002	-7.27886867523193	-0.00425158534198999	0.00354059832170606	-0.0198359526693821	0.0123068047687411
682	82.2861099243164	-13.0681409835815	-7.53860807418823	0.00418994715437293	-0.00327756232582033	0.00841071270406246	-0.0120437685400248
683	80.9874114990234	-12.4187927246094	-7.60354280471802	0.00159255252219737	-0.00944637414067984	0.0181509424000978	0.00841071270406246
684	82.2861099243164	-12.4187927246094	-7.6684775352478	0.00386527273803949	-0.0237320438027382	0.0379560738801956	0.000943203864153475
685	83.5848083496094	-13.3928155899048	-7.47367286682129	0.00289124972186983	-0.0201606266200542	0.0395794473588467	0.00418994715437293
686	84.2341537475586	-13.0681409835815	-7.6684775352478	0.00159255252219737	-0.0169138833880424	0.0155535480007529	0.000943203864153475
687	80.9874114990234	-12.4187927246094	-7.34380340576172	0.00451462110504508	-0.00392691092565656	-0.0412644557654858	-0.00165419070981443
688	83.5848083496094	-13.0681409835815	-7.47367286682129	0.00483929552137852	0.0126314787194133	-0.0331475995481014	0.00289124972186983
689	80.9874114990234	-12.0941181182861	-7.6684775352478	-0.00230353930965066	0.0116574559360743	-0.0172385573387146	0.00191722682211548
690	82.2861099243164	-12.4187927246094	-7.08406400680542	-0.00132951640989631	0.00743668992072344	-0.0305502042174339	0.00548864435404539
691	82.2861099243164	-11.444769859314	-7.14899873733521	-0.00522560812532902	-0.00425158534198999	-0.0549007803201675	-3.08191010844894e-05
692	81.6367568969727	-12.0941181182861	-7.21393346786499	0.00516396993771195	-0.00717365415766835	-0.0295761823654175	-0.00587495695799589
693	81.6367568969727	-11.7694435119629	-7.47367286682129	-0.00652430532500148	0.0152288740500808	-0.043212503194809	-0.00295288790948689
694	81.6367568969727	-12.7434673309326	-7.53860807418823	0.000943203864153475	0.0239950809627771	-0.0902902781963348	-0.0026282137259841
695	81.6367568969727	-12.7434673309326	-7.47367286682129	-0.0123684434220195	0.0301638916134834	-0.0587968714535236	-3.08191010844894e-05
696	80.9874114990234	-12.7434673309326	-7.21393346786499	-0.00327756232582033	0.0350340083241463	-0.0305502042174339	-0.00230353930965066
697	79.6887130737305	-11.7694435119629	-7.08406400680542	-0.00100484199356288	0.0213976856321096	0.0136055024340749	0.000618529506027699
698	81.6367568969727	-13.3928155899048	-6.49965000152588	-0.00977104809135199	0.011982130818069	0.0343846566975117	0.00321592413820326
699	81.6367568969727	-13.3928155899048	-6.95419406890869	-0.00977104809135199	0.00906006153672934	0.0330859608948231	0.00678734155371785
700	80.9874114990234	-12.4187927246094	-7.21393346786499	-0.0120437685400248	0.01100810803473	0.00321592413820326	0.00191722682211548
701	78.3900146484375	-11.444769859314	-7.73341274261475	-0.00879702530801296	0.0132808275520802	-0.00879702530801296	0.011982130818069
702	80.3380584716797	-12.4187927246094	-7.60354280471802	-3.08191010844894e-05	0.0188002903014421	0.0298392176628113	0.00418994715437293
703	80.3380584716797	-13.3928155899048	-7.34380340576172	-0.00197886489331722	0.0116574559360743	0.0249691028147936	0.00938473641872406
704	80.3380584716797	-13.3928155899048	-7.08406400680542	0.0022419011220336	0.0230210572481155	0.0191249661147594	0.0181509424000978
705	79.6887130737305	-12.4187927246094	-7.9282169342041	-0.00782300252467394	0.0175015944987535	-0.00230353930965066	0.00321592413820326
706	79.0393676757813	-12.0941181182861	-7.99315214157104	-0.00522560812532902	0.00354059832170606	-0.0113944197073579	-0.00295288790948689
707	80.3380584716797	-12.4187927246094	-7.9282169342041	-0.00230353930965066	0.00191722682211548	-0.0117190945893526	-0.000355493422830477
708	80.3380584716797	-13.3928155899048	-7.60354280471802	-0.00360223650932312	-0.00197886489331722	0.00418994715437293	-0.00165419070981443
709	81.6367568969727	-13.3928155899048	-7.4087381362915	-0.0139918150380254	-0.00360223650932312	-0.03444629535079	-0.00360223650932312
710	82.2861099243164	-12.7434673309326	-7.53860807418823	-0.00652430532500148	-0.0133424662053585	-0.055874802172184	0.00581331877037883
711	80.3380584716797	-12.4187927246094	-7.86328220367432	-0.0146411629393697	-0.0438618510961533	-0.0461345724761486	-0.00360223650932312
712	81.6367568969727	-11.7694435119629	-8.12302207946777	-0.00522560812532902	-0.0542514286935329	-0.0136671401560307	-0.00879702530801296
713	82.9354553222656	-12.7434673309326	-7.60354280471802	0.00354059832170606	-0.0451605506241322	0.0132808275520802	-0.00165419070981443
714	83.5848083496094	-13.0681409835815	-7.73341274261475	-0.00879702530801296	-0.0376930385828018	0.040228795260191	-0.00879702530801296
715	80.9874114990234	-11.7694435119629	-7.53860807418823	-0.00522560812532902	-0.038017712533474	0.0441248863935471	-0.00230353930965066
716	80.3380584716797	-11.7694435119629	-7.27886867523193	-0.00847235135734081	-0.0237320438027382	0.0275664981454611	-0.00717365415766835
717	82.2861099243164	-13.3928155899048	-7.47367286682129	-0.00132951640989631	-0.0146411629393697	-0.00295288790948689	-0.00100484199356288
718	80.9874114990234	-12.0941181182861	-7.79834747314453	-0.000355493422830477	0.00646266713738441	-0.0302255302667618	0.000943203864153475
719	80.9874114990234	-13.0681409835815	-7.47367286682129	0.0022419011220336	0.0126314787194133	-0.0334722734987736	0.00354059832170606
720	82.9354553222656	-13.0681409835815	-7.4087381362915	0.00613799272105098	0.0171769186854362	-0.0156151866540313	0.00386527273803949
721	82.2861099243164	-13.0681409835815	-6.82432460784912	-0.000680167751852423	0.00841071270406246	0.000618529506027699	-0.00392691092565656
722	82.9354553222656	-13.717490196228	-7.47367286682129	0.0126314787194133	0.00386527273803949	0.0243197549134493	-0.00717365415766835
723	80.9874114990234	-11.7694435119629	-7.73341274261475	0.00841071270406246	0.0175015944987535	0.0246444288641214	0.00678734155371785
724	82.2861099243164	-12.4187927246094	-7.9282169342041	-0.00132951640989631	0.0210730116814375	-0.021459324285388	0.00354059832170606
725	82.2861099243164	-12.4187927246094	-7.73341274261475	-0.00100484199356288	0.0269171483814716	-0.0324982516467571	-0.00197886489331722
726	83.5848083496094	-12.7434673309326	-7.53860807418823	-0.0026282137259841	0.0243197549134493	-0.03444629535079	-0.00814767740666866
727	82.9354553222656	-12.7434673309326	-7.4087381362915	0.00548864435404539	0.00873538758605719	-0.0227580219507217	-0.0185372550040483
728	80.9874114990234	-11.7694435119629	-7.6684775352478	0.00678734155371785	0.00841071270406246	-0.0282774847000837	-0.00555028254166245
729	80.9874114990234	-11.7694435119629	-7.9282169342041	-0.00392691092565656	0.00191722682211548	-0.0412644557654858	-0.00717365415766835
730	82.2861099243164	-12.7434673309326	-7.08406400680542	-0.0104203969240189	-0.00165419070981443	-0.0669137313961983	-0.00847235135734081
731	82.2861099243164	-12.7434673309326	-7.60354280471802	-0.00425158534198999	-3.08191010844894e-05	-0.0393164120614529	-0.0100957229733467
732	82.2861099243164	-13.0681409835815	-7.34380340576172	-0.00392691092565656	-0.0113944197073579	-0.00457625929266214	-0.0117190945893526
733	82.9354553222656	-12.7434673309326	-7.21393346786499	0.00906006153672934	-0.0328229255974293	0.0249691028147936	-0.0149658378213644
734	82.9354553222656	-11.7694435119629	-7.34380340576172	-0.00522560812532902	-0.0240567177534103	0.0246444288641214	-0.00749832857400179
735	82.2861099243164	-11.7694435119629	-7.86328220367432	0.00256657530553639	-0.017887907102704	0.0243197549134493	-0.00749832857400179
736	83.5848083496094	-13.0681409835815	-7.47367286682129	-3.08191010844894e-05	-0.0133424662053585	0.0334106348454952	-0.00782300252467394
737	82.2861099243164	-12.0941181182861	-7.53860807418823	0.00906006153672934	-0.0162645354866982	0.031137915328145	-0.00684897974133492
738	80.9874114990234	-12.7434673309326	-7.60354280471802	0.01100810803473	-0.00652430532500148	0.0353586822748184	-0.00295288790948689
739	83.5848083496094	-12.4187927246094	-7.4087381362915	0.00191722682211548	-0.00230353930965066	0.047696303576231	-0.0026282137259841
740	82.2861099243164	-12.7434673309326	-7.53860807418823	0.00711201597005129	-0.000680167751852423	0.0532157681882381	0.00321592413820326
741	83.5848083496094	-12.7434673309326	-7.73341274261475	-3.08191010844894e-05	-0.00360223650932312	0.0460729338228703	0.000943203864153475
742	82.2861099243164	-12.4187927246094	-7.60354280471802	0.00483929552137852	0.00418994715437293	0.0330859608948231	0.00126787810586393
743	81.6367568969727	-12.0941181182861	-7.6684775352478	-0.00295288790948689	0.0116574559360743	0.0265924744307995	0.00483929552137852
744	80.3380584716797	-11.444769859314	-7.86328220367432	-0.00814767740666866	0.0175015944987535	-0.000355493422830477	0.00841071270406246
745	83.5848083496094	-12.7434673309326	-7.21393346786499	-0.00684897974133492	0.0321119390428066	-0.0503553375601768	0.0116574559360743
746	82.2861099243164	-13.3928155899048	-7.47367286682129	-0.00944637414067984	0.0392547734081745	-0.0730825439095497	0.000293855206109583
747	80.9874114990234	-12.4187927246094	-7.99315214157104	-0.00100484199356288	0.045423585921526	-0.0818487480282784	-0.00555028254166245
748	82.9354553222656	-13.0681409835815	-7.4087381362915	-0.00230353930965066	0.0571118593215942	-0.0467839203774929	-0.0117190945893526
749	80.9874114990234	-12.4187927246094	-7.53860807418823	0.000618529506027699	0.0421768426895142	-0.0152905117720366	-0.00230353930965066
750	80.9874114990234	-12.4187927246094	-7.4087381362915	0.00483929552137852	0.0113327819854021	0.00711201597005129	-0.00717365415766835
751	82.9354553222656	-13.717490196228	-7.01912927627563	0.00191722682211548	0.00386527273803949	-0.0195112787187099	-0.00555028254166245
752	82.9354553222656	-13.3928155899048	-7.6684775352478	0.00159255252219737	-0.0149658378213644	-0.0227580219507217	-0.0146411629393697
753	82.9354553222656	-14.042163848877	-7.6684775352478	0.000618529506027699	-0.0172385573387146	-0.00879702530801296	-0.00457625929266214
754	81.6367568969727	-13.0681409835815	-7.60354280471802	0.000618529506027699	-0.0133424662053585	-0.00555028254166245	-0.00749832857400179
755	80.3380584716797	-12.4187927246094	-7.47367286682129	-0.00490093370899558	-0.0188619289547205	-0.00684897974133492	-0.0110697457566857
756	82.2861099243164	-13.3928155899048	-7.27886867523193	-0.000355493422830477	0.00159255252219737	-0.00619963090866804	-0.000355493422830477
757	82.9354553222656	-12.7434673309326	-7.21393346786499	0.000293855206109583	-0.00717365415766835	-0.0208099745213985	-0.00619963090866804
758	80.9874114990234	-11.1200952529907	-7.60354280471802	-0.00165419070981443	0.011982130818069	-0.0123684434220195	0.000293855206109583
759	80.3380584716797	-11.444769859314	-7.60354280471802	-3.08191010844894e-05	0.0155535480007529	-0.00392691092565656	0.000293855206109583
760	81.6367568969727	-11.444769859314	-7.79834747314453	0.00451462110504508	0.00776136433705688	-0.0126931173726916	-0.00100484199356288
761	80.3380584716797	-11.1200952529907	-7.60354280471802	0.00451462110504508	0.0136055024340749	-0.0347709693014622	0.00159255252219737
762	80.9874114990234	-11.1200952529907	-7.53860807418823	0.0132808275520802	0.00159255252219737	-0.00944637414067984	0.00321592413820326
763	82.9354553222656	-11.7694435119629	-7.08406400680542	-3.08191010844894e-05	0.00321592413820326	-0.0100957229733467	0.00321592413820326
764	81.6367568969727	-11.1200952529907	-7.60354280471802	-0.00749832857400179	0.00321592413820326	-0.00749832857400179	0.00126787810586393
765	80.3380584716797	-11.7694435119629	-7.47367286682129	-0.000680167751852423	-0.00230353930965066	-0.0130177913233638	0.000943203864153475
766	82.2861099243164	-12.0941181182861	-7.6684775352478	-0.00652430532500148	-0.0126931173726916	-0.00684897974133492	-0.00327756232582033
767	79.6887130737305	-10.7954206466675	-7.9282169342041	0.00386527273803949	-0.0026282137259841	0.0113327819854021	-0.0139918150380254
768	79.0393676757813	-11.444769859314	-7.34380340576172	0.00126787810586393	-0.0104203969240189	0.0405534692108631	-3.08191010844894e-05
769	82.2861099243164	-12.0941181182861	-7.4087381362915	-0.00912170019000769	-0.00425158534198999	0.0392547734081745	-0.00327756232582033
770	80.3380584716797	-11.7694435119629	-7.6684775352478	-0.000680167751852423	-0.00717365415766835	0.0181509424000978	-0.00522560812532902
771	80.9874114990234	-12.4187927246094	-7.99315214157104	-0.00425158534198999	-0.0188619289547205	0.0356833562254906	-0.0110697457566857
772	79.0393676757813	-12.0941181182861	-7.6684775352478	0.000618529506027699	-0.0172385573387146	0.0226963832974434	-0.0172385573387146
773	80.3380584716797	-12.0941181182861	-7.6684775352478	0.00256657530553639	-0.00749832857400179	0.0457482598721981	-0.00944637414067984
774	77.7406692504883	-11.7694435119629	-7.53860807418823	0.000943203864153475	0.00289124972186983	0.0515923984348774	0.00321592413820326
775	77.7406692504883	-11.7694435119629	-7.73341274261475	-0.00327756232582033	-0.00327756232582033	0.0489950031042099	-0.00425158534198999
776	79.0393676757813	-11.444769859314	-7.9282169342041	0.0136055024340749	-0.0100957229733467	0.0269171483814716	-0.0104203969240189
777	79.6887130737305	-12.0941181182861	-7.99315214157104	-0.00360223650932312	-0.00555028254166245	0.0149041991680861	0.000293855206109583
778	80.3380584716797	-11.1200952529907	-7.86328220367432	0.00191722682211548	-0.000355493422830477	0.0197743140161037	-0.00327756232582033
779	82.2861099243164	-12.7434673309326	-7.60354280471802	-0.00749832857400179	0.00354059832170606	0.012956153601408	0.00808603875339031
780	82.2861099243164	-12.0941181182861	-7.27886867523193	0.0158782228827477	0.00678734155371785	-0.0130177913233638	-3.08191010844894e-05
781	82.2861099243164	-12.0941181182861	-7.60354280471802	0.00126787810586393	0.0152288740500808	-0.0337969474494457	-0.00230353930965066
782	81.6367568969727	-11.7694435119629	-7.79834747314453	0.00321592413820326	0.0126314787194133	-0.00490093370899558	-0.00230353930965066
783	82.9354553222656	-12.7434673309326	-7.73341274261475	0.00906006153672934	0.0188002903014421	0.00938473641872406	-0.00295288790948689
784	81.6367568969727	-12.4187927246094	-7.47367286682129	-0.00587495695799589	0.0191249661147594	0.0126314787194133	0.0022419011220336
785	80.3380584716797	-11.7694435119629	-7.6684775352478	-0.00295288790948689	0.00776136433705688	0.0252937767654657	-0.00327756232582033
786	79.6887130737305	-11.444769859314	-7.60354280471802	-0.00327756232582033	0.00516396993771195	0.0275664981454611	-0.00684897974133492
787	83.5848083496094	-13.3928155899048	-7.08406400680542	0.00678734155371785	-0.00912170019000769	0.00873538758605719	-0.0104203969240189
788	81.6367568969727	-11.7694435119629	-7.86328220367432	0.00841071270406246	-0.00619963090866804	0.00191722682211548	-0.00912170019000769
789	80.9874114990234	-12.4187927246094	-7.73341274261475	0.000618529506027699	-0.017887907102704	-0.0152905117720366	-0.00230353930965066
790	82.2861099243164	-13.0681409835815	-7.6684775352478	0.00483929552137852	-0.000355493422830477	-0.0266541130840778	-0.0104203969240189
791	83.5848083496094	-13.0681409835815	-7.60354280471802	0.00451462110504508	-0.0117190945893526	-0.023407369852066	-0.0126931173726916
792	83.5848083496094	-13.0681409835815	-6.82432460784912	0.00126787810586393	0.00321592413820326	-0.0334722734987736	-0.0113944197073579
793	80.9874114990234	-12.0941181182861	-6.95419406890869	0.00808603875339031	-0.00457625929266214	-0.0211346503347158	-0.00619963090866804
794	80.3380584716797	-12.0941181182861	-7.99315214157104	0.00354059832170606	0.0149041991680861	-0.0354203209280968	-0.00392691092565656
795	83.5848083496094	-13.717490196228	-7.6684775352478	0.00483929552137852	0.0197743140161037	-0.0279528107494116	-0.00230353930965066
796	84.2341537475586	-11.7694435119629	-7.86328220367432	-0.0026282137259841	0.0152288740500808	0.00289124972186983	-0.00392691092565656
797	82.9354553222656	-13.0681409835815	-7.53860807418823	0.00548864435404539	0.000943203864153475	0.00678734155371785	-0.000680167751852423
798	82.2861099243164	-11.7694435119629	-7.73341274261475	0.00321592413820326	-0.000680167751852423	0.0217223595827818	0.00289124972186983
799	80.9874114990234	-11.7694435119629	-7.08406400680542	-0.00197886489331722	-0.0191866029053926	0.0502936989068985	0.00873538758605719
800	84.2341537475586	-13.717490196228	-7.27886867523193	-0.00327756232582033	0.00646266713738441	0.0726962238550186	0.00256657530553639
801	82.9354553222656	-13.0681409835815	-7.6684775352478	-0.00327756232582033	0.00321592413820326	0.0720468759536743	0.00418994715437293
802	83.5848083496094	-13.717490196228	-7.4087381362915	-0.00392691092565656	0.00354059832170606	0.0512677207589149	0.00776136433705688
803	80.9874114990234	-11.7694435119629	-7.47367286682129	0.00613799272105098	0.00483929552137852	-0.00847235135734081	0.00451462110504508
804	80.9874114990234	-12.0941181182861	-7.60354280471802	-0.00555028254166245	0.00808603875339031	-0.0802253782749176	0.00548864435404539
805	82.9354553222656	-13.0681409835815	-7.73341274261475	0.000293855206109583	-0.00684897974133492	-0.0480826161801815	0.00678734155371785
806	82.2861099243164	-13.3928155899048	-7.4087381362915	0.000293855206109583	-0.0195112787187099	0.0220470335334539	0.00678734155371785
807	80.9874114990234	-12.7434673309326	-7.4087381362915	-0.000680167751852423	-0.0357449948787689	0.0412028171122074	-0.00684897974133492
808	82.9354553222656	-13.3928155899048	-7.4087381362915	0.00776136433705688	-0.0165892094373703	0.0152288740500808	0.00289124972186983
809	81.6367568969727	-12.4187927246094	-7.79834747314453	0.000943203864153475	-0.00652430532500148	-0.00230353930965066	-0.00230353930965066
810	81.6367568969727	-12.4187927246094	-7.60354280471802	-0.00977104809135199	-0.0139918150380254	0.0278911720961332	-0.00879702530801296
811	80.9874114990234	-12.4187927246094	-7.86328220367432	-0.00230353930965066	-0.0250307414680719	0.0347093306481838	-0.00749832857400179
812	80.9874114990234	-12.4187927246094	-7.99315214157104	0.00516396993771195	-0.0328229255974293	0.00776136433705688	-0.00717365415766835
813	81.6367568969727	-12.7434673309326	-7.86328220367432	0.00418994715437293	-0.0292515084147453	-0.00490093370899558	0.00451462110504508
814	82.2861099243164	-13.717490196228	-7.21393346786499	-0.00782300252467394	-0.0110697457566857	-0.0341216214001179	0.0106834331527352
815	81.6367568969727	-13.717490196228	-7.14899873733521	-0.00132951640989631	0.0113327819854021	-0.0367190167307854	0.00256657530553639
816	83.5848083496094	-14.042163848877	-7.01912927627563	-0.0026282137259841	-0.00100484199356288	-0.0230826959013939	0.00289124972186983
817	82.2861099243164	-13.717490196228	-7.60354280471802	0.000618529506027699	-0.00197886489331722	-0.0458098985254765	0.00938473641872406
818	82.9354553222656	-14.042163848877	-7.08406400680542	-0.00295288790948689	0.012956153601408	0.00126787810586393	0.00451462110504508
819	83.5848083496094	-14.6915130615234	-7.73341274261475	-0.0026282137259841	0.0360080301761627	-0.0519787110388279	0.00938473641872406
820	81.6367568969727	-13.0681409835815	-7.60354280471802	-0.00327756232582033	0.0363327041268349	-0.0613942667841911	0.00256657530553639
821	80.9874114990234	-13.717490196228	-7.34380340576172	-0.00587495695799589	0.0327612869441509	-0.0867188647389412	0.00711201597005129
822	81.6367568969727	-13.0681409835815	-6.75938940048218	-0.0026282137259841	0.0382807515561581	-0.0672384053468704	0.00256657530553639
823	82.9354553222656	-13.0681409835815	-7.6684775352478	0.00808603875339031	0.0285405199974775	-0.0513293594121933	0.00841071270406246
824	84.2341537475586	-13.3928155899048	-7.47367286682129	-0.00327756232582033	0.0275664981454611	-0.0419138073921204	0.00776136433705688
825	81.6367568969727	-12.7434673309326	-7.60354280471802	-0.00197886489331722	0.0252937767654657	-0.0643163323402405	0.0100340843200684
826	81.6367568969727	-12.7434673309326	-7.4087381362915	-0.00295288790948689	0.00646266713738441	-0.032173577696085	0.00613799272105098
827	80.9874114990234	-12.4187927246094	-7.27886867523193	0.00289124972186983	0.00516396993771195	-0.0120437685400248	0.000943203864153475
828	82.2861099243164	-13.0681409835815	-7.08406400680542	0.00256657530553639	0.011982130818069	-0.0240567177534103	-0.00132951640989631
829	82.2861099243164	-13.0681409835815	-7.4087381362915	-0.000680167751852423	0.0152288740500808	-0.0347709693014622	0.0116574559360743
830	82.9354553222656	-11.7694435119629	-7.73341274261475	-0.0143164889886975	0.000618529506027699	-0.0146411629393697	0.00191722682211548
831	81.6367568969727	-11.7694435119629	-7.60354280471802	0.00321592413820326	-0.00814767740666866	0.012956153601408	-0.00165419070981443
832	81.6367568969727	-11.7694435119629	-7.73341274261475	0.000943203864153475	-0.0123684434220195	0.01100810803473	-0.00425158534198999
833	80.9874114990234	-12.0941181182861	-7.21393346786499	0.00126787810586393	-0.00749832857400179	0.0321119390428066	-3.08191010844894e-05
834	82.9354553222656	-12.7434673309326	-7.01912927627563	0.00159255252219737	0.00646266713738441	0.0363327041268349	0.0106834331527352
835	79.6887130737305	-11.444769859314	-7.73341274261475	0.00808603875339031	0.00841071270406246	0.025618452578783	-0.000355493422830477
836	80.3380584716797	-11.1200952529907	-7.73341274261475	0.0181509424000978	0.012956153601408	0.00678734155371785	0.00386527273803949
837	80.3380584716797	-11.7694435119629	-7.73341274261475	0.00548864435404539	0.00776136433705688	-0.0126931173726916	0.00581331877037883
838	78.3900146484375	-11.7694435119629	-6.88925933837891	0.00483929552137852	0.0178262684494257	-0.0123684434220195	0.0100340843200684
839	80.3380584716797	-12.4187927246094	-7.08406400680542	-0.00619963090866804	0.0168522447347641	-0.00522560812532902	0.00678734155371785
840	80.3380584716797	-12.4187927246094	-7.08406400680542	0.00548864435404539	0.011982130818069	-0.0217839982360601	0.0113327819854021
841	79.0393676757813	-12.4187927246094	-7.47367286682129	-0.00522560812532902	0.0230210572481155	0.0337353087961674	0.00678734155371785
842	78.3900146484375	-12.0941181182861	-7.47367286682129	-0.00522560812532902	0.0165275707840919	0.0665274113416672	0.011982130818069
843	81.6367568969727	-12.0941181182861	-7.4087381362915	-0.0120437685400248	0.000293855206109583	0.0752936229109764	0.0239950809627771
844	79.0393676757813	-11.1200952529907	-7.53860807418823	-0.0139918150380254	0.00354059832170606	0.0194496400654316	0.0100340843200684
845	82.2861099243164	-11.7694435119629	-7.47367286682129	-0.0113944197073579	0.00126787810586393	-0.0185372550040483	0.0243197549134493
846	80.9874114990234	-10.7954206466675	-7.34380340576172	-0.0172385573387146	-0.00652430532500148	-0.0201606266200542	0.00483929552137852
847	82.2861099243164	-12.0941181182861	-7.53860807418823	-0.00847235135734081	-0.0149658378213644	-0.0542514286935329	0.00646266713738441
848	80.3380584716797	-10.7954206466675	-7.86328220367432	-0.00327756232582033	-0.0195112787187099	-0.0260047651827335	0.00354059832170606
849	82.2861099243164	-10.4707469940186	-7.4087381362915	-0.00555028254166245	-0.0224333461374044	-0.0165892094373703	0.00386527273803949
850	82.9354553222656	-11.7694435119629	-7.4087381362915	-0.00847235135734081	-0.0221086721867323	-0.0419138073921204	-0.000680167751852423
851	84.8834991455078	-11.444769859314	-7.21393346786499	-0.00457625929266214	-0.0311995539814234	-0.0662643760442734	-0.000680167751852423
852	82.9354553222656	-11.444769859314	-7.14899873733521	-0.00295288790948689	-0.0273034609854221	-0.0760046094655991	-0.00360223650932312
853	83.5848083496094	-11.7694435119629	-7.53860807418823	0.0022419011220336	-0.0237320438027382	-0.0415891297161579	0.00126787810586393
854	80.9874114990234	-10.1460723876953	-7.27886867523193	-0.00230353930965066	-0.0152905117720366	-0.00197886489331722	-0.00132951640989631
855	83.5848083496094	-11.444769859314	-7.53860807418823	-0.00457625929266214	-0.00652430532500148	0.0116574559360743	0.00191722682211548
856	82.2861099243164	-11.1200952529907	-7.47367286682129	0.000943203864153475	0.00191722682211548	0.00483929552137852	-0.00360223650932312
857	83.5848083496094	-11.7694435119629	-7.27886867523193	0.00451462110504508	0.00126787810586393	-3.08191010844894e-05	0.00678734155371785
858	82.2861099243164	-10.4707469940186	-7.6684775352478	0.0136055024340749	0.00808603875339031	0.0197743140161037	-0.00490093370899558
859	81.6367568969727	-10.4707469940186	-7.4087381362915	0.00548864435404539	0.013930176384747	0.0373067259788513	0.0123068047687411
860	81.6367568969727	-10.4707469940186	-7.99315214157104	0.013930176384747	0.0113327819854021	0.0483456552028656	-0.00100484199356288
861	81.6367568969727	-10.4707469940186	-7.6684775352478	0.00159255252219737	0.0178262684494257	0.0262678004801273	0.00289124972186983
862	80.9874114990234	-10.1460723876953	-8.05808639526367	0.013930176384747	0.0181509424000978	0.0285405199974775	0.00613799272105098
863	81.6367568969727	-10.1460723876953	-7.73341274261475	0.00289124972186983	0.0233457311987877	0.0304885655641556	0.00289124972186983
864	82.2861099243164	-11.7694435119629	-7.6684775352478	0.00841071270406246	0.020423661917448	0.0282158460468054	0.00646266713738441
865	83.5848083496094	-11.7694435119629	-7.60354280471802	-0.0026282137259841	0.00873538758605719	-0.00717365415766835	0.00613799272105098
866	82.9354553222656	-11.444769859314	-7.79834747314453	0.00808603875339031	0.00776136433705688	-0.0256800893694162	-0.00977104809135199
867	80.9874114990234	-11.444769859314	-7.53860807418823	0.00743668992072344	0.0132808275520802	-0.0224333461374044	-0.0107450718060136
868	83.5848083496094	-11.7694435119629	-7.60354280471802	0.00548864435404539	-0.00522560812532902	0.00938473641872406	-0.00619963090866804
869	80.9874114990234	-9.82139778137207	-7.6684775352478	-0.00295288790948689	-0.0113944197073579	0.0194496400654316	-0.00457625929266214
870	82.2861099243164	-10.7954206466675	-7.73341274261475	-0.00360223650932312	-0.0208099745213985	-0.00295288790948689	-0.00230353930965066
871	81.6367568969727	-10.1460723876953	-7.53860807418823	0.000293855206109583	-0.0211346503347158	0.00873538758605719	-0.0149658378213644
872	82.2861099243164	-10.7954206466675	-7.86328220367432	-0.00555028254166245	-0.0247060675173998	0.031137915328145	-0.0104203969240189
873	80.9874114990234	-9.82139778137207	-7.9282169342041	-3.08191010844894e-05	-0.0230826959013939	0.0200989879667759	-0.00814767740666866
874	82.9354553222656	-10.4707469940186	-7.73341274261475	-0.00132951640989631	0.00191722682211548	0.0100340843200684	-3.08191010844894e-05
875	83.5848083496094	-11.1200952529907	-7.08406400680542	-0.0104203969240189	-0.00295288790948689	0.0278911720961332	-0.00555028254166245
876	81.6367568969727	-11.7694435119629	-7.4087381362915	-0.00392691092565656	-0.000680167751852423	0.0223717093467712	-0.00295288790948689
877	80.9874114990234	-10.7954206466675	-7.6684775352478	0.00548864435404539	-0.00782300252467394	0.00191722682211548	-0.00230353930965066
878	82.2861099243164	-11.7694435119629	-7.4087381362915	-0.00717365415766835	-0.0100957229733467	-0.0636669844388962	0.00321592413820326
879	81.6367568969727	-11.7694435119629	-7.47367286682129	-0.00392691092565656	-0.0149658378213644	-0.0438618510961533	-0.00392691092565656
880	80.9874114990234	-11.1200952529907	-7.21393346786499	-0.00457625929266214	-0.00652430532500148	-0.0247060675173998	0.00873538758605719
881	81.6367568969727	-10.7954206466675	-7.4087381362915	0.00159255252219737	0.000618529506027699	-0.0341216214001179	-0.00944637414067984
882	82.9354553222656	-11.7694435119629	-7.73341274261475	0.00678734155371785	0.00646266713738441	-0.0172385573387146	-0.00230353930965066
883	82.9354553222656	-12.4187927246094	-7.53860807418823	0.0217223595827818	0.0175015944987535	-0.0208099745213985	-0.00490093370899558
884	82.2861099243164	-12.7434673309326	-7.4087381362915	0.00354059832170606	-0.00392691092565656	0.0103587592020631	0.00938473641872406
885	81.6367568969727	-11.7694435119629	-7.08406400680542	-0.00197886489331722	-0.0204853005707264	0.0308132413774729	0.00126787810586393
886	80.3380584716797	-12.7434673309326	-6.56458520889282	0.000293855206109583	-0.0172385573387146	0.0441248863935471	-0.00912170019000769
887	81.6367568969727	-11.444769859314	-7.34380340576172	0.00776136433705688	-0.0110697457566857	0.0415274947881699	-0.00197886489331722
888	81.6367568969727	-12.0941181182861	-7.47367286682129	0.00548864435404539	-0.00132951640989631	0.0197743140161037	-0.0107450718060136
889	83.5848083496094	-12.0941181182861	-7.47367286682129	0.00516396993771195	0.00418994715437293	0.0330859608948231	0.00321592413820326
890	80.9874114990234	-11.1200952529907	-7.73341274261475	-0.00197886489331722	0.01100810803473	0.0223717093467712	-0.00457625929266214
891	81.6367568969727	-11.444769859314	-7.53860807418823	0.000943203864153475	-0.0240567177534103	0.0145795252174139	-0.0104203969240189
892	80.9874114990234	-10.1460723876953	-7.21393346786499	0.00711201597005129	-0.0120437685400248	0.0220470335334539	-0.0123684434220195
893	82.2861099243164	-10.4707469940186	-7.47367286682129	0.0113327819854021	-0.0156151866540313	0.0162028968334198	-0.00619963090866804
894	82.9354553222656	-11.444769859314	-7.60354280471802	0.00321592413820326	-3.08191010844894e-05	0.00841071270406246	-0.00652430532500148
895	80.9874114990234	-10.4707469940186	-7.60354280471802	0.0149041991680861	0.0136055024340749	0.00678734155371785	-0.00230353930965066
896	80.9874114990234	-10.7954206466675	-7.79834747314453	-0.000680167751852423	0.0100340843200684	0.00126787810586393	-0.0100957229733467
897	82.2861099243164	-11.7694435119629	-7.53860807418823	-0.00295288790948689	0.00516396993771195	-0.00165419070981443	0.00483929552137852
898	79.6887130737305	-11.1200952529907	-7.34380340576172	0.00191722682211548	-0.000355493422830477	-0.00944637414067984	0.00159255252219737
899	82.9354553222656	-11.7694435119629	-7.60354280471802	-0.00295288790948689	0.00906006153672934	0.000618529506027699	0.00841071270406246
900	82.2861099243164	-11.7694435119629	-7.79834747314453	-0.00522560812532902	-0.0152905117720366	-0.0208099745213985	0.0022419011220336
901	80.9874114990234	-11.7694435119629	-7.4087381362915	-0.00425158534198999	0.00386527273803949	-0.0510046854615211	0.000293855206109583
902	81.6367568969727	-11.7694435119629	-7.4087381362915	-0.00684897974133492	0.0100340843200684	-0.0756799355149269	0.0022419011220336
903	79.0393676757813	-11.444769859314	-7.21393346786499	-0.00944637414067984	0.0295145437121391	-0.0948357209563255	0.00841071270406246
904	79.6887130737305	-10.7954206466675	-7.27886867523193	-0.0100957229733467	0.0269171483814716	-0.0782773271203041	0.00581331877037883
905	79.0393676757813	-11.444769859314	-7.53860807418823	-0.00879702530801296	0.0308132413774729	-0.0286021586507559	-0.00425158534198999
906	79.0393676757813	-11.1200952529907	-7.73341274261475	-0.00425158534198999	0.00938473641872406	0.013930176384747	-0.00684897974133492
907	79.6887130737305	-11.444769859314	-7.6684775352478	-0.00522560812532902	0.011982130818069	0.0314625911414623	-0.00749832857400179
908	79.6887130737305	-11.444769859314	-7.53860807418823	-0.000355493422830477	0.00808603875339031	0.0343846566975117	-0.00782300252467394
909	79.6887130737305	-11.7694435119629	-7.14899873733521	-0.00490093370899558	0.0178262684494257	0.0304885655641556	0.00191722682211548
910	81.6367568969727	-12.0941181182861	-7.27886867523193	-0.00912170019000769	0.00970941036939621	0.0548391379415989	-0.00197886489331722
911	82.2861099243164	-12.0941181182861	-7.60354280471802	-0.00327756232582033	-0.00360223650932312	0.0801637396216393	-0.0156151866540313
912	82.2861099243164	-11.7694435119629	-7.34380340576172	0.00321592413820326	-0.0152905117720366	0.098670169711113	-0.00944637414067984
913	83.5848083496094	-12.4187927246094	-7.47367286682129	0.00743668992072344	-0.000355493422830477	0.0736702531576157	-0.0120437685400248
914	80.9874114990234	-11.7694435119629	-7.34380340576172	0.00483929552137852	-0.0211346503347158	-0.0182125810533762	0.000943203864153475
915	81.6367568969727	-11.1200952529907	-7.4087381362915	0.00581331877037883	-0.0143164889886975	-0.115614876151085	-0.00717365415766835
916	83.5848083496094	-12.4187927246094	-7.27886867523193	0.00418994715437293	-0.0130177913233638	-0.0750305876135826	-0.00684897974133492
917	82.2861099243164	-12.4187927246094	-7.60354280471802	0.00678734155371785	-0.0169138833880424	0.0152288740500808	-0.00619963090866804
918	82.9354553222656	-11.1200952529907	-7.79834747314453	-0.00392691092565656	0.0132808275520802	0.0188002903014421	0.00451462110504508
919	81.6367568969727	-11.1200952529907	-7.6684775352478	0.0103587592020631	-0.0104203969240189	0.031137915328145	0.00386527273803949
920	80.3380584716797	-11.7694435119629	-7.6684775352478	-0.00100484199356288	0.00743668992072344	-0.0363943427801132	0.00970941036939621
921	82.2861099243164	-11.1200952529907	-7.47367286682129	-0.00132951640989631	0.0145795252174139	-0.0539267547428608	0.00386527273803949
922	80.9874114990234	-10.7954206466675	-7.47367286682129	-0.00230353930965066	0.0317872650921345	-0.0448358729481697	0.00354059832170606
923	82.2861099243164	-11.1200952529907	-7.99315214157104	-0.000355493422830477	0.0301638916134834	-0.0208099745213985	0.00256657530553639
924	81.6367568969727	-11.7694435119629	-7.73341274261475	0.000293855206109583	0.0337353087961674	0.00678734155371785	0.00776136433705688
925	82.2861099243164	-12.0941181182861	-7.6684775352478	-3.08191010844894e-05	0.0171769186854362	0.0269171483814716	0.00289124972186983
926	82.2861099243164	-11.7694435119629	-7.79834747314453	0.00126787810586393	0.00126787810586393	0.0103587592020631	-0.00522560812532902
927	82.9354553222656	-12.4187927246094	-7.4087381362915	-0.000355493422830477	-0.0104203969240189	-0.00392691092565656	-0.00619963090866804
928	82.2861099243164	-10.7954206466675	-7.86328220367432	0.00841071270406246	-0.00944637414067984	-0.0438618510961533	0.00126787810586393
929	81.6367568969727	-11.1200952529907	-7.86328220367432	0.000943203864153475	0.000293855206109583	-0.0536020807921886	-0.00197886489331722
930	82.2861099243164	-11.7694435119629	-7.99315214157104	0.000293855206109583	0.0116574559360743	-0.0331475995481014	-0.00717365415766835
931	82.9354553222656	-11.7694435119629	-7.79834747314453	0.00256657530553639	-0.00977104809135199	-0.0367190167307854	-0.0110697457566857
932	82.9354553222656	-12.4187927246094	-7.47367286682129	0.0136055024340749	-0.0260047651827335	-0.0328229255974293	-0.00717365415766835
933	80.3380584716797	-11.1200952529907	-7.14899873733521	-0.00847235135734081	0.000618529506027699	-0.0204853005707264	-0.0026282137259841
934	80.9874114990234	-11.444769859314	-7.47367286682129	0.000943203864153475	0.00418994715437293	0.0126314787194133	0.0113327819854021
935	80.9874114990234	-11.7694435119629	-7.53860807418823	-0.00457625929266214	0.00808603875339031	0.00841071270406246	0.00516396993771195
936	84.2341537475586	-12.0941181182861	-7.73341274261475	-0.00392691092565656	-0.00100484199356288	0.0149041991680861	0.00516396993771195
937	81.6367568969727	-10.7954206466675	-7.6684775352478	-0.00100484199356288	0.00548864435404539	0.011982130818069	0.00873538758605719
938	83.5848083496094	-12.0941181182861	-7.34380340576172	-0.00944637414067984	0.00354059832170606	0.00678734155371785	0.00711201597005129
939	82.2861099243164	-11.7694435119629	-7.21393346786499	-0.00392691092565656	0.00354059832170606	-0.0139918150380254	0.0103587592020631
940	82.9354553222656	-11.1200952529907	-7.4087381362915	-0.0182125810533762	0.00548864435404539	-0.0279528107494116	0.0158782228827477
941	80.9874114990234	-10.1460723876953	-7.79834747314453	-0.00490093370899558	-0.00879702530801296	0.0142548503354192	0.00613799272105098
942	82.9354553222656	-12.0941181182861	-7.6684775352478	0.00516396993771195	-0.0117190945893526	0.0431508645415306	0.0136055024340749
943	82.2861099243164	-11.7694435119629	-7.53860807418823	0.00451462110504508	-0.0100957229733467	0.0470469556748867	-0.000680167751852423
944	80.3380584716797	-11.1200952529907	-7.4087381362915	0.00354059832170606	0.0022419011220336	0.0535404421389103	0.0100340843200684
945	80.3380584716797	-11.1200952529907	-7.34380340576172	0.00126787810586393	0.0103587592020631	0.0525664202868938	-0.00197886489331722
946	81.6367568969727	-12.7434673309326	-7.08406400680542	0.0103587592020631	0.012956153601408	0.0421768426895142	-0.00100484199356288
947	80.3380584716797	-11.7694435119629	-7.73341274261475	0.00906006153672934	0.0145795252174139	0.0577612072229385	-0.0126931173726916
948	82.9354553222656	-13.0681409835815	-7.34380340576172	0.00354059832170606	0.0181509424000978	0.0239950809627771	-0.00717365415766835
949	82.2861099243164	-11.444769859314	-7.73341274261475	0.00841071270406246	0.0123068047687411	-0.0415891297161579	0.00678734155371785
950	80.3380584716797	-10.7954206466675	-7.60354280471802	-0.00717365415766835	0.0116574559360743	-0.0915889739990234	0.00354059832170606
951	80.9874114990234	-12.7434673309326	-7.34380340576172	0.00191722682211548	0.00191722682211548	-0.0542514286935329	-0.00749832857400179
952	81.6367568969727	-11.7694435119629	-7.4087381362915	0.00126787810586393	-0.00360223650932312	-0.0302255302667618	-0.00912170019000769
953	80.3380584716797	-11.1200952529907	-7.79834747314453	0.00321592413820326	-0.0136671401560307	-0.0415891297161579	-0.00327756232582033
954	81.6367568969727	-12.7434673309326	-7.73341274261475	-0.00295288790948689	-0.00977104809135199	-0.0422384813427925	0.000293855206109583
955	82.9354553222656	-12.4187927246094	-7.4087381362915	-0.00912170019000769	-0.0247060675173998	-0.0357449948787689	-0.00165419070981443
956	80.9874114990234	-11.1200952529907	-7.47367286682129	-0.00490093370899558	-0.0315242260694504	-0.0230826959013939	-0.00392691092565656
957	82.9354553222656	-11.444769859314	-7.27886867523193	0.00126787810586393	-0.0331475995481014	-0.0305502042174339	0.00841071270406246
958	80.3380584716797	-9.82139778137207	-7.86328220367432	-0.0104203969240189	-0.0182125810533762	-0.0393164120614529	0.00289124972186983
959	84.2341537475586	-11.1200952529907	-7.4087381362915	-0.00392691092565656	0.00451462110504508	-0.0490566417574883	0.0113327819854021
960	82.2861099243164	-10.4707469940186	-7.47367286682129	-0.0130177913233638	0.00776136433705688	-0.0451605506241322	0.0022419011220336
961	83.5848083496094	-11.1200952529907	-7.34380340576172	-0.00555028254166245	0.025618452578783	-0.0133424662053585	0.00808603875339031
962	82.9354553222656	-10.7954206466675	-7.21393346786499	-0.00782300252467394	0.0188002903014421	0.0314625911414623	0.00256657530553639
963	80.9874114990234	-10.1460723876953	-7.14899873733521	-0.00782300252467394	0.0152288740500808	0.0324366129934788	0.00678734155371785
964	79.6887130737305	-9.82139778137207	-7.79834747314453	-0.0107450718060136	0.0175015944987535	0.0558131635189056	0.00256657530553639
965	80.9874114990234	-11.1200952529907	-7.6684775352478	-0.00587495695799589	0.00289124972186983	0.0512677207589149	0.00548864435404539
966	79.6887130737305	-10.1460723876953	-7.86328220367432	-0.0113944197073579	-0.0104203969240189	0.0441248863935471	-0.00619963090866804
967	80.3380584716797	-9.82139778137207	-7.6684775352478	0.00256657530553639	-0.0113944197073579	0.0392547734081745	0.00386527273803949
968	79.6887130737305	-10.1460723876953	-7.47367286682129	-0.00392691092565656	-0.0120437685400248	0.0334106348454952	-0.00749832857400179
969	79.6887130737305	-11.7694435119629	-6.95419406890869	-0.00165419070981443	-0.0110697457566857	0.0236704051494598	0.00646266713738441
970	79.6887130737305	-11.1200952529907	-7.79834747314453	-0.0110697457566857	-0.00814767740666866	-0.00230353930965066	-0.00132951640989631
971	80.3380584716797	-10.1460723876953	-7.99315214157104	-0.00360223650932312	-0.00879702530801296	-0.0302255302667618	-3.08191010844894e-05
972	79.0393676757813	-10.1460723876953	-7.6684775352478	-0.00555028254166245	-0.000680167751852423	0.00516396993771195	-0.00360223650932312
973	79.6887130737305	-11.1200952529907	-7.79834747314453	0.00126787810586393	0.00289124972186983	0.047696303576231	0.00386527273803949
974	81.6367568969727	-11.444769859314	-7.14899873733521	-0.0162645354866982	-0.00165419070981443	0.0545144639909267	-0.00165419070981443
975	78.3900146484375	-10.1460723876953	-6.69445466995239	-0.0026282137259841	-0.0026282137259841	0.0512677207589149	0.0022419011220336
976	79.6887130737305	-10.1460723876953	-7.27886867523193	-0.0120437685400248	-0.0126931173726916	0.0460729338228703	-0.000355493422830477
977	80.3380584716797	-11.1200952529907	-7.14899873733521	-0.0026282137259841	0.00354059832170606	0.0356833562254906	-0.000680167751852423
978	79.6887130737305	-10.7954206466675	-7.6684775352478	-0.00717365415766835	0.00646266713738441	0.0217223595827818	0.00808603875339031
979	80.9874114990234	-10.1460723876953	-7.53860807418823	-0.00100484199356288	-0.00100484199356288	0.0356833562254906	-0.000680167751852423
980	80.3380584716797	-10.1460723876953	-7.47367286682129	-0.0104203969240189	-0.00425158534198999	0.0415274947881699	0.000618529506027699
981	81.6367568969727	-10.1460723876953	-7.34380340576172	-3.08191010844894e-05	0.00743668992072344	0.00873538758605719	0.00483929552137852
982	81.6367568969727	-10.4707469940186	-7.6684775352478	-0.00912170019000769	0.0217223595827818	-0.021459324285388	0.00386527273803949
983	80.3380584716797	-9.82139778137207	-7.73341274261475	-0.000355493422830477	0.0207483377307653	-0.0448358729481697	-0.00295288790948689
984	82.2861099243164	-12.0941181182861	-7.27886867523193	-0.00490093370899558	0.0217223595827818	-0.0282774847000837	0.00516396993771195
985	80.3380584716797	-10.1460723876953	-7.47367286682129	0.00354059832170606	0.0168522447347641	-0.00425158534198999	0.00938473641872406
986	82.2861099243164	-11.444769859314	-7.47367286682129	0.00841071270406246	0.00938473641872406	0.000618529506027699	-0.0026282137259841
987	82.9354553222656	-11.7694435119629	-7.21393346786499	0.0116574559360743	0.0132808275520802	-0.0295761823654175	-0.00944637414067984
988	81.6367568969727	-11.1200952529907	-7.73341274261475	0.00418994715437293	0.0197743140161037	-0.0688617751002312	-0.00490093370899558
989	81.6367568969727	-11.1200952529907	-7.99315214157104	-0.00132951640989631	0.0210730116814375	-0.0324982516467571	-0.0143164889886975
990	82.2861099243164	-11.7694435119629	-7.47367286682129	0.00289124972186983	0.0126314787194133	-0.00717365415766835	-0.00457625929266214
991	82.9354553222656	-11.7694435119629	-7.60354280471802	0.000618529506027699	-0.00717365415766835	-0.0165892094373703	-0.0110697457566857
992	82.9354553222656	-12.0941181182861	-7.60354280471802	0.00418994715437293	-0.00717365415766835	-0.0273034609854221	-0.0133424662053585
993	83.5848083496094	-12.4187927246094	-7.60354280471802	0.00256657530553639	-0.00392691092565656	-0.0561994761228561	-0.0107450718060136
994	80.9874114990234	-10.7954206466675	-8.05808639526367	0.00126787810586393	0.00646266713738441	-0.0175632312893867	-0.000680167751852423
995	82.2861099243164	-11.444769859314	-7.86328220367432	0.00613799272105098	0.00483929552137852	-0.0136671401560307	-0.00684897974133492
996	82.9354553222656	-11.1200952529907	-7.73341274261475	-0.0100957229733467	0.00581331877037883	-0.0636669844388962	-0.00457625929266214
997	81.6367568969727	-11.1200952529907	-8.12302207946777	0.000943203864153475	0.00159255252219737	-0.0523033849895	-0.00197886489331722
998	82.2861099243164	-11.7694435119629	-7.4087381362915	0.0022419011220336	0.00354059832170606	0.00613799272105098	-0.00619963090866804
999	82.9354553222656	-12.0941181182861	-7.6684775352478	-0.000680167751852423	0.00646266713738441	0.011982130818069	0.00451462110504508
1000	80.3380584716797	-11.1200952529907	-8.18795680999756	0.00126787810586393	0.000293855206109583	0.0278911720961332	0.000293855206109583
1001	81.6367568969727	-11.444769859314	-7.9282169342041	0.00613799272105098	-0.00879702530801296	0.0438002124428749	-0.00132951640989631
1002	82.2861099243164	-12.4187927246094	-7.86328220367432	-0.00197886489331722	-0.00360223650932312	0.0100340843200684	-0.000680167751852423
1003	81.6367568969727	-12.7434673309326	-7.21393346786499	0.00711201597005129	0.00678734155371785	-0.00684897974133492	0.00159255252219737
1004	80.9874114990234	-11.444769859314	-7.27886867523193	0.00159255252219737	-0.0195112787187099	-0.0425631552934647	0.00256657530553639
1005	80.3380584716797	-12.4187927246094	-7.47367286682129	-0.00165419070981443	-0.000355493422830477	-0.02697878703475	0.00321592413820326
1006	82.2861099243164	-13.0681409835815	-7.6684775352478	0.00159255252219737	-0.00847235135734081	0.00548864435404539	-0.00619963090866804
1007	80.9874114990234	-12.0941181182861	-7.4087381362915	0.00516396993771195	-0.0104203969240189	0.0197743140161037	-0.00814767740666866
1008	82.2861099243164	-13.0681409835815	-7.4087381362915	0.00938473641872406	-0.0175632312893867	0.0379560738801956	-0.00717365415766835
1009	80.3380584716797	-12.7434673309326	-7.53860807418823	0.01100810803473	0.00711201597005129	0.0259431265294552	-0.00295288790948689
1010	81.6367568969727	-13.0681409835815	-7.27886867523193	0.0217223595827818	-0.00749832857400179	0.0223717093467712	-0.000355493422830477
1011	81.6367568969727	-13.3928155899048	-7.34380340576172	0.011982130818069	-0.00717365415766835	0.0230210572481155	-0.0107450718060136
1012	82.2861099243164	-13.717490196228	-7.47367286682129	0.0158782228827477	-0.0221086721867323	0.0337353087961674	-0.00814767740666866
1013	80.9874114990234	-12.7434673309326	-7.47367286682129	0.0113327819854021	-0.0221086721867323	0.0389300994575024	-3.08191010844894e-05
1014	82.2861099243164	-13.717490196228	-7.53860807418823	0.0158782228827477	-0.00197886489331722	0.0350340083241463	-0.00197886489331722
1015	82.9354553222656	-13.717490196228	-7.34380340576172	-0.00490093370899558	0.00808603875339031	0.00354059832170606	-0.00165419070981443
1016	81.6367568969727	-14.6915130615234	-7.01912927627563	0.00451462110504508	0.00776136433705688	0.0230210572481155	-0.00360223650932312
1017	82.9354553222656	-14.042163848877	-7.6684775352478	0.00548864435404539	0.00483929552137852	0.0353586822748184	0.00126787810586393
1018	80.9874114990234	-13.717490196228	-7.9282169342041	-0.00392691092565656	-3.08191010844894e-05	0.0126314787194133	0.00808603875339031
1019	82.9354553222656	-14.6915130615234	-7.4087381362915	-0.00944637414067984	0.0116574559360743	0.0113327819854021	-3.08191010844894e-05
1020	82.9354553222656	-15.0161867141724	-7.14899873733521	-0.00749832857400179	0.00451462110504508	-0.0425631552934647	0.00776136433705688
1021	82.2861099243164	-15.3408613204956	-7.27886867523193	-0.00717365415766835	0.00548864435404539	-0.108472041785717	0.0022419011220336
1022	80.3380584716797	-15.3408613204956	-7.27886867523193	-0.00782300252467394	-0.00392691092565656	-0.0740565657615662	0.00970941036939621
1023	81.6367568969727	-13.717490196228	-7.9282169342041	-0.00684897974133492	-0.00652430532500148	-0.00425158534198999	0.00841071270406246
1024	82.9354553222656	-14.3668384552002	-7.79834747314453	-0.00100484199356288	0.00126787810586393	0.0207483377307653	0.00711201597005129
1025	83.5848083496094	-14.3668384552002	-7.6684775352478	-0.00782300252467394	-0.00587495695799589	0.029189869761467	0.00451462110504508
1026	81.6367568969727	-13.717490196228	-7.4087381362915	-0.00977104809135199	-3.08191010844894e-05	0.0132808275520802	0.000943203864153475
1027	82.2861099243164	-12.4187927246094	-7.53860807418823	0.00483929552137852	-3.08191010844894e-05	-0.00522560812532902	-3.08191010844894e-05
1028	82.9354553222656	-14.042163848877	-7.08406400680542	-0.000680167751852423	0.0165275707840919	-0.0188619289547205	-0.00165419070981443
1029	81.6367568969727	-12.7434673309326	-7.79834747314453	0.00191722682211548	0.0265924744307995	-0.032173577696085	0.00418994715437293
1030	80.9874114990234	-12.7434673309326	-7.6684775352478	-0.000680167751852423	0.0213976856321096	-0.0698357969522476	0.00321592413820326
1031	82.2861099243164	-13.717490196228	-7.34380340576172	-0.000355493422830477	0.00841071270406246	-0.0243813935667276	-0.00197886489331722
1032	82.2861099243164	-13.717490196228	-7.34380340576172	0.00256657530553639	-0.0159398596733809	0.0324366129934788	-0.0110697457566857
1033	82.2861099243164	-13.717490196228	-7.21393346786499	-0.00165419070981443	-0.0156151866540313	0.0499690249562263	-0.00619963090866804
1034	80.9874114990234	-12.4187927246094	-7.27886867523193	-0.00490093370899558	-0.0120437685400248	0.0389300994575024	0.00418994715437293
1035	79.6887130737305	-12.7434673309326	-7.73341274261475	0.0142548503354192	-0.0165892094373703	0.0447742342948914	0.00451462110504508
1036	81.6367568969727	-14.042163848877	-7.4087381362915	-0.0152905117720366	-0.00132951640989631	-0.00360223650932312	-3.08191010844894e-05
1037	80.9874114990234	-14.042163848877	-7.21393346786499	0.00581331877037883	-0.00879702530801296	-0.0604202412068844	-0.000680167751852423
1038	82.2861099243164	-12.7434673309326	-7.60354280471802	0.00906006153672934	-0.0188619289547205	-0.0636669844388962	0.00841071270406246
1039	79.6887130737305	-13.0681409835815	-7.27886867523193	0.00126787810586393	-3.08191010844894e-05	-0.0529527328908443	0.00938473641872406
1040	78.3900146484375	-12.7434673309326	-7.4087381362915	-0.00847235135734081	-0.00230353930965066	-0.0169138833880424	0.0103587592020631
1041	79.6887130737305	-12.7434673309326	-7.9282169342041	-0.00684897974133492	0.0175015944987535	-0.00555028254166245	0.0136055024340749
1042	80.3380584716797	-14.042163848877	-7.53860807418823	-0.00944637414067984	0.0191249661147594	-0.0143164889886975	-0.000355493422830477
1043	80.3380584716797	-14.042163848877	-7.34380340576172	-0.0152905117720366	0.0106834331527352	-0.00522560812532902	0.00483929552137852
1044	80.3380584716797	-13.0681409835815	-7.60354280471802	-0.00977104809135199	0.011982130818069	-0.0162645354866982	0.0103587592020631
1045	80.9874114990234	-13.717490196228	-7.21393346786499	-0.0139918150380254	0.00678734155371785	-0.00295288790948689	-0.00912170019000769
1046	80.9874114990234	-13.717490196228	-7.27886867523193	-0.00587495695799589	0.00808603875339031	-0.00165419070981443	0.01100810803473
1047	80.3380584716797	-12.7434673309326	-8.18795680999756	-0.00295288790948689	-0.00490093370899558	0.0356833562254906	-0.00197886489331722
1048	83.5848083496094	-14.3668384552002	-7.6684775352478	-0.00587495695799589	-0.00360223650932312	0.0739949271082878	0.00581331877037883
1049	82.9354553222656	-13.3928155899048	-7.53860807418823	-0.00847235135734081	0.00354059832170606	0.0545144639909267	0.01100810803473
1050	81.6367568969727	-12.7434673309326	-7.53860807418823	-0.00652430532500148	0.00159255252219737	0.0168522447347641	-0.00100484199356288
1051	82.2861099243164	-12.7434673309326	-7.47367286682129	-0.0100957229733467	-0.00912170019000769	0.0142548503354192	-0.00360223650932312
1052	81.6367568969727	-13.0681409835815	-7.53860807418823	-0.000355493422830477	0.00418994715437293	-0.00814767740666866	-0.00327756232582033
1053	82.2861099243164	-12.4187927246094	-7.86328220367432	0.00483929552137852	0.0116574559360743	-0.0448358729481697	0.000618529506027699
1054	80.9874114990234	-12.4187927246094	-7.53860807418823	0.000618529506027699	0.01847561635077	-0.0656150281429291	0.00159255252219737
1055	82.9354553222656	-13.3928155899048	-7.4087381362915	0.00321592413820326	0.00354059832170606	-0.0932123512029648	0.00159255252219737
1056	82.2861099243164	-14.042163848877	-7.21393346786499	-0.00100484199356288	0.00743668992072344	-0.106848672032356	-0.000355493422830477
1057	82.2861099243164	-14.042163848877	-7.21393346786499	0.00678734155371785	0.00483929552137852	-0.0581475235521793	0.00386527273803949
1058	82.9354553222656	-13.0681409835815	-7.60354280471802	0.00289124972186983	-0.0159398596733809	-0.00327756232582033	0.00938473641872406
1059	80.9874114990234	-12.7434673309326	-7.79834747314453	-0.00392691092565656	0.00711201597005129	0.0106834331527352	0.0168522447347641
1060	80.3380584716797	-12.4187927246094	-7.9282169342041	0.00191722682211548	0.000943203864153475	0.0106834331527352	0.01100810803473
1061	81.6367568969727	-12.7434673309326	-7.9282169342041	0.0022419011220336	0.000943203864153475	-0.0136671401560307	0.020423661917448
1062	82.9354553222656	-13.3928155899048	-7.53860807418823	0.00451462110504508	0.00548864435404539	-0.063342310488224	0.00418994715437293
1063	84.2341537475586	-14.042163848877	-7.34380340576172	-0.00132951640989631	0.0158782228827477	-0.0454852245748043	0.01100810803473
1064	80.9874114990234	-12.0941181182861	-7.9282169342041	0.000943203864153475	0.0269171483814716	-0.0120437685400248	0.0178262684494257
1065	82.9354553222656	-13.3928155899048	-7.60354280471802	-0.00327756232582033	0.0272418223321438	-0.0100957229733467	0.00970941036939621
1066	80.9874114990234	-12.0941181182861	-7.73341274261475	0.000943203864153475	0.0152288740500808	0.00581331877037883	0.0175015944987535
1067	82.9354553222656	-13.3928155899048	-7.60354280471802	0.00581331877037883	0.0126314787194133	0.0191249661147594	-0.00944637414067984
1068	80.3380584716797	-11.7694435119629	-7.6684775352478	-0.00165419070981443	0.00970941036939621	0.0480209775269032	-0.00522560812532902
1069	81.6367568969727	-13.0681409835815	-7.27886867523193	-0.000680167751852423	-0.00619963090866804	0.0343846566975117	0.00289124972186983
1070	82.9354553222656	-12.7434673309326	-7.73341274261475	0.00711201597005129	-0.0182125810533762	0.0636053457856178	0.00321592413820326
1071	82.9354553222656	-13.0681409835815	-7.73341274261475	-0.0026282137259841	-0.0360696688294411	0.0386054255068302	-0.00749832857400179
1072	82.9354553222656	-12.4187927246094	-7.47367286682129	0.00678734155371785	-0.0370436906814575	0.0415274947881699	-0.0113944197073579
1073	82.2861099243164	-13.3928155899048	-7.34380340576172	-0.000355493422830477	-0.0315242260694504	0.0431508645415306	-0.00652430532500148
1074	81.6367568969727	-11.444769859314	-7.60354280471802	0.000943203864153475	-0.0188619289547205	0.0470469556748867	-0.00490093370899558
1075	82.9354553222656	-13.0681409835815	-7.47367286682129	0.0158782228827477	-0.0182125810533762	-0.000355493422830477	-0.00684897974133492
1076	81.6367568969727	-11.1200952529907	-7.99315214157104	-0.00230353930965066	-0.0133424662053585	-0.0406151078641415	-0.00425158534198999
1077	82.9354553222656	-12.7434673309326	-7.53860807418823	0.00841071270406246	-0.00522560812532902	-0.0458098985254765	-0.00425158534198999
1078	82.2861099243164	-11.444769859314	-7.60354280471802	0.00678734155371785	0.000943203864153475	-0.0448358729481697	-3.08191010844894e-05
1079	81.6367568969727	-11.1200952529907	-7.6684775352478	-0.000680167751852423	0.0106834331527352	-0.0221086721867323	0.00126787810586393
1080	84.8834991455078	-13.0681409835815	-7.21393346786499	0.00581331877037883	0.00548864435404539	-0.017887907102704	0.00191722682211548
1081	82.9354553222656	-12.4187927246094	-7.21393346786499	-0.00360223650932312	0.00613799272105098	-0.00327756232582033	-0.00555028254166245
1082	83.5848083496094	-12.7434673309326	-7.73341274261475	0.00289124972186983	-0.00814767740666866	0.00808603875339031	0.000293855206109583
1083	81.6367568969727	-11.1200952529907	-7.99315214157104	-0.0026282137259841	0.00418994715437293	0.0278911720961332	0.00581331877037883
1084	80.9874114990234	-11.444769859314	-7.6684775352478	-0.00944637414067984	0.00386527273803949	0.0324366129934788	-0.00230353930965066
1085	82.9354553222656	-13.0681409835815	-7.34380340576172	-0.00360223650932312	0.000618529506027699	0.00808603875339031	-3.08191010844894e-05
1086	83.5848083496094	-13.3928155899048	-7.47367286682129	-0.0026282137259841	0.0022419011220336	-0.00230353930965066	-0.00652430532500148
1087	82.9354553222656	-13.0681409835815	-7.27886867523193	-0.00814767740666866	0.00516396993771195	-0.00197886489331722	-0.0188619289547205
1088	82.9354553222656	-12.4187927246094	-7.6684775352478	-0.000355493422830477	0.0149041991680861	-0.0107450718060136	-0.00847235135734081
1089	80.9874114990234	-12.4187927246094	-7.6684775352478	-0.00749832857400179	0.0298392176628113	-0.0188619289547205	-0.0104203969240189
1090	82.2861099243164	-13.0681409835815	-7.27886867523193	-0.00879702530801296	0.0265924744307995	-0.0279528107494116	-0.00814767740666866
1091	80.9874114990234	-13.717490196228	-7.27886867523193	-0.00197886489331722	0.00386527273803949	-0.0253554154187441	-0.017887907102704
1092	81.6367568969727	-13.3928155899048	-7.08406400680542	-0.00132951640989631	0.00776136433705688	-0.0110697457566857	-0.0159398596733809
1093	80.9874114990234	-12.4187927246094	-7.34380340576172	0.00289124972186983	0.00159255252219737	0.00451462110504508	-0.0162645354866982
1094	80.9874114990234	-12.7434673309326	-7.79834747314453	-0.0026282137259841	-0.00425158534198999	0.0132808275520802	-0.0120437685400248
1095	82.9354553222656	-13.0681409835815	-7.47367286682129	0.00418994715437293	-0.0113944197073579	0.0191249661147594	-0.00879702530801296
1096	82.9354553222656	-13.0681409835815	-7.4087381362915	0.000618529506027699	-0.0198359526693821	0.00678734155371785	-0.00944637414067984
1097	82.9354553222656	-11.7694435119629	-7.27886867523193	0.000618529506027699	-0.023407369852066	0.00126787810586393	-0.00814767740666866
1098	82.9354553222656	-12.7434673309326	-7.08406400680542	0.00386527273803949	-0.017887907102704	0.0249691028147936	-0.0100957229733467
1099	82.2861099243164	-11.444769859314	-7.47367286682129	0.00126787810586393	0.00418994715437293	0.0317872650921345	0.00354059832170606
1100	80.9874114990234	-11.1200952529907	-7.73341274261475	0.00289124972186983	0.00711201597005129	0.0431508645415306	-0.00555028254166245
1101	82.2861099243164	-11.1200952529907	-7.6684775352478	0.00159255252219737	0.0165275707840919	0.052891094237566	-0.00619963090866804
1102	80.9874114990234	-10.7954206466675	-7.6684775352478	-0.00295288790948689	0.00581331877037883	0.0304885655641556	-0.00717365415766835
1103	82.9354553222656	-11.7694435119629	-7.53860807418823	-0.0100957229733467	0.0136055024340749	0.0369820520281792	-0.00425158534198999
1104	82.2861099243164	-12.0941181182861	-7.14899873733521	0.00126787810586393	0.0152288740500808	0.0197743140161037	-0.00327756232582033
1105	80.3380584716797	-11.1200952529907	-7.47367286682129	-0.000355493422830477	0.0103587592020631	0.00159255252219737	-0.0104203969240189
1106	82.2861099243164	-12.0941181182861	-7.60354280471802	-0.00879702530801296	0.00808603875339031	0.00256657530553639	-0.0120437685400248
1107	80.3380584716797	-11.444769859314	-7.53860807418823	-0.00457625929266214	-0.00197886489331722	-0.0526280589401722	-0.0240567177534103
1108	81.6367568969727	-12.7434673309326	-7.53860807418823	-0.00522560812532902	0.00321592413820326	-0.11042008548975	-0.0188619289547205
1109	80.3380584716797	-12.7434673309326	-7.79834747314453	-0.00717365415766835	0.00289124972186983	-0.0912643000483513	-0.0107450718060136
1110	79.6887130737305	-12.0941181182861	-7.60354280471802	-0.00457625929266214	-0.0237320438027382	-0.0341216214001179	-0.0156151866540313
1111	78.3900146484375	-11.444769859314	-7.53860807418823	-0.00814767740666866	-0.0159398596733809	0.0145795252174139	-0.0133424662053585
1112	79.6887130737305	-11.7694435119629	-7.73341274261475	0.000618529506027699	-0.0367190167307854	0.049319677054882	-0.0107450718060136
1113	77.7406692504883	-12.0941181182861	-7.79834747314453	-0.00684897974133492	-0.0247060675173998	0.0613326244056225	-0.0149658378213644
1114	81.6367568969727	-12.7434673309326	-7.34380340576172	-0.0146411629393697	-0.0156151866540313	0.0577612072229385	-0.00100484199356288
1115	78.3900146484375	-11.1200952529907	-7.27886867523193	-0.0126931173726916	-0.0139918150380254	0.0548391379415989	-0.0172385573387146
1116	79.6887130737305	-11.7694435119629	-7.14899873733521	-0.00652430532500148	-0.0143164889886975	0.0434755384922028	-0.00100484199356288
1117	79.6887130737305	-11.7694435119629	-7.6684775352478	-0.00392691092565656	0.013930176384747	0.0395794473588467	-0.00684897974133492
1118	79.6887130737305	-12.7434673309326	-7.01912927627563	-0.00619963090866804	0.00191722682211548	0.0116574559360743	-0.00197886489331722
1119	80.9874114990234	-13.0681409835815	-6.88925933837891	-0.00652430532500148	0.0155535480007529	-0.0139918150380254	0.00418994715437293
1120	80.9874114990234	-13.3928155899048	-7.27886867523193	-0.00847235135734081	0.0265924744307995	-0.0649656802415848	-0.00100484199356288
1121	80.9874114990234	-12.7434673309326	-7.34380340576172	-0.00814767740666866	0.0399041213095188	-0.105225294828415	-3.08191010844894e-05
1122	80.9874114990234	-13.717490196228	-7.14899873733521	-0.00132951640989631	0.0613326244056225	-0.149056330323219	0.00354059832170606
1123	80.3380584716797	-12.4187927246094	-7.53860807418823	0.00126787810586393	0.0564625114202499	-0.102303229272366	0.00516396993771195
1124	80.3380584716797	-12.4187927246094	-7.60354280471802	-0.00197886489331722	0.0535404421389103	-0.0477579422295094	0.00678734155371785
1125	81.6367568969727	-12.0941181182861	-7.73341274261475	0.00289124972186983	0.0246444288641214	-0.00717365415766835	-0.00295288790948689
1126	80.3380584716797	-12.0941181182861	-7.47367286682129	0.00581331877037883	0.00386527273803949	0.0230210572481155	-0.00360223650932312
1127	82.2861099243164	-12.0941181182861	-7.53860807418823	0.00808603875339031	0.00191722682211548	0.0249691028147936	-0.0104203969240189
1128	81.6367568969727	-12.0941181182861	-7.4087381362915	0.0136055024340749	-0.0191866029053926	0.052891094237566	-0.0126931173726916
1129	82.9354553222656	-14.042163848877	-7.53860807418823	0.00126787810586393	-0.0188619289547205	0.0457482598721981	-0.00392691092565656
1130	82.2861099243164	-13.3928155899048	-7.53860807418823	0.00483929552137852	-0.0182125810533762	0.0483456552028656	-0.00717365415766835
1131	84.2341537475586	-14.042163848877	-7.53860807418823	-0.000680167751852423	-0.0253554154187441	0.0379560738801956	-0.00977104809135199
1132	82.9354553222656	-13.717490196228	-7.21393346786499	0.00256657530553639	-0.021459324285388	0.0233457311987877	-0.00944637414067984
1133	83.5848083496094	-13.717490196228	-7.14899873733521	-0.00132951640989631	-0.0162645354866982	0.0171769186854362	-0.00619963090866804
1134	82.2861099243164	-13.0681409835815	-7.27886867523193	0.00159255252219737	-0.00944637414067984	0.0126314787194133	-0.00457625929266214
1135	80.9874114990234	-12.7434673309326	-7.86328220367432	0.00321592413820326	-0.00684897974133492	0.00516396993771195	-0.00230353930965066
1136	81.6367568969727	-12.4187927246094	-7.6684775352478	0.000618529506027699	-0.0208099745213985	0.0340599827468395	-0.00749832857400179
1137	83.5848083496094	-13.717490196228	-7.27886867523193	-3.08191010844894e-05	-0.0237320438027382	0.041852168738842	-3.08191010844894e-05
1138	80.9874114990234	-12.0941181182861	-7.6684775352478	0.0149041991680861	-0.0286021586507559	0.0386054255068302	-0.000355493422830477
1139	82.2861099243164	-13.0681409835815	-7.47367286682129	0.00938473641872406	-0.0152905117720366	0.0441248863935471	0.00711201597005129
1140	81.6367568969727	-13.0681409835815	-7.73341274261475	0.00938473641872406	-0.00360223650932312	0.0658780634403229	0.00776136433705688
1141	82.2861099243164	-14.042163848877	-7.53860807418823	0.0178262684494257	0.00776136433705688	0.0558131635189056	0.00743668992072344
1142	81.6367568969727	-13.717490196228	-7.60354280471802	0.00126787810586393	0.0113327819854021	0.0152288740500808	-0.00295288790948689
1143	81.6367568969727	-13.0681409835815	-7.73341274261475	0.00159255252219737	0.0243197549134493	-0.0315242260694504	0.011982130818069
1144	82.2861099243164	-13.0681409835815	-7.79834747314453	-0.00132951640989631	0.0353586822748184	-0.113991506397724	0.0106834331527352
1145	82.9354553222656	-13.717490196228	-7.14899873733521	-0.00360223650932312	0.0236704051494598	-0.125679776072502	0.00841071270406246
1146	82.9354553222656	-14.042163848877	-7.73341274261475	-0.00230353930965066	0.00711201597005129	-0.0811994001269341	0.00386527273803949
1147	82.9354553222656	-14.042163848877	-7.79834747314453	0.00451462110504508	0.0106834331527352	-0.0604202412068844	0.00321592413820326
1148	81.6367568969727	-13.0681409835815	-7.99315214157104	-0.000680167751852423	0.00483929552137852	-0.0386670641601086	-0.00327756232582033
1149	81.6367568969727	-13.0681409835815	-7.86328220367432	0.00483929552137852	0.0252937767654657	-0.00879702530801296	0.00256657530553639
1150	83.5848083496094	-13.717490196228	-7.53860807418823	-0.00360223650932312	0.00613799272105098	0.0100340843200684	0.000943203864153475
1151	83.5848083496094	-13.717490196228	-7.34380340576172	0.000618529506027699	-0.00490093370899558	0.0671767666935921	0.00289124972186983
1152	84.2341537475586	-14.042163848877	-7.73341274261475	-0.0026282137259841	-0.00295288790948689	0.066202737390995	0.00970941036939621
1153	82.9354553222656	-14.042163848877	-7.6684775352478	0.00126787810586393	0.01100810803473	0.0298392176628113	0.00321592413820326
1154	82.9354553222656	-13.3928155899048	-7.4087381362915	-0.00944637414067984	0.0220470335334539	-0.0354203209280968	0.00938473641872406
1155	80.9874114990234	-12.4187927246094	-7.79834747314453	-0.00230353930965066	0.0181509424000978	-0.0701604709029198	0.00418994715437293
1156	81.6367568969727	-14.042163848877	-7.34380340576172	-0.0026282137259841	0.01847561635077	-0.0536020807921886	0.011982130818069
1157	81.6367568969727	-12.4187927246094	-7.4087381362915	0.00581331877037883	0.0314625911414623	-0.113991506397724	0.00418994715437293
1158	83.5848083496094	-14.042163848877	-7.34380340576172	0.00418994715437293	0.0178262684494257	-0.0990564897656441	0.0113327819854021
1159	82.9354553222656	-13.717490196228	-7.47367286682129	-0.00295288790948689	0.0123068047687411	-0.021459324285388	0.00451462110504508
1160	82.2861099243164	-14.042163848877	-7.27886867523193	-0.00944637414067984	-0.00327756232582033	0.00678734155371785	0.0123068047687411
1161	83.5848083496094	-14.042163848877	-7.34380340576172	0.000293855206109583	-0.0113944197073579	0.0389300994575024	0.01847561635077
1162	82.2861099243164	-14.042163848877	-7.14899873733521	-0.00392691092565656	-0.0165892094373703	0.0700988322496414	0.0295145437121391
1163	82.2861099243164	-13.0681409835815	-7.27886867523193	-0.00230353930965066	-0.0117190945893526	0.0814624354243279	0.0100340843200684
1164	82.2861099243164	-12.7434673309326	-7.99315214157104	-0.00165419070981443	-0.0224333461374044	0.0574365332722664	0.0100340843200684
1165	83.5848083496094	-14.3668384552002	-7.6684775352478	0.00613799272105098	-0.0237320438027382	-0.00944637414067984	0.00646266713738441
1166	82.9354553222656	-14.042163848877	-7.27886867523193	0.00386527273803949	-0.0208099745213985	-0.0555501282215118	0.000943203864153475
1167	82.2861099243164	-13.3928155899048	-7.4087381362915	0.00451462110504508	-0.00717365415766835	-0.0490566417574883	0.00159255252219737
1168	82.2861099243164	-14.6915130615234	-7.34380340576172	0.01100810803473	-0.00977104809135199	-0.00392691092565656	0.00678734155371785
1169	82.2861099243164	-13.717490196228	-7.47367286682129	0.00191722682211548	-0.00717365415766835	-0.0159398596733809	0.00938473641872406
1170	80.9874114990234	-13.3928155899048	-7.21393346786499	-0.00490093370899558	-0.00522560812532902	-0.0883422344923019	0.00808603875339031
1171	82.2861099243164	-13.717490196228	-7.27886867523193	-0.00392691092565656	-0.00230353930965066	-0.0734072178602219	0.00321592413820326
1172	81.6367568969727	-14.042163848877	-6.95419406890869	0.00191722682211548	-0.00100484199356288	-0.0117190945893526	-0.00197886489331722
1173	81.6367568969727	-14.3668384552002	-7.53860807418823	0.00191722682211548	-0.00100484199356288	0.0249691028147936	0.00256657530553639
1174	80.9874114990234	-13.0681409835815	-7.47367286682129	-0.00749832857400179	0.000618529506027699	0.0717222020030022	0.00354059832170606
1175	82.2861099243164	-14.3668384552002	-7.14899873733521	-0.00555028254166245	-0.00165419070981443	0.060358602553606	0.00386527273803949
1176	82.2861099243164	-14.6915130615234	-7.53860807418823	0.00289124972186983	-0.023407369852066	0.0178262684494257	-0.00879702530801296
1177	80.9874114990234	-13.3928155899048	-7.60354280471802	0.00126787810586393	-0.0224333461374044	0.00483929552137852	0.0155535480007529
1178	80.9874114990234	-12.7434673309326	-7.4087381362915	-0.00295288790948689	-0.00652430532500148	0.000943203864153475	0.0106834331527352
1179	82.2861099243164	-13.717490196228	-7.21393346786499	-0.00100484199356288	-0.00555028254166245	-0.00847235135734081	0.0226963832974434
1180	82.9354553222656	-13.717490196228	-7.08406400680542	-3.08191010844894e-05	-0.0156151866540313	0.0230210572481155	0.0123068047687411
1181	82.9354553222656	-13.0681409835815	-7.27886867523193	-0.00100484199356288	0.000618529506027699	0.00516396993771195	0.0158782228827477
1182	82.2861099243164	-13.0681409835815	-7.4087381362915	0.000293855206109583	0.0149041991680861	-0.0185372550040483	0.00613799272105098
1183	80.9874114990234	-12.0941181182861	-7.53860807418823	0.00483929552137852	0.0152288740500808	-0.0617189407348633	0.013930176384747
1184	81.6367568969727	-11.444769859314	-7.60354280471802	0.020423661917448	0.0243197549134493	-0.0766539573669434	0.00743668992072344
1185	82.2861099243164	-12.0941181182861	-6.88925933837891	-0.00327756232582033	0.0165275707840919	-0.0646410062909126	0.00743668992072344
1186	81.6367568969727	-12.0941181182861	-6.56458520889282	-0.00749832857400179	0.0165275707840919	-0.0250307414680719	0.00418994715437293
1187	80.3380584716797	-11.1200952529907	-7.9282169342041	0.00873538758605719	-0.00360223650932312	0.0162028968334198	0.000618529506027699
1188	82.9354553222656	-12.0941181182861	-7.73341274261475	0.00418994715437293	-0.0117190945893526	0.0532157681882381	-0.00522560812532902
1189	82.2861099243164	-12.0941181182861	-7.73341274261475	-0.00944637414067984	0.00873538758605719	0.0564625114202499	0.00743668992072344
1190	80.9874114990234	-11.444769859314	-7.6684775352478	-0.00847235135734081	0.00159255252219737	0.0249691028147936	0.00321592413820326
1191	80.3380584716797	-10.7954206466675	-7.53860807418823	-0.0133424662053585	-0.00879702530801296	0.0113327819854021	0.0243197549134493
1192	80.3380584716797	-11.444769859314	-7.27886867523193	-0.0146411629393697	-0.00652430532500148	0.000943203864153475	-0.00100484199356288
1193	79.6887130737305	-11.1200952529907	-7.73341274261475	-0.00684897974133492	-0.00782300252467394	0.0158782228827477	-0.000680167751852423
1194	80.3380584716797	-11.7694435119629	-7.47367286682129	-0.00652430532500148	-3.08191010844894e-05	0.012956153601408	0.00516396993771195
1195	81.6367568969727	-11.444769859314	-7.53860807418823	-0.0224333461374044	0.000293855206109583	0.01100810803473	0.012956153601408
1196	78.3900146484375	-10.7954206466675	-7.79834747314453	-0.00165419070981443	-0.00814767740666866	0.00126787810586393	0.0223717093467712
1197	81.6367568969727	-12.0941181182861	-7.27886867523193	-0.00360223650932312	-0.017887907102704	0.00678734155371785	0.0106834331527352
1198	77.7406692504883	-10.7954206466675	-7.27886867523193	-0.00814767740666866	-0.00652430532500148	-0.000355493422830477	-0.00977104809135199
1199	78.3900146484375	-11.1200952529907	-7.6684775352478	-0.00425158534198999	0.000943203864153475	0.00516396993771195	0.00548864435404539
1200	78.3900146484375	-11.7694435119629	-7.34380340576172	-0.0117190945893526	-0.00132951640989631	0.00938473641872406	-0.0104203969240189
1201	79.0393676757813	-11.1200952529907	-7.60354280471802	-0.00230353930965066	0.00451462110504508	-0.00165419070981443	0.00841071270406246
1202	78.3900146484375	-10.7954206466675	-7.73341274261475	-0.0159398596733809	0.00613799272105098	-0.00912170019000769	0.00159255252219737
1203	80.3380584716797	-10.7954206466675	-7.53860807418823	0.0106834331527352	0.0103587592020631	-0.0198359526693821	0.0162028968334198
1204	80.9874114990234	-11.444769859314	-7.27886867523193	-0.00587495695799589	0.0106834331527352	0.012956153601408	-0.000355493422830477
1205	81.6367568969727	-11.7694435119629	-6.95419406890869	-0.00392691092565656	-0.00100484199356288	0.0100340843200684	0.00126787810586393
1206	79.6887130737305	-10.7954206466675	-7.73341274261475	-0.00327756232582033	-0.00425158534198999	0.0317872650921345	0.00126787810586393
1207	83.5848083496094	-12.0941181182861	-7.60354280471802	-0.000355493422830477	-0.0130177913233638	0.0412028171122074	-0.00457625929266214
1208	79.6887130737305	-10.4707469940186	-7.53860807418823	0.00808603875339031	-0.021459324285388	0.00970941036939621	-0.00555028254166245
1209	82.9354553222656	-12.4187927246094	-7.08406400680542	-0.00717365415766835	0.000293855206109583	-0.0393164120614529	0.00126787810586393
1210	81.6367568969727	-11.7694435119629	-7.27886867523193	-0.0117190945893526	0.0022419011220336	-0.0493813157081604	-0.00555028254166245
1211	82.2861099243164	-12.7434673309326	-7.6684775352478	-0.00522560812532902	-0.00197886489331722	0.000618529506027699	-0.00782300252467394
1212	82.9354553222656	-11.7694435119629	-7.79834747314453	0.00548864435404539	-0.0188619289547205	0.0275664981454611	-0.0172385573387146
1213	82.2861099243164	-12.4187927246094	-7.4087381362915	0.00548864435404539	-0.0165892094373703	0.0236704051494598	-0.0110697457566857
1214	81.6367568969727	-12.4187927246094	-7.21393346786499	0.000293855206109583	-0.00555028254166245	-0.000355493422830477	-0.0107450718060136
1215	80.9874114990234	-10.4707469940186	-7.21393346786499	-0.00782300252467394	0.0181509424000978	-0.0302255302667618	-0.00457625929266214
1216	80.9874114990234	-10.7954206466675	-7.79834747314453	0.00289124972186983	0.01847561635077	-0.0292515084147453	-0.0113944197073579
1217	80.9874114990234	-12.0941181182861	-7.47367286682129	-0.000680167751852423	0.0197743140161037	-0.0224333461374044	-0.0107450718060136
1218	82.2861099243164	-12.4187927246094	-7.73341274261475	-0.00879702530801296	0.0275664981454611	-0.03444629535079	-0.00587495695799589
1219	80.3380584716797	-10.7954206466675	-7.9282169342041	-0.00360223650932312	0.0353586822748184	-0.000680167751852423	0.00743668992072344
1220	80.9874114990234	-11.444769859314	-7.86328220367432	-0.00230353930965066	0.0467222817242146	0.00776136433705688	-0.00457625929266214
1221	80.3380584716797	-11.444769859314	-7.6684775352478	-0.000680167751852423	0.0444495603442192	-0.00165419070981443	-0.00425158534198999
1222	82.2861099243164	-11.444769859314	-7.99315214157104	-0.000680167751852423	0.0486703291535378	-0.0159398596733809	-0.00360223650932312
1223	81.6367568969727	-11.7694435119629	-7.79834747314453	0.00256657530553639	0.0308132413774729	-0.0451605506241322	-0.00782300252467394
1224	83.5848083496094	-12.4187927246094	-7.6684775352478	0.00386527273803949	0.0165275707840919	-0.0266541130840778	0.00483929552137852
1225	80.9874114990234	-11.1200952529907	-7.86328220367432	-0.00782300252467394	0.00841071270406246	-0.0182125810533762	-0.00587495695799589
1226	82.9354553222656	-11.444769859314	-7.53860807418823	-3.08191010844894e-05	-0.00652430532500148	-0.0172385573387146	-0.0156151866540313
1227	82.2861099243164	-12.0941181182861	-7.01912927627563	0.00321592413820326	-0.00879702530801296	0.0181509424000978	-0.017887907102704
1228	81.6367568969727	-11.444769859314	-7.86328220367432	0.0103587592020631	-0.0227580219507217	0.0116574559360743	-0.0113944197073579
1229	80.9874114990234	-11.1200952529907	-7.86328220367432	-0.00100484199356288	-0.00360223650932312	0.00938473641872406	-0.0217839982360601
1230	83.5848083496094	-12.7434673309326	-7.4087381362915	-0.00717365415766835	-0.00782300252467394	-0.0328229255974293	-0.0139918150380254
1231	82.9354553222656	-11.7694435119629	-7.34380340576172	0.00581331877037883	-0.0295761823654175	-0.0347709693014622	-0.0191866029053926
1232	82.9354553222656	-12.7434673309326	-7.01912927627563	0.00678734155371785	-0.021459324285388	-0.0139918150380254	-0.017887907102704
1233	82.2861099243164	-12.4187927246094	-7.47367286682129	-0.00100484199356288	-0.02697878703475	0.00354059832170606	-0.0172385573387146
1234	81.6367568969727	-12.0941181182861	-7.53860807418823	-0.000680167751852423	-0.0165892094373703	-0.0191866029053926	-0.0113944197073579
1235	81.6367568969727	-11.444769859314	-7.6684775352478	-0.00490093370899558	0.00516396993771195	-0.0282774847000837	-0.0117190945893526
1236	81.6367568969727	-12.4187927246094	-7.34380340576172	-0.00522560812532902	0.00126787810586393	-0.00327756232582033	-0.00814767740666866
1237	80.9874114990234	-11.444769859314	-7.27886867523193	0.00289124972186983	0.00386527273803949	0.0200989879667759	-0.0117190945893526
1238	82.9354553222656	-12.7434673309326	-7.27886867523193	0.000943203864153475	-3.08191010844894e-05	0.040228795260191	-0.00749832857400179
1239	84.2341537475586	-13.0681409835815	-7.4087381362915	0.00126787810586393	-0.00295288790948689	0.041852168738842	-0.00684897974133492
1240	82.2861099243164	-13.3928155899048	-7.53860807418823	-0.0149658378213644	-0.00392691092565656	0.0515923984348774	0.00126787810586393
1241	83.5848083496094	-13.0681409835815	-7.4087381362915	0.00256657530553639	-0.00100484199356288	0.0379560738801956	-0.00619963090866804
1242	82.9354553222656	-13.3928155899048	-6.82432460784912	-0.00132951640989631	-0.00782300252467394	0.0460729338228703	-0.00944637414067984
1243	83.5848083496094	-13.0681409835815	-6.56458520889282	0.00483929552137852	0.0022419011220336	0.0210730116814375	-0.00392691092565656
1244	81.6367568969727	-12.4187927246094	-7.53860807418823	0.0022419011220336	0.00418994715437293	0.0262678004801273	-0.00132951640989631
1245	83.5848083496094	-13.0681409835815	-7.86328220367432	-0.0026282137259841	-0.00295288790948689	0.0181509424000978	-0.00165419070981443
1246	82.9354553222656	-14.3668384552002	-7.47367286682129	0.00678734155371785	-0.0130177913233638	0.0136055024340749	-0.00847235135734081
1247	81.6367568969727	-14.042163848877	-7.34380340576172	0.00289124972186983	-0.00230353930965066	-0.00230353930965066	-0.0156151866540313
1248	82.2861099243164	-14.042163848877	-7.27886867523193	0.01100810803473	-0.0120437685400248	-0.0185372550040483	-0.0139918150380254
1249	81.6367568969727	-13.717490196228	-7.21393346786499	-0.00165419070981443	0.00548864435404539	-0.0526280589401722	-0.0136671401560307
1250	81.6367568969727	-13.0681409835815	-7.6684775352478	0.00808603875339031	-0.0224333461374044	-0.0386670641601086	-0.0117190945893526
1251	82.9354553222656	-15.0161867141724	-7.47367286682129	0.0022419011220336	-0.00847235135734081	-0.023407369852066	-0.0123684434220195
1252	81.6367568969727	-14.042163848877	-7.53860807418823	0.0188002903014421	-0.0104203969240189	-0.0311995539814234	-0.017887907102704
1253	81.6367568969727	-13.717490196228	-7.53860807418823	-0.00619963090866804	-0.00165419070981443	-0.017887907102704	-0.0107450718060136
1254	81.6367568969727	-13.0681409835815	-7.47367286682129	0.00711201597005129	0.00711201597005129	-0.0276281367987394	-0.00555028254166245
1255	82.2861099243164	-13.3928155899048	-7.01912927627563	-0.00132951640989631	0.00516396993771195	-0.0253554154187441	-0.00522560812532902
1256	82.9354553222656	-13.3928155899048	-7.34380340576172	0.00386527273803949	0.00743668992072344	-0.0191866029053926	-0.0026282137259841
1257	82.2861099243164	-12.7434673309326	-7.86328220367432	0.00581331877037883	0.000943203864153475	-0.00490093370899558	0.000943203864153475
1258	82.9354553222656	-12.7434673309326	-7.47367286682129	0.00126787810586393	-0.00100484199356288	-0.0120437685400248	0.00256657530553639
1259	82.9354553222656	-13.0681409835815	-7.21393346786499	-0.0026282137259841	0.00451462110504508	-0.0162645354866982	0.00289124972186983
1260	83.5848083496094	-13.717490196228	-7.27886867523193	-0.00717365415766835	0.0168522447347641	-0.00847235135734081	0.00321592413820326
1261	83.5848083496094	-13.0681409835815	-7.08406400680542	-0.00132951640989631	0.0278911720961332	0.020423661917448	0.00256657530553639
1262	82.9354553222656	-13.0681409835815	-7.4087381362915	-0.000680167751852423	0.0181509424000978	0.0334106348454952	0.00938473641872406
1263	80.9874114990234	-12.0941181182861	-7.6684775352478	-0.00392691092565656	0.0155535480007529	0.0408781431615353	0.00159255252219737
1264	81.6367568969727	-12.4187927246094	-7.73341274261475	-0.00619963090866804	0.0272418223321438	0.0525664202868938	0.0155535480007529
1265	81.6367568969727	-13.0681409835815	-7.6684775352478	-0.00392691092565656	0.0282158460468054	0.0425015166401863	-0.000680167751852423
1266	80.9874114990234	-13.717490196228	-7.14899873733521	-0.00619963090866804	0.0171769186854362	-0.0247060675173998	0.00613799272105098
1267	78.3900146484375	-11.7694435119629	-7.34380340576172	-0.00392691092565656	0.0149041991680861	-0.0711344927549362	-0.0026282137259841
1268	79.0393676757813	-13.3928155899048	-7.47367286682129	-0.0100957229733467	0.0181509424000978	-0.0175632312893867	-0.000680167751852423
1269	80.3380584716797	-13.717490196228	-7.08406400680542	-0.00230353930965066	0.01100810803473	0.0249691028147936	-0.00749832857400179
1270	79.0393676757813	-12.7434673309326	-7.60354280471802	-0.0136671401560307	0.00970941036939621	0.0304885655641556	0.00289124972186983
1271	78.3900146484375	-12.7434673309326	-7.53860807418823	-0.0107450718060136	-0.0152905117720366	0.0369820520281792	-0.00555028254166245
1272	79.0393676757813	-12.0941181182861	-7.4087381362915	-0.00197886489331722	-0.0266541130840778	0.0382807515561581	-0.00392691092565656
1273	79.6887130737305	-12.0941181182861	-7.4087381362915	-0.00619963090866804	-0.0311995539814234	0.00289124972186983	0.0022419011220336
1274	81.6367568969727	-13.3928155899048	-7.73341274261475	-0.00782300252467394	-0.0182125810533762	0.00613799272105098	-3.08191010844894e-05
1275	82.9354553222656	-13.3928155899048	-7.47367286682129	-0.00847235135734081	-0.0136671401560307	0.0278911720961332	0.00483929552137852
1276	80.3380584716797	-12.4187927246094	-7.73341274261475	0.00289124972186983	-0.021459324285388	-0.00100484199356288	0.00386527273803949
1277	82.9354553222656	-13.3928155899048	-7.27886867523193	0.0162028968334198	-0.0367190167307854	0.0145795252174139	0.0022419011220336
1278	81.6367568969727	-11.7694435119629	-7.4087381362915	0.00808603875339031	-0.0318489037454128	0.0389300994575024	0.0145795252174139
1279	82.2861099243164	-12.4187927246094	-7.60354280471802	0.0155535480007529	-0.032173577696085	0.0623066499829292	0.00776136433705688
1280	81.6367568969727	-12.0941181182861	-7.47367286682129	0.00418994715437293	-0.023407369852066	0.0450989119708538	0.011982130818069
1281	82.9354553222656	-11.7694435119629	-7.47367286682129	-0.00100484199356288	-0.0237320438027382	0.0239950809627771	0.0022419011220336
1282	81.6367568969727	-12.0941181182861	-7.53860807418823	0.00873538758605719	-0.0126931173726916	0.0142548503354192	0.0272418223321438
1283	80.9874114990234	-12.0941181182861	-7.47367286682129	-0.00587495695799589	-0.0143164889886975	-0.0273034609854221	0.00808603875339031
1284	82.2861099243164	-13.0681409835815	-7.21393346786499	0.00841071270406246	-0.00717365415766835	-0.0503553375601768	0.0155535480007529
1285	82.2861099243164	-13.717490196228	-7.47367286682129	-0.00457625929266214	0.0220470335334539	-0.122108362615108	0.0171769186854362
1286	82.9354553222656	-12.0941181182861	-7.99315214157104	0.00613799272105098	0.0181509424000978	-0.155874490737915	0.00613799272105098
1287	84.2341537475586	-13.3928155899048	-7.79834747314453	-0.00230353930965066	0.0285405199974775	-0.119835644960403	0.00191722682211548
1288	84.2341537475586	-12.4187927246094	-7.73341274261475	0.00646266713738441	0.0356833562254906	-0.0610695891082287	0.0152288740500808
1289	82.9354553222656	-13.3928155899048	-7.4087381362915	0.00354059832170606	0.0298392176628113	-0.0350956469774246	0.000618529506027699
1290	84.2341537475586	-13.3928155899048	-7.47367286682129	0.00159255252219737	0.0149041991680861	-0.00197886489331722	-0.00327756232582033
1291	82.2861099243164	-13.3928155899048	-7.99315214157104	0.00938473641872406	-0.00100484199356288	-0.00132951640989631	0.0022419011220336
1292	84.2341537475586	-13.717490196228	-7.9282169342041	0.0103587592020631	-0.0143164889886975	0.00354059832170606	0.000618529506027699
1293	82.9354553222656	-13.0681409835815	-7.60354280471802	-0.000355493422830477	-0.00684897974133492	0.0249691028147936	-0.00197886489331722
1294	83.5848083496094	-13.3928155899048	-7.53860807418823	0.00776136433705688	0.00711201597005129	0.0175015944987535	0.0149041991680861
1295	81.6367568969727	-12.0941181182861	-7.53860807418823	-0.00165419070981443	0.0269171483814716	0.0168522447347641	0.00418994715437293
1296	82.2861099243164	-11.7694435119629	-7.47367286682129	-3.08191010844894e-05	0.0308132413774729	-0.0110697457566857	0.00418994715437293
1297	80.9874114990234	-13.3928155899048	-7.6684775352478	0.00418994715437293	0.0324366129934788	-0.00814767740666866	0.0132808275520802
1298	82.2861099243164	-13.0681409835815	-7.9282169342041	0.00678734155371785	0.0288651939481497	0.011982130818069	0.0116574559360743
1299	80.3380584716797	-11.444769859314	-7.73341274261475	-0.00230353930965066	0.0197743140161037	0.0275664981454611	0.00646266713738441
1300	80.3380584716797	-12.0941181182861	-7.4087381362915	-0.00587495695799589	0.0347093306481838	0.0223717093467712	0.00646266713738441
1301	82.2861099243164	-11.7694435119629	-7.47367286682129	-0.00749832857400179	0.0197743140161037	-0.0100957229733467	0.0136055024340749
1302	81.6367568969727	-11.7694435119629	-7.6684775352478	0.00646266713738441	0.00191722682211548	-0.021459324285388	0.0136055024340749
1303	82.9354553222656	-12.7434673309326	-7.79834747314453	0.00451462110504508	-0.00587495695799589	-0.0328229255974293	0.0194496400654316
1304	81.6367568969727	-13.3928155899048	-7.34380340576172	0.00256657530553639	-0.0159398596733809	-0.043212503194809	0.0162028968334198
1305	81.6367568969727	-12.0941181182861	-7.53860807418823	-0.00230353930965066	-0.0175632312893867	-0.0253554154187441	0.01100810803473
1306	82.2861099243164	-12.4187927246094	-7.53860807418823	-0.00457625929266214	-0.0370436906814575	0.0197743140161037	-0.00230353930965066
1307	83.5848083496094	-13.3928155899048	-7.4087381362915	0.00613799272105098	-0.0445111989974976	0.0353586822748184	-0.0026282137259841
1308	81.6367568969727	-12.7434673309326	-7.6684775352478	0.00483929552137852	-0.0383423902094364	0.0584105588495731	0.00354059832170606
1309	82.2861099243164	-13.0681409835815	-7.6684775352478	0.00256657530553639	-0.0376930385828018	0.0623066499829292	0.0149041991680861
1310	82.9354553222656	-13.3928155899048	-7.47367286682129	0.00516396993771195	-0.0266541130840778	0.0502936989068985	0.00256657530553639
1311	82.9354553222656	-13.717490196228	-7.27886867523193	-0.00879702530801296	-0.0302255302667618	0.0330859608948231	0.00321592413820326
1312	82.9354553222656	-14.042163848877	-7.14899873733521	-0.00132951640989631	-0.0198359526693821	0.0278911720961332	0.00126787810586393
1313	83.5848083496094	-14.3668384552002	-7.01912927627563	-0.00327756232582033	-0.00814767740666866	0.01847561635077	0.00516396993771195
1314	80.9874114990234	-13.3928155899048	-7.73341274261475	-0.00165419070981443	0.00678734155371785	0.012956153601408	0.00483929552137852
1315	81.6367568969727	-13.0681409835815	-7.6684775352478	-0.00230353930965066	0.0126314787194133	-0.0201606266200542	0.00873538758605719
1316	82.9354553222656	-13.717490196228	-7.4087381362915	-0.00360223650932312	0.00970941036939621	-0.0549007803201675	-0.00132951640989631
1317	80.9874114990234	-12.4187927246094	-7.4087381362915	0.000293855206109583	0.00159255252219737	-0.0195112787187099	0.0200989879667759
1318	82.9354553222656	-13.717490196228	-7.27886867523193	-0.00100484199356288	0.00386527273803949	-0.00652430532500148	-0.00165419070981443
1319	82.9354553222656	-13.717490196228	-6.95419406890869	0.00256657530553639	0.0142548503354192	-0.032173577696085	0.0162028968334198
1320	82.9354553222656	-13.0681409835815	-7.73341274261475	-0.000355493422830477	0.0213976856321096	-0.0305502042174339	0.00711201597005129
1321	82.2861099243164	-13.0681409835815	-7.6684775352478	-0.00619963090866804	0.0181509424000978	-0.00912170019000769	0.00581331877037883
1322	82.2861099243164	-13.717490196228	-7.73341274261475	0.013930176384747	0.0200989879667759	-0.00490093370899558	0.00386527273803949
1323	82.2861099243164	-13.3928155899048	-7.47367286682129	0.00191722682211548	0.0197743140161037	-0.0139918150380254	0.00678734155371785
1324	81.6367568969727	-12.4187927246094	-7.60354280471802	0.0113327819854021	0.0207483377307653	0.00516396993771195	-0.00522560812532902
1325	82.2861099243164	-13.0681409835815	-7.53860807418823	-0.000355493422830477	0.0175015944987535	0.0178262684494257	0.0123068047687411
1326	83.5848083496094	-13.3928155899048	-7.53860807418823	-0.00392691092565656	0.0243197549134493	0.0162028968334198	0.013930176384747
1327	79.6887130737305	-12.0941181182861	-7.9282169342041	-0.000355493422830477	0.0295145437121391	0.0246444288641214	-0.00490093370899558
1328	82.9354553222656	-13.717490196228	-7.60354280471802	0.00126787810586393	0.0213976856321096	0.0158782228827477	-0.00847235135734081
1329	80.3380584716797	-12.4187927246094	-7.53860807418823	-0.00360223650932312	0.0265924744307995	0.0243197549134493	-0.00197886489331722
1330	80.3380584716797	-13.3928155899048	-7.01912927627563	-0.00717365415766835	0.01100810803473	0.000293855206109583	-0.00100484199356288
1331	80.9874114990234	-13.3928155899048	-7.73341274261475	-0.0120437685400248	-0.00749832857400179	-0.0402904339134693	-0.00619963090866804
1332	80.9874114990234	-13.717490196228	-7.79834747314453	-0.00879702530801296	-0.0130177913233638	-0.0704851448535919	-0.0113944197073579
1333	81.6367568969727	-13.3928155899048	-7.34380340576172	-0.00977104809135199	-0.021459324285388	-0.0516540370881557	-0.00879702530801296
1334	79.6887130737305	-13.3928155899048	-7.34380340576172	-0.0250307414680719	-0.00555028254166245	-0.0652903541922569	0.000293855206109583
1335	79.6887130737305	-12.4187927246094	-7.53860807418823	-0.0152905117720366	-0.00977104809135199	-0.0555501282215118	-0.00814767740666866
1336	81.6367568969727	-13.717490196228	-7.01912927627563	-0.0136671401560307	-0.00619963090866804	-0.0578228458762169	-0.00749832857400179
1337	80.9874114990234	-14.042163848877	-7.53860807418823	-0.0104203969240189	-0.00132951640989631	-0.0412644557654858	0.00386527273803949
1338	79.0393676757813	-12.7434673309326	-7.60354280471802	-0.0107450718060136	0.00808603875339031	-0.0237320438027382	0.00451462110504508
1339	80.3380584716797	-12.0941181182861	-7.73341274261475	-0.00555028254166245	0.00581331877037883	0.00483929552137852	0.0207483377307653
1340	79.0393676757813	-12.4187927246094	-7.47367286682129	-0.00619963090866804	-0.00814767740666866	0.06393001973629	0.0022419011220336
1341	80.3380584716797	-12.7434673309326	-7.27886867523193	-0.00814767740666866	-0.000680167751852423	0.0441248863935471	0.000943203864153475
1342	80.3380584716797	-12.4187927246094	-7.60354280471802	0.00613799272105098	-0.00360223650932312	0.0321119390428066	-0.00587495695799589
1343	84.2341537475586	-13.717490196228	-7.53860807418823	-0.00652430532500148	-0.00132951640989631	0.025618452578783	0.00191722682211548
1344	81.6367568969727	-12.0941181182861	-7.73341274261475	0.00126787810586393	-0.00230353930965066	0.0350340083241463	-0.000355493422830477
1345	84.8834991455078	-14.042163848877	-7.34380340576172	0.000618529506027699	-0.00295288790948689	0.0272418223321438	0.000943203864153475
1346	84.2341537475586	-13.717490196228	-7.53860807418823	-0.00457625929266214	-0.0165892094373703	0.00808603875339031	-0.00490093370899558
1347	81.6367568969727	-13.0681409835815	-7.53860807418823	0.00646266713738441	-0.0139918150380254	0.000293855206109583	-0.00555028254166245
1348	84.2341537475586	-13.0681409835815	-7.79834747314453	0.00191722682211548	0.0022419011220336	0.00743668992072344	-0.00457625929266214
1349	82.2861099243164	-12.7434673309326	-7.99315214157104	-0.00327756232582033	-0.000355493422830477	0.000293855206109583	-0.00522560812532902
1350	80.9874114990234	-13.0681409835815	-7.99315214157104	-0.00165419070981443	-0.00392691092565656	0.000293855206109583	-0.0123684434220195
1351	82.2861099243164	-13.717490196228	-7.53860807418823	-0.00327756232582033	-0.0237320438027382	0.012956153601408	-0.0104203969240189
1352	82.9354553222656	-13.717490196228	-7.60354280471802	0.00354059832170606	-0.0208099745213985	0.0226963832974434	-0.0211346503347158
1353	81.6367568969727	-14.042163848877	-7.6684775352478	-0.000355493422830477	-0.0169138833880424	0.0613326244056225	-0.0104203969240189
1354	80.9874114990234	-12.7434673309326	-8.12302207946777	0.000293855206109583	-0.00100484199356288	0.0295145437121391	-0.0123684434220195
1355	82.9354553222656	-13.0681409835815	-8.05808639526367	0.00613799272105098	-0.00132951640989631	-0.02697878703475	-0.0130177913233638
1356	83.5848083496094	-14.042163848877	-7.86328220367432	0.0217223595827818	0.00126787810586393	-0.072757862508297	-0.00230353930965066
1357	82.2861099243164	-14.3668384552002	-7.73341274261475	-3.08191010844894e-05	0.0136055024340749	-0.0422384813427925	-0.00684897974133492
1358	82.9354553222656	-13.3928155899048	-7.86328220367432	0.00516396993771195	0.00970941036939621	-0.0149658378213644	0.000618529506027699
1359	81.6367568969727	-13.0681409835815	-7.99315214157104	0.00678734155371785	0.0165275707840919	-0.00879702530801296	0.00126787810586393
1360	82.2861099243164	-13.0681409835815	-8.05808639526367	0.00289124972186983	0.0168522447347641	-0.0146411629393697	0.00711201597005129
1361	81.6367568969727	-13.0681409835815	-8.05808639526367	0.000293855206109583	0.0162028968334198	-0.0402904339134693	-0.00619963090866804
1362	83.5848083496094	-14.042163848877	-7.86328220367432	0.00191722682211548	0.0162028968334198	-0.0536020807921886	0.000943203864153475
1363	82.9354553222656	-14.042163848877	-7.4087381362915	0.00841071270406246	0.0188002903014421	-0.0620436146855354	0.00548864435404539
1364	81.6367568969727	-13.3928155899048	-7.47367286682129	-0.0100957229733467	0.0236704051494598	-0.0487319678068161	0.0132808275520802
1365	82.2861099243164	-14.3668384552002	-6.88925933837891	0.000618529506027699	0.01847561635077	0.0162028968334198	0.0022419011220336
1366	84.2341537475586	-14.042163848877	-7.08406400680542	0.00159255252219737	0.00970941036939621	0.0100340843200684	0.00191722682211548
1367	80.9874114990234	-12.4187927246094	-7.14899873733521	0.00386527273803949	-0.00749832857400179	0.0123068047687411	-0.00912170019000769
1368	82.2861099243164	-13.0681409835815	-6.88925933837891	0.0022419011220336	-0.00132951640989631	0.0022419011220336	-0.0104203969240189
1369	82.2861099243164	-13.717490196228	-6.82432460784912	-0.00555028254166245	0.000293855206109583	0.0233457311987877	-0.00360223650932312
1370	82.2861099243164	-14.042163848877	-7.01912927627563	-0.00814767740666866	0.000293855206109583	0.0321119390428066	-0.00295288790948689
1371	82.2861099243164	-14.042163848877	-7.86328220367432	0.00451462110504508	-0.0211346503347158	0.0532157681882381	-0.00912170019000769
1372	82.9354553222656	-14.6915130615234	-7.34380340576172	0.00126787810586393	-0.0243813935667276	0.0636053457856178	-0.00912170019000769
1373	82.2861099243164	-14.3668384552002	-7.34380340576172	0.00483929552137852	-0.0169138833880424	0.0798390582203865	-0.00879702530801296
1374	80.9874114990234	-13.3928155899048	-7.14899873733521	-0.000680167751852423	-0.00782300252467394	0.076592318713665	-0.00652430532500148
1375	82.2861099243164	-13.717490196228	-7.47367286682129	0.00418994715437293	-0.00295288790948689	0.0522417463362217	-0.00555028254166245
1376	80.9874114990234	-13.3928155899048	-7.27886867523193	0.00126787810586393	-0.00457625929266214	-0.0110697457566857	0.00386527273803949
1377	82.9354553222656	-15.6655359268188	-7.6684775352478	0.0022419011220336	-0.00425158534198999	-0.0399657599627972	0.00256657530553639
1378	81.6367568969727	-14.3668384552002	-7.6684775352478	-0.0026282137259841	0.0175015944987535	-0.0133424662053585	0.00191722682211548
1379	82.2861099243164	-15.6655359268188	-7.34380340576172	0.00321592413820326	0.0278911720961332	-0.0247060675173998	0.0175015944987535
1380	83.5848083496094	-15.0161867141724	-7.4087381362915	0.000943203864153475	0.0171769186854362	-0.0305502042174339	-0.00100484199356288
1381	83.5848083496094	-15.3408613204956	-7.4087381362915	-0.00782300252467394	0.00808603875339031	-0.0490566417574883	0.00516396993771195
1382	82.2861099243164	-14.6915130615234	-7.47367286682129	0.00483929552137852	-0.00197886489331722	-0.0555501282215118	0.00906006153672934
1383	82.2861099243164	-14.6915130615234	-7.34380340576172	0.00256657530553639	-0.00782300252467394	-0.0630176365375519	0.00386527273803949
1384	80.9874114990234	-13.0681409835815	-7.73341274261475	-0.00717365415766835	-0.0162645354866982	-0.0425631552934647	0.0171769186854362
1385	82.9354553222656	-14.042163848877	-7.53860807418823	-0.00490093370899558	-0.00847235135734081	-0.055874802172184	0.00808603875339031
1386	80.3380584716797	-12.7434673309326	-7.53860807418823	-0.00652430532500148	-0.00360223650932312	-0.0600955672562122	0.0136055024340749
1387	82.9354553222656	-14.3668384552002	-7.21393346786499	0.00581331877037883	-0.00944637414067984	0.0162028968334198	-0.00619963090866804
1388	80.9874114990234	-12.7434673309326	-7.60354280471802	-3.08191010844894e-05	-0.023407369852066	0.0778910145163536	-0.0100957229733467
1389	81.6367568969727	-13.0681409835815	-7.53860807418823	-3.08191010844894e-05	-0.0195112787187099	0.0834104791283607	0.00711201597005129
1390	82.9354553222656	-13.3928155899048	-7.4087381362915	-3.08191010844894e-05	-0.0198359526693821	0.0652287155389786	0.00126787810586393
1391	82.9354553222656	-14.042163848877	-7.27886867523193	0.00516396993771195	-0.021459324285388	0.029189869761467	-0.0026282137259841
1392	82.2861099243164	-13.3928155899048	-7.34380340576172	0.00256657530553639	-0.0286021586507559	0.0230210572481155	-0.0104203969240189
1393	80.9874114990234	-13.0681409835815	-7.08406400680542	0.0191249661147594	-0.0266541130840778	0.0730208978056908	-0.00684897974133492
1394	81.6367568969727	-12.7434673309326	-7.6684775352478	-0.00295288790948689	-0.0120437685400248	0.086981900036335	0.000943203864153475
1395	82.2861099243164	-14.3668384552002	-7.34380340576172	-0.00230353930965066	-0.0104203969240189	0.0775663405656815	-0.00360223650932312
1396	82.9354553222656	-13.3928155899048	-7.9282169342041	-0.00522560812532902	0.00938473641872406	0.0577612072229385	0.00451462110504508
1397	82.2861099243164	-13.717490196228	-7.60354280471802	0.000943203864153475	-0.00555028254166245	0.0632806718349457	0.0142548503354192
1398	82.2861099243164	-12.7434673309326	-7.47367286682129	-0.00490093370899558	0.00126787810586393	0.0613326244056225	0.00516396993771195
1399	80.3380584716797	-12.7434673309326	-7.27886867523193	-0.00555028254166245	0.0194496400654316	-0.0143164889886975	0.00970941036939621
1400	81.6367568969727	-12.7434673309326	-7.60354280471802	-0.00490093370899558	0.0392547734081745	-0.0938616991043091	0.013930176384747
1401	79.0393676757813	-12.7434673309326	-7.47367286682129	-0.00749832857400179	0.0389300994575024	-0.117562919855118	0.00743668992072344
1402	79.6887130737305	-12.7434673309326	-7.73341274261475	-0.00327756232582033	0.0405534692108631	-0.187692582607269	-0.00100484199356288
1403	79.0393676757813	-12.4187927246094	-7.6684775352478	-0.00912170019000769	0.0463976077735424	-0.180549740791321	0.0175015944987535
1404	80.3380584716797	-14.042163848877	-7.27886867523193	-0.00717365415766835	0.0457482598721981	-0.118536949157715	0.0168522447347641
1405	81.6367568969727	-12.7434673309326	-7.14899873733521	-0.0026282137259841	0.0288651939481497	-0.0730825439095497	-0.0149658378213644
1406	81.6367568969727	-13.3928155899048	-7.4087381362915	-0.00684897974133492	0.01847561635077	-0.0526280589401722	0.00613799272105098
1407	80.9874114990234	-13.0681409835815	-7.47367286682129	-0.00684897974133492	0.00613799272105098	-0.0230826959013939	-0.00879702530801296
1408	81.6367568969727	-13.0681409835815	-7.73341274261475	-0.00522560812532902	0.012956153601408	0.00678734155371785	0.0022419011220336
1409	80.3380584716797	-12.0941181182861	-7.86328220367432	-0.00782300252467394	0.0223717093467712	0.0207483377307653	-0.00165419070981443
1410	79.6887130737305	-12.4187927246094	-7.4087381362915	-0.00944637414067984	0.0100340843200684	0.0376313999295235	-0.00230353930965066
1411	81.6367568969727	-12.4187927246094	-6.88925933837891	-0.0107450718060136	-0.00944637414067984	0.0473716296255589	-0.00814767740666866
1412	80.9874114990234	-12.4187927246094	-7.53860807418823	-0.000680167751852423	-0.00425158534198999	-0.02697878703475	-0.00197886489331722
1413	81.6367568969727	-12.4187927246094	-7.6684775352478	0.000618529506027699	0.000943203864153475	-0.0493813157081604	-0.00295288790948689
1414	82.9354553222656	-13.0681409835815	-7.6684775352478	-0.0104203969240189	0.00743668992072344	0.0022419011220336	0.00386527273803949
1415	82.9354553222656	-13.0681409835815	-7.4087381362915	-0.0026282137259841	0.00321592413820326	0.0337353087961674	0.00256657530553639
1416	82.2861099243164	-13.3928155899048	-7.08406400680542	-0.00100484199356288	-0.00782300252467394	0.031137915328145	0.0168522447347641
1417	82.2861099243164	-13.0681409835815	-7.6684775352478	-0.00295288790948689	-0.0126931173726916	0.0324366129934788	0.0171769186854362
1418	82.9354553222656	-13.3928155899048	-7.47367286682129	0.000943203864153475	-0.00912170019000769	0.0373067259788513	-0.0172385573387146
1419	83.5848083496094	-13.3928155899048	-7.86328220367432	-0.00327756232582033	-0.00782300252467394	0.0295145437121391	0.0162028968334198
1420	81.6367568969727	-11.7694435119629	-7.60354280471802	-0.00230353930965066	0.00418994715437293	0.0249691028147936	-0.0182125810533762
1421	82.2861099243164	-12.4187927246094	-7.60354280471802	-0.00197886489331722	0.000293855206109583	0.00938473641872406	0.000618529506027699
1422	81.6367568969727	-11.7694435119629	-7.60354280471802	-0.00230353930965066	0.00159255252219737	0.00873538758605719	-0.0117190945893526
1423	83.5848083496094	-13.0681409835815	-7.79834747314453	-0.00457625929266214	0.0191249661147594	-0.021459324285388	-0.00197886489331722
1424	82.9354553222656	-13.0681409835815	-7.79834747314453	-0.00230353930965066	0.0249691028147936	-0.0315242260694504	0.00321592413820326
1425	80.9874114990234	-12.0941181182861	-8.18795680999756	-0.00165419070981443	0.011982130818069	-0.0389917381107807	-0.00295288790948689
1426	82.9354553222656	-13.0681409835815	-7.53860807418823	-3.08191010844894e-05	-0.00587495695799589	-0.0376930385828018	-0.0026282137259841
1427	80.9874114990234	-12.0941181182861	-7.73341274261475	0.00841071270406246	-0.0126931173726916	-0.0247060675173998	-0.0149658378213644
1428	82.9354553222656	-13.3928155899048	-7.4087381362915	0.00646266713738441	-0.0169138833880424	-0.000680167751852423	-0.0113944197073579
1429	82.9354553222656	-13.3928155899048	-7.73341274261475	-0.00132951640989631	-0.0286021586507559	0.00808603875339031	-0.00230353930965066
1430	81.6367568969727	-11.7694435119629	-7.99315214157104	0.0100340843200684	-0.0191866029053926	-0.00165419070981443	-0.00619963090866804
1431	81.6367568969727	-12.0941181182861	-7.79834747314453	0.000293855206109583	-0.0276281367987394	-0.00425158534198999	-0.0107450718060136
1432	80.9874114990234	-12.0941181182861	-7.79834747314453	0.00191722682211548	-0.0286021586507559	0.000618529506027699	-0.0149658378213644
1433	82.9354553222656	-13.0681409835815	-7.6684775352478	-3.08191010844894e-05	-0.00717365415766835	0.0178262684494257	-0.0104203969240189
1434	82.9354553222656	-13.0681409835815	-7.6684775352478	-0.00587495695799589	0.00289124972186983	0.0382807515561581	-0.00522560812532902
1435	80.3380584716797	-12.0941181182861	-7.79834747314453	0.00321592413820326	0.00613799272105098	0.01847561635077	-0.00587495695799589
1436	82.2861099243164	-12.0941181182861	-7.6684775352478	-0.000680167751852423	0.0100340843200684	-0.00619963090866804	-0.00360223650932312
1437	80.9874114990234	-11.444769859314	-7.6684775352478	-0.00749832857400179	0.0113327819854021	-0.0247060675173998	-0.0110697457566857
1438	82.9354553222656	-12.0941181182861	-7.47367286682129	-0.00165419070981443	0.0210730116814375	-0.0263294391334057	-0.00425158534198999
1439	82.9354553222656	-12.7434673309326	-7.21393346786499	0.000618529506027699	0.0226963832974434	-0.0104203969240189	0.0200989879667759
1440	82.9354553222656	-13.0681409835815	-7.21393346786499	-0.00619963090866804	0.0162028968334198	-0.00100484199356288	-0.0113944197073579
1441	82.9354553222656	-12.7434673309326	-7.60354280471802	-0.00100484199356288	0.000618529506027699	0.00191722682211548	-0.0026282137259841
1442	82.9354553222656	-13.0681409835815	-7.60354280471802	-0.00555028254166245	-3.08191010844894e-05	-0.0026282137259841	-0.00230353930965066
1443	82.9354553222656	-12.7434673309326	-7.6684775352478	-0.00100484199356288	-0.0162645354866982	-0.0256800893694162	-0.0120437685400248
1444	80.9874114990234	-11.7694435119629	-7.73341274261475	0.00386527273803949	-0.0266541130840778	-0.00522560812532902	-0.00132951640989631
1445	83.5848083496094	-13.3928155899048	-7.4087381362915	0.000618529506027699	-0.0130177913233638	0.0213976856321096	-0.00652430532500148
1446	80.9874114990234	-11.7694435119629	-7.47367286682129	0.00191722682211548	-0.00490093370899558	0.025618452578783	-0.0104203969240189
1447	82.9354553222656	-12.4187927246094	-7.79834747314453	0.00418994715437293	-0.00717365415766835	0.0428261905908585	-0.0188619289547205
1448	80.9874114990234	-12.7434673309326	-7.6684775352478	0.0162028968334198	-0.00652430532500148	0.0162028968334198	-0.0139918150380254
1449	82.9354553222656	-14.042163848877	-7.34380340576172	0.0386054255068302	-0.00360223650932312	0.01847561635077	-0.0113944197073579
1450	82.9354553222656	-14.042163848877	-6.75938940048218	0.01100810803473	-0.00912170019000769	0.0116574559360743	-0.0133424662053585
1451	83.5848083496094	-14.042163848877	-7.53860807418823	-0.00165419070981443	-0.0260047651827335	0.00808603875339031	-0.0198359526693821
1452	82.2861099243164	-13.717490196228	-7.73341274261475	0.00321592413820326	-0.0221086721867323	-0.00165419070981443	-0.0230826959013939
1453	83.5848083496094	-14.3668384552002	-7.4087381362915	0.0022419011220336	-0.0224333461374044	-0.0237320438027382	-0.017887907102704
1454	82.2861099243164	-14.042163848877	-7.47367286682129	-0.00197886489331722	0.00386527273803949	-0.0532774068415165	-0.0120437685400248
1455	81.6367568969727	-13.0681409835815	-7.53860807418823	-0.00490093370899558	0.0103587592020631	-0.0497059896588326	-0.0130177913233638
1456	80.9874114990234	-12.0941181182861	-7.60354280471802	-0.00717365415766835	0.0191249661147594	-0.00360223650932312	-0.0175632312893867
1457	82.9354553222656	-14.042163848877	-6.95419406890869	0.00126787810586393	0.0123068047687411	0.0181509424000978	-0.0143164889886975
1458	80.9874114990234	-12.0941181182861	-7.53860807418823	0.00159255252219737	0.0210730116814375	0.0489950031042099	-0.0146411629393697
1459	81.6367568969727	-11.7694435119629	-7.60354280471802	0.00613799272105098	0.0223717093467712	0.0522417463362217	-0.00879702530801296
1460	80.3380584716797	-13.0681409835815	-7.4087381362915	0.00483929552137852	0.0275664981454611	0.0450989119708538	-0.00977104809135199
1461	81.6367568969727	-13.0681409835815	-7.21393346786499	0.00191722682211548	0.00906006153672934	0.0363327041268349	-0.00360223650932312
1462	80.3380584716797	-11.7694435119629	-7.60354280471802	0.0158782228827477	-0.00165419070981443	0.00678734155371785	-0.00717365415766835
1463	80.9874114990234	-11.444769859314	-7.34380340576172	-3.08191010844894e-05	-0.0243813935667276	-0.0117190945893526	-0.00360223650932312
1464	82.9354553222656	-12.7434673309326	-7.99315214157104	0.00613799272105098	-0.0175632312893867	-0.0286021586507559	-0.00944637414067984
1465	81.6367568969727	-13.3928155899048	-7.47367286682129	-0.00165419070981443	-0.0224333461374044	-0.03444629535079	-0.0126931173726916
1466	81.6367568969727	-11.7694435119629	-7.14899873733521	-0.00165419070981443	-0.0302255302667618	-0.0295761823654175	-0.0143164889886975
1467	82.2861099243164	-13.3928155899048	-7.34380340576172	0.00743668992072344	-0.0373683646321297	-0.0247060675173998	-0.0146411629393697
1468	80.3380584716797	-12.0941181182861	-7.4087381362915	-0.00165419070981443	-0.0195112787187099	-0.0591215454041958	-0.00814767740666866
1469	79.6887130737305	-11.7694435119629	-7.47367286682129	-0.00490093370899558	0.00906006153672934	-0.0458098985254765	-0.00132951640989631
1470	80.9874114990234	-13.0681409835815	-7.73341274261475	-0.00360223650932312	0.00581331877037883	0.00126787810586393	-0.0100957229733467
1471	79.6887130737305	-12.7434673309326	-7.79834747314453	0.0126314787194133	-0.0188619289547205	0.0548391379415989	-0.00944637414067984
1472	79.6887130737305	-13.3928155899048	-7.34380340576172	-0.0139918150380254	-0.021459324285388	0.0457482598721981	-0.0182125810533762
1473	78.3900146484375	-11.7694435119629	-7.27886867523193	-0.00749832857400179	-0.00944637414067984	0.0480209775269032	-0.00879702530801296
1474	78.3900146484375	-12.0941181182861	-7.21393346786499	-0.00782300252467394	-0.00295288790948689	0.025618452578783	-0.00619963090866804
1475	80.9874114990234	-13.0681409835815	-7.27886867523193	-0.0133424662053585	0.0126314787194133	0.0213976856321096	-0.00392691092565656
1476	81.6367568969727	-13.0681409835815	-7.53860807418823	-0.00749832857400179	0.0181509424000978	0.0162028968334198	-0.00587495695799589
1477	80.3380584716797	-12.0941181182861	-7.9282169342041	0.000293855206109583	0.0226963832974434	0.0269171483814716	-0.00132951640989631
1478	82.2861099243164	-13.3928155899048	-7.73341274261475	0.00256657530553639	0.0178262684494257	0.00159255252219737	0.00548864435404539
1479	81.6367568969727	-12.4187927246094	-7.60354280471802	0.00418994715437293	0.0334106348454952	-0.0555501282215118	0.00321592413820326
1480	79.6887130737305	-12.4187927246094	-7.47367286682129	-0.00392691092565656	0.0343846566975117	-0.0649656802415848	0.00483929552137852
1481	80.3380584716797	-12.4187927246094	-7.9282169342041	0.000293855206109583	0.0314625911414623	-0.0204853005707264	0.00418994715437293
1482	81.6367568969727	-12.4187927246094	-7.79834747314453	0.00321592413820326	0.0282158460468054	-0.0026282137259841	0.00354059832170606
1483	82.9354553222656	-13.0681409835815	-7.53860807418823	0.0022419011220336	0.0145795252174139	0.0194496400654316	0.00743668992072344
1484	82.9354553222656	-13.717490196228	-7.4087381362915	0.00776136433705688	0.00906006153672934	-0.0143164889886975	0.00646266713738441
1485	81.6367568969727	-12.0941181182861	-7.79834747314453	0.00289124972186983	0.00386527273803949	-0.0308748781681061	0.01100810803473
1486	80.9874114990234	-13.0681409835815	-7.34380340576172	-0.00879702530801296	0.00159255252219737	-0.0204853005707264	-0.000355493422830477
1487	82.2861099243164	-12.4187927246094	-7.73341274261475	0.013930176384747	-0.0221086721867323	-0.0149658378213644	-0.00100484199356288
1488	82.9354553222656	-13.0681409835815	-7.73341274261475	0.000618529506027699	-0.00230353930965066	0.00808603875339031	-0.0026282137259841
1489	84.2341537475586	-12.7434673309326	-7.73341274261475	-0.00132951640989631	-0.00717365415766835	0.0395794473588467	0.00906006153672934
1490	80.9874114990234	-12.0941181182861	-7.99315214157104	-0.0026282137259841	-3.08191010844894e-05	0.0295145437121391	-0.000680167751852423
1491	81.6367568969727	-12.4187927246094	-7.86328220367432	-0.00392691092565656	-0.0208099745213985	0.0239950809627771	0.0022419011220336
1492	81.6367568969727	-12.0941181182861	-7.86328220367432	0.00191722682211548	-0.023407369852066	0.0519170723855495	-0.00165419070981443
1493	80.9874114990234	-12.0941181182861	-8.12302207946777	-3.08191010844894e-05	-0.0227580219507217	0.0574365332722664	-0.000355493422830477
1494	81.6367568969727	-11.7694435119629	-8.18795680999756	0.00159255252219737	-0.0159398596733809	0.0545144639909267	0.00354059832170606
1495	82.9354553222656	-13.0681409835815	-7.60354280471802	-0.0026282137259841	-0.00327756232582033	0.0327612869441509	0.00548864435404539
1496	81.6367568969727	-12.4187927246094	-7.99315214157104	-0.00295288790948689	0.00191722682211548	-0.0302255302667618	0.00321592413820326
1497	82.9354553222656	-13.3928155899048	-7.21393346786499	0.0022419011220336	0.00841071270406246	-0.0743812397122383	0.0249691028147936
1498	80.9874114990234	-12.0941181182861	-7.53860807418823	-0.000680167751852423	0.00516396993771195	-0.0993811637163162	0.00841071270406246
1499	81.6367568969727	-12.0941181182861	-7.73341274261475	-0.0117190945893526	0.0106834331527352	-0.104251272976398	0.0191249661147594
1500	82.2861099243164	-11.7694435119629	-8.05808639526367	-0.0136671401560307	0.0106834331527352	-0.121134340763092	0.00354059832170606
1501	81.6367568969727	-12.0941181182861	-7.79834747314453	0.000293855206109583	0.0165275707840919	-0.0698357969522476	0.0191249661147594
1502	82.2861099243164	-12.7434673309326	-7.60354280471802	-0.00132951640989631	0.00321592413820326	-0.0136671401560307	0.0197743140161037
1503	82.2861099243164	-13.0681409835815	-7.08406400680542	0.00418994715437293	-0.00327756232582033	0.00970941036939621	0.0188002903014421
1504	82.9354553222656	-12.7434673309326	-7.21393346786499	0.00516396993771195	0.00354059832170606	0.0217223595827818	0.0155535480007529
1505	80.9874114990234	-12.7434673309326	-7.6684775352478	-0.00165419070981443	0.00678734155371785	0.0298392176628113	0.0165275707840919
1506	82.2861099243164	-12.7434673309326	-7.53860807418823	-0.00587495695799589	-0.00684897974133492	0.0441248863935471	0.0103587592020631
1507	82.9354553222656	-13.3928155899048	-7.53860807418823	0.00711201597005129	0.00711201597005129	0.0408781431615353	0.00126787810586393
1508	82.2861099243164	-12.4187927246094	-7.47367286682129	0.00938473641872406	0.0158782228827477	-0.0143164889886975	0.0113327819854021
1509	82.2861099243164	-13.3928155899048	-7.14899873733521	0.00451462110504508	0.0239950809627771	-0.0182125810533762	0.0168522447347641
1510	82.9354553222656	-14.042163848877	-7.34380340576172	-0.00749832857400179	0.0145795252174139	-0.00684897974133492	0.0132808275520802
1511	82.9354553222656	-12.7434673309326	-7.60354280471802	0.00613799272105098	0.0158782228827477	-0.03444629535079	0.000293855206109583
1512	82.2861099243164	-13.3928155899048	-7.73341274261475	0.00483929552137852	0.00613799272105098	-0.0276281367987394	0.0022419011220336
1513	82.9354553222656	-14.3668384552002	-7.47367286682129	-0.00490093370899558	-0.00100484199356288	0.00970941036939621	0.00256657530553639
1514	82.9354553222656	-13.717490196228	-7.14899873733521	0.00548864435404539	0.00678734155371785	0.0178262684494257	0.0116574559360743
1515	81.6367568969727	-13.0681409835815	-7.4087381362915	-0.00327756232582033	0.00873538758605719	0.0288651939481497	0.00743668992072344
1516	80.9874114990234	-13.0681409835815	-7.4087381362915	-0.00392691092565656	-0.000680167751852423	0.0386054255068302	-0.00587495695799589
1517	83.5848083496094	-13.3928155899048	-7.79834747314453	0.00354059832170606	-0.00197886489331722	0.0278911720961332	0.0226963832974434
1518	82.9354553222656	-13.717490196228	-7.60354280471802	-0.00587495695799589	-0.00555028254166245	-0.0113944197073579	0.0178262684494257
1519	82.2861099243164	-12.4187927246094	-7.6684775352478	-0.00197886489331722	0.00386527273803949	0.000943203864153475	0.0191249661147594
1520	80.3380584716797	-11.7694435119629	-7.53860807418823	-0.00684897974133492	-0.00684897974133492	0.0561378374695778	0.00711201597005129
1521	82.2861099243164	-11.7694435119629	-7.27886867523193	-3.08191010844894e-05	-0.000680167751852423	0.0369820520281792	0.000618529506027699
1522	80.9874114990234	-11.1200952529907	-7.99315214157104	0.00191722682211548	-3.08191010844894e-05	0.00776136433705688	-0.00749832857400179
1523	83.5848083496094	-12.7434673309326	-7.53860807418823	0.00808603875339031	-0.00230353930965066	0.0194496400654316	0.0158782228827477
1524	81.6367568969727	-12.4187927246094	-7.34380340576172	0.00191722682211548	0.00191722682211548	0.0178262684494257	0.0197743140161037
1525	80.9874114990234	-12.0941181182861	-7.53860807418823	-0.00392691092565656	-0.021459324285388	0.00451462110504508	0.0106834331527352
1526	82.9354553222656	-11.444769859314	-7.53860807418823	0.00678734155371785	-0.00782300252467394	-0.0487319678068161	0.0149041991680861
1527	82.2861099243164	-12.7434673309326	-7.08406400680542	-0.000680167751852423	-0.00425158534198999	-0.0691864490509033	-0.00425158534198999
1528	80.9874114990234	-11.444769859314	-7.60354280471802	0.0022419011220336	-0.00165419070981443	-0.038017712533474	-0.00132951640989631
1529	81.6367568969727	-12.7434673309326	-7.27886867523193	-0.00165419070981443	-0.00165419070981443	-0.0367190167307854	0.00581331877037883
1530	80.9874114990234	-12.4187927246094	-7.53860807418823	-0.00879702530801296	0.0022419011220336	-0.0474332682788372	-0.00230353930965066
1531	79.6887130737305	-12.0941181182861	-7.53860807418823	-0.00977104809135199	-0.0139918150380254	-0.0311995539814234	-0.00587495695799589
1532	78.3900146484375	-11.7694435119629	-7.53860807418823	-0.00522560812532902	-0.0198359526693821	0.00418994715437293	-0.00847235135734081
1533	79.6887130737305	-11.7694435119629	-7.21393346786499	-0.00912170019000769	-0.0211346503347158	0.0136055024340749	-0.00165419070981443
1534	80.9874114990234	-12.7434673309326	-7.34380340576172	-0.00360223650932312	-0.0123684434220195	0.0265924744307995	0.00451462110504508
1535	79.6887130737305	-12.7434673309326	-7.47367286682129	-0.0126931173726916	-0.00619963090866804	0.0304885655641556	0.00613799272105098
1536	79.0393676757813	-12.0941181182861	-7.73341274261475	-0.00457625929266214	-0.00360223650932312	0.0188002903014421	0.00483929552137852
1537	78.3900146484375	-11.444769859314	-7.86328220367432	-0.00652430532500148	0.00321592413820326	0.0175015944987535	0.00191722682211548
1538	80.3380584716797	-13.3928155899048	-7.21393346786499	-3.08191010844894e-05	0.00548864435404539	-0.023407369852066	0.00191722682211548
1539	82.9354553222656	-12.4187927246094	-7.01912927627563	0.00386527273803949	0.0145795252174139	-0.0584721975028515	0.0249691028147936
1540	83.5848083496094	-13.3928155899048	-7.6684775352478	0.0106834331527352	0.0197743140161037	-0.095809742808342	0.00776136433705688
1541	82.2861099243164	-12.4187927246094	-7.53860807418823	0.00386527273803949	0.0213976856321096	-0.0555501282215118	0.00159255252219737
1542	82.2861099243164	-11.7694435119629	-7.60354280471802	0.00354059832170606	0.0217223595827818	-0.00555028254166245	0.00776136433705688
1543	82.9354553222656	-11.444769859314	-7.6684775352478	0.00938473641872406	0.0314625911414623	0.011982130818069	-0.0188619289547205
1544	84.2341537475586	-13.0681409835815	-7.21393346786499	-0.00327756232582033	0.0265924744307995	0.0213976856321096	0.0103587592020631
1545	80.9874114990234	-11.444769859314	-7.47367286682129	-0.00879702530801296	0.0106834331527352	0.041852168738842	-0.0026282137259841
1546	82.2861099243164	-12.4187927246094	-7.99315214157104	-0.00360223650932312	0.00354059832170606	0.0532157681882381	-0.00295288790948689
1547	80.9874114990234	-12.0941181182861	-7.86328220367432	-0.00392691092565656	0.00289124972186983	0.025618452578783	-0.00944637414067984
1548	82.9354553222656	-13.3928155899048	-7.79834747314453	-0.00717365415766835	0.00646266713738441	-0.0139918150380254	0.000943203864153475
1549	81.6367568969727	-11.7694435119629	-8.12302207946777	-0.0123684434220195	0.00289124972186983	-0.0217839982360601	-0.00360223650932312
1550	80.3380584716797	-12.4187927246094	-7.53860807418823	-0.0117190945893526	0.00808603875339031	-0.0247060675173998	0.00159255252219737
1551	82.2861099243164	-12.0941181182861	-7.47367286682129	-0.00749832857400179	-0.000680167751852423	-0.0113944197073579	-0.0113944197073579
1552	80.9874114990234	-12.0941181182861	-7.9282169342041	-0.00100484199356288	-0.00100484199356288	-0.00814767740666866	-0.00457625929266214
1553	81.6367568969727	-12.4187927246094	-7.99315214157104	-0.00327756232582033	-0.00879702530801296	0.00873538758605719	-0.00555028254166245
1554	82.9354553222656	-12.7434673309326	-7.73341274261475	-0.00132951640989631	-0.0159398596733809	0.0282158460468054	-0.00392691092565656
1555	81.6367568969727	-13.0681409835815	-7.60354280471802	-0.00555028254166245	-0.0302255302667618	0.0571118593215942	-0.00392691092565656
1556	82.2861099243164	-12.7434673309326	-7.34380340576172	0.00256657530553639	-0.0195112787187099	0.0360080301761627	-0.0026282137259841
1557	82.2861099243164	-12.0941181182861	-6.95419406890869	0.00548864435404539	-0.0240567177534103	0.0376313999295235	0.00613799272105098
1558	83.5848083496094	-13.0681409835815	-7.14899873733521	0.00776136433705688	-0.0152905117720366	0.0428261905908585	0.000293855206109583
1559	82.2861099243164	-13.0681409835815	-7.60354280471802	0.00418994715437293	-0.0143164889886975	0.0499690249562263	0.00581331877037883
1560	80.9874114990234	-11.444769859314	-7.73341274261475	-0.00165419070981443	-0.0133424662053585	0.0165275707840919	0.00321592413820326
1561	82.2861099243164	-12.4187927246094	-7.6684775352478	0.00126787810586393	-0.0175632312893867	0.0152288740500808	0.000618529506027699
1562	82.9354553222656	-12.4187927246094	-7.73341274261475	-0.00100484199356288	-0.0123684434220195	0.00321592413820326	-0.000355493422830477
1563	82.9354553222656	-12.7434673309326	-7.14899873733521	0.000618529506027699	0.00289124972186983	-0.0760046094655991	0.00386527273803949
1564	80.9874114990234	-12.7434673309326	-7.4087381362915	-0.00327756232582033	0.00321592413820326	-0.0876928865909576	-0.000680167751852423
1565	80.9874114990234	-12.4187927246094	-7.73341274261475	-0.00392691092565656	0.00970941036939621	-0.0516540370881557	-3.08191010844894e-05
1566	82.9354553222656	-13.3928155899048	-7.47367286682129	-0.00619963090866804	0.0171769186854362	-0.0451605506241322	-0.000355493422830477
1567	80.9874114990234	-12.0941181182861	-7.47367286682129	0.00516396993771195	0.01100810803473	-0.0026282137259841	-0.0120437685400248
1568	83.5848083496094	-13.717490196228	-7.47367286682129	-0.00165419070981443	0.0191249661147594	0.01100810803473	-0.0120437685400248
1569	82.2861099243164	-13.717490196228	-7.08406400680542	-0.00100484199356288	0.00581331877037883	0.036657378077507	0.000618529506027699
1570	82.2861099243164	-13.0681409835815	-7.99315214157104	-0.0026282137259841	-0.00490093370899558	0.0178262684494257	-0.000355493422830477
1571	81.6367568969727	-12.7434673309326	-7.99315214157104	-0.000680167751852423	-0.0149658378213644	0.0116574559360743	-0.0104203969240189
1572	81.6367568969727	-13.0681409835815	-7.60354280471802	0.00386527273803949	-0.0185372550040483	-0.0292515084147453	-0.00619963090866804
1573	82.9354553222656	-13.717490196228	-7.79834747314453	0.00386527273803949	-0.00457625929266214	-0.048407293856144	-0.00814767740666866
1574	83.5848083496094	-14.3668384552002	-7.47367286682129	0.00126787810586393	0.00613799272105098	-0.0415891297161579	-0.00295288790948689
1575	81.6367568969727	-12.7434673309326	-7.53860807418823	-0.00165419070981443	0.0223717093467712	-0.0253554154187441	-0.000680167751852423
1576	82.2861099243164	-13.0681409835815	-7.73341274261475	-0.00230353930965066	0.0168522447347641	-0.03444629535079	-0.00684897974133492
1577	82.9354553222656	-12.4187927246094	-7.79834747314453	0.00906006153672934	0.0149041991680861	-0.0626929625868797	0.00159255252219737
1578	80.9874114990234	-12.4187927246094	-7.9282169342041	0.00776136433705688	0.0220470335334539	-0.101978555321693	-0.00197886489331722
1579	82.2861099243164	-12.7434673309326	-7.60354280471802	-3.08191010844894e-05	0.0142548503354192	-0.0565241500735283	0.000293855206109583
1580	82.9354553222656	-13.0681409835815	-7.34380340576172	0.000293855206109583	0.0126314787194133	-0.00749832857400179	0.00711201597005129
1581	82.9354553222656	-12.7434673309326	-7.34380340576172	-0.00360223650932312	0.00613799272105098	0.0149041991680861	-0.00619963090866804
1582	82.2861099243164	-12.4187927246094	-7.6684775352478	0.00516396993771195	-0.00327756232582033	0.0616573020815849	-0.00197886489331722
1583	81.6367568969727	-10.7954206466675	-7.53860807418823	-0.00197886489331722	-0.0230826959013939	0.101267568767071	-0.00425158534198999
1584	80.3380584716797	-11.7694435119629	-7.60354280471802	0.000943203864153475	-0.0260047651827335	0.113605186343193	0.00418994715437293
1585	82.9354553222656	-11.7694435119629	-7.4087381362915	0.00418994715437293	-0.0149658378213644	0.10711170732975	-0.00684897974133492
1586	80.3380584716797	-11.7694435119629	-7.47367286682129	0.00418994715437293	-0.0247060675173998	0.103540286421776	-0.00944637414067984
1587	82.9354553222656	-12.4187927246094	-7.34380340576172	-0.00100484199356288	-0.0224333461374044	0.0967221260070801	-0.0113944197073579
1588	79.0393676757813	-11.444769859314	-7.14899873733521	-0.000680167751852423	-0.0110697457566857	0.0762676447629929	-0.0143164889886975
1589	80.3380584716797	-12.0941181182861	-7.47367286682129	-0.00425158534198999	-0.0211346503347158	0.0340599827468395	-0.00522560812532902
1590	80.3380584716797	-12.0941181182861	-7.53860807418823	-0.000680167751852423	-0.0169138833880424	-0.0402904339134693	-0.00782300252467394
1591	80.9874114990234	-12.7434673309326	-7.4087381362915	-0.00977104809135199	-0.0260047651827335	-0.106199324131012	-0.0139918150380254
1592	80.3380584716797	-12.0941181182861	-7.21393346786499	-0.00522560812532902	-0.0188619289547205	-0.0591215454041958	-0.00977104809135199
1593	80.9874114990234	-12.4187927246094	-7.4087381362915	-0.00230353930965066	-0.00782300252467394	-0.0292515084147453	-0.00977104809135199
1594	78.3900146484375	-11.1200952529907	-7.53860807418823	-0.0110697457566857	0.0207483377307653	-0.0117190945893526	-0.00977104809135199
1595	79.0393676757813	-11.1200952529907	-7.6684775352478	-0.00230353930965066	0.0272418223321438	-0.0415891297161579	-0.00425158534198999
1596	79.6887130737305	-10.7954206466675	-7.6684775352478	-0.0117190945893526	0.0288651939481497	-0.125679776072502	-0.00977104809135199
1597	80.3380584716797	-12.0941181182861	-7.4087381362915	-0.0026282137259841	0.0379560738801956	-0.117562919855118	0.00191722682211548
1598	79.6887130737305	-11.444769859314	-7.4087381362915	-0.00457625929266214	0.0545144639909267	-0.0487319678068161	0.000293855206109583
1599	79.6887130737305	-11.7694435119629	-7.14899873733521	0.00321592413820326	0.0395794473588467	-0.0162645354866982	0.00646266713738441
1600	80.3380584716797	-11.1200952529907	-7.99315214157104	-0.00230353930965066	0.0327612869441509	0.0022419011220336	-0.00132951640989631
1601	80.3380584716797	-11.444769859314	-7.86328220367432	0.00418994715437293	0.031137915328145	0.00548864435404539	0.00354059832170606
1602	81.6367568969727	-11.1200952529907	-7.9282169342041	0.00451462110504508	0.0213976856321096	0.01847561635077	0.00126787810586393
1603	80.9874114990234	-11.444769859314	-7.86328220367432	0.00808603875339031	0.000943203864153475	0.0252937767654657	0.00743668992072344
1604	82.9354553222656	-12.4187927246094	-7.34380340576172	0.0022419011220336	-0.00879702530801296	0.0233457311987877	0.00354059832170606
1605	80.9874114990234	-11.1200952529907	-7.34380340576172	-0.00230353930965066	0.00581331877037883	0.0106834331527352	0.000943203864153475
1606	83.5848083496094	-10.7954206466675	-8.05808639526367	-0.00132951640989631	-0.021459324285388	0.0168522447347641	-0.00814767740666866
1607	82.9354553222656	-12.0941181182861	-7.79834747314453	-0.00522560812532902	-0.0191866029053926	0.0246444288641214	-0.00425158534198999
1608	83.5848083496094	-11.1200952529907	-7.99315214157104	-0.00295288790948689	-0.0152905117720366	0.0123068047687411	-0.00847235135734081
1609	80.9874114990234	-10.7954206466675	-7.9282169342041	-0.00457625929266214	0.000293855206109583	-0.00132951640989631	0.00159255252219737
1610	80.9874114990234	-12.4187927246094	-7.4087381362915	-0.0110697457566857	-0.00295288790948689	-0.0529527328908443	-0.0026282137259841
1611	82.9354553222656	-11.7694435119629	-7.73341274261475	-0.00652430532500148	-0.00165419070981443	-0.0604202412068844	-0.0104203969240189
1612	82.9354553222656	-12.0941181182861	-7.79834747314453	0.00386527273803949	0.00354059832170606	-0.0837967917323112	-0.0136671401560307
1613	80.9874114990234	-11.444769859314	-7.9282169342041	0.00678734155371785	0.000293855206109583	-0.0513293594121933	-0.0126931173726916
1614	81.6367568969727	-11.1200952529907	-7.79834747314453	-0.00295288790948689	0.00516396993771195	0.000943203864153475	-0.0026282137259841
1615	82.9354553222656	-11.7694435119629	-7.53860807418823	-0.00425158534198999	0.0022419011220336	0.0330859608948231	-0.00457625929266214
1616	82.9354553222656	-11.7694435119629	-7.21393346786499	-0.00327756232582033	-0.000355493422830477	0.0447742342948914	-0.00587495695799589
1617	81.6367568969727	-10.4707469940186	-7.53860807418823	0.0022419011220336	0.00646266713738441	0.0434755384922028	-0.00457625929266214
1618	82.2861099243164	-11.7694435119629	-7.4087381362915	0.00126787810586393	0.00516396993771195	0.0350340083241463	-0.00295288790948689
1619	83.5848083496094	-10.7954206466675	-7.86328220367432	-0.00457625929266214	0.0145795252174139	0.0217223595827818	0.00321592413820326
1620	80.9874114990234	-10.4707469940186	-7.60354280471802	-0.00652430532500148	0.0269171483814716	0.0158782228827477	0.00451462110504508
1621	81.6367568969727	-10.4707469940186	-7.01912927627563	-0.00977104809135199	0.01847561635077	0.0188002903014421	0.00126787810586393
1622	80.3380584716797	-10.7954206466675	-7.34380340576172	-0.000355493422830477	0.0145795252174139	0.00581331877037883	0.000618529506027699
1623	82.9354553222656	-12.0941181182861	-7.34380340576172	-0.00425158534198999	0.0116574559360743	-0.00652430532500148	0.00548864435404539
1624	82.2861099243164	-12.0941181182861	-7.08406400680542	-3.08191010844894e-05	-0.00879702530801296	0.0142548503354192	0.0168522447347641
1625	82.2861099243164	-11.1200952529907	-7.21393346786499	0.00321592413820326	-0.0201606266200542	0.0532157681882381	0.0100340843200684
1626	82.9354553222656	-12.0941181182861	-6.69445466995239	0.00548864435404539	-0.0240567177534103	0.0249691028147936	0.00743668992072344
1627	81.6367568969727	-11.1200952529907	-7.4087381362915	0.00970941036939621	-0.00847235135734081	0.0249691028147936	-0.0026282137259841
1628	83.5848083496094	-12.4187927246094	-7.14899873733521	0.00841071270406246	-0.00587495695799589	0.0181509424000978	-0.00295288790948689
1629	82.9354553222656	-11.7694435119629	-7.53860807418823	0.00159255252219737	0.00418994715437293	-0.0383423902094364	0.00126787810586393
1630	81.6367568969727	-11.1200952529907	-7.79834747314453	-0.00100484199356288	-0.0221086721867323	-0.0555501282215118	0.0022419011220336
1631	81.6367568969727	-12.4187927246094	-7.73341274261475	0.00126787810586393	-0.0422384813427925	-0.0464592464268208	-0.00879702530801296
1632	80.9874114990234	-11.7694435119629	-7.86328220367432	-3.08191010844894e-05	-0.0311995539814234	-0.0162645354866982	-0.0107450718060136
1633	81.6367568969727	-12.4187927246094	-7.73341274261475	0.00483929552137852	-0.0331475995481014	-0.0149658378213644	-0.00847235135734081
1634	81.6367568969727	-12.4187927246094	-7.34380340576172	-0.0026282137259841	-0.0243813935667276	-0.0253554154187441	-0.00132951640989631
1635	80.9874114990234	-12.7434673309326	-7.60354280471802	-0.000680167751852423	-0.00652430532500148	-0.043212503194809	0.00711201597005129
1636	81.6367568969727	-11.7694435119629	-7.79834747314453	0.000293855206109583	0.0145795252174139	-0.028926832601428	-0.00100484199356288
1637	79.6887130737305	-11.444769859314	-7.86328220367432	0.00386527273803949	0.0136055024340749	-0.0273034609854221	0.00159255252219737
1638	81.6367568969727	-11.444769859314	-7.6684775352478	0.00386527273803949	0.0158782228827477	-0.0224333461374044	0.000943203864153475
1639	82.9354553222656	-12.0941181182861	-7.27886867523193	-0.000680167751852423	0.0136055024340749	-0.0126931173726916	0.00646266713738441
1640	82.9354553222656	-12.0941181182861	-7.47367286682129	-0.000355493422830477	0.020423661917448	-0.0188619289547205	0.00613799272105098
1641	82.9354553222656	-12.0941181182861	-7.60354280471802	-0.00295288790948689	0.0259431265294552	-0.0104203969240189	0.00418994715437293
1642	82.9354553222656	-12.0941181182861	-7.6684775352478	0.000618529506027699	0.0106834331527352	0.00289124972186983	0.0162028968334198
1643	82.2861099243164	-11.7694435119629	-7.47367286682129	0.0022419011220336	0.00906006153672934	0.0171769186854362	0.0132808275520802
1644	81.6367568969727	-10.4707469940186	-7.6684775352478	-0.00230353930965066	0.01100810803473	0.00841071270406246	0.0145795252174139
1645	82.9354553222656	-11.444769859314	-7.27886867523193	0.00354059832170606	-0.00457625929266214	0.00321592413820326	0.00711201597005129
1646	80.9874114990234	-10.7954206466675	-7.21393346786499	0.00191722682211548	-0.00847235135734081	0.00354059832170606	0.00808603875339031
1647	81.6367568969727	-10.4707469940186	-7.73341274261475	0.00743668992072344	-0.0204853005707264	0.00321592413820326	0.00126787810586393
1648	81.6367568969727	-10.7954206466675	-7.6684775352478	0.00321592413820326	-0.00977104809135199	0.00256657530553639	0.00354059832170606
1649	81.6367568969727	-11.444769859314	-6.95419406890869	-0.000680167751852423	-0.0156151866540313	0.0152288740500808	0.00159255252219737
1650	82.9354553222656	-12.0941181182861	-6.88925933837891	-0.00392691092565656	-0.0185372550040483	0.00126787810586393	0.0022419011220336
1651	80.9874114990234	-11.1200952529907	-7.47367286682129	0.0866572186350822	-0.0201606266200542	-0.00782300252467394	-0.00490093370899558
1652	80.9874114990234	-12.0941181182861	-7.08406400680542	-0.00749832857400179	-0.00652430532500148	0.00386527273803949	-0.00555028254166245
1653	80.3380584716797	-11.7694435119629	-7.47367286682129	0.00256657530553639	0.0022419011220336	0.0194496400654316	-0.00327756232582033
1654	78.3900146484375	-11.1200952529907	-7.34380340576172	-0.00132951640989631	0.0181509424000978	0.0197743140161037	0.00743668992072344
1655	77.7406692504883	-10.4707469940186	-7.60354280471802	-0.0100957229733467	0.0217223595827818	0.01847561635077	0.000943203864153475
1656	77.7406692504883	-10.4707469940186	-7.6684775352478	-0.0136671401560307	0.0233457311987877	0.0136055024340749	0.00548864435404539
1657	80.3380584716797	-11.7694435119629	-7.21393346786499	-0.00555028254166245	0.0233457311987877	-0.00165419070981443	0.00483929552137852
1658	77.0913162231445	-10.4707469940186	-7.47367286682129	-0.00782300252467394	0.0246444288641214	0.0132808275520802	0.00711201597005129
1659	79.6887130737305	-10.4707469940186	-7.6684775352478	-0.00522560812532902	0.0194496400654316	0.011982130818069	0.0181509424000978
1660	77.7406692504883	-10.7954206466675	-7.53860807418823	0.00646266713738441	0.0220470335334539	0.00711201597005129	0.00743668992072344
1661	78.3900146484375	-11.7694435119629	-7.47367286682129	-0.0123684434220195	0.0220470335334539	-0.00230353930965066	0.0126314787194133
1662	78.3900146484375	-10.4707469940186	-7.60354280471802	-0.00619963090866804	0.01847561635077	0.000943203864153475	0.00970941036939621
1663	79.6887130737305	-10.4707469940186	-7.47367286682129	-0.00327756232582033	0.0239950809627771	0.031137915328145	0.00613799272105098
1664	80.3380584716797	-11.7694435119629	-7.34380340576172	-0.00782300252467394	0.0272418223321438	0.0210730116814375	0.0188002903014421
1665	80.3380584716797	-11.444769859314	-7.4087381362915	-0.00944637414067984	0.0132808275520802	0.0350340083241463	0.0126314787194133
1666	81.6367568969727	-10.4707469940186	-7.34380340576172	-0.00522560812532902	0.00321592413820326	0.0363327041268349	-0.00132951640989631
1667	82.2861099243164	-11.7694435119629	-6.82432460784912	0.00126787810586393	-0.00100484199356288	0.0295145437121391	0.00126787810586393
1668	80.3380584716797	-10.4707469940186	-7.73341274261475	0.000943203864153475	0.00451462110504508	-0.0175632312893867	0.000293855206109583
1669	80.9874114990234	-10.4707469940186	-7.6684775352478	-0.000680167751852423	-0.00392691092565656	-0.0747059136629105	0.00418994715437293
1670	81.6367568969727	-11.7694435119629	-7.34380340576172	-0.00555028254166245	-0.0282774847000837	-0.0467839203774929	0.00516396993771195
1671	81.6367568969727	-12.4187927246094	-7.4087381362915	0.00126787810586393	-0.0393164120614529	-0.0185372550040483	-0.00912170019000769
1672	82.2861099243164	-12.4187927246094	-7.47367286682129	0.01100810803473	-0.0299008563160896	-0.0367190167307854	-0.00327756232582033
1673	81.6367568969727	-11.1200952529907	-7.73341274261475	0.000943203864153475	-0.00782300252467394	-0.0516540370881557	-0.0110697457566857
1674	80.9874114990234	-11.1200952529907	-7.60354280471802	0.00289124972186983	0.013930176384747	-0.0587968714535236	0.00386527273803949
1675	82.9354553222656	-12.4187927246094	-7.21393346786499	0.00321592413820326	0.013930176384747	-0.0461345724761486	0.00289124972186983
1676	82.9354553222656	-12.0941181182861	-7.4087381362915	0.012956153601408	0.00418994715437293	-0.00425158534198999	-0.00490093370899558
1677	81.6367568969727	-11.1200952529907	-7.73341274261475	0.00646266713738441	-0.0100957229733467	0.0126314787194133	0.00548864435404539
1678	83.5848083496094	-12.4187927246094	-7.73341274261475	0.0142548503354192	-0.0107450718060136	0.00808603875339031	0.00646266713738441
1679	82.9354553222656	-11.1200952529907	-7.86328220367432	-0.000355493422830477	-0.00652430532500148	0.0103587592020631	0.00743668992072344
1680	82.2861099243164	-11.444769859314	-7.79834747314453	-0.00165419070981443	0.00289124972186983	0.00938473641872406	0.0106834331527352
1681	81.6367568969727	-10.7954206466675	-7.6684775352478	-0.0117190945893526	-0.00619963090866804	0.0288651939481497	0.0171769186854362
1682	81.6367568969727	-11.444769859314	-7.53860807418823	-0.00100484199356288	0.000943203864153475	0.0194496400654316	0.00743668992072344
1683	82.2861099243164	-11.7694435119629	-7.79834747314453	-0.00165419070981443	0.00613799272105098	0.0340599827468395	-0.00295288790948689
1684	82.2861099243164	-13.0681409835815	-7.6684775352478	-0.00425158534198999	0.0249691028147936	0.0178262684494257	0.01100810803473
1685	81.6367568969727	-11.1200952529907	-7.9282169342041	-0.00782300252467394	0.0155535480007529	0.0522417463362217	0.00256657530553639
1686	83.5848083496094	-12.7434673309326	-7.34380340576172	-0.00977104809135199	0.0175015944987535	0.0574365332722664	-0.000355493422830477
1687	81.6367568969727	-11.444769859314	-7.6684775352478	-0.00132951640989631	0.00906006153672934	0.049319677054882	-0.0107450718060136
1688	82.2861099243164	-12.4187927246094	-7.21393346786499	-0.00197886489331722	0.00938473641872406	0.0564625114202499	-0.00652430532500148
1689	83.5848083496094	-12.0941181182861	-7.79834747314453	0.000293855206109583	0.00354059832170606	0.0626313239336014	-0.00132951640989631
1690	80.3380584716797	-11.444769859314	-7.73341274261475	0.000618529506027699	-0.0217839982360601	0.0447742342948914	0.00126787810586393
1691	81.6367568969727	-11.7694435119629	-7.53860807418823	-0.00197886489331722	-0.0198359526693821	0.060358602553606	-0.00717365415766835
1692	80.9874114990234	-11.444769859314	-7.53860807418823	0.00613799272105098	-0.0331475995481014	0.0301638916134834	-0.00944637414067984
1693	81.6367568969727	-11.444769859314	-7.47367286682129	0.00841071270406246	-0.0243813935667276	-0.0286021586507559	-0.00457625929266214
1694	82.9354553222656	-12.4187927246094	-7.34380340576172	-0.00100484199356288	-0.0107450718060136	-0.0675630792975426	-0.00230353930965066
1695	82.2861099243164	-11.1200952529907	-7.6684775352478	0.0149041991680861	-0.0130177913233638	-0.0734072178602219	0.000618529506027699
1696	80.3380584716797	-11.7694435119629	-7.53860807418823	-0.00522560812532902	-0.017887907102704	-0.0591215454041958	0.000618529506027699
1697	81.6367568969727	-12.4187927246094	-7.53860807418823	0.00808603875339031	-0.0165892094373703	-0.0282774847000837	0.00516396993771195
1698	80.3380584716797	-11.444769859314	-7.21393346786499	-0.00587495695799589	-0.00165419070981443	0.0168522447347641	-0.000680167751852423
1699	82.2861099243164	-13.717490196228	-7.01912927627563	0.0022419011220336	-0.00814767740666866	0.0408781431615353	0.00613799272105098
1700	81.6367568969727	-12.7434673309326	-7.4087381362915	-0.00327756232582033	0.00354059832170606	0.0337353087961674	-0.00425158534198999
1701	82.2861099243164	-14.042163848877	-6.95419406890869	-0.00360223650932312	0.00613799272105098	0.0230210572481155	0.00321592413820326
1702	82.9354553222656	-13.717490196228	-7.27886867523193	0.00126787810586393	0.00451462110504508	0.0191249661147594	-0.0100957229733467
1703	80.9874114990234	-13.717490196228	-7.21393346786499	0.00289124972186983	0.00516396993771195	0.0389300994575024	0.00191722682211548
1704	80.9874114990234	-12.7434673309326	-7.60354280471802	0.00646266713738441	0.0158782228827477	0.00256657530553639	0.00451462110504508
1705	82.2861099243164	-13.0681409835815	-7.21393346786499	-0.00197886489331722	0.00938473641872406	-0.0613942667841911	0.00256657530553639
1706	80.3380584716797	-13.0681409835815	-7.47367286682129	0.000293855206109583	0.0116574559360743	-0.111394107341766	-0.00587495695799589
1707	80.9874114990234	-12.7434673309326	-7.60354280471802	0.00191722682211548	0.0175015944987535	-0.148406982421875	-0.00392691092565656
1708	80.3380584716797	-12.0941181182861	-7.6684775352478	0.00354059832170606	0.0230210572481155	-0.134445980191231	-0.0107450718060136
1709	82.9354553222656	-13.3928155899048	-7.4087381362915	-0.00132951640989631	0.0252937767654657	-0.0883422344923019	0.00451462110504508
1710	82.9354553222656	-12.4187927246094	-7.34380340576172	-0.00100484199356288	0.00581331877037883	-0.0734072178602219	-0.00555028254166245
1711	81.6367568969727	-12.7434673309326	-7.27886867523193	0.000293855206109583	-0.0243813935667276	-0.00879702530801296	-0.00360223650932312
1712	82.2861099243164	-12.0941181182861	-7.53860807418823	-0.00749832857400179	-0.0156151866540313	-0.0243813935667276	-0.00555028254166245
1713	82.2861099243164	-12.0941181182861	-7.53860807418823	-0.00522560812532902	-0.00522560812532902	-0.00360223650932312	-0.00522560812532902
1714	81.6367568969727	-12.4187927246094	-7.47367286682129	-0.0117190945893526	0.00906006153672934	-0.00392691092565656	-3.08191010844894e-05
1715	79.6887130737305	-10.7954206466675	-7.73341274261475	-0.0026282137259841	-0.017887907102704	0.0145795252174139	-3.08191010844894e-05
1716	80.9874114990234	-11.7694435119629	-7.60354280471802	-0.00619963090866804	-0.000680167751852423	-0.000680167751852423	0.00159255252219737
1717	82.2861099243164	-11.7694435119629	-7.08406400680542	-0.00522560812532902	-0.00782300252467394	-0.0172385573387146	-0.000355493422830477
1718	79.6887130737305	-11.1200952529907	-7.47367286682129	0.000293855206109583	-0.00457625929266214	-0.00197886489331722	0.00841071270406246
1719	79.6887130737305	-11.1200952529907	-7.79834747314453	-0.00360223650932312	0.00386527273803949	0.0149041991680861	0.00289124972186983
1720	79.0393676757813	-11.444769859314	-7.34380340576172	-0.0143164889886975	0.0171769186854362	0.0249691028147936	0.00126787810586393
1721	80.3380584716797	-12.7434673309326	-6.82432460784912	-0.00522560812532902	0.0178262684494257	0.0200989879667759	0.00289124972186983
1722	78.3900146484375	-11.1200952529907	-7.47367286682129	0.000618529506027699	0.0265924744307995	0.0239950809627771	-0.000680167751852423
1723	78.3900146484375	-11.444769859314	-7.27886867523193	-0.00717365415766835	0.0213976856321096	0.0298392176628113	0.0116574559360743
1724	80.3380584716797	-12.7434673309326	-7.6684775352478	0.00321592413820326	0.0230210572481155	0.00418994715437293	0.00808603875339031
1725	79.6887130737305	-12.0941181182861	-7.6684775352478	-0.000680167751852423	0.0142548503354192	-0.0156151866540313	0.00711201597005129
1726	80.3380584716797	-12.7434673309326	-7.53860807418823	-0.00814767740666866	0.0103587592020631	0.00646266713738441	0.00159255252219737
1727	80.9874114990234	-12.4187927246094	-7.34380340576172	-0.00197886489331722	-0.0149658378213644	-0.00782300252467394	-0.00100484199356288
1728	80.3380584716797	-11.7694435119629	-7.4087381362915	-0.00392691092565656	-0.0247060675173998	0.00191722682211548	-0.00717365415766835
1729	79.6887130737305	-12.4187927246094	-7.34380340576172	-0.00327756232582033	-0.0276281367987394	0.0239950809627771	0.00386527273803949
1730	80.9874114990234	-12.4187927246094	-7.47367286682129	-0.0026282137259841	-0.0386670641601086	0.0213976856321096	0.00321592413820326
1731	82.2861099243164	-13.0681409835815	-7.53860807418823	-0.00522560812532902	-0.0458098985254765	0.0428261905908585	-0.00814767740666866
1732	82.2861099243164	-12.0941181182861	-7.53860807418823	0.00289124972186983	-0.032173577696085	0.0450989119708538	-0.00652430532500148
1733	82.2861099243164	-13.0681409835815	-7.47367286682129	0.00483929552137852	-0.032173577696085	0.0574365332722664	-0.00717365415766835
1734	80.3380584716797	-11.444769859314	-7.47367286682129	-0.00425158534198999	-0.0169138833880424	0.0382807515561581	0.00289124972186983
1735	80.9874114990234	-12.0941181182861	-7.21393346786499	-0.0120437685400248	-3.08191010844894e-05	0.00483929552137852	0.00321592413820326
1736	82.2861099243164	-12.7434673309326	-7.53860807418823	0.00289124972186983	0.0116574559360743	-0.0665890574455261	-0.0107450718060136
1737	82.2861099243164	-12.0941181182861	-7.73341274261475	0.00581331877037883	0.00841071270406246	-0.107173345983028	-0.000680167751852423
1738	80.9874114990234	-12.4187927246094	-7.4087381362915	0.00191722682211548	0.0116574559360743	-0.0445111989974976	-0.00100484199356288
1739	82.9354553222656	-13.0681409835815	-7.21393346786499	-0.00684897974133492	0.00808603875339031	-0.0237320438027382	0.00938473641872406
1740	82.9354553222656	-13.0681409835815	-7.21393346786499	-0.00782300252467394	0.0178262684494257	-0.0162645354866982	0.00386527273803949
1741	82.9354553222656	-13.3928155899048	-7.27886867523193	-0.000680167751852423	0.0191249661147594	-0.00944637414067984	0.00159255252219737
1742	81.6367568969727	-13.0681409835815	-7.86328220367432	-0.00392691092565656	0.0171769186854362	0.00841071270406246	0.00354059832170606
1743	80.3380584716797	-12.0941181182861	-7.99315214157104	0.00289124972186983	0.0168522447347641	0.0113327819854021	0.00159255252219737
1744	84.2341537475586	-12.7434673309326	-7.34380340576172	-3.08191010844894e-05	0.0113327819854021	0.00906006153672934	0.00808603875339031
1745	83.5848083496094	-13.0681409835815	-7.4087381362915	-0.00717365415766835	0.00418994715437293	0.0252937767654657	0.00256657530553639
1746	84.2341537475586	-13.0681409835815	-7.34380340576172	-0.00490093370899558	-0.00132951640989631	0.0473716296255589	-0.00490093370899558
1747	81.6367568969727	-11.7694435119629	-7.08406400680542	0.000293855206109583	-0.00457625929266214	0.0444495603442192	-3.08191010844894e-05
1748	83.5848083496094	-13.3928155899048	-7.73341274261475	0.00159255252219737	-0.00100484199356288	0.0392547734081745	-0.00684897974133492
1749	81.6367568969727	-11.7694435119629	-7.86328220367432	-0.0026282137259841	0.00451462110504508	0.025618452578783	-0.00295288790948689
1750	80.9874114990234	-13.0681409835815	-7.60354280471802	-0.00295288790948689	-0.0104203969240189	0.00711201597005129	-0.00814767740666866
1751	82.2861099243164	-13.0681409835815	-7.9282169342041	0.00743668992072344	-0.0208099745213985	0.0126314787194133	-0.0100957229733467
1752	82.9354553222656	-13.0681409835815	-7.4087381362915	0.0022419011220336	-0.0100957229733467	-0.0123684434220195	-0.0107450718060136
1753	82.2861099243164	-12.7434673309326	-7.47367286682129	0.000943203864153475	-0.028926832601428	-0.0237320438027382	-0.0152905117720366
1754	80.9874114990234	-13.0681409835815	-7.53860807418823	0.0142548503354192	-0.00587495695799589	-0.0383423902094364	-0.00944637414067984
1755	80.9874114990234	-11.7694435119629	-7.79834747314453	0.00548864435404539	0.00743668992072344	-0.017887907102704	-0.0165892094373703
1756	82.2861099243164	-12.7434673309326	-7.34380340576172	0.00256657530553639	0.0178262684494257	-0.00327756232582033	-0.00327756232582033
1757	82.9354553222656	-13.0681409835815	-7.4087381362915	0.00516396993771195	-0.00425158534198999	0.0243197549134493	-0.00782300252467394
1758	80.9874114990234	-11.7694435119629	-7.21393346786499	-0.00100484199356288	-0.0266541130840778	0.0571118593215942	-0.00132951640989631
1759	80.9874114990234	-11.444769859314	-7.53860807418823	-0.0026282137259841	-0.00717365415766835	0.0226963832974434	0.0113327819854021
1760	80.9874114990234	-11.7694435119629	-7.73341274261475	-0.00782300252467394	-0.017887907102704	0.0272418223321438	0.00126787810586393
1761	80.9874114990234	-11.444769859314	-7.6684775352478	-0.00555028254166245	0.00451462110504508	0.0175015944987535	0.00613799272105098
1762	82.2861099243164	-13.0681409835815	-7.47367286682129	-0.00944637414067984	0.0142548503354192	-0.00100484199356288	0.00483929552137852
1763	82.9354553222656	-12.7434673309326	-7.27886867523193	-0.00392691092565656	0.0100340843200684	-0.0130177913233638	0.0100340843200684
1764	80.9874114990234	-11.1200952529907	-7.21393346786499	-0.00977104809135199	0.0259431265294552	-0.0156151866540313	0.00873538758605719
1765	82.2861099243164	-11.7694435119629	-7.53860807418823	-0.0159398596733809	0.0285405199974775	-0.0243813935667276	0.00386527273803949
1766	81.6367568969727	-12.0941181182861	-7.53860807418823	-0.00619963090866804	0.0207483377307653	-0.0149658378213644	0.00321592413820326
1767	80.9874114990234	-12.0941181182861	-7.99315214157104	-0.00782300252467394	0.025618452578783	-0.0159398596733809	-0.0100957229733467
1768	80.9874114990234	-12.4187927246094	-7.60354280471802	-0.00814767740666866	0.0149041991680861	-0.0175632312893867	-0.00879702530801296
1769	83.5848083496094	-13.3928155899048	-7.21393346786499	-0.00490093370899558	0.0162028968334198	-0.0497059896588326	-0.00165419070981443
1770	82.2861099243164	-13.3928155899048	-7.34380340576172	-0.0130177913233638	0.00678734155371785	-0.0626929625868797	-0.00425158534198999
1771	82.2861099243164	-12.7434673309326	-7.53860807418823	-0.00392691092565656	-0.00749832857400179	-0.0510046854615211	-0.00944637414067984
1772	81.6367568969727	-13.0681409835815	-7.73341274261475	0.00613799272105098	-0.0191866029053926	-0.0026282137259841	-0.0136671401560307
1773	82.2861099243164	-13.3928155899048	-7.27886867523193	0.00289124972186983	-0.0263294391334057	0.0175015944987535	-0.00782300252467394
1774	80.3380584716797	-12.0941181182861	-7.4087381362915	0.0175015944987535	-0.00295288790948689	0.0230210572481155	-0.00619963090866804
1775	80.9874114990234	-12.4187927246094	-7.4087381362915	-0.0130177913233638	-0.00197886489331722	0.0188002903014421	-0.00490093370899558
1776	80.3380584716797	-13.0681409835815	-6.95419406890869	0.0136055024340749	-0.00197886489331722	0.0460729338228703	-0.00295288790948689
1777	80.3380584716797	-11.7694435119629	-7.60354280471802	0.00516396993771195	-0.000680167751852423	0.0376313999295235	-0.00457625929266214
1778	80.9874114990234	-13.0681409835815	-7.47367286682129	0.0142548503354192	-0.0026282137259841	0.0165275707840919	0.00256657530553639
1779	81.6367568969727	-12.7434673309326	-7.47367286682129	-0.00360223650932312	0.01847561635077	-0.02697878703475	0.0100340843200684
1780	82.2861099243164	-13.0681409835815	-7.79834747314453	0.000943203864153475	0.00548864435404539	-0.0188619289547205	0.0022419011220336
1781	81.6367568969727	-11.444769859314	-7.6684775352478	-0.00165419070981443	0.0123068047687411	-0.00165419070981443	0.00678734155371785
1782	83.5848083496094	-12.4187927246094	-7.53860807418823	0.00126787810586393	0.0178262684494257	-0.0136671401560307	0.0113327819854021
1783	81.6367568969727	-12.4187927246094	-7.79834747314453	0.000618529506027699	0.0136055024340749	-3.08191010844894e-05	0.00516396993771195
1784	82.2861099243164	-12.0941181182861	-7.53860807418823	-0.00327756232582033	0.0243197549134493	-0.0126931173726916	0.0132808275520802
1785	80.3380584716797	-10.7954206466675	-7.6684775352478	-0.00652430532500148	0.0233457311987877	-0.0273034609854221	0.00613799272105098
1786	80.9874114990234	-11.444769859314	-7.53860807418823	0.00581331877037883	0.0194496400654316	-0.0182125810533762	-0.00522560812532902
1787	80.9874114990234	-11.1200952529907	-7.53860807418823	0.000943203864153475	0.0249691028147936	-0.0191866029053926	0.00126787810586393
1788	80.9874114990234	-11.1200952529907	-7.27886867523193	-0.00392691092565656	0.0123068047687411	-0.0175632312893867	-0.0117190945893526
1789	82.2861099243164	-11.1200952529907	-7.73341274261475	-0.00587495695799589	0.0165275707840919	0.00386527273803949	0.00321592413820326
1790	80.9874114990234	-12.0941181182861	-7.6684775352478	-0.0191866029053926	-0.00684897974133492	0.0132808275520802	0.00321592413820326
1791	80.9874114990234	-12.0941181182861	-7.79834747314453	-0.00652430532500148	-0.0324982516467571	0.0298392176628113	-0.00847235135734081
1792	80.9874114990234	-11.7694435119629	-7.47367286682129	-0.0126931173726916	-0.0354203209280968	0.012956153601408	-0.0156151866540313
1793	78.3900146484375	-12.0941181182861	-7.08406400680542	-0.00360223650932312	-0.0536020807921886	0.0113327819854021	-0.00912170019000769
1794	77.7406692504883	-11.1200952529907	-7.27886867523193	-0.017887907102704	-0.0471085943281651	0.0259431265294552	0.00126787810586393
1795	80.9874114990234	-11.7694435119629	-7.53860807418823	-0.00295288790948689	-0.0555501282215118	0.0175015944987535	0.000293855206109583
1796	78.3900146484375	-11.1200952529907	-7.60354280471802	-0.00392691092565656	-0.0402904339134693	0.0132808275520802	0.00191722682211548
1797	80.3380584716797	-11.7694435119629	-7.60354280471802	-0.00295288790948689	-0.0253554154187441	-0.00327756232582033	0.00678734155371785
1798	79.0393676757813	-10.7954206466675	-7.53860807418823	-0.00912170019000769	-0.00587495695799589	-0.028926832601428	0.000293855206109583
1799	80.3380584716797	-11.7694435119629	-7.21393346786499	0.000943203864153475	0.00743668992072344	-0.0191866029053926	0.013930176384747
1800	81.6367568969727	-12.0941181182861	-7.21393346786499	0.00256657530553639	0.0188002903014421	0.0158782228827477	0.00418994715437293
1801	82.9354553222656	-12.0941181182861	-7.53860807418823	-3.08191010844894e-05	0.0298392176628113	0.0392547734081745	0.00418994715437293
1802	80.9874114990234	-11.444769859314	-7.47367286682129	0.00516396993771195	0.0262678004801273	0.0717222020030022	0.000943203864153475
1803	81.6367568969727	-11.7694435119629	-7.47367286682129	-0.00295288790948689	0.0175015944987535	0.0782156884670258	0.00386527273803949
1804	80.3380584716797	-10.4707469940186	-7.53860807418823	0.00386527273803949	0.020423661917448	0.0431508645415306	0.0123068047687411
1805	82.9354553222656	-11.7694435119629	-7.01912927627563	0.000293855206109583	0.0230210572481155	-0.0561994761228561	-0.00230353930965066
1806	81.6367568969727	-10.1460723876953	-7.53860807418823	-0.00425158534198999	0.0178262684494257	-0.114640854299068	-0.00457625929266214
1807	82.9354553222656	-12.0941181182861	-7.73341274261475	-0.00490093370899558	0.0100340843200684	-0.0604202412068844	0.000293855206109583
1808	80.9874114990234	-10.4707469940186	-7.99315214157104	0.00483929552137852	0.00711201597005129	-0.0422384813427925	-0.0126931173726916
1809	80.9874114990234	-10.7954206466675	-7.9282169342041	-0.00555028254166245	0.0136055024340749	-0.0308748781681061	-0.00457625929266214
1810	80.9874114990234	-10.4707469940186	-7.34380340576172	-0.00197886489331722	0.00354059832170606	0.00354059832170606	-0.0117190945893526
1811	80.3380584716797	-10.4707469940186	-7.08406400680542	-0.00814767740666866	0.00191722682211548	0.00451462110504508	-0.0136671401560307
1812	80.9874114990234	-10.7954206466675	-7.73341274261475	-0.00197886489331722	0.00743668992072344	0.0210730116814375	-0.00782300252467394
1813	80.3380584716797	-10.7954206466675	-7.79834747314453	0.00743668992072344	-0.00165419070981443	0.0376313999295235	-0.00814767740666866
1814	82.2861099243164	-11.7694435119629	-7.73341274261475	-0.0026282137259841	-0.00197886489331722	0.0145795252174139	-0.00100484199356288
1815	82.9354553222656	-11.444769859314	-7.53860807418823	0.00256657530553639	-0.00652430532500148	0.0275664981454611	-0.000355493422830477
1816	84.2341537475586	-11.7694435119629	-7.53860807418823	0.025618452578783	-0.00912170019000769	0.0541897900402546	-0.00847235135734081
1817	83.5848083496094	-11.444769859314	-7.47367286682129	0.00906006153672934	-0.0117190945893526	0.0363327041268349	0.00354059832170606
1818	82.9354553222656	-11.444769859314	-7.60354280471802	0.00808603875339031	-0.00912170019000769	-0.000355493422830477	0.00386527273803949
1819	79.6887130737305	-10.4707469940186	-7.99315214157104	0.00159255252219737	-0.00619963090866804	-0.0130177913233638	0.00289124972186983
1820	81.6367568969727	-10.7954206466675	-8.05808639526367	0.0158782228827477	0.0100340843200684	-0.0350956469774246	0.0113327819854021
1821	80.3380584716797	-10.1460723876953	-7.86328220367432	-0.00555028254166245	0.0022419011220336	-0.0828227698802948	0.00289124972186983
1822	80.9874114990234	-10.7954206466675	-7.73341274261475	-0.00132951640989631	0.00418994715437293	-0.0909396260976791	0.00321592413820326
1823	80.9874114990234	-9.82139778137207	-7.47367286682129	-0.00165419070981443	0.000943203864153475	-0.0477579422295094	0.00483929552137852
1824	82.9354553222656	-12.0941181182861	-7.86328220367432	0.00970941036939621	-0.0107450718060136	-0.0454852245748043	0.00354059832170606
1825	80.3380584716797	-9.82139778137207	-8.18795680999756	0.00159255252219737	-0.0191866029053926	0.00873538758605719	0.00451462110504508
1826	82.9354553222656	-11.7694435119629	-7.60354280471802	0.00256657530553639	-0.0276281367987394	0.00970941036939621	-0.00230353930965066
1827	80.3380584716797	-10.1460723876953	-7.53860807418823	-0.00360223650932312	-0.0172385573387146	0.0395794473588467	-0.00717365415766835
1828	82.9354553222656	-11.444769859314	-7.27886867523193	-0.000680167751852423	-0.0182125810533762	0.0350340083241463	0.0022419011220336
1829	81.6367568969727	-10.4707469940186	-7.4087381362915	-0.00100484199356288	-0.000680167751852423	0.020423661917448	0.00516396993771195
1830	80.9874114990234	-10.4707469940186	-7.60354280471802	-0.00944637414067984	0.01847561635077	-0.00100484199356288	-0.00100484199356288
1831	81.6367568969727	-10.4707469940186	-7.79834747314453	-0.00165419070981443	0.00451462110504508	-0.0328229255974293	-0.00879702530801296
1832	80.9874114990234	-10.4707469940186	-7.53860807418823	0.00126787810586393	0.0249691028147936	-0.0493813157081604	-0.00749832857400179
1833	80.9874114990234	-10.4707469940186	-7.6684775352478	0.000293855206109583	0.0178262684494257	-0.0347709693014622	-3.08191010844894e-05
1834	81.6367568969727	-11.7694435119629	-7.27886867523193	-3.08191010844894e-05	0.0278911720961332	-0.0282774847000837	0.0022419011220336
1835	82.2861099243164	-10.7954206466675	-7.34380340576172	-0.000680167751852423	0.0269171483814716	-0.02697878703475	0.00418994715437293
1836	80.9874114990234	-12.0941181182861	-7.4087381362915	0.00646266713738441	0.00418994715437293	-0.0636669844388962	-0.00555028254166245
1837	81.6367568969727	-11.1200952529907	-7.73341274261475	0.00581331877037883	0.00776136433705688	-0.068537101149559	0.00808603875339031
1838	82.2861099243164	-12.0941181182861	-7.47367286682129	0.00938473641872406	0.0175015944987535	-0.0649656802415848	0.000293855206109583
1839	82.9354553222656	-12.4187927246094	-7.34380340576172	0.0022419011220336	0.0213976856321096	-0.0253554154187441	0.0132808275520802
1840	81.6367568969727	-12.0941181182861	-7.4087381362915	0.0106834331527352	0.0278911720961332	-0.00619963090866804	0.00841071270406246
1841	82.9354553222656	-12.7434673309326	-7.27886867523193	0.013930176384747	0.0142548503354192	-0.0117190945893526	0.0132808275520802
1842	82.2861099243164	-12.0941181182861	-7.47367286682129	0.0022419011220336	0.0149041991680861	-0.0256800893694162	-0.00555028254166245
1843	81.6367568969727	-12.0941181182861	-6.88925933837891	0.00613799272105098	-0.00327756232582033	-0.0409397818148136	0.0145795252174139
1844	80.9874114990234	-11.1200952529907	-7.6684775352478	0.0265924744307995	0.00321592413820326	-0.00522560812532902	0.00808603875339031
1845	80.9874114990234	-11.7694435119629	-7.47367286682129	0.00776136433705688	-0.00684897974133492	0.0136055024340749	0.0113327819854021
1846	79.6887130737305	-11.444769859314	-7.21393346786499	-0.00457625929266214	-0.0026282137259841	0.0314625911414623	0.00191722682211548
1847	80.3380584716797	-11.444769859314	-7.34380340576172	0.0022419011220336	0.00743668992072344	0.0207483377307653	0.00548864435404539
1848	80.3380584716797	-11.7694435119629	-7.27886867523193	-0.00100484199356288	0.00613799272105098	0.0288651939481497	0.00159255252219737
1849	82.2861099243164	-11.7694435119629	-7.6684775352478	0.00256657530553639	0.00808603875339031	0.0142548503354192	0.00548864435404539
1850	82.2861099243164	-12.0941181182861	-7.47367286682129	-0.00912170019000769	0.00841071270406246	0.011982130818069	0.00548864435404539
1851	81.6367568969727	-11.444769859314	-7.79834747314453	0.00289124972186983	0.0113327819854021	0.00548864435404539	0.00354059832170606
1852	82.9354553222656	-11.7694435119629	-7.79834747314453	-0.000355493422830477	0.00906006153672934	0.0103587592020631	-0.00490093370899558
1853	82.2861099243164	-11.7694435119629	-7.4087381362915	0.0022419011220336	-0.00360223650932312	0.0327612869441509	-0.00165419070981443
1854	82.9354553222656	-12.4187927246094	-7.53860807418823	0.0022419011220336	0.000293855206109583	0.0373067259788513	0.000943203864153475
1855	80.9874114990234	-10.7954206466675	-7.79834747314453	-0.0104203969240189	-0.00490093370899558	0.0246444288641214	0.00418994715437293
1856	80.9874114990234	-10.7954206466675	-7.73341274261475	-0.000680167751852423	-0.0260047651827335	0.0278911720961332	0.00743668992072344
1857	80.9874114990234	-11.1200952529907	-7.47367286682129	0.00256657530553639	-0.021459324285388	0.00776136433705688	0.00418994715437293
1858	79.6887130737305	-11.1200952529907	-7.47367286682129	-0.00165419070981443	-0.00490093370899558	0.0282158460468054	0.0197743140161037
1859	80.3380584716797	-10.4707469940186	-7.08406400680542	0.000293855206109583	-0.00912170019000769	0.0515923984348774	0.00613799272105098
1860	80.9874114990234	-11.7694435119629	-7.47367286682129	-0.0104203969240189	0.00191722682211548	0.0155535480007529	0.00938473641872406
1861	79.6887130737305	-12.0941181182861	-7.53860807418823	-0.00912170019000769	0.00386527273803949	0.0373067259788513	0.0123068047687411
1862	79.0393676757813	-10.7954206466675	-7.4087381362915	-0.00912170019000769	0.0158782228827477	0.0142548503354192	0.0226963832974434
1863	78.3900146484375	-10.1460723876953	-7.53860807418823	-0.0211346503347158	0.0116574559360743	0.00451462110504508	0.00256657530553639
1864	79.6887130737305	-11.7694435119629	-7.21393346786499	-0.0152905117720366	0.0265924744307995	-0.0471085943281651	0.0210730116814375
1865	79.6887130737305	-12.0941181182861	-6.56458520889282	-0.0240567177534103	0.0230210572481155	-0.0665890574455261	0.0158782228827477
1866	78.3900146484375	-10.7954206466675	-7.08406400680542	-0.0113944197073579	0.0194496400654316	-0.0636669844388962	0.00873538758605719
1867	80.3380584716797	-11.7694435119629	-7.47367286682129	-0.0117190945893526	0.00418994715437293	-0.0156151866540313	0.00776136433705688
1868	79.0393676757813	-11.444769859314	-7.73341274261475	-0.000680167751852423	-0.0159398596733809	0.0158782228827477	-0.00619963090866804
1869	79.6887130737305	-11.1200952529907	-7.27886867523193	-0.00327756232582033	-0.00619963090866804	0.0175015944987535	0.00451462110504508
1870	80.9874114990234	-12.0941181182861	-7.27886867523193	-0.00295288790948689	-0.0169138833880424	0.0171769186854362	0.00451462110504508
1871	82.9354553222656	-11.7694435119629	-7.14899873733521	-0.00425158534198999	-0.0510046854615211	0.011982130818069	0.00321592413820326
1872	81.6367568969727	-12.0941181182861	-7.53860807418823	0.00159255252219737	-0.0425631552934647	0.000618529506027699	-0.00684897974133492
1873	83.5848083496094	-11.7694435119629	-7.4087381362915	0.00743668992072344	-0.038017712533474	-0.0230826959013939	-0.00490093370899558
1874	80.9874114990234	-10.7954206466675	-7.79834747314453	0.0022419011220336	-0.0143164889886975	-0.0243813935667276	-0.0026282137259841
1875	83.5848083496094	-12.4187927246094	-7.53860807418823	-0.00165419070981443	-0.00457625929266214	-0.00360223650932312	0.00451462110504508
1876	82.9354553222656	-12.0941181182861	-7.27886867523193	0.00354059832170606	0.00873538758605719	0.0470469556748867	0.00191722682211548
1877	81.6367568969727	-11.444769859314	-7.14899873733521	0.00289124972186983	0.00841071270406246	0.060358602553606	0.0145795252174139
1878	82.9354553222656	-12.0941181182861	-7.60354280471802	-0.00327756232582033	-0.00100484199356288	0.0694494843482971	0.00191722682211548
1879	82.9354553222656	-11.444769859314	-7.86328220367432	-0.00619963090866804	-0.00327756232582033	0.0259431265294552	0.0230210572481155
1880	81.6367568969727	-11.1200952529907	-7.79834747314453	-0.0107450718060136	-0.0104203969240189	0.0194496400654316	-0.0250307414680719
1881	80.9874114990234	-11.444769859314	-7.6684775352478	-0.0182125810533762	0.00613799272105098	0.000293855206109583	0.00613799272105098
1882	81.6367568969727	-11.7694435119629	-7.99315214157104	-0.00132951640989631	0.00418994715437293	-0.00782300252467394	-0.00814767740666866
1883	82.9354553222656	-12.4187927246094	-7.47367286682129	0.0022419011220336	-3.08191010844894e-05	-0.03444629535079	0.0106834331527352
1884	81.6367568969727	-11.1200952529907	-7.99315214157104	-0.00360223650932312	0.00256657530553639	-0.0247060675173998	0.013930176384747
1885	80.3380584716797	-11.444769859314	-7.99315214157104	-0.00782300252467394	-0.0130177913233638	-0.0117190945893526	-0.000680167751852423
1886	82.9354553222656	-12.4187927246094	-7.60354280471802	-0.00587495695799589	-0.0282774847000837	-0.00295288790948689	-0.00457625929266214
1887	81.6367568969727	-12.4187927246094	-7.6684775352478	0.00711201597005129	-0.023407369852066	0.0158782228827477	-0.0110697457566857
1888	82.9354553222656	-12.4187927246094	-7.60354280471802	0.00256657530553639	-0.021459324285388	0.0207483377307653	-0.00295288790948689
1889	80.9874114990234	-11.444769859314	-7.53860807418823	0.00873538758605719	0.00873538758605719	0.0136055024340749	-0.00100484199356288
1890	82.2861099243164	-11.444769859314	-7.34380340576172	0.0123068047687411	0.00613799272105098	-0.0107450718060136	-0.00230353930965066
1891	80.9874114990234	-11.1200952529907	-7.73341274261475	0.00613799272105098	0.00581331877037883	-0.00165419070981443	-0.00684897974133492
1892	82.2861099243164	-11.7694435119629	-7.73341274261475	0.00873538758605719	0.00613799272105098	0.00906006153672934	-0.00847235135734081
1893	80.9874114990234	-11.444769859314	-7.6684775352478	0.00354059832170606	0.0178262684494257	0.000618529506027699	-0.00587495695799589
1894	81.6367568969727	-11.1200952529907	-7.60354280471802	0.00126787810586393	0.0168522447347641	-0.0273034609854221	0.00354059832170606
1895	82.2861099243164	-11.7694435119629	-7.08406400680542	-0.0026282137259841	0.0100340843200684	-0.0662643760442734	-0.00197886489331722
1896	82.9354553222656	-12.7434673309326	-7.34380340576172	0.00126787810586393	0.00451462110504508	-0.0763292834162712	-0.00425158534198999
1897	80.9874114990234	-10.7954206466675	-7.79834747314453	0.00516396993771195	-0.00100484199356288	-0.0363943427801132	0.00126787810586393
1898	80.9874114990234	-12.4187927246094	-7.27886867523193	-0.00360223650932312	0.0149041991680861	-0.023407369852066	0.00743668992072344
1899	82.9354553222656	-12.4187927246094	-7.47367286682129	-0.00100484199356288	0.0132808275520802	-0.0198359526693821	0.00516396993771195
1900	83.5848083496094	-12.7434673309326	-6.62951993942261	-0.00230353930965066	0.0200989879667759	-0.0165892094373703	0.00581331877037883
1901	83.5848083496094	-12.7434673309326	-7.14899873733521	0.00646266713738441	0.00938473641872406	-0.00782300252467394	-0.00132951640989631
1902	83.5848083496094	-13.0681409835815	-7.27886867523193	0.00808603875339031	-0.00197886489331722	-0.0250307414680719	0.00126787810586393
1903	81.6367568969727	-11.7694435119629	-7.34380340576172	-0.00165419070981443	0.00159255252219737	-0.0308748781681061	0.00678734155371785
1904	80.3380584716797	-12.0941181182861	-7.6684775352478	-0.000355493422830477	0.00711201597005129	-0.0159398596733809	0.000943203864153475
1905	83.5848083496094	-12.7434673309326	-7.34380340576172	-3.08191010844894e-05	-0.00392691092565656	-0.00749832857400179	0.00418994715437293
1906	80.9874114990234	-12.0941181182861	-7.47367286682129	-0.000680167751852423	0.00321592413820326	-0.00619963090866804	-0.00912170019000769
1907	82.2861099243164	-11.7694435119629	-7.34380340576172	-3.08191010844894e-05	0.0136055024340749	-0.00230353930965066	-0.00977104809135199
1908	82.9354553222656	-13.717490196228	-7.47367286682129	0.0226963832974434	0.0236704051494598	0.0142548503354192	-0.00392691092565656
1909	82.9354553222656	-13.0681409835815	-7.79834747314453	0.0213976856321096	0.020423661917448	0.00711201597005129	-0.000680167751852423
1910	80.9874114990234	-12.0941181182861	-7.79834747314453	-0.00490093370899558	0.013930176384747	0.0252937767654657	-0.00522560812532902
1911	81.6367568969727	-12.0941181182861	-7.6684775352478	0.00256657530553639	-0.00717365415766835	0.0515923984348774	-0.0159398596733809
1912	80.9874114990234	-11.7694435119629	-7.4087381362915	0.00743668992072344	-0.0331475995481014	0.0165275707840919	-0.0139918150380254
1913	82.2861099243164	-11.7694435119629	-7.21393346786499	-0.00652430532500148	-0.0224333461374044	0.0405534692108631	-0.0143164889886975
1914	80.3380584716797	-11.444769859314	-7.73341274261475	0.00159255252219737	-0.0221086721867323	0.0506183728575706	-0.0110697457566857
1915	82.2861099243164	-13.0681409835815	-7.47367286682129	0.00159255252219737	-0.00814767740666866	0.0467222817242146	-0.00360223650932312
1916	80.9874114990234	-11.1200952529907	-7.99315214157104	-3.08191010844894e-05	-0.00457625929266214	0.00646266713738441	-0.0159398596733809
1917	82.2861099243164	-12.0941181182861	-7.27886867523193	0.00321592413820326	0.00126787810586393	-0.0419138073921204	-0.00652430532500148
1918	82.2861099243164	-11.444769859314	-7.47367286682129	0.00808603875339031	0.00126787810586393	-0.0925630033016205	-0.00295288790948689
1919	80.9874114990234	-10.4707469940186	-7.21393346786499	0.00418994715437293	0.0207483377307653	-0.109446063637733	0.00743668992072344
1920	80.9874114990234	-11.1200952529907	-7.86328220367432	0.00126787810586393	0.0210730116814375	-0.0490566417574883	0.00159255252219737
1921	80.9874114990234	-10.7954206466675	-7.6684775352478	-0.00230353930965066	0.0162028968334198	-0.0292515084147453	-0.00230353930965066
1922	82.2861099243164	-11.7694435119629	-7.47367286682129	0.00256657530553639	0.0217223595827818	-0.0224333461374044	-0.00360223650932312
1923	79.0393676757813	-11.444769859314	-7.27886867523193	-0.000355493422830477	0.0152288740500808	-0.00360223650932312	-0.00555028254166245
1924	80.3380584716797	-10.1460723876953	-7.4087381362915	-0.00555028254166245	0.00711201597005129	0.0304885655641556	0.00354059832170606
1925	80.9874114990234	-11.1200952529907	-7.14899873733521	-0.00684897974133492	0.00321592413820326	0.0515923984348774	0.00191722682211548
1926	80.9874114990234	-10.1460723876953	-7.4087381362915	-0.0136671401560307	-0.00197886489331722	0.0434755384922028	-0.00782300252467394
1927	80.9874114990234	-11.1200952529907	-7.53860807418823	-0.0113944197073579	-0.00457625929266214	0.0438002124428749	-0.00847235135734081
1928	79.0393676757813	-10.4707469940186	-7.79834747314453	-0.0107450718060136	-0.000680167751852423	0.01847561635077	-0.00555028254166245
1929	79.0393676757813	-11.1200952529907	-7.27886867523193	-0.00457625929266214	0.00191722682211548	0.0113327819854021	-0.0143164889886975
1930	80.3380584716797	-11.7694435119629	-7.14899873733521	-0.0133424662053585	-0.00555028254166245	0.000618529506027699	-0.00652430532500148
1931	78.3900146484375	-10.7954206466675	-7.08406400680542	-0.00392691092565656	-0.0266541130840778	0.00516396993771195	-0.0100957229733467
1932	79.6887130737305	-12.0941181182861	-7.4087381362915	0.00483929552137852	-0.00717365415766835	-0.00490093370899558	-0.0146411629393697
1933	79.0393676757813	-10.4707469940186	-7.60354280471802	-0.00717365415766835	0.00678734155371785	-0.0211346503347158	-0.0113944197073579
1934	77.7406692504883	-10.1460723876953	-7.53860807418823	0.00159255252219737	0.0252937767654657	-0.0841214656829834	-0.00652430532500148
1935	79.6887130737305	-11.1200952529907	-7.73341274261475	-0.00912170019000769	0.0408781431615353	-0.0808747261762619	-0.00197886489331722
1936	79.0393676757813	-9.82139778137207	-7.73341274261475	-0.00944637414067984	0.041852168738842	-0.0493813157081604	-0.0104203969240189
1937	80.9874114990234	-11.1200952529907	-7.14899873733521	-0.00879702530801296	0.0265924744307995	-0.032173577696085	-0.00879702530801296
1938	79.6887130737305	-10.4707469940186	-7.6684775352478	-0.00392691092565656	0.0100340843200684	0.00126787810586393	0.00289124972186983
1939	80.3380584716797	-10.4707469940186	-7.99315214157104	0.000293855206109583	-0.00749832857400179	0.0210730116814375	0.0022419011220336
1940	80.3380584716797	-10.4707469940186	-7.34380340576172	-0.00360223650932312	-0.0204853005707264	0.060358602553606	0.00516396993771195
1941	80.9874114990234	-10.4707469940186	-7.47367286682129	-0.000355493422830477	-0.028926832601428	0.0509430468082428	0.0022419011220336
1942	79.6887130737305	-10.4707469940186	-7.47367286682129	0.000293855206109583	-0.0243813935667276	0.0489950031042099	0.00191722682211548
1943	81.6367568969727	-10.4707469940186	-7.4087381362915	-0.00100484199356288	-0.0253554154187441	0.0541897900402546	0.000943203864153475
1944	82.2861099243164	-11.1200952529907	-7.47367286682129	0.00354059832170606	-0.0263294391334057	0.0697741582989693	0.00678734155371785
1945	80.3380584716797	-11.444769859314	-7.53860807418823	-0.00587495695799589	-0.0286021586507559	0.0541897900402546	0.00126787810586393
1946	80.9874114990234	-10.4707469940186	-7.73341274261475	-0.00230353930965066	-0.028926832601428	0.0405534692108631	-0.00717365415766835
1947	82.2861099243164	-11.1200952529907	-7.47367286682129	0.00548864435404539	-0.0347709693014622	0.0113327819854021	-0.00425158534198999
1948	82.2861099243164	-9.82139778137207	-7.6684775352478	-0.00165419070981443	-0.0195112787187099	0.0415274947881699	-0.00619963090866804
1949	80.9874114990234	-11.1200952529907	-7.4087381362915	0.00159255252219737	-0.021459324285388	0.0220470335334539	-0.00132951640989631
1950	79.6887130737305	-10.4707469940186	-7.73341274261475	0.00354059832170606	-0.0139918150380254	0.0252937767654657	-0.00782300252467394
1951	80.9874114990234	-11.7694435119629	-7.6684775352478	-0.00847235135734081	-0.0136671401560307	0.0246444288641214	-0.00912170019000769
1952	81.6367568969727	-10.4707469940186	-7.60354280471802	0.0262678004801273	-0.0139918150380254	0.0116574559360743	-0.0120437685400248
1953	79.6887130737305	-10.7954206466675	-7.79834747314453	0.00256657530553639	-0.00717365415766835	-0.00652430532500148	-0.00814767740666866
1954	81.6367568969727	-11.1200952529907	-7.79834747314453	0.013930176384747	-0.0107450718060136	-0.0870435386896133	-0.0026282137259841
1955	82.2861099243164	-11.7694435119629	-7.34380340576172	-0.000355493422830477	-0.00717365415766835	-0.116913571953773	0.00516396993771195
1956	82.2861099243164	-11.7694435119629	-7.60354280471802	0.00776136433705688	0.00548864435404539	-0.0831474438309669	-0.00230353930965066
1957	80.9874114990234	-10.4707469940186	-7.79834747314453	0.0100340843200684	0.0113327819854021	-0.0623682886362076	-0.00165419070981443
1958	82.9354553222656	-11.7694435119629	-7.47367286682129	-0.00457625929266214	0.0265924744307995	-0.0480826161801815	0.00386527273803949
1959	81.6367568969727	-12.0941181182861	-7.6684775352478	-0.000355493422830477	0.0399041213095188	-0.0883422344923019	-3.08191010844894e-05
1960	81.6367568969727	-10.7954206466675	-7.47367286682129	-0.00230353930965066	0.0470469556748867	-0.123731732368469	0.00581331877037883
1961	80.3380584716797	-10.7954206466675	-7.34380340576172	-0.00327756232582033	0.0412028171122074	-0.0870435386896133	0.00516396993771195
1962	82.2861099243164	-11.1200952529907	-7.79834747314453	0.00548864435404539	0.0308132413774729	-0.0448358729481697	-0.00132951640989631
1963	82.2861099243164	-11.7694435119629	-7.01912927627563	0.000618529506027699	0.0272418223321438	-0.0211346503347158	0.00159255252219737
1964	81.6367568969727	-12.0941181182861	-7.34380340576172	-0.00652430532500148	0.011982130818069	0.0022419011220336	0.00841071270406246
1965	80.9874114990234	-10.4707469940186	-7.60354280471802	-0.00230353930965066	0.00841071270406246	0.0321119390428066	-0.000680167751852423
1966	82.2861099243164	-12.4187927246094	-7.47367286682129	-0.00619963090866804	0.0136055024340749	0.0473716296255589	0.00418994715437293
1967	80.3380584716797	-10.7954206466675	-7.4087381362915	0.00159255252219737	-3.08191010844894e-05	0.0438002124428749	-0.0159398596733809
1968	82.2861099243164	-12.7434673309326	-7.4087381362915	-0.00555028254166245	-0.00619963090866804	0.0636053457856178	-0.0120437685400248
1969	82.2861099243164	-13.0681409835815	-7.79834747314453	-0.00522560812532902	0.00418994715437293	0.0405534692108631	-0.0026282137259841
1970	80.9874114990234	-12.0941181182861	-7.47367286682129	-0.00457625929266214	-0.00197886489331722	0.0301638916134834	-0.00587495695799589
1971	80.9874114990234	-12.7434673309326	-7.6684775352478	-0.00555028254166245	-0.0136671401560307	0.0278911720961332	-0.00165419070981443
1972	80.3380584716797	-12.0941181182861	-7.79834747314453	-0.00132951640989631	-0.0250307414680719	0.0301638916134834	-0.00587495695799589
1973	82.2861099243164	-13.3928155899048	-7.34380340576172	0.000618529506027699	-0.0208099745213985	0.0275664981454611	-0.00457625929266214
1974	82.9354553222656	-13.3928155899048	-7.47367286682129	-0.00425158534198999	0.00451462110504508	0.0262678004801273	0.0022419011220336
1975	82.9354553222656	-12.7434673309326	-7.6684775352478	0.00191722682211548	-0.0149658378213644	0.01100810803473	-3.08191010844894e-05
1976	80.3380584716797	-13.0681409835815	-7.79834747314453	0.00418994715437293	-0.00977104809135199	-3.08191010844894e-05	0.000293855206109583
1977	82.2861099243164	-12.0941181182861	-8.05808639526367	0.0259431265294552	-0.00717365415766835	-0.00360223650932312	-0.00555028254166245
1978	80.9874114990234	-12.0941181182861	-7.6684775352478	0.00776136433705688	-0.0104203969240189	-3.08191010844894e-05	0.00191722682211548
1979	82.9354553222656	-13.0681409835815	-7.08406400680542	-0.00100484199356288	-0.00652430532500148	-0.0026282137259841	0.011982130818069
1980	81.6367568969727	-12.0941181182861	-7.73341274261475	0.000293855206109583	0.00841071270406246	-0.00522560812532902	0.0142548503354192
1981	82.2861099243164	-12.7434673309326	-7.60354280471802	-0.00197886489331722	0.01847561635077	-0.00847235135734081	0.00906006153672934
1982	82.2861099243164	-12.4187927246094	-7.6684775352478	-0.00100484199356288	0.00938473641872406	0.00191722682211548	0.00613799272105098
1983	80.3380584716797	-11.444769859314	-7.47367286682129	0.000618529506027699	0.0243197549134493	0.0136055024340749	0.00711201597005129
1984	80.9874114990234	-11.444769859314	-7.6684775352478	0.00191722682211548	0.0158782228827477	0.0149041991680861	0.00873538758605719
1985	81.6367568969727	-12.4187927246094	-7.01912927627563	-0.00619963090866804	0.0142548503354192	-0.0227580219507217	0.00873538758605719
1986	80.3380584716797	-11.7694435119629	-7.73341274261475	-0.00327756232582033	0.0103587592020631	-0.0526280589401722	0.00743668992072344
1987	81.6367568969727	-11.444769859314	-7.73341274261475	-0.00230353930965066	0.012956153601408	-0.063342310488224	0.000618529506027699
1988	80.9874114990234	-11.444769859314	-7.60354280471802	-0.00912170019000769	0.0126314787194133	-0.0311995539814234	-0.00230353930965066
1989	80.9874114990234	-12.7434673309326	-7.27886867523193	-0.0026282137259841	0.00743668992072344	-0.00587495695799589	0.00321592413820326
1990	80.9874114990234	-12.4187927246094	-7.21393346786499	-0.00522560812532902	0.00159255252219737	-0.00165419070981443	0.00548864435404539
1991	80.9874114990234	-12.7434673309326	-7.27886867523193	-0.0113944197073579	-0.00944637414067984	0.00451462110504508	-0.00197886489331722
1992	80.9874114990234	-12.0941181182861	-7.53860807418823	-0.00197886489331722	-0.00847235135734081	0.00548864435404539	-0.00132951640989631
1993	80.3380584716797	-12.7434673309326	-7.47367286682129	-0.00912170019000769	-0.00132951640989631	0.00873538758605719	0.00581331877037883
1994	79.0393676757813	-11.1200952529907	-7.6684775352478	-0.00847235135734081	0.00321592413820326	-0.00165419070981443	0.00776136433705688
1995	77.0913162231445	-11.444769859314	-7.60354280471802	-0.00717365415766835	0.0152288740500808	0.00126787810586393	0.00483929552137852
1996	79.0393676757813	-11.7694435119629	-7.47367286682129	-0.00327756232582033	0.0116574559360743	-0.00587495695799589	0.00483929552137852
1997	79.6887130737305	-12.0941181182861	-7.27886867523193	-0.00555028254166245	0.00938473641872406	-0.0104203969240189	0.0100340843200684
1998	79.6887130737305	-11.1200952529907	-7.9282169342041	0.00289124972186983	-0.0113944197073579	0.0155535480007529	0.0175015944987535
1999	79.0393676757813	-11.1200952529907	-8.12302207946777	-0.00684897974133492	-0.00684897974133492	0.0288651939481497	0.0149041991680861
2000	80.3380584716797	-11.444769859314	-7.86328220367432	-0.00652430532500148	-0.0104203969240189	0.0330859608948231	0.0149041991680861
[truncated: 4,960 more rows]
