# Supplementary material for: Precise instruction and consideration of the vertical and horizontal force component increases validity and reliability of the 90:20 Isometric Posterior Chain Test
Source: PLoS One. 2024 Oct 28;19(10):e0312843. doi: 10.1371/journal.pone.0312843 (PMC11515970; doi:10.1371/journal.pone.0312843)
Supplement: S1 File — (ZIP) [file pone.0312843.s001.zip › S1_Raw_Data/M1_P31_iso_1.csv]

1	-0.957789242267609	-0.529219150543213	-25.1359558105469	0.00483929552137852	0.01100810803473	0.00451462110504508	-0.00619963090866804
2	-1.607137799263	1.4188266992569	-25.7203693389893	0.00354059832170606	0.00483929552137852	-0.00392691092565656	0.0022419011220336
3	-0.30844059586525	-0.204544812440872	-25.7203693389893	0.00354059832170606	-0.00879702530801296	-0.00652430532500148	-0.00165419070981443
4	-0.957789242267609	-0.529219150543213	-26.1749134063721	0.00191722682211548	-0.00587495695799589	-0.0107450718060136	-0.000680167751852423
5	0.340908020734787	-0.204544812440872	-25.980110168457	-0.00619963090866804	-0.00522560812532902	-0.00230353930965066	0.00776136433705688
6	-0.957789242267609	0.444803804159164	-25.9151744842529	-0.00392691092565656	-3.08191010844894e-05	-0.00230353930965066	-0.00197886489331722
7	0.340908020734787	-0.529219150543213	-25.7853050231934	0.00483929552137852	0.000943203864153475	0.00321592413820326	-0.0100957229733467
8	-0.957789242267609	-0.204544812440872	-25.5904998779297	-0.00327756232582033	-0.0026282137259841	-0.00490093370899558	0.000293855206109583
9	0.990256667137146	0.120129495859146	-25.395694732666	0.000293855206109583	0.000293855206109583	-0.00684897974133492	0.00159255252219737
10	-0.957789242267609	0.769478142261505	-25.6554355621338	-0.00522560812532902	-0.00132951640989631	-0.00425158534198999	0.00289124972186983
11	0.990256667137146	0.120129495859146	-25.2658252716064	0.00418994715437293	-3.08191010844894e-05	0.00126787810586393	0.000618529506027699
12	-0.30844059586525	0.444803804159164	-25.5255661010742	0.00354059832170606	0.00126787810586393	-0.00457625929266214	0.00126787810586393
13	-3.55518364906311	1.09415245056152	-25.3307609558105	0.000293855206109583	0.000618529506027699	0.00613799272105098	-0.00295288790948689
14	-2.90583515167236	0.120129495859146	-25.5904998779297	-0.0130177913233638	0.00841071270406246	0.00191722682211548	-3.08191010844894e-05
15	-1.607137799263	-0.204544812440872	-25.200891494751	-0.00360223650932312	-0.00230353930965066	0.00776136433705688	0.000943203864153475
16	-0.957789242267609	0.444803804159164	-25.395694732666	0.00289124972186983	0.00418994715437293	0.00613799272105098	-0.000680167751852423
17	-0.957789242267609	0.444803804159164	-25.395694732666	0.00289124972186983	0.00159255252219737	0.0022419011220336	0.0100340843200684
18	0.340908020734787	0.444803804159164	-25.5255661010742	0.000618529506027699	-0.0110697457566857	-0.00555028254166245	-0.00327756232582033
19	0.990256667137146	-0.529219150543213	-25.2658252716064	-3.08191010844894e-05	-0.00912170019000769	-0.00912170019000769	0.00126787810586393
20	0.340908020734787	-0.529219150543213	-25.0060863494873	-0.00652430532500148	0.00451462110504508	0.00646266713738441	-0.0110697457566857
21	0.990256667137146	0.444803804159164	-26.1099796295166	0.000618529506027699	0.00841071270406246	0.00191722682211548	-0.00457625929266214
22	-1.607137799263	0.769478142261505	-26.2398490905762	-0.00132951640989631	0.00321592413820326	-0.00847235135734081	-3.08191010844894e-05
23	0.340908020734787	0.120129495859146	-25.5255661010742	-0.00197886489331722	0.00191722682211548	-0.00684897974133492	-0.00327756232582033
24	-0.30844059586525	-0.204544812440872	-25.2658252716064	0.00678734155371785	0.00613799272105098	-0.00360223650932312	0.00711201597005129
25	-0.30844059586525	0.444803804159164	-25.0060863494873	-0.00879702530801296	0.00159255252219737	0.00678734155371785	-0.00295288790948689
26	-0.957789242267609	0.769478142261505	-25.2658252716064	0.00289124972186983	0.00321592413820326	0.00289124972186983	-0.00327756232582033
27	-1.607137799263	0.769478142261505	-26.0450439453125	0.00289124972186983	-3.08191010844894e-05	0.00256657530553639	-0.00360223650932312
28	-2.90583515167236	0.444803804159164	-25.9151744842529	-0.00587495695799589	0.00516396993771195	-0.0172385573387146	0.00581331877037883
29	-1.607137799263	-0.204544812440872	-26.0450439453125	-0.0026282137259841	-0.00425158534198999	-0.00749832857400179	0.0022419011220336
30	0.340908020734787	-0.204544812440872	-25.5255661010742	-0.00522560812532902	0.000293855206109583	0.00321592413820326	0.00548864435404539
31	-0.957789242267609	0.769478142261505	-25.200891494751	-0.00100484199356288	0.0123068047687411	0.00289124972186983	0.00321592413820326
32	0.340908020734787	-0.529219150543213	-25.3307609558105	0.00191722682211548	-0.00392691092565656	-0.00717365415766835	-0.00392691092565656
33	0.990256667137146	-1.50324213504791	-25.8502388000488	-3.08191010844894e-05	0.00126787810586393	-0.00814767740666866	0.0022419011220336
34	0.340908020734787	-0.853893458843231	-25.7853050231934	-0.00100484199356288	0.00126787810586393	-0.000680167751852423	-0.000680167751852423
35	0.340908020734787	-0.204544812440872	-25.7853050231934	-0.000355493422830477	-0.00327756232582033	-0.00360223650932312	-3.08191010844894e-05
36	0.990256667137146	-0.529219150543213	-25.6554355621338	0.00873538758605719	0.00191722682211548	-0.00619963090866804	0.00289124972186983
37	0.990256667137146	-0.529219150543213	-25.7203693389893	-0.00100484199356288	0.00776136433705688	-0.00782300252467394	-0.00392691092565656
38	-1.607137799263	0.769478142261505	-25.5904998779297	0.00418994715437293	-0.00522560812532902	-0.00197886489331722	0.00418994715437293
39	-1.607137799263	0.120129495859146	-25.4606304168701	0.000618529506027699	0.00613799272105098	-0.0104203969240189	-0.000355493422830477
40	0.340908020734787	0.120129495859146	-25.5255661010742	-0.00100484199356288	0.00776136433705688	-0.00327756232582033	0.00906006153672934
41	-2.25648641586304	0.444803804159164	-25.395694732666	0.000293855206109583	0.0106834331527352	-0.00197886489331722	0.00321592413820326
42	-2.25648641586304	0.120129495859146	-24.9411506652832	-0.0126931173726916	0.00418994715437293	-0.0026282137259841	0.000293855206109583
43	-0.30844059586525	-0.204544812440872	-25.1359558105469	-0.00165419070981443	0.00289124972186983	-0.00457625929266214	-3.08191010844894e-05
44	0.990256667137146	-0.529219150543213	-25.9151744842529	0.0022419011220336	0.00678734155371785	-0.00587495695799589	0.00678734155371785
45	0.340908020734787	-0.853893458843231	-25.2658252716064	0.000943203864153475	0.0022419011220336	0.00321592413820326	0.00516396993771195
46	-0.957789242267609	-1.17856776714325	-25.1359558105469	0.00256657530553639	0.00126787810586393	0.00289124972186983	0.00613799272105098
47	-0.30844059586525	-0.529219150543213	-25.3307609558105	-0.00197886489331722	0.00581331877037883	-3.08191010844894e-05	-0.00814767740666866
48	-1.607137799263	0.444803804159164	-25.0060863494873	0.0113327819854021	-0.00425158534198999	-0.00847235135734081	0.00159255252219737
49	-1.607137799263	0.769478142261505	-25.980110168457	-0.00197886489331722	-0.00360223650932312	-0.00360223650932312	-0.00230353930965066
50	0.990256667137146	-0.529219150543213	-26.0450439453125	0.00581331877037883	-0.0026282137259841	-0.00782300252467394	0.00841071270406246
51	-1.607137799263	1.09415245056152	-26.1099796295166	-0.0026282137259841	0.00743668992072344	0.00321592413820326	-0.00327756232582033
52	0.990256667137146	-0.529219150543213	-25.8502388000488	0.00191722682211548	0.000943203864153475	-0.00652430532500148	0.000293855206109583
53	0.990256667137146	0.444803804159164	-25.7853050231934	-0.00197886489331722	-0.00132951640989631	-0.000355493422830477	0.00191722682211548
54	-0.30844059586525	0.769478142261505	-25.7853050231934	-0.000680167751852423	0.00386527273803949	0.00548864435404539	-0.00295288790948689
55	-2.25648641586304	0.444803804159164	-26.1099796295166	-0.0026282137259841	-0.00360223650932312	0.00711201597005129	0.00418994715437293
56	-3.55518364906311	1.09415245056152	-26.0450439453125	-0.0100957229733467	0.00354059832170606	-0.00197886489331722	0.000618529506027699
57	-0.957789242267609	0.120129495859146	-25.395694732666	-3.08191010844894e-05	0.00451462110504508	-0.00425158534198999	-0.00197886489331722
58	0.340908020734787	-0.204544812440872	-25.1359558105469	-0.00295288790948689	0.00289124972186983	-0.00132951640989631	-0.00425158534198999
59	0.340908020734787	-0.529219150543213	-25.0060863494873	0.00191722682211548	0.000618529506027699	-0.00457625929266214	-0.00392691092565656
60	-0.30844059586525	0.120129495859146	-25.395694732666	-0.00392691092565656	0.00289124972186983	0.00873538758605719	-0.00457625929266214
61	1.63960528373718	-1.17856776714325	-25.9151744842529	0.00126787810586393	0.0022419011220336	0.00159255252219737	-0.00684897974133492
62	0.990256667137146	-0.204544812440872	-25.5904998779297	0.00289124972186983	0.00678734155371785	0.0116574559360743	-0.00327756232582033
63	0.340908020734787	1.09415245056152	-25.9151744842529	-0.00230353930965066	-3.08191010844894e-05	-0.00652430532500148	-0.00327756232582033
64	-0.957789242267609	0.769478142261505	-25.9151744842529	0.00191722682211548	0.00743668992072344	-0.00197886489331722	0.00126787810586393
65	-0.957789242267609	0.769478142261505	-25.9151744842529	-0.000355493422830477	-0.00295288790948689	-0.0026282137259841	0.000618529506027699
66	0.340908020734787	0.444803804159164	-25.6554355621338	0.00256657530553639	0.00613799272105098	-3.08191010844894e-05	0.00483929552137852
67	0.340908020734787	-0.204544812440872	-25.395694732666	0.00646266713738441	0.00548864435404539	-0.00814767740666866	-0.00100484199356288
68	0.340908020734787	-0.529219150543213	-25.2658252716064	-0.00100484199356288	0.0103587592020631	-0.00295288790948689	0.00354059832170606
69	-2.25648641586304	1.09415245056152	-25.200891494751	0.000943203864153475	0.000618529506027699	0.00289124972186983	0.00126787810586393
70	-2.25648641586304	0.444803804159164	-25.1359558105469	-0.00814767740666866	0.00354059832170606	0.00711201597005129	0.00386527273803949
71	-1.607137799263	-0.204544812440872	-25.0710220336914	0.00191722682211548	0.00581331877037883	0.00126787810586393	-0.000355493422830477
72	-0.30844059586525	0.769478142261505	-25.5904998779297	0.000618529506027699	0.00776136433705688	-0.00132951640989631	-0.00652430532500148
73	-2.25648641586304	0.444803804159164	-25.4606304168701	0.00386527273803949	-0.00230353930965066	-0.0026282137259841	0.00418994715437293
74	0.990256667137146	-1.50324213504791	-25.1359558105469	-0.00132951640989631	0.00386527273803949	-0.00360223650932312	-0.00814767740666866
75	0.990256667137146	-1.50324213504791	-25.0060863494873	-0.000355493422830477	-0.00360223650932312	-0.00100484199356288	0.000618529506027699
76	0.990256667137146	-0.853893458843231	-24.7463474273682	-0.00132951640989631	0.00289124972186983	-0.000680167751852423	0.000618529506027699
77	0.340908020734787	-0.529219150543213	-25.200891494751	-0.00392691092565656	0.0022419011220336	-3.08191010844894e-05	0.00256657530553639
78	-1.607137799263	1.4188266992569	-26.0450439453125	-0.00132951640989631	0.00548864435404539	-0.00197886489331722	-0.0110697457566857
79	-0.30844059586525	1.09415245056152	-26.2398490905762	-0.00555028254166245	0.00711201597005129	-0.00879702530801296	0.00386527273803949
80	-0.30844059586525	0.769478142261505	-26.1099796295166	-0.00717365415766835	-0.00132951640989631	-0.00230353930965066	0.00321592413820326
81	1.63960528373718	-0.529219150543213	-25.7203693389893	-0.00425158534198999	0.00256657530553639	-0.00132951640989631	-0.00100484199356288
82	0.990256667137146	-0.204544812440872	-25.8502388000488	0.00126787810586393	0.00451462110504508	-0.00684897974133492	-0.00425158534198999
83	-0.30844059586525	0.769478142261505	-25.6554355621338	-0.00360223650932312	0.000293855206109583	0.00191722682211548	0.000943203864153475
84	-2.90583515167236	0.769478142261505	-25.5255661010742	-0.00977104809135199	-0.00295288790948689	-0.00295288790948689	0.00516396993771195
85	-1.607137799263	-0.529219150543213	-25.7853050231934	-0.0126931173726916	0.00711201597005129	-0.00392691092565656	0.00483929552137852
86	-0.30844059586525	-0.204544812440872	-25.6554355621338	0.00159255252219737	0.00418994715437293	0.000943203864153475	-0.000680167751852423
87	-1.607137799263	0.769478142261505	-25.5904998779297	-0.00100484199356288	0.00256657530553639	-0.00100484199356288	-0.00522560812532902
88	-0.957789242267609	0.120129495859146	-25.4606304168701	0.000943203864153475	-0.00782300252467394	-0.00295288790948689	-0.00425158534198999
89	0.990256667137146	0.444803804159164	-26.0450439453125	-0.000355493422830477	-0.00490093370899558	-0.0104203969240189	-0.00360223650932312
90	-0.30844059586525	-1.17856776714325	-25.3307609558105	0.000293855206109583	-0.00912170019000769	-0.00749832857400179	0.00354059832170606
91	0.340908020734787	-0.853893458843231	-25.4606304168701	0.00126787810586393	0.00289124972186983	-0.00425158534198999	-0.000680167751852423
92	-0.957789242267609	0.769478142261505	-25.395694732666	0.00289124972186983	0.000293855206109583	0.00711201597005129	-0.00197886489331722
93	-1.607137799263	0.120129495859146	-24.9411506652832	0.00906006153672934	0.00516396993771195	-0.00425158534198999	-0.000680167751852423
94	0.990256667137146	-0.204544812440872	-25.5255661010742	0.00613799272105098	-0.000355493422830477	0.00256657530553639	0.00516396993771195
95	-0.30844059586525	-0.529219150543213	-25.4606304168701	-0.00197886489331722	0.00711201597005129	0.00289124972186983	0.00483929552137852
96	-0.30844059586525	0.444803804159164	-25.395694732666	0.00483929552137852	0.00743668992072344	-0.000355493422830477	-0.00230353930965066
97	-0.957789242267609	0.769478142261505	-25.395694732666	0.00191722682211548	0.0113327819854021	0.00191722682211548	0.00126787810586393
98	-1.607137799263	1.09415245056152	-25.980110168457	-0.00814767740666866	-0.00132951640989631	-0.00490093370899558	-0.00619963090866804
99	-3.55518364906311	0.444803804159164	-25.5255661010742	-0.00619963090866804	0.00451462110504508	0.000618529506027699	0.00289124972186983
100	-2.90583515167236	1.09415245056152	-25.6554355621338	-0.00749832857400179	0.00581331877037883	-0.0026282137259841	0.00256657530553639
101	0.990256667137146	-0.853893458843231	-25.8502388000488	0.00516396993771195	0.0022419011220336	-0.00295288790948689	0.00256657530553639
102	0.990256667137146	-0.204544812440872	-25.8502388000488	-3.08191010844894e-05	0.00354059832170606	0.00321592413820326	-0.00490093370899558
103	-0.957789242267609	-0.204544812440872	-25.9151744842529	0.000618529506027699	-0.00814767740666866	-0.00684897974133492	0.00321592413820326
104	-1.607137799263	-0.529219150543213	-25.7203693389893	-0.00295288790948689	-0.00425158534198999	-0.00132951640989631	-0.00295288790948689
105	-0.957789242267609	-0.204544812440872	-25.8502388000488	-0.00100484199356288	-0.00230353930965066	0.00354059832170606	-0.00587495695799589
106	-0.957789242267609	0.444803804159164	-26.1099796295166	0.00418994715437293	0.000293855206109583	-0.00392691092565656	0.00581331877037883
107	0.340908020734787	0.120129495859146	-25.7853050231934	0.00938473641872406	0.00516396993771195	0.000293855206109583	-0.00684897974133492
108	0.990256667137146	-0.853893458843231	-25.395694732666	0.00159255252219737	0.000618529506027699	-0.0175632312893867	0.00191722682211548
109	-1.607137799263	0.769478142261505	-25.6554355621338	-0.00132951640989631	-0.00197886489331722	-0.00425158534198999	0.00159255252219737
110	1.63960528373718	-0.529219150543213	-25.0060863494873	0.0100340843200684	-0.00619963090866804	0.00159255252219737	0.000293855206109583
111	-0.957789242267609	0.769478142261505	-25.5255661010742	0.000943203864153475	0.00938473641872406	-0.00132951640989631	-0.000680167751852423
112	-0.30844059586525	-0.204544812440872	-25.2658252716064	0.00451462110504508	0.00256657530553639	-0.00295288790948689	-0.000680167751852423
113	-2.25648641586304	-0.529219150543213	-25.2658252716064	-0.00295288790948689	0.000293855206109583	-0.00457625929266214	-0.00295288790948689
114	-0.957789242267609	-0.529219150543213	-25.3307609558105	-0.0110697457566857	-0.00295288790948689	-0.00490093370899558	0.00808603875339031
115	-0.30844059586525	-0.529219150543213	-25.0060863494873	-0.0026282137259841	-0.00100484199356288	0.0022419011220336	0.000943203864153475
116	0.340908020734787	0.120129495859146	-24.9411506652832	-0.00392691092565656	0.00256657530553639	-0.000355493422830477	-0.00132951640989631
117	-0.957789242267609	-0.529219150543213	-25.7853050231934	0.00483929552137852	0.00451462110504508	-0.00197886489331722	0.00451462110504508
118	-1.607137799263	-0.204544812440872	-26.0450439453125	0.00191722682211548	-0.00749832857400179	-0.00197886489331722	-0.000355493422830477
119	1.63960528373718	-1.50324213504791	-25.7203693389893	-0.00555028254166245	-0.00749832857400179	0.000618529506027699	0.00516396993771195
120	-1.607137799263	0.444803804159164	-25.3307609558105	-0.00977104809135199	-0.00295288790948689	-0.00652430532500148	0.00516396993771195
121	1.63960528373718	-0.529219150543213	-25.0060863494873	0.000618529506027699	-0.0026282137259841	0.0022419011220336	-0.000680167751852423
122	-0.30844059586525	0.769478142261505	-25.9151744842529	0.000618529506027699	-3.08191010844894e-05	-0.0120437685400248	-0.00100484199356288
123	-0.957789242267609	0.769478142261505	-26.2398490905762	-3.08191010844894e-05	-0.00392691092565656	-0.00100484199356288	-0.00619963090866804
124	-0.957789242267609	0.769478142261505	-26.1099796295166	-0.00814767740666866	0.000618529506027699	-0.00652430532500148	0.0022419011220336
125	-0.957789242267609	1.09415245056152	-25.980110168457	-0.000680167751852423	0.00159255252219737	-0.000355493422830477	-0.00425158534198999
126	-0.957789242267609	0.769478142261505	-25.8502388000488	0.00354059832170606	-0.00360223650932312	0.000293855206109583	-0.00165419070981443
127	-0.957789242267609	1.09415245056152	-25.8502388000488	0.00418994715437293	0.00678734155371785	-0.00197886489331722	-0.00684897974133492
128	-0.30844059586525	-0.204544812440872	-25.8502388000488	-0.00490093370899558	-0.00587495695799589	-0.00587495695799589	-3.08191010844894e-05
129	-3.55518364906311	0.444803804159164	-25.5904998779297	-0.00425158534198999	0.00126787810586393	-0.00295288790948689	0.00289124972186983
130	-0.957789242267609	0.769478142261505	-25.5255661010742	-0.00684897974133492	0.00159255252219737	-0.00132951640989631	-0.00327756232582033
131	-0.30844059586525	1.09415245056152	-25.7203693389893	0.00159255252219737	0.00678734155371785	0.00451462110504508	-0.000680167751852423
132	0.340908020734787	-0.853893458843231	-25.6554355621338	0.00841071270406246	0.00483929552137852	0.0022419011220336	-0.00555028254166245
133	0.990256667137146	-1.82791638374329	-25.6554355621338	0.00256657530553639	-0.0113944197073579	-0.00587495695799589	0.00126787810586393
134	-1.607137799263	-0.204544812440872	-26.1099796295166	-0.00749832857400179	-0.00814767740666866	-0.00230353930965066	0.00256657530553639
135	-0.30844059586525	0.444803804159164	-25.5255661010742	-3.08191010844894e-05	0.00418994715437293	-0.00490093370899558	-0.000680167751852423
136	0.340908020734787	0.120129495859146	-25.3307609558105	-0.00197886489331722	0.00354059832170606	0.000293855206109583	0.00289124972186983
137	2.28895401954651	-0.529219150543213	-25.980110168457	0.00321592413820326	0.00646266713738441	-0.00912170019000769	-0.00197886489331722
138	-0.30844059586525	1.09415245056152	-25.980110168457	0.00418994715437293	0.00289124972186983	-0.00847235135734081	0.00451462110504508
139	1.63960528373718	-0.204544812440872	-25.7853050231934	-0.00782300252467394	-3.08191010844894e-05	-0.00457625929266214	0.00906006153672934
140	0.340908020734787	-0.529219150543213	-25.395694732666	0.00776136433705688	0.00191722682211548	-0.00327756232582033	0.0022419011220336
141	1.63960528373718	0.120129495859146	-25.6554355621338	-0.0026282137259841	0.00191722682211548	0.00256657530553639	-3.08191010844894e-05
142	-1.607137799263	0.444803804159164	-25.395694732666	0.00581331877037883	0.000943203864153475	0.0022419011220336	0.00581331877037883
143	-1.607137799263	0.120129495859146	-25.7853050231934	-0.00360223650932312	0.00321592413820326	0.000293855206109583	-0.00619963090866804
144	-2.25648641586304	-0.529219150543213	-24.8762168884277	-0.0123684434220195	-0.000355493422830477	-0.00230353930965066	0.00711201597005129
145	-0.30844059586525	-0.204544812440872	-25.2658252716064	-0.00100484199356288	-0.00522560812532902	-0.00360223650932312	-0.00230353930965066
146	1.63960528373718	-0.529219150543213	-25.0060863494873	-0.00490093370899558	0.00711201597005129	-0.00425158534198999	0.000293855206109583
147	-1.607137799263	0.120129495859146	-25.200891494751	0.00516396993771195	0.00256657530553639	-0.00295288790948689	0.000293855206109583
148	-0.30844059586525	-0.529219150543213	-25.4606304168701	-0.00295288790948689	0.000943203864153475	-0.00295288790948689	-0.00360223650932312
149	-0.957789242267609	-0.529219150543213	-25.200891494751	-0.00490093370899558	-0.00717365415766835	-0.000680167751852423	0.00256657530553639
150	0.340908020734787	-0.529219150543213	-25.5904998779297	-0.00230353930965066	-0.00327756232582033	-0.00360223650932312	-0.00619963090866804
151	-0.30844059586525	0.769478142261505	-25.980110168457	0.00451462110504508	0.00256657530553639	-0.00360223650932312	-0.000680167751852423
152	0.340908020734787	-0.204544812440872	-25.9151744842529	-0.00165419070981443	0.0022419011220336	-0.00230353930965066	-0.00490093370899558
153	1.63960528373718	-0.529219150543213	-25.8502388000488	-0.00132951640989631	0.00743668992072344	-0.00944637414067984	-0.00619963090866804
154	0.990256667137146	0.120129495859146	-25.980110168457	-0.00360223650932312	0.000618529506027699	-0.00230353930965066	-0.00132951640989631
155	0.990256667137146	-0.204544812440872	-25.395694732666	-0.00360223650932312	0.00483929552137852	-0.00392691092565656	0.000943203864153475
156	0.340908020734787	0.120129495859146	-25.5904998779297	-0.00100484199356288	0.00386527273803949	0.00613799272105098	0.00386527273803949
157	-0.957789242267609	1.09415245056152	-26.1099796295166	-0.00392691092565656	0.00970941036939621	-0.00425158534198999	0.00354059832170606
158	-4.20453214645386	1.09415245056152	-25.9151744842529	-0.00652430532500148	-0.000680167751852423	-0.00555028254166245	0.00126787810586393
159	-2.90583515167236	0.769478142261505	-25.3307609558105	-0.0130177913233638	-0.00360223650932312	-0.000680167751852423	0.00289124972186983
160	0.340908020734787	-0.204544812440872	-25.0710220336914	-3.08191010844894e-05	0.0103587592020631	-0.000680167751852423	0.00581331877037883
161	-0.957789242267609	1.09415245056152	-25.1359558105469	-0.0026282137259841	0.00321592413820326	0.000943203864153475	-0.00457625929266214
162	0.340908020734787	-1.17856776714325	-25.1359558105469	0.00289124972186983	0.0022419011220336	0.00613799272105098	0.0022419011220336
163	1.63960528373718	-1.17856776714325	-25.2658252716064	0.00613799272105098	-0.00944637414067984	-0.00360223650932312	-0.00847235135734081
164	0.340908020734787	-0.853893458843231	-25.5255661010742	0.00678734155371785	-0.00197886489331722	-0.000680167751852423	0.00548864435404539
165	-0.957789242267609	0.444803804159164	-25.4606304168701	-0.00230353930965066	0.00159255252219737	-0.00555028254166245	0.00321592413820326
166	0.340908020734787	-0.529219150543213	-25.7853050231934	0.00126787810586393	0.00938473641872406	-0.00457625929266214	-3.08191010844894e-05
167	0.340908020734787	-0.204544812440872	-25.0710220336914	0.00516396993771195	0.00483929552137852	0.00581331877037883	-0.00165419070981443
168	-0.957789242267609	-0.204544812440872	-25.5255661010742	-0.00230353930965066	-0.000680167751852423	-0.00652430532500148	-0.00197886489331722
169	0.990256667137146	0.444803804159164	-25.395694732666	0.000293855206109583	0.000943203864153475	-0.00522560812532902	0.000293855206109583
170	-0.957789242267609	0.444803804159164	-25.5904998779297	0.000293855206109583	0.00451462110504508	-0.00197886489331722	-0.00392691092565656
171	0.990256667137146	-0.204544812440872	-25.0710220336914	0.00646266713738441	-0.00100484199356288	-0.00425158534198999	-0.00165419070981443
172	0.340908020734787	0.120129495859146	-25.1359558105469	0.00451462110504508	0.00581331877037883	-0.00100484199356288	-0.00197886489331722
173	-1.607137799263	0.769478142261505	-25.395694732666	-0.000680167751852423	-0.00132951640989631	-0.0113944197073579	0.000618529506027699
174	-3.55518364906311	1.09415245056152	-25.5904998779297	-0.00879702530801296	-0.00100484199356288	-0.0026282137259841	-0.00457625929266214
175	0.340908020734787	0.444803804159164	-25.7853050231934	-0.00165419070981443	0.00548864435404539	-0.00360223650932312	0.00126787810586393
176	-0.30844059586525	-0.529219150543213	-25.200891494751	-0.000355493422830477	0.00289124972186983	-0.000680167751852423	-0.000355493422830477
177	0.340908020734787	-1.17856776714325	-25.7203693389893	-0.00425158534198999	-0.00197886489331722	0.00386527273803949	-0.00100484199356288
178	0.340908020734787	-1.82791638374329	-25.3307609558105	0.00256657530553639	-0.00684897974133492	-0.0117190945893526	0.000943203864153475
179	-1.607137799263	-1.50324213504791	-25.7853050231934	-0.0104203969240189	-0.00327756232582033	-0.0026282137259841	-0.000680167751852423
180	-0.957789242267609	0.444803804159164	-26.0450439453125	0.00516396993771195	-0.00165419070981443	-0.00457625929266214	-0.00230353930965066
181	0.340908020734787	-0.204544812440872	-25.8502388000488	-0.00457625929266214	0.00191722682211548	0.00418994715437293	-0.00392691092565656
182	0.990256667137146	-0.204544812440872	-25.8502388000488	0.00483929552137852	-0.00100484199356288	-0.000680167751852423	-0.00327756232582033
183	-1.607137799263	1.4188266992569	-26.1099796295166	0.000943203864153475	0.000618529506027699	-0.00912170019000769	-0.00490093370899558
184	-0.30844059586525	0.444803804159164	-25.2658252716064	0.00191722682211548	-0.00230353930965066	-0.00490093370899558	0.00451462110504508
185	-0.957789242267609	0.769478142261505	-25.6554355621338	0.000943203864153475	0.00743668992072344	-0.00230353930965066	-0.00490093370899558
186	-0.957789242267609	0.444803804159164	-25.5904998779297	0.00418994715437293	0.00354059832170606	-0.00619963090866804	0.0123068047687411
187	-2.25648641586304	0.444803804159164	-26.0450439453125	0.0022419011220336	0.00808603875339031	-0.00522560812532902	-0.00944637414067984
188	-1.607137799263	-0.204544812440872	-25.6554355621338	-0.00587495695799589	0.00126787810586393	-0.00977104809135199	-0.000680167751852423
189	-2.25648641586304	-0.204544812440872	-25.6554355621338	-0.00652430532500148	-0.000680167751852423	-3.08191010844894e-05	0.00711201597005129
190	-0.30844059586525	-0.204544812440872	-25.1359558105469	-0.00684897974133492	0.000618529506027699	0.00159255252219737	-0.00619963090866804
191	0.340908020734787	-0.204544812440872	-25.5904998779297	-0.00197886489331722	0.00808603875339031	0.000943203864153475	-0.000680167751852423
192	-0.957789242267609	0.444803804159164	-26.0450439453125	0.00451462110504508	0.00386527273803949	0.00386527273803949	-3.08191010844894e-05
193	-0.30844059586525	-0.853893458843231	-25.9151744842529	0.00418994715437293	-0.00457625929266214	-0.0188619289547205	0.00386527273803949
194	-0.30844059586525	0.120129495859146	-25.395694732666	0.00581331877037883	-0.00652430532500148	0.00191722682211548	-0.00100484199356288
195	-0.30844059586525	0.769478142261505	-25.1359558105469	0.000293855206109583	0.00613799272105098	0.00159255252219737	0.00711201597005129
196	-1.607137799263	0.444803804159164	-25.395694732666	0.00126787810586393	0.00613799272105098	-0.00230353930965066	0.00451462110504508
197	0.340908020734787	-0.204544812440872	-25.5255661010742	-0.00100484199356288	0.00386527273803949	-0.00197886489331722	-0.00100484199356288
198	0.340908020734787	-0.529219150543213	-25.7203693389893	0.00548864435404539	-0.000680167751852423	-0.00652430532500148	-0.00619963090866804
199	0.990256667137146	-0.204544812440872	-25.8502388000488	-0.00100484199356288	-0.00652430532500148	-0.00814767740666866	0.00321592413820326
200	0.990256667137146	-0.204544812440872	-25.6554355621338	-0.00165419070981443	-0.000680167751852423	-0.0149658378213644	0.00483929552137852
201	0.340908020734787	0.120129495859146	-25.7203693389893	-0.00327756232582033	0.00483929552137852	0.00289124972186983	-0.000355493422830477
202	-1.607137799263	0.769478142261505	-26.1099796295166	-0.00782300252467394	-0.00360223650932312	-0.00100484199356288	0.00386527273803949
203	-2.90583515167236	-0.529219150543213	-25.8502388000488	-0.00652430532500148	-0.00132951640989631	-0.00749832857400179	-0.00295288790948689
204	0.340908020734787	-0.529219150543213	-25.8502388000488	0.00159255252219737	-0.00327756232582033	-0.00587495695799589	-0.000680167751852423
205	-0.30844059586525	-0.529219150543213	-25.6554355621338	-0.00392691092565656	-0.00100484199356288	0.000618529506027699	0.00159255252219737
206	0.990256667137146	-0.529219150543213	-25.5904998779297	0.00613799272105098	0.00321592413820326	0.00711201597005129	-0.00912170019000769
207	-0.30844059586525	-1.17856776714325	-25.3307609558105	0.00808603875339031	-0.00782300252467394	-0.00522560812532902	0.00451462110504508
208	-0.957789242267609	-0.853893458843231	-25.980110168457	-0.00100484199356288	-0.00684897974133492	-0.00295288790948689	0.00483929552137852
209	-1.607137799263	0.444803804159164	-25.9151744842529	0.00321592413820326	-0.000680167751852423	-0.00490093370899558	-0.00782300252467394
210	-0.30844059586525	-0.204544812440872	-25.200891494751	-0.0026282137259841	0.00321592413820326	0.00873538758605719	0.00159255252219737
211	0.340908020734787	0.444803804159164	-25.395694732666	-0.00165419070981443	0.00451462110504508	-0.00587495695799589	-0.000355493422830477
212	-0.957789242267609	0.769478142261505	-25.1359558105469	-0.00132951640989631	0.0126314787194133	0.00418994715437293	-0.00522560812532902
213	1.63960528373718	-0.853893458843231	-25.2658252716064	-0.00132951640989631	-0.00457625929266214	-0.0104203969240189	0.00386527273803949
214	0.990256667137146	-0.204544812440872	-25.200891494751	-3.08191010844894e-05	0.00159255252219737	-0.00425158534198999	-0.000680167751852423
215	0.340908020734787	-0.529219150543213	-25.3307609558105	-3.08191010844894e-05	0.00516396993771195	0.00483929552137852	-0.00132951640989631
216	-0.957789242267609	0.769478142261505	-25.395694732666	0.000943203864153475	0.00256657530553639	-0.000680167751852423	-0.00360223650932312
217	-2.90583515167236	0.769478142261505	-25.2658252716064	-0.0107450718060136	0.0022419011220336	0.00483929552137852	0.00126787810586393
218	-3.55518364906311	0.444803804159164	-25.200891494751	-0.00587495695799589	0.00483929552137852	-0.00977104809135199	-0.00684897974133492
219	-1.607137799263	1.4188266992569	-25.5904998779297	-0.00490093370899558	0.00289124972186983	-0.00295288790948689	-0.00230353930965066
220	1.63960528373718	-0.204544812440872	-25.395694732666	-0.00132951640989631	0.00354059832170606	-0.00295288790948689	-3.08191010844894e-05
221	-1.607137799263	-0.204544812440872	-25.4606304168701	0.00906006153672934	0.00418994715437293	-0.00132951640989631	-0.00360223650932312
222	1.63960528373718	-1.50324213504791	-25.200891494751	-0.00165419070981443	0.00451462110504508	0.0022419011220336	-0.00230353930965066
223	0.340908020734787	-1.17856776714325	-25.5904998779297	-0.00360223650932312	-0.00100484199356288	-0.000680167751852423	-0.00100484199356288
224	0.990256667137146	0.120129495859146	-25.7203693389893	0.000943203864153475	-0.00944637414067984	-0.0107450718060136	0.00678734155371785
225	-0.30844059586525	0.769478142261505	-26.0450439453125	-0.00522560812532902	0.00289124972186983	0.00256657530553639	0.00159255252219737
226	0.990256667137146	0.769478142261505	-26.1749134063721	0.00321592413820326	0.00191722682211548	-0.00522560812532902	-0.00100484199356288
227	0.990256667137146	-0.529219150543213	-25.395694732666	0.000293855206109583	-0.000355493422830477	-0.00619963090866804	0.00581331877037883
228	-0.957789242267609	0.444803804159164	-25.3307609558105	0.000943203864153475	0.00159255252219737	-0.00555028254166245	-0.00295288790948689
229	0.990256667137146	-0.853893458843231	-25.4606304168701	-0.000680167751852423	0.00191722682211548	-0.00879702530801296	0.00126787810586393
230	-0.957789242267609	1.09415245056152	-25.9151744842529	-0.00879702530801296	0.00386527273803949	-0.00165419070981443	0.00191722682211548
231	0.340908020734787	-0.204544812440872	-25.7853050231934	-0.000680167751852423	0.00841071270406246	-0.00879702530801296	-0.00587495695799589
232	-2.25648641586304	-0.204544812440872	-25.7853050231934	-0.00847235135734081	0.00386527273803949	-0.00132951640989631	0.00548864435404539
233	-0.957789242267609	-0.204544812440872	-25.980110168457	-0.00327756232582033	0.00191722682211548	-0.00555028254166245	0.0022419011220336
234	-0.30844059586525	0.444803804159164	-25.8502388000488	-0.00295288790948689	0.00613799272105098	-0.00555028254166245	0.0022419011220336
235	0.990256667137146	0.120129495859146	-25.6554355621338	0.0022419011220336	0.00386527273803949	-0.00197886489331722	-0.00782300252467394
236	0.340908020734787	-1.17856776714325	-25.7203693389893	-3.08191010844894e-05	-0.00327756232582033	-0.00100484199356288	0.00418994715437293
237	-0.30844059586525	-0.529219150543213	-25.9151744842529	0.00354059832170606	-0.00555028254166245	0.000943203864153475	-0.0120437685400248
238	0.990256667137146	-1.50324213504791	-25.7203693389893	-0.00100484199356288	-0.0100957229733467	-0.00230353930965066	-0.00132951640989631
239	0.340908020734787	-0.204544812440872	-25.7203693389893	0.0022419011220336	0.0022419011220336	-0.00490093370899558	-0.00100484199356288
240	0.340908020734787	1.09415245056152	-25.9151744842529	-0.00327756232582033	0.0022419011220336	0.00906006153672934	-0.000680167751852423
241	0.340908020734787	-0.204544812440872	-25.6554355621338	0.00451462110504508	0.00548864435404539	-0.00879702530801296	-0.00165419070981443
242	-0.30844059586525	-0.204544812440872	-26.3047828674316	0.00808603875339031	-0.00684897974133492	0.00159255252219737	0.0022419011220336
243	-0.957789242267609	0.444803804159164	-25.6554355621338	0.00613799272105098	0.00321592413820326	-0.00392691092565656	-0.00132951640989631
244	-1.607137799263	0.444803804159164	-25.5255661010742	0.00418994715437293	0.00159255252219737	0.00581331877037883	-0.00392691092565656
245	-0.957789242267609	0.444803804159164	-25.2658252716064	-0.000355493422830477	-0.0026282137259841	0.00483929552137852	0.00646266713738441
246	-2.90583515167236	1.09415245056152	-25.6554355621338	-0.00100484199356288	0.0116574559360743	0.00418994715437293	0.000618529506027699
247	-3.55518364906311	0.769478142261505	-25.3307609558105	-0.0104203969240189	0.00873538758605719	-0.00522560812532902	-0.00327756232582033
248	-1.607137799263	0.444803804159164	-25.7853050231934	-0.00490093370899558	-0.00360223650932312	-0.00295288790948689	-0.00132951640989631
249	1.63960528373718	-0.204544812440872	-25.9151744842529	-0.00652430532500148	0.00776136433705688	-0.00814767740666866	-0.00619963090866804
250	0.340908020734787	-0.529219150543213	-25.7203693389893	-0.0026282137259841	-0.00587495695799589	-0.0026282137259841	-0.000355493422830477
251	0.990256667137146	-1.17856776714325	-25.7853050231934	0.00808603875339031	-0.00457625929266214	-0.00295288790948689	0.00159255252219737
252	-1.607137799263	-0.529219150543213	-25.6554355621338	-0.00360223650932312	-0.00360223650932312	0.00581331877037883	0.000618529506027699
253	-0.30844059586525	0.120129495859146	-25.9151744842529	0.00418994715437293	-0.000680167751852423	-0.0107450718060136	-0.00490093370899558
254	-0.957789242267609	0.769478142261505	-25.9151744842529	0.00126787810586393	0.00354059832170606	-0.00392691092565656	0.00581331877037883
255	-0.957789242267609	1.09415245056152	-26.1099796295166	-0.00327756232582033	-0.00327756232582033	-0.00197886489331722	-0.00619963090866804
256	-0.957789242267609	0.444803804159164	-26.1749134063721	0.00613799272105098	0.00418994715437293	-0.00100484199356288	-0.00652430532500148
257	0.340908020734787	-0.204544812440872	-25.8502388000488	-0.00165419070981443	0.0022419011220336	-0.00197886489331722	0.00386527273803949
258	1.63960528373718	-0.529219150543213	-25.3307609558105	0.00321592413820326	-0.00197886489331722	0.00386527273803949	-0.00522560812532902
259	0.990256667137146	0.120129495859146	-25.4606304168701	-0.00165419070981443	-0.00295288790948689	-0.00522560812532902	0.0022419011220336
260	-0.957789242267609	0.120129495859146	-25.7853050231934	-0.00684897974133492	0.00548864435404539	0.000293855206109583	0.00516396993771195
261	-1.607137799263	-0.204544812440872	-25.3307609558105	-0.00132951640989631	0.000618529506027699	0.0022419011220336	-0.00392691092565656
262	-2.90583515167236	0.444803804159164	-25.4606304168701	-0.00165419070981443	0.00873538758605719	-0.00230353930965066	0.00126787810586393
263	-0.30844059586525	-0.204544812440872	-24.8762168884277	-0.00165419070981443	-0.00230353930965066	0.00159255252219737	0.000618529506027699
264	0.990256667137146	-0.529219150543213	-25.6554355621338	0.0100340843200684	0.000618529506027699	-0.00457625929266214	-0.00197886489331722
265	0.990256667137146	-1.50324213504791	-25.3307609558105	-0.00327756232582033	0.000293855206109583	-0.00165419070981443	0.00256657530553639
266	0.340908020734787	-1.50324213504791	-25.2658252716064	0.00256657530553639	-0.00165419070981443	-0.00555028254166245	-0.000355493422830477
267	-0.30844059586525	-0.529219150543213	-25.200891494751	0.00191722682211548	-0.00360223650932312	-0.00165419070981443	-0.00132951640989631
268	-1.607137799263	0.444803804159164	-25.9151744842529	-0.00847235135734081	-3.08191010844894e-05	0.000293855206109583	0.00581331877037883
269	-0.957789242267609	0.769478142261505	-25.7203693389893	-0.00230353930965066	-0.00912170019000769	0.00159255252219737	0.00256657530553639
270	0.990256667137146	-0.204544812440872	-25.395694732666	-0.00425158534198999	0.00321592413820326	-0.00457625929266214	0.000943203864153475
271	-0.957789242267609	0.769478142261505	-25.9151744842529	0.0022419011220336	0.00808603875339031	-0.000680167751852423	-0.00295288790948689
272	-0.30844059586525	0.444803804159164	-25.3307609558105	-0.00847235135734081	-0.000680167751852423	0.000618529506027699	-0.00360223650932312
273	0.340908020734787	0.444803804159164	-25.7853050231934	-0.00782300252467394	0.00418994715437293	-0.00165419070981443	-0.0100957229733467
274	0.340908020734787	-0.853893458843231	-25.4606304168701	0.00646266713738441	-0.000680167751852423	0.00126787810586393	0.00256657530553639
275	-3.55518364906311	0.120129495859146	-25.5255661010742	-0.0159398596733809	-0.00230353930965066	0.00159255252219737	-0.00295288790948689
276	-2.90583515167236	0.444803804159164	-26.1099796295166	-0.00749832857400179	0.00191722682211548	0.00126787810586393	0.00191722682211548
277	-1.607137799263	0.444803804159164	-26.0450439453125	-0.00587495695799589	0.00711201597005129	-0.00327756232582033	0.00354059832170606
278	-0.30844059586525	0.769478142261505	-26.0450439453125	0.000293855206109583	-0.00100484199356288	-0.00652430532500148	0.01100810803473
279	-1.607137799263	0.769478142261505	-25.9151744842529	0.00451462110504508	-0.00100484199356288	0.00159255252219737	0.00711201597005129
280	0.990256667137146	-1.50324213504791	-25.4606304168701	-0.00132951640989631	-0.000355493422830477	0.0022419011220336	0.00256657530553639
281	-0.957789242267609	-0.204544812440872	-26.0450439453125	0.0106834331527352	0.00321592413820326	0.000293855206109583	0.00418994715437293
282	0.990256667137146	-0.204544812440872	-25.8502388000488	0.00581331877037883	0.00289124972186983	0.000943203864153475	0.0022419011220336
283	0.990256667137146	-0.204544812440872	-25.7203693389893	0.00938473641872406	-0.00295288790948689	-0.00555028254166245	0.000618529506027699
284	0.990256667137146	0.769478142261505	-26.0450439453125	0.00256657530553639	0.00418994715437293	-0.0126931173726916	0.00256657530553639
285	-0.30844059586525	1.09415245056152	-26.1099796295166	0.000293855206109583	-0.00912170019000769	0.00289124972186983	-0.00652430532500148
286	0.340908020734787	0.120129495859146	-25.200891494751	0.00191722682211548	0.00354059832170606	0.000293855206109583	0.00321592413820326
287	0.990256667137146	-0.853893458843231	-25.3307609558105	0.00776136433705688	0.00289124972186983	0.000618529506027699	0.000293855206109583
288	-0.30844059586525	-0.204544812440872	-25.7203693389893	-0.00100484199356288	0.00159255252219737	-0.00197886489331722	0.00483929552137852
289	-0.957789242267609	-0.529219150543213	-25.7853050231934	-0.00457625929266214	0.00126787810586393	-0.00360223650932312	-0.00392691092565656
290	-2.90583515167236	0.769478142261505	-25.8502388000488	-0.00782300252467394	0.00938473641872406	-0.00717365415766835	0.00581331877037883
291	-0.957789242267609	0.120129495859146	-25.5904998779297	-0.00652430532500148	0.00483929552137852	-0.000355493422830477	-0.000355493422830477
292	0.990256667137146	-0.204544812440872	-24.8112812042236	0.00256657530553639	0.000618529506027699	0.00516396993771195	0.00873538758605719
293	0.990256667137146	0.120129495859146	-25.395694732666	-0.00230353930965066	-0.00457625929266214	-0.00814767740666866	-0.00360223650932312
294	0.990256667137146	-1.50324213504791	-25.5904998779297	-0.00165419070981443	-0.00944637414067984	-0.00197886489331722	0.00159255252219737
295	0.340908020734787	-1.50324213504791	-24.9411506652832	-0.0139918150380254	-0.00360223650932312	0.00613799272105098	0.00516396993771195
296	2.28895401954651	-0.853893458843231	-24.0969982147217	0.00548864435404539	0.00289124972186983	-0.00847235135734081	-0.00165419070981443
297	-0.957789242267609	0.769478142261505	-23.3177795410156	-0.00197886489331722	0.00386527273803949	0.0106834331527352	-0.00100484199356288
298	0.340908020734787	-0.529219150543213	-22.9281711578369	0.00646266713738441	0.00483929552137852	-0.00132951640989631	-0.00847235135734081
299	0.340908020734787	-0.853893458843231	-23.1879100799561	-0.00165419070981443	0.00289124972186983	-0.00165419070981443	0.00386527273803949
300	-1.607137799263	1.4188266992569	-24.2268676757813	-0.00392691092565656	-0.00132951640989631	-0.00197886489331722	0.000293855206109583
301	0.340908020734787	-0.529219150543213	-24.2268676757813	-3.08191010844894e-05	0.00646266713738441	0.00159255252219737	-0.0026282137259841
302	0.990256667137146	0.769478142261505	-24.6814117431641	-0.000355493422830477	0.000943203864153475	-0.00295288790948689	0.00159255252219737
303	-1.607137799263	0.769478142261505	-24.8762168884277	0.00126787810586393	-0.00619963090866804	-0.00717365415766835	0.000943203864153475
304	-3.55518364906311	0.769478142261505	-25.5255661010742	-0.00587495695799589	-0.00230353930965066	-0.00847235135734081	0.00711201597005129
305	-1.607137799263	0.444803804159164	-25.6554355621338	-0.00717365415766835	-3.08191010844894e-05	0.00418994715437293	0.00354059832170606
306	-1.607137799263	1.09415245056152	-25.4606304168701	0.00646266713738441	0.012956153601408	-0.00100484199356288	-0.00100484199356288
307	-1.607137799263	0.444803804159164	-26.0450439453125	-0.00717365415766835	-0.00197886489331722	-0.00587495695799589	-0.00132951640989631
308	0.340908020734787	-1.82791638374329	-25.7853050231934	0.00970941036939621	-0.00457625929266214	-0.00392691092565656	0.00451462110504508
309	0.990256667137146	-1.17856776714325	-26.4995880126953	0.000618529506027699	-0.00684897974133492	-0.0165892094373703	0.00386527273803949
310	0.990256667137146	-0.529219150543213	-26.4995880126953	0.00451462110504508	0.00126787810586393	-0.00132951640989631	0.00126787810586393
311	0.990256667137146	0.444803804159164	-26.3047828674316	0.00451462110504508	-3.08191010844894e-05	0.00516396993771195	0.000618529506027699
312	-0.30844059586525	0.769478142261505	-25.5255661010742	0.00321592413820326	0.000618529506027699	-0.00425158534198999	-0.00100484199356288
313	-0.957789242267609	0.769478142261505	-26.3047828674316	0.0022419011220336	0.0022419011220336	-0.000355493422830477	-0.00230353930965066
314	0.340908020734787	0.769478142261505	-25.9151744842529	0.00289124972186983	0.0022419011220336	-0.0117190945893526	0.00516396993771195
315	-0.957789242267609	0.444803804159164	-26.1749134063721	0.0022419011220336	0.0022419011220336	-0.00100484199356288	0.0103587592020631
316	-0.957789242267609	0.444803804159164	-26.3697185516357	0.00191722682211548	0.00256657530553639	-0.000355493422830477	-0.00230353930965066
317	-0.30844059586525	-0.529219150543213	-25.7853050231934	-0.00197886489331722	0.00354059832170606	-0.00490093370899558	0.00418994715437293
318	-2.25648641586304	0.444803804159164	-26.0450439453125	-0.00165419070981443	-0.00230353930965066	-0.000680167751852423	-0.00684897974133492
319	-0.957789242267609	-0.529219150543213	-25.7203693389893	-0.00652430532500148	-0.00132951640989631	-0.00490093370899558	0.00483929552137852
320	-0.30844059586525	0.444803804159164	-24.8112812042236	-0.00555028254166245	0.000943203864153475	0.00321592413820326	-0.00360223650932312
321	0.990256667137146	-0.529219150543213	-25.4606304168701	0.00289124972186983	0.00613799272105098	-0.00555028254166245	-0.00327756232582033
322	-0.957789242267609	0.120129495859146	-25.5904998779297	0.00256657530553639	-0.00197886489331722	-0.000355493422830477	-0.00132951640989631
323	1.63960528373718	-1.50324213504791	-25.200891494751	-0.00619963090866804	0.000293855206109583	-0.000680167751852423	-0.00295288790948689
324	0.340908020734787	-0.529219150543213	-25.0060863494873	-0.00490093370899558	-0.00295288790948689	-0.00652430532500148	-0.00165419070981443
325	0.340908020734787	-0.853893458843231	-25.0060863494873	-0.00360223650932312	-0.00132951640989631	-0.00197886489331722	0.00548864435404539
326	0.340908020734787	-0.529219150543213	-25.0710220336914	0.00451462110504508	0.00581331877037883	-0.00652430532500148	0.0022419011220336
327	-0.957789242267609	-0.204544812440872	-25.6554355621338	-0.00522560812532902	0.000293855206109583	0.00191722682211548	-0.00100484199356288
328	-1.607137799263	0.769478142261505	-25.6554355621338	0.00289124972186983	0.00516396993771195	-0.00619963090866804	0.00386527273803949
329	-1.607137799263	0.769478142261505	-25.6554355621338	-0.00230353930965066	-0.00457625929266214	-0.00100484199356288	0.0022419011220336
330	0.340908020734787	-0.204544812440872	-25.395694732666	-0.0123684434220195	-0.00327756232582033	0.00354059832170606	0.00159255252219737
331	-4.20453214645386	1.4188266992569	-25.2658252716064	-0.00165419070981443	0.00873538758605719	0.0106834331527352	-0.00392691092565656
332	-1.607137799263	-0.204544812440872	-25.0710220336914	-0.00457625929266214	0.00354059832170606	-3.08191010844894e-05	0.00289124972186983
333	-0.30844059586525	-0.529219150543213	-26.1749134063721	-0.00165419070981443	0.0022419011220336	-0.00457625929266214	-0.00100484199356288
334	0.340908020734787	-0.204544812440872	-26.0450439453125	-0.0026282137259841	-0.00555028254166245	-0.00522560812532902	0.00191722682211548
335	0.340908020734787	-0.853893458843231	-25.7203693389893	-0.00100484199356288	-0.00425158534198999	0.00159255252219737	-0.00100484199356288
336	-0.957789242267609	-0.529219150543213	-25.8502388000488	0.0022419011220336	-0.00392691092565656	-0.00197886489331722	0.00191722682211548
337	-0.30844059586525	0.120129495859146	-25.0710220336914	-0.00197886489331722	0.0022419011220336	-3.08191010844894e-05	0.00906006153672934
338	-0.957789242267609	0.769478142261505	-25.395694732666	0.00289124972186983	0.000943203864153475	0.00418994715437293	-0.00944637414067984
339	-0.30844059586525	0.769478142261505	-26.0450439453125	-0.000680167751852423	0.000293855206109583	-0.00230353930965066	0.00126787810586393
340	0.340908020734787	0.120129495859146	-25.9151744842529	-0.00587495695799589	0.00321592413820326	0.0022419011220336	-0.0026282137259841
341	-0.30844059586525	0.120129495859146	-26.0450439453125	0.00743668992072344	0.0100340843200684	0.00321592413820326	-0.00912170019000769
342	0.990256667137146	-0.204544812440872	-25.6554355621338	0.00451462110504508	-0.00197886489331722	0.00581331877037883	-0.00392691092565656
343	0.990256667137146	-0.853893458843231	-25.3307609558105	-0.00847235135734081	0.0022419011220336	-0.000355493422830477	-0.00165419070981443
344	-0.957789242267609	0.444803804159164	-26.3047828674316	-0.0026282137259841	0.0022419011220336	-0.00230353930965066	0.000293855206109583
345	-2.25648641586304	0.444803804159164	-26.2398490905762	-0.00847235135734081	0.00289124972186983	-0.000680167751852423	-0.0026282137259841
346	-1.607137799263	-0.204544812440872	-26.0450439453125	-0.00295288790948689	0.00613799272105098	-0.00327756232582033	0.00451462110504508
347	0.990256667137146	0.120129495859146	-25.8502388000488	0.00289124972186983	0.00126787810586393	-0.00100484199356288	-0.00717365415766835
348	0.340908020734787	0.444803804159164	-25.6554355621338	0.000943203864153475	-0.00327756232582033	0.00256657530553639	0.000618529506027699
349	0.340908020734787	-1.50324213504791	-25.7203693389893	0.000618529506027699	-0.0104203969240189	-0.0026282137259841	0.00191722682211548
350	0.340908020734787	-0.529219150543213	-26.3047828674316	-0.00360223650932312	-0.00522560812532902	0.00808603875339031	0.00256657530553639
351	0.340908020734787	-0.529219150543213	-25.7203693389893	0.000943203864153475	-0.000680167751852423	-0.00619963090866804	-3.08191010844894e-05
352	2.28895401954651	-0.529219150543213	-25.7853050231934	0.00386527273803949	-0.00457625929266214	-0.00555028254166245	0.00776136433705688
353	0.990256667137146	0.444803804159164	-25.9151744842529	-0.000355493422830477	-0.00327756232582033	-0.00392691092565656	0.000293855206109583
354	0.340908020734787	0.444803804159164	-25.980110168457	-0.00360223650932312	0.0022419011220336	-0.00555028254166245	-0.00100484199356288
355	0.340908020734787	-0.529219150543213	-26.0450439453125	0.00126787810586393	-0.00230353930965066	-0.00327756232582033	0.00548864435404539
356	0.340908020734787	0.120129495859146	-25.9151744842529	0.00321592413820326	0.0022419011220336	-0.00522560812532902	-0.00619963090866804
357	0.340908020734787	0.444803804159164	-25.7203693389893	0.000943203864153475	0.00159255252219737	-0.00912170019000769	-0.00295288790948689
358	-0.957789242267609	-0.204544812440872	-25.2658252716064	-0.00327756232582033	-0.00100484199356288	-0.00652430532500148	-0.00197886489331722
359	-1.607137799263	-0.204544812440872	-25.1359558105469	-0.00912170019000769	0.00159255252219737	-0.00684897974133492	-0.00197886489331722
360	-2.90583515167236	0.769478142261505	-25.1359558105469	-0.00912170019000769	0.000618529506027699	0.000943203864153475	0.000943203864153475
361	0.340908020734787	-0.529219150543213	-25.5255661010742	0.00516396993771195	0.0106834331527352	-0.000680167751852423	-0.00197886489331722
362	-0.30844059586525	-0.204544812440872	-26.0450439453125	0.00386527273803949	0.00256657530553639	-0.000355493422830477	-0.00230353930965066
363	-0.30844059586525	0.120129495859146	-26.0450439453125	0.00516396993771195	-0.00847235135734081	-0.0026282137259841	-0.00132951640989631
364	-0.957789242267609	-0.529219150543213	-25.7853050231934	0.000943203864153475	-0.0104203969240189	-0.00457625929266214	0.00386527273803949
365	-0.957789242267609	0.444803804159164	-25.7203693389893	0.00126787810586393	0.00126787810586393	-0.00619963090866804	-0.00100484199356288
366	-0.957789242267609	0.444803804159164	-25.980110168457	-0.00165419070981443	0.0100340843200684	0.000618529506027699	0.00321592413820326
367	-0.30844059586525	1.4188266992569	-26.5645236968994	0.00841071270406246	0.00418994715437293	0.00321592413820326	0.00354059832170606
368	0.990256667137146	-0.853893458843231	-26.1749134063721	-0.00132951640989631	0.000943203864153475	-0.00555028254166245	-0.000355493422830477
369	-0.30844059586525	0.444803804159164	-26.4346542358398	0.00159255252219737	0.0022419011220336	-0.00230353930965066	0.00191722682211548
370	1.63960528373718	-0.853893458843231	-25.5904998779297	-0.00165419070981443	0.00354059832170606	0.00126787810586393	0.00321592413820326
371	0.340908020734787	0.120129495859146	-25.5904998779297	0.0103587592020631	0.00483929552137852	0.00289124972186983	0.0022419011220336
372	-2.25648641586304	0.769478142261505	-26.0450439453125	-0.00100484199356288	0.00289124972186983	-0.00555028254166245	-0.00230353930965066
373	-4.20453214645386	0.769478142261505	-26.2398490905762	-0.00425158534198999	0.00159255252219737	0.00321592413820326	-0.00327756232582033
374	-2.90583515167236	1.09415245056152	-26.2398490905762	-0.0104203969240189	-0.00230353930965066	-0.00100484199356288	0.00386527273803949
375	-0.957789242267609	0.444803804159164	-25.8502388000488	-0.00392691092565656	0.00516396993771195	-0.00392691092565656	0.00678734155371785
376	0.340908020734787	-0.204544812440872	-25.7853050231934	-0.00522560812532902	0.00191722682211548	-0.00165419070981443	-0.0026282137259841
377	0.990256667137146	-1.50324213504791	-25.5255661010742	-0.00197886489331722	-0.00490093370899558	-0.0026282137259841	-0.00327756232582033
378	-0.30844059586525	-0.529219150543213	-26.3047828674316	0.00126787810586393	0.000293855206109583	-0.00749832857400179	0.00126787810586393
379	0.990256667137146	0.120129495859146	-26.3047828674316	-0.00749832857400179	-0.00295288790948689	-0.000680167751852423	-0.00490093370899558
380	0.340908020734787	-0.529219150543213	-25.7203693389893	-0.00165419070981443	-0.000680167751852423	0.00159255252219737	0.0100340843200684
381	0.340908020734787	0.444803804159164	-25.9151744842529	-0.00165419070981443	-0.00132951640989631	0.00418994715437293	-0.00132951640989631
382	-0.957789242267609	0.444803804159164	-25.7853050231934	0.000618529506027699	0.00191722682211548	-0.00619963090866804	0.00289124972186983
383	0.340908020734787	0.120129495859146	-25.9151744842529	-0.000680167751852423	0.00321592413820326	0.00548864435404539	-0.00165419070981443
384	1.63960528373718	-0.529219150543213	-25.3307609558105	0.000943203864153475	0.000943203864153475	-0.00879702530801296	0.00126787810586393
385	-0.957789242267609	0.120129495859146	-25.3307609558105	-0.00619963090866804	-0.00619963090866804	-0.00392691092565656	-0.00457625929266214
386	0.340908020734787	-0.853893458843231	-25.200891494751	-0.00879702530801296	0.00743668992072344	-0.00132951640989631	0.00126787810586393
387	-2.90583515167236	0.120129495859146	-25.0710220336914	-0.0117190945893526	-0.000355493422830477	0.000618529506027699	-0.00100484199356288
388	-2.25648641586304	0.444803804159164	-25.2658252716064	-0.00847235135734081	0.00321592413820326	-0.00360223650932312	0.00159255252219737
389	-1.607137799263	0.769478142261505	-26.0450439453125	-0.00230353930965066	0.00678734155371785	-0.00295288790948689	-0.000680167751852423
390	0.990256667137146	-0.529219150543213	-25.395694732666	0.0022419011220336	0.0022419011220336	-0.0026282137259841	-0.00100484199356288
391	-0.957789242267609	-0.529219150543213	-25.4606304168701	0.00289124972186983	-0.00132951640989631	0.00743668992072344	-3.08191010844894e-05
392	-0.957789242267609	-0.529219150543213	-25.1359558105469	-0.000355493422830477	-0.0120437685400248	-0.00100484199356288	-0.00814767740666866
393	0.340908020734787	-0.529219150543213	-25.395694732666	-0.00132951640989631	-0.00360223650932312	-0.00652430532500148	0.00126787810586393
394	0.340908020734787	-0.204544812440872	-25.0060863494873	-0.00360223650932312	0.00516396993771195	0.00451462110504508	0.0022419011220336
395	-0.30844059586525	0.444803804159164	-25.4606304168701	-0.00100484199356288	0.00613799272105098	0.000618529506027699	0.00646266713738441
396	-0.957789242267609	0.769478142261505	-26.3047828674316	0.00386527273803949	0.0126314787194133	-3.08191010844894e-05	0.000618529506027699
397	0.990256667137146	-0.529219150543213	-26.1749134063721	0.0220470335334539	0.00743668992072344	0.00191722682211548	-3.08191010844894e-05
398	-1.607137799263	0.769478142261505	-25.9151744842529	-0.00717365415766835	0.00159255252219737	-0.00684897974133492	0.00126787810586393
399	-1.607137799263	1.09415245056152	-25.6554355621338	0.00289124972186983	0.00873538758605719	-0.00197886489331722	-0.000355493422830477
400	-1.607137799263	-0.204544812440872	-25.7853050231934	-0.00327756232582033	-0.00425158534198999	-0.00295288790948689	-0.0026282137259841
401	-3.55518364906311	0.769478142261505	-25.4606304168701	-0.00587495695799589	0.0103587592020631	0.00483929552137852	0.000943203864153475
402	-0.957789242267609	-0.529219150543213	-25.1359558105469	0.00126787810586393	0.00646266713738441	-0.00717365415766835	-3.08191010844894e-05
403	-1.607137799263	1.4188266992569	-25.395694732666	0.00678734155371785	0.000943203864153475	0.000618529506027699	-0.00230353930965066
404	-0.30844059586525	0.120129495859146	-25.200891494751	-0.00165419070981443	0.00354059832170606	-0.00555028254166245	-0.00100484199356288
405	-0.957789242267609	-0.204544812440872	-25.4606304168701	0.00743668992072344	-0.00490093370899558	0.00289124972186983	-0.00587495695799589
406	0.340908020734787	-0.204544812440872	-25.7853050231934	0.00548864435404539	-0.00360223650932312	0.00386527273803949	0.00191722682211548
407	-0.30844059586525	0.769478142261505	-25.9151744842529	0.00613799272105098	-0.00100484199356288	-0.00490093370899558	-0.00587495695799589
408	-0.30844059586525	0.444803804159164	-25.395694732666	0.00256657530553639	-0.00165419070981443	-0.000680167751852423	0.00354059832170606
409	1.63960528373718	-0.204544812440872	-25.2658252716064	-0.00490093370899558	-0.00100484199356288	-0.00717365415766835	0.00906006153672934
410	-0.957789242267609	0.444803804159164	-25.4606304168701	0.000293855206109583	0.00808603875339031	-0.000680167751852423	-0.00230353930965066
411	-0.30844059586525	0.769478142261505	-25.2658252716064	0.00191722682211548	0.00613799272105098	-0.00132951640989631	0.00646266713738441
412	0.340908020734787	0.120129495859146	-25.395694732666	0.00548864435404539	0.00451462110504508	-0.00555028254166245	-0.00295288790948689
413	-0.30844059586525	-0.204544812440872	-25.0710220336914	0.000618529506027699	-0.000355493422830477	-0.00360223650932312	0.00841071270406246
414	-2.90583515167236	1.4188266992569	-25.200891494751	-0.00230353930965066	-0.00360223650932312	-0.00555028254166245	0.000293855206109583
415	-2.90583515167236	0.769478142261505	-25.3307609558105	-0.00749832857400179	0.0152288740500808	-0.00457625929266214	0.00191722682211548
416	0.340908020734787	-0.529219150543213	-24.8762168884277	0.000293855206109583	0.00873538758605719	0.00906006153672934	-3.08191010844894e-05
417	0.990256667137146	0.444803804159164	-25.200891494751	0.00159255252219737	0.00516396993771195	-0.000355493422830477	-0.00879702530801296
418	-1.607137799263	0.444803804159164	-25.2658252716064	-0.00587495695799589	-0.00847235135734081	0.00483929552137852	0.00321592413820326
419	0.340908020734787	-1.82791638374329	-25.2658252716064	-0.00197886489331722	-0.0110697457566857	-0.00457625929266214	-0.00360223650932312
420	-0.957789242267609	-0.204544812440872	-25.3307609558105	-0.00555028254166245	0.0022419011220336	-0.00619963090866804	0.00386527273803949
421	0.990256667137146	-0.204544812440872	-24.7463474273682	-0.00490093370899558	0.00159255252219737	0.000943203864153475	-0.0104203969240189
422	-0.30844059586525	0.769478142261505	-25.1359558105469	0.0022419011220336	0.00906006153672934	-0.00197886489331722	-0.00587495695799589
423	-0.30844059586525	0.769478142261505	-24.9411506652832	-0.00132951640989631	0.000618529506027699	-0.00782300252467394	-0.00165419070981443
424	0.340908020734787	-0.204544812440872	-24.8762168884277	0.000618529506027699	0.00581331877037883	-0.00782300252467394	0.00418994715437293
425	0.990256667137146	-0.204544812440872	-25.1359558105469	-0.00555028254166245	0.00743668992072344	0.00321592413820326	0.00483929552137852
426	-0.30844059586525	0.444803804159164	-25.200891494751	0.00289124972186983	-0.0026282137259841	-0.00457625929266214	0.00646266713738441
427	-0.30844059586525	0.769478142261505	-24.8762168884277	0.00126787810586393	0.00159255252219737	0.00191722682211548	0.0022419011220336
428	-0.957789242267609	0.120129495859146	-25.200891494751	-0.0107450718060136	-0.00360223650932312	-0.00295288790948689	0.00516396993771195
429	-3.55518364906311	0.444803804159164	-25.5255661010742	-0.00425158534198999	0.00256657530553639	0.00256657530553639	0.000618529506027699
430	-0.30844059586525	0.120129495859146	-25.2658252716064	0.00126787810586393	-0.00295288790948689	-0.00879702530801296	0.00159255252219737
431	-0.957789242267609	0.444803804159164	-25.3307609558105	-0.00490093370899558	0.00159255252219737	0.000618529506027699	0.0022419011220336
432	-0.957789242267609	1.09415245056152	-25.3307609558105	0.00418994715437293	0.00646266713738441	0.00289124972186983	-0.00879702530801296
433	0.340908020734787	-1.82791638374329	-24.9411506652832	0.00483929552137852	-0.0117190945893526	-0.00977104809135199	-3.08191010844894e-05
434	0.340908020734787	-0.853893458843231	-25.200891494751	0.00256657530553639	-0.00879702530801296	-0.00165419070981443	0.00256657530553639
435	-0.30844059586525	0.120129495859146	-25.200891494751	0.00418994715437293	-0.00392691092565656	-0.0104203969240189	0.00548864435404539
436	-1.607137799263	0.444803804159164	-25.200891494751	0.00548864435404539	0.00386527273803949	-0.00457625929266214	0.00321592413820326
437	0.990256667137146	0.120129495859146	-25.3307609558105	0.0175015944987535	0.00126787810586393	-0.00847235135734081	0.0022419011220336
438	-1.607137799263	0.769478142261505	-25.200891494751	0.00646266713738441	0.00483929552137852	-0.00652430532500148	-0.00100484199356288
439	-0.30844059586525	0.769478142261505	-25.0710220336914	0.00354059832170606	0.00256657530553639	-0.00425158534198999	-0.000680167751852423
440	0.990256667137146	-0.529219150543213	-25.2658252716064	-0.000355493422830477	0.00516396993771195	-0.00522560812532902	-0.00100484199356288
441	-0.957789242267609	1.09415245056152	-25.2658252716064	-0.00100484199356288	0.00256657530553639	0.00354059832170606	0.000618529506027699
442	-0.957789242267609	1.09415245056152	-25.0060863494873	-0.00197886489331722	0.00646266713738441	-0.00782300252467394	-0.00327756232582033
443	-2.25648641586304	0.120129495859146	-24.9411506652832	0.000943203864153475	0.00548864435404539	-0.00392691092565656	-3.08191010844894e-05
444	0.340908020734787	-0.529219150543213	-24.6814117431641	0.000618529506027699	0.00126787810586393	-0.00555028254166245	0.000618529506027699
445	0.340908020734787	-0.204544812440872	-24.8762168884277	-0.00749832857400179	0.00354059832170606	-0.000680167751852423	0.00321592413820326
446	0.990256667137146	-1.50324213504791	-25.3307609558105	0.00256657530553639	-0.00392691092565656	-0.00230353930965066	-0.00522560812532902
447	-0.30844059586525	-1.17856776714325	-25.1359558105469	0.00678734155371785	-0.00587495695799589	-0.00652430532500148	-0.0104203969240189
448	0.340908020734787	-0.529219150543213	-25.4606304168701	0.000293855206109583	-0.00814767740666866	-0.00587495695799589	-0.000680167751852423
449	-0.30844059586525	-0.853893458843231	-25.0060863494873	-0.00295288790948689	-0.00912170019000769	-0.00587495695799589	-0.00100484199356288
450	-0.957789242267609	0.769478142261505	-25.0710220336914	0.000618529506027699	0.00354059832170606	-3.08191010844894e-05	-0.00197886489331722
451	-0.30844059586525	-0.204544812440872	-24.5515422821045	-0.00490093370899558	0.000618529506027699	-0.00100484199356288	-0.000355493422830477
452	0.990256667137146	0.120129495859146	-24.0969982147217	0.000943203864153475	0.00873538758605719	-0.00490093370899558	0.00289124972186983
453	1.63960528373718	0.120129495859146	-22.9931049346924	-0.00197886489331722	-0.00879702530801296	0.00321592413820326	-0.000680167751852423
454	0.340908020734787	-0.204544812440872	-22.9931049346924	-0.00230353930965066	-0.00490093370899558	-0.00392691092565656	0.00386527273803949
455	0.990256667137146	-0.204544812440872	-23.2528457641602	-0.00425158534198999	0.0022419011220336	-0.00230353930965066	-0.00457625929266214
456	-2.25648641586304	-0.529219150543213	-24.6164779663086	-0.00619963090866804	0.00743668992072344	0.000618529506027699	-0.00392691092565656
457	-4.20453214645386	0.444803804159164	-25.4606304168701	0.000943203864153475	0.00256657530553639	0.00548864435404539	-0.00165419070981443
458	-1.607137799263	-0.529219150543213	-25.0060863494873	0.00581331877037883	-0.00295288790948689	-0.0107450718060136	0.00289124972186983
459	0.340908020734787	1.4188266992569	-24.8762168884277	-0.00684897974133492	-0.00360223650932312	0.00289124972186983	0.00418994715437293
460	0.340908020734787	0.120129495859146	-25.395694732666	0.000293855206109583	0.00159255252219737	-0.00165419070981443	-3.08191010844894e-05
461	-0.30844059586525	0.120129495859146	-25.9151744842529	0.00191722682211548	0.00159255252219737	-0.00360223650932312	-0.00360223650932312
462	0.990256667137146	-1.82791638374329	-26.3047828674316	-0.00360223650932312	-0.00717365415766835	0.0022419011220336	-0.00327756232582033
463	0.340908020734787	0.120129495859146	-27.0190677642822	0.00451462110504508	-0.00197886489331722	-0.0113944197073579	-0.00457625929266214
464	0.990256667137146	1.09415245056152	-27.0840015411377	-0.00490093370899558	-0.00555028254166245	0.000293855206109583	0.00451462110504508
465	-0.30844059586525	0.769478142261505	-26.7593269348145	-0.00457625929266214	-0.00652430532500148	0.00191722682211548	0.00646266713738441
466	1.63960528373718	0.120129495859146	-26.7593269348145	0.000618529506027699	0.00354059832170606	-0.00555028254166245	0.00678734155371785
467	0.990256667137146	-0.529219150543213	-25.7203693389893	0.0022419011220336	0.000618529506027699	0.00581331877037883	0.00191722682211548
468	-0.30844059586525	0.444803804159164	-26.1749134063721	0.00386527273803949	0.00191722682211548	-0.00360223650932312	0.00191722682211548
469	0.990256667137146	-0.204544812440872	-26.4995880126953	-0.00360223650932312	0.000943203864153475	-0.00490093370899558	0.00483929552137852
470	-2.25648641586304	1.09415245056152	-26.0450439453125	-0.00490093370899558	0.00646266713738441	0.00451462110504508	-0.00814767740666866
471	-0.957789242267609	-0.204544812440872	-25.6554355621338	-0.0126931173726916	0.0022419011220336	-0.00230353930965066	-0.00360223650932312
472	-1.607137799263	0.769478142261505	-25.7853050231934	-0.000680167751852423	-3.08191010844894e-05	0.00159255252219737	-0.00360223650932312
473	-0.30844059586525	0.769478142261505	-25.5255661010742	0.00159255252219737	0.00581331877037883	-0.00944637414067984	0.00191722682211548
474	-0.957789242267609	0.444803804159164	-26.1749134063721	-0.000680167751852423	0.00289124972186983	-3.08191010844894e-05	0.00126787810586393
475	-0.30844059586525	0.120129495859146	-26.0450439453125	0.00451462110504508	-0.00457625929266214	-0.00165419070981443	0.00354059832170606
476	-0.30844059586525	-1.82791638374329	-25.1359558105469	-0.00327756232582033	-0.00490093370899558	-0.00490093370899558	0.000618529506027699
477	0.340908020734787	-1.17856776714325	-25.1359558105469	0.00776136433705688	0.00516396993771195	0.000943203864153475	-0.00425158534198999
478	0.990256667137146	-0.529219150543213	-24.9411506652832	0.00418994715437293	0.00354059832170606	-0.00684897974133492	0.00354059832170606
479	0.340908020734787	0.444803804159164	-25.1359558105469	0.00256657530553639	0.00321592413820326	-0.00165419070981443	-3.08191010844894e-05
480	-0.30844059586525	1.09415245056152	-25.8502388000488	-0.000355493422830477	-0.00132951640989631	-0.00652430532500148	0.00126787810586393
481	0.990256667137146	-0.204544812440872	-25.5255661010742	0.00386527273803949	0.00873538758605719	-0.00425158534198999	0.00289124972186983
482	0.340908020734787	0.769478142261505	-25.7203693389893	0.0022419011220336	0.00808603875339031	-3.08191010844894e-05	0.000293855206109583
483	-0.957789242267609	0.444803804159164	-25.4606304168701	0.00126787810586393	0.00191722682211548	-0.0026282137259841	-0.00295288790948689
484	-0.957789242267609	0.769478142261505	-25.1359558105469	-0.00425158534198999	-0.00230353930965066	-0.00230353930965066	-0.00749832857400179
485	-2.25648641586304	0.444803804159164	-25.395694732666	-0.0139918150380254	0.00289124972186983	-0.00327756232582033	0.0022419011220336
486	-3.55518364906311	0.769478142261505	-25.4606304168701	-0.00912170019000769	0.00516396993771195	0.000293855206109583	-0.000680167751852423
487	-1.607137799263	0.769478142261505	-25.5904998779297	-0.00587495695799589	0.00126787810586393	-0.0120437685400248	-0.00165419070981443
488	0.340908020734787	-0.204544812440872	-25.7203693389893	0.00354059832170606	0.0022419011220336	0.000293855206109583	-0.000355493422830477
489	-0.30844059586525	0.444803804159164	-25.980110168457	-0.0117190945893526	-0.00100484199356288	-0.00132951640989631	0.00191722682211548
490	0.990256667137146	-1.50324213504791	-25.4606304168701	-0.000355493422830477	-0.00522560812532902	0.00483929552137852	0.0022419011220336
491	1.63960528373718	-0.853893458843231	-25.7203693389893	-0.000680167751852423	0.00321592413820326	0.00386527273803949	0.00256657530553639
492	-1.607137799263	0.120129495859146	-25.4606304168701	-0.00457625929266214	0.00354059832170606	-0.0026282137259841	-0.00327756232582033
493	-1.607137799263	0.769478142261505	-26.1099796295166	0.00678734155371785	-0.00230353930965066	-0.00912170019000769	-0.00230353930965066
494	-0.957789242267609	0.769478142261505	-26.1099796295166	0.000943203864153475	-0.00490093370899558	0.00159255252219737	-0.00230353930965066
495	-0.957789242267609	0.769478142261505	-26.3047828674316	0.00548864435404539	0.000618529506027699	-0.0100957229733467	-0.00522560812532902
496	0.340908020734787	0.444803804159164	-26.0450439453125	0.00354059832170606	0.00678734155371785	-0.00360223650932312	0.00256657530553639
497	0.990256667137146	0.444803804159164	-26.3047828674316	0.00386527273803949	0.00321592413820326	0.00126787810586393	-0.00782300252467394
498	0.340908020734787	0.444803804159164	-26.2398490905762	0.00386527273803949	-0.00425158534198999	-0.00814767740666866	-0.00132951640989631
499	-2.25648641586304	1.09415245056152	-26.3047828674316	-0.0110697457566857	0.00873538758605719	-0.00360223650932312	0.00451462110504508
500	-0.957789242267609	-0.529219150543213	-25.9151744842529	-0.00749832857400179	0.00451462110504508	-0.00457625929266214	0.000293855206109583
501	-2.90583515167236	1.09415245056152	-25.980110168457	-0.00392691092565656	0.00678734155371785	0.00386527273803949	0.00841071270406246
502	-0.957789242267609	0.769478142261505	-26.1749134063721	0.00191722682211548	-0.00490093370899558	-0.00619963090866804	-3.08191010844894e-05
503	-0.30844059586525	-0.204544812440872	-25.980110168457	0.00548864435404539	0.00289124972186983	-0.00490093370899558	-0.00327756232582033
504	0.990256667137146	-1.17856776714325	-25.6554355621338	-0.00977104809135199	-0.00879702530801296	0.00483929552137852	-0.0026282137259841
505	0.340908020734787	-2.15259075164795	-25.1359558105469	-0.00327756232582033	-0.00360223650932312	-0.00425158534198999	-3.08191010844894e-05
506	0.990256667137146	-1.17856776714325	-25.0710220336914	0.00159255252219737	-0.00132951640989631	0.00418994715437293	0.000943203864153475
507	-0.30844059586525	-0.204544812440872	-25.0060863494873	0.000618529506027699	0.00354059832170606	-0.00717365415766835	-0.00490093370899558
508	-0.957789242267609	0.444803804159164	-25.5904998779297	0.00126787810586393	-0.00100484199356288	-0.00912170019000769	0.00483929552137852
509	-0.957789242267609	0.769478142261505	-25.2658252716064	-0.0026282137259841	-3.08191010844894e-05	0.00873538758605719	0.000618529506027699
510	-1.607137799263	0.769478142261505	-25.4606304168701	0.00126787810586393	-0.00847235135734081	-0.00717365415766835	-0.00197886489331722
511	-1.607137799263	0.769478142261505	-25.200891494751	0.011982130818069	0.00354059832170606	0.000943203864153475	0.00354059832170606
512	0.340908020734787	-0.204544812440872	-24.9411506652832	0.00159255252219737	0.00678734155371785	-0.00197886489331722	0.00841071270406246
513	0.340908020734787	0.120129495859146	-25.200891494751	-0.000680167751852423	0.00126787810586393	-0.00100484199356288	-0.00490093370899558
514	-1.607137799263	-0.204544812440872	-25.200891494751	-0.00619963090866804	0.00126787810586393	-0.00814767740666866	0.00711201597005129
515	-1.607137799263	0.769478142261505	-25.200891494751	-0.00912170019000769	0.0022419011220336	0.00711201597005129	0.00191722682211548
516	-1.607137799263	0.769478142261505	-25.200891494751	-0.00100484199356288	0.00938473641872406	0.00321592413820326	-0.00100484199356288
517	-1.607137799263	1.09415245056152	-25.8502388000488	0.00321592413820326	0.00354059832170606	-0.00327756232582033	0.000943203864153475
518	-0.30844059586525	0.444803804159164	-25.4606304168701	0.00354059832170606	-0.00197886489331722	-0.0026282137259841	0.000293855206109583
519	-1.607137799263	-0.529219150543213	-25.980110168457	-0.00132951640989631	-0.00879702530801296	-0.00100484199356288	-0.00165419070981443
520	0.340908020734787	-0.853893458843231	-26.2398490905762	-0.00977104809135199	-0.00912170019000769	-0.000680167751852423	0.00451462110504508
521	-0.30844059586525	-0.204544812440872	-25.980110168457	-0.00619963090866804	0.00581331877037883	0.00191722682211548	0.00354059832170606
522	0.340908020734787	-0.204544812440872	-26.0450439453125	-0.00197886489331722	0.00256657530553639	-0.00100484199356288	-3.08191010844894e-05
523	-0.30844059586525	1.4188266992569	-25.980110168457	0.00289124972186983	0.0022419011220336	-0.00944637414067984	0.00256657530553639
524	-0.957789242267609	1.09415245056152	-26.1749134063721	-0.00490093370899558	-0.000680167751852423	-0.00912170019000769	0.00126787810586393
525	-0.30844059586525	0.444803804159164	-26.4346542358398	-0.00490093370899558	0.000293855206109583	-0.00814767740666866	-0.00717365415766835
526	-0.957789242267609	1.4188266992569	-26.0450439453125	-0.000355493422830477	-3.08191010844894e-05	0.000943203864153475	-3.08191010844894e-05
527	0.340908020734787	0.120129495859146	-25.980110168457	-0.00100484199356288	-0.00230353930965066	-0.00295288790948689	-0.00132951640989631
528	-0.957789242267609	1.09415245056152	-25.4606304168701	0.000943203864153475	0.0103587592020631	-0.000680167751852423	-0.000680167751852423
529	-0.30844059586525	-0.529219150543213	-24.8762168884277	-0.0113944197073579	-0.00847235135734081	-0.00100484199356288	-3.08191010844894e-05
530	-3.55518364906311	1.09415245056152	-25.980110168457	-0.0149658378213644	0.000943203864153475	0.00418994715437293	0.00613799272105098
531	-2.25648641586304	0.769478142261505	-26.0450439453125	-3.08191010844894e-05	-0.00327756232582033	-0.00749832857400179	-0.00555028254166245
532	0.340908020734787	-0.529219150543213	-25.7203693389893	0.00159255252219737	0.000293855206109583	0.00483929552137852	-0.00165419070981443
533	-0.957789242267609	-0.529219150543213	-25.1359558105469	0.00483929552137852	-0.00782300252467394	0.00354059832170606	0.00191722682211548
534	-0.30844059586525	-0.529219150543213	-25.200891494751	-0.00522560812532902	-0.0117190945893526	-0.00490093370899558	0.0022419011220336
535	-0.957789242267609	-0.204544812440872	-25.1359558105469	0.00191722682211548	-0.00944637414067984	-0.00197886489331722	0.00256657530553639
536	1.63960528373718	-0.853893458843231	-25.2658252716064	0.000293855206109583	0.00646266713738441	0.00451462110504508	-3.08191010844894e-05
537	-1.607137799263	1.09415245056152	-25.5904998779297	0.00516396993771195	-0.000355493422830477	-0.00392691092565656	-0.00652430532500148
538	-0.957789242267609	0.769478142261505	-25.5904998779297	-0.00555028254166245	0.00256657530553639	-0.0120437685400248	-0.00457625929266214
539	0.990256667137146	-0.204544812440872	-25.4606304168701	0.00354059832170606	-0.00100484199356288	-0.00197886489331722	0.00581331877037883
540	-0.957789242267609	0.769478142261505	-25.200891494751	0.00191722682211548	0.00808603875339031	-0.00360223650932312	-0.0026282137259841
541	0.340908020734787	-0.529219150543213	-24.8112812042236	0.00354059832170606	0.00776136433705688	-0.00392691092565656	0.00516396993771195
542	-0.957789242267609	1.09415245056152	-25.5904998779297	0.0103587592020631	0.00646266713738441	-0.00165419070981443	-0.000680167751852423
543	-0.957789242267609	-0.204544812440872	-25.2658252716064	-0.00684897974133492	0.00191722682211548	-0.0104203969240189	-0.00652430532500148
544	-1.607137799263	0.444803804159164	-25.2658252716064	-0.00327756232582033	-0.00230353930965066	-0.000680167751852423	0.00321592413820326
545	-0.957789242267609	-0.529219150543213	-25.1359558105469	-0.0100957229733467	0.00483929552137852	-0.00814767740666866	0.000618529506027699
546	0.340908020734787	-0.204544812440872	-25.0060863494873	0.00256657530553639	0.00289124972186983	0.00289124972186983	-0.0100957229733467
547	0.340908020734787	0.769478142261505	-25.2658252716064	0.00451462110504508	-0.00100484199356288	0.00159255252219737	0.00906006153672934
548	-0.957789242267609	-0.204544812440872	-25.6554355621338	-0.000355493422830477	-0.00717365415766835	-0.00197886489331722	-0.00814767740666866
549	-0.957789242267609	-0.529219150543213	-25.4606304168701	0.00841071270406246	-0.00749832857400179	-0.00522560812532902	-0.00295288790948689
550	0.340908020734787	-1.50324213504791	-25.1359558105469	-0.00165419070981443	-0.00100484199356288	0.00159255252219737	-0.00100484199356288
551	-0.30844059586525	0.769478142261505	-25.395694732666	0.00548864435404539	0.0022419011220336	0.000618529506027699	-0.00165419070981443
552	-0.957789242267609	0.444803804159164	-25.1359558105469	-0.00295288790948689	0.00386527273803949	-0.0026282137259841	-0.0026282137259841
553	0.340908020734787	1.09415245056152	-25.5255661010742	0.00451462110504508	0.00256657530553639	-0.00522560812532902	-0.00230353930965066
554	-0.30844059586525	0.444803804159164	-25.9151744842529	-0.00490093370899558	0.00159255252219737	-0.00717365415766835	0.00126787810586393
555	-1.607137799263	1.09415245056152	-25.7203693389893	-0.00457625929266214	-0.00295288790948689	0.00613799272105098	0.00646266713738441
556	-0.30844059586525	0.444803804159164	-25.4606304168701	0.000943203864153475	0.00483929552137852	0.000618529506027699	-0.00230353930965066
557	0.990256667137146	-0.204544812440872	-25.1359558105469	0.00126787810586393	-0.00100484199356288	-0.00457625929266214	-0.0026282137259841
558	-2.25648641586304	0.444803804159164	-24.8762168884277	-0.00684897974133492	-0.00327756232582033	-0.00132951640989631	-0.00197886489331722
559	-4.20453214645386	0.120129495859146	-25.2658252716064	-0.00555028254166245	-0.00425158534198999	-0.00392691092565656	0.00678734155371785
560	-0.30844059586525	-0.204544812440872	-25.0060863494873	-0.00165419070981443	0.000618529506027699	0.0022419011220336	0.00289124972186983
561	-1.607137799263	0.444803804159164	-25.200891494751	-0.00197886489331722	0.000943203864153475	-0.0110697457566857	-0.00165419070981443
562	0.340908020734787	-0.204544812440872	-24.8762168884277	0.00159255252219737	0.000293855206109583	0.00126787810586393	-0.00717365415766835
563	-0.957789242267609	-0.204544812440872	-25.2658252716064	0.00191722682211548	-0.00522560812532902	-0.00457625929266214	-0.00230353930965066
564	-0.957789242267609	0.120129495859146	-25.3307609558105	-0.00100484199356288	-0.00977104809135199	-0.00944637414067984	0.00321592413820326
565	0.340908020734787	0.444803804159164	-25.5255661010742	-0.00392691092565656	-0.00165419070981443	-0.00457625929266214	-0.000355493422830477
566	-0.957789242267609	0.769478142261505	-25.2658252716064	0.00256657530553639	0.00191722682211548	0.000293855206109583	0.00354059832170606
567	-0.30844059586525	0.769478142261505	-25.3307609558105	0.00581331877037883	0.00256657530553639	-0.00749832857400179	-0.00197886489331722
568	-0.30844059586525	0.769478142261505	-25.3307609558105	-0.00165419070981443	0.0022419011220336	-0.00230353930965066	-0.00522560812532902
569	0.990256667137146	-0.853893458843231	-25.0060863494873	-0.00165419070981443	-0.00392691092565656	-0.00879702530801296	-0.00392691092565656
570	-0.30844059586525	0.769478142261505	-25.2658252716064	-0.00230353930965066	-0.00132951640989631	-0.00230353930965066	-0.00392691092565656
571	-0.957789242267609	1.09415245056152	-25.2658252716064	0.00321592413820326	0.00289124972186983	-0.00782300252467394	-0.00555028254166245
572	-1.607137799263	0.444803804159164	-25.0060863494873	-0.00684897974133492	0.00970941036939621	-0.0026282137259841	0.00386527273803949
573	-4.20453214645386	1.09415245056152	-24.9411506652832	-0.00587495695799589	0.000618529506027699	-0.00230353930965066	-0.00132951640989631
574	-1.607137799263	0.444803804159164	-25.0710220336914	-0.00360223650932312	-0.00360223650932312	-0.00490093370899558	0.00256657530553639
575	-0.957789242267609	0.444803804159164	-24.9411506652832	-0.0133424662053585	0.00418994715437293	0.00126787810586393	0.00386527273803949
576	1.63960528373718	-0.853893458843231	-25.0710220336914	0.00808603875339031	0.000943203864153475	-0.00977104809135199	-0.00684897974133492
577	-0.957789242267609	-0.204544812440872	-25.2658252716064	0.00126787810586393	-0.00619963090866804	-0.00392691092565656	-0.00327756232582033
578	-0.957789242267609	-0.529219150543213	-25.2658252716064	0.00386527273803949	-0.00847235135734081	0.00418994715437293	-0.00295288790948689
579	0.990256667137146	-0.853893458843231	-24.8762168884277	0.00321592413820326	0.00159255252219737	-0.00425158534198999	0.00289124972186983
580	-0.957789242267609	1.09415245056152	-25.1359558105469	0.00451462110504508	-0.00295288790948689	-3.08191010844894e-05	-0.00587495695799589
581	0.990256667137146	-0.529219150543213	-25.200891494751	-0.00457625929266214	0.00126787810586393	-0.00749832857400179	0.0022419011220336
582	-0.30844059586525	0.120129495859146	-25.5904998779297	-0.00425158534198999	0.00451462110504508	0.00581331877037883	-0.00132951640989631
583	-0.30844059586525	0.769478142261505	-25.9151744842529	0.0022419011220336	-0.00425158534198999	-0.00944637414067984	-0.00165419070981443
584	-0.30844059586525	0.444803804159164	-25.5255661010742	-0.00684897974133492	0.00256657530553639	-0.0107450718060136	0.00678734155371785
585	0.340908020734787	0.769478142261505	-25.5255661010742	-0.00100484199356288	0.00289124972186983	0.00451462110504508	-0.00132951640989631
586	0.340908020734787	-0.529219150543213	-24.8762168884277	0.00581331877037883	0.00354059832170606	-0.00392691092565656	0.00418994715437293
587	-2.90583515167236	0.120129495859146	-25.3307609558105	-0.00327756232582033	0.00711201597005129	0.000293855206109583	-0.00165419070981443
588	-1.607137799263	-0.204544812440872	-25.1359558105469	-0.00295288790948689	-0.00684897974133492	-0.00879702530801296	0.00256657530553639
589	-0.30844059586525	0.120129495859146	-25.200891494751	-0.00555028254166245	-0.000355493422830477	-0.0026282137259841	-0.000680167751852423
590	-0.30844059586525	1.09415245056152	-25.4606304168701	0.00451462110504508	0.00289124972186983	-0.00230353930965066	0.00808603875339031
591	-0.30844059586525	-0.853893458843231	-25.0710220336914	0.000293855206109583	-0.00392691092565656	0.00256657530553639	0.000293855206109583
592	1.63960528373718	-1.82791638374329	-25.0060863494873	0.00256657530553639	-0.00847235135734081	0.0155535480007529	-3.08191010844894e-05
593	-0.957789242267609	0.120129495859146	-25.4606304168701	-0.00197886489331722	-0.00132951640989631	-0.00717365415766835	-0.00392691092565656
594	-0.30844059586525	0.120129495859146	-25.5904998779297	0.000943203864153475	-0.00425158534198999	-0.00522560812532902	0.00256657530553639
595	-2.25648641586304	0.769478142261505	-25.2658252716064	-0.00100484199356288	-0.00587495695799589	-0.00684897974133492	-0.00457625929266214
596	-0.30844059586525	0.769478142261505	-25.7203693389893	0.00418994715437293	0.00678734155371785	-0.00132951640989631	-0.00555028254166245
597	0.990256667137146	-0.204544812440872	-25.200891494751	0.00581331877037883	0.000943203864153475	-0.00587495695799589	0.00873538758605719
598	0.340908020734787	0.120129495859146	-25.8502388000488	0.00191722682211548	0.00354059832170606	0.0022419011220336	-0.00717365415766835
599	1.63960528373718	0.444803804159164	-26.1749134063721	-0.00295288790948689	-0.000680167751852423	-0.0120437685400248	0.00126787810586393
600	0.340908020734787	-0.204544812440872	-25.2658252716064	0.00906006153672934	0.00386527273803949	-0.00425158534198999	0.00321592413820326
601	-0.30844059586525	-0.529219150543213	-25.7853050231934	0.00646266713738441	0.00126787810586393	-0.00425158534198999	0.00256657530553639
602	-3.55518364906311	0.769478142261505	-25.8502388000488	-0.0100957229733467	0.00354059832170606	-0.00912170019000769	0.0116574559360743
603	-0.957789242267609	1.09415245056152	-25.1359558105469	0.00256657530553639	-0.000680167751852423	-0.00327756232582033	0.00159255252219737
604	-1.607137799263	0.444803804159164	-25.980110168457	0.00191722682211548	0.00418994715437293	-0.00879702530801296	0.00776136433705688
605	-0.957789242267609	0.444803804159164	-26.3047828674316	-0.00425158534198999	-0.00392691092565656	0.00256657530553639	-0.00555028254166245
606	0.990256667137146	-1.17856776714325	-25.7853050231934	0.00808603875339031	0.000293855206109583	-0.000355493422830477	-0.00392691092565656
607	0.340908020734787	-0.853893458843231	-25.7203693389893	0.00743668992072344	0.000293855206109583	0.00159255252219737	-0.00457625929266214
608	0.340908020734787	0.120129495859146	-25.7203693389893	0.00159255252219737	-0.00522560812532902	0.00159255252219737	0.00516396993771195
609	0.340908020734787	0.120129495859146	-25.7203693389893	-0.00425158534198999	-0.00132951640989631	-0.00814767740666866	0.00126787810586393
610	0.340908020734787	0.444803804159164	-25.9151744842529	0.000943203864153475	0.00256657530553639	-0.00360223650932312	-0.00295288790948689
611	0.340908020734787	-0.529219150543213	-26.0450439453125	-0.00132951640989631	0.00354059832170606	0.00256657530553639	-0.00555028254166245
612	-0.957789242267609	0.769478142261505	-25.7853050231934	0.0113327819854021	0.00581331877037883	-0.00684897974133492	-0.00360223650932312
613	-0.957789242267609	0.769478142261505	-25.9151744842529	-0.00230353930965066	-0.00132951640989631	-0.00165419070981443	0.0022419011220336
614	-0.30844059586525	-0.204544812440872	-25.5904998779297	-0.00295288790948689	0.000618529506027699	-0.00717365415766835	0.00418994715437293
615	-0.957789242267609	-0.204544812440872	-25.5904998779297	-0.00717365415766835	0.00321592413820326	0.00321592413820326	-0.000680167751852423
616	-4.20453214645386	1.4188266992569	-26.2398490905762	-0.00782300252467394	0.00938473641872406	-0.00425158534198999	-0.0026282137259841
617	-2.90583515167236	0.444803804159164	-25.395694732666	0.00289124972186983	0.00386527273803949	-0.0026282137259841	0.00159255252219737
618	-0.30844059586525	0.444803804159164	-25.6554355621338	0.00191722682211548	-0.00490093370899558	-0.00295288790948689	-0.00165419070981443
619	-0.30844059586525	0.769478142261505	-25.2658252716064	0.00970941036939621	0.00126787810586393	-0.00295288790948689	-0.00295288790948689
620	0.340908020734787	-1.17856776714325	-25.0060863494873	0.000943203864153475	-0.00782300252467394	0.000293855206109583	0.00613799272105098
621	-0.957789242267609	-0.529219150543213	-25.5255661010742	0.0022419011220336	-0.000680167751852423	-0.00360223650932312	-0.00360223650932312
622	-0.957789242267609	0.120129495859146	-25.8502388000488	0.00516396993771195	-0.000355493422830477	0.0022419011220336	-0.00197886489331722
623	1.63960528373718	-0.529219150543213	-25.7853050231934	0.00418994715437293	-0.000680167751852423	-0.00327756232582033	0.00386527273803949
624	0.340908020734787	-0.529219150543213	-25.6554355621338	-0.00360223650932312	0.000293855206109583	-0.00522560812532902	-0.00490093370899558
625	-0.30844059586525	0.120129495859146	-26.1099796295166	-0.00230353930965066	-0.00230353930965066	-0.00230353930965066	0.000293855206109583
626	-0.30844059586525	0.769478142261505	-25.980110168457	0.00646266713738441	0.00841071270406246	-0.00587495695799589	0.00808603875339031
627	0.340908020734787	0.444803804159164	-26.3047828674316	0.00289124972186983	0.00711201597005129	0.000618529506027699	0.00191722682211548
628	0.340908020734787	0.769478142261505	-26.1099796295166	0.00808603875339031	0.00191722682211548	-0.00555028254166245	0.000618529506027699
629	-0.957789242267609	0.769478142261505	-25.980110168457	-0.00522560812532902	0.00256657530553639	-0.000355493422830477	0.00321592413820326
630	-0.957789242267609	-0.204544812440872	-25.6554355621338	-0.0139918150380254	-0.00197886489331722	0.00418994715437293	0.00711201597005129
631	-2.90583515167236	0.769478142261505	-25.5904998779297	-0.00392691092565656	0.00613799272105098	-0.00360223650932312	-0.00392691092565656
632	-1.607137799263	-0.204544812440872	-25.7203693389893	0.000618529506027699	0.000943203864153475	0.00451462110504508	-0.00490093370899558
633	-0.30844059586525	-0.529219150543213	-26.0450439453125	-0.00100484199356288	-0.00132951640989631	0.000618529506027699	-0.00684897974133492
634	0.340908020734787	-0.529219150543213	-25.8502388000488	-0.0026282137259841	-0.00360223650932312	-0.00295288790948689	-0.000680167751852423
635	1.63960528373718	-1.50324213504791	-25.7853050231934	-0.00132951640989631	-0.00879702530801296	-3.08191010844894e-05	0.000618529506027699
636	0.990256667137146	-0.529219150543213	-25.1359558105469	-0.00327756232582033	0.00159255252219737	0.000293855206109583	0.00126787810586393
637	-0.30844059586525	0.120129495859146	-24.9411506652832	0.00776136433705688	-3.08191010844894e-05	-0.00392691092565656	0.000293855206109583
638	-1.607137799263	0.769478142261505	-25.5904998779297	-0.00490093370899558	0.000943203864153475	-0.00327756232582033	-0.00100484199356288
639	0.990256667137146	-0.204544812440872	-25.9151744842529	-0.00165419070981443	-0.00197886489331722	-0.00490093370899558	0.000293855206109583
640	-1.607137799263	0.444803804159164	-26.1749134063721	-0.00230353930965066	0.00126787810586393	-0.00295288790948689	-0.00197886489331722
641	-1.607137799263	0.120129495859146	-25.8502388000488	-0.00132951640989631	0.0158782228827477	0.000293855206109583	0.00126787810586393
642	0.990256667137146	-0.204544812440872	-25.395694732666	0.00613799272105098	0.00678734155371785	-0.0123684434220195	-0.00230353930965066
643	-0.30844059586525	0.120129495859146	-25.5255661010742	-0.000355493422830477	-0.00100484199356288	-0.00457625929266214	0.000618529506027699
644	-0.30844059586525	-0.529219150543213	-25.7853050231934	-0.00555028254166245	0.000293855206109583	-0.00165419070981443	0.00159255252219737
645	-2.90583515167236	0.120129495859146	-25.7203693389893	-0.0139918150380254	0.000943203864153475	0.00159255252219737	0.00418994715437293
646	0.340908020734787	-0.529219150543213	-25.7203693389893	-3.08191010844894e-05	0.00678734155371785	-0.00782300252467394	0.00646266713738441
647	-2.25648641586304	0.769478142261505	-25.9151744842529	0.00938473641872406	0.00743668992072344	0.00126787810586393	-0.00490093370899558
648	1.63960528373718	-0.853893458843231	-25.395694732666	0.000293855206109583	-0.000355493422830477	-0.00327756232582033	-0.00165419070981443
649	-1.607137799263	-1.17856776714325	-25.7853050231934	0.000943203864153475	-0.00555028254166245	-0.00392691092565656	0.00483929552137852
650	-0.30844059586525	-0.204544812440872	-26.1099796295166	-0.00425158534198999	-0.0126931173726916	0.00321592413820326	-0.000355493422830477
651	-0.957789242267609	0.444803804159164	-25.8502388000488	-0.00619963090866804	0.00418994715437293	-0.00684897974133492	0.000293855206109583
652	0.990256667137146	-0.204544812440872	-25.7203693389893	0.00516396993771195	0.000293855206109583	-0.00327756232582033	-0.00555028254166245
653	0.990256667137146	-0.204544812440872	-25.9151744842529	-0.00197886489331722	-0.00327756232582033	-0.0123684434220195	-0.00295288790948689
654	-0.957789242267609	1.09415245056152	-25.980110168457	-0.00100484199356288	-0.000355493422830477	-0.00100484199356288	0.00970941036939621
655	0.340908020734787	0.769478142261505	-26.3047828674316	0.00256657530553639	-0.00490093370899558	-0.00522560812532902	0.00256657530553639
656	1.63960528373718	0.120129495859146	-26.1099796295166	-0.00652430532500148	0.00354059832170606	0.00256657530553639	0.00289124972186983
657	0.990256667137146	-0.529219150543213	-25.7853050231934	-0.000355493422830477	-0.000680167751852423	0.000618529506027699	-0.000680167751852423
658	-2.25648641586304	0.120129495859146	-25.1359558105469	-0.00100484199356288	-0.00165419070981443	-0.00230353930965066	0.00159255252219737
659	-1.607137799263	-0.204544812440872	-25.2658252716064	-0.00392691092565656	0.00256657530553639	0.000293855206109583	-0.00684897974133492
660	-2.25648641586304	-0.204544812440872	-25.0060863494873	-0.00587495695799589	-0.0026282137259841	0.00516396993771195	0.00581331877037883
661	0.990256667137146	-0.204544812440872	-25.0710220336914	-0.00392691092565656	-0.00327756232582033	0.00159255252219737	-0.00327756232582033
662	-0.30844059586525	0.120129495859146	-25.4606304168701	0.00191722682211548	0.00646266713738441	-0.00457625929266214	0.00386527273803949
663	-0.30844059586525	0.120129495859146	-25.4606304168701	-0.00295288790948689	-0.00425158534198999	-0.0026282137259841	-0.00197886489331722
664	0.340908020734787	-0.529219150543213	-25.1359558105469	0.00418994715437293	-0.00230353930965066	-0.0146411629393697	0.00678734155371785
665	-0.30844059586525	0.444803804159164	-24.9411506652832	-0.0117190945893526	-0.00132951640989631	0.00418994715437293	0.000618529506027699
666	0.990256667137146	-0.529219150543213	-25.0060863494873	-0.00457625929266214	0.00678734155371785	0.00191722682211548	0.000618529506027699
667	-0.30844059586525	-0.529219150543213	-25.395694732666	0.000618529506027699	-0.000680167751852423	0.00256657530553639	-0.000355493422830477
668	1.63960528373718	0.120129495859146	-25.8502388000488	-0.00230353930965066	-0.00327756232582033	-0.00490093370899558	-0.00295288790948689
669	0.340908020734787	-0.204544812440872	-25.3307609558105	-0.00327756232582033	-0.00327756232582033	-0.00100484199356288	0.00581331877037883
670	-0.957789242267609	1.09415245056152	-25.3307609558105	-0.00425158534198999	-0.0026282137259841	0.00256657530553639	0.00321592413820326
671	-0.30844059586525	-0.204544812440872	-24.8762168884277	-0.00132951640989631	-0.00457625929266214	0.00418994715437293	0.000618529506027699
672	-1.607137799263	1.4188266992569	-25.5255661010742	-0.00555028254166245	0.00418994715437293	0.00873538758605719	-0.0107450718060136
673	-2.90583515167236	0.769478142261505	-25.4606304168701	-0.0143164889886975	-0.00100484199356288	0.00354059832170606	-0.00360223650932312
674	-2.25648641586304	0.444803804159164	-25.395694732666	-0.0026282137259841	-0.00100484199356288	-0.00749832857400179	-0.00295288790948689
675	0.340908020734787	0.444803804159164	-25.395694732666	-0.00360223650932312	0.000618529506027699	-0.00619963090866804	0.00321592413820326
676	-1.607137799263	0.769478142261505	-25.0060863494873	-0.000355493422830477	0.000618529506027699	-0.00327756232582033	-0.00165419070981443
677	-0.30844059586525	-0.204544812440872	-24.5515422821045	0.00678734155371785	-0.00230353930965066	0.00191722682211548	-0.00814767740666866
678	0.990256667137146	-0.853893458843231	-23.707389831543	-0.00100484199356288	-0.00619963090866804	-0.000680167751852423	-0.000680167751852423
679	-0.30844059586525	0.444803804159164	-23.1879100799561	0.00321592413820326	-0.00457625929266214	0.000293855206109583	-0.00230353930965066
680	0.990256667137146	-0.204544812440872	-22.6684303283691	0.00191722682211548	0.0022419011220336	-0.00619963090866804	0.00808603875339031
681	-0.957789242267609	0.769478142261505	-23.6424541473389	0.00354059832170606	0.00841071270406246	-0.0026282137259841	0.00646266713738441
682	-0.30844059586525	0.769478142261505	-23.7723236083984	0.000293855206109583	0.0123068047687411	-0.00944637414067984	-0.00457625929266214
683	-1.607137799263	-0.204544812440872	-24.3567371368408	0.000293855206109583	-0.00490093370899558	-0.00327756232582033	0.0022419011220336
684	-0.30844059586525	0.120129495859146	-24.4866065979004	-0.00197886489331722	0.00256657530553639	-0.00587495695799589	0.00256657530553639
685	-0.957789242267609	0.769478142261505	-24.6164779663086	-0.00392691092565656	0.00256657530553639	-0.00425158534198999	0.00548864435404539
686	-2.25648641586304	0.769478142261505	-25.0710220336914	-0.00327756232582033	0.00289124972186983	0.00548864435404539	0.000943203864153475
687	-2.25648641586304	-0.204544812440872	-25.0060863494873	-0.00847235135734081	0.00483929552137852	-0.00100484199356288	-0.00230353930965066
688	-1.607137799263	1.4188266992569	-25.5255661010742	0.000293855206109583	-0.00392691092565656	0.000618529506027699	-0.00327756232582033
689	-0.957789242267609	1.09415245056152	-26.3047828674316	0.00678734155371785	-0.00847235135734081	-0.00912170019000769	0.00289124972186983
690	1.63960528373718	0.444803804159164	-25.980110168457	-0.00327756232582033	-0.00392691092565656	-0.00425158534198999	-0.00132951640989631
691	-0.30844059586525	-0.204544812440872	-26.0450439453125	0.00581331877037883	-0.00555028254166245	-0.00522560812532902	-0.00327756232582033
692	-0.957789242267609	-0.204544812440872	-25.6554355621338	0.00289124972186983	-0.00782300252467394	-0.00457625929266214	0.00126787810586393
693	1.63960528373718	-0.853893458843231	-25.4606304168701	-0.00327756232582033	-0.00392691092565656	-0.00652430532500148	-0.0026282137259841
694	0.340908020734787	-0.204544812440872	-25.0710220336914	0.000618529506027699	-0.000355493422830477	-0.00587495695799589	0.00321592413820326
695	1.63960528373718	-0.529219150543213	-25.395694732666	0.00581331877037883	0.00808603875339031	0.00159255252219737	-0.00457625929266214
696	0.340908020734787	-0.529219150543213	-25.7853050231934	0.00418994715437293	0.00191722682211548	-0.00392691092565656	0.00354059832170606
697	-0.957789242267609	0.444803804159164	-26.2398490905762	0.00516396993771195	0.00354059832170606	0.00289124972186983	-0.00912170019000769
698	-1.607137799263	0.769478142261505	-25.8502388000488	0.000618529506027699	0.00354059832170606	-0.00652430532500148	0.00289124972186983
699	0.340908020734787	-0.204544812440872	-25.4606304168701	-3.08191010844894e-05	0.00126787810586393	-0.00295288790948689	-0.00230353930965066
700	-0.957789242267609	0.444803804159164	-26.0450439453125	-0.000355493422830477	0.00191722682211548	0.00191722682211548	-0.00165419070981443
701	-2.90583515167236	1.09415245056152	-25.395694732666	-0.00587495695799589	0.00581331877037883	-0.00100484199356288	0.00159255252219737
702	-0.957789242267609	-0.529219150543213	-25.200891494751	0.000293855206109583	0.000943203864153475	-0.00165419070981443	-0.00652430532500148
703	-0.957789242267609	0.120129495859146	-25.200891494751	0.000293855206109583	0.00126787810586393	0.00711201597005129	-3.08191010844894e-05
704	2.28895401954651	-0.529219150543213	-24.6164779663086	0.00776136433705688	0.00289124972186983	-0.00132951640989631	0.00613799272105098
705	0.340908020734787	-0.853893458843231	-24.2918033599854	-0.000680167751852423	-0.00457625929266214	-0.00165419070981443	0.00256657530553639
706	-0.957789242267609	-0.529219150543213	-25.0060863494873	-3.08191010844894e-05	-0.00717365415766835	0.00354059832170606	0.00256657530553639
707	-1.607137799263	-0.529219150543213	-25.200891494751	0.0022419011220336	-0.000355493422830477	-0.00522560812532902	-0.00165419070981443
708	0.990256667137146	-0.529219150543213	-24.8112812042236	-0.000355493422830477	-0.00295288790948689	0.000293855206109583	-0.0026282137259841
709	-0.30844059586525	-0.204544812440872	-24.7463474273682	-0.00100484199356288	0.00646266713738441	-0.00555028254166245	0.00646266713738441
710	0.990256667137146	1.4188266992569	-25.0060863494873	-0.00165419070981443	-3.08191010844894e-05	-0.00165419070981443	0.00191722682211548
711	0.340908020734787	1.09415245056152	-24.8762168884277	0.00776136433705688	0.00256657530553639	-0.00847235135734081	-0.000355493422830477
712	0.340908020734787	0.444803804159164	-24.6814117431641	0.00418994715437293	0.00776136433705688	-0.00652430532500148	-0.000680167751852423
713	1.63960528373718	-0.529219150543213	-25.200891494751	0.00516396993771195	0.00289124972186983	-0.00717365415766835	0.000943203864153475
714	0.340908020734787	0.769478142261505	-25.3307609558105	-0.00652430532500148	0.000618529506027699	0.00548864435404539	0.00354059832170606
715	-0.957789242267609	0.444803804159164	-25.200891494751	-0.00360223650932312	0.00678734155371785	-0.00847235135734081	-0.000355493422830477
716	-2.25648641586304	-0.204544812440872	-24.8762168884277	0.00126787810586393	0.00451462110504508	0.00646266713738441	0.000618529506027699
717	-0.30844059586525	0.120129495859146	-25.395694732666	-0.00717365415766835	0.00711201597005129	-0.000355493422830477	-0.00132951640989631
718	-1.607137799263	0.444803804159164	-25.2658252716064	-0.00327756232582033	0.000293855206109583	-0.00392691092565656	0.00516396993771195
719	0.340908020734787	-0.853893458843231	-25.3307609558105	-0.00587495695799589	-0.00522560812532902	-0.00425158534198999	0.000293855206109583
720	-0.30844059586525	-0.529219150543213	-25.0710220336914	-0.00100484199356288	-0.00490093370899558	-0.00490093370899558	0.00516396993771195
721	0.990256667137146	-1.50324213504791	-25.395694732666	-3.08191010844894e-05	-0.00100484199356288	0.00386527273803949	-0.00327756232582033
722	0.990256667137146	0.120129495859146	-26.2398490905762	-0.000355493422830477	-0.00165419070981443	-0.000355493422830477	0.00418994715437293
723	-0.957789242267609	0.769478142261505	-26.0450439453125	-0.000355493422830477	-3.08191010844894e-05	-0.00912170019000769	-0.00295288790948689
724	-0.957789242267609	0.444803804159164	-26.2398490905762	0.000293855206109583	0.00613799272105098	-0.00230353930965066	0.00386527273803949
725	-0.957789242267609	0.120129495859146	-26.3697185516357	-0.00230353930965066	0.00548864435404539	-0.00457625929266214	-0.00100484199356288
726	0.340908020734787	-0.204544812440872	-26.2398490905762	-0.000355493422830477	0.00451462110504508	0.00159255252219737	-0.0100957229733467
727	-0.30844059586525	-0.204544812440872	-25.4606304168701	-0.00490093370899558	0.00256657530553639	-0.00360223650932312	-0.00490093370899558
728	-0.30844059586525	0.444803804159164	-26.4995880126953	0.00516396993771195	-0.000680167751852423	-0.00230353930965066	-0.00165419070981443
729	0.340908020734787	-0.853893458843231	-26.0450439453125	-0.0113944197073579	-0.00132951640989631	-0.00555028254166245	0.00646266713738441
730	-3.55518364906311	1.09415245056152	-26.3047828674316	-0.00555028254166245	-0.00392691092565656	-0.00392691092565656	0.00808603875339031
731	-0.957789242267609	-0.529219150543213	-25.6554355621338	-0.00587495695799589	0.00321592413820326	-0.00165419070981443	0.00321592413820326
732	-1.607137799263	0.769478142261505	-25.200891494751	0.0022419011220336	0.00386527273803949	0.0113327819854021	0.00256657530553639
733	-0.957789242267609	0.444803804159164	-25.4606304168701	0.00873538758605719	0.000293855206109583	-0.00230353930965066	-0.00490093370899558
734	-1.607137799263	0.444803804159164	-25.5255661010742	-0.00392691092565656	-0.00165419070981443	-0.00522560812532902	0.00743668992072344
735	-0.957789242267609	-0.529219150543213	-26.0450439453125	-0.00295288790948689	-0.00814767740666866	0.00516396993771195	-0.00587495695799589
736	-0.30844059586525	-0.204544812440872	-25.9151744842529	0.00581331877037883	-0.00684897974133492	-0.00327756232582033	-0.00230353930965066
737	0.990256667137146	-0.204544812440872	-25.7853050231934	0.000943203864153475	0.00678734155371785	0.00191722682211548	0.000618529506027699
738	1.63960528373718	-0.529219150543213	-25.395694732666	-0.00295288790948689	-0.00197886489331722	-0.00912170019000769	0.00451462110504508
739	-1.607137799263	0.769478142261505	-25.7853050231934	-0.00555028254166245	0.00418994715437293	-0.00457625929266214	-0.00132951640989631
740	1.63960528373718	-0.853893458843231	-25.5255661010742	0.00321592413820326	-0.00230353930965066	-0.000680167751852423	0.00191722682211548
741	-0.30844059586525	0.120129495859146	-26.2398490905762	0.00483929552137852	0.0149041991680861	-0.00295288790948689	-0.000355493422830477
742	-0.957789242267609	0.769478142261505	-25.980110168457	0.00516396993771195	-0.000355493422830477	0.00386527273803949	-0.000355493422830477
743	-0.957789242267609	0.769478142261505	-25.5904998779297	0.000618529506027699	-0.000680167751852423	-0.00295288790948689	0.00191722682211548
744	-2.25648641586304	0.769478142261505	-26.1749134063721	-0.0143164889886975	0.00743668992072344	0.00289124972186983	-0.00197886489331722
745	-3.55518364906311	0.444803804159164	-26.2398490905762	-0.0130177913233638	0.00191722682211548	-0.00555028254166245	0.00321592413820326
746	-2.25648641586304	0.444803804159164	-26.4346542358398	-0.00977104809135199	0.00256657530553639	0.00191722682211548	-0.00165419070981443
747	0.340908020734787	-0.529219150543213	-25.980110168457	0.00191722682211548	0.00646266713738441	-0.000680167751852423	-0.00100484199356288
748	-1.607137799263	1.09415245056152	-25.7853050231934	-0.00327756232582033	-0.000355493422830477	-3.08191010844894e-05	-0.00100484199356288
749	0.990256667137146	-0.529219150543213	-25.9151744842529	-0.00327756232582033	-0.0026282137259841	0.00191722682211548	0.00678734155371785
750	0.340908020734787	-1.17856776714325	-26.1099796295166	0.00191722682211548	-0.0130177913233638	-0.00165419070981443	0.00776136433705688
751	-0.30844059586525	0.120129495859146	-26.2398490905762	0.00289124972186983	-0.00100484199356288	0.00678734155371785	-0.0026282137259841
752	-0.957789242267609	0.444803804159164	-25.9151744842529	0.00483929552137852	-3.08191010844894e-05	-0.000355493422830477	-0.00619963090866804
753	2.28895401954651	-0.529219150543213	-25.8502388000488	-0.00230353930965066	0.00289124972186983	-0.00879702530801296	-0.00490093370899558
754	0.340908020734787	-0.204544812440872	-25.9151744842529	-0.00912170019000769	-0.00490093370899558	-0.00425158534198999	0.00581331877037883
755	0.990256667137146	0.444803804159164	-26.0450439453125	-0.00132951640989631	-0.00197886489331722	-0.0100957229733467	-0.000680167751852423
756	0.990256667137146	0.120129495859146	-26.1099796295166	-0.00327756232582033	0.00711201597005129	-0.00327756232582033	-0.000680167751852423
757	0.990256667137146	0.120129495859146	-25.980110168457	0.00418994715437293	0.00516396993771195	0.00159255252219737	0.000293855206109583
758	-0.957789242267609	0.444803804159164	-25.980110168457	0.00386527273803949	-0.0026282137259841	-0.00165419070981443	0.0022419011220336
759	-3.55518364906311	0.769478142261505	-25.9151744842529	-0.00684897974133492	0.000618529506027699	-0.000355493422830477	0.00386527273803949
760	-1.607137799263	-0.529219150543213	-25.395694732666	-0.00619963090866804	0.00776136433705688	0.00191722682211548	0.00418994715437293
761	-1.607137799263	0.444803804159164	-25.4606304168701	0.01100810803473	0.00516396993771195	0.00191722682211548	-0.00132951640989631
762	-1.607137799263	0.444803804159164	-25.5904998779297	0.000293855206109583	0.00548864435404539	-0.00360223650932312	-0.00132951640989631
763	-1.607137799263	0.120129495859146	-25.9151744842529	0.00581331877037883	-0.0100957229733467	-0.00425158534198999	-0.0026282137259841
764	-0.957789242267609	0.120129495859146	-26.0450439453125	-0.00619963090866804	-0.00555028254166245	-0.00652430532500148	0.00126787810586393
765	0.990256667137146	-1.50324213504791	-25.0710220336914	0.00776136433705688	0.000943203864153475	-0.00132951640989631	-0.00360223650932312
766	-0.30844059586525	-0.204544812440872	-25.1359558105469	-0.0026282137259841	0.00126787810586393	-0.00360223650932312	0.00256657530553639
767	0.990256667137146	-0.529219150543213	-25.5904998779297	0.00516396993771195	0.00321592413820326	0.00256657530553639	-0.000680167751852423
768	0.340908020734787	-0.204544812440872	-25.980110168457	-0.00165419070981443	0.0022419011220336	-0.0159398596733809	-0.00295288790948689
769	0.340908020734787	1.4188266992569	-26.1099796295166	-0.00814767740666866	-0.00360223650932312	-0.00457625929266214	0.00516396993771195
770	0.340908020734787	-0.204544812440872	-25.7853050231934	-0.00230353930965066	0.00126787810586393	-0.00847235135734081	0.00191722682211548
771	-1.607137799263	1.09415245056152	-25.2658252716064	-0.00392691092565656	0.00451462110504508	-3.08191010844894e-05	-0.000680167751852423
772	-1.607137799263	-0.204544812440872	-25.6554355621338	0.00548864435404539	0.00256657530553639	0.00289124972186983	0.00126787810586393
773	-2.25648641586304	-0.529219150543213	-25.8502388000488	-0.00717365415766835	0.00321592413820326	-0.000355493422830477	-0.00100484199356288
774	-2.25648641586304	-0.529219150543213	-25.6554355621338	-0.0156151866540313	-0.00165419070981443	-0.00132951640989631	-0.0026282137259841
775	-0.957789242267609	0.444803804159164	-25.8502388000488	-0.0120437685400248	-0.0026282137259841	-0.0136671401560307	-0.00749832857400179
776	-0.30844059586525	0.444803804159164	-25.5904998779297	-0.000680167751852423	0.00451462110504508	0.00354059832170606	-0.00360223650932312
777	-2.25648641586304	0.769478142261505	-25.7203693389893	0.00321592413820326	-0.00425158534198999	0.000943203864153475	0.000943203864153475
778	0.340908020734787	-0.529219150543213	-26.0450439453125	0.00354059832170606	-0.0107450718060136	-0.00360223650932312	-0.00392691092565656
779	-0.957789242267609	-0.204544812440872	-25.5255661010742	-0.00132951640989631	-0.0126931173726916	0.000943203864153475	0.00613799272105098
780	0.990256667137146	-0.853893458843231	-25.200891494751	-0.00230353930965066	-0.00100484199356288	0.00256657530553639	0.00191722682211548
781	0.340908020734787	0.444803804159164	-25.0060863494873	0.000618529506027699	-0.000680167751852423	-0.00392691092565656	-0.00749832857400179
782	-0.30844059586525	0.769478142261505	-25.2658252716064	0.011982130818069	0.00256657530553639	-0.00360223650932312	-0.00912170019000769
783	-0.957789242267609	0.120129495859146	-25.4606304168701	0.000618529506027699	-0.00230353930965066	-0.00684897974133492	0.00289124972186983
784	0.340908020734787	0.120129495859146	-25.5255661010742	0.00841071270406246	-0.00490093370899558	0.000943203864153475	0.0022419011220336
785	-0.30844059586525	-0.204544812440872	-25.200891494751	-0.0026282137259841	-0.00165419070981443	-0.00165419070981443	-0.00100484199356288
786	-1.607137799263	1.09415245056152	-25.1359558105469	0.00256657530553639	0.00126787810586393	-0.00587495695799589	0.00321592413820326
787	-2.25648641586304	0.444803804159164	-25.0710220336914	-0.00457625929266214	0.00191722682211548	-3.08191010844894e-05	-0.00684897974133492
788	-0.957789242267609	0.444803804159164	-25.2658252716064	-0.00327756232582033	-0.00360223650932312	-0.00327756232582033	-0.000355493422830477
789	-0.30844059586525	-0.529219150543213	-25.2658252716064	-0.0107450718060136	-0.00619963090866804	-0.00555028254166245	0.00743668992072344
790	-0.957789242267609	0.769478142261505	-25.5904998779297	-0.00392691092565656	-0.00165419070981443	-0.00360223650932312	-0.00652430532500148
791	-0.957789242267609	-0.204544812440872	-24.9411506652832	-0.00295288790948689	0.00289124972186983	-0.00230353930965066	0.00289124972186983
792	1.63960528373718	-1.17856776714325	-24.8112812042236	0.0100340843200684	-0.0110697457566857	0.000943203864153475	-0.00782300252467394
793	0.990256667137146	-0.204544812440872	-24.8762168884277	0.00289124972186983	-3.08191010844894e-05	-0.0107450718060136	0.00159255252219737
794	0.990256667137146	-0.529219150543213	-25.200891494751	-0.00295288790948689	-0.00230353930965066	0.00386527273803949	0.00289124972186983
795	0.990256667137146	0.444803804159164	-25.200891494751	-0.00230353930965066	-0.000680167751852423	0.00776136433705688	-0.00327756232582033
796	2.28895401954651	-0.529219150543213	-25.200891494751	0.00191722682211548	0.00938473641872406	-0.00944637414067984	0.00321592413820326
797	-1.607137799263	0.769478142261505	-25.395694732666	0.00126787810586393	0.00418994715437293	-0.00457625929266214	0.00321592413820326
798	0.990256667137146	-0.204544812440872	-24.9411506652832	-0.000680167751852423	-0.00522560812532902	-0.00944637414067984	0.00321592413820326
799	-0.957789242267609	-0.204544812440872	-24.5515422821045	0.00321592413820326	-0.00587495695799589	-3.08191010844894e-05	0.00354059832170606
800	-0.30844059586525	0.444803804159164	-24.8112812042236	-0.00132951640989631	-0.00165419070981443	0.000943203864153475	-0.00522560812532902
801	-2.90583515167236	0.769478142261505	-25.200891494751	0.00711201597005129	0.00126787810586393	-0.00555028254166245	0.00418994715437293
802	-1.607137799263	0.444803804159164	-24.8762168884277	-0.0123684434220195	0.00159255252219737	0.00613799272105098	-0.000680167751852423
803	-0.30844059586525	-0.204544812440872	-24.8762168884277	0.00808603875339031	-0.0026282137259841	-0.00360223650932312	0.0022419011220336
804	-0.30844059586525	0.444803804159164	-25.0710220336914	-0.00652430532500148	0.00191722682211548	-0.00619963090866804	0.00581331877037883
805	1.63960528373718	-0.529219150543213	-25.0060863494873	-0.00879702530801296	-0.00977104809135199	-0.00100484199356288	-0.00327756232582033
806	1.63960528373718	-1.82791638374329	-25.0060863494873	0.00678734155371785	-0.00555028254166245	0.00321592413820326	0.00451462110504508
807	0.340908020734787	-1.17856776714325	-25.0710220336914	0.00191722682211548	-0.0026282137259841	-0.00425158534198999	0.00159255252219737
808	-1.607137799263	0.120129495859146	-25.0060863494873	0.00159255252219737	-0.00814767740666866	0.00516396993771195	0.00321592413820326
809	0.340908020734787	0.120129495859146	-25.0710220336914	0.000943203864153475	-0.00230353930965066	-0.00327756232582033	0.000618529506027699
810	-0.30844059586525	-0.204544812440872	-24.6164779663086	-0.00587495695799589	-0.00197886489331722	-0.00392691092565656	-0.00132951640989631
811	-0.30844059586525	0.120129495859146	-24.8112812042236	-0.00165419070981443	0.00451462110504508	0.00321592413820326	-0.00360223650932312
812	0.340908020734787	0.444803804159164	-24.9411506652832	0.000293855206109583	0.00289124972186983	-0.00165419070981443	-0.00327756232582033
813	-0.30844059586525	1.09415245056152	-24.6814117431641	0.00711201597005129	0.00191722682211548	-0.0143164889886975	-0.00132951640989631
814	-0.30844059586525	0.769478142261505	-24.6814117431641	-0.00684897974133492	0.00613799272105098	0.000293855206109583	0.00743668992072344
815	-2.90583515167236	0.769478142261505	-24.4216728210449	-0.00490093370899558	0.00516396993771195	-0.000355493422830477	-0.000680167751852423
816	-1.607137799263	-0.529219150543213	-24.4216728210449	-0.00295288790948689	0.000293855206109583	-0.000355493422830477	0.00808603875339031
817	0.340908020734787	-0.529219150543213	-24.4866065979004	0.00256657530553639	0.00548864435404539	0.000943203864153475	0.00191722682211548
818	-0.30844059586525	-0.204544812440872	-24.8112812042236	0.00386527273803949	-0.00587495695799589	-0.00457625929266214	-0.000355493422830477
819	0.340908020734787	-1.50324213504791	-24.3567371368408	-0.00457625929266214	-0.00522560812532902	-0.00652430532500148	0.00776136433705688
820	-0.957789242267609	-0.204544812440872	-25.200891494751	0.00191722682211548	-0.00944637414067984	-0.00100484199356288	-0.00652430532500148
821	1.63960528373718	-0.529219150543213	-24.6814117431641	0.000293855206109583	0.00191722682211548	-0.0110697457566857	-0.00749832857400179
822	0.340908020734787	1.09415245056152	-25.2658252716064	0.000943203864153475	-0.00230353930965066	0.00646266713738441	0.00516396993771195
823	0.340908020734787	0.444803804159164	-25.200891494751	0.00418994715437293	-0.00230353930965066	-0.00912170019000769	-0.00912170019000769
824	-0.957789242267609	1.09415245056152	-25.4606304168701	-0.00295288790948689	-0.0026282137259841	-0.000355493422830477	-0.00295288790948689
825	-0.30844059586525	0.769478142261505	-25.7203693389893	0.000618529506027699	0.00386527273803949	0.00418994715437293	-0.00165419070981443
826	-1.607137799263	0.769478142261505	-25.395694732666	-0.00684897974133492	0.000293855206109583	0.00126787810586393	0.00159255252219737
827	0.990256667137146	-0.529219150543213	-25.1359558105469	-0.00100484199356288	-0.00295288790948689	-0.000680167751852423	-0.00392691092565656
828	-0.30844059586525	-0.529219150543213	-25.200891494751	0.00256657530553639	-0.00425158534198999	-0.00132951640989631	0.00126787810586393
829	-3.55518364906311	0.769478142261505	-25.4606304168701	-0.0100957229733467	-0.00587495695799589	0.00516396993771195	0.000618529506027699
830	-0.957789242267609	-0.204544812440872	-25.1359558105469	-0.00944637414067984	-0.00327756232582033	-0.0100957229733467	0.00191722682211548
831	-0.30844059586525	1.4188266992569	-25.3307609558105	0.00970941036939621	-0.00295288790948689	-0.000355493422830477	0.00191722682211548
832	-0.957789242267609	0.769478142261505	-25.1359558105469	0.000293855206109583	-0.00132951640989631	-0.00717365415766835	0.000618529506027699
833	-0.957789242267609	0.120129495859146	-25.4606304168701	-0.00295288790948689	-0.00717365415766835	0.00354059832170606	0.00386527273803949
834	-0.30844059586525	-0.529219150543213	-25.5255661010742	0.00256657530553639	-0.00912170019000769	-0.00360223650932312	-0.00619963090866804
835	-0.957789242267609	0.120129495859146	-25.5255661010742	-0.00197886489331722	0.000618529506027699	0.0022419011220336	0.00711201597005129
836	-0.30844059586525	0.444803804159164	-25.4606304168701	0.00906006153672934	0.0126314787194133	-0.00619963090866804	-0.00165419070981443
837	0.990256667137146	-0.529219150543213	-25.0060863494873	0.00451462110504508	-0.00165419070981443	-0.00165419070981443	0.00483929552137852
838	-0.957789242267609	0.769478142261505	-25.4606304168701	0.00613799272105098	-0.0026282137259841	-0.00652430532500148	-0.00490093370899558
839	-0.957789242267609	0.769478142261505	-25.7853050231934	-0.00522560812532902	-0.00165419070981443	0.000293855206109583	0.00126787810586393
840	0.340908020734787	0.120129495859146	-25.395694732666	-0.0026282137259841	0.00678734155371785	-0.00197886489331722	-0.00132951640989631
841	0.990256667137146	0.444803804159164	-25.5255661010742	0.00354059832170606	-0.00100484199356288	-0.0110697457566857	0.00548864435404539
842	-2.25648641586304	1.09415245056152	-25.5255661010742	-0.00717365415766835	0.000943203864153475	-0.00392691092565656	-0.00490093370899558
843	-1.607137799263	-0.204544812440872	-24.9411506652832	-0.00197886489331722	0.00256657530553639	-0.00392691092565656	0.00808603875339031
844	-0.957789242267609	0.120129495859146	-25.200891494751	-3.08191010844894e-05	0.00743668992072344	-0.000355493422830477	0.000943203864153475
845	0.990256667137146	-0.204544812440872	-25.2658252716064	-0.00749832857400179	-0.000355493422830477	0.00256657530553639	0.00451462110504508
846	-1.607137799263	0.444803804159164	-25.1359558105469	-0.00717365415766835	0.00418994715437293	0.00321592413820326	0.00256657530553639
847	-0.30844059586525	-0.204544812440872	-25.980110168457	0.00289124972186983	-0.00360223650932312	0.00548864435404539	-0.00717365415766835
848	-0.957789242267609	-0.529219150543213	-25.200891494751	0.00711201597005129	-0.0123684434220195	-0.00490093370899558	-0.00165419070981443
849	-0.30844059586525	-0.529219150543213	-25.3307609558105	-0.00652430532500148	-0.00619963090866804	0.00191722682211548	0.00321592413820326
850	-0.30844059586525	0.444803804159164	-26.1749134063721	-0.00392691092565656	-0.00197886489331722	0.00159255252219737	0.00418994715437293
851	-0.30844059586525	1.09415245056152	-26.0450439453125	0.0022419011220336	0.00451462110504508	-0.00100484199356288	0.00126787810586393
852	1.63960528373718	-0.529219150543213	-25.9151744842529	-0.00230353930965066	-0.00230353930965066	0.00386527273803949	-0.0026282137259841
853	0.340908020734787	-0.204544812440872	-25.7203693389893	-0.00457625929266214	-0.00100484199356288	-0.00944637414067984	-0.00652430532500148
854	1.63960528373718	-0.204544812440872	-25.4606304168701	0.00386527273803949	-0.000680167751852423	-0.00165419070981443	0.00418994715437293
855	-0.30844059586525	-0.529219150543213	-25.4606304168701	-0.00555028254166245	0.00743668992072344	0.000293855206109583	-0.00555028254166245
856	-2.90583515167236	0.769478142261505	-26.1099796295166	0.0022419011220336	0.00613799272105098	-3.08191010844894e-05	0.000293855206109583
857	-1.607137799263	0.444803804159164	-25.8502388000488	-3.08191010844894e-05	0.00483929552137852	-0.00132951640989631	0.00191722682211548
858	-1.607137799263	0.769478142261505	-25.6554355621338	-0.00360223650932312	0.00451462110504508	-0.00912170019000769	-0.000680167751852423
859	-0.30844059586525	0.444803804159164	-25.5904998779297	-0.000355493422830477	-0.00230353930965066	-0.00684897974133492	0.00321592413820326
860	0.990256667137146	0.120129495859146	-25.7203693389893	-0.00197886489331722	-0.000355493422830477	-0.00295288790948689	-0.00327756232582033
861	-0.30844059586525	-0.529219150543213	-25.8502388000488	0.00386527273803949	-0.00132951640989631	0.00289124972186983	-0.00100484199356288
862	0.340908020734787	-1.50324213504791	-25.7853050231934	-0.00197886489331722	-0.00782300252467394	-0.00230353930965066	-0.00230353930965066
863	0.340908020734787	0.120129495859146	-25.980110168457	-0.000355493422830477	-0.00522560812532902	-0.00814767740666866	-0.000355493422830477
864	-0.957789242267609	0.769478142261505	-26.1099796295166	-0.00457625929266214	0.00711201597005129	-0.00717365415766835	0.00808603875339031
865	0.340908020734787	0.769478142261505	-25.6554355621338	-0.00814767740666866	0.00548864435404539	-0.000355493422830477	-0.00392691092565656
866	-0.957789242267609	1.09415245056152	-26.2398490905762	0.0022419011220336	0.00906006153672934	-0.00392691092565656	0.000293855206109583
867	0.340908020734787	1.09415245056152	-26.1749134063721	0.000293855206109583	-0.00197886489331722	-0.0026282137259841	-0.00197886489331722
868	0.990256667137146	-0.529219150543213	-25.7853050231934	0.00256657530553639	0.00451462110504508	-0.00490093370899558	0.00418994715437293
869	0.340908020734787	0.120129495859146	-25.6554355621338	-0.00165419070981443	-0.00132951640989631	-0.00749832857400179	0.00483929552137852
870	-2.25648641586304	0.769478142261505	-25.8502388000488	-0.00522560812532902	0.00354059832170606	-0.00619963090866804	0.00418994715437293
871	-4.20453214645386	0.769478142261505	-25.8502388000488	-0.00717365415766835	0.00970941036939621	0.00776136433705688	0.00516396993771195
872	-1.607137799263	0.769478142261505	-25.9151744842529	0.00256657530553639	0.00386527273803949	-0.00457625929266214	0.0022419011220336
873	-1.607137799263	0.444803804159164	-25.8502388000488	0.00289124972186983	0.00354059832170606	-0.00977104809135199	0.00289124972186983
874	-1.607137799263	0.120129495859146	-25.9151744842529	0.000293855206109583	-0.00327756232582033	-0.00327756232582033	-0.00165419070981443
875	-1.607137799263	-0.204544812440872	-25.8502388000488	-0.00165419070981443	0.0022419011220336	-0.00327756232582033	0.00386527273803949
876	0.990256667137146	-1.17856776714325	-24.9411506652832	0.00678734155371785	0.000618529506027699	-0.00652430532500148	-0.00814767740666866
877	-1.607137799263	0.120129495859146	-25.395694732666	0.00354059832170606	-0.000355493422830477	-0.00165419070981443	0.00516396993771195
878	-0.957789242267609	1.09415245056152	-25.5904998779297	-0.00132951640989631	0.00126787810586393	0.000293855206109583	0.00191722682211548
879	1.63960528373718	-0.204544812440872	-25.9151744842529	0.00613799272105098	-0.00457625929266214	-0.0113944197073579	0.00321592413820326
880	-1.607137799263	1.09415245056152	-26.2398490905762	-0.00327756232582033	0.00483929552137852	0.00191722682211548	-0.00132951640989631
881	0.340908020734787	-0.204544812440872	-25.7853050231934	-0.000355493422830477	0.00581331877037883	-0.00652430532500148	0.0022419011220336
882	0.990256667137146	-0.529219150543213	-25.8502388000488	0.000618529506027699	0.00613799272105098	0.00256657530553639	0.00321592413820326
883	0.990256667137146	-0.529219150543213	-26.1749134063721	-0.00100484199356288	-0.000680167751852423	-0.00132951640989631	0.000943203864153475
884	-0.957789242267609	-0.204544812440872	-26.0450439453125	-0.0113944197073579	-0.00197886489331722	-0.0120437685400248	0.00289124972186983
885	-2.25648641586304	-0.204544812440872	-25.7853050231934	-0.00977104809135199	-0.00100484199356288	-0.00619963090866804	0.0022419011220336
886	-0.957789242267609	-0.204544812440872	-25.4606304168701	0.000943203864153475	0.00289124972186983	0.00418994715437293	0.00289124972186983
887	-1.607137799263	1.4188266992569	-25.1359558105469	-0.00327756232582033	0.00451462110504508	-0.00522560812532902	-0.00230353930965066
888	0.990256667137146	-0.853893458843231	-25.2658252716064	0.00191722682211548	-0.00619963090866804	-0.0107450718060136	-0.0104203969240189
889	0.340908020734787	-0.204544812440872	-25.7853050231934	-0.00555028254166245	-0.00847235135734081	-0.00749832857400179	0.00516396993771195
890	0.990256667137146	-1.17856776714325	-25.5255661010742	-0.00230353930965066	-0.00555028254166245	-0.00132951640989631	0.00159255252219737
891	-1.607137799263	0.120129495859146	-25.395694732666	0.0022419011220336	0.00386527273803949	0.00516396993771195	-0.00100484199356288
892	0.990256667137146	-0.529219150543213	-25.0710220336914	0.00548864435404539	-0.00555028254166245	0.00386527273803949	-0.00522560812532902
893	0.990256667137146	-0.204544812440872	-24.9411506652832	0.000943203864153475	0.00289124972186983	-0.00684897974133492	0.000293855206109583
894	0.340908020734787	0.120129495859146	-25.5904998779297	0.00354059832170606	-0.000355493422830477	-0.0110697457566857	-0.00295288790948689
895	0.340908020734787	-0.204544812440872	-25.3307609558105	0.00321592413820326	0.00321592413820326	-0.00100484199356288	0.0022419011220336
896	0.340908020734787	0.120129495859146	-25.3307609558105	0.00841071270406246	0.0022419011220336	0.00548864435404539	-0.00814767740666866
897	-0.30844059586525	1.09415245056152	-25.1359558105469	-0.00230353930965066	0.000943203864153475	-0.00912170019000769	0.00483929552137852
898	-2.25648641586304	0.769478142261505	-25.200891494751	0.00418994715437293	0.00841071270406246	0.00354059832170606	-0.00132951640989631
899	-2.90583515167236	0.769478142261505	-25.3307609558105	-0.00392691092565656	0.00613799272105098	-0.00295288790948689	0.00906006153672934
900	-0.957789242267609	-0.204544812440872	-25.3307609558105	-0.00944637414067984	-0.00230353930965066	-0.00457625929266214	0.00841071270406246
901	0.340908020734787	-0.529219150543213	-25.2658252716064	-3.08191010844894e-05	0.00548864435404539	0.00126787810586393	-0.00587495695799589
902	-0.957789242267609	0.444803804159164	-25.4606304168701	0.00743668992072344	0.00678734155371785	-0.000355493422830477	-0.00360223650932312
903	-0.30844059586525	-0.204544812440872	-25.2658252716064	0.00548864435404539	-0.00782300252467394	-0.00360223650932312	0.00191722682211548
904	-0.957789242267609	-1.17856776714325	-25.0710220336914	-0.00295288790948689	-0.00814767740666866	-0.00619963090866804	0.00126787810586393
905	-0.957789242267609	0.769478142261505	-25.4606304168701	-0.00165419070981443	-0.00652430532500148	0.00126787810586393	-0.00360223650932312
906	0.990256667137146	-0.204544812440872	-25.5904998779297	-0.00327756232582033	-0.00197886489331722	-0.00587495695799589	-0.00360223650932312
907	0.990256667137146	-0.204544812440872	-25.1359558105469	0.00548864435404539	-0.000680167751852423	0.00613799272105098	-0.00360223650932312
908	1.63960528373718	0.769478142261505	-25.7203693389893	-0.00165419070981443	0.00159255252219737	-0.00912170019000769	0.00289124972186983
909	0.340908020734787	-0.204544812440872	-25.200891494751	-0.00912170019000769	0.00516396993771195	-0.00619963090866804	0.0022419011220336
910	0.340908020734787	0.769478142261505	-25.395694732666	-0.00360223650932312	-3.08191010844894e-05	-0.0117190945893526	0.00581331877037883
911	0.340908020734787	-0.204544812440872	-25.3307609558105	0.00289124972186983	0.00743668992072344	0.00354059832170606	-0.00327756232582033
912	-0.957789242267609	-0.204544812440872	-25.395694732666	-0.00749832857400179	0.00159255252219737	0.00354059832170606	-3.08191010844894e-05
913	-4.20453214645386	0.769478142261505	-25.3307609558105	-0.00944637414067984	0.000293855206109583	-0.00295288790948689	-0.00230353930965066
914	-2.90583515167236	1.09415245056152	-25.2658252716064	-0.00555028254166245	0.00159255252219737	-0.00197886489331722	0.00256657530553639
915	-1.607137799263	1.09415245056152	-25.1359558105469	-0.0104203969240189	0.00743668992072344	-0.00230353930965066	0.000943203864153475
916	0.340908020734787	0.120129495859146	-25.395694732666	-0.0026282137259841	0.000943203864153475	-0.00457625929266214	-0.00295288790948689
917	2.28895401954651	-0.853893458843231	-25.2658252716064	0.000943203864153475	-0.00165419070981443	-0.0136671401560307	-0.00360223650932312
918	-0.30844059586525	-1.82791638374329	-25.0060863494873	0.00483929552137852	-0.00912170019000769	-0.00132951640989631	-0.00295288790948689
919	-0.30844059586525	0.120129495859146	-25.1359558105469	-0.00360223650932312	-0.00749832857400179	-0.00425158534198999	-0.00327756232582033
920	0.340908020734787	0.120129495859146	-24.6164779663086	-0.00360223650932312	-0.000680167751852423	-3.08191010844894e-05	0.0022419011220336
921	-0.957789242267609	1.09415245056152	-25.2658252716064	0.0113327819854021	0.00581331877037883	0.00646266713738441	-0.00392691092565656
922	-0.957789242267609	0.444803804159164	-25.4606304168701	0.00159255252219737	0.00581331877037883	-0.0026282137259841	-0.00230353930965066
923	-1.607137799263	-0.204544812440872	-25.1359558105469	0.00256657530553639	0.0022419011220336	-0.00100484199356288	-0.00327756232582033
924	-0.30844059586525	0.120129495859146	-24.8762168884277	-0.0026282137259841	-0.00392691092565656	-0.00522560812532902	-0.00522560812532902
925	-2.25648641586304	1.09415245056152	-25.0710220336914	-0.00522560812532902	-0.000355493422830477	0.00191722682211548	-0.00587495695799589
926	-0.957789242267609	0.444803804159164	-24.4866065979004	0.00289124972186983	0.00548864435404539	-0.00652430532500148	0.00613799272105098
927	-1.607137799263	-0.204544812440872	-25.2658252716064	-0.00132951640989631	0.00516396993771195	-0.00295288790948689	-0.00327756232582033
928	-2.90583515167236	0.769478142261505	-25.3307609558105	-0.00717365415766835	0.00418994715437293	0.00483929552137852	0.000618529506027699
929	-1.607137799263	1.09415245056152	-25.200891494751	0.000293855206109583	-0.00197886489331722	-0.00555028254166245	0.00581331877037883
930	1.63960528373718	0.120129495859146	-25.2658252716064	0.00418994715437293	0.00321592413820326	-0.00165419070981443	0.00483929552137852
931	0.340908020734787	-0.529219150543213	-25.1359558105469	0.00678734155371785	0.00743668992072344	0.00743668992072344	-0.00619963090866804
932	-0.957789242267609	-0.204544812440872	-25.4606304168701	-0.00165419070981443	-0.00197886489331722	-0.00717365415766835	-0.00490093370899558
933	-0.30844059586525	-0.529219150543213	-25.0710220336914	0.00321592413820326	-0.00912170019000769	0.00126787810586393	-0.00100484199356288
934	-0.957789242267609	0.120129495859146	-25.0710220336914	-0.000680167751852423	-0.00684897974133492	-0.00197886489331722	-0.00230353930965066
935	-0.30844059586525	0.444803804159164	-24.8762168884277	-0.00977104809135199	-0.00100484199356288	-0.00879702530801296	0.00354059832170606
936	-0.957789242267609	1.09415245056152	-25.5904998779297	0.0022419011220336	0.00483929552137852	0.00256657530553639	-0.0026282137259841
937	0.340908020734787	0.444803804159164	-25.1359558105469	0.00321592413820326	-3.08191010844894e-05	-0.0107450718060136	-0.00197886489331722
938	0.990256667137146	-0.529219150543213	-25.8502388000488	0.000943203864153475	0.00711201597005129	-0.0026282137259841	-0.00295288790948689
939	0.990256667137146	-0.529219150543213	-25.3307609558105	0.000618529506027699	-0.00457625929266214	0.00191722682211548	-0.00555028254166245
940	-1.607137799263	0.769478142261505	-25.3307609558105	-0.00100484199356288	0.00191722682211548	-0.00555028254166245	0.00354059832170606
941	-2.90583515167236	0.444803804159164	-24.9411506652832	-0.00619963090866804	0.00418994715437293	0.00191722682211548	-0.00944637414067984
942	-2.25648641586304	-0.529219150543213	-24.8762168884277	-0.00295288790948689	0.00191722682211548	-0.00360223650932312	0.00613799272105098
943	-1.607137799263	0.120129495859146	-25.1359558105469	-0.00652430532500148	-3.08191010844894e-05	-0.00879702530801296	-0.00619963090866804
944	0.990256667137146	-0.529219150543213	-25.2658252716064	-0.00425158534198999	-0.00132951640989631	-0.0117190945893526	0.00613799272105098
945	0.340908020734787	-0.204544812440872	-25.2658252716064	-0.00360223650932312	-0.00100484199356288	-0.00912170019000769	0.00516396993771195
946	-0.30844059586525	-0.853893458843231	-24.8112812042236	0.00159255252219737	-0.00522560812532902	0.00191722682211548	-0.00197886489331722
947	-1.607137799263	-0.529219150543213	-25.4606304168701	-0.00165419070981443	0.000618529506027699	-0.00165419070981443	0.00418994715437293
948	0.340908020734787	-0.529219150543213	-24.7463474273682	0.00516396993771195	-0.0113944197073579	-0.000355493422830477	-0.00165419070981443
949	-0.957789242267609	0.444803804159164	-25.200891494751	-0.00360223650932312	-0.00522560812532902	-0.00555028254166245	-0.000680167751852423
950	-0.30844059586525	-0.204544812440872	-25.5904998779297	0.00289124972186983	0.000293855206109583	0.000943203864153475	-0.00782300252467394
951	-0.30844059586525	0.444803804159164	-25.3307609558105	0.00289124972186983	0.00711201597005129	-0.00295288790948689	-0.00295288790948689
952	0.340908020734787	-0.204544812440872	-25.1359558105469	0.00256657530553639	0.00321592413820326	-0.0026282137259841	-0.00327756232582033
953	1.63960528373718	-0.204544812440872	-25.0710220336914	0.000293855206109583	-0.00230353930965066	-0.0117190945893526	0.000293855206109583
954	0.990256667137146	0.120129495859146	-24.9411506652832	-0.000680167751852423	0.00516396993771195	-0.00912170019000769	0.00678734155371785
955	-0.957789242267609	-0.204544812440872	-25.0710220336914	-0.00490093370899558	-0.0026282137259841	0.00126787810586393	0.0100340843200684
956	-2.25648641586304	-0.204544812440872	-25.0060863494873	-3.08191010844894e-05	0.0100340843200684	-0.00295288790948689	0.00678734155371785
957	-1.607137799263	0.769478142261505	-25.200891494751	0.000943203864153475	0.00354059832170606	0.00581331877037883	-0.000355493422830477
958	-1.607137799263	0.444803804159164	-25.2658252716064	0.00776136433705688	-0.00197886489331722	-0.00457625929266214	-0.00230353930965066
959	-0.30844059586525	-0.853893458843231	-25.1359558105469	-0.00490093370899558	-0.0026282137259841	-0.00230353930965066	-0.0107450718060136
960	-0.957789242267609	-0.529219150543213	-25.3307609558105	0.00191722682211548	-0.00977104809135199	-0.00619963090866804	0.00483929552137852
961	0.340908020734787	-1.50324213504791	-25.1359558105469	-0.000355493422830477	-0.000680167751852423	-0.00165419070981443	0.000293855206109583
962	0.990256667137146	-0.529219150543213	-25.395694732666	0.01100810803473	0.00126787810586393	0.0022419011220336	0.000293855206109583
963	-0.957789242267609	0.769478142261505	-25.5255661010742	-0.00132951640989631	0.000943203864153475	0.00191722682211548	-0.00555028254166245
964	-0.30844059586525	0.769478142261505	-25.5255661010742	-0.00295288790948689	-0.0126931173726916	-0.00457625929266214	0.00613799272105098
965	0.990256667137146	-0.204544812440872	-25.6554355621338	-0.00555028254166245	0.00873538758605719	-0.00457625929266214	-0.00327756232582033
966	0.990256667137146	-0.529219150543213	-25.5904998779297	0.00581331877037883	0.00613799272105098	0.000293855206109583	-3.08191010844894e-05
967	-0.957789242267609	0.444803804159164	-25.7853050231934	-0.00619963090866804	-0.000680167751852423	0.00321592413820326	-0.00197886489331722
968	0.340908020734787	-0.204544812440872	-25.9151744842529	0.00906006153672934	0.00548864435404539	-0.00165419070981443	0.000293855206109583
969	-0.957789242267609	-0.853893458843231	-25.4606304168701	-0.0100957229733467	0.00483929552137852	-0.0123684434220195	0.0103587592020631
970	-4.85388088226318	0.769478142261505	-25.6554355621338	-0.0143164889886975	0.000943203864153475	-0.00457625929266214	-0.0026282137259841
971	-0.30844059586525	-0.529219150543213	-25.7853050231934	-0.00847235135734081	0.00354059832170606	-0.00879702530801296	-0.00132951640989631
972	0.340908020734787	0.444803804159164	-25.980110168457	0.00126787810586393	0.00646266713738441	0.00126787810586393	-0.00165419070981443
973	0.990256667137146	0.120129495859146	-25.980110168457	0.00418994715437293	-0.00684897974133492	-0.00197886489331722	0.00289124972186983
974	-0.957789242267609	-0.529219150543213	-25.980110168457	-0.00555028254166245	-0.00327756232582033	-0.0117190945893526	0.00191722682211548
975	1.63960528373718	-0.204544812440872	-25.7203693389893	-0.00522560812532902	-0.00392691092565656	-0.00327756232582033	0.00321592413820326
976	-0.30844059586525	-0.529219150543213	-25.4606304168701	0.00386527273803949	0.00483929552137852	-0.00652430532500148	0.00321592413820326
977	0.340908020734787	-0.529219150543213	-25.9151744842529	0.00451462110504508	0.00938473641872406	-0.00425158534198999	-0.0026282137259841
978	-1.607137799263	-0.204544812440872	-25.9151744842529	-0.00587495695799589	0.00386527273803949	-0.00425158534198999	0.00159255252219737
979	-0.30844059586525	1.4188266992569	-25.7203693389893	0.00418994715437293	0.00159255252219737	-0.00522560812532902	-0.00360223650932312
980	0.990256667137146	-0.204544812440872	-25.2658252716064	-0.00165419070981443	0.00191722682211548	-0.00457625929266214	-0.00100484199356288
981	0.990256667137146	0.769478142261505	-25.5255661010742	-0.000355493422830477	0.00613799272105098	0.000618529506027699	-0.000355493422830477
982	-0.957789242267609	1.09415245056152	-25.980110168457	-0.00197886489331722	0.00483929552137852	-0.0123684434220195	0.00516396993771195
983	-2.90583515167236	0.769478142261505	-26.1099796295166	-0.00522560812532902	0.00289124972186983	-0.000355493422830477	-0.000680167751852423
984	-3.55518364906311	0.769478142261505	-25.9151744842529	-0.00587495695799589	0.000618529506027699	-0.00425158534198999	0.00808603875339031
985	-1.607137799263	1.09415245056152	-25.9151744842529	-0.00392691092565656	-0.00619963090866804	-0.00165419070981443	0.00354059832170606
986	0.990256667137146	-0.529219150543213	-25.5255661010742	-0.00100484199356288	0.00516396993771195	0.00970941036939621	-0.00197886489331722
987	-0.30844059586525	-1.17856776714325	-25.1359558105469	0.00678734155371785	-0.00360223650932312	-0.00555028254166245	-0.00295288790948689
988	-0.30844059586525	-0.853893458843231	-26.1749134063721	-0.0026282137259841	-0.0113944197073579	-0.00197886489331722	-0.00782300252467394
989	0.990256667137146	-1.17856776714325	-25.2658252716064	-0.00652430532500148	-0.00327756232582033	-0.00749832857400179	0.00483929552137852
990	-1.607137799263	1.09415245056152	-25.8502388000488	-0.00392691092565656	-0.0026282137259841	0.00191722682211548	-0.00555028254166245
991	0.990256667137146	0.120129495859146	-25.5904998779297	0.00581331877037883	0.00386527273803949	0.00159255252219737	-0.00132951640989631
992	-0.30844059586525	0.769478142261505	-25.9151744842529	0.00321592413820326	0.00711201597005129	-0.00295288790948689	-0.00100484199356288
993	-0.30844059586525	0.769478142261505	-26.0450439453125	-0.0026282137259841	-0.00490093370899558	-0.00230353930965066	-0.000680167751852423
994	-0.957789242267609	0.120129495859146	-25.980110168457	0.00159255252219737	0.00516396993771195	-0.00587495695799589	0.00159255252219737
995	0.340908020734787	0.120129495859146	-25.200891494751	0.00743668992072344	-0.000680167751852423	-0.00132951640989631	0.00516396993771195
996	-1.607137799263	0.769478142261505	-25.8502388000488	-0.000355493422830477	0.00776136433705688	-0.00360223650932312	-0.00132951640989631
997	-3.55518364906311	0.769478142261505	-25.8502388000488	-0.00749832857400179	0.00321592413820326	-0.000680167751852423	-0.00782300252467394
998	-1.607137799263	-0.204544812440872	-25.3307609558105	-0.0133424662053585	-0.000680167751852423	-0.000680167751852423	-0.00197886489331722
999	-2.25648641586304	1.4188266992569	-26.1099796295166	-0.0026282137259841	-0.00132951640989631	-0.00522560812532902	0.00354059832170606
1000	0.990256667137146	-0.529219150543213	-25.7853050231934	-0.00132951640989631	0.00191722682211548	-0.00555028254166245	0.00191722682211548
1001	0.340908020734787	-0.853893458843231	-25.200891494751	-0.00132951640989631	0.00289124972186983	0.00418994715437293	0.00711201597005129
1002	0.340908020734787	-1.17856776714325	-25.980110168457	-0.000680167751852423	-0.00327756232582033	-0.00684897974133492	-0.00295288790948689
1003	-0.957789242267609	0.120129495859146	-25.6554355621338	0.000293855206109583	-0.00230353930965066	-0.0026282137259841	-3.08191010844894e-05
1004	-0.30844059586525	-0.204544812440872	-25.8502388000488	-0.00684897974133492	0.00289124972186983	0.00159255252219737	0.0022419011220336
1005	1.63960528373718	-0.529219150543213	-25.1359558105469	-0.00165419070981443	-0.000355493422830477	0.0022419011220336	0.00938473641872406
1006	0.340908020734787	-0.529219150543213	-25.395694732666	0.00191722682211548	0.00873538758605719	0.00776136433705688	-0.000355493422830477
1007	-0.30844059586525	-0.204544812440872	-25.3307609558105	-0.00197886489331722	-0.000680167751852423	-0.0104203969240189	-0.0026282137259841
1008	-0.30844059586525	0.120129495859146	-25.200891494751	0.00126787810586393	-0.000680167751852423	-0.000680167751852423	-0.00457625929266214
1009	-0.30844059586525	0.769478142261505	-25.1359558105469	-0.00230353930965066	-0.0026282137259841	-0.00327756232582033	0.00289124972186983
1010	0.340908020734787	-0.204544812440872	-25.2658252716064	-0.00490093370899558	-0.00230353930965066	-0.00522560812532902	-0.00684897974133492
1011	-2.90583515167236	0.444803804159164	-26.1099796295166	-0.00944637414067984	0.00678734155371785	-0.00457625929266214	0.00483929552137852
1012	-2.25648641586304	-0.204544812440872	-25.200891494751	-0.000355493422830477	-3.08191010844894e-05	0.00289124972186983	-0.00327756232582033
1013	0.340908020734787	0.444803804159164	-25.4606304168701	0.00321592413820326	-0.00100484199356288	-3.08191010844894e-05	0.00386527273803949
1014	-0.30844059586525	0.769478142261505	-25.200891494751	0.00354059832170606	-3.08191010844894e-05	0.000293855206109583	0.000293855206109583
1015	-0.30844059586525	0.120129495859146	-25.7853050231934	0.0022419011220336	-0.00392691092565656	-0.000355493422830477	-0.00587495695799589
1016	-1.607137799263	-0.529219150543213	-25.395694732666	-0.0104203969240189	-0.00197886489331722	0.000618529506027699	0.000943203864153475
1017	-0.30844059586525	-0.204544812440872	-25.5904998779297	0.0022419011220336	-0.0026282137259841	0.00321592413820326	-0.0100957229733467
1018	1.63960528373718	-0.529219150543213	-25.200891494751	0.012956153601408	-0.00457625929266214	-0.00749832857400179	0.00126787810586393
1019	0.340908020734787	0.120129495859146	-25.200891494751	-0.00425158534198999	0.0022419011220336	0.00159255252219737	0.00126787810586393
1020	2.28895401954651	0.120129495859146	-25.395694732666	-0.00360223650932312	-0.00197886489331722	-0.00555028254166245	0.00126787810586393
1021	-0.957789242267609	0.769478142261505	-25.7203693389893	0.00354059832170606	0.00516396993771195	-0.00522560812532902	0.00354059832170606
1022	-0.30844059586525	0.120129495859146	-26.2398490905762	0.00321592413820326	0.00841071270406246	-0.00230353930965066	-0.00360223650932312
1023	-0.30844059586525	0.444803804159164	-25.5904998779297	-0.0026282137259841	0.0022419011220336	-0.00425158534198999	0.000618529506027699
1024	-0.957789242267609	0.769478142261505	-25.5904998779297	0.00321592413820326	0.00256657530553639	-0.00295288790948689	-0.00230353930965066
1025	-2.25648641586304	-0.529219150543213	-25.0060863494873	-0.000355493422830477	0.00126787810586393	-0.00295288790948689	0.00808603875339031
1026	-0.30844059586525	-0.204544812440872	-25.395694732666	-0.00555028254166245	0.00776136433705688	0.00808603875339031	0.00126787810586393
1027	-1.607137799263	-0.529219150543213	-25.2658252716064	0.00613799272105098	0.00321592413820326	-0.00555028254166245	0.00256657530553639
1028	-1.607137799263	1.09415245056152	-25.5255661010742	0.0207483377307653	-0.00360223650932312	-0.00717365415766835	-0.0026282137259841
1029	2.28895401954651	-1.17856776714325	-25.395694732666	-0.00684897974133492	-0.00392691092565656	-0.0100957229733467	0.00256657530553639
1030	-0.957789242267609	-0.204544812440872	-25.0710220336914	-0.00295288790948689	-0.00652430532500148	-0.00197886489331722	-0.00490093370899558
1031	-0.30844059586525	-0.853893458843231	-25.0710220336914	0.00841071270406246	-0.000355493422830477	-0.00197886489331722	0.00483929552137852
1032	0.340908020734787	-0.529219150543213	-24.8112812042236	-0.000680167751852423	0.0106834331527352	0.00386527273803949	0.000943203864153475
1033	0.990256667137146	0.120129495859146	-25.1359558105469	0.0132808275520802	0.000618529506027699	-0.0113944197073579	0.000618529506027699
1034	1.63960528373718	-0.204544812440872	-25.395694732666	-0.000355493422830477	0.000943203864153475	-0.00165419070981443	-0.00100484199356288
1035	0.340908020734787	0.120129495859146	-25.5255661010742	0.000293855206109583	0.000293855206109583	-0.00652430532500148	-0.00360223650932312
1036	-0.30844059586525	0.769478142261505	-25.200891494751	0.000943203864153475	0.00516396993771195	0.00159255252219737	0.00191722682211548
1037	-1.607137799263	1.4188266992569	-25.2658252716064	0.00451462110504508	-3.08191010844894e-05	-0.00555028254166245	-0.00490093370899558
1038	0.340908020734787	-0.853893458843231	-25.2658252716064	-0.00295288790948689	0.00321592413820326	-0.0026282137259841	-0.00555028254166245
1039	-2.25648641586304	0.120129495859146	-25.2658252716064	-0.0152905117720366	-0.00652430532500148	-0.00587495695799589	0.00841071270406246
1040	-2.25648641586304	0.444803804159164	-25.5255661010742	-0.0100957229733467	0.00483929552137852	-0.00100484199356288	0.00678734155371785
1041	-0.957789242267609	0.444803804159164	-25.2658252716064	-0.00587495695799589	0.00678734155371785	-0.00165419070981443	-3.08191010844894e-05
1042	0.340908020734787	-0.529219150543213	-25.1359558105469	0.000293855206109583	0.00548864435404539	-0.00230353930965066	-0.00587495695799589
1043	0.340908020734787	-0.853893458843231	-24.8762168884277	-0.00522560812532902	-0.00847235135734081	-0.00847235135734081	-0.00295288790948689
1044	0.340908020734787	0.120129495859146	-25.5904998779297	-0.00847235135734081	-0.0130177913233638	-0.00717365415766835	-3.08191010844894e-05
1045	0.340908020734787	0.444803804159164	-25.5255661010742	-0.00944637414067984	0.00418994715437293	-0.00749832857400179	0.00873538758605719
1046	0.340908020734787	0.120129495859146	-25.200891494751	-0.00587495695799589	0.012956153601408	-0.00197886489331722	0.00256657530553639
1047	0.990256667137146	0.120129495859146	-25.2658252716064	0.00418994715437293	0.0106834331527352	0.00126787810586393	-0.00392691092565656
1048	-0.957789242267609	0.769478142261505	-25.200891494751	0.00678734155371785	0.00548864435404539	-0.0143164889886975	0.000293855206109583
1049	1.63960528373718	0.444803804159164	-25.7853050231934	-0.00392691092565656	0.00126787810586393	-0.00197886489331722	0.00159255252219737
1050	-0.30844059586525	-0.204544812440872	-25.395694732666	-0.00522560812532902	0.00418994715437293	-0.00717365415766835	-3.08191010844894e-05
1051	0.990256667137146	-0.529219150543213	-25.1359558105469	0.00256657530553639	0.00906006153672934	-0.000355493422830477	0.00159255252219737
1052	0.340908020734787	-0.204544812440872	-25.1359558105469	-3.08191010844894e-05	0.00191722682211548	-0.00847235135734081	0.00256657530553639
1053	-2.90583515167236	0.444803804159164	-25.1359558105469	-0.00132951640989631	-0.00165419070981443	0.00354059832170606	0.00159255252219737
1054	-2.25648641586304	0.444803804159164	-24.8112812042236	-0.00360223650932312	-0.00100484199356288	-0.0120437685400248	0.00906006153672934
1055	0.340908020734787	-0.204544812440872	-25.1359558105469	0.00126787810586393	-0.000355493422830477	0.000943203864153475	-0.000680167751852423
1056	0.990256667137146	-0.529219150543213	-24.9411506652832	-0.00327756232582033	0.01100810803473	-0.000355493422830477	0.00548864435404539
1057	-0.957789242267609	0.444803804159164	-25.2658252716064	0.00581331877037883	-0.00132951640989631	0.000293855206109583	-0.00392691092565656
1058	-0.30844059586525	-0.529219150543213	-25.395694732666	0.00451462110504508	-3.08191010844894e-05	-0.00522560812532902	-0.000680167751852423
1059	0.340908020734787	-0.853893458843231	-24.9411506652832	-0.00295288790948689	-0.00100484199356288	-0.000355493422830477	-0.00392691092565656
1060	-0.957789242267609	0.769478142261505	-25.1359558105469	-0.00132951640989631	-0.00522560812532902	-0.00457625929266214	0.000618529506027699
1061	0.340908020734787	-0.204544812440872	-25.3307609558105	0.00418994715437293	0.00873538758605719	-0.00360223650932312	-0.00717365415766835
1062	-0.30844059586525	0.769478142261505	-25.8502388000488	0.00711201597005129	0.00808603875339031	-0.00327756232582033	0.000618529506027699
1063	-0.957789242267609	1.09415245056152	-25.4606304168701	0.000618529506027699	-0.000355493422830477	-0.0104203969240189	-0.00522560812532902
1064	-0.957789242267609	1.4188266992569	-25.1359558105469	0.00191722682211548	0.00581331877037883	-0.00165419070981443	0.000943203864153475
1065	-0.30844059586525	0.769478142261505	-24.8112812042236	-0.00132951640989631	0.00354059832170606	-0.00912170019000769	0.00516396993771195
1066	-1.607137799263	1.09415245056152	-25.395694732666	-0.00977104809135199	-0.00132951640989631	0.00386527273803949	-0.000355493422830477
1067	-0.957789242267609	0.444803804159164	-25.6554355621338	-0.00327756232582033	0.00289124972186983	-0.00100484199356288	0.00451462110504508
1068	-1.607137799263	-0.529219150543213	-25.1359558105469	0.000293855206109583	0.00938473641872406	-0.0136671401560307	-0.00230353930965066
1069	-0.30844059586525	0.769478142261505	-23.902193069458	-0.00327756232582033	-0.000355493422830477	0.00354059832170606	-0.000355493422830477
1070	0.990256667137146	-0.204544812440872	-22.7983016967773	0.000293855206109583	0.00159255252219737	-0.00327756232582033	-0.00132951640989631
1071	-0.30844059586525	-0.204544812440872	-22.1489524841309	-0.000355493422830477	-0.000680167751852423	0.00159255252219737	0.000943203864153475
1072	-0.957789242267609	-0.529219150543213	-22.6684303283691	0.00354059832170606	-0.00879702530801296	-0.00490093370899558	-0.00100484199356288
1073	-1.607137799263	0.444803804159164	-23.8372592926025	-0.00360223650932312	-0.0113944197073579	-0.00944637414067984	-0.0110697457566857
1074	-0.957789242267609	0.444803804159164	-23.8372592926025	0.00646266713738441	-0.00619963090866804	-0.00132951640989631	0.0022419011220336
1075	-0.957789242267609	0.769478142261505	-24.4216728210449	0.00354059832170606	0.000618529506027699	-3.08191010844894e-05	-0.00295288790948689
1076	2.28895401954651	-0.529219150543213	-24.5515422821045	0.000293855206109583	0.00483929552137852	0.00256657530553639	0.000943203864153475
1077	0.340908020734787	0.120129495859146	-24.4866065979004	0.00354059832170606	0.00483929552137852	0.00289124972186983	-0.00165419070981443
1078	1.63960528373718	-0.853893458843231	-24.6814117431641	0.00159255252219737	0.000943203864153475	-0.00652430532500148	-0.00132951640989631
1079	-1.607137799263	0.769478142261505	-25.2658252716064	-0.0026282137259841	0.00451462110504508	0.00548864435404539	0.000618529506027699
1080	-0.30844059586525	-0.204544812440872	-25.9151744842529	0.00354059832170606	0.000943203864153475	-0.00977104809135199	0.000943203864153475
1081	-4.85388088226318	0.769478142261505	-26.4995880126953	-0.0136671401560307	0.00711201597005129	-0.00295288790948689	0.00581331877037883
1082	-2.25648641586304	-0.204544812440872	-26.2398490905762	-0.00619963090866804	0.00451462110504508	0.000293855206109583	0.00516396993771195
1083	-0.30844059586525	-0.204544812440872	-25.9151744842529	-0.00360223650932312	-0.00197886489331722	-0.0104203969240189	-0.000680167751852423
1084	0.990256667137146	-0.204544812440872	-26.1099796295166	-0.00619963090866804	-0.0026282137259841	-0.00619963090866804	-0.00100484199356288
1085	0.340908020734787	-0.853893458843231	-25.8502388000488	-0.00425158534198999	-0.00392691092565656	-0.000680167751852423	0.00191722682211548
1086	0.340908020734787	-1.17856776714325	-25.7853050231934	-0.00197886489331722	-0.00749832857400179	-0.00230353930965066	0.000618529506027699
1087	-0.30844059586525	-0.204544812440872	-25.200891494751	0.00256657530553639	-0.00684897974133492	0.000293855206109583	-0.0026282137259841
1088	-1.607137799263	0.444803804159164	-25.5904998779297	0.00159255252219737	-0.0026282137259841	-0.00684897974133492	-0.00327756232582033
1089	1.63960528373718	-0.529219150543213	-25.8502388000488	-0.000680167751852423	-0.0026282137259841	-0.00490093370899558	0.0022419011220336
1090	-0.957789242267609	0.769478142261505	-26.3047828674316	0.00321592413820326	-0.00197886489331722	-0.00912170019000769	-0.000355493422830477
1091	-0.30844059586525	0.769478142261505	-25.7203693389893	0.00873538758605719	-0.00457625929266214	-0.00132951640989631	-0.00165419070981443
1092	0.340908020734787	-0.204544812440872	-25.200891494751	0.00289124972186983	-0.00425158534198999	-0.00652430532500148	-0.00165419070981443
1093	0.340908020734787	-0.204544812440872	-24.9411506652832	0.00126787810586393	-0.00100484199356288	-0.00555028254166245	0.000943203864153475
1094	0.340908020734787	-0.529219150543213	-25.1359558105469	-0.00230353930965066	0.00483929552137852	0.00256657530553639	0.000618529506027699
1095	-3.55518364906311	1.09415245056152	-25.5255661010742	-0.0136671401560307	0.00646266713738441	-0.00295288790948689	-0.00555028254166245
1096	-2.90583515167236	0.769478142261505	-25.4606304168701	-0.00652430532500148	0.00678734155371785	0.00386527273803949	0.01100810803473
1097	-0.957789242267609	0.120129495859146	-25.1359558105469	0.00159255252219737	0.0178262684494257	-0.00425158534198999	-0.00392691092565656
1098	1.63960528373718	-0.853893458843231	-24.8112812042236	0.0145795252174139	-0.00100484199356288	0.0022419011220336	-0.00749832857400179
1099	0.340908020734787	-0.853893458843231	-24.6814117431641	-0.00230353930965066	-0.00165419070981443	0.00906006153672934	0.00289124972186983
1100	-0.957789242267609	-0.529219150543213	-25.2658252716064	0.0252937767654657	-3.08191010844894e-05	-0.00165419070981443	0.000293855206109583
1101	-0.30844059586525	-1.17856776714325	-25.2658252716064	0.0100340843200684	-0.000355493422830477	0.00159255252219737	0.00321592413820326
1102	0.990256667137146	0.769478142261505	-25.2658252716064	-0.00132951640989631	0.00126787810586393	0.00289124972186983	0.00386527273803949
1103	-1.607137799263	0.444803804159164	-25.0710220336914	-0.00360223650932312	-3.08191010844894e-05	-0.00782300252467394	-0.00165419070981443
1104	-0.30844059586525	1.09415245056152	-25.4606304168701	-0.00587495695799589	-0.00847235135734081	0.00191722682211548	-0.00327756232582033
1105	-0.30844059586525	0.769478142261505	-25.4606304168701	-0.00132951640989631	0.0022419011220336	-0.00587495695799589	-0.00360223650932312
1106	-1.607137799263	1.09415245056152	-26.1749134063721	0.000943203864153475	0.0100340843200684	0.00873538758605719	-0.00619963090866804
1107	0.340908020734787	0.769478142261505	-26.1749134063721	0.00516396993771195	0.00548864435404539	-0.0026282137259841	-0.00392691092565656
1108	-0.957789242267609	0.120129495859146	-25.7853050231934	-0.000355493422830477	-0.0026282137259841	-0.00652430532500148	-0.00230353930965066
1109	-0.30844059586525	0.444803804159164	-25.7853050231934	-0.00749832857400179	0.00418994715437293	0.000618529506027699	0.00873538758605719
1110	-2.25648641586304	0.769478142261505	-25.6554355621338	-0.00197886489331722	0.00256657530553639	0.00354059832170606	-0.00425158534198999
1111	-0.30844059586525	0.444803804159164	-25.7853050231934	0.0022419011220336	0.00743668992072344	0.000293855206109583	0.000293855206109583
1112	-0.30844059586525	-0.529219150543213	-25.7203693389893	-0.00100484199356288	0.000293855206109583	0.00776136433705688	0.00191722682211548
1113	-0.957789242267609	-0.529219150543213	-25.8502388000488	0.00418994715437293	-0.00944637414067984	-0.00295288790948689	-0.00847235135734081
1114	-0.30844059586525	-0.529219150543213	-25.8502388000488	-0.00749832857400179	-0.0136671401560307	0.00354059832170606	0.00191722682211548
1115	0.340908020734787	1.4188266992569	-25.980110168457	-0.00847235135734081	-0.00392691092565656	-3.08191010844894e-05	-0.00165419070981443
1116	2.28895401954651	-0.204544812440872	-25.7203693389893	-0.00230353930965066	-0.00522560812532902	-0.00619963090866804	-0.00132951640989631
1117	0.990256667137146	-0.529219150543213	-26.1099796295166	0.00126787810586393	0.00191722682211548	-0.00360223650932312	-0.0113944197073579
1118	-0.30844059586525	0.120129495859146	-26.0450439453125	0.00613799272105098	0.000943203864153475	-0.0136671401560307	-0.0026282137259841
1119	0.990256667137146	-0.529219150543213	-26.4995880126953	-3.08191010844894e-05	0.00451462110504508	-0.00100484199356288	0.00646266713738441
1120	-1.607137799263	0.444803804159164	-26.1749134063721	-0.00555028254166245	0.000618529506027699	0.000618529506027699	0.00321592413820326
1121	0.340908020734787	-0.204544812440872	-25.7853050231934	-0.00392691092565656	0.00548864435404539	0.00451462110504508	-0.00197886489331722
1122	-1.607137799263	0.120129495859146	-26.1099796295166	-0.0026282137259841	-0.00457625929266214	-0.00619963090866804	-0.00230353930965066
1123	-2.25648641586304	0.769478142261505	-26.2398490905762	-0.00457625929266214	-0.000355493422830477	-0.00879702530801296	0.00256657530553639
1124	-2.25648641586304	1.09415245056152	-26.1749134063721	-0.00425158534198999	-0.00490093370899558	-0.000680167751852423	0.00191722682211548
1125	1.63960528373718	-0.204544812440872	-25.8502388000488	-0.00392691092565656	0.00516396993771195	-0.00814767740666866	0.00646266713738441
1126	-0.30844059586525	-0.529219150543213	-25.1359558105469	0.00418994715437293	0.00451462110504508	0.00581331877037883	-0.00392691092565656
1127	-0.30844059586525	-0.204544812440872	-24.9411506652832	0.0022419011220336	-0.00684897974133492	0.00418994715437293	-0.00100484199356288
1128	-0.30844059586525	-0.529219150543213	-25.2658252716064	0.00451462110504508	-0.00619963090866804	-0.00619963090866804	-0.00684897974133492
1129	0.990256667137146	-0.529219150543213	-25.0710220336914	-0.00230353930965066	-0.00555028254166245	-0.00295288790948689	0.0022419011220336
1130	-1.607137799263	0.769478142261505	-25.0710220336914	-0.00100484199356288	-0.00230353930965066	-0.00457625929266214	0.00159255252219737
1131	1.63960528373718	0.120129495859146	-25.1359558105469	-0.00132951640989631	0.0022419011220336	-0.00392691092565656	-0.00457625929266214
1132	-0.30844059586525	-0.204544812440872	-25.3307609558105	-0.00392691092565656	0.00354059832170606	-0.00684897974133492	0.0022419011220336
1133	-0.957789242267609	0.769478142261505	-25.395694732666	0.00354059832170606	0.00646266713738441	-0.00490093370899558	-0.0100957229733467
1134	0.340908020734787	0.444803804159164	-25.5904998779297	-0.00749832857400179	0.000943203864153475	-0.0107450718060136	-0.00132951640989631
1135	-0.957789242267609	1.09415245056152	-25.6554355621338	-0.00522560812532902	0.00516396993771195	-0.00360223650932312	0.00646266713738441
1136	-0.957789242267609	-0.529219150543213	-25.7853050231934	-0.0104203969240189	-0.000680167751852423	0.00126787810586393	-0.000680167751852423
1137	-2.25648641586304	-0.529219150543213	-25.7853050231934	-0.00197886489331722	0.00581331877037883	-0.00490093370899558	0.00289124972186983
1138	-0.957789242267609	-0.204544812440872	-25.4606304168701	0.00191722682211548	-0.00132951640989631	-0.00652430532500148	-0.00652430532500148
1139	-1.607137799263	1.09415245056152	-25.9151744842529	-0.00847235135734081	-0.00392691092565656	-0.00295288790948689	0.00418994715437293
1140	0.990256667137146	-0.204544812440872	-26.0450439453125	-0.00197886489331722	0.00451462110504508	0.00418994715437293	-0.00230353930965066
1141	-0.30844059586525	-1.50324213504791	-26.2398490905762	-0.00360223650932312	-0.00230353930965066	-0.00912170019000769	-0.00100484199356288
1142	-0.30844059586525	-0.204544812440872	-26.2398490905762	-0.00295288790948689	-0.00782300252467394	0.00289124972186983	-0.00392691092565656
1143	-0.30844059586525	0.444803804159164	-26.1099796295166	0.00159255252219737	0.00126787810586393	-0.00587495695799589	-0.00197886489331722
1144	-1.607137799263	0.444803804159164	-25.9151744842529	0.000293855206109583	0.000943203864153475	-0.00912170019000769	-3.08191010844894e-05
1145	0.340908020734787	0.769478142261505	-26.4346542358398	0.00126787810586393	0.00386527273803949	0.00321592413820326	0.00613799272105098
1146	0.990256667137146	0.120129495859146	-26.0450439453125	0.00354059832170606	0.00386527273803949	0.00711201597005129	0.00256657530553639
1147	0.990256667137146	-0.529219150543213	-26.0450439453125	0.000618529506027699	0.00776136433705688	-0.00165419070981443	-0.00132951640989631
1148	-1.607137799263	0.444803804159164	-25.395694732666	0.00516396993771195	-0.00230353930965066	-0.00587495695799589	-0.00327756232582033
1149	-0.30844059586525	0.769478142261505	-25.3307609558105	0.00613799272105098	0.00418994715437293	-0.00360223650932312	0.00776136433705688
1150	-2.90583515167236	-0.204544812440872	-24.9411506652832	-0.00490093370899558	0.00159255252219737	-0.00100484199356288	-3.08191010844894e-05
1151	-2.25648641586304	0.120129495859146	-25.395694732666	-0.0104203969240189	0.00711201597005129	0.0022419011220336	-0.00392691092565656
1152	-1.607137799263	1.09415245056152	-25.5255661010742	-0.00360223650932312	0.00581331877037883	-0.000355493422830477	-0.00295288790948689
1153	-1.607137799263	1.4188266992569	-25.395694732666	0.00548864435404539	-0.00197886489331722	-0.00879702530801296	0.000618529506027699
1154	-0.30844059586525	0.444803804159164	-25.3307609558105	0.000618529506027699	-0.00392691092565656	-0.00717365415766835	-0.00197886489331722
1155	-1.607137799263	0.444803804159164	-25.0710220336914	0.000618529506027699	-0.00490093370899558	-0.000355493422830477	-0.00132951640989631
1156	-0.30844059586525	-0.529219150543213	-25.5255661010742	0.00646266713738441	-0.00782300252467394	0.00126787810586393	-0.00165419070981443
1157	0.340908020734787	-0.853893458843231	-25.0060863494873	0.00678734155371785	-0.00327756232582033	0.00516396993771195	-0.00165419070981443
1158	0.990256667137146	-0.853893458843231	-25.200891494751	0.00289124972186983	0.00516396993771195	-0.00555028254166245	-0.00392691092565656
1159	-0.957789242267609	-0.204544812440872	-25.1359558105469	-0.00457625929266214	0.00646266713738441	-0.0107450718060136	0.0022419011220336
1160	0.990256667137146	-0.204544812440872	-25.395694732666	0.000943203864153475	0.000943203864153475	-0.00749832857400179	-0.00100484199356288
1161	-0.957789242267609	0.769478142261505	-25.200891494751	0.0022419011220336	0.00418994715437293	-0.00847235135734081	0.00418994715437293
1162	-0.957789242267609	0.769478142261505	-25.7853050231934	0.00126787810586393	0.0022419011220336	-0.00132951640989631	-0.00587495695799589
1163	0.340908020734787	-0.204544812440872	-25.1359558105469	0.0022419011220336	0.00711201597005129	-0.00100484199356288	-0.00295288790948689
1164	-1.607137799263	0.769478142261505	-25.200891494751	-0.00684897974133492	-0.0026282137259841	-0.00652430532500148	0.0022419011220336
1165	-2.25648641586304	0.769478142261505	-25.0710220336914	-0.00555028254166245	-0.000355493422830477	0.00483929552137852	0.00516396993771195
1166	-2.90583515167236	0.769478142261505	-24.9411506652832	-0.0117190945893526	0.00548864435404539	0.000293855206109583	-0.00132951640989631
1167	-0.957789242267609	0.120129495859146	-24.9411506652832	-0.00197886489331722	-0.00619963090866804	0.00256657530553639	-0.00684897974133492
1168	-0.30844059586525	-0.529219150543213	-25.1359558105469	-0.00132951640989631	0.00776136433705688	-0.00425158534198999	0.00256657530553639
1169	-0.957789242267609	0.769478142261505	-25.5255661010742	-0.00619963090866804	-0.00652430532500148	-0.00360223650932312	0.00289124972186983
1170	0.340908020734787	-1.17856776714325	-25.0060863494873	-0.00360223650932312	-0.00652430532500148	-0.00522560812532902	0.0106834331527352
1171	-0.957789242267609	0.120129495859146	-25.3307609558105	-0.00165419070981443	-0.00360223650932312	0.00289124972186983	0.00321592413820326
1172	0.340908020734787	0.120129495859146	-24.7463474273682	-0.00717365415766835	-0.00392691092565656	-0.00457625929266214	0.00289124972186983
1173	0.990256667137146	-0.204544812440872	-25.0060863494873	0.0116574559360743	0.00386527273803949	-0.00619963090866804	-0.0026282137259841
1174	0.990256667137146	-0.853893458843231	-25.1359558105469	0.0022419011220336	0.000943203864153475	-0.00814767740666866	0.0100340843200684
1175	-0.30844059586525	0.120129495859146	-25.2658252716064	-0.00197886489331722	0.00613799272105098	-3.08191010844894e-05	0.00289124972186983
1176	-0.30844059586525	0.444803804159164	-25.200891494751	0.00386527273803949	0.00418994715437293	-0.000355493422830477	-0.00230353930965066
1177	-0.30844059586525	0.769478142261505	-24.9411506652832	0.00808603875339031	0.000293855206109583	0.00289124972186983	0.000293855206109583
1178	-0.957789242267609	1.09415245056152	-25.1359558105469	0.00678734155371785	0.00451462110504508	-0.0026282137259841	-0.00295288790948689
1179	-0.30844059586525	-0.529219150543213	-24.5515422821045	-0.00587495695799589	0.00126787810586393	-0.0146411629393697	0.00191722682211548
1180	-3.55518364906311	1.09415245056152	-24.8112812042236	-0.0139918150380254	0.00970941036939621	0.00451462110504508	0.00191722682211548
1181	-2.90583515167236	0.769478142261505	-24.5515422821045	-0.00425158534198999	0.00321592413820326	-0.00197886489331722	0.00678734155371785
1182	0.340908020734787	0.120129495859146	-24.7463474273682	0.00451462110504508	0.00808603875339031	-0.00100484199356288	-0.00392691092565656
1183	0.990256667137146	-0.204544812440872	-24.6164779663086	0.00906006153672934	-0.000355493422830477	-0.0117190945893526	-0.00392691092565656
1184	-0.30844059586525	-1.17856776714325	-24.9411506652832	-0.00684897974133492	-0.00619963090866804	0.00321592413820326	0.00126787810586393
1185	0.340908020734787	-1.82791638374329	-25.0060863494873	-0.00197886489331722	-0.00814767740666866	-0.00165419070981443	0.00159255252219737
1186	-0.957789242267609	0.444803804159164	-25.1359558105469	0.000943203864153475	0.00938473641872406	-0.000680167751852423	-0.00230353930965066
1187	-0.957789242267609	1.09415245056152	-25.2658252716064	-0.00555028254166245	-0.00879702530801296	-0.0026282137259841	-0.00392691092565656
1188	0.340908020734787	-0.529219150543213	-25.0060863494873	0.00321592413820326	0.00289124972186983	-0.00522560812532902	0.00321592413820326
1189	0.340908020734787	-0.204544812440872	-24.9411506652832	0.00418994715437293	-0.000680167751852423	-0.00360223650932312	-0.000355493422830477
1190	-0.30844059586525	0.769478142261505	-24.8762168884277	0.00451462110504508	0.00159255252219737	-0.00555028254166245	-0.00100484199356288
1191	-0.30844059586525	1.4188266992569	-25.1359558105469	0.00126787810586393	0.00646266713738441	0.00808603875339031	0.00418994715437293
1192	1.63960528373718	-0.204544812440872	-25.0710220336914	0.00191722682211548	0.00126787810586393	-0.00132951640989631	0.00126787810586393
1193	-0.957789242267609	0.120129495859146	-24.4216728210449	-0.00327756232582033	0.00126787810586393	-0.00197886489331722	-0.000355493422830477
1194	-1.607137799263	-0.204544812440872	-24.2918033599854	-0.00944637414067984	0.00581331877037883	-0.00295288790948689	0.00678734155371785
1195	-0.957789242267609	-0.204544812440872	-24.0969982147217	-0.000355493422830477	0.00418994715437293	-0.00327756232582033	0.00451462110504508
1196	0.990256667137146	-0.529219150543213	-24.6164779663086	0.00256657530553639	0.00808603875339031	-0.00100484199356288	-0.00652430532500148
1197	-1.607137799263	0.444803804159164	-24.6814117431641	0.00776136433705688	0.0022419011220336	-0.00619963090866804	-0.000680167751852423
1198	-0.30844059586525	-0.204544812440872	-24.7463474273682	0.000618529506027699	-0.00619963090866804	-0.00392691092565656	-0.00944637414067984
1199	0.340908020734787	-0.204544812440872	-24.5515422821045	0.00256657530553639	-0.00392691092565656	-0.00392691092565656	0.00711201597005129
1200	-0.957789242267609	0.120129495859146	-24.1619338989258	-0.00295288790948689	0.00938473641872406	-0.00457625929266214	0.00126787810586393
1201	0.990256667137146	-0.529219150543213	-24.2918033599854	0.000943203864153475	0.000618529506027699	0.00678734155371785	0.00418994715437293
1202	0.990256667137146	0.120129495859146	-25.395694732666	-0.00360223650932312	0.00711201597005129	-0.00912170019000769	-0.00132951640989631
1203	0.340908020734787	0.444803804159164	-25.5904998779297	0.00613799272105098	-3.08191010844894e-05	-0.0107450718060136	-0.000355493422830477
1204	0.340908020734787	0.444803804159164	-25.395694732666	0.000293855206109583	0.00646266713738441	-0.00814767740666866	0.00126787810586393
1205	0.990256667137146	0.120129495859146	-24.9411506652832	-0.00555028254166245	-0.00295288790948689	-3.08191010844894e-05	0.00354059832170606
1206	0.340908020734787	-0.204544812440872	-24.6164779663086	0.00256657530553639	0.00613799272105098	0.0022419011220336	-0.00165419070981443
1207	-3.55518364906311	0.769478142261505	-24.8112812042236	-0.00327756232582033	-0.00197886489331722	-0.00457625929266214	-0.0026282137259841
1208	-3.55518364906311	0.769478142261505	-24.7463474273682	-0.00782300252467394	0.00289124972186983	-0.00425158534198999	0.00451462110504508
1209	-0.957789242267609	0.444803804159164	-25.0710220336914	0.00321592413820326	-0.00327756232582033	-0.00587495695799589	-0.000680167751852423
1210	-0.957789242267609	0.769478142261505	-25.200891494751	-0.0026282137259841	-0.00197886489331722	0.00516396993771195	0.00289124972186983
1211	-0.30844059586525	-0.529219150543213	-24.2918033599854	-3.08191010844894e-05	-0.00295288790948689	-0.00100484199356288	-3.08191010844894e-05
1212	1.63960528373718	-1.50324213504791	-24.4216728210449	-0.00652430532500148	-0.00522560812532902	0.000618529506027699	-0.00327756232582033
1213	-0.957789242267609	0.120129495859146	-24.8112812042236	0.00256657530553639	-0.00522560812532902	-0.00652430532500148	-0.00197886489331722
1214	-1.607137799263	0.120129495859146	-25.2658252716064	0.000618529506027699	0.00289124972186983	0.00126787810586393	0.00776136433705688
1215	-1.607137799263	0.769478142261505	-25.1359558105469	0.00386527273803949	-0.00132951640989631	0.00776136433705688	-0.00100484199356288
1216	0.990256667137146	-0.529219150543213	-25.1359558105469	-0.000355493422830477	0.00970941036939621	-0.00522560812532902	-0.00327756232582033
1217	0.340908020734787	-0.529219150543213	-25.200891494751	0.00256657530553639	-0.00132951640989631	0.000293855206109583	-0.00587495695799589
1218	0.990256667137146	0.120129495859146	-25.200891494751	-0.000355493422830477	0.0022419011220336	-0.00360223650932312	-0.0026282137259841
1219	-0.957789242267609	0.769478142261505	-25.200891494751	0.00646266713738441	-0.00165419070981443	0.00289124972186983	-0.00197886489331722
1220	0.340908020734787	0.120129495859146	-25.0710220336914	-0.00490093370899558	0.000618529506027699	0.00646266713738441	0.00289124972186983
1221	-0.957789242267609	-0.853893458843231	-25.1359558105469	-0.00977104809135199	0.00613799272105098	-0.00490093370899558	0.000293855206109583
1222	-2.90583515167236	0.769478142261505	-25.1359558105469	-0.00100484199356288	0.000618529506027699	-0.00912170019000769	0.00613799272105098
1223	-1.607137799263	0.444803804159164	-25.1359558105469	0.000293855206109583	0.0022419011220336	-0.00132951640989631	-0.00100484199356288
1224	-0.957789242267609	0.444803804159164	-25.5255661010742	-0.00717365415766835	0.000618529506027699	-0.00392691092565656	-0.00100484199356288
1225	-0.30844059586525	0.120129495859146	-25.5255661010742	-0.000355493422830477	-0.00619963090866804	-3.08191010844894e-05	-0.00100484199356288
1226	0.340908020734787	-1.50324213504791	-25.1359558105469	-0.00197886489331722	-0.00165419070981443	-0.0104203969240189	0.00354059832170606
1227	-0.30844059586525	-0.853893458843231	-25.1359558105469	-3.08191010844894e-05	0.00126787810586393	-0.00360223650932312	-0.00165419070981443
1228	-0.957789242267609	0.769478142261505	-25.0710220336914	0.00743668992072344	0.000618529506027699	-0.000355493422830477	0.00289124972186983
1229	-0.957789242267609	1.09415245056152	-25.200891494751	0.0022419011220336	-0.00197886489331722	-0.00132951640989631	0.00289124972186983
1230	0.340908020734787	-0.853893458843231	-25.5255661010742	-0.00132951640989631	0.00126787810586393	-0.00977104809135199	-0.00100484199356288
1231	0.340908020734787	0.120129495859146	-25.9151744842529	0.0022419011220336	0.00711201597005129	-0.00100484199356288	0.000943203864153475
1232	0.340908020734787	0.444803804159164	-25.4606304168701	-0.000355493422830477	-0.00100484199356288	-0.000680167751852423	-0.00295288790948689
1233	-0.957789242267609	0.769478142261505	-25.3307609558105	0.00289124972186983	0.000943203864153475	-0.00132951640989631	-0.00425158534198999
1234	-0.957789242267609	0.769478142261505	-25.0710220336914	0.00126787810586393	-0.00392691092565656	-0.00327756232582033	0.00159255252219737
1235	-3.55518364906311	0.444803804159164	-25.200891494751	-0.0136671401560307	-0.0026282137259841	-0.00360223650932312	0.00321592413820326
1236	-3.55518364906311	0.444803804159164	-25.980110168457	-0.00555028254166245	0.00678734155371785	0.00743668992072344	-0.00327756232582033
1237	-0.30844059586525	-0.204544812440872	-25.7203693389893	-0.000680167751852423	0.00354059832170606	-0.00132951640989631	0.00159255252219737
1238	0.340908020734787	-0.204544812440872	-25.7853050231934	0.00126787810586393	0.000618529506027699	-0.000355493422830477	0.00191722682211548
1239	-0.957789242267609	-0.204544812440872	-25.6554355621338	-0.00587495695799589	-0.00197886489331722	-0.0117190945893526	0.00613799272105098
1240	0.340908020734787	-1.50324213504791	-25.0060863494873	0.00159255252219737	-0.00782300252467394	-0.00165419070981443	0.00386527273803949
1241	-1.607137799263	-0.204544812440872	-25.5255661010742	0.00289124972186983	-0.00295288790948689	-0.00360223650932312	-3.08191010844894e-05
1242	0.340908020734787	0.769478142261505	-25.395694732666	-0.00619963090866804	0.00418994715437293	-3.08191010844894e-05	-0.00100484199356288
1243	-0.30844059586525	0.444803804159164	-25.7853050231934	0.00581331877037883	-0.00490093370899558	-0.00977104809135199	-0.0026282137259841
1244	-0.30844059586525	0.769478142261505	-25.8502388000488	0.00418994715437293	-0.0126931173726916	-0.00295288790948689	-0.00425158534198999
1245	-0.30844059586525	0.444803804159164	-26.0450439453125	0.00256657530553639	0.00159255252219737	-0.0110697457566857	-0.00165419070981443
1246	-0.30844059586525	0.444803804159164	-25.7203693389893	0.00451462110504508	0.00613799272105098	-0.00522560812532902	-3.08191010844894e-05
1247	0.340908020734787	0.120129495859146	-25.980110168457	-3.08191010844894e-05	0.00776136433705688	-0.00132951640989631	-0.00425158534198999
1248	0.990256667137146	-0.529219150543213	-25.200891494751	0.00548864435404539	-0.000355493422830477	-0.00490093370899558	0.00126787810586393
1249	-3.55518364906311	1.4188266992569	-25.4606304168701	-0.0110697457566857	-0.00587495695799589	-0.00555028254166245	0.00711201597005129
1250	-0.957789242267609	-0.529219150543213	-25.5255661010742	-0.0117190945893526	-0.00197886489331722	-0.00522560812532902	-0.00392691092565656
1251	-1.607137799263	1.4188266992569	-25.6554355621338	-0.00132951640989631	0.00418994715437293	0.000293855206109583	0.00548864435404539
1252	-0.957789242267609	0.444803804159164	-25.0710220336914	0.000943203864153475	-0.00457625929266214	0.00516396993771195	0.0022419011220336
1253	0.990256667137146	-1.17856776714325	-25.2658252716064	-0.00165419070981443	-0.0117190945893526	-0.00100484199356288	-0.00132951640989631
1254	1.63960528373718	-1.50324213504791	-25.8502388000488	0.00516396993771195	-0.00879702530801296	0.00354059832170606	-0.00165419070981443
1255	0.340908020734787	-1.17856776714325	-25.1359558105469	-0.00457625929266214	-0.00295288790948689	-0.00619963090866804	0.00159255252219737
1256	-0.957789242267609	0.120129495859146	-25.1359558105469	0.00354059832170606	-3.08191010844894e-05	0.000293855206109583	-0.000680167751852423
1257	-0.957789242267609	0.444803804159164	-25.1359558105469	0.000293855206109583	0.00418994715437293	-0.00782300252467394	-0.00425158534198999
1258	-0.30844059586525	1.4188266992569	-25.7203693389893	-0.00230353930965066	-0.00457625929266214	-0.00392691092565656	-0.00490093370899558
1259	1.63960528373718	-0.529219150543213	-25.6554355621338	-3.08191010844894e-05	-0.00295288790948689	-0.00652430532500148	0.00678734155371785
1260	-0.957789242267609	0.769478142261505	-25.6554355621338	-0.00587495695799589	-0.00327756232582033	-0.00652430532500148	0.00321592413820326
1261	-0.30844059586525	0.444803804159164	-25.9151744842529	0.00613799272105098	0.00613799272105098	0.00418994715437293	0.00451462110504508
1262	-0.30844059586525	-0.204544812440872	-24.9411506652832	0.000618529506027699	0.00451462110504508	0.000293855206109583	-0.00490093370899558
1263	-1.607137799263	-0.204544812440872	-25.5255661010742	-0.00684897974133492	-0.000680167751852423	-0.00360223650932312	-0.00425158534198999
1264	-2.90583515167236	-0.529219150543213	-25.1359558105469	-0.00490093370899558	-0.000355493422830477	-0.00522560812532902	0.000293855206109583
1265	-1.607137799263	1.09415245056152	-25.395694732666	-0.00814767740666866	0.00159255252219737	-0.00619963090866804	-0.000680167751852423
1266	-1.607137799263	0.769478142261505	-25.2658252716064	0.00841071270406246	0.00873538758605719	-0.00425158534198999	0.00289124972186983
1267	-0.957789242267609	1.09415245056152	-25.3307609558105	0.000943203864153475	-0.00360223650932312	-0.00327756232582033	-0.000680167751852423
1268	0.340908020734787	-0.529219150543213	-25.0710220336914	0.00289124972186983	-0.00652430532500148	-0.00652430532500148	-0.00327756232582033
1269	-0.30844059586525	-0.853893458843231	-25.2658252716064	-0.00490093370899558	-0.00522560812532902	-0.00782300252467394	0.00613799272105098
1270	-0.30844059586525	0.444803804159164	-25.4606304168701	-0.00360223650932312	-0.0104203969240189	-0.0026282137259841	0.00191722682211548
1271	-0.957789242267609	-0.204544812440872	-25.7203693389893	0.000618529506027699	0.00581331877037883	0.00256657530553639	-0.000355493422830477
1272	0.990256667137146	-0.204544812440872	-25.2658252716064	-0.00392691092565656	0.000293855206109583	0.00191722682211548	0.00483929552137852
1273	0.340908020734787	-0.529219150543213	-25.8502388000488	0.00126787810586393	0.00256657530553639	0.00321592413820326	0.000293855206109583
1274	0.990256667137146	0.120129495859146	-25.3307609558105	0.0022419011220336	0.00581331877037883	-0.0026282137259841	0.00191722682211548
1275	0.340908020734787	-0.529219150543213	-25.395694732666	-0.00814767740666866	0.00321592413820326	0.000618529506027699	0.00451462110504508
1276	0.990256667137146	-0.204544812440872	-25.2658252716064	-0.00295288790948689	0.00776136433705688	-0.00847235135734081	0.00354059832170606
1277	-2.25648641586304	0.120129495859146	-25.1359558105469	-0.00165419070981443	0.00970941036939621	-0.00684897974133492	0.000293855206109583
1278	-3.55518364906311	1.4188266992569	-25.0710220336914	-0.0136671401560307	0.00321592413820326	0.00126787810586393	-0.00652430532500148
1279	-2.25648641586304	0.769478142261505	-25.200891494751	0.00289124972186983	0.00548864435404539	-0.000680167751852423	-0.00197886489331722
1280	-1.607137799263	-0.204544812440872	-25.1359558105469	0.000293855206109583	0.00743668992072344	0.00321592413820326	0.00516396993771195
1281	0.990256667137146	-0.529219150543213	-25.3307609558105	0.00126787810586393	0.0100340843200684	0.00711201597005129	-0.00132951640989631
1282	0.340908020734787	-1.17856776714325	-25.395694732666	-0.00165419070981443	-0.00490093370899558	0.000618529506027699	-0.0110697457566857
1283	0.340908020734787	-1.50324213504791	-25.4606304168701	-0.00230353930965066	-0.00197886489331722	0.00256657530553639	-0.00522560812532902
1284	0.990256667137146	-1.17856776714325	-25.1359558105469	-0.00360223650932312	-0.00165419070981443	-0.00295288790948689	-3.08191010844894e-05
1285	0.340908020734787	0.120129495859146	-24.9411506652832	-0.00782300252467394	0.00159255252219737	-0.000355493422830477	0.00354059832170606
1286	-0.30844059586525	-0.529219150543213	-25.395694732666	-0.00327756232582033	0.00126787810586393	-0.00555028254166245	-0.00165419070981443
1287	-0.957789242267609	1.4188266992569	-25.395694732666	0.00613799272105098	0.00613799272105098	-0.00782300252467394	-0.0026282137259841
1288	-0.30844059586525	1.4188266992569	-25.4606304168701	0.00191722682211548	0.00418994715437293	-0.00749832857400179	-3.08191010844894e-05
1289	0.340908020734787	-0.204544812440872	-25.3307609558105	-0.000355493422830477	-0.00327756232582033	-0.00327756232582033	0.000618529506027699
1290	-0.30844059586525	0.769478142261505	-25.0710220336914	0.000943203864153475	-0.00295288790948689	-3.08191010844894e-05	-0.00295288790948689
1291	0.340908020734787	-0.204544812440872	-24.8112812042236	0.000618529506027699	-3.08191010844894e-05	-0.00165419070981443	-0.00165419070981443
1292	-2.90583515167236	1.09415245056152	-25.395694732666	-0.00555028254166245	0.00711201597005129	-0.00327756232582033	-0.00132951640989631
1293	-2.90583515167236	0.769478142261505	-25.200891494751	-0.00717365415766835	-0.0117190945893526	0.00126787810586393	0.00126787810586393
1294	-1.607137799263	1.09415245056152	-25.2658252716064	0.00354059832170606	-0.00457625929266214	0.000943203864153475	-0.00360223650932312
1295	-0.957789242267609	0.769478142261505	-25.0060863494873	-0.000355493422830477	-3.08191010844894e-05	-0.00490093370899558	0.00613799272105098
1296	-0.957789242267609	0.120129495859146	-25.0060863494873	-0.00360223650932312	-0.00295288790948689	0.000293855206109583	0.000293855206109583
1297	0.990256667137146	-1.82791638374329	-25.0060863494873	-0.000680167751852423	-0.00684897974133492	-0.00717365415766835	-0.00392691092565656
1298	0.340908020734787	-0.853893458843231	-25.3307609558105	0.000293855206109583	-0.00392691092565656	0.00516396993771195	-0.00230353930965066
1299	0.340908020734787	0.769478142261505	-25.4606304168701	0.00126787810586393	-0.0117190945893526	-0.00230353930965066	0.00354059832170606
1300	0.990256667137146	-0.204544812440872	-24.8762168884277	-0.00619963090866804	0.00808603875339031	-0.00132951640989631	0.000293855206109583
1301	0.990256667137146	-0.204544812440872	-25.1359558105469	-0.00295288790948689	0.00354059832170606	-0.00230353930965066	-0.00165419070981443
1302	-2.25648641586304	0.769478142261505	-25.3307609558105	0.00386527273803949	0.00386527273803949	-0.0120437685400248	-0.00100484199356288
1303	-0.957789242267609	0.769478142261505	-25.395694732666	-0.000680167751852423	-0.00912170019000769	0.00354059832170606	-0.00132951640989631
1304	-0.957789242267609	0.444803804159164	-25.2658252716064	0.00191722682211548	0.0022419011220336	-0.0130177913233638	0.0022419011220336
1305	0.340908020734787	0.444803804159164	-25.200891494751	0.000293855206109583	-0.000680167751852423	0.000618529506027699	0.00126787810586393
1306	-0.957789242267609	-0.853893458843231	-24.8112812042236	-0.00457625929266214	0.00516396993771195	-0.00619963090866804	-0.00457625929266214
1307	-2.25648641586304	-0.529219150543213	-24.6164779663086	-0.00327756232582033	0.00646266713738441	0.00776136433705688	-0.00717365415766835
1308	-1.607137799263	0.444803804159164	-25.0060863494873	0.00289124972186983	-0.00392691092565656	-0.00782300252467394	-0.00132951640989631
1309	-1.607137799263	0.769478142261505	-25.2658252716064	-0.00295288790948689	-0.000680167751852423	-0.00490093370899558	0.00256657530553639
1310	0.990256667137146	-0.853893458843231	-25.1359558105469	0.00483929552137852	-0.00392691092565656	-0.00522560812532902	0.00354059832170606
1311	-0.957789242267609	-0.529219150543213	-25.1359558105469	0.00386527273803949	-3.08191010844894e-05	-0.000680167751852423	0.000943203864153475
1312	-1.607137799263	-0.529219150543213	-24.6814117431641	-0.00132951640989631	-0.00457625929266214	-0.00684897974133492	-0.0026282137259841
1313	0.990256667137146	-0.853893458843231	-24.8112812042236	0.00126787810586393	-0.0117190945893526	0.00191722682211548	-0.00522560812532902
1314	0.340908020734787	-0.204544812440872	-25.0060863494873	0.00613799272105098	0.00256657530553639	0.000618529506027699	-0.000355493422830477
1315	0.990256667137146	-0.529219150543213	-24.5515422821045	-0.00197886489331722	-0.00197886489331722	-0.000680167751852423	0.00516396993771195
1316	0.340908020734787	0.120129495859146	-25.200891494751	0.00516396993771195	-3.08191010844894e-05	-0.00197886489331722	0.00126787810586393
1317	0.340908020734787	0.444803804159164	-25.1359558105469	0.00548864435404539	0.00321592413820326	-0.0113944197073579	-0.00425158534198999
1318	-0.957789242267609	1.09415245056152	-24.8762168884277	-0.000680167751852423	-0.000355493422830477	-0.000680167751852423	0.000618529506027699
1319	-0.30844059586525	0.444803804159164	-25.2658252716064	-0.00132951640989631	0.00191722682211548	0.00548864435404539	-0.000355493422830477
1320	-0.30844059586525	-0.529219150543213	-25.0060863494873	-0.00392691092565656	0.00289124972186983	-0.00555028254166245	0.000618529506027699
1321	-2.25648641586304	0.120129495859146	-25.2658252716064	-0.0104203969240189	0.00613799272105098	0.00386527273803949	0.00289124972186983
1322	-3.55518364906311	0.769478142261505	-25.1359558105469	-0.000680167751852423	0.000618529506027699	-0.00197886489331722	-0.00425158534198999
1323	-0.957789242267609	0.769478142261505	-25.0710220336914	0.00354059832170606	-0.00392691092565656	0.000618529506027699	-0.00457625929266214
1324	0.990256667137146	-0.204544812440872	-24.3567371368408	-0.00360223650932312	0.00776136433705688	-0.00490093370899558	0.00678734155371785
1325	0.340908020734787	-0.853893458843231	-25.0710220336914	-0.00619963090866804	-0.00619963090866804	-0.00879702530801296	-0.00360223650932312
1326	-0.30844059586525	-1.17856776714325	-24.8112812042236	-0.00100484199356288	-0.00814767740666866	0.000293855206109583	0.000618529506027699
1327	0.340908020734787	-0.204544812440872	-24.6814117431641	0.00289124972186983	-0.000680167751852423	-0.00684897974133492	-0.00360223650932312
1328	0.340908020734787	0.120129495859146	-24.6814117431641	-0.00327756232582033	0.00289124972186983	-0.00132951640989631	-0.00490093370899558
1329	0.990256667137146	-0.529219150543213	-24.1619338989258	-0.00327756232582033	-3.08191010844894e-05	-0.00912170019000769	-0.00360223650932312
1330	-1.607137799263	0.769478142261505	-25.2658252716064	0.0022419011220336	-0.00230353930965066	0.000293855206109583	0.00159255252219737
1331	1.63960528373718	-0.204544812440872	-24.6164779663086	-3.08191010844894e-05	0.00451462110504508	0.00126787810586393	-0.00100484199356288
1332	0.340908020734787	0.444803804159164	-24.7463474273682	-3.08191010844894e-05	0.00841071270406246	0.00451462110504508	-0.00814767740666866
1333	-0.30844059586525	0.769478142261505	-25.1359558105469	0.000293855206109583	-0.00879702530801296	-0.0026282137259841	0.00841071270406246
1334	-2.25648641586304	1.09415245056152	-24.5515422821045	0.00289124972186983	-0.00100484199356288	-0.00230353930965066	0.000618529506027699
1335	-1.607137799263	0.444803804159164	-24.3567371368408	-0.00879702530801296	-0.0026282137259841	-0.0104203969240189	0.00646266713738441
1336	-4.20453214645386	1.09415245056152	-24.7463474273682	-0.00912170019000769	-0.000680167751852423	0.00776136433705688	-0.000680167751852423
1337	-0.30844059586525	-0.529219150543213	-25.0060863494873	0.0022419011220336	0.00646266713738441	-0.00360223650932312	0.000618529506027699
1338	0.990256667137146	-0.529219150543213	-24.9411506652832	0.00354059832170606	-0.000355493422830477	-0.00425158534198999	0.00256657530553639
1339	0.990256667137146	-0.529219150543213	-24.9411506652832	0.00678734155371785	-0.00684897974133492	0.00906006153672934	-0.000355493422830477
1340	-1.607137799263	-0.204544812440872	-24.9411506652832	-0.00392691092565656	0.00159255252219737	-0.000680167751852423	-0.000680167751852423
1341	-0.30844059586525	-0.529219150543213	-24.8112812042236	0.000293855206109583	-3.08191010844894e-05	-0.00230353930965066	0.00418994715437293
1342	0.340908020734787	-0.853893458843231	-24.9411506652832	0.00906006153672934	0.00289124972186983	-0.00555028254166245	-0.00360223650932312
1343	-0.957789242267609	0.120129495859146	-25.0060863494873	0.00548864435404539	0.0022419011220336	0.00289124972186983	-0.00230353930965066
1344	-0.957789242267609	0.769478142261505	-25.2658252716064	-0.00392691092565656	0.00386527273803949	-0.00619963090866804	-0.00392691092565656
1345	-1.607137799263	1.09415245056152	-25.2658252716064	-0.00490093370899558	0.00159255252219737	0.00321592413820326	-0.00132951640989631
1346	0.990256667137146	-0.529219150543213	-25.1359558105469	-0.00197886489331722	0.00743668992072344	-0.00392691092565656	0.000943203864153475
1347	0.990256667137146	-0.204544812440872	-25.3307609558105	0.00451462110504508	0.00548864435404539	-0.0026282137259841	-0.00165419070981443
1348	0.340908020734787	-0.529219150543213	-25.3307609558105	0.000943203864153475	0.00126787810586393	-0.00392691092565656	0.00256657530553639
1349	-0.30844059586525	0.120129495859146	-25.3307609558105	-0.0026282137259841	-0.00230353930965066	-0.00165419070981443	0.00354059832170606
1350	-2.90583515167236	0.769478142261505	-25.3307609558105	-0.00522560812532902	0.00711201597005129	-0.00684897974133492	-0.00327756232582033
1351	-1.607137799263	-0.529219150543213	-24.9411506652832	-0.00555028254166245	-0.00230353930965066	0.00191722682211548	0.00159255252219737
1352	-0.957789242267609	0.444803804159164	-25.1359558105469	0.00451462110504508	-0.000355493422830477	-0.00457625929266214	-0.00197886489331722
1353	0.340908020734787	0.769478142261505	-25.5255661010742	0.00548864435404539	0.0100340843200684	-0.0120437685400248	0.000293855206109583
1354	-0.30844059586525	0.444803804159164	-26.1099796295166	0.0226963832974434	-0.00327756232582033	-0.00522560812532902	0.00613799272105098
1355	1.63960528373718	-0.853893458843231	-25.395694732666	-0.00814767740666866	-0.00749832857400179	-0.00100484199356288	0.00776136433705688
1356	0.990256667137146	-0.853893458843231	-25.0710220336914	0.00159255252219737	-0.000355493422830477	0.00873538758605719	-3.08191010844894e-05
1357	-1.607137799263	-0.529219150543213	-24.8762168884277	0.00191722682211548	0.00354059832170606	-3.08191010844894e-05	-0.00295288790948689
1358	0.340908020734787	0.444803804159164	-25.3307609558105	0.00451462110504508	0.00126787810586393	-0.000680167751852423	-0.0026282137259841
1359	0.340908020734787	-0.529219150543213	-25.5255661010742	-0.00425158534198999	0.00289124972186983	0.00126787810586393	0.00126787810586393
1360	-0.957789242267609	0.769478142261505	-25.7203693389893	-0.00490093370899558	0.00354059832170606	-0.00684897974133492	-3.08191010844894e-05
1361	-0.957789242267609	0.769478142261505	-25.4606304168701	-0.00165419070981443	0.00386527273803949	0.00516396993771195	-0.00197886489331722
1362	1.63960528373718	-0.204544812440872	-25.1359558105469	0.00159255252219737	-0.00165419070981443	-3.08191010844894e-05	0.00159255252219737
1363	-0.957789242267609	-0.204544812440872	-24.8762168884277	-0.0026282137259841	0.00581331877037883	-0.00327756232582033	-0.00619963090866804
1364	-0.957789242267609	-0.529219150543213	-25.2658252716064	-0.00879702530801296	0.00159255252219737	-0.00392691092565656	0.00808603875339031
1365	-1.607137799263	-0.204544812440872	-25.200891494751	-0.00555028254166245	0.000618529506027699	-0.000680167751852423	0.00354059832170606
1366	-1.607137799263	1.09415245056152	-25.5904998779297	0.00483929552137852	0.00711201597005129	0.00126787810586393	0.00126787810586393
1367	-0.957789242267609	0.769478142261505	-25.200891494751	0.00256657530553639	0.00159255252219737	0.00613799272105098	-0.00392691092565656
1368	0.990256667137146	-0.204544812440872	-25.0060863494873	-0.00165419070981443	-0.00619963090866804	0.000943203864153475	0.00354059832170606
1369	-0.957789242267609	-0.853893458843231	-25.4606304168701	0.00256657530553639	-0.0100957229733467	-0.00295288790948689	0.00289124972186983
1370	0.340908020734787	-0.853893458843231	-25.7853050231934	-0.00360223650932312	-0.00847235135734081	0.00256657530553639	-0.00392691092565656
1371	0.990256667137146	0.769478142261505	-25.3307609558105	-0.000680167751852423	0.00711201597005129	0.00191722682211548	0.00873538758605719
1372	-0.957789242267609	0.769478142261505	-25.5255661010742	0.00386527273803949	0.00289124972186983	0.00808603875339031	-0.000355493422830477
1373	0.990256667137146	0.769478142261505	-25.5255661010742	0.00581331877037883	0.00126787810586393	-0.0133424662053585	0.00159255252219737
1374	-0.957789242267609	0.769478142261505	-25.3307609558105	0.000293855206109583	-0.00295288790948689	-0.00392691092565656	0.00516396993771195
1375	-0.30844059586525	0.769478142261505	-25.395694732666	-0.00717365415766835	0.00841071270406246	-0.00327756232582033	-3.08191010844894e-05
1376	-0.30844059586525	0.769478142261505	-25.5255661010742	0.000618529506027699	0.00321592413820326	0.00808603875339031	0.00256657530553639
1377	-0.30844059586525	-0.204544812440872	-25.200891494751	-0.0026282137259841	0.00483929552137852	-0.00425158534198999	0.000293855206109583
1378	-2.90583515167236	0.444803804159164	-25.3307609558105	-0.00490093370899558	-0.00457625929266214	-0.00912170019000769	-0.00100484199356288
1379	-0.957789242267609	0.444803804159164	-25.2658252716064	-0.00717365415766835	0.00256657530553639	-0.00619963090866804	-0.00100484199356288
1380	-0.30844059586525	0.769478142261505	-25.0710220336914	-0.00555028254166245	0.0022419011220336	-0.00392691092565656	0.00126787810586393
1381	0.340908020734787	-0.204544812440872	-25.2658252716064	-0.00230353930965066	0.01100810803473	0.00451462110504508	0.00159255252219737
1382	0.990256667137146	-1.17856776714325	-25.3307609558105	0.0022419011220336	0.00126787810586393	0.00808603875339031	-0.0126931173726916
1383	0.340908020734787	-0.853893458843231	-25.3307609558105	0.00808603875339031	-3.08191010844894e-05	-3.08191010844894e-05	-0.00295288790948689
1384	0.990256667137146	-0.204544812440872	-25.3307609558105	-0.00327756232582033	0.000293855206109583	-0.0026282137259841	0.000943203864153475
1385	0.990256667137146	-0.204544812440872	-24.5515422821045	-0.00425158534198999	0.00678734155371785	-0.00392691092565656	0.00386527273803949
1386	0.990256667137146	-0.204544812440872	-25.0060863494873	0.000943203864153475	0.00613799272105098	-0.00879702530801296	-0.00230353930965066
1387	-1.607137799263	0.444803804159164	-25.6554355621338	0.00126787810586393	0.00321592413820326	-0.00490093370899558	-0.00522560812532902
1388	-0.30844059586525	0.444803804159164	-25.5255661010742	-0.00295288790948689	-0.00490093370899558	-0.00100484199356288	-0.00100484199356288
1389	0.990256667137146	-0.529219150543213	-25.2658252716064	0.00159255252219737	0.000943203864153475	0.00256657530553639	0.00256657530553639
1390	0.990256667137146	0.120129495859146	-25.395694732666	-0.00360223650932312	-0.000680167751852423	-0.000680167751852423	0.00483929552137852
1391	-0.957789242267609	0.444803804159164	-25.200891494751	-0.00652430532500148	0.00938473641872406	0.00418994715437293	-0.000680167751852423
1392	-2.25648641586304	0.769478142261505	-25.3307609558105	-0.00522560812532902	0.00386527273803949	0.00126787810586393	0.00354059832170606
1393	-2.90583515167236	0.120129495859146	-25.4606304168701	-0.00100484199356288	-0.000680167751852423	-0.00944637414067984	0.000293855206109583
1394	-2.25648641586304	0.120129495859146	-25.1359558105469	-0.00619963090866804	0.00483929552137852	0.00321592413820326	0.00483929552137852
1395	-0.957789242267609	0.769478142261505	-25.5255661010742	-0.00555028254166245	-3.08191010844894e-05	-0.00100484199356288	-0.00652430532500148
1396	-0.957789242267609	0.444803804159164	-25.200891494751	-0.000680167751852423	0.00191722682211548	-0.00425158534198999	0.00711201597005129
1397	0.990256667137146	-1.17856776714325	-25.0710220336914	0.0106834331527352	0.0022419011220336	0.00418994715437293	-0.00522560812532902
1398	0.340908020734787	-1.50324213504791	-25.2658252716064	0.00159255252219737	-0.00912170019000769	-0.00684897974133492	0.00191722682211548
1399	-0.957789242267609	1.09415245056152	-26.1749134063721	-0.00230353930965066	0.00386527273803949	-0.00197886489331722	0.00159255252219737
1400	1.63960528373718	-0.529219150543213	-25.200891494751	-0.0026282137259841	0.00191722682211548	-0.00327756232582033	-0.000680167751852423
1401	0.990256667137146	-0.204544812440872	-25.5904998779297	0.000293855206109583	0.00289124972186983	-0.000355493422830477	0.0022419011220336
1402	-0.30844059586525	0.769478142261505	-25.5255661010742	0.00776136433705688	-0.000355493422830477	0.00516396993771195	0.00386527273803949
1403	-1.607137799263	0.769478142261505	-25.395694732666	0.00841071270406246	-0.00230353930965066	-0.0107450718060136	-0.00425158534198999
1404	-0.957789242267609	0.769478142261505	-25.6554355621338	-0.00360223650932312	-0.000355493422830477	-0.00425158534198999	-0.00165419070981443
1405	-1.607137799263	0.769478142261505	-25.200891494751	-0.00847235135734081	0.00678734155371785	-0.00814767740666866	-0.00327756232582033
1406	-2.25648641586304	0.120129495859146	-25.0710220336914	-0.00684897974133492	0.00386527273803949	0.0022419011220336	-0.00457625929266214
1407	-1.607137799263	-0.529219150543213	-24.8762168884277	-0.00814767740666866	0.00581331877037883	0.00126787810586393	0.00451462110504508
1408	-0.957789242267609	1.09415245056152	-24.9411506652832	0.0022419011220336	0.0022419011220336	-0.00295288790948689	-0.000355493422830477
1409	1.63960528373718	-0.204544812440872	-24.9411506652832	-0.00717365415766835	-0.00555028254166245	-0.00749832857400179	-0.00100484199356288
1410	-1.607137799263	0.120129495859146	-25.395694732666	0.00451462110504508	0.000293855206109583	-0.00782300252467394	0.00386527273803949
1411	-0.957789242267609	-1.50324213504791	-25.0060863494873	-3.08191010844894e-05	-0.00360223650932312	-3.08191010844894e-05	0.00646266713738441
1412	0.340908020734787	-1.17856776714325	-25.0060863494873	0.00191722682211548	0.0022419011220336	-0.00587495695799589	-0.000355493422830477
1413	0.990256667137146	-0.529219150543213	-24.7463474273682	0.00808603875339031	-0.00100484199356288	-0.00392691092565656	-0.00912170019000769
1414	0.990256667137146	-0.529219150543213	-24.7463474273682	-0.00295288790948689	0.0022419011220336	-0.00230353930965066	0.000618529506027699
1415	-0.30844059586525	0.120129495859146	-25.5904998779297	0.00191722682211548	0.00581331877037883	-0.00100484199356288	-0.00295288790948689
1416	-0.30844059586525	0.444803804159164	-25.3307609558105	0.00451462110504508	0.000943203864153475	-0.00490093370899558	0.0022419011220336
1417	-1.607137799263	1.4188266992569	-25.5255661010742	0.00289124972186983	0.000943203864153475	-3.08191010844894e-05	0.00126787810586393
1418	1.63960528373718	-0.529219150543213	-24.8762168884277	0.00354059832170606	-0.000355493422830477	-0.0100957229733467	0.000618529506027699
1419	-1.607137799263	-0.529219150543213	-24.6814117431641	-0.0149658378213644	0.00354059832170606	-0.00165419070981443	0.00451462110504508
1420	-1.607137799263	-0.529219150543213	-25.0710220336914	-0.00555028254166245	0.00776136433705688	-0.0026282137259841	0.00191722682211548
1421	-4.20453214645386	0.769478142261505	-25.2658252716064	-0.00652430532500148	0.00678734155371785	-0.0026282137259841	-0.0026282137259841
1422	-1.607137799263	-0.204544812440872	-25.0060863494873	0.00808603875339031	0.00743668992072344	0.00191722682211548	-3.08191010844894e-05
1423	0.340908020734787	-0.529219150543213	-24.9411506652832	0.00126787810586393	-0.000680167751852423	-0.00457625929266214	-0.00425158534198999
1424	0.990256667137146	-1.17856776714325	-24.8762168884277	0.00191722682211548	-0.00684897974133492	-0.00360223650932312	0.000943203864153475
1425	0.340908020734787	-1.82791638374329	-24.5515422821045	-3.08191010844894e-05	-0.00814767740666866	0.00191722682211548	0.00613799272105098
1426	-0.957789242267609	0.769478142261505	-25.2658252716064	0.000943203864153475	-0.00132951640989631	-0.00392691092565656	-0.00522560812532902
1427	-0.30844059586525	0.120129495859146	-25.5904998779297	-0.00490093370899558	0.000943203864153475	-0.00100484199356288	-0.0026282137259841
1428	-0.957789242267609	1.09415245056152	-25.395694732666	0.000293855206109583	0.00646266713738441	-0.00522560812532902	-0.0026282137259841
1429	0.340908020734787	0.444803804159164	-25.3307609558105	-0.00587495695799589	0.000293855206109583	-0.00132951640989631	0.00906006153672934
1430	-0.30844059586525	0.444803804159164	-25.4606304168701	-0.00132951640989631	-0.00490093370899558	-0.00652430532500148	-0.00165419070981443
1431	0.990256667137146	-0.529219150543213	-24.9411506652832	0.00386527273803949	0.00321592413820326	-0.000680167751852423	-0.0026282137259841
1432	0.990256667137146	-0.529219150543213	-25.3307609558105	0.00711201597005129	-0.00230353930965066	0.000943203864153475	0.00646266713738441
1433	-0.30844059586525	-0.204544812440872	-25.0710220336914	0.000618529506027699	0.00256657530553639	0.00159255252219737	-0.00197886489331722
1434	-2.25648641586304	-0.529219150543213	-24.9411506652832	-0.017887907102704	0.00256657530553639	-0.00587495695799589	0.00321592413820326
1435	-1.607137799263	0.120129495859146	-24.8762168884277	0.00126787810586393	-0.000355493422830477	-0.00684897974133492	0.00191722682211548
1436	-0.957789242267609	-0.204544812440872	-24.6164779663086	0.0022419011220336	0.00289124972186983	0.000293855206109583	0.00516396993771195
1437	-1.607137799263	1.09415245056152	-25.1359558105469	0.000618529506027699	0.00743668992072344	0.00451462110504508	-0.00165419070981443
1438	0.340908020734787	-0.204544812440872	-25.3307609558105	0.00548864435404539	-0.00230353930965066	-0.0133424662053585	-0.00392691092565656
1439	0.990256667137146	-1.50324213504791	-25.0060863494873	-0.00522560812532902	-0.0130177913233638	-0.00360223650932312	0.00126787810586393
1440	-0.30844059586525	0.120129495859146	-25.200891494751	-0.00587495695799589	-0.000355493422830477	-0.00295288790948689	-0.00652430532500148
1441	-0.957789242267609	-0.204544812440872	-24.8112812042236	0.00678734155371785	0.00191722682211548	-0.00587495695799589	-0.000355493422830477
1442	0.340908020734787	-0.853893458843231	-24.7463474273682	-0.00197886489331722	-3.08191010844894e-05	0.00159255252219737	-0.0026282137259841
1443	-0.30844059586525	-0.204544812440872	-25.3307609558105	0.011982130818069	-0.00587495695799589	-0.0136671401560307	-0.00165419070981443
1444	1.63960528373718	0.120129495859146	-25.6554355621338	-0.00457625929266214	0.00418994715437293	-0.00132951640989631	-0.00977104809135199
1445	0.340908020734787	-0.204544812440872	-25.0710220336914	-0.00879702530801296	0.000293855206109583	-0.00327756232582033	-0.00230353930965066
1446	0.990256667137146	0.120129495859146	-25.2658252716064	0.0116574559360743	0.000943203864153475	0.00191722682211548	-0.00425158534198999
1447	-0.30844059586525	0.444803804159164	-25.0710220336914	0.00289124972186983	0.0100340843200684	-0.0026282137259841	0.00191722682211548
1448	-2.25648641586304	0.120129495859146	-25.0060863494873	0.00289124972186983	0.00581331877037883	-0.00425158534198999	-0.00165419070981443
1449	-3.55518364906311	0.769478142261505	-25.5255661010742	-0.0120437685400248	0.000618529506027699	0.00451462110504508	0.00256657530553639
1450	-0.957789242267609	-0.204544812440872	-24.9411506652832	-0.0026282137259841	0.000618529506027699	-0.000680167751852423	-0.000680167751852423
1451	0.990256667137146	-0.529219150543213	-25.0060863494873	-0.00165419070981443	-0.00230353930965066	0.00289124972186983	-0.000680167751852423
1452	0.990256667137146	-0.204544812440872	-25.0060863494873	0.00548864435404539	-3.08191010844894e-05	0.00256657530553639	0.00256657530553639
1453	-1.607137799263	-0.529219150543213	-24.8762168884277	0.00646266713738441	-0.00717365415766835	-0.0113944197073579	-0.00555028254166245
1454	0.990256667137146	-1.17856776714325	-25.0060863494873	-0.00295288790948689	-0.00587495695799589	0.00354059832170606	0.00418994715437293
1455	0.340908020734787	-0.529219150543213	-25.1359558105469	0.00451462110504508	-0.00230353930965066	-0.00425158534198999	0.000618529506027699
1456	1.63960528373718	-0.853893458843231	-25.1359558105469	-0.00360223650932312	-0.00782300252467394	-0.000680167751852423	-0.00100484199356288
1457	-0.957789242267609	0.120129495859146	-25.200891494751	-0.000680167751852423	0.000943203864153475	0.00256657530553639	-0.00132951640989631
1458	-0.30844059586525	0.444803804159164	-25.395694732666	0.00938473641872406	0.00256657530553639	-0.00619963090866804	-0.00717365415766835
1459	0.340908020734787	0.444803804159164	-25.1359558105469	-3.08191010844894e-05	0.00159255252219737	-0.00327756232582033	0.00191722682211548
1460	-0.30844059586525	1.09415245056152	-25.1359558105469	-3.08191010844894e-05	0.00256657530553639	-0.00490093370899558	0.00256657530553639
1461	0.340908020734787	-0.529219150543213	-25.0060863494873	-0.00295288790948689	-3.08191010844894e-05	-0.00457625929266214	0.00321592413820326
1462	-1.607137799263	0.769478142261505	-25.1359558105469	-0.0026282137259841	0.00354059832170606	0.00354059832170606	-3.08191010844894e-05
1463	-3.55518364906311	0.769478142261505	-25.0710220336914	-0.000680167751852423	-0.00197886489331722	-0.0126931173726916	0.0022419011220336
1464	-2.25648641586304	1.09415245056152	-24.9411506652832	-0.0104203969240189	-0.00230353930965066	0.00159255252219737	-3.08191010844894e-05
1465	-0.957789242267609	0.769478142261505	-25.3307609558105	0.00159255252219737	-0.00197886489331722	-0.00457625929266214	0.00483929552137852
1466	0.990256667137146	-0.204544812440872	-25.1359558105469	-0.00522560812532902	0.00256657530553639	0.000618529506027699	-0.00327756232582033
1467	0.990256667137146	-1.17856776714325	-25.0710220336914	0.00321592413820326	-0.00457625929266214	0.00354059832170606	0.00256657530553639
1468	0.990256667137146	-1.50324213504791	-24.8762168884277	0.0100340843200684	-0.00230353930965066	-0.00100484199356288	-0.00100484199356288
1469	-0.957789242267609	-0.529219150543213	-24.8112812042236	-0.00425158534198999	-0.0120437685400248	-0.00619963090866804	0.00289124972186983
1470	0.990256667137146	-0.529219150543213	-24.4866065979004	-0.00977104809135199	-0.00327756232582033	-0.00360223650932312	0.00256657530553639
1471	-0.30844059586525	1.09415245056152	-25.4606304168701	0.00159255252219737	-0.00392691092565656	0.00386527273803949	-0.00295288790948689
1472	-1.607137799263	0.444803804159164	-25.7203693389893	0.00159255252219737	0.000293855206109583	-0.00977104809135199	-0.00717365415766835
1473	-0.957789242267609	1.09415245056152	-25.6554355621338	-0.00132951640989631	-0.00392691092565656	0.00711201597005129	-0.0026282137259841
1474	0.340908020734787	0.120129495859146	-26.0450439453125	0.00126787810586393	-0.00619963090866804	-0.0110697457566857	0.00126787810586393
1475	-1.607137799263	1.09415245056152	-25.3307609558105	-3.08191010844894e-05	0.00321592413820326	0.00711201597005129	0.00126787810586393
1476	0.990256667137146	-0.204544812440872	-25.0710220336914	-3.08191010844894e-05	0.00289124972186983	0.00483929552137852	0.000618529506027699
1477	-2.25648641586304	-0.204544812440872	-25.2658252716064	-0.00490093370899558	0.00678734155371785	0.00970941036939621	0.000618529506027699
1478	-0.957789242267609	-0.204544812440872	-25.395694732666	-0.00652430532500148	-0.00392691092565656	-0.00132951640989631	-0.00457625929266214
1479	-0.957789242267609	0.769478142261505	-25.3307609558105	-0.0104203969240189	0.00321592413820326	-0.00522560812532902	0.00386527273803949
1480	0.340908020734787	0.120129495859146	-25.2658252716064	0.00126787810586393	0.00354059832170606	0.00581331877037883	-0.00295288790948689
1481	-1.607137799263	0.120129495859146	-25.1359558105469	-0.0026282137259841	-0.000680167751852423	0.00581331877037883	0.000618529506027699
1482	-1.607137799263	0.120129495859146	-25.3307609558105	-0.00327756232582033	-0.00879702530801296	-0.00555028254166245	-0.00457625929266214
1483	-0.30844059586525	-1.17856776714325	-25.2658252716064	-0.00522560812532902	-0.00197886489331722	-3.08191010844894e-05	-0.00327756232582033
1484	0.340908020734787	-0.204544812440872	-25.2658252716064	-0.00977104809135199	-0.00295288790948689	-0.00132951640989631	0.00451462110504508
1485	-0.30844059586525	-0.204544812440872	-25.200891494751	-0.00522560812532902	0.00126787810586393	-0.00555028254166245	0.00743668992072344
1486	-0.957789242267609	1.09415245056152	-25.4606304168701	-0.00619963090866804	0.00711201597005129	0.000618529506027699	0.00289124972186983
1487	-0.30844059586525	0.120129495859146	-25.5255661010742	-3.08191010844894e-05	0.00483929552137852	-0.00360223650932312	0.00256657530553639
1488	-0.957789242267609	0.769478142261505	-25.6554355621338	-0.00197886489331722	-0.000680167751852423	-0.00912170019000769	-0.000355493422830477
1489	0.990256667137146	-0.853893458843231	-25.200891494751	-0.00490093370899558	-0.00360223650932312	-0.00684897974133492	-0.00490093370899558
1490	-2.25648641586304	0.769478142261505	-25.200891494751	-0.00782300252467394	0.00256657530553639	-0.00295288790948689	0.01100810803473
1491	-3.55518364906311	0.769478142261505	-25.0060863494873	-0.00749832857400179	-0.00327756232582033	0.0022419011220336	-0.00295288790948689
1492	-2.25648641586304	0.444803804159164	-24.7463474273682	-0.00879702530801296	0.00516396993771195	-0.00100484199356288	0.000618529506027699
1493	-0.957789242267609	0.120129495859146	-25.0060863494873	-0.00360223650932312	0.00548864435404539	0.00126787810586393	-0.00522560812532902
1494	0.340908020734787	0.769478142261505	-25.3307609558105	-0.00100484199356288	-0.00230353930965066	-0.00587495695799589	-3.08191010844894e-05
1495	-1.607137799263	0.120129495859146	-25.5904998779297	-0.00814767740666866	-0.00132951640989631	-0.0026282137259841	-0.00230353930965066
1496	0.990256667137146	-1.17856776714325	-25.395694732666	-3.08191010844894e-05	-0.0026282137259841	0.00548864435404539	0.00548864435404539
1497	-0.957789242267609	-0.529219150543213	-25.395694732666	0.00289124972186983	-0.00197886489331722	-0.00295288790948689	-0.00814767740666866
1498	-0.30844059586525	0.444803804159164	-25.1359558105469	0.00451462110504508	-0.00100484199356288	-0.00197886489331722	-0.00165419070981443
1499	0.990256667137146	-0.529219150543213	-25.1359558105469	0.00354059832170606	-0.00100484199356288	-0.0143164889886975	0.00386527273803949
1500	-1.607137799263	1.09415245056152	-25.7203693389893	-0.00197886489331722	-0.00360223650932312	0.00159255252219737	0.00289124972186983
1501	0.340908020734787	0.120129495859146	-25.5255661010742	0.00321592413820326	0.000618529506027699	-0.00295288790948689	-0.00165419070981443
1502	0.340908020734787	0.120129495859146	-25.3307609558105	0.00159255252219737	-0.000355493422830477	0.000618529506027699	-0.00555028254166245
1503	0.990256667137146	-0.853893458843231	-25.3307609558105	0.00126787810586393	-0.00360223650932312	-0.00555028254166245	-0.00360223650932312
1504	-0.30844059586525	0.120129495859146	-25.1359558105469	-0.00392691092565656	0.0022419011220336	-0.00782300252467394	0.00256657530553639
1505	-1.607137799263	-0.529219150543213	-25.4606304168701	-0.0123684434220195	0.0022419011220336	0.000943203864153475	0.00418994715437293
1506	-1.607137799263	-0.529219150543213	-25.2658252716064	-0.000680167751852423	0.00321592413820326	-0.00327756232582033	0.00646266713738441
1507	-0.957789242267609	0.120129495859146	-25.2658252716064	0.00386527273803949	-0.00490093370899558	0.00159255252219737	-0.00847235135734081
1508	-1.607137799263	0.444803804159164	-25.200891494751	0.00451462110504508	0.00970941036939621	-0.0120437685400248	-0.00230353930965066
1509	0.990256667137146	0.444803804159164	-25.3307609558105	0.00483929552137852	-0.00425158534198999	-0.00457625929266214	-0.00555028254166245
1510	0.340908020734787	-0.529219150543213	-25.1359558105469	0.00646266713738441	-0.00652430532500148	-0.00392691092565656	-0.00165419070981443
1511	0.340908020734787	-1.17856776714325	-25.3307609558105	0.00873538758605719	-0.00652430532500148	0.000293855206109583	-0.00879702530801296
1512	0.990256667137146	-0.529219150543213	-25.3307609558105	0.00256657530553639	0.0100340843200684	-0.00619963090866804	0.00289124972186983
1513	0.340908020734787	-0.204544812440872	-25.200891494751	0.00126787810586393	-0.00457625929266214	-0.00295288790948689	-0.0026282137259841
1514	0.990256667137146	-0.204544812440872	-25.395694732666	-3.08191010844894e-05	0.000943203864153475	-0.00327756232582033	0.00613799272105098
1515	-0.957789242267609	0.444803804159164	-25.3307609558105	0.00191722682211548	0.00289124972186983	-0.00327756232582033	-0.00230353930965066
1516	-0.30844059586525	0.444803804159164	-25.6554355621338	0.00321592413820326	0.00646266713738441	0.00451462110504508	-0.00587495695799589
1517	-0.30844059586525	-0.204544812440872	-25.1359558105469	0.00321592413820326	0.00126787810586393	0.00191722682211548	-0.00490093370899558
1518	-1.607137799263	1.09415245056152	-25.0060863494873	-3.08191010844894e-05	-0.00165419070981443	0.000943203864153475	-0.00879702530801296
1519	-1.607137799263	0.444803804159164	-25.0710220336914	-0.0126931173726916	0.00386527273803949	-0.00684897974133492	0.00418994715437293
1520	-3.55518364906311	0.769478142261505	-25.0060863494873	-0.0149658378213644	0.00938473641872406	0.000943203864153475	-0.00230353930965066
1521	0.990256667137146	-0.529219150543213	-24.8762168884277	0.00613799272105098	0.00776136433705688	-0.000680167751852423	0.00256657530553639
1522	-0.30844059586525	0.769478142261505	-25.5255661010742	0.000618529506027699	0.00743668992072344	-0.0026282137259841	-0.00230353930965066
1523	-0.30844059586525	-0.204544812440872	-25.395694732666	0.000293855206109583	-0.00165419070981443	0.00354059832170606	-0.00749832857400179
1524	-0.957789242267609	-0.529219150543213	-25.3307609558105	-0.00717365415766835	0.00256657530553639	-0.00782300252467394	0.00646266713738441
1525	-0.957789242267609	-0.204544812440872	-25.7853050231934	0.00191722682211548	0.0022419011220336	-0.00360223650932312	0.00126787810586393
1526	0.340908020734787	0.120129495859146	-25.0710220336914	0.000618529506027699	0.000618529506027699	-0.00847235135734081	0.000618529506027699
1527	0.990256667137146	-0.204544812440872	-25.0060863494873	0.00581331877037883	0.00743668992072344	0.00126787810586393	-0.00360223650932312
1528	0.340908020734787	0.120129495859146	-25.395694732666	-0.00360223650932312	-0.000680167751852423	0.00256657530553639	-0.00717365415766835
1529	-0.30844059586525	0.769478142261505	-25.6554355621338	-0.0026282137259841	-0.00100484199356288	-0.00847235135734081	-0.000680167751852423
1530	0.990256667137146	-0.529219150543213	-25.395694732666	-0.00392691092565656	-0.00360223650932312	-0.00717365415766835	-0.00100484199356288
1531	-0.30844059586525	1.09415245056152	-25.4606304168701	0.00581331877037883	0.00938473641872406	0.000943203864153475	0.000943203864153475
1532	-0.957789242267609	0.444803804159164	-25.1359558105469	-0.000680167751852423	-0.00197886489331722	-0.00100484199356288	0.00386527273803949
1533	-3.55518364906311	0.769478142261505	-25.4606304168701	-0.00847235135734081	0.00191722682211548	-0.000680167751852423	-0.0026282137259841
1534	-3.55518364906311	0.444803804159164	-25.2658252716064	-0.00587495695799589	-0.00132951640989631	-0.00879702530801296	0.00386527273803949
1535	-0.957789242267609	0.769478142261505	-25.1359558105469	-0.00912170019000769	-0.00230353930965066	-0.00457625929266214	0.00841071270406246
1536	0.990256667137146	0.120129495859146	-25.2658252716064	0.00354059832170606	0.00906006153672934	0.000293855206109583	-0.000355493422830477
1537	0.340908020734787	-0.529219150543213	-25.200891494751	0.00483929552137852	0.00808603875339031	-0.00295288790948689	0.00354059832170606
1538	0.340908020734787	-1.50324213504791	-25.0060863494873	0.00483929552137852	-0.00847235135734081	-0.00230353930965066	-0.00457625929266214
1539	0.340908020734787	-0.529219150543213	-25.5904998779297	0.00289124972186983	-0.00295288790948689	-0.00749832857400179	0.00613799272105098
1540	0.340908020734787	-0.853893458843231	-25.200891494751	-0.00522560812532902	0.00191722682211548	0.00581331877037883	0.00289124972186983
1541	-0.957789242267609	0.769478142261505	-25.4606304168701	0.000943203864153475	0.00386527273803949	-0.00295288790948689	-0.0026282137259841
1542	-0.957789242267609	0.444803804159164	-24.9411506652832	0.00418994715437293	0.00678734155371785	-0.00360223650932312	0.00386527273803949
1543	0.340908020734787	-0.204544812440872	-25.0060863494873	0.00548864435404539	0.00386527273803949	-0.00522560812532902	-0.00457625929266214
1544	0.340908020734787	-0.853893458843231	-25.200891494751	0.00159255252219737	-0.0110697457566857	-0.00327756232582033	-0.000355493422830477
1545	0.340908020734787	-0.204544812440872	-25.4606304168701	0.00289124972186983	0.00516396993771195	-0.00587495695799589	-0.00360223650932312
1546	-0.957789242267609	0.769478142261505	-25.5904998779297	-0.000680167751852423	0.00354059832170606	0.00126787810586393	0.00159255252219737
1547	-1.607137799263	1.09415245056152	-25.2658252716064	0.000293855206109583	0.00451462110504508	-0.00749832857400179	-0.00619963090866804
1548	-2.90583515167236	0.120129495859146	-25.0710220336914	-0.00522560812532902	-0.000355493422830477	-0.00197886489331722	0.00743668992072344
1549	-0.957789242267609	-0.204544812440872	-24.8112812042236	-0.00165419070981443	-0.00749832857400179	-0.00457625929266214	0.00516396993771195
1550	-0.957789242267609	1.09415245056152	-25.3307609558105	-0.00295288790948689	0.00808603875339031	0.00418994715437293	0.00386527273803949
1551	-0.30844059586525	0.444803804159164	-25.200891494751	0.00386527273803949	0.00289124972186983	0.00776136433705688	-0.00230353930965066
1552	-0.957789242267609	-1.17856776714325	-25.0060863494873	0.00646266713738441	-0.00717365415766835	-0.00327756232582033	-0.0026282137259841
1553	0.340908020734787	-1.17856776714325	-24.7463474273682	0.0022419011220336	-0.00684897974133492	0.00516396993771195	-0.00132951640989631
1554	-0.957789242267609	0.444803804159164	-24.8112812042236	-0.000355493422830477	-0.00392691092565656	0.00678734155371785	0.00191722682211548
1555	-1.607137799263	0.444803804159164	-25.0060863494873	-0.00392691092565656	0.00354059832170606	-0.00847235135734081	-3.08191010844894e-05
1556	2.28895401954651	0.769478142261505	-25.6554355621338	0.00159255252219737	0.00418994715437293	-0.00165419070981443	0.00321592413820326
1557	-0.30844059586525	0.769478142261505	-25.6554355621338	0.00191722682211548	0.00451462110504508	-0.00717365415766835	-0.0107450718060136
1558	-0.957789242267609	0.769478142261505	-25.7203693389893	-0.0026282137259841	0.00613799272105098	-0.00295288790948689	-0.000355493422830477
1559	0.990256667137146	-0.204544812440872	-24.9411506652832	-0.00457625929266214	0.00289124972186983	-0.00295288790948689	0.00516396993771195
1560	-0.957789242267609	1.09415245056152	-25.1359558105469	-0.00782300252467394	0.00613799272105098	-0.00619963090866804	0.00191722682211548
1561	-1.607137799263	-0.204544812440872	-25.2658252716064	-0.00197886489331722	0.00711201597005129	0.00126787810586393	-0.00197886489331722
1562	-2.25648641586304	-0.529219150543213	-25.0060863494873	-0.00295288790948689	0.000943203864153475	-0.00230353930965066	0.00386527273803949
1563	-1.607137799263	-0.204544812440872	-25.0060863494873	-0.000680167751852423	0.0022419011220336	-0.00425158534198999	-0.000680167751852423
1564	0.990256667137146	-0.529219150543213	-25.0060863494873	-0.00977104809135199	0.000618529506027699	-0.00490093370899558	0.00159255252219737
1565	0.990256667137146	-0.204544812440872	-24.8112812042236	-0.00100484199356288	-0.00392691092565656	-0.00977104809135199	0.00646266713738441
1566	0.990256667137146	-1.17856776714325	-24.6814117431641	-0.00327756232582033	-0.000355493422830477	-3.08191010844894e-05	0.00289124972186983
1567	-0.957789242267609	-0.853893458843231	-25.3307609558105	0.00483929552137852	-0.00782300252467394	-0.00457625929266214	0.00418994715437293
1568	0.340908020734787	-0.853893458843231	-25.3307609558105	-0.00360223650932312	-0.00295288790948689	-0.00522560812532902	-0.00230353930965066
1569	-0.957789242267609	0.769478142261505	-25.395694732666	-0.0026282137259841	-0.00360223650932312	-0.0026282137259841	0.00548864435404539
1570	-0.957789242267609	-0.204544812440872	-25.200891494751	-0.00392691092565656	-0.00425158534198999	-0.00847235135734081	0.00483929552137852
1571	0.340908020734787	-0.529219150543213	-24.8762168884277	-0.00749832857400179	0.00743668992072344	0.00776136433705688	-0.00425158534198999
1572	0.990256667137146	-0.204544812440872	-25.200891494751	0.000943203864153475	-0.00490093370899558	-0.00132951640989631	0.000943203864153475
1573	0.340908020734787	-0.204544812440872	-25.200891494751	0.0116574559360743	-0.000355493422830477	-0.00652430532500148	-0.000680167751852423
1574	0.990256667137146	0.120129495859146	-25.3307609558105	0.00289124972186983	0.00321592413820326	-0.00392691092565656	-0.00165419070981443
1575	0.340908020734787	-0.529219150543213	-25.200891494751	-0.00392691092565656	0.00678734155371785	0.000618529506027699	-0.00295288790948689
1576	-2.90583515167236	1.09415245056152	-25.2658252716064	-0.00360223650932312	0.00873538758605719	0.000293855206109583	0.00711201597005129
1577	-2.90583515167236	0.769478142261505	-24.9411506652832	-0.00132951640989631	0.00159255252219737	0.000943203864153475	-0.00457625929266214
1578	-2.25648641586304	0.444803804159164	-25.4606304168701	-0.00392691092565656	0.00516396993771195	-0.00230353930965066	0.00126787810586393
1579	-0.30844059586525	0.444803804159164	-25.5904998779297	0.0022419011220336	0.00516396993771195	-0.0026282137259841	-0.00230353930965066
1580	-0.957789242267609	-0.853893458843231	-25.0710220336914	-0.00457625929266214	-0.00295288790948689	-0.00165419070981443	0.00386527273803949
1581	0.990256667137146	-1.50324213504791	-25.395694732666	0.00613799272105098	-0.00327756232582033	-0.00392691092565656	-0.00587495695799589
1582	-0.957789242267609	-0.204544812440872	-24.8762168884277	0.00516396993771195	-0.0026282137259841	-0.00392691092565656	-0.00522560812532902
1583	-1.607137799263	0.769478142261505	-25.0710220336914	0.000293855206109583	0.0100340843200684	-0.00132951640989631	-0.000355493422830477
1584	0.340908020734787	-0.529219150543213	-25.0060863494873	0.00873538758605719	0.00483929552137852	-0.0126931173726916	0.00256657530553639
1585	-0.30844059586525	0.120129495859146	-25.2658252716064	-0.00100484199356288	-0.00717365415766835	0.00126787810586393	0.00126787810586393
1586	-0.30844059586525	0.769478142261505	-25.5255661010742	0.00321592413820326	-0.00522560812532902	0.00321592413820326	-0.00230353930965066
1587	-0.957789242267609	0.769478142261505	-25.1359558105469	0.00646266713738441	0.000943203864153475	-0.00100484199356288	-0.00230353930965066
1588	0.990256667137146	-0.204544812440872	-24.7463474273682	-0.00132951640989631	-0.00197886489331722	0.00711201597005129	0.00126787810586393
1589	-1.607137799263	0.444803804159164	-25.200891494751	-0.00717365415766835	0.00191722682211548	-0.00522560812532902	0.00321592413820326
1590	-1.607137799263	0.120129495859146	-25.200891494751	-0.00782300252467394	-0.00522560812532902	-0.000680167751852423	0.0113327819854021
1591	-0.957789242267609	-0.204544812440872	-24.8112812042236	-0.00749832857400179	0.00711201597005129	0.00516396993771195	-0.00100484199356288
1592	0.340908020734787	0.120129495859146	-25.3307609558105	-0.00392691092565656	0.00516396993771195	-0.00327756232582033	-0.00490093370899558
1593	0.990256667137146	-0.853893458843231	-24.9411506652832	0.00418994715437293	0.00678734155371785	-0.00912170019000769	0.000293855206109583
1594	-0.957789242267609	-0.529219150543213	-25.200891494751	0.000943203864153475	-0.00652430532500148	-0.00749832857400179	-0.00197886489331722
1595	0.340908020734787	-0.529219150543213	-25.3307609558105	-0.00587495695799589	-0.00749832857400179	-0.00295288790948689	0.00159255252219737
1596	-2.25648641586304	0.120129495859146	-25.5904998779297	0.000293855206109583	-0.0026282137259841	0.00321592413820326	0.00938473641872406
1597	0.340908020734787	0.444803804159164	-25.395694732666	0.00613799272105098	0.00581331877037883	0.000943203864153475	-0.00360223650932312
1598	0.340908020734787	-0.204544812440872	-25.200891494751	-0.00100484199356288	0.000618529506027699	-0.00522560812532902	0.00256657530553639
1599	-0.30844059586525	0.769478142261505	-25.3307609558105	0.000618529506027699	-0.00165419070981443	-0.00684897974133492	0.000943203864153475
1600	0.340908020734787	-0.529219150543213	-25.5255661010742	0.00321592413820326	-0.00327756232582033	-0.00360223650932312	0.00126787810586393
1601	0.340908020734787	0.444803804159164	-25.6554355621338	0.000293855206109583	0.00711201597005129	-0.000680167751852423	-0.00165419070981443
1602	-0.30844059586525	0.769478142261505	-25.7203693389893	0.00776136433705688	0.00678734155371785	-0.0026282137259841	0.000293855206109583
1603	-1.607137799263	0.444803804159164	-25.395694732666	0.00548864435404539	-3.08191010844894e-05	-0.0026282137259841	-0.00425158534198999
1604	-2.25648641586304	0.444803804159164	-25.3307609558105	-0.00782300252467394	0.00776136433705688	-0.00360223650932312	0.00483929552137852
1605	-3.55518364906311	0.769478142261505	-24.9411506652832	-0.0104203969240189	0.00581331877037883	0.00776136433705688	0.00256657530553639
1606	-0.957789242267609	-0.204544812440872	-25.4606304168701	-0.00555028254166245	0.00483929552137852	0.000943203864153475	-3.08191010844894e-05
1607	0.340908020734787	-0.529219150543213	-25.3307609558105	-0.00197886489331722	0.00776136433705688	-0.00230353930965066	-0.00555028254166245
1608	-0.957789242267609	0.769478142261505	-25.3307609558105	0.000618529506027699	-0.00360223650932312	-0.00490093370899558	-0.00652430532500148
1609	-1.607137799263	-0.529219150543213	-25.2658252716064	-0.00782300252467394	-0.00132951640989631	-0.00555028254166245	-3.08191010844894e-05
1610	-0.30844059586525	-0.204544812440872	-25.0060863494873	0.00126787810586393	-0.00684897974133492	-0.00912170019000769	-0.000355493422830477
1611	1.63960528373718	-0.204544812440872	-25.2658252716064	-0.00295288790948689	0.00159255252219737	-0.00392691092565656	-0.00587495695799589
1612	0.340908020734787	-0.204544812440872	-25.6554355621338	0.0022419011220336	0.00841071270406246	0.000943203864153475	-0.00457625929266214
1613	0.340908020734787	0.769478142261505	-25.7203693389893	-0.00814767740666866	0.000943203864153475	-0.00132951640989631	-0.00165419070981443
1614	-0.30844059586525	0.769478142261505	-26.1749134063721	-0.0026282137259841	0.00646266713738441	-0.00165419070981443	0.00321592413820326
1615	1.63960528373718	-0.204544812440872	-25.200891494751	-0.00100484199356288	0.00159255252219737	-0.00555028254166245	0.00516396993771195
1616	0.990256667137146	-0.204544812440872	-24.9411506652832	0.00321592413820326	0.00289124972186983	0.00418994715437293	0.00354059832170606
1617	-1.607137799263	1.09415245056152	-25.4606304168701	-0.00587495695799589	0.00418994715437293	-0.00165419070981443	-0.00392691092565656
1618	-2.25648641586304	0.769478142261505	-25.5255661010742	-0.00684897974133492	0.00483929552137852	-0.00555028254166245	0.00776136433705688
1619	-1.607137799263	-0.204544812440872	-25.200891494751	-0.0152905117720366	0.00321592413820326	-0.00165419070981443	0.0022419011220336
1620	-0.30844059586525	0.444803804159164	-25.395694732666	-0.00132951640989631	0.00256657530553639	-0.00360223650932312	0.00321592413820326
1621	-0.957789242267609	0.769478142261505	-24.9411506652832	-0.00912170019000769	0.00581331877037883	-0.00392691092565656	0.00548864435404539
1622	-0.30844059586525	-0.853893458843231	-24.8762168884277	0.00776136433705688	0.00354059832170606	-0.00132951640989631	-0.00230353930965066
1623	0.340908020734787	-1.82791638374329	-25.1359558105469	0.00191722682211548	-0.00295288790948689	-0.00230353930965066	-0.00230353930965066
1624	0.340908020734787	-0.853893458843231	-25.0060863494873	0.00483929552137852	-0.00522560812532902	-0.00360223650932312	0.00516396993771195
1625	-0.957789242267609	0.769478142261505	-25.395694732666	-0.00100484199356288	0.00646266713738441	-0.00425158534198999	0.000943203864153475
1626	-0.957789242267609	0.769478142261505	-25.395694732666	0.00386527273803949	0.00613799272105098	0.00321592413820326	-0.00457625929266214
1627	-0.30844059586525	0.120129495859146	-25.200891494751	0.00386527273803949	0.0132808275520802	-0.00295288790948689	0.00516396993771195
1628	0.990256667137146	0.444803804159164	-25.5904998779297	-0.00197886489331722	-0.00100484199356288	-0.00295288790948689	-0.00717365415766835
1629	0.340908020734787	0.444803804159164	-25.6554355621338	-0.00652430532500148	-0.000355493422830477	-0.00392691092565656	0.00743668992072344
1630	0.340908020734787	0.120129495859146	-25.2658252716064	-0.00230353930965066	0.00354059832170606	-0.00327756232582033	-0.00230353930965066
1631	1.63960528373718	0.120129495859146	-25.4606304168701	-3.08191010844894e-05	0.00159255252219737	0.00646266713738441	-0.00490093370899558
1632	-2.90583515167236	1.09415245056152	-25.200891494751	-0.00132951640989631	0.00548864435404539	-0.000355493422830477	-0.00100484199356288
1633	-2.90583515167236	1.09415245056152	-25.3307609558105	-0.00197886489331722	-0.000680167751852423	-0.00100484199356288	-0.00132951640989631
1634	-1.607137799263	1.09415245056152	-25.4606304168701	0.000618529506027699	0.000618529506027699	0.00256657530553639	-0.00555028254166245
1635	-0.957789242267609	0.444803804159164	-25.5255661010742	-0.000680167751852423	-0.00132951640989631	-0.00912170019000769	0.00418994715437293
1636	0.340908020734787	-0.853893458843231	-25.200891494751	0.00289124972186983	-0.00230353930965066	0.00646266713738441	-0.00522560812532902
1637	0.990256667137146	-0.853893458843231	-25.1359558105469	0.00613799272105098	-0.00327756232582033	0.00256657530553639	-0.00425158534198999
1638	-0.30844059586525	-0.853893458843231	-25.1359558105469	-0.00490093370899558	-0.0100957229733467	0.00354059832170606	0.00321592413820326
1639	0.990256667137146	0.120129495859146	-25.200891494751	0.00386527273803949	-0.00360223650932312	-0.00555028254166245	0.00289124972186983
1640	-1.607137799263	0.769478142261505	-25.3307609558105	0.00321592413820326	-0.00490093370899558	-0.0126931173726916	0.000293855206109583
1641	0.990256667137146	-0.204544812440872	-25.395694732666	0.00386527273803949	0.000943203864153475	0.00743668992072344	-0.00165419070981443
1642	1.63960528373718	-0.204544812440872	-25.4606304168701	0.00743668992072344	0.00191722682211548	-0.00782300252467394	0.000618529506027699
1643	0.340908020734787	-0.204544812440872	-25.3307609558105	0.00159255252219737	-0.00132951640989631	-0.00847235135734081	-0.00392691092565656
1644	-0.30844059586525	-0.204544812440872	-24.8762168884277	0.0149041991680861	-0.00717365415766835	-0.00360223650932312	-0.00100484199356288
1645	0.340908020734787	-0.529219150543213	-24.9411506652832	-0.00360223650932312	-0.00100484199356288	-0.000680167751852423	0.00678734155371785
1646	-2.25648641586304	0.120129495859146	-25.2658252716064	-0.0117190945893526	0.000943203864153475	0.00678734155371785	0.00451462110504508
1647	-2.90583515167236	0.769478142261505	-25.3307609558105	-0.0026282137259841	0.00386527273803949	-0.00327756232582033	0.00191722682211548
1648	-0.30844059586525	1.09415245056152	-25.0710220336914	0.00321592413820326	-0.00425158534198999	-0.00457625929266214	0.00126787810586393
1649	1.63960528373718	-0.529219150543213	-24.6164779663086	0.000618529506027699	-0.00522560812532902	-3.08191010844894e-05	-0.000355493422830477
1650	0.990256667137146	-0.204544812440872	-25.3307609558105	-0.00457625929266214	-0.00749832857400179	-0.00197886489331722	0.00646266713738441
1651	0.340908020734787	-0.853893458843231	-25.200891494751	-0.000680167751852423	-0.0110697457566857	-0.00360223650932312	0.000293855206109583
1652	-0.30844059586525	-0.204544812440872	-24.9411506652832	0.00256657530553639	-0.00490093370899558	0.000293855206109583	-0.00392691092565656
1653	-0.30844059586525	-0.529219150543213	-25.0060863494873	0.00354059832170606	-0.00392691092565656	-0.00555028254166245	-0.00684897974133492
1654	-1.607137799263	-0.204544812440872	-24.6814117431641	0.0126314787194133	-0.00327756232582033	-0.00197886489331722	0.00548864435404539
1655	-0.957789242267609	1.09415245056152	-25.0710220336914	0.000293855206109583	-0.000355493422830477	-0.00652430532500148	-0.00522560812532902
1656	-0.957789242267609	0.769478142261505	-25.5904998779297	0.0022419011220336	0.00418994715437293	-0.00197886489331722	0.00581331877037883
1657	0.990256667137146	-0.204544812440872	-25.5255661010742	0.00354059832170606	0.00613799272105098	0.000618529506027699	-0.00944637414067984
1658	0.990256667137146	-0.529219150543213	-25.0710220336914	-0.00522560812532902	0.00159255252219737	-0.0107450718060136	0.0022419011220336
1659	-0.30844059586525	1.4188266992569	-25.200891494751	-0.00100484199356288	-0.00490093370899558	-0.00392691092565656	0.000618529506027699
1660	0.340908020734787	-0.853893458843231	-24.6164779663086	-0.00132951640989631	-0.00132951640989631	-0.00230353930965066	0.00711201597005129
1661	-1.607137799263	-0.204544812440872	-25.1359558105469	-0.0136671401560307	0.00321592413820326	0.00126787810586393	0.00256657530553639
1662	-1.607137799263	0.444803804159164	-25.2658252716064	-0.00165419070981443	0.00776136433705688	0.000293855206109583	-0.00197886489331722
1663	-1.607137799263	0.769478142261505	-25.200891494751	-0.00132951640989631	-0.00717365415766835	-0.0133424662053585	-0.000355493422830477
1664	-0.957789242267609	0.769478142261505	-25.1359558105469	-0.00100484199356288	-0.000680167751852423	-3.08191010844894e-05	-0.0026282137259841
1665	-0.957789242267609	-0.529219150543213	-25.0710220336914	0.00321592413820326	-0.0126931173726916	-0.00814767740666866	-0.00425158534198999
1666	-0.30844059586525	-1.17856776714325	-24.9411506652832	-0.00555028254166245	-0.00457625929266214	0.00451462110504508	0.00126787810586393
1667	0.990256667137146	-0.853893458843231	-25.3307609558105	0.00581331877037883	-0.00457625929266214	-0.00457625929266214	-0.00684897974133492
1668	-0.30844059586525	1.09415245056152	-25.5255661010742	0.00159255252219737	0.00159255252219737	-0.00652430532500148	0.00256657530553639
1669	2.28895401954651	-0.204544812440872	-25.1359558105469	-0.00327756232582033	-0.0100957229733467	0.00451462110504508	-0.00100484199356288
1670	-0.957789242267609	0.769478142261505	-25.395694732666	-0.00295288790948689	0.000618529506027699	-0.00684897974133492	0.00256657530553639
1671	-0.30844059586525	0.444803804159164	-25.3307609558105	0.00159255252219737	0.00354059832170606	-0.00782300252467394	-0.00555028254166245
1672	0.990256667137146	-0.204544812440872	-25.0710220336914	0.011982130818069	0.00451462110504508	0.00776136433705688	-0.00619963090866804
1673	0.990256667137146	-0.529219150543213	-25.4606304168701	-0.00327756232582033	-0.00360223650932312	-0.00327756232582033	-0.00132951640989631
1674	-0.30844059586525	-0.529219150543213	-25.0060863494873	-0.0100957229733467	-0.00522560812532902	-0.0113944197073579	0.0113327819854021
1675	-3.55518364906311	0.444803804159164	-25.0060863494873	-0.00977104809135199	-0.00165419070981443	0.000943203864153475	0.00321592413820326
1676	-2.90583515167236	0.769478142261505	-25.3307609558105	-0.0026282137259841	0.00776136433705688	-0.00360223650932312	0.00516396993771195
1677	-1.607137799263	1.09415245056152	-25.200891494751	-0.00295288790948689	0.0022419011220336	0.000293855206109583	-0.00587495695799589
1678	0.990256667137146	-0.204544812440872	-25.395694732666	-0.00522560812532902	0.000943203864153475	-0.0113944197073579	-3.08191010844894e-05
1679	-0.30844059586525	-1.17856776714325	-25.395694732666	-0.00327756232582033	-0.0107450718060136	-0.00132951640989631	-0.00230353930965066
1680	0.990256667137146	-0.853893458843231	-25.200891494751	0.00289124972186983	0.000618529506027699	0.00191722682211548	0.000618529506027699
1681	-0.957789242267609	0.444803804159164	-25.1359558105469	0.00938473641872406	0.0106834331527352	0.00548864435404539	0.00711201597005129
1682	-0.30844059586525	-0.853893458843231	-24.8112812042236	0.00776136433705688	0.00159255252219737	0.0022419011220336	-0.000355493422830477
1683	0.340908020734787	-0.204544812440872	-24.9411506652832	0.0113327819854021	0.00354059832170606	-0.00587495695799589	-0.00392691092565656
1684	0.990256667137146	-0.204544812440872	-25.395694732666	-0.000680167751852423	0.00126787810586393	-0.00944637414067984	-0.00490093370899558
1685	0.340908020734787	-0.204544812440872	-25.1359558105469	-0.00457625929266214	-0.00457625929266214	-0.00555028254166245	0.000293855206109583
1686	-0.957789242267609	1.09415245056152	-25.2658252716064	0.00970941036939621	0.00613799272105098	0.00418994715437293	0.00256657530553639
1687	0.990256667137146	0.769478142261505	-25.200891494751	0.00548864435404539	0.00191722682211548	0.00483929552137852	-0.0026282137259841
1688	-2.25648641586304	0.769478142261505	-24.8112812042236	-3.08191010844894e-05	0.00613799272105098	-0.00165419070981443	-0.00327756232582033
1689	-2.25648641586304	1.09415245056152	-25.395694732666	-0.0139918150380254	0.00289124972186983	0.00483929552137852	0.00808603875339031
1690	-2.25648641586304	0.769478142261505	-25.1359558105469	0.00289124972186983	0.0106834331527352	-0.00814767740666866	0.00516396993771195
1691	0.990256667137146	-0.204544812440872	-25.0060863494873	-0.00522560812532902	0.00386527273803949	0.00581331877037883	-0.00360223650932312
1692	0.340908020734787	-0.853893458843231	-24.3567371368408	0.000943203864153475	0.0022419011220336	0.00256657530553639	0.00289124972186983
1693	0.340908020734787	-0.529219150543213	-24.9411506652832	0.00613799272105098	-0.00457625929266214	-0.00197886489331722	-0.00652430532500148
1694	0.990256667137146	-1.17856776714325	-24.5515422821045	0.00354059832170606	-0.00652430532500148	0.000618529506027699	0.000293855206109583
1695	-0.30844059586525	0.120129495859146	-25.0060863494873	-0.00392691092565656	0.00516396993771195	-0.00360223650932312	-0.00522560812532902
1696	-0.30844059586525	0.444803804159164	-25.200891494751	-0.00360223650932312	0.00548864435404539	-0.00490093370899558	-0.00490093370899558
1697	-1.607137799263	1.09415245056152	-25.0710220336914	-0.00360223650932312	0.00418994715437293	-0.00717365415766835	-0.00717365415766835
1698	-0.30844059586525	0.444803804159164	-25.395694732666	-3.08191010844894e-05	0.00354059832170606	-0.00392691092565656	-0.00360223650932312
1699	0.340908020734787	-0.204544812440872	-25.200891494751	-0.00457625929266214	-0.00165419070981443	-0.0026282137259841	0.00321592413820326
1700	-0.30844059586525	0.769478142261505	-25.200891494751	-0.00230353930965066	0.00289124972186983	-0.00132951640989631	0.00126787810586393
1701	0.340908020734787	-0.853893458843231	-25.0060863494873	-0.0026282137259841	0.00743668992072344	0.00126787810586393	0.00418994715437293
1702	-1.607137799263	0.120129495859146	-25.5904998779297	0.00191722682211548	0.00613799272105098	0.00191722682211548	-0.00425158534198999
1703	-3.55518364906311	0.769478142261505	-25.395694732666	-0.000355493422830477	0.00126787810586393	-0.00490093370899558	-0.000680167751852423
1704	-1.607137799263	1.4188266992569	-25.200891494751	-0.00749832857400179	-0.00457625929266214	0.0022419011220336	-0.00587495695799589
1705	0.990256667137146	-0.204544812440872	-24.8112812042236	0.00743668992072344	-0.0120437685400248	-0.00457625929266214	0.00418994715437293
1706	1.63960528373718	-0.204544812440872	-25.0060863494873	0.00451462110504508	-0.00197886489331722	-3.08191010844894e-05	0.00418994715437293
1707	-0.30844059586525	-0.853893458843231	-25.0060863494873	0.000293855206109583	-0.00684897974133492	-0.00425158534198999	-0.00360223650932312
1708	0.990256667137146	-0.853893458843231	-25.0710220336914	0.0022419011220336	-0.00197886489331722	-0.0026282137259841	0.000618529506027699
1709	-0.30844059586525	0.444803804159164	-25.200891494751	-0.0104203969240189	-0.00490093370899558	-0.00457625929266214	-0.000680167751852423
1710	0.990256667137146	-0.529219150543213	-24.9411506652832	-0.00360223650932312	0.00386527273803949	-0.00230353930965066	-0.00684897974133492
1711	0.340908020734787	0.120129495859146	-25.395694732666	0.00418994715437293	0.00321592413820326	0.00354059832170606	-0.00100484199356288
1712	-0.957789242267609	0.769478142261505	-25.6554355621338	0.00808603875339031	0.00418994715437293	-0.00944637414067984	0.00581331877037883
1713	-0.957789242267609	1.09415245056152	-25.5904998779297	0.00613799272105098	-3.08191010844894e-05	-0.00652430532500148	-0.00749832857400179
1714	0.990256667137146	0.120129495859146	-25.0060863494873	-0.00555028254166245	0.00808603875339031	-0.00327756232582033	-0.000680167751852423
1715	-0.30844059586525	0.120129495859146	-24.9411506652832	-0.00425158534198999	0.00451462110504508	-0.00457625929266214	0.00191722682211548
1716	-1.607137799263	-0.204544812440872	-24.8762168884277	-0.00944637414067984	0.000293855206109583	-0.00490093370899558	0.00451462110504508
1717	-2.25648641586304	-0.529219150543213	-25.1359558105469	-0.00814767740666866	0.00906006153672934	0.000293855206109583	-0.00165419070981443
1718	0.990256667137146	-0.204544812440872	-25.395694732666	0.00451462110504508	0.000618529506027699	-0.0162645354866982	0.00321592413820326
1719	-0.957789242267609	0.444803804159164	-25.4606304168701	-0.00522560812532902	0.00743668992072344	0.00159255252219737	0.00970941036939621
1720	0.340908020734787	-0.853893458843231	-25.3307609558105	-0.00555028254166245	-0.00360223650932312	-0.00847235135734081	-0.00230353930965066
1721	0.990256667137146	-0.853893458843231	-25.2658252716064	0.00386527273803949	-0.0104203969240189	-0.00652430532500148	0.00191722682211548
1722	-0.957789242267609	0.120129495859146	-25.2658252716064	0.00516396993771195	-0.00295288790948689	0.00386527273803949	-0.0107450718060136
1723	-0.30844059586525	0.444803804159164	-25.4606304168701	0.00711201597005129	0.0022419011220336	-0.00587495695799589	-0.00295288790948689
1724	-1.607137799263	0.769478142261505	-25.6554355621338	-0.00230353930965066	-0.00522560812532902	-0.00522560812532902	-0.000680167751852423
1725	-0.30844059586525	0.444803804159164	-25.7203693389893	-0.00230353930965066	0.00678734155371785	-0.0149658378213644	0.00548864435404539
1726	-0.957789242267609	1.09415245056152	-25.8502388000488	0.00678734155371785	0.00548864435404539	-0.00587495695799589	0.00418994715437293
1727	1.63960528373718	0.120129495859146	-25.200891494751	-0.00457625929266214	0.00256657530553639	-0.00912170019000769	-3.08191010844894e-05
1728	-0.30844059586525	0.769478142261505	-25.2658252716064	-0.00522560812532902	0.0022419011220336	-0.00749832857400179	-0.00360223650932312
1729	-0.30844059586525	-0.529219150543213	-25.0710220336914	-0.00132951640989631	-0.00132951640989631	-0.00132951640989631	0.00321592413820326
1730	-0.957789242267609	0.120129495859146	-25.200891494751	-0.0100957229733467	0.000293855206109583	-0.00295288790948689	0.00126787810586393
1731	-3.55518364906311	1.09415245056152	-25.200891494751	-0.00912170019000769	0.00451462110504508	-0.00230353930965066	0.00451462110504508
1732	-2.25648641586304	0.769478142261505	-25.200891494751	0.000943203864153475	0.00483929552137852	-0.00327756232582033	-0.00230353930965066
1733	-1.607137799263	1.09415245056152	-24.8762168884277	-0.00392691092565656	-0.00230353930965066	-0.000355493422830477	-0.00392691092565656
1734	0.340908020734787	0.769478142261505	-25.395694732666	-0.00555028254166245	0.00451462110504508	-0.00392691092565656	0.00841071270406246
1735	0.990256667137146	-0.204544812440872	-25.5904998779297	-0.00457625929266214	-0.00490093370899558	0.00126787810586393	0.00418994715437293
1736	1.63960528373718	-1.82791638374329	-25.2658252716064	0.00418994715437293	-0.00360223650932312	0.00191722682211548	0.00159255252219737
1737	0.990256667137146	-0.529219150543213	-25.395694732666	0.00483929552137852	0.00386527273803949	0.00873538758605719	-0.00555028254166245
1738	0.340908020734787	0.444803804159164	-25.395694732666	0.00126787810586393	0.00678734155371785	-0.00165419070981443	-0.00327756232582033
1739	0.990256667137146	-0.853893458843231	-25.0060863494873	0.00126787810586393	0.00289124972186983	0.00483929552137852	0.00516396993771195
1740	-2.25648641586304	1.09415245056152	-25.7203693389893	-0.00522560812532902	0.00289124972186983	-0.00392691092565656	0.00354059832170606
1741	0.340908020734787	-0.529219150543213	-25.5904998779297	-0.000355493422830477	0.00321592413820326	-0.00814767740666866	0.00256657530553639
1742	0.340908020734787	-0.204544812440872	-25.395694732666	-0.00295288790948689	0.011982130818069	-0.0026282137259841	-0.00522560812532902
1743	0.340908020734787	1.09415245056152	-25.395694732666	0.000943203864153475	0.000618529506027699	-0.00490093370899558	-0.00619963090866804
1744	-1.607137799263	1.09415245056152	-25.395694732666	0.00159255252219737	-0.00132951640989631	0.000293855206109583	0.00191722682211548
1745	-2.90583515167236	0.769478142261505	-25.200891494751	-0.0113944197073579	-0.00717365415766835	0.000293855206109583	0.00646266713738441
1746	-1.607137799263	1.09415245056152	-25.5255661010742	-0.00555028254166245	0.00678734155371785	0.0100340843200684	0.00418994715437293
1747	0.340908020734787	-0.529219150543213	-25.3307609558105	0.00516396993771195	0.00711201597005129	0.00418994715437293	-0.000355493422830477
1748	-0.957789242267609	-0.529219150543213	-25.0710220336914	0.00711201597005129	-0.00522560812532902	-0.00490093370899558	0.0022419011220336
1749	0.340908020734787	-1.17856776714325	-25.1359558105469	-0.00457625929266214	-0.00717365415766835	0.00386527273803949	0.00289124972186983
1750	-0.957789242267609	-0.853893458843231	-25.1359558105469	-0.000355493422830477	-0.00717365415766835	-0.00425158534198999	-0.000355493422830477
1751	-1.607137799263	0.444803804159164	-25.200891494751	-0.00457625929266214	0.000618529506027699	-0.00230353930965066	0.00581331877037883
1752	-0.957789242267609	0.769478142261505	-25.6554355621338	0.00418994715437293	0.00776136433705688	0.00256657530553639	-0.000680167751852423
1753	-0.957789242267609	1.09415245056152	-25.5904998779297	0.00126787810586393	-0.00457625929266214	-0.00652430532500148	-0.00684897974133492
1754	1.63960528373718	-0.204544812440872	-25.4606304168701	0.00354059832170606	-3.08191010844894e-05	-0.00619963090866804	-0.000680167751852423
1755	0.340908020734787	-0.204544812440872	-25.0710220336914	0.00613799272105098	-0.00295288790948689	-0.00684897974133492	0.00321592413820326
1756	0.990256667137146	-0.204544812440872	-25.0060863494873	0.000943203864153475	-0.0107450718060136	-0.00457625929266214	-0.00295288790948689
1757	0.990256667137146	-0.529219150543213	-25.0710220336914	0.000618529506027699	0.00321592413820326	0.00613799272105098	-0.00100484199356288
1758	-0.30844059586525	-0.204544812440872	-25.0710220336914	0.00354059832170606	0.00581331877037883	-0.00197886489331722	-0.00522560812532902
1759	-2.25648641586304	0.120129495859146	-25.395694732666	-0.00782300252467394	-0.00165419070981443	-0.00327756232582033	0.0022419011220336
1760	-3.55518364906311	1.09415245056152	-25.4606304168701	-0.0130177913233638	-0.00197886489331722	-0.00295288790948689	0.00354059832170606
1761	0.340908020734787	-0.204544812440872	-25.0060863494873	-0.000680167751852423	0.00646266713738441	-0.00652430532500148	0.00613799272105098
1762	0.340908020734787	0.120129495859146	-24.9411506652832	0.00191722682211548	0.00516396993771195	-0.000680167751852423	0.00548864435404539
1763	0.990256667137146	-0.853893458843231	-25.2658252716064	-0.00555028254166245	0.00451462110504508	-0.00360223650932312	0.0022419011220336
1764	0.990256667137146	-1.50324213504791	-25.395694732666	-0.0113944197073579	-0.00814767740666866	-0.00749832857400179	0.00646266713738441
1765	0.990256667137146	-1.82791638374329	-25.1359558105469	-0.000355493422830477	-0.00782300252467394	-0.00457625929266214	-0.00295288790948689
1766	-0.957789242267609	0.444803804159164	-25.0710220336914	-0.00165419070981443	-3.08191010844894e-05	0.000293855206109583	-0.000680167751852423
1767	-0.957789242267609	1.09415245056152	-24.9411506652832	0.00256657530553639	0.00548864435404539	-0.0100957229733467	-0.00814767740666866
1768	-0.30844059586525	0.769478142261505	-25.200891494751	0.00126787810586393	0.00256657530553639	-0.000355493422830477	-0.00230353930965066
1769	0.340908020734787	0.120129495859146	-25.5904998779297	-0.00749832857400179	-0.00555028254166245	-0.00977104809135199	-0.00100484199356288
1770	-1.607137799263	0.769478142261505	-25.7203693389893	-0.00100484199356288	-0.00749832857400179	-0.00814767740666866	-0.000680167751852423
1771	0.340908020734787	-0.204544812440872	-25.2658252716064	-0.00425158534198999	0.00126787810586393	0.00646266713738441	0.00289124972186983
1772	2.28895401954651	-0.853893458843231	-25.200891494751	0.000943203864153475	-0.00100484199356288	0.00451462110504508	-0.00327756232582033
1773	-0.30844059586525	-0.204544812440872	-25.0060863494873	-0.000355493422830477	0.00516396993771195	0.0022419011220336	-0.00490093370899558
1774	-0.957789242267609	-0.204544812440872	-25.200891494751	-0.00392691092565656	0.000618529506027699	0.000293855206109583	0.00256657530553639
1775	-1.607137799263	-0.529219150543213	-25.200891494751	-0.00327756232582033	0.0106834331527352	-0.0026282137259841	0.00386527273803949
1776	-1.607137799263	0.120129495859146	-25.3307609558105	0.00256657530553639	0.0145795252174139	0.000943203864153475	0.000618529506027699
1777	-1.607137799263	0.444803804159164	-25.3307609558105	0.00418994715437293	0.0100340843200684	-0.00425158534198999	0.000943203864153475
1778	0.340908020734787	-0.529219150543213	-25.1359558105469	0.0103587592020631	-0.000355493422830477	-0.00132951640989631	-0.00100484199356288
1779	-0.30844059586525	-0.204544812440872	-25.1359558105469	-0.00360223650932312	-0.00879702530801296	-0.0120437685400248	0.00289124972186983
1780	0.340908020734787	-1.17856776714325	-25.200891494751	-0.00132951640989631	-0.00522560812532902	0.00386527273803949	-0.00197886489331722
1781	1.63960528373718	-0.204544812440872	-25.2658252716064	0.000293855206109583	0.00938473641872406	0.00516396993771195	-0.00132951640989631
1782	-1.607137799263	1.4188266992569	-25.200891494751	0.000293855206109583	-0.00392691092565656	0.00386527273803949	-0.00360223650932312
1783	0.340908020734787	1.09415245056152	-25.395694732666	0.00743668992072344	0.00354059832170606	-3.08191010844894e-05	-0.00327756232582033
1784	-0.957789242267609	1.09415245056152	-25.200891494751	-0.00360223650932312	0.000293855206109583	-0.00327756232582033	0.00678734155371785
1785	0.990256667137146	-0.204544812440872	-24.7463474273682	0.00256657530553639	0.0103587592020631	0.00548864435404539	-0.00360223650932312
1786	0.990256667137146	-0.529219150543213	-25.0710220336914	0.000293855206109583	0.00256657530553639	-3.08191010844894e-05	0.0022419011220336
1787	-0.30844059586525	-0.204544812440872	-25.2658252716064	-0.00782300252467394	0.00321592413820326	0.00548864435404539	-0.00197886489331722
1788	-2.25648641586304	-0.204544812440872	-25.0710220336914	-0.00490093370899558	0.00548864435404539	0.000943203864153475	-0.00197886489331722
1789	-2.25648641586304	1.09415245056152	-25.3307609558105	-0.0123684434220195	-0.00587495695799589	0.00548864435404539	0.00191722682211548
1790	-0.957789242267609	0.769478142261505	-24.9411506652832	-0.00555028254166245	0.00256657530553639	-0.00490093370899558	0.00451462110504508
1791	0.340908020734787	-0.204544812440872	-25.0060863494873	-0.00230353930965066	-0.00100484199356288	-0.00392691092565656	0.00906006153672934
1792	0.990256667137146	-0.853893458843231	-25.5904998779297	-0.000680167751852423	0.00159255252219737	0.000943203864153475	-0.00100484199356288
1793	-0.30844059586525	-0.529219150543213	-25.395694732666	0.00418994715437293	-0.0165892094373703	-0.00360223650932312	-0.000680167751852423
1794	-0.957789242267609	0.120129495859146	-25.4606304168701	0.00126787810586393	-0.0136671401560307	-0.00652430532500148	-0.00100484199356288
1795	0.340908020734787	-0.529219150543213	-25.0710220336914	-0.00360223650932312	-0.000680167751852423	0.00581331877037883	-0.00490093370899558
1796	0.340908020734787	-0.204544812440872	-25.0710220336914	-0.00490093370899558	0.0022419011220336	0.000618529506027699	-0.00490093370899558
1797	-0.957789242267609	0.120129495859146	-25.395694732666	0.00321592413820326	0.00548864435404539	-0.00944637414067984	-0.00230353930965066
1798	0.990256667137146	0.444803804159164	-25.8502388000488	0.00191722682211548	0.0022419011220336	0.00548864435404539	-0.00652430532500148
1799	0.990256667137146	-0.529219150543213	-25.200891494751	-0.0026282137259841	0.00159255252219737	-0.0104203969240189	0.00548864435404539
1800	0.340908020734787	0.120129495859146	-25.395694732666	-0.00197886489331722	0.000293855206109583	-0.00457625929266214	0.000293855206109583
1801	-0.957789242267609	1.09415245056152	-25.2658252716064	-0.00522560812532902	0.00418994715437293	-0.00522560812532902	-0.00132951640989631
1802	-3.55518364906311	0.769478142261505	-25.1359558105469	-0.0104203969240189	0.00451462110504508	-0.000680167751852423	0.00548864435404539
1803	-2.25648641586304	0.769478142261505	-25.200891494751	0.00354059832170606	0.00808603875339031	-0.00230353930965066	-0.0026282137259841
1804	-1.607137799263	1.09415245056152	-25.1359558105469	-0.0026282137259841	0.00613799272105098	-0.00360223650932312	0.000293855206109583
1805	-0.957789242267609	1.4188266992569	-25.1359558105469	-0.00555028254166245	0.00613799272105098	-0.00587495695799589	-0.00360223650932312
1806	0.340908020734787	-0.529219150543213	-24.8112812042236	-0.00295288790948689	0.00711201597005129	0.00126787810586393	0.000618529506027699
1807	0.990256667137146	-0.853893458843231	-25.1359558105469	-0.00587495695799589	-0.00555028254166245	0.000943203864153475	-3.08191010844894e-05
1808	0.990256667137146	-1.50324213504791	-25.0710220336914	0.000618529506027699	-0.00295288790948689	0.00483929552137852	-0.00944637414067984
1809	-0.957789242267609	0.444803804159164	-25.5255661010742	0.00321592413820326	-0.00132951640989631	-0.00555028254166245	0.000618529506027699
1810	1.63960528373718	-0.529219150543213	-25.0060863494873	-0.00717365415766835	0.00354059832170606	0.00451462110504508	-3.08191010844894e-05
1811	-0.957789242267609	0.444803804159164	-25.5255661010742	-0.000680167751852423	0.01100810803473	0.000618529506027699	0.000943203864153475
1812	-0.957789242267609	0.444803804159164	-25.5904998779297	0.000618529506027699	0.00483929552137852	0.00418994715437293	-0.00295288790948689
1813	-0.957789242267609	0.769478142261505	-24.9411506652832	0.00418994715437293	0.00386527273803949	0.00776136433705688	0.00289124972186983
1814	-0.30844059586525	1.09415245056152	-25.4606304168701	-0.00165419070981443	-0.000680167751852423	-0.00749832857400179	-0.00522560812532902
1815	-0.957789242267609	0.769478142261505	-25.3307609558105	-0.00587495695799589	-0.0026282137259841	-0.00587495695799589	0.000618529506027699
1816	-1.607137799263	0.120129495859146	-25.4606304168701	-0.00652430532500148	0.00938473641872406	-0.00392691092565656	-0.00100484199356288
1817	-0.957789242267609	-0.853893458843231	-25.0710220336914	-0.0133424662053585	-0.000355493422830477	-0.00230353930965066	-0.00295288790948689
1818	-1.607137799263	0.769478142261505	-25.2658252716064	0.00191722682211548	-0.00165419070981443	-0.00619963090866804	-0.00295288790948689
1819	0.990256667137146	-0.529219150543213	-24.8762168884277	0.00938473641872406	0.00646266713738441	-0.00165419070981443	0.00711201597005129
1820	-1.607137799263	0.444803804159164	-25.5904998779297	-0.00652430532500148	-0.00587495695799589	0.000618529506027699	-0.00132951640989631
1821	0.340908020734787	-1.82791638374329	-25.3307609558105	0.00516396993771195	0.00386527273803949	0.00321592413820326	-0.000680167751852423
1822	0.340908020734787	-1.17856776714325	-25.1359558105469	0.0132808275520802	0.000618529506027699	-0.00100484199356288	-0.00197886489331722
1823	0.990256667137146	-0.204544812440872	-25.200891494751	0.00906006153672934	-0.00814767740666866	-0.00684897974133492	-0.00879702530801296
1824	-0.30844059586525	-0.529219150543213	-24.8762168884277	0.00289124972186983	-0.00197886489331722	-0.00587495695799589	0.00613799272105098
1825	-0.957789242267609	0.120129495859146	-25.0710220336914	-0.00132951640989631	-0.00165419070981443	-0.00490093370899558	-0.00457625929266214
1826	0.340908020734787	0.769478142261505	-25.5904998779297	-0.0026282137259841	0.00126787810586393	-0.00490093370899558	0.00256657530553639
1827	-0.957789242267609	1.09415245056152	-25.4606304168701	0.00678734155371785	0.00289124972186983	-0.00360223650932312	-0.000355493422830477
1828	-0.30844059586525	0.769478142261505	-25.395694732666	0.000943203864153475	0.00191722682211548	-0.0026282137259841	-0.000680167751852423
1829	0.340908020734787	-0.204544812440872	-25.2658252716064	0.00256657530553639	0.00451462110504508	-0.00100484199356288	0.00321592413820326
1830	-1.607137799263	0.120129495859146	-25.2658252716064	-3.08191010844894e-05	0.00808603875339031	-0.00295288790948689	-0.00100484199356288
1831	-2.90583515167236	0.444803804159164	-25.3307609558105	-0.000680167751852423	0.0100340843200684	0.00386527273803949	0.0022419011220336
1832	-1.607137799263	0.120129495859146	-25.3307609558105	-0.000355493422830477	0.0022419011220336	-0.00100484199356288	-0.00392691092565656
1833	-0.30844059586525	-0.204544812440872	-25.2658252716064	-0.00230353930965066	0.00678734155371785	-0.00749832857400179	0.00159255252219737
1834	-0.957789242267609	-0.529219150543213	-25.1359558105469	0.000293855206109583	0.00386527273803949	-0.0100957229733467	-0.00587495695799589
1835	-0.30844059586525	-0.204544812440872	-25.3307609558105	0.00743668992072344	-0.00652430532500148	-0.00879702530801296	-0.00360223650932312
1836	-0.957789242267609	0.120129495859146	-25.2658252716064	0.00548864435404539	0.000943203864153475	0.00126787810586393	-0.000680167751852423
1837	0.340908020734787	0.120129495859146	-25.5904998779297	-0.00230353930965066	-0.00100484199356288	0.00386527273803949	-0.00100484199356288
1838	0.340908020734787	-0.529219150543213	-25.2658252716064	0.000943203864153475	0.00386527273803949	0.000293855206109583	-0.00132951640989631
1839	-0.957789242267609	0.769478142261505	-25.7203693389893	-3.08191010844894e-05	0.00321592413820326	-0.00977104809135199	0.000618529506027699
1840	0.990256667137146	-0.204544812440872	-25.395694732666	-0.00912170019000769	-0.00165419070981443	-0.00360223650932312	-0.00392691092565656
1841	0.340908020734787	-0.529219150543213	-25.2658252716064	-0.00100484199356288	0.011982130818069	-0.000680167751852423	-0.00197886489331722
1842	-0.30844059586525	0.769478142261505	-25.2658252716064	0.00613799272105098	-0.000680167751852423	-0.00587495695799589	0.00321592413820326
1843	-0.30844059586525	1.4188266992569	-25.7203693389893	-0.00230353930965066	-0.000355493422830477	-0.0026282137259841	-0.00490093370899558
1844	-2.25648641586304	0.444803804159164	-25.5255661010742	-0.00360223650932312	0.00289124972186983	-0.00587495695799589	0.0022419011220336
1845	-2.90583515167236	0.769478142261505	-25.2658252716064	-0.0139918150380254	0.00126787810586393	-0.00392691092565656	0.00613799272105098
1846	0.340908020734787	-0.204544812440872	-25.0710220336914	-0.00782300252467394	0.0123068047687411	-0.000355493422830477	-0.000355493422830477
1847	-0.30844059586525	-0.204544812440872	-24.8762168884277	-0.00197886489331722	0.00386527273803949	0.00418994715437293	0.0022419011220336
1848	-0.30844059586525	0.444803804159164	-25.2658252716064	0.00321592413820326	0.00743668992072344	-0.0120437685400248	0.00126787810586393
1849	0.340908020734787	-0.853893458843231	-25.3307609558105	-0.00457625929266214	-0.00717365415766835	-0.00392691092565656	0.00483929552137852
1850	-1.607137799263	-0.853893458843231	-25.200891494751	0.000293855206109583	-0.00360223650932312	0.00711201597005129	0.00386527273803949
1851	0.990256667137146	-0.853893458843231	-25.200891494751	0.0022419011220336	-0.00100484199356288	0.00386527273803949	0.00743668992072344
1852	0.340908020734787	-0.529219150543213	-25.0710220336914	-0.00425158534198999	0.00548864435404539	0.00776136433705688	-3.08191010844894e-05
1853	0.990256667137146	-0.204544812440872	-24.8112812042236	-0.000355493422830477	0.00126787810586393	-0.0120437685400248	-0.00457625929266214
1854	0.990256667137146	0.120129495859146	-25.5904998779297	0.00613799272105098	0.00191722682211548	-0.00879702530801296	0.00126787810586393
1855	0.340908020734787	0.120129495859146	-25.5904998779297	-0.00360223650932312	0.000943203864153475	-0.00165419070981443	-0.0026282137259841
1856	-0.30844059586525	0.769478142261505	-25.6554355621338	-0.000680167751852423	0.00354059832170606	-0.00197886489331722	-0.00165419070981443
1857	-0.30844059586525	0.769478142261505	-25.395694732666	0.0022419011220336	-0.00132951640989631	-0.00392691092565656	-0.00360223650932312
1858	0.340908020734787	-0.204544812440872	-25.2658252716064	-0.00327756232582033	0.00451462110504508	-0.00100484199356288	-0.00230353930965066
1859	-2.25648641586304	-0.204544812440872	-25.0060863494873	-0.00717365415766835	0.00191722682211548	-0.00360223650932312	-0.00295288790948689
1860	-1.607137799263	-0.204544812440872	-25.395694732666	-0.00684897974133492	-0.00197886489331722	-0.000680167751852423	0.011982130818069
1861	-1.607137799263	0.769478142261505	-25.5255661010742	-0.00100484199356288	0.00808603875339031	0.0022419011220336	-0.00165419070981443
1862	-1.607137799263	0.769478142261505	-25.395694732666	0.00386527273803949	0.00256657530553639	0.00126787810586393	-0.00295288790948689
1863	-1.607137799263	0.769478142261505	-25.395694732666	0.00126787810586393	-0.00295288790948689	0.00354059832170606	-0.00230353930965066
1864	0.340908020734787	-0.204544812440872	-25.1359558105469	-0.00457625929266214	-0.00619963090866804	-0.00392691092565656	0.00159255252219737
1865	-2.25648641586304	0.120129495859146	-25.4606304168701	-0.00457625929266214	-0.00619963090866804	-0.00295288790948689	0.0022419011220336
1866	2.28895401954651	-0.853893458843231	-25.200891494751	0.00256657530553639	-3.08191010844894e-05	-0.00490093370899558	-3.08191010844894e-05
1867	0.990256667137146	0.120129495859146	-25.3307609558105	0.0022419011220336	0.00354059832170606	-0.00230353930965066	-0.00295288790948689
1868	1.63960528373718	-0.529219150543213	-25.2658252716064	0.00451462110504508	-0.00749832857400179	-0.00619963090866804	0.00483929552137852
1869	-0.957789242267609	0.444803804159164	-25.3307609558105	0.00354059832170606	-0.0198359526693821	-0.00977104809135199	0.000618529506027699
1870	0.990256667137146	-0.204544812440872	-25.0710220336914	-0.00587495695799589	0.00678734155371785	-0.00814767740666866	-0.00100484199356288
1871	-0.30844059586525	-0.529219150543213	-25.2658252716064	0.00289124972186983	-0.00619963090866804	-0.00360223650932312	0.000943203864153475
1872	-1.607137799263	1.09415245056152	-25.3307609558105	0.00191722682211548	0.00126787810586393	-0.00522560812532902	-0.00619963090866804
1873	-1.607137799263	0.769478142261505	-25.200891494751	-0.00295288790948689	-0.00490093370899558	-0.00392691092565656	-0.00522560812532902
1874	-4.20453214645386	1.09415245056152	-25.0710220336914	-0.00749832857400179	-0.00490093370899558	-0.00652430532500148	-0.000355493422830477
1875	-1.607137799263	0.444803804159164	-25.2658252716064	-0.00717365415766835	0.000618529506027699	-0.0110697457566857	0.00354059832170606
1876	0.990256667137146	-0.204544812440872	-24.6164779663086	-0.00100484199356288	0.00548864435404539	0.00418994715437293	0.00613799272105098
1877	0.990256667137146	-0.529219150543213	-25.0710220336914	0.00126787810586393	0.00256657530553639	-0.00619963090866804	-0.00327756232582033
1878	-0.957789242267609	-0.529219150543213	-25.395694732666	0.00159255252219737	-0.00847235135734081	0.000293855206109583	0.000293855206109583
1879	1.63960528373718	-1.82791638374329	-25.2658252716064	-0.000680167751852423	-0.00165419070981443	-0.0104203969240189	-0.00392691092565656
1880	-0.957789242267609	0.120129495859146	-25.200891494751	0.00354059832170606	0.000293855206109583	0.000293855206109583	-0.00197886489331722
1881	-0.957789242267609	1.09415245056152	-25.0710220336914	0.000943203864153475	0.00321592413820326	0.00451462110504508	-0.00490093370899558
1882	0.990256667137146	-0.529219150543213	-25.0710220336914	0.00191722682211548	0.00483929552137852	-0.0104203969240189	-0.00165419070981443
1883	-0.30844059586525	-0.204544812440872	-25.4606304168701	-0.00295288790948689	0.000293855206109583	-0.00782300252467394	0.00159255252219737
1884	2.28895401954651	0.120129495859146	-25.200891494751	0.00321592413820326	0.00256657530553639	-0.00912170019000769	-3.08191010844894e-05
1885	-0.957789242267609	0.444803804159164	-25.4606304168701	-0.00165419070981443	-0.0123684434220195	0.00159255252219737	-0.000680167751852423
1886	-0.30844059586525	0.444803804159164	-25.395694732666	0.00906006153672934	-0.00652430532500148	0.00159255252219737	0.00743668992072344
1887	-0.957789242267609	0.769478142261505	-25.1359558105469	-0.0026282137259841	0.00873538758605719	0.00516396993771195	-0.00522560812532902
1888	-1.607137799263	0.444803804159164	-25.5255661010742	-0.00814767740666866	0.00613799272105098	-0.00392691092565656	-0.00165419070981443
1889	-2.90583515167236	-0.204544812440872	-25.1359558105469	-0.00717365415766835	-0.0230826959013939	-0.00457625929266214	0.00159255252219737
1890	-0.957789242267609	-0.204544812440872	-25.2658252716064	-0.0104203969240189	0.00483929552137852	-0.00392691092565656	-3.08191010844894e-05
1891	-0.30844059586525	0.769478142261505	-25.1359558105469	0.00321592413820326	0.00418994715437293	-0.00295288790948689	0.00418994715437293
1892	-0.957789242267609	1.4188266992569	-24.8762168884277	0.000293855206109583	0.00646266713738441	0.00418994715437293	-0.00230353930965066
1893	0.340908020734787	-1.17856776714325	-24.8762168884277	0.00159255252219737	0.000943203864153475	-0.00360223650932312	-0.00197886489331722
1894	-0.957789242267609	-1.17856776714325	-25.4606304168701	0.000943203864153475	-0.0188619289547205	-0.00814767740666866	-0.00587495695799589
1895	-0.30844059586525	0.120129495859146	-25.4606304168701	-0.00457625929266214	0.00256657530553639	0.00451462110504508	0.00191722682211548
1896	-0.957789242267609	0.769478142261505	-25.6554355621338	0.000943203864153475	0.00646266713738441	0.00776136433705688	-0.00360223650932312
1897	0.340908020734787	-0.529219150543213	-25.0710220336914	-0.000355493422830477	0.00354059832170606	-0.00619963090866804	-0.00327756232582033
1898	0.990256667137146	-0.529219150543213	-24.9411506652832	-0.00132951640989631	0.00483929552137852	-0.00295288790948689	-0.00100484199356288
1899	-0.30844059586525	0.444803804159164	-25.395694732666	0.00483929552137852	-0.00132951640989631	-0.00977104809135199	-0.00392691092565656
1900	-0.957789242267609	0.444803804159164	-25.200891494751	-0.00295288790948689	0.00289124972186983	-0.00327756232582033	0.00581331877037883
1901	0.340908020734787	0.120129495859146	-25.1359558105469	0.00743668992072344	0.00938473641872406	0.00191722682211548	-0.00295288790948689
1902	-0.957789242267609	-0.529219150543213	-25.2658252716064	-0.00425158534198999	0.00516396993771195	-0.00879702530801296	-0.00197886489331722
1903	-1.607137799263	0.120129495859146	-25.0060863494873	-0.0117190945893526	-0.00132951640989631	0.000293855206109583	-0.00457625929266214
1904	-1.607137799263	-0.529219150543213	-24.6814117431641	-0.00782300252467394	-0.0100957229733467	-0.0100957229733467	0.00386527273803949
1905	0.340908020734787	-0.204544812440872	-25.0060863494873	-0.00165419070981443	0.00841071270406246	0.00159255252219737	0.00581331877037883
1906	-0.30844059586525	1.4188266992569	-25.3307609558105	0.00808603875339031	0.00841071270406246	-0.00490093370899558	0.00516396993771195
1907	-0.30844059586525	-0.529219150543213	-24.9411506652832	-0.00360223650932312	0.00451462110504508	0.00711201597005129	-0.0026282137259841
1908	-0.957789242267609	-0.529219150543213	-25.200891494751	0.00970941036939621	-0.00684897974133492	-0.00425158534198999	0.000943203864153475
1909	0.990256667137146	-1.50324213504791	-24.8112812042236	0.00483929552137852	-0.00295288790948689	-0.00230353930965066	-0.000355493422830477
1910	-0.957789242267609	0.769478142261505	-25.0060863494873	-0.00295288790948689	0.000943203864153475	0.00386527273803949	0.000618529506027699
1911	-0.957789242267609	-0.529219150543213	-24.9411506652832	-0.00457625929266214	0.00776136433705688	-0.000680167751852423	0.000293855206109583
1912	0.340908020734787	0.120129495859146	-25.1359558105469	-3.08191010844894e-05	0.00289124972186983	-0.00944637414067984	0.00678734155371785
1913	1.63960528373718	-0.204544812440872	-25.200891494751	-0.000680167751852423	-0.0104203969240189	-0.0126931173726916	-0.000355493422830477
1914	0.340908020734787	0.120129495859146	-25.1359558105469	0.0022419011220336	0.00321592413820326	0.000943203864153475	0.00256657530553639
1915	0.990256667137146	-0.529219150543213	-24.7463474273682	-0.00230353930965066	0.00256657530553639	-0.00717365415766835	0.00516396993771195
1916	-1.607137799263	0.769478142261505	-25.0710220336914	-0.00230353930965066	0.0100340843200684	0.00386527273803949	-0.0026282137259841
1917	-1.607137799263	0.769478142261505	-25.5904998779297	-0.000680167751852423	0.00646266713738441	-0.00684897974133492	0.000618529506027699
1918	-2.25648641586304	-0.204544812440872	-25.200891494751	0.00126787810586393	0.00289124972186983	-0.00522560812532902	-0.000680167751852423
1919	-2.25648641586304	0.444803804159164	-25.4606304168701	-0.0100957229733467	0.0022419011220336	-0.00132951640989631	-0.00490093370899558
1920	0.340908020734787	-0.204544812440872	-24.8762168884277	-0.00165419070981443	-0.00847235135734081	0.000293855206109583	-0.00132951640989631
1921	0.340908020734787	0.769478142261505	-25.0060863494873	-0.00652430532500148	0.00386527273803949	0.00159255252219737	0.00386527273803949
1922	-0.30844059586525	0.120129495859146	-25.200891494751	-0.00392691092565656	0.00873538758605719	-0.00977104809135199	-0.00197886489331722
1923	-1.607137799263	-0.204544812440872	-25.3307609558105	0.00256657530553639	-0.00944637414067984	-0.00490093370899558	0.000618529506027699
1924	-0.30844059586525	-0.529219150543213	-25.3307609558105	-0.0026282137259841	-0.00555028254166245	-0.00652430532500148	0.000293855206109583
1925	0.340908020734787	-0.529219150543213	-25.395694732666	-0.00782300252467394	-0.00619963090866804	0.000293855206109583	-0.00327756232582033
1926	0.340908020734787	-0.204544812440872	-25.0060863494873	0.000618529506027699	0.00743668992072344	0.00321592413820326	-0.000355493422830477
1927	0.340908020734787	-0.853893458843231	-25.0060863494873	0.00354059832170606	0.00354059832170606	-0.00132951640989631	-0.00327756232582033
1928	0.340908020734787	-0.529219150543213	-25.200891494751	0.00548864435404539	-0.0117190945893526	-0.00132951640989631	-0.00684897974133492
1929	-1.607137799263	0.769478142261505	-25.6554355621338	-0.00327756232582033	0.00646266713738441	-0.00165419070981443	0.00321592413820326
1930	-1.607137799263	0.120129495859146	-25.395694732666	-0.000355493422830477	-0.00100484199356288	-0.00879702530801296	-0.00132951640989631
1931	1.63960528373718	-0.529219150543213	-25.2658252716064	-0.00522560812532902	0.00289124972186983	-0.00587495695799589	-0.00230353930965066
1932	0.340908020734787	0.120129495859146	-25.3307609558105	0.00548864435404539	0.01100810803473	-0.00490093370899558	-0.00165419070981443
1933	-0.30844059586525	0.769478142261505	-25.3307609558105	0.00321592413820326	-0.00132951640989631	-0.00555028254166245	0.00354059832170606
1934	-2.25648641586304	0.444803804159164	-25.5904998779297	-0.0143164889886975	-0.00587495695799589	-0.00977104809135199	0.00354059832170606
1935	-0.30844059586525	-0.204544812440872	-25.3307609558105	-0.00100484199356288	0.000618529506027699	0.00548864435404539	0.00613799272105098
1936	0.340908020734787	-0.204544812440872	-25.1359558105469	0.000943203864153475	0.00776136433705688	0.00321592413820326	0.000618529506027699
1937	-0.957789242267609	0.444803804159164	-25.3307609558105	0.00126787810586393	0.00906006153672934	0.00289124972186983	-0.00425158534198999
1938	-0.30844059586525	-0.204544812440872	-25.1359558105469	0.000293855206109583	-0.00717365415766835	-3.08191010844894e-05	0.00321592413820326
1939	0.990256667137146	-1.50324213504791	-25.0060863494873	0.00354059832170606	-0.00944637414067984	0.00711201597005129	-0.000355493422830477
1940	0.340908020734787	-0.853893458843231	-25.4606304168701	-0.00197886489331722	-0.00490093370899558	-0.0104203969240189	0.00126787810586393
1941	-0.957789242267609	1.4188266992569	-25.5255661010742	0.00126787810586393	0.00354059832170606	-0.00132951640989631	0.0022419011220336
1942	-0.30844059586525	0.444803804159164	-25.395694732666	0.00386527273803949	0.00743668992072344	-0.00814767740666866	-0.00165419070981443
1943	-0.957789242267609	1.09415245056152	-25.200891494751	0.00418994715437293	0.00256657530553639	-0.00522560812532902	0.000943203864153475
1944	-0.30844059586525	0.444803804159164	-25.1359558105469	-0.000355493422830477	-0.00295288790948689	-0.00782300252467394	-0.00457625929266214
1945	-0.30844059586525	1.09415245056152	-25.3307609558105	-0.00522560812532902	0.00126787810586393	-0.00100484199356288	0.00516396993771195
1946	0.340908020734787	0.120129495859146	-25.1359558105469	0.00451462110504508	0.00451462110504508	0.00354059832170606	0.00159255252219737
1947	0.990256667137146	0.444803804159164	-25.200891494751	0.000943203864153475	0.00418994715437293	-0.00652430532500148	0.00548864435404539
1948	-1.607137799263	-0.204544812440872	-24.9411506652832	-0.00814767740666866	0.00289124972186983	-0.00977104809135199	-0.00327756232582033
1949	-3.55518364906311	0.769478142261505	-24.8762168884277	-0.0149658378213644	-0.00490093370899558	-0.0113944197073579	0.00159255252219737
1950	-1.607137799263	0.120129495859146	-24.8762168884277	-0.00132951640989631	0.00386527273803949	-0.00100484199356288	0.00191722682211548
1951	0.340908020734787	0.769478142261505	-25.5904998779297	-0.0026282137259841	0.00256657530553639	0.0022419011220336	0.00321592413820326
1952	-1.607137799263	0.769478142261505	-25.5904998779297	0.00581331877037883	0.00289124972186983	-3.08191010844894e-05	-0.00100484199356288
1953	-0.30844059586525	0.120129495859146	-25.5904998779297	0.00256657530553639	-0.000355493422830477	0.000618529506027699	-0.00230353930965066
1954	-1.607137799263	-0.529219150543213	-25.395694732666	-0.00100484199356288	-0.00360223650932312	-0.00847235135734081	0.00191722682211548
1955	-0.30844059586525	0.120129495859146	-24.9411506652832	-0.00555028254166245	0.000618529506027699	-0.0113944197073579	-0.00457625929266214
1956	0.340908020734787	-0.853893458843231	-24.7463474273682	0.0233457311987877	0.0022419011220336	0.00451462110504508	-0.0026282137259841
1957	0.340908020734787	-0.204544812440872	-25.1359558105469	0.000293855206109583	0.0100340843200684	0.00126787810586393	-0.00619963090866804
1958	-0.30844059586525	1.09415245056152	-25.395694732666	-3.08191010844894e-05	0.00354059832170606	-0.00425158534198999	0.00126787810586393
1959	0.990256667137146	0.120129495859146	-25.2658252716064	0.00126787810586393	0.000618529506027699	-0.00197886489331722	0.000943203864153475
1960	-0.30844059586525	0.769478142261505	-25.200891494751	0.000293855206109583	-0.000355493422830477	-0.00684897974133492	0.00418994715437293
1961	-1.607137799263	0.769478142261505	-25.0060863494873	-0.00879702530801296	0.00386527273803949	0.00418994715437293	0.00256657530553639
1962	1.63960528373718	-0.204544812440872	-25.3307609558105	0.00159255252219737	0.0022419011220336	0.00483929552137852	-0.00522560812532902
1963	-0.957789242267609	-0.204544812440872	-25.3307609558105	-0.00944637414067984	0.000618529506027699	-0.000355493422830477	0.00646266713738441
1964	-2.90583515167236	-0.204544812440872	-24.9411506652832	-0.0136671401560307	-0.000680167751852423	0.00289124972186983	-0.000680167751852423
1965	-3.55518364906311	0.769478142261505	-25.4606304168701	-0.00619963090866804	0.00354059832170606	-0.00132951640989631	0.00321592413820326
1966	-0.957789242267609	0.769478142261505	-25.2658252716064	-0.00132951640989631	0.00516396993771195	0.0106834331527352	-0.00197886489331722
1967	-0.957789242267609	0.769478142261505	-25.0710220336914	0.00354059832170606	0.00289124972186983	0.000943203864153475	-0.00425158534198999
1968	-2.25648641586304	0.444803804159164	-25.6554355621338	0.0022419011220336	-0.0100957229733467	-0.00392691092565656	-0.00457625929266214
1969	1.63960528373718	-1.82791638374329	-25.3307609558105	-0.00425158534198999	-0.00295288790948689	-0.00132951640989631	0.00256657530553639
1970	-1.607137799263	0.769478142261505	-25.200891494751	0.00516396993771195	-0.000355493422830477	-0.00197886489331722	-0.000355493422830477
1971	0.340908020734787	0.444803804159164	-25.2658252716064	-0.000355493422830477	-0.00132951640989631	0.000618529506027699	0.000293855206109583
1972	0.340908020734787	-0.204544812440872	-25.0710220336914	0.00483929552137852	0.00711201597005129	0.00418994715437293	0.000943203864153475
1973	0.340908020734787	-0.204544812440872	-25.0060863494873	0.00191722682211548	0.0022419011220336	-0.00392691092565656	0.000618529506027699
1974	0.990256667137146	-0.529219150543213	-25.2658252716064	0.0022419011220336	-0.00100484199356288	-0.00490093370899558	-0.000680167751852423
1975	0.990256667137146	-0.529219150543213	-25.200891494751	0.00256657530553639	-0.00457625929266214	-0.00879702530801296	-0.00197886489331722
1976	-0.957789242267609	0.444803804159164	-25.1359558105469	-0.00230353930965066	0.00873538758605719	0.000293855206109583	0.00191722682211548
1977	-1.607137799263	0.769478142261505	-25.2658252716064	0.00386527273803949	0.0116574559360743	-0.00295288790948689	-0.00490093370899558
1978	-0.30844059586525	-0.529219150543213	-24.6164779663086	0.00483929552137852	0.00191722682211548	-0.0026282137259841	0.00483929552137852
1979	-3.55518364906311	1.4188266992569	-25.2658252716064	-0.0123684434220195	0.00418994715437293	-0.00360223650932312	0.00743668992072344
1980	-0.30844059586525	-0.204544812440872	-25.0710220336914	-0.00327756232582033	0.000618529506027699	0.0022419011220336	-3.08191010844894e-05
1981	0.340908020734787	-0.529219150543213	-25.1359558105469	-0.0026282137259841	0.00841071270406246	0.00386527273803949	0.00613799272105098
1982	0.990256667137146	-0.529219150543213	-25.3307609558105	0.00256657530553639	0.000618529506027699	0.000943203864153475	-0.00457625929266214
1983	0.990256667137146	-1.17856776714325	-25.2658252716064	-0.00587495695799589	-0.00879702530801296	0.00418994715437293	-0.00587495695799589
1984	0.990256667137146	-0.853893458843231	-24.9411506652832	0.00191722682211548	-0.023407369852066	-0.0026282137259841	-0.00230353930965066
1985	0.990256667137146	-0.853893458843231	-25.2658252716064	-0.00555028254166245	0.00841071270406246	-0.0113944197073579	-0.00295288790948689
1986	-1.607137799263	1.09415245056152	-25.5904998779297	-0.00977104809135199	-0.00814767740666866	0.00386527273803949	-3.08191010844894e-05
1987	0.340908020734787	-0.529219150543213	-25.395694732666	0.00646266713738441	0.0106834331527352	-0.00197886489331722	-0.00717365415766835
1988	0.340908020734787	0.120129495859146	-25.395694732666	0.00548864435404539	-0.0182125810533762	-0.0100957229733467	0.00191722682211548
1989	0.990256667137146	0.444803804159164	-25.5255661010742	-0.00165419070981443	-0.0026282137259841	-0.0026282137259841	0.00743668992072344
1990	-0.30844059586525	0.444803804159164	-25.0060863494873	0.00548864435404539	0.00354059832170606	0.00548864435404539	0.00451462110504508
1991	1.63960528373718	-0.529219150543213	-25.4606304168701	0.000293855206109583	0.00711201597005129	-0.00197886489331722	0.00386527273803949
1992	0.340908020734787	0.120129495859146	-25.5255661010742	0.00581331877037883	0.00743668992072344	-0.00295288790948689	-0.00100484199356288
1993	-2.90583515167236	0.769478142261505	-25.5255661010742	-0.00457625929266214	0.00191722682211548	-0.00327756232582033	-0.00684897974133492
1994	-2.90583515167236	0.444803804159164	-25.3307609558105	-0.00977104809135199	-0.00587495695799589	-0.00230353930965066	0.00613799272105098
1995	-0.957789242267609	0.444803804159164	-25.2658252716064	-0.00490093370899558	0.00159255252219737	-0.0026282137259841	0.000943203864153475
1996	1.63960528373718	0.120129495859146	-25.1359558105469	-0.00295288790948689	0.00873538758605719	0.000618529506027699	-0.00132951640989631
1997	-1.607137799263	0.444803804159164	-25.395694732666	0.00808603875339031	0.00613799272105098	0.00159255252219737	-0.000680167751852423
1998	1.63960528373718	-0.529219150543213	-25.4606304168701	-0.000680167751852423	-0.0100957229733467	-0.00392691092565656	0.000293855206109583
1999	1.63960528373718	-0.853893458843231	-25.2658252716064	0.00321592413820326	-0.0162645354866982	0.00191722682211548	0.00451462110504508
2000	0.990256667137146	-0.204544812440872	-25.0060863494873	0.00321592413820326	-0.00490093370899558	0.00386527273803949	0.00516396993771195
[truncated: 7,640 more rows]
