# Supplementary material for: Precise instruction and consideration of the vertical and horizontal force component increases validity and reliability of the 90:20 Isometric Posterior Chain Test
Source: PLoS One. 2024 Oct 28;19(10):e0312843. doi: 10.1371/journal.pone.0312843 (PMC11515970; doi:10.1371/journal.pone.0312843)
Supplement: S1 File — (ZIP) [file pone.0312843.s001.zip › S1_Raw_Data/M1_P31_iso_2.csv]

1	-2.90583515167236	0.120129495859146	-25.0060863494873	-0.00652430532500148	-0.00197886489331722	-0.00619963090866804	-0.00197886489331722
2	-2.90583515167236	0.444803804159164	-25.3307609558105	-0.0100957229733467	0.0022419011220336	0.00386527273803949	-0.000680167751852423
3	-0.957789242267609	1.09415245056152	-25.5904998779297	-0.00490093370899558	-0.00392691092565656	-0.000680167751852423	-0.000680167751852423
4	0.340908020734787	1.4188266992569	-26.0450439453125	0.00126787810586393	0.00321592413820326	0.00126787810586393	0.00581331877037883
5	0.990256667137146	0.444803804159164	-25.3307609558105	-0.000680167751852423	-0.000680167751852423	0.00126787810586393	0.00418994715437293
6	0.990256667137146	-1.17856776714325	-25.200891494751	-0.00100484199356288	-0.0026282137259841	0.00191722682211548	-0.000355493422830477
7	2.28895401954651	-1.50324213504791	-25.7853050231934	0.00256657530553639	-0.00230353930965066	-0.00295288790948689	-0.000355493422830477
8	0.340908020734787	0.120129495859146	-26.0450439453125	0.000618529506027699	0.000293855206109583	0.00873538758605719	-0.000680167751852423
9	-0.957789242267609	1.09415245056152	-25.8502388000488	0.00159255252219737	0.00191722682211548	0.000943203864153475	0.000943203864153475
10	1.63960528373718	-0.529219150543213	-25.200891494751	0.00581331877037883	-0.00360223650932312	-0.00652430532500148	0.00126787810586393
11	0.990256667137146	0.120129495859146	-25.1359558105469	0.00483929552137852	0.00516396993771195	0.00386527273803949	-0.00684897974133492
12	0.340908020734787	-0.529219150543213	-25.200891494751	-0.00100484199356288	-0.00230353930965066	-0.00749832857400179	-0.000680167751852423
13	0.340908020734787	0.444803804159164	-25.6554355621338	-0.00814767740666866	0.00354059832170606	-0.0026282137259841	-0.000680167751852423
14	1.63960528373718	-0.204544812440872	-25.395694732666	0.00321592413820326	0.00159255252219737	-3.08191010844894e-05	0.00678734155371785
15	-1.607137799263	1.09415245056152	-25.2658252716064	0.00483929552137852	0.00386527273803949	-0.00652430532500148	0.00191722682211548
16	-0.30844059586525	0.769478142261505	-25.3307609558105	0.00126787810586393	0.00386527273803949	0.000293855206109583	0.00289124972186983
17	-0.957789242267609	0.120129495859146	-24.9411506652832	-0.00165419070981443	0.00191722682211548	-0.00327756232582033	-0.00197886489331722
18	-1.607137799263	1.09415245056152	-25.2658252716064	-0.0146411629393697	-0.00165419070981443	0.000943203864153475	0.0022419011220336
19	-2.90583515167236	0.120129495859146	-25.200891494751	-0.00782300252467394	0.011982130818069	-0.00100484199356288	-0.000680167751852423
20	0.340908020734787	-0.204544812440872	-25.3307609558105	0.00256657530553639	0.000293855206109583	-0.00717365415766835	-0.00555028254166245
21	0.340908020734787	-0.529219150543213	-25.1359558105469	0.00191722682211548	0.00321592413820326	-0.00782300252467394	-0.00100484199356288
22	0.340908020734787	-0.204544812440872	-24.9411506652832	0.00289124972186983	-0.000680167751852423	0.00159255252219737	-0.00165419070981443
23	0.340908020734787	-0.529219150543213	-24.9411506652832	0.00126787810586393	-0.00360223650932312	-0.0130177913233638	-0.00392691092565656
24	-0.957789242267609	0.120129495859146	-25.5904998779297	0.00191722682211548	-0.00749832857400179	0.00321592413820326	-3.08191010844894e-05
25	-0.30844059586525	0.444803804159164	-25.4606304168701	-0.00100484199356288	-0.00555028254166245	-0.00847235135734081	0.00126787810586393
26	1.63960528373718	0.769478142261505	-25.3307609558105	0.000618529506027699	-0.00327756232582033	-0.00197886489331722	0.00256657530553639
27	1.63960528373718	-0.204544812440872	-24.8762168884277	-0.00555028254166245	-0.00197886489331722	0.00256657530553639	0.00191722682211548
28	-0.30844059586525	0.769478142261505	-25.0060863494873	-0.000355493422830477	0.000293855206109583	0.00256657530553639	0.00548864435404539
29	-0.30844059586525	0.120129495859146	-25.0060863494873	0.00483929552137852	-0.00360223650932312	-3.08191010844894e-05	-0.0026282137259841
30	0.990256667137146	0.769478142261505	-25.5904998779297	0.00613799272105098	-0.000355493422830477	-0.00230353930965066	0.00646266713738441
31	0.990256667137146	0.769478142261505	-25.3307609558105	0.00516396993771195	-0.000355493422830477	-0.000355493422830477	0.00289124972186983
32	0.990256667137146	0.769478142261505	-25.2658252716064	0.000618529506027699	0.00613799272105098	0.000293855206109583	0.00321592413820326
33	-0.30844059586525	0.444803804159164	-25.1359558105469	0.0022419011220336	0.00808603875339031	-0.00197886489331722	-0.00360223650932312
34	0.340908020734787	-0.204544812440872	-24.8112812042236	0.00191722682211548	0.00970941036939621	-0.00847235135734081	0.00970941036939621
35	-2.90583515167236	0.769478142261505	-24.8112812042236	-0.0185372550040483	-0.00327756232582033	-0.00295288790948689	-0.00165419070981443
36	-0.957789242267609	0.444803804159164	-25.2658252716064	-0.00457625929266214	0.000943203864153475	0.00159255252219737	0.00418994715437293
37	-0.30844059586525	1.09415245056152	-25.200891494751	0.00159255252219737	0.00581331877037883	0.00483929552137852	0.0022419011220336
38	0.340908020734787	1.09415245056152	-24.9411506652832	-0.00555028254166245	0.00386527273803949	-3.08191010844894e-05	0.000618529506027699
39	0.340908020734787	0.120129495859146	-24.2918033599854	-0.000355493422830477	-0.000680167751852423	-0.000680167751852423	-3.08191010844894e-05
40	0.990256667137146	-0.853893458843231	-24.2268676757813	0.000293855206109583	-0.00684897974133492	-0.00879702530801296	0.000293855206109583
41	-0.30844059586525	-0.853893458843231	-25.1359558105469	-0.00490093370899558	-0.00327756232582033	0.00126787810586393	-0.00652430532500148
42	0.990256667137146	-0.529219150543213	-25.2658252716064	0.00159255252219737	-0.000680167751852423	0.00159255252219737	-0.00360223650932312
43	0.340908020734787	0.120129495859146	-24.8112812042236	-0.00360223650932312	0.00678734155371785	-0.00132951640989631	-0.00749832857400179
44	0.340908020734787	0.120129495859146	-24.8112812042236	-0.000680167751852423	0.00548864435404539	-0.0026282137259841	-0.00100484199356288
45	-0.957789242267609	0.444803804159164	-24.8762168884277	-3.08191010844894e-05	-0.00327756232582033	-0.0104203969240189	0.00354059832170606
46	-0.30844059586525	1.74350106716156	-25.0710220336914	0.00321592413820326	0.00516396993771195	-0.00457625929266214	0.00256657530553639
47	1.63960528373718	0.120129495859146	-25.395694732666	-0.00100484199356288	0.000293855206109583	-0.00522560812532902	0.00256657530553639
48	-0.957789242267609	1.09415245056152	-25.2658252716064	0.000293855206109583	-0.00165419070981443	-0.00457625929266214	-0.00717365415766835
49	1.63960528373718	0.120129495859146	-24.8112812042236	0.000618529506027699	0.0022419011220336	-0.00392691092565656	0.00548864435404539
50	0.340908020734787	0.120129495859146	-24.9411506652832	-0.00392691092565656	0.000293855206109583	-0.00197886489331722	0.000618529506027699
51	-0.957789242267609	1.4188266992569	-24.8762168884277	-0.00197886489331722	0.000293855206109583	-0.00522560812532902	-3.08191010844894e-05
52	-3.55518364906311	1.4188266992569	-24.8762168884277	-0.0117190945893526	0.00613799272105098	0.0022419011220336	0.00873538758605719
53	-2.90583515167236	1.09415245056152	-25.2658252716064	-0.00392691092565656	0.000293855206109583	-0.00100484199356288	-0.00749832857400179
54	0.340908020734787	-0.204544812440872	-24.8762168884277	0.0022419011220336	0.00938473641872406	-0.00522560812532902	-0.00619963090866804
55	0.990256667137146	0.769478142261505	-24.8762168884277	-0.000680167751852423	-0.00132951640989631	0.00321592413820326	0.00191722682211548
56	0.340908020734787	0.444803804159164	-24.8112812042236	0.00256657530553639	-0.00652430532500148	-0.0162645354866982	-0.000355493422830477
57	-0.957789242267609	0.444803804159164	-24.8762168884277	-0.00425158534198999	0.000293855206109583	-0.00522560812532902	0.00289124972186983
58	1.63960528373718	-1.82791638374329	-24.8762168884277	0.0022419011220336	-0.00555028254166245	-0.00392691092565656	-0.00652430532500148
59	0.990256667137146	-1.82791638374329	-25.0060863494873	0.00906006153672934	-0.00165419070981443	0.00516396993771195	0.00126787810586393
60	1.63960528373718	0.769478142261505	-25.3307609558105	0.00418994715437293	-0.0026282137259841	-0.00619963090866804	-0.00132951640989631
61	-0.30844059586525	1.4188266992569	-25.0710220336914	-3.08191010844894e-05	0.00386527273803949	0.00321592413820326	0.00483929552137852
62	-0.30844059586525	1.09415245056152	-25.1359558105469	0.00256657530553639	0.000293855206109583	0.00256657530553639	-0.00652430532500148
63	1.63960528373718	0.120129495859146	-24.7463474273682	-0.00522560812532902	0.00191722682211548	-0.00295288790948689	-0.00587495695799589
64	1.63960528373718	0.444803804159164	-25.395694732666	0.00743668992072344	0.00743668992072344	-0.00132951640989631	-0.00392691092565656
65	0.340908020734787	0.444803804159164	-25.6554355621338	0.00613799272105098	0.000293855206109583	0.00321592413820326	-0.00360223650932312
66	0.340908020734787	1.09415245056152	-25.5904998779297	0.00808603875339031	-0.000680167751852423	-0.00749832857400179	0.00321592413820326
67	2.28895401954651	0.120129495859146	-25.200891494751	0.00126787810586393	-0.00652430532500148	0.00451462110504508	0.00321592413820326
68	-2.25648641586304	1.09415245056152	-25.2658252716064	-0.00652430532500148	0.00354059832170606	-0.00100484199356288	-0.00100484199356288
69	-0.957789242267609	0.444803804159164	-25.0060863494873	-0.000680167751852423	0.000943203864153475	-0.000355493422830477	0.00808603875339031
70	-3.55518364906311	1.4188266992569	-25.6554355621338	0.00386527273803949	0.00321592413820326	-0.000680167751852423	0.000618529506027699
71	-1.607137799263	0.769478142261505	-25.4606304168701	-0.00360223650932312	0.0022419011220336	-0.00392691092565656	0.00386527273803949
72	-0.30844059586525	1.09415245056152	-25.395694732666	-0.00587495695799589	-0.00100484199356288	0.00451462110504508	-0.000355493422830477
73	-0.957789242267609	1.09415245056152	-25.3307609558105	-0.00879702530801296	-0.00230353930965066	-0.0126931173726916	-0.00879702530801296
74	-0.30844059586525	0.120129495859146	-25.1359558105469	-0.00425158534198999	0.000618529506027699	-0.00230353930965066	-0.00587495695799589
75	0.340908020734787	-0.204544812440872	-25.5255661010742	-0.0104203969240189	-0.00490093370899558	-0.00814767740666866	0.00256657530553639
76	1.63960528373718	-1.17856776714325	-25.395694732666	-0.00555028254166245	-0.00977104809135199	-0.00749832857400179	0.00191722682211548
77	0.340908020734787	0.444803804159164	-25.5255661010742	-0.00165419070981443	0.00256657530553639	0.0022419011220336	-0.00522560812532902
78	0.340908020734787	0.769478142261505	-25.3307609558105	-0.00522560812532902	0.00256657530553639	-3.08191010844894e-05	-0.0026282137259841
79	0.340908020734787	0.120129495859146	-24.8112812042236	-0.00197886489331722	0.00581331877037883	0.00386527273803949	-0.00100484199356288
80	2.28895401954651	0.444803804159164	-24.0969982147217	0.000293855206109583	0.0022419011220336	-0.00360223650932312	0.00289124972186983
81	0.990256667137146	0.120129495859146	-23.7723236083984	0.00191722682211548	0.00289124972186983	0.000943203864153475	0.00256657530553639
82	0.340908020734787	0.444803804159164	-22.7983016967773	-0.00392691092565656	-0.0026282137259841	-0.000680167751852423	-0.00522560812532902
83	-0.30844059586525	1.09415245056152	-22.6034965515137	-0.000680167751852423	0.00776136433705688	-0.00100484199356288	0.00289124972186983
84	0.340908020734787	1.4188266992569	-23.3177795410156	0.000618529506027699	0.00906006153672934	-0.00165419070981443	0.00483929552137852
85	-0.957789242267609	-0.529219150543213	-23.3177795410156	-0.00295288790948689	0.00256657530553639	-0.00457625929266214	0.00711201597005129
86	-2.90583515167236	1.4188266992569	-23.7723236083984	-0.00912170019000769	0.0022419011220336	-0.00360223650932312	0.00256657530553639
87	-0.957789242267609	-0.204544812440872	-24.6814117431641	-0.00522560812532902	0.00776136433705688	-0.00490093370899558	0.00483929552137852
88	-2.25648641586304	1.09415245056152	-25.2658252716064	0.00191722682211548	-0.00165419070981443	0.000293855206109583	0.000618529506027699
89	1.63960528373718	-0.204544812440872	-25.200891494751	0.00678734155371785	-0.0026282137259841	-0.00197886489331722	0.00191722682211548
90	0.990256667137146	0.120129495859146	-25.7853050231934	0.000943203864153475	-0.00100484199356288	0.000293855206109583	0.00354059832170606
91	-0.957789242267609	0.444803804159164	-25.8502388000488	0.00289124972186983	-0.00197886489331722	-0.00165419070981443	0.000943203864153475
92	-0.30844059586525	-0.204544812440872	-26.1749134063721	-0.00749832857400179	0.000618529506027699	-0.00684897974133492	0.00418994715437293
93	0.990256667137146	-1.50324213504791	-26.8891983032227	0.00354059832170606	0.00289124972186983	-0.00165419070981443	-0.00717365415766835
94	0.990256667137146	-0.204544812440872	-26.4995880126953	0.00483929552137852	0.000618529506027699	-0.000355493422830477	-0.00197886489331722
95	-0.30844059586525	0.769478142261505	-26.4995880126953	0.000618529506027699	0.000293855206109583	-0.00295288790948689	0.00256657530553639
96	0.990256667137146	0.120129495859146	-26.2398490905762	0.00321592413820326	-0.00490093370899558	-0.0130177913233638	0.00483929552137852
97	0.990256667137146	0.444803804159164	-26.2398490905762	-0.00100484199356288	0.000943203864153475	0.00483929552137852	-0.0026282137259841
98	1.63960528373718	0.120129495859146	-27.0190677642822	-0.00165419070981443	0.00191722682211548	-0.00814767740666866	0.00386527273803949
99	-0.957789242267609	1.4188266992569	-27.0840015411377	0.00548864435404539	0.00678734155371785	-0.00295288790948689	-0.00165419070981443
100	0.340908020734787	0.120129495859146	-26.6294574737549	0.00743668992072344	-0.00230353930965066	-0.00619963090866804	0.00256657530553639
101	0.990256667137146	0.120129495859146	-25.8502388000488	-0.00619963090866804	-0.00100484199356288	-3.08191010844894e-05	0.0022419011220336
102	0.990256667137146	0.444803804159164	-25.7203693389893	0.00613799272105098	-3.08191010844894e-05	-0.00555028254166245	0.000618529506027699
103	-0.30844059586525	-0.204544812440872	-25.8502388000488	-0.00587495695799589	0.00354059832170606	-0.00295288790948689	-0.00295288790948689
104	-3.55518364906311	0.769478142261505	-26.0450439453125	-3.08191010844894e-05	0.00451462110504508	0.00159255252219737	0.00418994715437293
105	-2.25648641586304	0.769478142261505	-25.9151744842529	-0.00490093370899558	-0.00100484199356288	-0.00132951640989631	0.00646266713738441
106	-2.25648641586304	1.4188266992569	-25.4606304168701	-0.00814767740666866	0.0022419011220336	-0.00619963090866804	0.00354059832170606
107	0.990256667137146	0.444803804159164	-25.0710220336914	-0.000680167751852423	0.00289124972186983	-0.00717365415766835	-3.08191010844894e-05
108	-0.957789242267609	1.4188266992569	-24.1619338989258	0.00321592413820326	0.00678734155371785	0.0022419011220336	-0.00230353930965066
109	2.28895401954651	-0.529219150543213	-24.4866065979004	0.00451462110504508	-0.00392691092565656	-0.00295288790948689	0.00386527273803949
110	0.990256667137146	-1.17856776714325	-24.7463474273682	0.00126787810586393	-0.00425158534198999	-0.00879702530801296	0.00841071270406246
111	0.340908020734787	0.120129495859146	-24.7463474273682	0.0022419011220336	-0.00749832857400179	-0.00425158534198999	-0.00230353930965066
112	-0.30844059586525	0.769478142261505	-24.6814117431641	-0.00100484199356288	-0.00327756232582033	-0.00100484199356288	0.00776136433705688
113	1.63960528373718	-0.204544812440872	-24.4866065979004	0.00516396993771195	0.00418994715437293	0.000618529506027699	-0.000355493422830477
114	0.990256667137146	0.120129495859146	-24.7463474273682	0.00906006153672934	-0.00619963090866804	0.00126787810586393	-0.00555028254166245
115	-0.957789242267609	0.769478142261505	-25.7853050231934	0.011982130818069	0.00126787810586393	-0.00587495695799589	0.00256657530553639
116	0.990256667137146	-0.204544812440872	-25.9151744842529	-0.00100484199356288	-0.00295288790948689	-0.00879702530801296	-0.00619963090866804
117	1.63960528373718	0.120129495859146	-25.9151744842529	-0.0026282137259841	0.00321592413820326	0.00321592413820326	-0.00100484199356288
118	-0.30844059586525	1.09415245056152	-25.8502388000488	-0.00490093370899558	0.00548864435404539	-0.00522560812532902	-0.00165419070981443
119	-0.957789242267609	1.4188266992569	-25.7203693389893	-0.00100484199356288	-0.000680167751852423	-0.00100484199356288	-0.00879702530801296
120	0.340908020734787	0.444803804159164	-25.7203693389893	0.000293855206109583	0.00646266713738441	0.000618529506027699	0.00548864435404539
121	-1.607137799263	0.120129495859146	-26.1749134063721	-0.0104203969240189	-0.00360223650932312	-0.00587495695799589	0.00743668992072344
122	0.340908020734787	0.120129495859146	-26.0450439453125	-0.00522560812532902	0.00613799272105098	0.00289124972186983	0.000618529506027699
123	-0.30844059586525	0.120129495859146	-26.0450439453125	0.00126787810586393	0.0113327819854021	0.00483929552137852	-0.00132951640989631
124	-0.30844059586525	0.120129495859146	-25.8502388000488	0.00126787810586393	0.00483929552137852	-0.00717365415766835	-0.000680167751852423
125	-0.30844059586525	0.769478142261505	-25.8502388000488	0.0022419011220336	-0.0026282137259841	0.00321592413820326	0.00613799272105098
126	-1.607137799263	0.120129495859146	-26.2398490905762	0.000618529506027699	-0.00749832857400179	-3.08191010844894e-05	0.000293855206109583
127	-0.957789242267609	-0.204544812440872	-26.1749134063721	0.00159255252219737	-0.00782300252467394	-0.00360223650932312	-0.00230353930965066
128	0.340908020734787	-0.204544812440872	-25.5904998779297	0.00126787810586393	0.00483929552137852	0.000618529506027699	-0.000680167751852423
129	1.63960528373718	-0.529219150543213	-25.9151744842529	-0.00327756232582033	0.00126787810586393	-0.00230353930965066	-0.0104203969240189
130	-0.957789242267609	1.09415245056152	-25.7853050231934	-0.000680167751852423	-0.00197886489331722	0.000293855206109583	0.00906006153672934
131	0.340908020734787	1.09415245056152	-25.8502388000488	-0.00555028254166245	0.000293855206109583	-0.00717365415766835	-0.00132951640989631
132	-0.957789242267609	1.09415245056152	-25.7203693389893	0.00354059832170606	-0.000680167751852423	-0.00522560812532902	0.00256657530553639
133	0.340908020734787	0.444803804159164	-25.7203693389893	-0.00392691092565656	0.00613799272105098	-0.00490093370899558	0.00321592413820326
134	0.340908020734787	0.120129495859146	-25.1359558105469	0.00289124972186983	0.00289124972186983	-0.00782300252467394	0.000293855206109583
135	1.63960528373718	0.120129495859146	-24.8762168884277	-0.00197886489331722	0.00581331877037883	0.00483929552137852	-0.00327756232582033
136	-0.30844059586525	1.4188266992569	-24.3567371368408	0.000618529506027699	-0.00392691092565656	-0.00425158534198999	-0.00327756232582033
137	-0.30844059586525	-0.204544812440872	-24.5515422821045	-0.000355493422830477	0.00841071270406246	-3.08191010844894e-05	-0.00295288790948689
138	-3.55518364906311	1.74350106716156	-24.6814117431641	-0.0169138833880424	0.00256657530553639	-0.00165419070981443	-0.000680167751852423
139	-2.25648641586304	0.444803804159164	-24.3567371368408	0.00289124972186983	-0.0026282137259841	-0.00457625929266214	-0.00100484199356288
140	-0.957789242267609	0.120129495859146	-24.3567371368408	0.000943203864153475	0.00808603875339031	-0.00717365415766835	0.00289124972186983
141	-0.30844059586525	0.769478142261505	-24.4216728210449	0.00386527273803949	-0.00814767740666866	-0.00425158534198999	-0.00587495695799589
142	-0.30844059586525	0.769478142261505	-24.9411506652832	0.00321592413820326	0.00256657530553639	-0.000355493422830477	0.00548864435404539
143	0.990256667137146	-0.529219150543213	-25.2658252716064	-0.00132951640989631	0.00646266713738441	-0.00165419070981443	-0.0026282137259841
144	1.63960528373718	-1.17856776714325	-25.200891494751	-0.000680167751852423	-0.00327756232582033	0.0022419011220336	-0.000355493422830477
145	-0.30844059586525	-0.204544812440872	-25.0710220336914	0.000943203864153475	-0.00197886489331722	-0.000355493422830477	-0.00392691092565656
146	-0.30844059586525	-0.853893458843231	-24.8762168884277	-3.08191010844894e-05	-0.0100957229733467	-0.00652430532500148	0.000943203864153475
147	-0.957789242267609	0.769478142261505	-25.0710220336914	-0.00132951640989631	0.00354059832170606	0.00256657530553639	0.00289124972186983
148	1.63960528373718	0.444803804159164	-25.1359558105469	-0.00132951640989631	0.00256657530553639	-0.00327756232582033	-0.00490093370899558
149	0.990256667137146	0.769478142261505	-26.1749134063721	0.000618529506027699	0.00873538758605719	0.000618529506027699	-0.00100484199356288
150	-0.30844059586525	1.09415245056152	-26.1749134063721	-0.0026282137259841	0.00743668992072344	-0.00977104809135199	0.00159255252219737
151	-0.957789242267609	1.09415245056152	-26.4995880126953	-0.000355493422830477	0.0022419011220336	-0.0117190945893526	0.0022419011220336
152	-1.607137799263	1.09415245056152	-26.3047828674316	-3.08191010844894e-05	0.00581331877037883	0.00483929552137852	0.00581331877037883
153	0.990256667137146	1.4188266992569	-26.0450439453125	-0.0107450718060136	0.00354059832170606	0.00516396993771195	0.000293855206109583
154	0.990256667137146	0.444803804159164	-26.1099796295166	-0.00230353930965066	0.0113327819854021	-0.00425158534198999	0.00191722682211548
155	-0.30844059586525	0.120129495859146	-25.980110168457	0.00321592413820326	0.00548864435404539	-0.00197886489331722	0.00808603875339031
156	-2.90583515167236	1.09415245056152	-25.980110168457	-0.0100957229733467	0.00126787810586393	-0.00295288790948689	0.00711201597005129
157	-0.957789242267609	-0.204544812440872	-25.4606304168701	-0.00327756232582033	0.0113327819854021	-0.00392691092565656	0.00808603875339031
158	-0.30844059586525	1.09415245056152	-25.6554355621338	-0.00197886489331722	0.0103587592020631	-0.00327756232582033	-0.00717365415766835
159	2.28895401954651	0.120129495859146	-25.6554355621338	0.00386527273803949	0.0103587592020631	-0.00944637414067984	-0.00652430532500148
160	0.340908020734787	0.444803804159164	-25.5904998779297	0.00548864435404539	0.00321592413820326	-0.00197886489331722	0.00613799272105098
161	-0.957789242267609	0.444803804159164	-25.5904998779297	-0.00392691092565656	-0.00490093370899558	-0.00230353930965066	-0.00230353930965066
162	-0.30844059586525	-0.529219150543213	-25.395694732666	-0.00230353930965066	-0.0100957229733467	-0.00197886489331722	-0.00360223650932312
163	-1.607137799263	0.769478142261505	-25.395694732666	-0.00522560812532902	-0.0026282137259841	-0.00230353930965066	0.000293855206109583
164	1.63960528373718	-0.204544812440872	-25.1359558105469	0.00581331877037883	0.00418994715437293	-0.00977104809135199	0.00191722682211548
165	0.990256667137146	0.444803804159164	-25.2658252716064	0.00354059832170606	0.0022419011220336	-3.08191010844894e-05	0.00418994715437293
166	2.28895401954651	-0.204544812440872	-25.200891494751	0.00418994715437293	0.00191722682211548	-0.00847235135734081	0.00873538758605719
167	-0.957789242267609	1.09415245056152	-25.3307609558105	-0.00230353930965066	0.00289124972186983	0.00321592413820326	-0.00230353930965066
168	1.63960528373718	-0.853893458843231	-25.200891494751	-0.00327756232582033	0.00289124972186983	0.00256657530553639	-0.00100484199356288
169	0.340908020734787	1.4188266992569	-25.0710220336914	0.00938473641872406	-0.00132951640989631	-0.00295288790948689	-0.0026282137259841
170	-0.957789242267609	1.4188266992569	-25.0060863494873	0.00711201597005129	0.00354059832170606	0.00354059832170606	-0.00165419070981443
171	-0.957789242267609	0.769478142261505	-25.200891494751	-0.000680167751852423	-0.00197886489331722	-0.00522560812532902	0.00321592413820326
172	-2.25648641586304	1.09415245056152	-25.2658252716064	-0.00879702530801296	-0.00100484199356288	-0.00749832857400179	-0.00230353930965066
173	-2.25648641586304	0.769478142261505	-25.0710220336914	-0.0100957229733467	0.00711201597005129	0.000618529506027699	0.00256657530553639
174	-0.957789242267609	0.444803804159164	-25.0060863494873	-0.0185372550040483	-3.08191010844894e-05	-0.00782300252467394	0.00418994715437293
175	0.990256667137146	-0.204544812440872	-24.6164779663086	0.000293855206109583	0.00289124972186983	0.00191722682211548	-0.00132951640989631
176	-0.957789242267609	1.09415245056152	-25.1359558105469	-0.00295288790948689	-0.00295288790948689	0.00386527273803949	-0.00684897974133492
177	-0.30844059586525	0.769478142261505	-25.395694732666	-0.00392691092565656	0.000618529506027699	-0.0120437685400248	-0.00295288790948689
178	0.340908020734787	-0.853893458843231	-25.0060863494873	0.00191722682211548	0.000293855206109583	0.000293855206109583	-0.000355493422830477
179	0.340908020734787	-1.50324213504791	-25.0060863494873	0.000293855206109583	-3.08191010844894e-05	0.00256657530553639	-0.00327756232582033
180	0.340908020734787	0.120129495859146	-24.8762168884277	0.00386527273803949	-0.00392691092565656	-0.0026282137259841	0.00321592413820326
181	-0.30844059586525	0.769478142261505	-25.0710220336914	0.000293855206109583	0.00256657530553639	-0.00782300252467394	0.000618529506027699
182	-0.30844059586525	1.09415245056152	-25.395694732666	0.00418994715437293	-0.00230353930965066	-0.00425158534198999	0.000618529506027699
183	-1.607137799263	2.06817531585693	-25.5904998779297	-0.000680167751852423	0.00386527273803949	0.00289124972186983	-0.00749832857400179
184	-0.30844059586525	1.09415245056152	-25.6554355621338	0.00354059832170606	0.00678734155371785	-0.00782300252467394	0.000618529506027699
185	1.63960528373718	0.769478142261505	-25.200891494751	0.011982130818069	-0.000680167751852423	-0.00587495695799589	-0.00197886489331722
186	2.28895401954651	-0.204544812440872	-25.0060863494873	-0.00490093370899558	0.00418994715437293	-0.00392691092565656	0.00159255252219737
187	-1.607137799263	1.4188266992569	-25.0710220336914	0.00516396993771195	0.000943203864153475	-0.00132951640989631	0.000293855206109583
188	0.990256667137146	0.120129495859146	-25.4606304168701	0.00289124972186983	0.00159255252219737	-0.0026282137259841	-0.00230353930965066
189	-2.90583515167236	1.4188266992569	-25.5255661010742	-0.00587495695799589	0.00613799272105098	0.000293855206109583	-0.000355493422830477
190	-2.90583515167236	1.09415245056152	-25.200891494751	-0.00327756232582033	-0.00327756232582033	0.00743668992072344	0.00613799272105098
191	-3.55518364906311	1.09415245056152	-24.8112812042236	-0.00230353930965066	-0.00425158534198999	-0.00457625929266214	0.00386527273803949
192	-0.957789242267609	1.4188266992569	-24.8762168884277	-0.0104203969240189	-0.00782300252467394	-0.00230353930965066	-0.0026282137259841
193	-0.957789242267609	1.4188266992569	-25.0710220336914	-0.000680167751852423	0.00970941036939621	-0.00360223650932312	-0.00327756232582033
194	-0.30844059586525	1.4188266992569	-25.3307609558105	0.00776136433705688	-0.00522560812532902	-0.00587495695799589	-0.00425158534198999
195	2.28895401954651	-1.82791638374329	-25.0060863494873	0.00451462110504508	-0.00912170019000769	-0.00522560812532902	0.00678734155371785
196	0.340908020734787	-0.204544812440872	-24.9411506652832	-0.00100484199356288	-0.0107450718060136	-0.00360223650932312	0.000943203864153475
197	0.340908020734787	0.444803804159164	-25.0060863494873	0.000943203864153475	-0.00360223650932312	0.000293855206109583	0.00386527273803949
198	1.63960528373718	0.444803804159164	-24.6814117431641	-0.00327756232582033	0.00321592413820326	0.00743668992072344	-0.00619963090866804
199	0.990256667137146	0.769478142261505	-24.8112812042236	-0.00100484199356288	0.0022419011220336	-0.00879702530801296	-0.00457625929266214
200	-0.30844059586525	1.4188266992569	-25.3307609558105	0.0022419011220336	0.00678734155371785	-0.000680167751852423	0.000618529506027699
201	0.340908020734787	1.09415245056152	-25.2658252716064	0.00516396993771195	-0.00814767740666866	-0.00977104809135199	-0.00619963090866804
202	0.990256667137146	0.120129495859146	-25.0060863494873	0.00159255252219737	-0.00132951640989631	0.00516396993771195	0.000293855206109583
203	-0.957789242267609	1.4188266992569	-24.2268676757813	-0.00652430532500148	0.00256657530553639	-0.000355493422830477	-0.00165419070981443
204	-0.957789242267609	0.444803804159164	-24.4866065979004	-0.00327756232582033	0.0022419011220336	-0.00879702530801296	0.000618529506027699
205	-1.607137799263	1.09415245056152	-24.7463474273682	-3.08191010844894e-05	0.000943203864153475	-0.00457625929266214	0.0022419011220336
206	0.340908020734787	-0.529219150543213	-25.1359558105469	-0.0107450718060136	-0.00165419070981443	-0.00392691092565656	0.00483929552137852
207	-2.90583515167236	0.120129495859146	-24.9411506652832	-0.00944637414067984	0.00256657530553639	-0.00555028254166245	0.00386527273803949
208	0.340908020734787	0.444803804159164	-24.5515422821045	-0.000680167751852423	0.00386527273803949	-0.00522560812532902	-0.00555028254166245
209	-0.957789242267609	1.4188266992569	-24.8762168884277	0.00970941036939621	0.0103587592020631	0.00126787810586393	0.00451462110504508
210	0.340908020734787	1.09415245056152	-25.395694732666	-0.00555028254166245	0.00126787810586393	0.00256657530553639	0.00321592413820326
211	-0.30844059586525	0.769478142261505	-25.200891494751	-0.00425158534198999	-0.00587495695799589	0.00548864435404539	-0.000355493422830477
212	-0.957789242267609	0.120129495859146	-25.4606304168701	0.00126787810586393	-0.0123684434220195	0.00159255252219737	-0.00392691092565656
213	0.340908020734787	0.444803804159164	-25.2658252716064	-0.00165419070981443	0.000293855206109583	0.00613799272105098	0.00191722682211548
214	0.990256667137146	0.769478142261505	-24.9411506652832	0.00483929552137852	-0.00295288790948689	-0.0026282137259841	0.000618529506027699
215	0.990256667137146	-0.529219150543213	-24.5515422821045	0.00191722682211548	-0.00425158534198999	-0.00977104809135199	0.000618529506027699
216	-0.30844059586525	0.769478142261505	-25.1359558105469	0.00289124972186983	0.000618529506027699	-3.08191010844894e-05	0.00613799272105098
217	-0.30844059586525	0.769478142261505	-25.4606304168701	-0.00197886489331722	0.00613799272105098	-0.00230353930965066	0.00159255252219737
218	0.990256667137146	-0.529219150543213	-25.200891494751	0.00906006153672934	0.00970941036939621	0.000618529506027699	0.000618529506027699
219	0.990256667137146	1.4188266992569	-25.3307609558105	-0.00522560812532902	0.00516396993771195	0.00126787810586393	-0.0026282137259841
220	0.340908020734787	-0.529219150543213	-24.6814117431641	0.00678734155371785	0.00711201597005129	0.000293855206109583	0.00159255252219737
221	0.340908020734787	-0.204544812440872	-24.8762168884277	0.00613799272105098	-0.000680167751852423	0.000293855206109583	-0.00457625929266214
222	-1.607137799263	-0.204544812440872	-25.1359558105469	-0.00847235135734081	0.00191722682211548	0.00126787810586393	0.00256657530553639
223	-2.90583515167236	0.769478142261505	-25.395694732666	-0.00652430532500148	0.00906006153672934	0.000943203864153475	-0.0026282137259841
224	-0.30844059586525	-0.204544812440872	-24.8762168884277	-0.00425158534198999	0.0022419011220336	-0.00912170019000769	-0.00197886489331722
225	0.990256667137146	0.444803804159164	-24.7463474273682	-0.00457625929266214	0.000293855206109583	-0.00392691092565656	0.00354059832170606
226	0.340908020734787	0.769478142261505	-24.8762168884277	-0.00165419070981443	0.00289124972186983	0.00191722682211548	-0.000680167751852423
227	-0.957789242267609	0.120129495859146	-25.200891494751	0.00159255252219737	-0.00100484199356288	0.0103587592020631	0.000293855206109583
228	2.28895401954651	-1.17856776714325	-25.0710220336914	0.00581331877037883	-0.00165419070981443	0.00159255252219737	-0.00555028254166245
229	-0.30844059586525	0.444803804159164	-25.200891494751	0.000293855206109583	-0.0026282137259841	0.00191722682211548	-0.0026282137259841
230	-0.30844059586525	1.09415245056152	-25.4606304168701	0.00646266713738441	-0.00619963090866804	-0.0126931173726916	0.00354059832170606
231	-0.957789242267609	0.444803804159164	-25.2658252716064	0.00776136433705688	0.00256657530553639	-0.00327756232582033	0.00354059832170606
232	1.63960528373718	-0.529219150543213	-25.1359558105469	-0.00132951640989631	0.00418994715437293	-0.0136671401560307	-0.0026282137259841
233	0.990256667137146	-0.204544812440872	-25.4606304168701	-0.00230353930965066	0.00581331877037883	0.000293855206109583	-0.00100484199356288
234	-0.957789242267609	0.769478142261505	-25.6554355621338	0.00678734155371785	0.00646266713738441	-3.08191010844894e-05	-0.00555028254166245
235	0.340908020734787	0.769478142261505	-25.4606304168701	-0.00555028254166245	-0.0026282137259841	-0.00165419070981443	0.00159255252219737
236	0.990256667137146	0.120129495859146	-25.8502388000488	0.00126787810586393	0.00256657530553639	0.000943203864153475	0.00191722682211548
237	-0.957789242267609	0.444803804159164	-25.5255661010742	-0.00749832857400179	0.00256657530553639	-0.00230353930965066	0.000618529506027699
238	-0.30844059586525	0.120129495859146	-25.1359558105469	-0.00619963090866804	0.01100810803473	-0.00100484199356288	-0.00132951640989631
239	-2.25648641586304	0.769478142261505	-25.4606304168701	-0.00684897974133492	0.00451462110504508	-0.00912170019000769	-0.00749832857400179
240	-2.90583515167236	0.769478142261505	-25.395694732666	-0.00879702530801296	0.00516396993771195	0.0116574559360743	0.00711201597005129
241	-0.30844059586525	0.120129495859146	-25.0710220336914	0.00191722682211548	-0.00327756232582033	-0.00587495695799589	-0.00197886489331722
242	0.990256667137146	0.444803804159164	-25.0710220336914	-0.00230353930965066	-0.00197886489331722	-0.00587495695799589	-0.00652430532500148
243	-0.957789242267609	0.769478142261505	-24.8762168884277	-0.00879702530801296	0.00159255252219737	0.0100340843200684	-0.00490093370899558
244	-0.957789242267609	0.444803804159164	-25.2658252716064	-0.00100484199356288	0.000943203864153475	-0.00230353930965066	0.00289124972186983
245	0.340908020734787	-0.204544812440872	-26.0450439453125	0.00191722682211548	-0.00490093370899558	-0.00197886489331722	0.000943203864153475
246	-0.30844059586525	0.769478142261505	-25.980110168457	0.0022419011220336	-0.00587495695799589	-0.00425158534198999	0.00256657530553639
247	-0.30844059586525	1.74350106716156	-25.4606304168701	-0.00165419070981443	-0.0120437685400248	-0.00132951640989631	-0.00717365415766835
248	0.990256667137146	0.120129495859146	-25.200891494751	0.000943203864153475	0.00516396993771195	-0.00749832857400179	0.00451462110504508
249	0.990256667137146	-0.204544812440872	-25.0060863494873	0.00678734155371785	0.0123068047687411	0.00646266713738441	-0.00457625929266214
250	1.63960528373718	0.769478142261505	-26.3047828674316	0.000618529506027699	-0.00425158534198999	-0.00684897974133492	0.00321592413820326
251	-1.607137799263	1.4188266992569	-25.7853050231934	0.00613799272105098	0.00289124972186983	0.00256657530553639	0.00386527273803949
252	-0.30844059586525	0.769478142261505	-25.5904998779297	-0.00749832857400179	0.0022419011220336	0.00126787810586393	0.00354059832170606
253	-0.957789242267609	0.444803804159164	-25.395694732666	-0.00100484199356288	0.00678734155371785	-0.00132951640989631	-0.000355493422830477
254	0.990256667137146	-0.204544812440872	-25.4606304168701	0.00711201597005129	0.00776136433705688	-0.00879702530801296	0.000618529506027699
255	-2.25648641586304	0.120129495859146	-25.395694732666	-0.00100484199356288	-0.000680167751852423	-0.00197886489331722	0.00321592413820326
256	-1.607137799263	0.444803804159164	-25.9151744842529	-0.00847235135734081	0.00613799272105098	-0.00360223650932312	0.00613799272105098
257	-0.957789242267609	-0.204544812440872	-25.7203693389893	-0.00327756232582033	-0.00132951640989631	-0.00944637414067984	0.0022419011220336
258	-0.957789242267609	1.4188266992569	-25.980110168457	-0.00490093370899558	0.00808603875339031	0.00386527273803949	0.00191722682211548
259	-0.30844059586525	0.769478142261505	-25.8502388000488	0.00289124972186983	0.00970941036939621	0.00256657530553639	0.0022419011220336
260	0.990256667137146	-0.529219150543213	-24.8762168884277	0.00776136433705688	0.000618529506027699	0.00321592413820326	0.00191722682211548
261	0.990256667137146	-1.50324213504791	-25.200891494751	0.00289124972186983	-0.00587495695799589	-0.000680167751852423	0.000943203864153475
262	0.990256667137146	-1.82791638374329	-25.3307609558105	-0.00457625929266214	-0.00749832857400179	-0.00587495695799589	0.00354059832170606
263	0.990256667137146	-1.17856776714325	-25.2658252716064	-0.000355493422830477	0.00256657530553639	-3.08191010844894e-05	-0.000355493422830477
264	-0.957789242267609	1.09415245056152	-25.1359558105469	0.0022419011220336	0.00256657530553639	-0.0026282137259841	0.00516396993771195
265	-2.25648641586304	1.4188266992569	-25.2658252716064	0.000293855206109583	-0.00132951640989631	0.00256657530553639	-0.00782300252467394
266	-0.957789242267609	1.09415245056152	-25.2658252716064	-0.00230353930965066	0.00321592413820326	-0.00684897974133492	0.00483929552137852
267	-0.30844059586525	2.06817531585693	-25.7853050231934	-0.000680167751852423	-0.00457625929266214	-0.00847235135734081	-0.00165419070981443
268	0.340908020734787	0.120129495859146	-26.0450439453125	-0.000355493422830477	0.00321592413820326	-0.00490093370899558	0.00613799272105098
269	0.340908020734787	1.09415245056152	-25.3307609558105	0.00711201597005129	0.00321592413820326	0.00743668992072344	-0.000680167751852423
270	-0.30844059586525	1.09415245056152	-25.4606304168701	0.0022419011220336	-0.00717365415766835	-0.00977104809135199	0.00386527273803949
271	-0.957789242267609	1.4188266992569	-25.1359558105469	0.00354059832170606	0.0022419011220336	-0.00749832857400179	0.0022419011220336
272	-1.607137799263	0.769478142261505	-25.395694732666	-0.0139918150380254	0.00678734155371785	-3.08191010844894e-05	0.00126787810586393
273	-2.90583515167236	1.09415245056152	-25.5255661010742	-0.0182125810533762	0.00516396993771195	0.00646266713738441	0.000943203864153475
274	-0.957789242267609	-0.204544812440872	-25.2658252716064	0.000293855206109583	-0.00165419070981443	-0.00230353930965066	-0.00295288790948689
275	-0.30844059586525	0.120129495859146	-25.1359558105469	0.00256657530553639	0.000293855206109583	-0.00490093370899558	0.00354059832170606
276	-0.30844059586525	0.120129495859146	-25.8502388000488	0.0022419011220336	0.00256657530553639	-0.00165419070981443	0.00289124972186983
277	1.63960528373718	0.120129495859146	-24.8112812042236	-0.00295288790948689	-0.00230353930965066	-0.00717365415766835	-3.08191010844894e-05
278	-0.30844059586525	0.444803804159164	-24.4866065979004	0.00581331877037883	-0.00230353930965066	-0.00847235135734081	-0.0104203969240189
279	0.340908020734787	-0.853893458843231	-22.9281711578369	-0.00652430532500148	-0.0113944197073579	-0.00295288790948689	-0.000680167751852423
280	0.990256667137146	0.120129495859146	-22.2788219451904	0.00256657530553639	-0.00360223650932312	-0.00587495695799589	0.00483929552137852
281	1.63960528373718	-0.204544812440872	-22.0190830230713	-0.00360223650932312	0.00159255252219737	-0.0100957229733467	-3.08191010844894e-05
282	0.990256667137146	-0.204544812440872	-22.0190830230713	-0.0026282137259841	0.0022419011220336	-0.0026282137259841	-3.08191010844894e-05
283	1.63960528373718	0.120129495859146	-23.6424541473389	0.00678734155371785	0.00873538758605719	-0.00522560812532902	-0.000680167751852423
284	0.990256667137146	-0.204544812440872	-24.6814117431641	0.000618529506027699	0.00418994715437293	-0.0110697457566857	-0.00392691092565656
285	-0.30844059586525	0.769478142261505	-25.395694732666	0.000618529506027699	0.00191722682211548	-0.00912170019000769	-0.00587495695799589
286	-0.957789242267609	1.09415245056152	-24.9411506652832	0.000293855206109583	0.00321592413820326	-0.00360223650932312	-3.08191010844894e-05
287	-0.957789242267609	1.74350106716156	-25.0710220336914	-0.00132951640989631	0.000293855206109583	0.000618529506027699	0.00191722682211548
288	1.63960528373718	0.120129495859146	-24.8762168884277	-0.00684897974133492	0.00516396993771195	0.00126787810586393	-0.00360223650932312
289	-1.607137799263	-0.204544812440872	-25.980110168457	-0.00425158534198999	0.00191722682211548	-0.00425158534198999	-0.00392691092565656
290	-2.90583515167236	1.4188266992569	-27.0190677642822	-0.00327756232582033	0.00548864435404539	-0.00327756232582033	-3.08191010844894e-05
291	-2.25648641586304	1.74350106716156	-27.5385456085205	-0.0100957229733467	0.00159255252219737	-0.00684897974133492	0.00678734155371785
292	0.340908020734787	1.09415245056152	-26.2398490905762	-0.000680167751852423	0.00256657530553639	0.000293855206109583	-0.00392691092565656
293	-0.30844059586525	0.769478142261505	-25.9151744842529	0.00256657530553639	0.0123068047687411	0.00386527273803949	-0.00327756232582033
294	0.990256667137146	-1.17856776714325	-24.9411506652832	0.00873538758605719	-0.00100484199356288	0.00126787810586393	0.00126787810586393
295	0.340908020734787	-1.17856776714325	-25.5904998779297	0.00289124972186983	-0.00555028254166245	0.000943203864153475	0.00841071270406246
296	-0.30844059586525	0.120129495859146	-26.1099796295166	0.00126787810586393	-0.00587495695799589	-0.00684897974133492	-0.00295288790948689
297	0.340908020734787	-0.853893458843231	-25.8502388000488	-0.00197886489331722	-0.00327756232582033	0.000293855206109583	-0.00912170019000769
298	-0.30844059586525	1.09415245056152	-26.1099796295166	-0.00100484199356288	0.0126314787194133	0.00808603875339031	-0.00132951640989631
299	1.63960528373718	-0.204544812440872	-25.4606304168701	-0.00457625929266214	0.00126787810586393	-0.0113944197073579	0.00159255252219737
300	0.340908020734787	0.769478142261505	-25.6554355621338	0.00354059832170606	-0.00392691092565656	-0.000680167751852423	0.00289124972186983
301	0.990256667137146	0.769478142261505	-25.9151744842529	0.000943203864153475	-0.000355493422830477	0.000293855206109583	-0.0026282137259841
302	-0.957789242267609	1.09415245056152	-25.7853050231934	-0.00490093370899558	0.00776136433705688	-0.00749832857400179	0.00289124972186983
303	1.63960528373718	0.120129495859146	-25.200891494751	0.0100340843200684	0.00906006153672934	0.000943203864153475	-0.00100484199356288
304	0.990256667137146	0.444803804159164	-24.8112812042236	0.00256657530553639	0.00159255252219737	0.0168522447347641	-0.00132951640989631
305	-0.957789242267609	-0.204544812440872	-24.1619338989258	0.00581331877037883	-0.00132951640989631	-0.00684897974133492	-0.00652430532500148
306	-2.25648641586304	0.444803804159164	-24.0320625305176	0.000943203864153475	-0.00132951640989631	-0.00197886489331722	-0.000355493422830477
307	-3.55518364906311	2.06817531585693	-24.4866065979004	0.000293855206109583	0.000618529506027699	-0.00295288790948689	-0.00490093370899558
308	-1.607137799263	-0.204544812440872	-23.5775184631348	-0.00425158534198999	0.0022419011220336	-0.0117190945893526	-0.00327756232582033
309	-0.30844059586525	0.769478142261505	-24.3567371368408	0.00451462110504508	0.00191722682211548	0.00354059832170606	0.000618529506027699
310	-0.30844059586525	1.4188266992569	-24.2268676757813	-0.00165419070981443	0.00126787810586393	-0.00944637414067984	-0.00230353930965066
311	-0.30844059586525	1.09415245056152	-24.2918033599854	-0.000355493422830477	-0.00100484199356288	-0.00522560812532902	0.00678734155371785
312	0.340908020734787	-0.204544812440872	-24.7463474273682	-0.00132951640989631	-0.00912170019000769	-0.00847235135734081	-0.00619963090866804
313	-0.957789242267609	0.444803804159164	-25.2658252716064	-0.00587495695799589	0.0022419011220336	0.00548864435404539	0.00354059832170606
314	0.990256667137146	-0.529219150543213	-25.0710220336914	0.000943203864153475	0.00678734155371785	0.00191722682211548	0.000293855206109583
315	0.340908020734787	-0.529219150543213	-25.5255661010742	-0.00197886489331722	-0.00327756232582033	-0.0026282137259841	0.000293855206109583
316	0.340908020734787	1.09415245056152	-25.6554355621338	0.0022419011220336	-0.00230353930965066	-0.00100484199356288	0.00256657530553639
317	-0.30844059586525	0.120129495859146	-25.7853050231934	-0.00782300252467394	-3.08191010844894e-05	-0.00847235135734081	0.000618529506027699
318	-0.30844059586525	1.09415245056152	-25.7203693389893	-0.00100484199356288	0.00159255252219737	-0.00522560812532902	-0.0026282137259841
319	0.990256667137146	-0.204544812440872	-25.5255661010742	0.00256657530553639	0.00581331877037883	-0.00555028254166245	0.00126787810586393
320	0.990256667137146	0.769478142261505	-25.395694732666	0.000618529506027699	0.00711201597005129	-0.00165419070981443	-0.00522560812532902
321	-0.30844059586525	0.769478142261505	-25.9151744842529	-0.00425158534198999	0.00159255252219737	-0.00782300252467394	-3.08191010844894e-05
322	-1.607137799263	0.769478142261505	-25.7203693389893	-0.00457625929266214	0.00159255252219737	-0.00197886489331722	0.00256657530553639
323	-2.25648641586304	1.4188266992569	-25.8502388000488	-3.08191010844894e-05	0.00678734155371785	0.01100810803473	-0.00100484199356288
324	-1.607137799263	-0.204544812440872	-25.9151744842529	-0.00165419070981443	0.00386527273803949	0.00483929552137852	0.00613799272105098
325	0.340908020734787	-0.529219150543213	-25.7203693389893	0.000943203864153475	0.00159255252219737	-0.00197886489331722	0.00126787810586393
326	0.990256667137146	-0.529219150543213	-25.1359558105469	-0.00360223650932312	0.000618529506027699	0.00354059832170606	0.00159255252219737
327	-1.607137799263	1.09415245056152	-25.7853050231934	-0.00327756232582033	-0.00392691092565656	-0.000680167751852423	-0.00717365415766835
328	0.990256667137146	-0.853893458843231	-25.3307609558105	-0.00100484199356288	-0.00295288790948689	-0.00360223650932312	-0.00230353930965066
329	0.340908020734787	-0.204544812440872	-26.1099796295166	0.00451462110504508	-0.00425158534198999	0.000293855206109583	-0.000355493422830477
330	0.340908020734787	0.120129495859146	-25.5255661010742	0.00354059832170606	-0.00619963090866804	-0.00977104809135199	0.00613799272105098
331	-0.30844059586525	1.4188266992569	-25.1359558105469	0.00159255252219737	-0.00619963090866804	-0.00490093370899558	0.00159255252219737
332	0.340908020734787	1.09415245056152	-25.2658252716064	-0.0126931173726916	-0.00230353930965066	-0.00165419070981443	0.0022419011220336
333	-0.957789242267609	1.4188266992569	-25.1359558105469	0.000293855206109583	0.00483929552137852	-0.00749832857400179	-0.00522560812532902
334	0.990256667137146	-0.204544812440872	-24.4866065979004	0.00354059832170606	0.00613799272105098	0.000293855206109583	0.00321592413820326
335	0.990256667137146	-0.204544812440872	-24.7463474273682	0.00581331877037883	0.00159255252219737	-0.00197886489331722	0.00548864435404539
336	-0.30844059586525	0.769478142261505	-24.8762168884277	0.00386527273803949	0.00354059832170606	-0.0149658378213644	0.00354059832170606
337	0.340908020734787	0.444803804159164	-24.6814117431641	-3.08191010844894e-05	-0.000355493422830477	-0.00587495695799589	-0.00100484199356288
338	0.340908020734787	1.09415245056152	-24.3567371368408	-0.00392691092565656	0.00386527273803949	0.00256657530553639	-0.00717365415766835
339	-0.957789242267609	0.120129495859146	-24.0969982147217	-0.00912170019000769	0.0106834331527352	-0.0026282137259841	0.00581331877037883
340	-3.55518364906311	1.4188266992569	-24.6814117431641	-0.00847235135734081	0.00354059832170606	-0.00165419070981443	0.000943203864153475
341	-2.25648641586304	1.09415245056152	-24.7463474273682	-0.00425158534198999	0.00776136433705688	-0.0104203969240189	0.0100340843200684
342	-0.957789242267609	1.4188266992569	-25.2658252716064	-0.0113944197073579	0.00126787810586393	0.00418994715437293	-0.00100484199356288
343	0.340908020734787	1.74350106716156	-25.1359558105469	-0.000355493422830477	0.00970941036939621	0.00191722682211548	-0.000680167751852423
344	-0.30844059586525	0.444803804159164	-25.0060863494873	-0.00100484199356288	-0.00100484199356288	0.00516396993771195	-0.00392691092565656
345	1.63960528373718	-1.50324213504791	-24.6814117431641	-0.00782300252467394	-0.00425158534198999	0.00159255252219737	0.00548864435404539
346	0.340908020734787	-1.82791638374329	-25.2658252716064	0.00354059832170606	-0.00912170019000769	-3.08191010844894e-05	0.00159255252219737
347	0.340908020734787	0.769478142261505	-26.0450439453125	-0.00327756232582033	0.00581331877037883	0.0022419011220336	-0.00522560812532902
348	0.340908020734787	-0.204544812440872	-25.6554355621338	0.00126787810586393	0.0022419011220336	0.000293855206109583	0.000618529506027699
349	-1.607137799263	1.09415245056152	-26.1749134063721	0.00126787810586393	0.0116574559360743	-0.00425158534198999	-0.00165419070981443
350	-0.30844059586525	1.09415245056152	-25.8502388000488	-0.000355493422830477	0.000293855206109583	-0.0104203969240189	-0.000355493422830477
351	-0.957789242267609	1.4188266992569	-26.3047828674316	0.00646266713738441	-0.00847235135734081	-0.00327756232582033	0.00581331877037883
352	0.340908020734787	0.444803804159164	-26.3697185516357	-3.08191010844894e-05	-3.08191010844894e-05	-0.00327756232582033	0.00808603875339031
353	-0.30844059586525	1.09415245056152	-26.1749134063721	-0.00652430532500148	0.00548864435404539	-0.00522560812532902	0.00191722682211548
354	1.63960528373718	0.120129495859146	-25.9151744842529	0.00451462110504508	0.00841071270406246	0.000618529506027699	-0.00165419070981443
355	-0.30844059586525	0.444803804159164	-25.7853050231934	-0.00814767740666866	-0.00295288790948689	-0.00457625929266214	0.0022419011220336
356	-2.90583515167236	1.09415245056152	-25.8502388000488	-0.00522560812532902	0.00159255252219737	0.00581331877037883	0.00678734155371785
357	-2.25648641586304	1.09415245056152	-25.980110168457	0.00906006153672934	0.00191722682211548	0.00159255252219737	0.00581331877037883
358	-0.957789242267609	0.120129495859146	-25.7853050231934	-0.00165419070981443	0.00970941036939621	0.00289124972186983	-0.00684897974133492
359	0.990256667137146	-0.529219150543213	-25.7853050231934	0.00613799272105098	0.0126314787194133	-0.00230353930965066	-0.00100484199356288
360	-0.30844059586525	0.769478142261505	-25.5255661010742	0.00873538758605719	0.00354059832170606	-3.08191010844894e-05	-0.00619963090866804
361	0.340908020734787	-0.529219150543213	-25.4606304168701	-0.00457625929266214	-0.0104203969240189	-0.00295288790948689	0.00159255252219737
362	-0.957789242267609	-0.204544812440872	-25.1359558105469	-0.000355493422830477	-0.0107450718060136	-0.00555028254166245	0.00613799272105098
363	0.340908020734787	0.444803804159164	-25.5255661010742	-0.0026282137259841	-0.00165419070981443	-0.0026282137259841	-0.00619963090866804
364	-0.957789242267609	0.769478142261505	-25.5255661010742	-0.00100484199356288	0.000943203864153475	0.00354059832170606	0.00418994715437293
365	1.63960528373718	-0.204544812440872	-25.2658252716064	0.0100340843200684	-0.00555028254166245	-0.000355493422830477	-0.000680167751852423
366	0.990256667137146	0.120129495859146	-25.2658252716064	-0.00522560812532902	-0.00197886489331722	-0.00977104809135199	-0.00360223650932312
367	-0.30844059586525	1.4188266992569	-25.395694732666	0.00646266713738441	0.0022419011220336	-0.00749832857400179	0.00483929552137852
368	1.63960528373718	-0.204544812440872	-24.9411506652832	-0.000680167751852423	-0.00457625929266214	-0.00132951640989631	0.00289124972186983
369	-0.957789242267609	1.4188266992569	-25.5904998779297	0.000293855206109583	0.000618529506027699	-0.00165419070981443	-0.00814767740666866
370	-0.30844059586525	1.09415245056152	-25.980110168457	0.00191722682211548	-0.00392691092565656	-0.00165419070981443	0.00841071270406246
371	-0.957789242267609	1.74350106716156	-25.7853050231934	0.00646266713738441	-0.00230353930965066	-0.00619963090866804	-0.00327756232582033
372	-2.25648641586304	1.09415245056152	-25.7853050231934	-0.00295288790948689	-0.00132951640989631	0.00483929552137852	0.000293855206109583
373	-4.20453214645386	1.4188266992569	-25.7853050231934	-0.0107450718060136	0.00581331877037883	0.00581331877037883	-0.00814767740666866
374	-0.957789242267609	1.09415245056152	-25.395694732666	-0.00132951640989631	0.00841071270406246	0.00191722682211548	-0.0026282137259841
375	0.990256667137146	0.769478142261505	-25.9151744842529	-0.00684897974133492	0.00354059832170606	0.000943203864153475	-0.00360223650932312
376	-0.957789242267609	0.769478142261505	-25.7853050231934	0.00159255252219737	-0.00555028254166245	-0.00684897974133492	0.00354059832170606
377	-0.957789242267609	0.769478142261505	-25.980110168457	-0.00847235135734081	0.00483929552137852	-0.00360223650932312	0.00581331877037883
378	0.990256667137146	-1.17856776714325	-25.0710220336914	-0.00165419070981443	-0.00814767740666866	-0.00360223650932312	-0.0104203969240189
379	0.340908020734787	-1.17856776714325	-25.1359558105469	0.00354059832170606	-0.0139918150380254	0.00451462110504508	0.00289124972186983
380	-0.30844059586525	1.09415245056152	-25.5904998779297	0.00321592413820326	-0.00295288790948689	0.00613799272105098	0.00289124972186983
381	0.340908020734787	1.09415245056152	-25.5904998779297	-0.00360223650932312	-0.00295288790948689	-0.00684897974133492	-0.00165419070981443
382	-0.957789242267609	1.4188266992569	-25.3307609558105	-0.00132951640989631	0.00678734155371785	0.00256657530553639	-0.00197886489331722
383	0.990256667137146	1.4188266992569	-25.6554355621338	-0.00684897974133492	0.00256657530553639	-0.00132951640989631	-0.00295288790948689
384	-0.30844059586525	1.4188266992569	-25.6554355621338	0.00776136433705688	0.00678734155371785	-0.00425158534198999	-0.000355493422830477
385	1.63960528373718	-0.529219150543213	-25.2658252716064	0.000943203864153475	0.00483929552137852	-0.00619963090866804	-0.00132951640989631
386	1.63960528373718	0.120129495859146	-25.2658252716064	-0.00230353930965066	0.000943203864153475	-3.08191010844894e-05	0.000618529506027699
387	0.340908020734787	0.120129495859146	-25.395694732666	0.000293855206109583	-0.00100484199356288	0.00711201597005129	0.00386527273803949
388	-0.957789242267609	0.120129495859146	-25.395694732666	-0.00749832857400179	0.00646266713738441	0.00289124972186983	-0.00197886489331722
389	-2.90583515167236	0.769478142261505	-25.200891494751	0.00126787810586393	0.01100810803473	0.00451462110504508	-0.00197886489331722
390	-2.90583515167236	0.769478142261505	-24.8762168884277	-0.00197886489331722	0.00483929552137852	0.00548864435404539	-0.00327756232582033
391	-0.957789242267609	0.769478142261505	-25.2658252716064	0.000618529506027699	0.00289124972186983	0.00159255252219737	0.00386527273803949
392	0.340908020734787	1.4188266992569	-25.3307609558105	0.00126787810586393	-0.00782300252467394	-3.08191010844894e-05	-0.00132951640989631
393	-0.957789242267609	0.769478142261505	-25.6554355621338	-0.00392691092565656	-0.00587495695799589	0.00841071270406246	-0.00555028254166245
394	0.990256667137146	-0.529219150543213	-25.200891494751	0.000293855206109583	0.00386527273803949	-0.00165419070981443	0.00483929552137852
395	0.990256667137146	-1.50324213504791	-24.9411506652832	0.00516396993771195	-0.00717365415766835	-0.00197886489331722	-0.00847235135734081
396	0.340908020734787	-0.529219150543213	-24.5515422821045	0.00418994715437293	-0.00230353930965066	-0.0156151866540313	0.00516396993771195
397	-1.607137799263	1.09415245056152	-25.3307609558105	-0.000355493422830477	0.00256657530553639	0.00483929552137852	-0.00327756232582033
398	1.63960528373718	-0.204544812440872	-24.5515422821045	-0.000355493422830477	0.00191722682211548	0.00483929552137852	-0.00165419070981443
399	-0.957789242267609	0.769478142261505	-24.9411506652832	0.00321592413820326	0.00646266713738441	-0.0026282137259841	0.00321592413820326
400	-0.30844059586525	1.09415245056152	-24.8762168884277	0.00191722682211548	0.00256657530553639	0.000293855206109583	-0.00555028254166245
401	0.990256667137146	0.120129495859146	-24.4216728210449	-0.0026282137259841	-0.000355493422830477	-0.00749832857400179	-0.00165419070981443
402	1.63960528373718	0.444803804159164	-24.2268676757813	-0.00230353930965066	0.000618529506027699	0.00386527273803949	-0.00360223650932312
403	1.63960528373718	-0.204544812440872	-24.5515422821045	-3.08191010844894e-05	0.000293855206109583	-0.00977104809135199	-0.00749832857400179
404	-2.25648641586304	1.4188266992569	-24.8762168884277	-0.00100484199356288	0.00743668992072344	-0.00100484199356288	-0.00100484199356288
405	-2.90583515167236	1.09415245056152	-25.200891494751	-0.00587495695799589	-0.00197886489331722	-0.000355493422830477	-0.00165419070981443
406	-2.25648641586304	0.444803804159164	-25.1359558105469	-0.00230353930965066	-0.00522560812532902	-0.00197886489331722	0.000618529506027699
407	-0.30844059586525	0.120129495859146	-24.6814117431641	0.00386527273803949	-0.00165419070981443	-0.00165419070981443	0.00126787810586393
408	-0.30844059586525	1.09415245056152	-25.0710220336914	-0.0026282137259841	-3.08191010844894e-05	-0.00230353930965066	-0.0133424662053585
409	-0.30844059586525	1.09415245056152	-25.2658252716064	0.00678734155371785	0.00711201597005129	-0.00327756232582033	0.00386527273803949
410	-0.30844059586525	0.120129495859146	-24.9411506652832	0.0207483377307653	-0.00425158534198999	-3.08191010844894e-05	0.000618529506027699
411	-0.30844059586525	-0.204544812440872	-24.3567371368408	-0.00100484199356288	-0.00587495695799589	-0.00100484199356288	-0.000680167751852423
412	-0.30844059586525	0.120129495859146	-24.8112812042236	0.00613799272105098	-0.00230353930965066	-0.00230353930965066	-0.00132951640989631
413	-1.607137799263	1.09415245056152	-24.8112812042236	-0.00132951640989631	0.00581331877037883	-0.0026282137259841	-0.00100484199356288
414	0.990256667137146	0.769478142261505	-25.200891494751	0.00126787810586393	0.00970941036939621	-0.00684897974133492	-0.0026282137259841
415	0.990256667137146	0.120129495859146	-24.6164779663086	0.00289124972186983	0.00841071270406246	0.00321592413820326	0.000293855206109583
416	1.63960528373718	-0.204544812440872	-25.2658252716064	-0.00327756232582033	-0.00295288790948689	0.0022419011220336	0.000293855206109583
417	-0.957789242267609	0.769478142261505	-25.3307609558105	-0.00522560812532902	0.0100340843200684	-0.00392691092565656	0.00159255252219737
418	2.93830251693726	-0.204544812440872	-24.9411506652832	-0.00295288790948689	0.00646266713738441	0.00256657530553639	-0.00360223650932312
419	-0.957789242267609	1.09415245056152	-24.9411506652832	0.00613799272105098	0.011982130818069	0.00126787810586393	-3.08191010844894e-05
420	-0.957789242267609	0.120129495859146	-25.200891494751	-0.00555028254166245	-0.00197886489331722	-0.00587495695799589	0.00159255252219737
421	0.340908020734787	-0.204544812440872	-25.0710220336914	-0.0117190945893526	-0.00814767740666866	-0.00977104809135199	-0.00555028254166245
422	-0.957789242267609	-0.204544812440872	-25.0060863494873	-0.00457625929266214	-0.0026282137259841	-0.00230353930965066	-0.00230353930965066
423	-1.607137799263	0.444803804159164	-24.8112812042236	-0.0107450718060136	0.00970941036939621	-0.0110697457566857	-0.00425158534198999
424	-0.30844059586525	0.444803804159164	-24.7463474273682	0.000943203864153475	-0.00652430532500148	0.00126787810586393	-0.0026282137259841
425	0.340908020734787	0.769478142261505	-25.0060863494873	0.00256657530553639	0.00256657530553639	-0.0107450718060136	0.00126787810586393
426	-0.957789242267609	1.09415245056152	-25.3307609558105	-0.00652430532500148	0.0022419011220336	-0.00392691092565656	0.00386527273803949
427	1.63960528373718	-0.853893458843231	-25.0710220336914	0.00321592413820326	-0.00782300252467394	0.00126787810586393	0.00256657530553639
428	-0.30844059586525	-0.204544812440872	-25.2658252716064	-0.00522560812532902	-0.00717365415766835	0.000943203864153475	-0.00100484199356288
429	-0.30844059586525	-0.204544812440872	-25.0060863494873	0.00841071270406246	0.00678734155371785	-0.00587495695799589	-0.00100484199356288
430	0.340908020734787	-0.529219150543213	-24.8112812042236	-0.00457625929266214	0.00289124972186983	-0.00360223650932312	-0.00847235135734081
431	0.990256667137146	-0.529219150543213	-25.3307609558105	0.000943203864153475	-0.00490093370899558	-0.00782300252467394	-0.00132951640989631
432	1.63960528373718	-0.204544812440872	-25.3307609558105	-0.00165419070981443	0.00289124972186983	-0.000355493422830477	0.0022419011220336
433	-0.30844059586525	1.09415245056152	-25.4606304168701	0.00808603875339031	0.00711201597005129	-0.00327756232582033	-0.00814767740666866
434	-0.30844059586525	0.444803804159164	-25.3307609558105	-0.000680167751852423	0.00613799272105098	-0.0104203969240189	-3.08191010844894e-05
435	0.340908020734787	1.4188266992569	-25.200891494751	0.00483929552137852	0.00873538758605719	-0.000680167751852423	-0.00230353930965066
436	1.63960528373718	0.120129495859146	-24.7463474273682	-0.00295288790948689	-0.000355493422830477	-0.00165419070981443	0.00256657530553639
437	-0.30844059586525	0.444803804159164	-25.1359558105469	-3.08191010844894e-05	0.00451462110504508	0.00743668992072344	0.0022419011220336
438	0.340908020734787	-0.204544812440872	-25.2658252716064	-0.00879702530801296	0.00678734155371785	-0.00587495695799589	-3.08191010844894e-05
439	-4.20453214645386	1.4188266992569	-25.200891494751	-0.00555028254166245	-0.00132951640989631	-0.00457625929266214	-3.08191010844894e-05
440	-0.957789242267609	-0.204544812440872	-25.0710220336914	-0.00295288790948689	-0.00295288790948689	0.00256657530553639	0.000943203864153475
441	-0.30844059586525	0.120129495859146	-25.0060863494873	-0.00360223650932312	-0.00100484199356288	-0.00555028254166245	0.00321592413820326
442	0.340908020734787	-0.204544812440872	-25.1359558105469	0.00126787810586393	0.000618529506027699	-3.08191010844894e-05	-0.00619963090866804
443	0.990256667137146	-0.853893458843231	-25.2658252716064	0.00321592413820326	-0.00230353930965066	0.00191722682211548	-0.00230353930965066
444	0.990256667137146	-1.17856776714325	-25.3307609558105	0.00776136433705688	-0.00847235135734081	-0.00327756232582033	-0.00555028254166245
445	-0.30844059586525	-0.204544812440872	-25.2658252716064	0.00126787810586393	-0.00522560812532902	0.00256657530553639	0.00191722682211548
446	-0.957789242267609	1.4188266992569	-25.395694732666	-0.00230353930965066	-0.0026282137259841	0.000943203864153475	-0.00555028254166245
447	0.990256667137146	0.120129495859146	-24.6814117431641	0.00256657530553639	0.000943203864153475	-0.0107450718060136	0.00191722682211548
448	-0.30844059586525	0.769478142261505	-25.3307609558105	-0.0100957229733467	0.0022419011220336	0.00321592413820326	-0.00230353930965066
449	1.63960528373718	0.120129495859146	-25.200891494751	0.00256657530553639	0.00126787810586393	-0.0026282137259841	-0.00457625929266214
450	0.990256667137146	0.120129495859146	-24.8112812042236	-0.00100484199356288	-3.08191010844894e-05	-0.00717365415766835	0.0022419011220336
451	1.63960528373718	0.120129495859146	-25.0060863494873	-0.00230353930965066	0.00451462110504508	0.000293855206109583	-0.00360223650932312
452	0.990256667137146	-0.204544812440872	-24.7463474273682	-0.00165419070981443	0.00841071270406246	-0.00295288790948689	-0.00132951640989631
453	0.990256667137146	0.120129495859146	-25.1359558105469	0.00581331877037883	0.00841071270406246	-0.00587495695799589	-0.00100484199356288
454	-1.607137799263	0.769478142261505	-25.5255661010742	-0.00360223650932312	0.0100340843200684	-0.0026282137259841	-0.00132951640989631
455	-3.55518364906311	1.4188266992569	-25.5904998779297	-0.00555028254166245	0.00159255252219737	-0.000355493422830477	0.00126787810586393
456	-1.607137799263	-0.204544812440872	-25.395694732666	-0.00490093370899558	0.00159255252219737	0.00159255252219737	0.00516396993771195
457	0.340908020734787	0.444803804159164	-24.8762168884277	0.000618529506027699	-0.00457625929266214	0.00581331877037883	0.00289124972186983
458	0.340908020734787	1.09415245056152	-24.8762168884277	-0.00230353930965066	0.000618529506027699	-0.00392691092565656	-0.000355493422830477
459	-1.607137799263	0.769478142261505	-25.2658252716064	0.012956153601408	0.00548864435404539	0.00191722682211548	0.00256657530553639
460	0.990256667137146	-0.529219150543213	-25.2658252716064	0.00516396993771195	-0.00749832857400179	0.00191722682211548	0.000618529506027699
461	0.340908020734787	-1.17856776714325	-25.395694732666	0.0022419011220336	-0.00912170019000769	-0.00327756232582033	0.00289124972186983
462	1.63960528373718	0.120129495859146	-25.395694732666	-0.00555028254166245	-0.000355493422830477	0.000943203864153475	0.00191722682211548
463	0.990256667137146	0.120129495859146	-25.1359558105469	-0.00457625929266214	0.00191722682211548	0.0022419011220336	-0.000680167751852423
464	1.63960528373718	0.120129495859146	-25.0060863494873	-0.00295288790948689	-0.00652430532500148	-0.000680167751852423	-0.00977104809135199
465	0.340908020734787	-0.204544812440872	-25.3307609558105	0.00191722682211548	0.00581331877037883	-0.00555028254166245	0.00159255252219737
466	-0.30844059586525	1.4188266992569	-25.7853050231934	0.00321592413820326	0.00516396993771195	-0.00782300252467394	-0.0100957229733467
467	0.990256667137146	0.120129495859146	-25.395694732666	-0.00197886489331722	-0.00132951640989631	-0.00879702530801296	0.00386527273803949
468	-0.30844059586525	1.4188266992569	-25.4606304168701	-0.00425158534198999	0.00841071270406246	0.00126787810586393	-0.00457625929266214
469	0.990256667137146	0.120129495859146	-24.8112812042236	0.0022419011220336	0.000943203864153475	-0.000355493422830477	-0.00425158534198999
470	1.63960528373718	0.120129495859146	-25.3307609558105	0.00321592413820326	0.00354059832170606	-0.000355493422830477	-3.08191010844894e-05
471	0.340908020734787	-0.204544812440872	-25.2658252716064	0.0103587592020631	-3.08191010844894e-05	-0.00522560812532902	0.00613799272105098
472	-2.25648641586304	-0.529219150543213	-25.0710220336914	-0.0100957229733467	0.000293855206109583	0.00256657530553639	0.00386527273803949
473	-0.957789242267609	-0.204544812440872	-24.2268676757813	-0.00782300252467394	0.00159255252219737	0.000618529506027699	-3.08191010844894e-05
474	-0.957789242267609	0.769478142261505	-23.4476490020752	-0.000355493422830477	0.00354059832170606	-0.00230353930965066	0.00256657530553639
475	-0.30844059586525	1.09415245056152	-22.4736270904541	0.00581331877037883	0.000293855206109583	0.00126787810586393	0.00256657530553639
476	-0.957789242267609	0.120129495859146	-23.707389831543	0.00354059832170606	-0.00619963090866804	-0.00912170019000769	0.00126787810586393
477	0.990256667137146	-0.853893458843231	-23.7723236083984	-0.000355493422830477	-0.00814767740666866	0.000618529506027699	-0.00457625929266214
478	-0.30844059586525	-0.204544812440872	-24.3567371368408	0.00159255252219737	-0.00132951640989631	-0.0026282137259841	-0.00197886489331722
479	0.340908020734787	0.120129495859146	-24.3567371368408	0.00743668992072344	0.0022419011220336	-0.00555028254166245	-0.00392691092565656
480	1.63960528373718	-0.204544812440872	-24.8762168884277	0.0106834331527352	0.00970941036939621	-0.00100484199356288	0.00289124972186983
481	-0.957789242267609	0.769478142261505	-25.200891494751	-0.00457625929266214	-0.00197886489331722	-0.000355493422830477	0.000293855206109583
482	0.340908020734787	0.769478142261505	-25.7203693389893	0.000618529506027699	-0.00522560812532902	-0.00944637414067984	0.00548864435404539
483	-0.30844059586525	1.4188266992569	-26.5645236968994	-0.00619963090866804	0.000293855206109583	-0.00847235135734081	-0.00360223650932312
484	2.28895401954651	0.120129495859146	-26.8242626190186	-0.00457625929266214	0.00126787810586393	-0.000355493422830477	-0.0026282137259841
485	0.990256667137146	0.444803804159164	-26.3047828674316	0.000618529506027699	-0.00295288790948689	-0.00717365415766835	-0.00360223650932312
486	0.340908020734787	0.769478142261505	-26.1749134063721	0.000293855206109583	0.00126787810586393	-0.00977104809135199	-0.000355493422830477
487	-2.25648641586304	0.769478142261505	-26.2398490905762	-0.000355493422830477	0.00354059832170606	-0.00425158534198999	-0.00197886489331722
488	-1.607137799263	0.120129495859146	-26.1099796295166	-0.00425158534198999	0.00938473641872406	-0.00749832857400179	-0.00295288790948689
489	-1.607137799263	0.120129495859146	-25.980110168457	0.00418994715437293	0.00548864435404539	-0.0100957229733467	0.00386527273803949
490	-0.30844059586525	1.09415245056152	-26.1749134063721	0.00451462110504508	0.00548864435404539	-0.00425158534198999	0.00321592413820326
491	-0.30844059586525	1.4188266992569	-25.9151744842529	0.00256657530553639	-0.00165419070981443	0.000618529506027699	0.01100810803473
492	-0.30844059586525	0.769478142261505	-26.1749134063721	-0.00230353930965066	-0.00165419070981443	-0.00425158534198999	0.00289124972186983
493	1.63960528373718	-0.204544812440872	-26.1749134063721	0.00256657530553639	-0.00230353930965066	0.0022419011220336	-0.00100484199356288
494	0.990256667137146	-1.17856776714325	-26.0450439453125	0.00354059832170606	-3.08191010844894e-05	-0.00197886489331722	0.00289124972186983
495	-0.30844059586525	-0.204544812440872	-26.0450439453125	0.0022419011220336	-0.00912170019000769	-3.08191010844894e-05	-0.00619963090866804
496	-0.957789242267609	0.769478142261505	-25.8502388000488	-0.00100484199356288	-0.00295288790948689	0.000943203864153475	-0.00327756232582033
497	0.990256667137146	-0.204544812440872	-25.0710220336914	-0.000355493422830477	0.000293855206109583	-0.0026282137259841	0.00841071270406246
498	-0.957789242267609	1.09415245056152	-25.4606304168701	-0.00132951640989631	0.00743668992072344	-0.00327756232582033	0.00289124972186983
499	1.63960528373718	0.769478142261505	-25.3307609558105	-0.00230353930965066	-3.08191010844894e-05	-0.00165419070981443	-0.00392691092565656
500	1.63960528373718	0.444803804159164	-25.4606304168701	0.00418994715437293	-0.00230353930965066	-0.00165419070981443	0.000943203864153475
501	-0.957789242267609	1.4188266992569	-24.8762168884277	0.00711201597005129	0.00386527273803949	0.00354059832170606	-0.000355493422830477
502	-0.30844059586525	0.769478142261505	-24.4866065979004	-0.00392691092565656	0.00548864435404539	-0.00197886489331722	0.00841071270406246
503	0.340908020734787	1.4188266992569	-24.6164779663086	-0.00197886489331722	0.00711201597005129	-0.00814767740666866	-0.00360223650932312
504	0.990256667137146	0.444803804159164	-24.8112812042236	-0.00197886489331722	0.00126787810586393	-0.00490093370899558	-0.00360223650932312
505	-1.607137799263	-0.204544812440872	-24.5515422821045	-0.00749832857400179	0.000293855206109583	0.00906006153672934	0.0113327819854021
506	-0.30844059586525	0.120129495859146	-24.0969982147217	-0.00652430532500148	-0.000680167751852423	-3.08191010844894e-05	-0.00295288790948689
507	-1.607137799263	1.09415245056152	-24.4866065979004	-0.00457625929266214	0.00418994715437293	0.00289124972186983	0.00289124972186983
508	0.340908020734787	-0.204544812440872	-24.7463474273682	0.00483929552137852	0.00451462110504508	0.0100340843200684	-0.00165419070981443
509	0.990256667137146	-0.204544812440872	-25.2658252716064	-0.000680167751852423	0.0103587592020631	-0.00165419070981443	-0.000680167751852423
510	-0.30844059586525	1.09415245056152	-26.0450439453125	0.00451462110504508	-0.00425158534198999	0.0106834331527352	0.00159255252219737
511	0.340908020734787	-0.204544812440872	-25.980110168457	0.00581331877037883	-0.0149658378213644	-0.00684897974133492	-0.00100484199356288
512	-0.30844059586525	0.444803804159164	-25.395694732666	-0.00132951640989631	-0.00360223650932312	0.00126787810586393	-0.00684897974133492
513	2.28895401954651	-0.204544812440872	-25.2658252716064	0.00678734155371785	0.00548864435404539	0.00256657530553639	0.00126787810586393
514	1.63960528373718	-0.204544812440872	-24.8762168884277	0.00418994715437293	-0.000680167751852423	-0.000680167751852423	0.00776136433705688
515	-0.30844059586525	-0.204544812440872	-25.395694732666	0.0022419011220336	0.00613799272105098	-0.00555028254166245	0.00256657530553639
516	-0.30844059586525	1.4188266992569	-26.0450439453125	0.00938473641872406	-0.000680167751852423	-0.00717365415766835	0.00418994715437293
517	-0.30844059586525	1.4188266992569	-26.1749134063721	-3.08191010844894e-05	-0.00392691092565656	-0.00230353930965066	-0.00977104809135199
518	-0.957789242267609	-0.204544812440872	-25.1359558105469	0.00873538758605719	0.00516396993771195	-0.00522560812532902	-0.0026282137259841
519	0.990256667137146	0.120129495859146	-25.0060863494873	0.00418994715437293	0.00321592413820326	-0.00327756232582033	-0.00197886489331722
520	-0.30844059586525	1.09415245056152	-25.200891494751	0.00808603875339031	-0.00360223650932312	-0.00782300252467394	0.00613799272105098
521	-0.957789242267609	1.4188266992569	-25.5904998779297	-0.00619963090866804	-0.00587495695799589	-0.00132951640989631	-0.00230353930965066
522	-2.25648641586304	0.769478142261505	-25.2658252716064	-0.0026282137259841	-0.0026282137259841	0.00451462110504508	0.000943203864153475
523	-2.90583515167236	1.09415245056152	-25.395694732666	-0.0146411629393697	0.00191722682211548	0.00256657530553639	-0.00197886489331722
524	-0.957789242267609	1.74350106716156	-25.0060863494873	-3.08191010844894e-05	0.00126787810586393	0.00191722682211548	-0.00425158534198999
525	-0.30844059586525	0.769478142261505	-24.8762168884277	0.00451462110504508	-0.0026282137259841	-0.00295288790948689	-0.00132951640989631
526	0.990256667137146	0.444803804159164	-25.0060863494873	-0.00100484199356288	0.00289124972186983	-0.00717365415766835	-0.00100484199356288
527	-0.957789242267609	0.444803804159164	-25.200891494751	-0.00425158534198999	-0.00717365415766835	-0.00165419070981443	0.000293855206109583
528	0.990256667137146	-1.50324213504791	-25.0060863494873	0.000293855206109583	0.00418994715437293	0.00776136433705688	0.00256657530553639
529	0.990256667137146	-1.17856776714325	-25.0710220336914	0.00126787810586393	0.000618529506027699	-0.00360223650932312	-0.00425158534198999
530	-0.957789242267609	1.4188266992569	-25.0710220336914	-0.00619963090866804	0.00483929552137852	0.000293855206109583	-0.00847235135734081
531	-0.957789242267609	0.769478142261505	-25.0060863494873	-0.00457625929266214	-0.00360223650932312	-0.00425158534198999	-0.00230353930965066
532	-0.957789242267609	1.74350106716156	-25.3307609558105	0.00418994715437293	0.000943203864153475	-0.00165419070981443	0.00354059832170606
533	2.28895401954651	-0.204544812440872	-25.3307609558105	-0.00555028254166245	0.00321592413820326	-0.00879702530801296	0.000618529506027699
534	1.63960528373718	0.120129495859146	-25.200891494751	-0.000680167751852423	0.00289124972186983	0.00289124972186983	-0.00230353930965066
535	2.28895401954651	-0.204544812440872	-24.9411506652832	0.00126787810586393	-0.00197886489331722	-0.00814767740666866	0.00451462110504508
536	-0.30844059586525	0.444803804159164	-25.0710220336914	0.00126787810586393	0.00483929552137852	0.00289124972186983	-0.000355493422830477
537	0.340908020734787	0.444803804159164	-25.395694732666	-0.000680167751852423	0.00256657530553639	-0.00587495695799589	0.0022419011220336
538	-0.30844059586525	-0.204544812440872	-25.2658252716064	-0.00522560812532902	0.00776136433705688	0.00808603875339031	0.00776136433705688
539	-2.90583515167236	0.769478142261505	-25.5904998779297	-0.0100957229733467	0.00354059832170606	-0.000680167751852423	0.00126787810586393
540	-3.55518364906311	0.769478142261505	-25.7853050231934	-0.00782300252467394	-0.00295288790948689	-0.00457625929266214	0.00808603875339031
541	-1.607137799263	0.444803804159164	-25.6554355621338	-0.00619963090866804	0.00159255252219737	-0.00587495695799589	-0.000355493422830477
542	0.340908020734787	0.120129495859146	-25.3307609558105	-0.00197886489331722	-0.00717365415766835	-0.00619963090866804	-0.00425158534198999
543	-0.957789242267609	0.769478142261505	-25.8502388000488	-0.00165419070981443	0.011982130818069	0.00548864435404539	-0.00295288790948689
544	0.340908020734787	-0.204544812440872	-26.0450439453125	0.000618529506027699	0.000293855206109583	0.00289124972186983	0.00256657530553639
545	0.340908020734787	-0.204544812440872	-26.0450439453125	0.00678734155371785	-0.00132951640989631	-0.00457625929266214	0.00386527273803949
546	2.28895401954651	-1.17856776714325	-25.9151744842529	-0.00197886489331722	-0.00782300252467394	0.000618529506027699	0.00418994715437293
547	-0.30844059586525	0.120129495859146	-25.5255661010742	-0.00295288790948689	-0.00360223650932312	0.000618529506027699	-0.00619963090866804
548	2.28895401954651	0.769478142261505	-25.8502388000488	-0.00360223650932312	0.00451462110504508	0.00126787810586393	0.00159255252219737
549	-0.30844059586525	0.769478142261505	-25.6554355621338	0.00613799272105098	0.00191722682211548	-0.00652430532500148	-0.00457625929266214
550	-0.30844059586525	1.74350106716156	-25.7203693389893	-0.00197886489331722	0.000618529506027699	-0.00490093370899558	-0.00392691092565656
551	-0.30844059586525	1.09415245056152	-25.395694732666	0.000618529506027699	-0.00165419070981443	0.000618529506027699	0.000293855206109583
552	-0.957789242267609	1.4188266992569	-25.3307609558105	-0.000355493422830477	0.00126787810586393	-0.00522560812532902	-0.00555028254166245
553	-0.30844059586525	0.769478142261505	-25.1359558105469	-0.0026282137259841	0.00678734155371785	0.00938473641872406	-0.00100484199356288
554	0.340908020734787	1.74350106716156	-25.5904998779297	0.00354059832170606	-0.00100484199356288	-0.00652430532500148	0.00256657530553639
555	1.63960528373718	0.769478142261505	-25.3307609558105	0.000618529506027699	0.0022419011220336	-3.08191010844894e-05	0.00808603875339031
556	-1.607137799263	0.444803804159164	-25.200891494751	-0.00652430532500148	-0.000355493422830477	0.000943203864153475	-3.08191010844894e-05
557	-2.25648641586304	0.769478142261505	-25.395694732666	-0.00977104809135199	0.0022419011220336	-0.00652430532500148	-0.00100484199356288
558	0.340908020734787	0.120129495859146	-24.8112812042236	-0.00327756232582033	0.012956153601408	0.00516396993771195	0.00126787810586393
559	-0.957789242267609	1.09415245056152	-25.0060863494873	0.00191722682211548	0.00289124972186983	0.00711201597005129	-0.00457625929266214
560	-0.957789242267609	1.09415245056152	-25.2658252716064	0.000943203864153475	0.00289124972186983	-0.0100957229733467	0.00191722682211548
561	1.63960528373718	-0.529219150543213	-25.0710220336914	-0.00490093370899558	-0.0143164889886975	-0.000355493422830477	0.00289124972186983
562	0.990256667137146	-1.17856776714325	-24.8112812042236	0.00321592413820326	-0.00879702530801296	-0.00230353930965066	0.00191722682211548
563	0.990256667137146	-0.853893458843231	-24.8762168884277	-0.00490093370899558	-0.00587495695799589	0.00516396993771195	-0.00392691092565656
564	-0.30844059586525	1.09415245056152	-24.7463474273682	-0.000355493422830477	0.00256657530553639	-0.00684897974133492	-3.08191010844894e-05
565	-0.957789242267609	1.4188266992569	-25.5255661010742	0.00386527273803949	0.0022419011220336	-0.00165419070981443	0.0022419011220336
566	0.340908020734787	1.09415245056152	-25.7853050231934	-0.00717365415766835	0.00386527273803949	-0.00814767740666866	0.00321592413820326
567	1.63960528373718	0.120129495859146	-25.5255661010742	-0.00132951640989631	0.00354059832170606	-0.00132951640989631	0.000943203864153475
568	0.990256667137146	1.4188266992569	-25.7203693389893	0.00126787810586393	0.011982130818069	0.000293855206109583	-0.00457625929266214
569	-0.30844059586525	1.09415245056152	-25.4606304168701	0.0191249661147594	0.00678734155371785	-0.00197886489331722	-0.00490093370899558
570	0.340908020734787	0.444803804159164	-25.0060863494873	-0.00425158534198999	-0.000680167751852423	-0.00392691092565656	-0.00230353930965066
571	0.990256667137146	-0.204544812440872	-25.200891494751	-0.00327756232582033	-0.00230353930965066	-0.000680167751852423	0.00159255252219737
572	-0.30844059586525	0.120129495859146	-25.200891494751	-0.00944637414067984	0.00126787810586393	-0.00165419070981443	-0.00490093370899558
573	-2.25648641586304	0.769478142261505	-25.395694732666	-0.00522560812532902	0.00159255252219737	-0.00717365415766835	0.00159255252219737
574	-4.20453214645386	1.74350106716156	-25.395694732666	-0.00555028254166245	0.000293855206109583	0.00678734155371785	-0.00100484199356288
575	-0.30844059586525	-0.204544812440872	-24.8762168884277	-0.00522560812532902	-0.00425158534198999	-0.0123684434220195	0.00873538758605719
576	-0.30844059586525	1.09415245056152	-25.1359558105469	-0.00619963090866804	-0.00132951640989631	0.00321592413820326	-0.000680167751852423
577	-0.30844059586525	0.769478142261505	-25.2658252716064	-0.00230353930965066	-0.00522560812532902	-0.00360223650932312	0.00126787810586393
578	0.990256667137146	0.444803804159164	-25.4606304168701	-0.00165419070981443	-0.00749832857400179	-0.00230353930965066	-0.000680167751852423
579	0.340908020734787	0.120129495859146	-25.395694732666	0.00386527273803949	0.0022419011220336	0.00159255252219737	0.00386527273803949
580	1.63960528373718	-0.853893458843231	-25.0710220336914	-0.00295288790948689	-0.00555028254166245	0.00743668992072344	0.00256657530553639
581	1.63960528373718	-1.17856776714325	-25.200891494751	-0.00230353930965066	-3.08191010844894e-05	-0.00360223650932312	-0.0026282137259841
582	-0.957789242267609	0.769478142261505	-25.200891494751	0.000618529506027699	-0.0026282137259841	-0.00457625929266214	-0.00717365415766835
583	-0.30844059586525	1.4188266992569	-25.3307609558105	-0.00814767740666866	0.00418994715437293	0.0022419011220336	-0.00132951640989631
584	0.990256667137146	0.769478142261505	-24.7463474273682	-0.00132951640989631	0.00354059832170606	-0.00425158534198999	0.00354059832170606
585	0.990256667137146	0.444803804159164	-24.6814117431641	-0.00619963090866804	-0.000355493422830477	-0.00619963090866804	0.00418994715437293
586	-0.957789242267609	1.09415245056152	-24.4216728210449	-0.00490093370899558	0.00289124972186983	-0.000680167751852423	0.00126787810586393
587	0.340908020734787	0.120129495859146	-24.4866065979004	-0.00749832857400179	0.00516396993771195	-0.00587495695799589	-0.00652430532500148
588	1.63960528373718	0.444803804159164	-24.8112812042236	-0.00197886489331722	0.00451462110504508	-0.00165419070981443	0.00906006153672934
589	-0.957789242267609	1.09415245056152	-24.8112812042236	0.00289124972186983	0.00581331877037883	-0.00392691092565656	-0.00749832857400179
590	-1.607137799263	0.769478142261505	-25.2658252716064	-3.08191010844894e-05	0.00386527273803949	-0.00684897974133492	0.00548864435404539
591	-2.90583515167236	1.4188266992569	-25.200891494751	-0.00619963090866804	0.00581331877037883	-0.00522560812532902	0.00970941036939621
592	-2.25648641586304	1.09415245056152	-24.8762168884277	-0.0100957229733467	0.00126787810586393	0.00386527273803949	-0.00457625929266214
593	0.340908020734787	0.120129495859146	-24.8762168884277	0.00256657530553639	0.00711201597005129	0.00354059832170606	-0.00425158534198999
594	-0.30844059586525	0.120129495859146	-25.0710220336914	0.000943203864153475	0.00321592413820326	0.00256657530553639	-0.00490093370899558
595	-1.607137799263	0.444803804159164	-24.7463474273682	-0.00360223650932312	-0.00717365415766835	-0.00100484199356288	0.00418994715437293
596	-0.30844059586525	-0.204544812440872	-25.3307609558105	0.00256657530553639	-0.00684897974133492	-0.00490093370899558	-0.00230353930965066
597	0.340908020734787	-0.853893458843231	-24.7463474273682	0.000943203864153475	-0.00555028254166245	-0.00814767740666866	0.00159255252219737
598	0.340908020734787	-0.204544812440872	-24.8112812042236	0.00646266713738441	0.00678734155371785	0.00321592413820326	-0.00327756232582033
599	0.340908020734787	0.769478142261505	-25.200891494751	0.00418994715437293	0.00548864435404539	0.00418994715437293	0.0100340843200684
600	-1.607137799263	0.120129495859146	-25.0060863494873	0.0113327819854021	-0.000355493422830477	-0.00555028254166245	0.00451462110504508
601	2.28895401954651	0.120129495859146	-25.1359558105469	-3.08191010844894e-05	0.00386527273803949	-0.00555028254166245	0.00256657530553639
602	0.990256667137146	0.444803804159164	-25.1359558105469	-0.00327756232582033	0.000293855206109583	0.00191722682211548	-0.00100484199356288
603	-0.30844059586525	0.444803804159164	-24.9411506652832	-0.00197886489331722	-3.08191010844894e-05	-0.00749832857400179	-0.00132951640989631
604	-0.957789242267609	1.09415245056152	-25.0060863494873	0.00451462110504508	-0.00327756232582033	0.0022419011220336	0.00354059832170606
605	0.990256667137146	0.444803804159164	-25.3307609558105	0.00159255252219737	-0.00490093370899558	-0.00522560812532902	-0.00100484199356288
606	-0.957789242267609	1.09415245056152	-24.8762168884277	-3.08191010844894e-05	-0.00230353930965066	-0.00717365415766835	0.00678734155371785
607	-2.90583515167236	1.74350106716156	-25.5255661010742	-0.0117190945893526	0.0022419011220336	0.000943203864153475	-0.00360223650932312
608	-0.30844059586525	0.120129495859146	-24.8762168884277	-0.00684897974133492	0.00970941036939621	-0.00230353930965066	-0.00360223650932312
609	-0.30844059586525	1.09415245056152	-24.3567371368408	-0.00392691092565656	0.00516396993771195	0.00548864435404539	-0.00100484199356288
610	-0.30844059586525	1.09415245056152	-25.2658252716064	0.00548864435404539	-0.00295288790948689	-0.00749832857400179	0.00418994715437293
611	-0.30844059586525	1.74350106716156	-25.2658252716064	-0.00100484199356288	0.00159255252219737	0.00289124972186983	0.0022419011220336
612	0.340908020734787	-0.204544812440872	-24.8762168884277	-0.00197886489331722	0.00126787810586393	-0.0026282137259841	-0.00165419070981443
613	-0.30844059586525	-0.853893458843231	-25.200891494751	0.000618529506027699	0.0022419011220336	0.000943203864153475	-0.00230353930965066
614	-0.30844059586525	0.444803804159164	-25.0060863494873	-0.00295288790948689	-0.00100484199356288	-0.0104203969240189	0.00126787810586393
615	0.990256667137146	-0.529219150543213	-24.6814117431641	-0.00132951640989631	-0.0026282137259841	-0.0026282137259841	-0.00132951640989631
616	0.340908020734787	-0.204544812440872	-25.3307609558105	0.00743668992072344	-0.00490093370899558	0.00354059832170606	-0.00132951640989631
617	0.340908020734787	-0.529219150543213	-25.200891494751	0.00191722682211548	0.000293855206109583	0.00418994715437293	0.0022419011220336
618	-0.957789242267609	1.4188266992569	-25.5255661010742	0.00808603875339031	0.000618529506027699	0.00516396993771195	-0.00782300252467394
619	0.340908020734787	0.769478142261505	-25.2658252716064	-0.000680167751852423	0.00906006153672934	-0.00522560812532902	0.00289124972186983
620	0.340908020734787	0.769478142261505	-24.7463474273682	0.00613799272105098	-0.000680167751852423	0.00191722682211548	0.00483929552137852
621	1.63960528373718	0.120129495859146	-24.8762168884277	0.00548864435404539	0.000293855206109583	-0.00165419070981443	0.00711201597005129
622	0.340908020734787	-0.204544812440872	-25.0710220336914	-0.00360223650932312	-0.00132951640989631	-0.00327756232582033	0.00191722682211548
623	-1.607137799263	0.444803804159164	-25.3307609558105	-0.00749832857400179	0.0022419011220336	-0.00522560812532902	-0.000355493422830477
624	-3.55518364906311	1.4188266992569	-25.395694732666	-0.00295288790948689	0.000293855206109583	0.00386527273803949	0.000618529506027699
625	0.340908020734787	0.444803804159164	-25.8502388000488	-0.00100484199356288	0.00386527273803949	-0.00165419070981443	-0.00490093370899558
626	-0.957789242267609	0.120129495859146	-25.3307609558105	0.00613799272105098	0.00483929552137852	0.00516396993771195	0.00418994715437293
627	-0.957789242267609	0.769478142261505	-25.5255661010742	-0.00847235135734081	-0.00295288790948689	-0.00587495695799589	-0.000355493422830477
628	0.340908020734787	-0.529219150543213	-25.2658252716064	0.00418994715437293	0.00711201597005129	-0.00327756232582033	-0.00814767740666866
629	-0.30844059586525	0.120129495859146	-25.5904998779297	0.00581331877037883	0.00321592413820326	0.00776136433705688	-0.00132951640989631
630	0.340908020734787	0.120129495859146	-25.4606304168701	0.0149041991680861	-0.00165419070981443	-0.00912170019000769	-0.00100484199356288
631	-0.30844059586525	-0.204544812440872	-24.7463474273682	0.00711201597005129	0.00289124972186983	0.00483929552137852	0.00191722682211548
632	2.28895401954651	0.444803804159164	-24.5515422821045	-0.00392691092565656	-0.00295288790948689	-0.00879702530801296	-0.00100484199356288
633	-0.30844059586525	0.444803804159164	-25.395694732666	-0.00587495695799589	0.00289124972186983	-0.00132951640989631	0.000943203864153475
634	-0.30844059586525	1.09415245056152	-25.7203693389893	-0.00165419070981443	0.00321592413820326	-0.00197886489331722	-0.00944637414067984
635	-0.30844059586525	0.769478142261505	-25.7203693389893	-0.00360223650932312	0.00548864435404539	-0.00360223650932312	-0.00165419070981443
636	1.63960528373718	0.769478142261505	-25.5904998779297	0.00126787810586393	0.00938473641872406	0.00548864435404539	-3.08191010844894e-05
637	0.990256667137146	-0.529219150543213	-24.9411506652832	-0.00522560812532902	-0.000355493422830477	-0.00230353930965066	0.000943203864153475
638	-0.957789242267609	1.4188266992569	-25.0710220336914	-3.08191010844894e-05	0.00451462110504508	0.000293855206109583	-0.00749832857400179
639	-2.25648641586304	0.769478142261505	-25.5255661010742	-0.00457625929266214	0.00938473641872406	0.000943203864153475	0.0022419011220336
640	-1.607137799263	0.444803804159164	-25.2658252716064	-0.0107450718060136	0.00354059832170606	-0.00100484199356288	-0.00100484199356288
641	-0.957789242267609	0.120129495859146	-25.200891494751	-0.00100484199356288	-0.00360223650932312	-0.00587495695799589	0.00354059832170606
642	-0.30844059586525	0.444803804159164	-25.1359558105469	-0.00879702530801296	-0.00165419070981443	-0.00555028254166245	0.00386527273803949
643	-0.30844059586525	0.120129495859146	-24.9411506652832	-0.00327756232582033	0.00841071270406246	-0.00392691092565656	-0.00100484199356288
644	-0.30844059586525	1.09415245056152	-25.395694732666	0.000293855206109583	-0.000680167751852423	0.000618529506027699	-0.00847235135734081
645	0.990256667137146	-0.204544812440872	-25.6554355621338	-0.00230353930965066	-0.00490093370899558	-0.00522560812532902	0.00191722682211548
646	0.340908020734787	-1.50324213504791	-25.200891494751	-0.000355493422830477	-0.0104203969240189	0.00354059832170606	-0.0026282137259841
647	-0.957789242267609	0.120129495859146	-25.4606304168701	-0.00555028254166245	-0.00392691092565656	-3.08191010844894e-05	0.000618529506027699
648	0.340908020734787	-0.204544812440872	-25.0060863494873	0.00418994715437293	0.00418994715437293	0.000943203864153475	-0.00814767740666866
649	-0.957789242267609	1.74350106716156	-25.200891494751	0.00548864435404539	0.00256657530553639	-0.00165419070981443	-0.00230353930965066
650	-0.30844059586525	1.4188266992569	-25.4606304168701	0.00126787810586393	-0.00132951640989631	0.00321592413820326	-0.00360223650932312
651	0.340908020734787	0.769478142261505	-25.6554355621338	0.00386527273803949	-0.00100484199356288	-0.00522560812532902	0.00581331877037883
652	1.63960528373718	-0.204544812440872	-25.395694732666	-0.00132951640989631	0.000618529506027699	-0.00360223650932312	0.00256657530553639
653	0.340908020734787	0.120129495859146	-25.200891494751	0.00191722682211548	0.00289124972186983	-0.00814767740666866	-0.000680167751852423
654	0.340908020734787	0.769478142261505	-25.1359558105469	0.000943203864153475	0.00418994715437293	-0.00295288790948689	-0.00425158534198999
655	-0.957789242267609	1.09415245056152	-25.395694732666	0.00126787810586393	-0.00100484199356288	0.00126787810586393	0.00126787810586393
656	-2.25648641586304	1.4188266992569	-25.6554355621338	0.000618529506027699	-0.00360223650932312	-0.00425158534198999	-0.00165419070981443
657	-0.957789242267609	-0.204544812440872	-25.200891494751	-0.0126931173726916	0.00418994715437293	-0.00490093370899558	0.00386527273803949
658	-0.957789242267609	1.74350106716156	-25.4606304168701	-0.00360223650932312	0.011982130818069	-0.00619963090866804	0.00418994715437293
659	-0.957789242267609	1.09415245056152	-25.1359558105469	0.00386527273803949	0.00776136433705688	-0.000680167751852423	0.00289124972186983
660	0.990256667137146	-0.204544812440872	-24.8762168884277	-0.00522560812532902	-0.000680167751852423	0.00451462110504508	0.000943203864153475
661	0.990256667137146	-0.529219150543213	-25.1359558105469	0.00646266713738441	-0.00295288790948689	-0.00619963090866804	0.00126787810586393
662	0.990256667137146	-0.853893458843231	-25.3307609558105	-0.00165419070981443	-0.00457625929266214	-0.00100484199356288	0.0022419011220336
663	0.990256667137146	-0.853893458843231	-24.9411506652832	-0.00619963090866804	0.00418994715437293	-0.00490093370899558	-0.00457625929266214
664	-0.30844059586525	1.09415245056152	-25.1359558105469	0.00191722682211548	-0.00457625929266214	0.00581331877037883	-0.00100484199356288
665	0.990256667137146	1.09415245056152	-25.0710220336914	-0.00100484199356288	-0.00165419070981443	-0.00749832857400179	0.0113327819854021
666	0.990256667137146	-0.204544812440872	-24.6164779663086	0.00159255252219737	-0.00327756232582033	0.000943203864153475	-0.00295288790948689
667	-0.30844059586525	1.09415245056152	-25.2658252716064	-0.00522560812532902	-0.00197886489331722	-0.00490093370899558	-0.000680167751852423
668	0.990256667137146	0.120129495859146	-25.6554355621338	-0.00230353930965066	0.00906006153672934	-0.00490093370899558	-0.00230353930965066
669	0.340908020734787	1.4188266992569	-25.5904998779297	-0.00230353930965066	0.01100810803473	-0.000355493422830477	-0.00522560812532902
670	0.340908020734787	0.120129495859146	-25.0710220336914	0.00418994715437293	-3.08191010844894e-05	-0.00522560812532902	0.00418994715437293
671	-0.30844059586525	0.444803804159164	-25.0710220336914	0.00711201597005129	0.00354059832170606	-0.00132951640989631	-0.00360223650932312
672	-1.607137799263	0.120129495859146	-25.2658252716064	-0.0149658378213644	-0.00425158534198999	-0.00425158534198999	-0.0026282137259841
673	-2.25648641586304	0.444803804159164	-25.5255661010742	-0.0104203969240189	0.00191722682211548	0.00159255252219737	0.00516396993771195
674	0.340908020734787	-0.204544812440872	-25.7203693389893	0.00126787810586393	0.00354059832170606	-0.00814767740666866	-0.00295288790948689
675	0.990256667137146	0.120129495859146	-25.7853050231934	-0.00100484199356288	0.00646266713738441	-0.00490093370899558	0.00126787810586393
676	0.340908020734787	1.4188266992569	-25.2658252716064	-0.000355493422830477	-0.00652430532500148	-0.00749832857400179	-0.00230353930965066
677	0.340908020734787	-0.529219150543213	-24.7463474273682	-0.00165419070981443	-0.0126931173726916	-0.00100484199356288	-3.08191010844894e-05
678	0.990256667137146	-0.204544812440872	-25.4606304168701	0.000943203864153475	-0.00684897974133492	-0.00425158534198999	-0.000355493422830477
679	-1.607137799263	0.120129495859146	-25.395694732666	0.00646266713738441	0.00354059832170606	-0.00165419070981443	0.00386527273803949
680	0.340908020734787	0.444803804159164	-25.5255661010742	0.00711201597005129	0.0022419011220336	-0.00879702530801296	-0.00912170019000769
681	-0.957789242267609	1.09415245056152	-25.3307609558105	0.00581331877037883	-0.00587495695799589	-0.00782300252467394	0.000618529506027699
682	-0.30844059586525	1.4188266992569	-25.395694732666	-0.00197886489331722	0.00613799272105098	-0.000680167751852423	-0.00327756232582033
683	-0.30844059586525	1.09415245056152	-25.3307609558105	-0.00327756232582033	0.0022419011220336	-0.00749832857400179	0.0022419011220336
684	0.990256667137146	0.769478142261505	-25.2658252716064	-3.08191010844894e-05	0.00321592413820326	0.00289124972186983	0.000293855206109583
685	0.990256667137146	1.09415245056152	-25.2658252716064	-0.00327756232582033	0.00126787810586393	-0.00944637414067984	0.00126787810586393
686	0.990256667137146	0.444803804159164	-25.200891494751	-0.00165419070981443	0.00256657530553639	-0.00977104809135199	0.00743668992072344
687	1.63960528373718	-0.204544812440872	-25.0060863494873	-0.00327756232582033	-3.08191010844894e-05	0.0022419011220336	0.000943203864153475
688	-1.607137799263	1.09415245056152	-25.200891494751	-0.0146411629393697	-0.00165419070981443	-0.00749832857400179	-0.00457625929266214
689	-4.20453214645386	0.444803804159164	-25.0060863494873	0.00354059832170606	0.00289124972186983	-0.00619963090866804	-0.00457625929266214
690	-0.30844059586525	-0.204544812440872	-24.9411506652832	0.00808603875339031	-0.00555028254166245	-0.00132951640989631	0.00906006153672934
691	0.990256667137146	0.444803804159164	-24.8762168884277	-0.00165419070981443	0.00256657530553639	-0.00522560812532902	0.000618529506027699
692	0.340908020734787	-0.204544812440872	-24.8762168884277	-0.00522560812532902	-0.0026282137259841	0.00386527273803949	0.00354059832170606
693	0.990256667137146	-0.529219150543213	-24.7463474273682	0.00613799272105098	-0.0100957229733467	0.000618529506027699	-0.0146411629393697
694	1.63960528373718	-0.853893458843231	-24.6164779663086	0.000293855206109583	-0.00587495695799589	-0.00912170019000769	0.000293855206109583
695	-1.607137799263	-0.204544812440872	-25.395694732666	0.00548864435404539	-0.00977104809135199	0.00191722682211548	0.00354059832170606
696	0.340908020734787	0.769478142261505	-25.5904998779297	-0.00132951640989631	-0.00490093370899558	-0.00879702530801296	-0.000680167751852423
697	0.340908020734787	0.120129495859146	-25.3307609558105	-0.00197886489331722	-0.00100484199356288	-0.00327756232582033	0.00548864435404539
698	-0.30844059586525	1.09415245056152	-25.4606304168701	-0.00327756232582033	0.00613799272105098	-0.00555028254166245	0.00451462110504508
699	1.63960528373718	0.120129495859146	-25.0060863494873	0.00451462110504508	0.00711201597005129	-0.00165419070981443	0.00289124972186983
700	0.340908020734787	0.120129495859146	-25.395694732666	-0.00132951640989631	0.00516396993771195	-0.00392691092565656	0.000943203864153475
701	0.990256667137146	0.120129495859146	-25.4606304168701	0.00126787810586393	0.00159255252219737	-0.00132951640989631	0.00256657530553639
702	0.990256667137146	-0.204544812440872	-25.395694732666	-0.000680167751852423	0.00159255252219737	0.00548864435404539	-0.00360223650932312
703	0.990256667137146	0.769478142261505	-25.1359558105469	-0.00327756232582033	0.000293855206109583	-0.00879702530801296	-0.00295288790948689
704	-0.957789242267609	1.4188266992569	-25.0710220336914	0.00126787810586393	0.013930176384747	0.000618529506027699	0.000293855206109583
705	-3.55518364906311	1.09415245056152	-25.0060863494873	-0.00457625929266214	0.00191722682211548	-0.00522560812532902	0.012956153601408
706	-0.957789242267609	0.444803804159164	-25.2658252716064	-0.00392691092565656	0.00126787810586393	-0.00814767740666866	-0.00230353930965066
707	0.990256667137146	-0.529219150543213	-25.2658252716064	-0.00132951640989631	0.00516396993771195	-0.00749832857400179	-0.00132951640989631
708	-0.957789242267609	0.769478142261505	-25.200891494751	-0.00912170019000769	0.00321592413820326	0.00289124972186983	-0.00230353930965066
709	2.93830251693726	-0.204544812440872	-24.8112812042236	0.0022419011220336	0.00126787810586393	0.0022419011220336	0.00970941036939621
710	0.990256667137146	-1.50324213504791	-24.7463474273682	0.00451462110504508	-0.00295288790948689	0.00548864435404539	-0.000355493422830477
711	-0.30844059586525	-0.204544812440872	-25.2658252716064	0.00191722682211548	-0.0113944197073579	-0.00490093370899558	0.00451462110504508
712	-1.607137799263	0.769478142261505	-25.5255661010742	-0.00425158534198999	-0.00652430532500148	0.00581331877037883	0.00256657530553639
713	-0.30844059586525	1.4188266992569	-25.0710220336914	-0.00619963090866804	0.00938473641872406	-0.0026282137259841	-0.00749832857400179
714	-0.957789242267609	0.444803804159164	-25.200891494751	0.00581331877037883	0.00256657530553639	-0.00230353930965066	-0.00587495695799589
715	0.990256667137146	0.120129495859146	-25.0060863494873	0.000943203864153475	0.000618529506027699	-0.0165892094373703	-0.00197886489331722
716	0.340908020734787	-0.529219150543213	-24.9411506652832	-0.00165419070981443	-0.00132951640989631	-0.00944637414067984	0.00289124972186983
717	0.990256667137146	0.769478142261505	-25.1359558105469	-0.0026282137259841	0.00191722682211548	-0.00295288790948689	0.00159255252219737
718	-0.30844059586525	1.4188266992569	-25.2658252716064	0.000618529506027699	0.00678734155371785	-0.00360223650932312	-0.00360223650932312
719	0.340908020734787	1.4188266992569	-25.1359558105469	0.00841071270406246	0.00906006153672934	0.000293855206109583	-0.00197886489331722
720	0.990256667137146	-0.204544812440872	-24.9411506652832	0.00159255252219737	0.00256657530553639	-0.00165419070981443	0.000293855206109583
721	-1.607137799263	-0.204544812440872	-24.9411506652832	-0.00555028254166245	0.00321592413820326	-0.000680167751852423	0.00548864435404539
722	-3.55518364906311	0.769478142261505	-24.9411506652832	-0.00490093370899558	0.00678734155371785	-0.00425158534198999	0.00191722682211548
723	-2.25648641586304	0.769478142261505	-25.4606304168701	-0.00814767740666866	0.00841071270406246	0.00256657530553639	0.000293855206109583
724	0.990256667137146	1.09415245056152	-25.5255661010742	0.000293855206109583	0.00451462110504508	-0.00555028254166245	0.00321592413820326
725	-0.957789242267609	1.09415245056152	-24.9411506652832	0.00548864435404539	0.000943203864153475	0.00289124972186983	0.0022419011220336
726	-0.957789242267609	0.120129495859146	-25.0710220336914	0.00483929552137852	-0.00457625929266214	-0.00555028254166245	-0.00879702530801296
727	1.63960528373718	-1.50324213504791	-24.7463474273682	-0.00132951640989631	-0.00522560812532902	-3.08191010844894e-05	-0.00165419070981443
728	-0.957789242267609	0.769478142261505	-25.395694732666	-0.00522560812532902	0.000943203864153475	0.00548864435404539	-0.00392691092565656
729	1.63960528373718	-0.204544812440872	-25.200891494751	-0.00197886489331722	0.0022419011220336	-0.00652430532500148	0.0022419011220336
730	-0.957789242267609	1.4188266992569	-25.5904998779297	0.00321592413820326	-0.00587495695799589	-0.00327756232582033	0.00581331877037883
731	0.340908020734787	0.769478142261505	-25.5255661010742	-0.000355493422830477	-0.00717365415766835	-0.00100484199356288	-0.00165419070981443
732	-1.607137799263	0.769478142261505	-24.9411506652832	-0.00360223650932312	0.00289124972186983	0.000618529506027699	0.000943203864153475
733	-0.30844059586525	0.444803804159164	-24.8112812042236	-0.00587495695799589	0.00711201597005129	-3.08191010844894e-05	-0.00522560812532902
734	-2.25648641586304	1.09415245056152	-25.3307609558105	0.00516396993771195	0.00841071270406246	0.00256657530553639	0.00159255252219737
735	-1.607137799263	1.4188266992569	-25.3307609558105	-3.08191010844894e-05	0.00159255252219737	0.00483929552137852	-3.08191010844894e-05
736	-0.30844059586525	-0.529219150543213	-24.9411506652832	0.0022419011220336	-0.00360223650932312	-0.00879702530801296	0.00743668992072344
737	-0.957789242267609	1.74350106716156	-25.200891494751	-0.00587495695799589	0.00354059832170606	-0.00749832857400179	0.00451462110504508
738	-2.25648641586304	0.769478142261505	-24.6814117431641	-0.0123684434220195	0.00321592413820326	-0.00457625929266214	-0.0026282137259841
739	-0.957789242267609	0.769478142261505	-24.8112812042236	-0.00230353930965066	0.0113327819854021	-0.000355493422830477	0.00191722682211548
740	2.28895401954651	0.120129495859146	-25.0710220336914	0.00191722682211548	0.00191722682211548	-0.00197886489331722	-0.00100484199356288
741	-0.30844059586525	-0.204544812440872	-25.0710220336914	-0.00197886489331722	0.00418994715437293	-0.00555028254166245	0.000943203864153475
742	1.63960528373718	-0.204544812440872	-24.8762168884277	-0.00165419070981443	-0.00717365415766835	-3.08191010844894e-05	0.00256657530553639
743	-0.957789242267609	-0.204544812440872	-25.0710220336914	0.00451462110504508	-0.00230353930965066	0.00321592413820326	-0.000355493422830477
744	-0.957789242267609	-0.529219150543213	-24.8762168884277	0.0162028968334198	-0.00295288790948689	-0.00619963090866804	-0.00619963090866804
745	-0.30844059586525	0.769478142261505	-25.2658252716064	0.00808603875339031	-0.00522560812532902	0.00159255252219737	0.00646266713738441
746	-0.957789242267609	0.444803804159164	-25.2658252716064	-0.0126931173726916	-0.000355493422830477	0.00321592413820326	-0.00295288790948689
747	-0.957789242267609	1.09415245056152	-25.395694732666	-0.00392691092565656	0.00256657530553639	-0.000680167751852423	-0.00197886489331722
748	1.63960528373718	0.444803804159164	-25.0710220336914	0.00159255252219737	0.00516396993771195	0.0022419011220336	-0.00132951640989631
749	-0.30844059586525	1.4188266992569	-25.5255661010742	0.00646266713738441	0.00906006153672934	-0.0139918150380254	-0.00132951640989631
750	-0.30844059586525	1.4188266992569	-25.2658252716064	0.013930176384747	0.000618529506027699	0.000943203864153475	0.00289124972186983
751	1.63960528373718	-0.204544812440872	-25.0710220336914	0.00354059832170606	0.00159255252219737	-0.00360223650932312	-0.00100484199356288
752	0.990256667137146	0.444803804159164	-25.395694732666	0.00289124972186983	0.00516396993771195	-0.000355493422830477	0.00289124972186983
753	0.340908020734787	0.444803804159164	-25.200891494751	-0.00295288790948689	0.00808603875339031	0.000618529506027699	-0.00165419070981443
754	-1.607137799263	0.120129495859146	-25.0710220336914	-0.00360223650932312	0.00808603875339031	-0.00457625929266214	-0.0026282137259841
755	-2.90583515167236	0.769478142261505	-25.1359558105469	-0.00327756232582033	0.00159255252219737	0.00354059832170606	0.000618529506027699
756	-2.25648641586304	1.09415245056152	-25.3307609558105	-0.0107450718060136	-0.00230353930965066	-0.00749832857400179	0.00711201597005129
757	-1.607137799263	1.4188266992569	-25.5904998779297	-0.00782300252467394	0.00548864435404539	0.00418994715437293	-0.00814767740666866
758	0.340908020734787	-0.204544812440872	-25.1359558105469	-0.00619963090866804	0.00581331877037883	-0.00100484199356288	0.000618529506027699
759	0.990256667137146	1.09415245056152	-25.3307609558105	-0.00132951640989631	0.00159255252219737	-0.00457625929266214	-0.000355493422830477
760	0.990256667137146	-0.204544812440872	-25.200891494751	0.000943203864153475	-0.0026282137259841	0.000618529506027699	-3.08191010844894e-05
761	-0.30844059586525	0.444803804159164	-25.7203693389893	0.00711201597005129	-0.00782300252467394	-0.00879702530801296	-0.00230353930965066
762	1.63960528373718	-0.204544812440872	-25.395694732666	0.000943203864153475	-0.00360223650932312	-0.00490093370899558	0.00386527273803949
763	0.990256667137146	0.120129495859146	-25.3307609558105	-0.0026282137259841	0.00548864435404539	-0.00100484199356288	0.00191722682211548
764	0.340908020734787	0.769478142261505	-25.1359558105469	0.00581331877037883	0.000943203864153475	0.000618529506027699	-0.00100484199356288
765	0.340908020734787	-0.204544812440872	-25.7853050231934	0.00483929552137852	-0.00360223650932312	-0.0026282137259841	0.00743668992072344
766	0.990256667137146	0.120129495859146	-25.7203693389893	0.00126787810586393	0.000943203864153475	-0.0104203969240189	0.000293855206109583
767	-0.957789242267609	0.769478142261505	-25.9151744842529	-0.00197886489331722	0.000293855206109583	0.00354059832170606	-0.00457625929266214
768	0.990256667137146	0.120129495859146	-25.8502388000488	0.00126787810586393	-0.00165419070981443	-0.000355493422830477	-0.00555028254166245
769	-0.957789242267609	0.444803804159164	-25.4606304168701	-0.00165419070981443	-0.000355493422830477	-0.00392691092565656	-0.00457625929266214
770	-0.957789242267609	1.4188266992569	-25.4606304168701	0.0113327819854021	0.00386527273803949	0.000618529506027699	-0.000680167751852423
771	-0.957789242267609	0.120129495859146	-24.8112812042236	-0.0113944197073579	-0.00912170019000769	-0.00619963090866804	0.00321592413820326
772	-2.90583515167236	0.444803804159164	-24.6164779663086	-0.00197886489331722	0.00743668992072344	-0.00522560812532902	0.000618529506027699
773	-1.607137799263	0.444803804159164	-25.2658252716064	-0.00782300252467394	0.0123068047687411	-0.00132951640989631	-0.0026282137259841
774	-1.607137799263	1.09415245056152	-25.5904998779297	0.00516396993771195	0.00451462110504508	0.00159255252219737	0.00256657530553639
775	0.990256667137146	0.769478142261505	-25.200891494751	0.00256657530553639	0.00483929552137852	-0.00132951640989631	-0.00555028254166245
776	0.340908020734787	0.769478142261505	-25.0710220336914	-0.0026282137259841	-0.00879702530801296	-0.00619963090866804	-3.08191010844894e-05
777	2.28895401954651	-1.17856776714325	-25.0710220336914	-0.0100957229733467	-3.08191010844894e-05	0.000943203864153475	-0.00360223650932312
778	-0.30844059586525	-0.529219150543213	-25.1359558105469	-3.08191010844894e-05	-0.00457625929266214	-0.00295288790948689	-0.00197886489331722
779	-0.30844059586525	0.120129495859146	-25.8502388000488	0.0022419011220336	0.00451462110504508	-0.00457625929266214	-0.00522560812532902
780	1.63960528373718	-0.204544812440872	-25.3307609558105	-0.00425158534198999	0.00289124972186983	-0.00197886489331722	0.000293855206109583
781	1.63960528373718	0.444803804159164	-25.2658252716064	-0.00100484199356288	0.00354059832170606	-0.00327756232582033	0.000293855206109583
782	2.28895401954651	0.120129495859146	-25.2658252716064	0.00159255252219737	-0.00490093370899558	-0.0107450718060136	0.000293855206109583
783	-0.30844059586525	0.444803804159164	-25.2658252716064	-0.0026282137259841	0.00289124972186983	0.00191722682211548	0.00418994715437293
784	-0.30844059586525	0.120129495859146	-25.0710220336914	0.00354059832170606	-0.000680167751852423	-0.00814767740666866	0.00159255252219737
785	-0.30844059586525	1.09415245056152	-24.8762168884277	0.00159255252219737	-0.00457625929266214	0.000943203864153475	0.000943203864153475
786	0.990256667137146	0.120129495859146	-23.7723236083984	-0.00425158534198999	-0.00360223650932312	-0.00749832857400179	-3.08191010844894e-05
787	-0.957789242267609	0.769478142261505	-22.7983016967773	0.000943203864153475	-0.00587495695799589	-0.0026282137259841	0.00126787810586393
788	0.340908020734787	0.444803804159164	-22.9281711578369	-0.00327756232582033	0.000293855206109583	0.00451462110504508	-0.00425158534198999
789	-2.90583515167236	1.4188266992569	-23.3177795410156	-0.00879702530801296	-0.00522560812532902	0.00354059832170606	0.000943203864153475
790	-3.55518364906311	0.769478142261505	-23.6424541473389	-0.00100484199356288	0.000293855206109583	0.00126787810586393	0.00418994715437293
791	0.340908020734787	0.120129495859146	-24.5515422821045	-0.00295288790948689	-0.00555028254166245	-0.00327756232582033	-3.08191010844894e-05
792	1.63960528373718	0.769478142261505	-24.4866065979004	-0.00684897974133492	0.00386527273803949	-0.00652430532500148	-0.00327756232582033
793	1.63960528373718	0.120129495859146	-24.4216728210449	-3.08191010844894e-05	-3.08191010844894e-05	-0.00522560812532902	-0.00327756232582033
794	-1.607137799263	-0.204544812440872	-25.0060863494873	0.000618529506027699	0.00386527273803949	-0.00425158534198999	-0.00360223650932312
795	-0.30844059586525	-0.204544812440872	-25.1359558105469	0.000618529506027699	-0.00522560812532902	0.0022419011220336	0.00581331877037883
796	-0.30844059586525	0.120129495859146	-26.0450439453125	-3.08191010844894e-05	-0.00879702530801296	0.00126787810586393	0.00289124972186983
797	0.990256667137146	-0.204544812440872	-26.5645236968994	-0.00457625929266214	-0.000680167751852423	0.00191722682211548	-0.00392691092565656
798	-0.957789242267609	1.09415245056152	-26.6294574737549	0.00126787810586393	0.00354059832170606	0.00126787810586393	-0.00100484199356288
799	0.340908020734787	0.120129495859146	-26.0450439453125	-0.00230353930965066	0.00289124972186983	0.00191722682211548	-0.00197886489331722
800	1.63960528373718	0.120129495859146	-25.8502388000488	0.0116574559360743	0.00126787810586393	-0.00230353930965066	0.00646266713738441
801	0.340908020734787	0.444803804159164	-26.0450439453125	-0.000355493422830477	0.000618529506027699	-0.00392691092565656	-0.00425158534198999
802	0.990256667137146	0.444803804159164	-25.8502388000488	-3.08191010844894e-05	0.00159255252219737	-0.0107450718060136	-0.00100484199356288
803	0.990256667137146	0.444803804159164	-25.7853050231934	-0.00879702530801296	-0.00100484199356288	0.00483929552137852	-0.00555028254166245
804	0.990256667137146	1.09415245056152	-25.6554355621338	0.00191722682211548	-0.00555028254166245	-0.00360223650932312	-0.0026282137259841
805	-2.25648641586304	1.09415245056152	-25.8502388000488	-0.00490093370899558	0.00743668992072344	-0.00327756232582033	0.00418994715437293
806	-0.30844059586525	-0.529219150543213	-25.4606304168701	-0.0117190945893526	-0.00360223650932312	-0.0107450718060136	0.00354059832170606
807	-4.20453214645386	0.444803804159164	-25.6554355621338	-0.00555028254166245	0.00126787810586393	0.00159255252219737	0.00516396993771195
808	0.340908020734787	-0.529219150543213	-25.980110168457	-0.00717365415766835	0.00841071270406246	-0.00360223650932312	-0.00165419070981443
809	-1.607137799263	1.09415245056152	-25.395694732666	0.00126787810586393	0.00581331877037883	-0.00197886489331722	-0.00425158534198999
810	0.340908020734787	0.120129495859146	-24.7463474273682	0.00483929552137852	0.00548864435404539	-0.00587495695799589	-0.00425158534198999
811	0.990256667137146	-0.529219150543213	-24.6814117431641	-0.00327756232582033	-0.00684897974133492	-0.00782300252467394	-0.00230353930965066
812	2.28895401954651	-1.17856776714325	-24.6164779663086	-0.00327756232582033	-0.0162645354866982	-0.00327756232582033	0.000293855206109583
813	0.990256667137146	-0.853893458843231	-24.5515422821045	0.000943203864153475	-0.00100484199356288	0.00581331877037883	-0.00490093370899558
814	-0.30844059586525	1.09415245056152	-24.3567371368408	0.00126787810586393	0.00581331877037883	-0.000680167751852423	-0.00879702530801296
815	-0.30844059586525	0.769478142261505	-24.6164779663086	-0.00132951640989631	0.00581331877037883	-0.00360223650932312	0.000943203864153475
816	-0.30844059586525	0.769478142261505	-24.5515422821045	0.00938473641872406	-0.00457625929266214	-0.0100957229733467	-0.00587495695799589
817	1.63960528373718	0.120129495859146	-24.4216728210449	0.00159255252219737	0.00548864435404539	-0.00197886489331722	0.00613799272105098
818	-0.957789242267609	1.09415245056152	-24.8762168884277	-0.0026282137259841	0.00483929552137852	0.000943203864153475	0.00191722682211548
819	1.63960528373718	0.120129495859146	-24.4866065979004	0.00678734155371785	0.000943203864153475	-0.000355493422830477	-0.00132951640989631
820	0.340908020734787	0.120129495859146	-24.4216728210449	-3.08191010844894e-05	0.00516396993771195	-0.00197886489331722	-3.08191010844894e-05
821	0.340908020734787	-0.204544812440872	-24.5515422821045	0.0022419011220336	-0.00619963090866804	-0.00912170019000769	0.00354059832170606
822	-0.30844059586525	-0.204544812440872	-24.7463474273682	-0.00879702530801296	-0.000355493422830477	-0.00197886489331722	0.00321592413820326
823	-1.607137799263	0.769478142261505	-24.8112812042236	-0.00847235135734081	0.00678734155371785	0.00126787810586393	-0.0026282137259841
824	-0.30844059586525	-0.204544812440872	-25.200891494751	0.00126787810586393	-3.08191010844894e-05	-0.0107450718060136	-0.00295288790948689
825	-1.607137799263	1.09415245056152	-25.5255661010742	0.00581331877037883	-0.00100484199356288	0.00581331877037883	-0.00165419070981443
826	0.990256667137146	-0.204544812440872	-25.200891494751	0.00743668992072344	0.00321592413820326	-0.0104203969240189	0.00256657530553639
827	0.990256667137146	-0.529219150543213	-25.7203693389893	0.000943203864153475	-0.00490093370899558	-0.00457625929266214	0.00256657530553639
828	2.28895401954651	-0.853893458843231	-25.7853050231934	-0.00522560812532902	-0.00619963090866804	-0.00392691092565656	-0.00230353930965066
829	-0.30844059586525	-0.529219150543213	-25.6554355621338	0.00256657530553639	-0.00327756232582033	-0.00360223650932312	-0.00782300252467394
830	0.990256667137146	-0.853893458843231	-25.8502388000488	0.00613799272105098	-0.00555028254166245	-0.0165892094373703	0.00126787810586393
831	0.990256667137146	-0.529219150543213	-25.7853050231934	-0.00749832857400179	0.00256657530553639	-0.00457625929266214	-0.000355493422830477
832	0.340908020734787	0.444803804159164	-25.8502388000488	0.00678734155371785	-0.00327756232582033	-0.00587495695799589	0.000293855206109583
833	0.340908020734787	-0.204544812440872	-25.1359558105469	-0.00555028254166245	0.00451462110504508	-0.00165419070981443	0.000293855206109583
834	-0.957789242267609	1.09415245056152	-25.2658252716064	0.00191722682211548	0.00386527273803949	-0.00425158534198999	-0.00230353930965066
835	-0.30844059586525	1.09415245056152	-26.1749134063721	-0.00132951640989631	0.00354059832170606	0.0022419011220336	0.00354059832170606
836	-0.30844059586525	1.4188266992569	-25.7203693389893	0.00386527273803949	0.0100340843200684	-0.00619963090866804	-3.08191010844894e-05
837	2.28895401954651	0.120129495859146	-25.3307609558105	-0.0026282137259841	-0.00100484199356288	-0.00490093370899558	-0.000355493422830477
838	-1.607137799263	1.4188266992569	-25.4606304168701	-0.00717365415766835	-0.00392691092565656	0.00483929552137852	0.00451462110504508
839	-0.30844059586525	-0.204544812440872	-24.7463474273682	-0.00555028254166245	0.011982130818069	-0.00717365415766835	-3.08191010844894e-05
840	-2.25648641586304	-0.204544812440872	-24.6814117431641	0.00191722682211548	0.00354059832170606	-0.000680167751852423	0.00743668992072344
841	0.340908020734787	-0.204544812440872	-25.2658252716064	-0.000680167751852423	0.00289124972186983	-0.00522560812532902	-0.00425158534198999
842	-0.957789242267609	0.444803804159164	-25.200891494751	0.000618529506027699	0.00126787810586393	-0.00717365415766835	0.00159255252219737
843	1.63960528373718	-0.204544812440872	-25.0060863494873	0.0217223595827818	0.00256657530553639	0.00483929552137852	-0.0026282137259841
844	0.990256667137146	-0.853893458843231	-24.8762168884277	0.00126787810586393	-0.00782300252467394	-0.0120437685400248	-0.000680167751852423
845	-0.30844059586525	0.444803804159164	-24.4866065979004	0.00613799272105098	-0.00912170019000769	-0.0026282137259841	0.00354059832170606
846	1.63960528373718	-1.50324213504791	-24.6814117431641	0.00516396993771195	-0.0130177913233638	-0.0123684434220195	-0.00100484199356288
847	0.340908020734787	-0.204544812440872	-25.0060863494873	-0.00619963090866804	-0.00197886489331722	-0.00197886489331722	0.00159255252219737
848	0.990256667137146	1.09415245056152	-25.2658252716064	-3.08191010844894e-05	0.00906006153672934	0.00191722682211548	0.00126787810586393
849	-0.957789242267609	1.09415245056152	-25.1359558105469	0.00451462110504508	0.00483929552137852	0.00159255252219737	-0.00230353930965066
850	2.28895401954651	0.120129495859146	-25.1359558105469	0.000618529506027699	-3.08191010844894e-05	0.0022419011220336	-0.00230353930965066
851	0.340908020734787	-0.204544812440872	-25.2658252716064	-0.000355493422830477	-0.00425158534198999	-0.00490093370899558	0.00386527273803949
852	0.340908020734787	0.120129495859146	-25.395694732666	-0.00879702530801296	-0.00132951640989631	-0.000355493422830477	0.00873538758605719
853	0.340908020734787	0.120129495859146	-25.7853050231934	-0.00392691092565656	0.00646266713738441	0.00289124972186983	-0.00652430532500148
854	-0.30844059586525	0.444803804159164	-25.7853050231934	-0.00327756232582033	0.00711201597005129	-0.00425158534198999	0.000943203864153475
855	-0.957789242267609	0.769478142261505	-25.8502388000488	0.00159255252219737	0.00743668992072344	-0.00555028254166245	0.00776136433705688
856	-2.90583515167236	1.4188266992569	-25.7853050231934	-0.00490093370899558	0.00126787810586393	0.000618529506027699	-0.00684897974133492
857	-2.90583515167236	1.09415245056152	-25.7853050231934	-0.0159398596733809	0.00581331877037883	-0.0117190945893526	0.00581331877037883
858	-2.25648641586304	1.09415245056152	-25.980110168457	-0.0133424662053585	0.00678734155371785	0.00191722682211548	-0.00522560812532902
859	0.990256667137146	0.444803804159164	-25.980110168457	-0.000355493422830477	0.00126787810586393	0.00321592413820326	-0.00425158534198999
860	-0.30844059586525	0.120129495859146	-26.694393157959	0.00289124972186983	0.00646266713738441	-0.00230353930965066	0.00191722682211548
861	0.340908020734787	0.769478142261505	-26.1099796295166	-0.00684897974133492	-0.00327756232582033	0.00289124972186983	0.00321592413820326
862	-0.30844059586525	-0.204544812440872	-25.7203693389893	-0.00327756232582033	-0.00392691092565656	-0.00295288790948689	0.00191722682211548
863	2.28895401954651	-1.17856776714325	-25.4606304168701	-0.00327756232582033	-0.00230353930965066	0.00678734155371785	-0.0026282137259841
864	1.63960528373718	-0.204544812440872	-25.200891494751	-0.00100484199356288	-0.00197886489331722	0.00548864435404539	-0.00230353930965066
865	-0.30844059586525	0.769478142261505	-25.4606304168701	-0.00652430532500148	0.00483929552137852	-0.00165419070981443	-0.00132951640989631
866	0.990256667137146	-0.204544812440872	-25.200891494751	0.000293855206109583	-0.00490093370899558	-0.000680167751852423	0.00159255252219737
867	2.28895401954651	0.444803804159164	-25.2658252716064	-0.00879702530801296	0.00483929552137852	-0.00944637414067984	-0.0026282137259841
868	0.340908020734787	1.09415245056152	-25.3307609558105	0.00321592413820326	0.0113327819854021	-0.00782300252467394	0.0022419011220336
869	-0.957789242267609	0.769478142261505	-25.395694732666	0.00289124972186983	0.00711201597005129	-0.00197886489331722	0.00256657530553639
870	2.28895401954651	0.120129495859146	-25.1359558105469	0.00256657530553639	0.00516396993771195	-0.00295288790948689	-0.000355493422830477
871	0.990256667137146	1.09415245056152	-25.1359558105469	0.00841071270406246	-0.000355493422830477	-0.00652430532500148	0.00418994715437293
872	-0.957789242267609	1.74350106716156	-25.200891494751	-0.00749832857400179	-0.00230353930965066	-0.00717365415766835	0.000618529506027699
873	-3.55518364906311	1.4188266992569	-24.9411506652832	-0.00295288790948689	0.000618529506027699	0.00548864435404539	0.00354059832170606
874	-1.607137799263	-0.204544812440872	-24.4216728210449	-0.00555028254166245	0.00743668992072344	0.000943203864153475	-0.00782300252467394
875	0.340908020734787	-0.204544812440872	-25.0710220336914	0.00289124972186983	-0.00327756232582033	-0.00165419070981443	0.00548864435404539
876	-0.30844059586525	1.09415245056152	-25.2658252716064	0.00354059832170606	0.00354059832170606	-0.00230353930965066	-0.000680167751852423
877	0.340908020734787	-0.204544812440872	-24.8762168884277	-0.00100484199356288	0.00354059832170606	-0.0113944197073579	0.00776136433705688
878	-1.607137799263	-0.204544812440872	-25.395694732666	0.0168522447347641	-0.00522560812532902	0.00354059832170606	-0.00522560812532902
879	-0.30844059586525	-0.853893458843231	-25.0060863494873	-0.00132951640989631	-0.00555028254166245	-0.00717365415766835	-0.0026282137259841
880	1.63960528373718	-0.529219150543213	-25.0060863494873	0.00743668992072344	-0.00327756232582033	0.00126787810586393	0.00126787810586393
881	1.63960528373718	-0.204544812440872	-25.3307609558105	-0.00392691092565656	-0.00425158534198999	-0.00360223650932312	-0.00165419070981443
882	0.340908020734787	-0.204544812440872	-25.1359558105469	-0.00132951640989631	0.00159255252219737	0.00386527273803949	0.00386527273803949
883	-0.957789242267609	1.09415245056152	-25.395694732666	-0.00295288790948689	-0.00132951640989631	-0.00197886489331722	-0.00425158534198999
884	-0.957789242267609	1.09415245056152	-25.4606304168701	0.000293855206109583	0.000293855206109583	-0.00295288790948689	-0.000355493422830477
885	-0.30844059586525	1.4188266992569	-25.4606304168701	0.00126787810586393	-0.00490093370899558	-0.0104203969240189	-0.00327756232582033
886	-0.30844059586525	1.09415245056152	-25.4606304168701	-0.0026282137259841	-0.00490093370899558	-0.00522560812532902	0.00808603875339031
887	0.990256667137146	0.769478142261505	-25.2658252716064	-0.00814767740666866	-0.00457625929266214	-0.00749832857400179	-0.00327756232582033
888	-0.30844059586525	0.769478142261505	-25.4606304168701	-0.000355493422830477	0.00646266713738441	0.00191722682211548	-0.00327756232582033
889	-0.30844059586525	0.444803804159164	-25.200891494751	-0.00197886489331722	0.00548864435404539	0.00289124972186983	0.000293855206109583
890	-0.957789242267609	0.444803804159164	-24.8112812042236	-0.00684897974133492	-0.00132951640989631	-0.00392691092565656	0.012956153601408
891	-2.90583515167236	1.4188266992569	-24.9411506652832	-0.00847235135734081	-0.000355493422830477	-0.00197886489331722	0.00256657530553639
892	-0.30844059586525	0.444803804159164	-25.5904998779297	-0.00457625929266214	0.000943203864153475	-0.00749832857400179	-0.00749832857400179
893	-1.607137799263	0.769478142261505	-25.2658252716064	0.00289124972186983	-0.00197886489331722	-0.00132951640989631	-0.00652430532500148
894	1.63960528373718	-0.529219150543213	-25.0710220336914	-0.00652430532500148	-0.00327756232582033	-0.00555028254166245	-0.00944637414067984
895	0.990256667137146	-0.853893458843231	-24.9411506652832	-0.00522560812532902	-0.0107450718060136	0.00289124972186983	0.00289124972186983
896	-0.30844059586525	-0.853893458843231	-24.8112812042236	0.00938473641872406	-0.00814767740666866	0.00711201597005129	0.00289124972186983
897	-0.30844059586525	1.09415245056152	-24.8762168884277	0.000293855206109583	-0.00522560812532902	-0.000680167751852423	-0.00522560812532902
898	0.340908020734787	0.769478142261505	-25.0060863494873	-0.000680167751852423	0.00289124972186983	0.00354059832170606	-0.00555028254166245
899	1.63960528373718	0.120129495859146	-25.3307609558105	-0.00197886489331722	0.00321592413820326	0.000618529506027699	0.00256657530553639
900	1.63960528373718	0.769478142261505	-25.5904998779297	0.000943203864153475	-0.00522560812532902	0.00970941036939621	0.000943203864153475
901	0.990256667137146	1.09415245056152	-25.5904998779297	0.000293855206109583	-0.000680167751852423	-0.0120437685400248	0.00321592413820326
902	0.990256667137146	1.09415245056152	-25.3307609558105	0.00321592413820326	-0.00197886489331722	-0.00847235135734081	-0.000680167751852423
903	1.63960528373718	0.444803804159164	-25.2658252716064	-0.00360223650932312	0.00711201597005129	0.00191722682211548	0.00321592413820326
904	0.990256667137146	0.444803804159164	-25.0060863494873	-0.00100484199356288	0.00418994715437293	-3.08191010844894e-05	0.00191722682211548
905	-1.607137799263	0.769478142261505	-25.2658252716064	-3.08191010844894e-05	-0.00327756232582033	-3.08191010844894e-05	-0.00392691092565656
906	-2.90583515167236	1.09415245056152	-24.4866065979004	-0.00392691092565656	-0.000355493422830477	-0.00684897974133492	0.00548864435404539
907	-2.25648641586304	0.120129495859146	-23.7723236083984	-0.0136671401560307	-0.0026282137259841	-0.00327756232582033	-0.00197886489331722
908	-1.607137799263	1.09415245056152	-22.6684303283691	-0.00619963090866804	0.00418994715437293	-0.00782300252467394	-0.000680167751852423
909	-0.30844059586525	0.444803804159164	-22.1489524841309	-0.00457625929266214	0.00191722682211548	0.00808603875339031	-0.00360223650932312
910	2.28895401954651	1.09415245056152	-22.6684303283691	0.00321592413820326	-0.00197886489331722	-0.00619963090866804	0.00516396993771195
911	-0.957789242267609	0.769478142261505	-23.1879100799561	0.00451462110504508	-0.00652430532500148	-0.00360223650932312	0.00451462110504508
912	0.340908020734787	0.120129495859146	-23.8372592926025	-0.000355493422830477	-0.0149658378213644	-0.00490093370899558	-0.00100484199356288
913	-0.957789242267609	0.444803804159164	-23.707389831543	0.00159255252219737	0.00256657530553639	-0.000355493422830477	0.00516396993771195
914	1.63960528373718	0.444803804159164	-24.1619338989258	0.00321592413820326	0.00191722682211548	0.00646266713738441	-0.0026282137259841
915	0.990256667137146	-0.204544812440872	-24.2918033599854	0.00354059832170606	-0.00749832857400179	-0.00165419070981443	0.000943203864153475
916	1.63960528373718	0.120129495859146	-24.4866065979004	0.00808603875339031	-0.000355493422830477	0.00126787810586393	0.00159255252219737
917	-0.957789242267609	1.09415245056152	-25.200891494751	-0.0110697457566857	-0.000355493422830477	-0.00814767740666866	-0.00522560812532902
918	1.63960528373718	0.444803804159164	-25.980110168457	-0.00555028254166245	0.00354059832170606	-0.00619963090866804	-0.0026282137259841
919	0.990256667137146	0.120129495859146	-26.1099796295166	0.0113327819854021	0.000943203864153475	-0.00782300252467394	-0.0026282137259841
920	-0.957789242267609	1.74350106716156	-26.3047828674316	0.00516396993771195	0.01100810803473	-0.00652430532500148	0.0022419011220336
921	0.340908020734787	0.769478142261505	-26.2398490905762	0.00386527273803949	0.00386527273803949	-0.00555028254166245	0.00743668992072344
922	-0.30844059586525	1.4188266992569	-26.1749134063721	-0.00230353930965066	0.00321592413820326	-0.00684897974133492	-0.000355493422830477
923	-1.607137799263	1.09415245056152	-25.5255661010742	0.00126787810586393	0.0022419011220336	-0.00555028254166245	0.000618529506027699
924	-1.607137799263	0.120129495859146	-25.1359558105469	-0.00749832857400179	0.0100340843200684	0.00548864435404539	-0.00327756232582033
925	-0.30844059586525	-0.204544812440872	-25.6554355621338	-0.0026282137259841	0.00256657530553639	-0.000355493422830477	0.00321592413820326
926	-0.957789242267609	0.769478142261505	-25.980110168457	0.00321592413820326	-0.000355493422830477	0.0022419011220336	0.00483929552137852
927	0.340908020734787	0.444803804159164	-26.1749134063721	-0.00749832857400179	-3.08191010844894e-05	-0.00490093370899558	-0.00457625929266214
928	-0.957789242267609	-0.204544812440872	-25.7203693389893	0.00483929552137852	0.000618529506027699	-0.00847235135734081	-0.00230353930965066
929	1.63960528373718	-1.17856776714325	-25.200891494751	0.00808603875339031	0.0022419011220336	0.00159255252219737	-0.00944637414067984
930	-0.30844059586525	-0.204544812440872	-25.2658252716064	0.00646266713738441	-0.0159398596733809	-0.0026282137259841	-0.0026282137259841
931	-0.957789242267609	1.4188266992569	-25.200891494751	0.00808603875339031	0.00159255252219737	-0.00100484199356288	0.00321592413820326
932	-0.30844059586525	1.4188266992569	-25.200891494751	-0.00360223650932312	-0.00392691092565656	0.00191722682211548	-3.08191010844894e-05
933	-0.30844059586525	1.09415245056152	-25.395694732666	0.00191722682211548	0.00776136433705688	0.00418994715437293	-0.00717365415766835
934	-0.30844059586525	1.09415245056152	-25.0060863494873	0.00289124972186983	0.00808603875339031	-0.00717365415766835	0.00386527273803949
935	0.990256667137146	-0.529219150543213	-24.4216728210449	0.00646266713738441	0.00841071270406246	-0.00522560812532902	0.000618529506027699
936	1.63960528373718	0.120129495859146	-24.0320625305176	0.00743668992072344	0.00516396993771195	-0.00717365415766835	0.00126787810586393
937	-0.30844059586525	1.09415245056152	-24.2918033599854	-0.00165419070981443	0.00678734155371785	-0.000680167751852423	-0.00457625929266214
938	0.340908020734787	0.120129495859146	-24.3567371368408	0.000293855206109583	0.00548864435404539	0.000618529506027699	-0.00392691092565656
939	-2.25648641586304	1.09415245056152	-24.3567371368408	-0.0026282137259841	-0.000355493422830477	0.00451462110504508	0.00581331877037883
940	-4.85388088226318	1.4188266992569	-24.6164779663086	-0.0120437685400248	0.0022419011220336	0.00191722682211548	0.0022419011220336
941	-1.607137799263	1.09415245056152	-24.6164779663086	0.00808603875339031	-0.00425158534198999	-0.00490093370899558	0.00289124972186983
942	-0.957789242267609	1.74350106716156	-24.2918033599854	-0.00522560812532902	0.00678734155371785	0.0022419011220336	0.00256657530553639
943	-0.957789242267609	0.769478142261505	-25.2658252716064	-0.00652430532500148	0.00548864435404539	-0.00100484199356288	-0.00652430532500148
944	0.990256667137146	0.120129495859146	-25.5904998779297	0.000618529506027699	0.00483929552137852	-0.00522560812532902	-0.00522560812532902
945	0.990256667137146	-1.50324213504791	-25.1359558105469	0.00646266713738441	-0.0152905117720366	-0.00749832857400179	0.00906006153672934
946	-1.607137799263	-0.204544812440872	-25.7853050231934	0.00451462110504508	-0.00490093370899558	-0.00652430532500148	0.00646266713738441
947	-0.957789242267609	0.444803804159164	-25.8502388000488	0.000293855206109583	-0.00197886489331722	0.00808603875339031	0.00678734155371785
948	0.340908020734787	-0.204544812440872	-25.3307609558105	-0.00360223650932312	-0.00165419070981443	0.00354059832170606	0.00289124972186983
949	2.28895401954651	0.769478142261505	-26.1099796295166	0.00289124972186983	0.0100340843200684	0.000943203864153475	-0.00555028254166245
950	-2.25648641586304	0.769478142261505	-26.0450439453125	-0.00295288790948689	0.000293855206109583	-0.0130177913233638	0.00126787810586393
951	-0.957789242267609	1.4188266992569	-26.0450439453125	0.00354059832170606	-0.00295288790948689	0.00418994715437293	0.00451462110504508
952	-0.957789242267609	1.09415245056152	-25.7853050231934	0.000618529506027699	-0.00327756232582033	-0.00814767740666866	0.00516396993771195
953	-0.957789242267609	1.09415245056152	-25.6554355621338	-0.0026282137259841	0.00678734155371785	0.00418994715437293	0.0022419011220336
954	0.340908020734787	0.769478142261505	-25.8502388000488	0.00581331877037883	0.00743668992072344	-0.00652430532500148	-0.0026282137259841
955	-0.957789242267609	-0.204544812440872	-25.980110168457	0.000293855206109583	-0.00165419070981443	0.00159255252219737	0.00451462110504508
956	-2.25648641586304	-0.204544812440872	-25.7853050231934	-0.00327756232582033	0.000293855206109583	-0.000680167751852423	0.00321592413820326
957	-2.90583515167236	0.769478142261505	-25.8502388000488	-0.00652430532500148	0.00191722682211548	-0.00717365415766835	-0.000355493422830477
958	0.340908020734787	-0.204544812440872	-25.7853050231934	-0.00392691092565656	0.0022419011220336	0.000618529506027699	-0.00684897974133492
959	-0.957789242267609	1.4188266992569	-25.6554355621338	0.00613799272105098	0.00451462110504508	0.00289124972186983	0.00451462110504508
960	-0.957789242267609	0.769478142261505	-25.5904998779297	0.00159255252219737	-0.000680167751852423	-0.00132951640989631	-0.00197886489331722
961	-0.30844059586525	0.120129495859146	-25.3307609558105	0.0022419011220336	-0.00360223650932312	-0.00295288790948689	0.00191722682211548
962	-0.30844059586525	0.120129495859146	-25.0710220336914	0.000618529506027699	-0.00457625929266214	-0.00165419070981443	-0.00360223650932312
963	0.340908020734787	0.120129495859146	-25.1359558105469	-0.00652430532500148	0.000618529506027699	-0.00619963090866804	-0.00587495695799589
964	-0.30844059586525	1.09415245056152	-24.9411506652832	-0.00100484199356288	0.00516396993771195	-0.000680167751852423	0.000943203864153475
965	1.63960528373718	-0.529219150543213	-24.7463474273682	-0.00197886489331722	0.00581331877037883	-3.08191010844894e-05	-0.00684897974133492
966	-0.957789242267609	0.120129495859146	-25.0710220336914	-0.00100484199356288	-0.00132951640989631	-0.00457625929266214	0.00613799272105098
967	-0.957789242267609	1.09415245056152	-25.1359558105469	0.00289124972186983	-0.00165419070981443	-0.0026282137259841	0.00483929552137852
968	1.63960528373718	0.120129495859146	-24.6164779663086	-0.00684897974133492	0.000293855206109583	0.000618529506027699	-0.00197886489331722
969	-0.957789242267609	0.769478142261505	-25.395694732666	0.000293855206109583	0.00711201597005129	-0.00132951640989631	-0.00555028254166245
970	-0.957789242267609	1.4188266992569	-24.8762168884277	0.0178262684494257	0.0103587592020631	-0.0133424662053585	-0.00327756232582033
971	-0.957789242267609	1.4188266992569	-25.395694732666	-0.00749832857400179	0.00289124972186983	-0.00132951640989631	-0.00522560812532902
972	-1.607137799263	0.120129495859146	-25.2658252716064	-0.00392691092565656	-0.00132951640989631	-0.00425158534198999	0.000293855206109583
973	-2.25648641586304	1.09415245056152	-25.4606304168701	-0.00847235135734081	0.00159255252219737	-0.00749832857400179	-0.00425158534198999
974	-2.25648641586304	0.444803804159164	-25.395694732666	-0.0026282137259841	0.00808603875339031	-0.00230353930965066	0.00126787810586393
975	-1.607137799263	0.769478142261505	-25.8502388000488	0.00126787810586393	0.00289124972186983	-0.00619963090866804	0.00191722682211548
976	2.28895401954651	-0.204544812440872	-25.5904998779297	0.00159255252219737	0.00126787810586393	-0.000680167751852423	-0.00100484199356288
977	0.990256667137146	-0.204544812440872	-25.9151744842529	0.0022419011220336	0.00581331877037883	-0.00457625929266214	-0.00360223650932312
978	0.340908020734787	0.769478142261505	-25.980110168457	-0.00522560812532902	-0.00327756232582033	0.00126787810586393	0.00548864435404539
979	0.340908020734787	-0.204544812440872	-26.0450439453125	0.00256657530553639	0.00256657530553639	0.00289124972186983	-0.00392691092565656
980	-0.30844059586525	-1.50324213504791	-25.5904998779297	0.00483929552137852	-0.00555028254166245	-0.0139918150380254	-0.00717365415766835
981	0.340908020734787	-1.17856776714325	-25.4606304168701	-0.00132951640989631	-0.00782300252467394	0.00256657530553639	-0.000680167751852423
982	0.990256667137146	0.120129495859146	-25.7853050231934	-0.000355493422830477	0.00191722682211548	0.00256657530553639	-0.0104203969240189
983	-0.30844059586525	0.769478142261505	-25.9151744842529	0.000943203864153475	0.000293855206109583	-0.00814767740666866	0.00126787810586393
984	-0.957789242267609	1.09415245056152	-26.1099796295166	0.011982130818069	0.00808603875339031	-0.00360223650932312	-0.000355493422830477
985	2.93830251693726	-0.204544812440872	-26.2398490905762	0.00451462110504508	-0.00197886489331722	-0.0126931173726916	0.00483929552137852
986	0.340908020734787	0.769478142261505	-25.8502388000488	-0.000680167751852423	-0.00132951640989631	-0.00717365415766835	0.00289124972186983
987	0.340908020734787	1.4188266992569	-25.9151744842529	0.00386527273803949	0.00126787810586393	-0.00814767740666866	0.0106834331527352
988	-0.30844059586525	-0.204544812440872	-25.395694732666	-0.00132951640989631	0.000943203864153475	-0.00327756232582033	-0.00230353930965066
989	0.340908020734787	1.4188266992569	-25.5904998779297	0.00451462110504508	0.00191722682211548	0.00516396993771195	-0.00295288790948689
990	-1.607137799263	1.4188266992569	-25.4606304168701	-0.00782300252467394	0.00938473641872406	-0.000355493422830477	0.00354059832170606
991	-3.55518364906311	0.769478142261505	-25.1359558105469	-0.00360223650932312	0.00354059832170606	-0.00555028254166245	0.00386527273803949
992	-2.90583515167236	0.120129495859146	-24.8112812042236	-0.00392691092565656	0.00256657530553639	0.00159255252219737	0.00354059832170606
993	-0.957789242267609	1.4188266992569	-25.3307609558105	-0.00749832857400179	-0.00392691092565656	-0.000355493422830477	-0.00295288790948689
994	-0.957789242267609	1.4188266992569	-25.4606304168701	0.00581331877037883	0.00776136433705688	0.0022419011220336	-0.00619963090866804
995	0.990256667137146	0.444803804159164	-25.4606304168701	0.00386527273803949	-0.000355493422830477	-0.00749832857400179	-0.00425158534198999
996	1.63960528373718	-0.853893458843231	-25.5255661010742	0.00289124972186983	-0.0123684434220195	-0.00457625929266214	0.00646266713738441
997	0.340908020734787	-1.50324213504791	-24.9411506652832	-0.00132951640989631	-0.000680167751852423	0.00386527273803949	-0.000680167751852423
998	0.990256667137146	0.120129495859146	-25.1359558105469	-0.00555028254166245	0.00256657530553639	-0.00912170019000769	-0.00522560812532902
999	-0.957789242267609	0.120129495859146	-25.5255661010742	0.000618529506027699	0.00808603875339031	-0.000355493422830477	-0.00230353930965066
1000	0.990256667137146	-0.204544812440872	-25.3307609558105	0.00743668992072344	0.00256657530553639	-0.00749832857400179	-0.00230353930965066
1001	-0.30844059586525	0.120129495859146	-25.200891494751	0.000293855206109583	-0.00197886489331722	-0.00879702530801296	0.00418994715437293
1002	0.990256667137146	0.120129495859146	-25.5255661010742	-0.00197886489331722	-3.08191010844894e-05	-0.0104203969240189	-0.00749832857400179
1003	0.340908020734787	-0.204544812440872	-24.7463474273682	-0.00555028254166245	0.00126787810586393	-0.00295288790948689	-0.00100484199356288
1004	0.340908020734787	1.74350106716156	-25.4606304168701	0.000293855206109583	-0.000355493422830477	-0.00555028254166245	0.00321592413820326
1005	1.63960528373718	0.444803804159164	-25.4606304168701	-0.000680167751852423	0.00386527273803949	-0.00619963090866804	0.00418994715437293
1006	-0.957789242267609	1.09415245056152	-25.3307609558105	-0.00360223650932312	-0.00100484199356288	-0.00197886489331722	0.00289124972186983
1007	-1.607137799263	0.769478142261505	-25.395694732666	-0.0165892094373703	-3.08191010844894e-05	0.00386527273803949	0.00678734155371785
1008	-2.25648641586304	0.120129495859146	-25.0710220336914	-0.00847235135734081	0.00159255252219737	-0.00132951640989631	0.00159255252219737
1009	-1.607137799263	1.4188266992569	-24.8762168884277	-0.00555028254166245	0.00256657530553639	0.0100340843200684	0.00418994715437293
1010	-1.607137799263	0.444803804159164	-25.0060863494873	0.00451462110504508	0.00646266713738441	-0.00457625929266214	0.000943203864153475
1011	0.340908020734787	-0.204544812440872	-25.2658252716064	-0.00132951640989631	-0.00165419070981443	-0.00360223650932312	0.000943203864153475
1012	0.990256667137146	0.120129495859146	-25.1359558105469	-0.00652430532500148	0.00159255252219737	-3.08191010844894e-05	0.00126787810586393
1013	0.990256667137146	-0.529219150543213	-24.8762168884277	-0.00619963090866804	-0.00717365415766835	-0.00587495695799589	-0.00425158534198999
1014	0.340908020734787	-1.82791638374329	-24.6164779663086	0.0123068047687411	-0.00100484199356288	-0.00457625929266214	-3.08191010844894e-05
1015	-0.957789242267609	0.769478142261505	-25.0060863494873	-0.0026282137259841	-0.00490093370899558	0.00646266713738441	-0.0026282137259841
1016	-0.30844059586525	0.444803804159164	-25.200891494751	0.00386527273803949	-0.00490093370899558	-0.00814767740666866	0.00126787810586393
1017	-1.607137799263	0.769478142261505	-25.0060863494873	0.0022419011220336	-0.00587495695799589	-0.00490093370899558	0.00159255252219737
1018	2.28895401954651	-0.529219150543213	-25.2658252716064	0.00126787810586393	0.00808603875339031	-0.00360223650932312	0.00483929552137852
1019	-1.607137799263	1.09415245056152	-25.3307609558105	0.0100340843200684	0.00776136433705688	-0.00684897974133492	0.0022419011220336
1020	0.340908020734787	1.4188266992569	-25.0060863494873	0.00418994715437293	-0.00295288790948689	-0.00717365415766835	-0.00295288790948689
1021	-0.957789242267609	1.4188266992569	-25.3307609558105	0.00678734155371785	0.00516396993771195	-0.00717365415766835	-0.00230353930965066
1022	-0.957789242267609	1.09415245056152	-24.7463474273682	-0.00457625929266214	0.00581331877037883	0.0022419011220336	0.00418994715437293
1023	-0.957789242267609	1.4188266992569	-24.5515422821045	-0.00327756232582033	0.00516396993771195	0.00418994715437293	0.00386527273803949
1024	0.340908020734787	0.444803804159164	-24.4216728210449	0.00289124972186983	0.00354059832170606	-0.00619963090866804	-0.00782300252467394
1025	-2.25648641586304	-0.204544812440872	-24.1619338989258	-0.00587495695799589	0.00418994715437293	-0.00522560812532902	0.00451462110504508
1026	-0.30844059586525	0.444803804159164	-24.1619338989258	-0.00457625929266214	-0.00165419070981443	-0.00684897974133492	-0.00912170019000769
1027	-1.607137799263	0.769478142261505	-24.4216728210449	-0.00619963090866804	0.00483929552137852	-0.00912170019000769	-3.08191010844894e-05
1028	0.340908020734787	0.444803804159164	-24.2268676757813	-0.00100484199356288	0.00711201597005129	-0.00392691092565656	-0.00165419070981443
1029	-0.957789242267609	1.09415245056152	-24.6164779663086	0.00743668992072344	0.012956153601408	-0.000680167751852423	-3.08191010844894e-05
1030	-0.30844059586525	-0.204544812440872	-24.2268676757813	-0.00522560812532902	-0.00749832857400179	-0.00555028254166245	0.00548864435404539
1031	0.990256667137146	-1.82791638374329	-24.0969982147217	-0.00749832857400179	-0.00749832857400179	0.00256657530553639	-0.0026282137259841
1032	1.63960528373718	-1.17856776714325	-24.2268676757813	-0.00814767740666866	-0.00814767740666866	0.00354059832170606	-0.00100484199356288
1033	1.63960528373718	-0.204544812440872	-24.6164779663086	-0.000680167751852423	0.00289124972186983	0.00354059832170606	-0.00197886489331722
1034	0.990256667137146	-0.204544812440872	-24.8112812042236	-0.00295288790948689	0.00808603875339031	-0.00749832857400179	0.00191722682211548
1035	-0.957789242267609	1.4188266992569	-25.200891494751	0.00711201597005129	0.00191722682211548	-0.000355493422830477	0.00581331877037883
1036	0.340908020734787	1.09415245056152	-24.6814117431641	0.000293855206109583	-0.000680167751852423	-0.0104203969240189	-0.00295288790948689
1037	0.990256667137146	0.444803804159164	-24.4216728210449	-0.00165419070981443	0.00548864435404539	-0.000355493422830477	-0.00295288790948689
1038	-0.30844059586525	1.09415245056152	-24.9411506652832	-0.00490093370899558	0.00678734155371785	-0.00522560812532902	-0.00425158534198999
1039	-0.30844059586525	1.09415245056152	-25.0710220336914	0.0022419011220336	0.00516396993771195	-0.00490093370899558	-0.00425158534198999
1040	2.28895401954651	-0.204544812440872	-25.0060863494873	0.00451462110504508	0.000943203864153475	0.00159255252219737	0.00483929552137852
1041	0.990256667137146	0.120129495859146	-25.1359558105469	-0.0152905117720366	0.0022419011220336	-0.00327756232582033	0.0022419011220336
1042	-0.957789242267609	0.120129495859146	-24.8112812042236	-0.00652430532500148	0.00256657530553639	0.00191722682211548	0.00418994715437293
1043	-2.25648641586304	0.120129495859146	-24.7463474273682	-0.00717365415766835	0.00321592413820326	0.00126787810586393	-0.0026282137259841
1044	-2.90583515167236	1.74350106716156	-25.2658252716064	-0.00490093370899558	0.00516396993771195	-0.00295288790948689	-0.00360223650932312
1045	-0.957789242267609	1.09415245056152	-25.200891494751	0.00321592413820326	0.00516396993771195	-0.00360223650932312	0.00613799272105098
1046	0.340908020734787	0.120129495859146	-25.0060863494873	0.000293855206109583	0.00159255252219737	-0.00197886489331722	0.00483929552137852
1047	0.340908020734787	0.120129495859146	-24.8762168884277	0.000618529506027699	-0.00392691092565656	-0.00360223650932312	0.00808603875339031
1048	0.990256667137146	-0.853893458843231	-24.3567371368408	0.00321592413820326	-0.00879702530801296	0.00483929552137852	0.00159255252219737
1049	0.990256667137146	-0.529219150543213	-24.6814117431641	0.00386527273803949	-0.00392691092565656	-0.00782300252467394	0.000293855206109583
1050	0.340908020734787	-0.853893458843231	-24.6164779663086	0.00126787810586393	0.00126787810586393	0.00906006153672934	0.0022419011220336
1051	0.990256667137146	0.120129495859146	-24.4216728210449	-0.000355493422830477	-0.00684897974133492	-0.00619963090866804	0.00126787810586393
1052	0.990256667137146	0.120129495859146	-24.5515422821045	-0.00230353930965066	-0.000355493422830477	-0.0026282137259841	-0.00327756232582033
1053	1.63960528373718	-0.204544812440872	-24.2918033599854	0.00418994715437293	0.00873538758605719	0.00581331877037883	-0.00587495695799589
1054	0.340908020734787	0.120129495859146	-23.6424541473389	-0.00295288790948689	0.00386527273803949	0.00159255252219737	-3.08191010844894e-05
1055	-0.30844059586525	1.09415245056152	-22.9281711578369	0.00581331877037883	0.00321592413820326	-0.00295288790948689	-3.08191010844894e-05
1056	-0.957789242267609	0.769478142261505	-22.2138862609863	0.00321592413820326	-3.08191010844894e-05	-0.00132951640989631	0.00159255252219737
1057	0.340908020734787	0.444803804159164	-21.8892135620117	0.00159255252219737	0.000943203864153475	0.000618529506027699	0.00321592413820326
1058	-0.957789242267609	1.09415245056152	-22.6034965515137	0.00613799272105098	0.00808603875339031	0.00873538758605719	0.00289124972186983
1059	-1.607137799263	-0.204544812440872	-23.122974395752	-0.00684897974133492	0.00418994715437293	-0.00619963090866804	0.00483929552137852
1060	-0.957789242267609	0.120129495859146	-23.5775184631348	-0.00230353930965066	0.00126787810586393	0.0103587592020631	0.00354059832170606
1061	-1.607137799263	0.120129495859146	-23.707389831543	-0.0126931173726916	0.00256657530553639	-0.00132951640989631	-3.08191010844894e-05
1062	0.340908020734787	-0.529219150543213	-23.7723236083984	-0.00295288790948689	0.00386527273803949	-0.00197886489331722	-0.00392691092565656
1063	0.990256667137146	-0.204544812440872	-24.1619338989258	-0.00100484199356288	0.00256657530553639	-0.000355493422830477	0.000618529506027699
1064	-1.607137799263	0.769478142261505	-24.6164779663086	-0.00132951640989631	-0.000355493422830477	-0.00100484199356288	-0.00684897974133492
1065	-0.30844059586525	-0.204544812440872	-25.1359558105469	-3.08191010844894e-05	0.00256657530553639	-0.00197886489331722	0.00289124972186983
1066	0.990256667137146	-1.17856776714325	-26.0450439453125	0.00256657530553639	-0.0117190945893526	0.00289124972186983	-0.00392691092565656
1067	1.63960528373718	-1.50324213504791	-26.1749134063721	-0.00230353930965066	0.000618529506027699	-0.00165419070981443	0.00906006153672934
1068	-1.607137799263	1.4188266992569	-26.0450439453125	-0.00619963090866804	0.000943203864153475	0.00256657530553639	0.00126787810586393
1069	0.340908020734787	1.09415245056152	-25.9151744842529	-0.00132951640989631	-0.00165419070981443	0.00256657530553639	0.000943203864153475
1070	0.990256667137146	0.444803804159164	-25.7203693389893	0.00873538758605719	0.00483929552137852	0.00159255252219737	-0.00360223650932312
1071	1.63960528373718	0.120129495859146	-25.6554355621338	0.00321592413820326	-0.00165419070981443	-0.0117190945893526	0.00159255252219737
1072	0.340908020734787	0.120129495859146	-25.980110168457	0.00581331877037883	0.00354059832170606	-0.00912170019000769	0.00613799272105098
1073	0.990256667137146	0.120129495859146	-25.980110168457	-0.00165419070981443	0.00938473641872406	0.00808603875339031	-0.00132951640989631
1074	0.990256667137146	-0.204544812440872	-25.1359558105469	0.0149041991680861	-3.08191010844894e-05	-0.00197886489331722	-0.000680167751852423
1075	-0.30844059586525	1.09415245056152	-25.395694732666	-3.08191010844894e-05	0.00159255252219737	0.0022419011220336	-0.00360223650932312
1076	-2.25648641586304	1.4188266992569	-24.8762168884277	-0.00197886489331722	-0.000680167751852423	-0.0169138833880424	0.00289124972186983
1077	-2.25648641586304	1.09415245056152	-25.0060863494873	-0.00165419070981443	-0.00132951640989631	0.00159255252219737	-0.000680167751852423
1078	-1.607137799263	1.4188266992569	-25.0710220336914	-0.0113944197073579	0.00418994715437293	-0.00392691092565656	0.000943203864153475
1079	-0.30844059586525	0.120129495859146	-24.5515422821045	0.00451462110504508	0.0022419011220336	-0.00879702530801296	0.00321592413820326
1080	2.93830251693726	0.444803804159164	-24.5515422821045	0.00516396993771195	0.00354059832170606	-0.00522560812532902	0.000293855206109583
1081	0.990256667137146	0.769478142261505	-24.6814117431641	-0.00327756232582033	0.00289124972186983	0.00483929552137852	0.0022419011220336
1082	0.990256667137146	-0.853893458843231	-24.4216728210449	-0.00555028254166245	0.00126787810586393	-0.00879702530801296	0.00711201597005129
1083	0.990256667137146	-1.50324213504791	-24.0969982147217	0.00516396993771195	-0.00587495695799589	0.00516396993771195	-0.00295288790948689
1084	0.990256667137146	-0.853893458843231	-24.2268676757813	0.00256657530553639	-0.00717365415766835	0.00451462110504508	-0.00165419070981443
1085	-0.30844059586525	1.09415245056152	-24.3567371368408	0.00451462110504508	0.00418994715437293	0.00256657530553639	0.00646266713738441
1086	0.340908020734787	0.444803804159164	-24.4216728210449	0.0022419011220336	-0.00555028254166245	-0.00197886489331722	-0.00717365415766835
1087	1.63960528373718	-0.853893458843231	-24.0969982147217	-0.00132951640989631	-0.00360223650932312	0.00451462110504508	-0.000680167751852423
1088	-0.30844059586525	1.09415245056152	-24.6164779663086	-0.00522560812532902	0.00126787810586393	-0.00295288790948689	-0.0026282137259841
1089	0.990256667137146	0.769478142261505	-25.3307609558105	-0.00295288790948689	-0.0026282137259841	-0.00847235135734081	-0.00619963090866804
1090	0.990256667137146	0.444803804159164	-25.395694732666	-0.00522560812532902	0.00613799272105098	-0.00457625929266214	0.00516396993771195
1091	2.28895401954651	-0.204544812440872	-25.7853050231934	-0.00944637414067984	-0.00652430532500148	-0.00132951640989631	0.00159255252219737
1092	-0.30844059586525	0.120129495859146	-25.200891494751	-0.00977104809135199	0.00321592413820326	-0.00490093370899558	0.00451462110504508
1093	0.990256667137146	0.120129495859146	-25.1359558105469	-0.00295288790948689	0.00418994715437293	0.00451462110504508	-0.00490093370899558
1094	-1.607137799263	-0.204544812440872	-24.8762168884277	0.000943203864153475	0.00743668992072344	-0.00879702530801296	-0.00360223650932312
1095	-3.55518364906311	1.09415245056152	-25.5255661010742	-0.00490093370899558	0.00289124972186983	0.00289124972186983	-0.00230353930965066
1096	-1.607137799263	0.769478142261505	-25.980110168457	-0.00717365415766835	0.000943203864153475	0.00354059832170606	0.00289124972186983
1097	-0.957789242267609	1.4188266992569	-26.1099796295166	0.00970941036939621	-0.000355493422830477	-0.00295288790948689	-0.00425158534198999
1098	-0.30844059586525	-0.529219150543213	-25.5904998779297	-0.00912170019000769	0.00483929552137852	-0.00619963090866804	-0.00295288790948689
1099	0.340908020734787	-0.529219150543213	-25.4606304168701	0.000293855206109583	-0.00977104809135199	-0.00230353930965066	-0.00165419070981443
1100	0.340908020734787	-0.853893458843231	-25.9151744842529	0.00613799272105098	-0.00230353930965066	-0.00327756232582033	-0.000355493422830477
1101	-0.30844059586525	0.120129495859146	-26.1099796295166	0.0022419011220336	-0.00587495695799589	0.000293855206109583	0.000943203864153475
1102	-0.30844059586525	0.444803804159164	-25.980110168457	0.00483929552137852	-0.00132951640989631	0.00126787810586393	-0.000355493422830477
1103	0.990256667137146	0.120129495859146	-25.9151744842529	0.00354059832170606	0.00711201597005129	0.000293855206109583	0.00126787810586393
1104	0.990256667137146	-0.204544812440872	-25.9151744842529	0.00451462110504508	0.00906006153672934	0.00159255252219737	-0.00684897974133492
1105	-0.957789242267609	1.09415245056152	-25.5255661010742	-0.0117190945893526	0.00191722682211548	0.00126787810586393	0.00451462110504508
1106	0.340908020734787	1.09415245056152	-26.3697185516357	-3.08191010844894e-05	-3.08191010844894e-05	-3.08191010844894e-05	-0.00295288790948689
1107	0.340908020734787	0.120129495859146	-25.8502388000488	-0.00814767740666866	0.000618529506027699	-0.00165419070981443	0.00159255252219737
1108	-1.607137799263	1.74350106716156	-25.6554355621338	0.000618529506027699	0.00386527273803949	-0.0026282137259841	-0.00392691092565656
1109	0.990256667137146	-0.204544812440872	-24.8762168884277	0.00483929552137852	0.00516396993771195	-0.00684897974133492	0.00386527273803949
1110	0.340908020734787	-0.204544812440872	-24.8112812042236	-3.08191010844894e-05	0.012956153601408	-0.00197886489331722	0.00873538758605719
1111	-0.30844059586525	-0.204544812440872	-24.8112812042236	-0.00522560812532902	0.011982130818069	-0.000680167751852423	-0.00425158534198999
1112	-2.25648641586304	-0.204544812440872	-25.395694732666	-0.00490093370899558	0.00483929552137852	-0.00684897974133492	0.00646266713738441
1113	0.340908020734787	0.120129495859146	-25.0060863494873	-0.00165419070981443	0.00841071270406246	0.00159255252219737	-0.00717365415766835
1114	0.340908020734787	0.444803804159164	-24.9411506652832	0.00418994715437293	0.00191722682211548	-0.0026282137259841	-0.00197886489331722
1115	-0.957789242267609	1.09415245056152	-25.0060863494873	0.00191722682211548	-0.00100484199356288	-3.08191010844894e-05	-0.000680167751852423
1116	-0.957789242267609	-0.204544812440872	-24.5515422821045	0.00321592413820326	-0.00749832857400179	0.000293855206109583	0.000943203864153475
1117	-0.30844059586525	0.120129495859146	-25.395694732666	-0.000355493422830477	-0.00879702530801296	0.000293855206109583	-0.00457625929266214
1118	0.990256667137146	-1.82791638374329	-25.2658252716064	-0.00360223650932312	-0.00295288790948689	-0.00360223650932312	0.000943203864153475
1119	-0.30844059586525	0.120129495859146	-25.200891494751	-0.00295288790948689	-0.000355493422830477	-0.00165419070981443	-0.00360223650932312
1120	0.340908020734787	0.769478142261505	-25.4606304168701	0.00970941036939621	0.00418994715437293	-0.000355493422830477	0.00711201597005129
1121	-0.30844059586525	1.09415245056152	-25.395694732666	0.00483929552137852	-0.00197886489331722	0.00159255252219737	0.00354059832170606
1122	-0.30844059586525	1.09415245056152	-25.7853050231934	-0.000355493422830477	0.00126787810586393	-0.000355493422830477	-0.00295288790948689
1123	-0.30844059586525	0.769478142261505	-26.2398490905762	-0.00327756232582033	0.00321592413820326	0.00483929552137852	0.000943203864153475
1124	1.63960528373718	-0.204544812440872	-25.980110168457	0.000293855206109583	0.00256657530553639	-0.00555028254166245	-0.00392691092565656
1125	1.63960528373718	-0.204544812440872	-25.7853050231934	0.00516396993771195	0.00776136433705688	0.000943203864153475	0.00483929552137852
1126	0.990256667137146	1.09415245056152	-26.0450439453125	0.00256657530553639	-0.00230353930965066	0.00418994715437293	-0.00230353930965066
1127	-0.30844059586525	0.444803804159164	-25.4606304168701	-0.0026282137259841	0.00613799272105098	-0.00490093370899558	0.00646266713738441
1128	-3.55518364906311	1.09415245056152	-25.7853050231934	-0.00619963090866804	0.00321592413820326	0.00256657530553639	0.00451462110504508
1129	-2.25648641586304	-0.204544812440872	-25.8502388000488	-0.00425158534198999	0.00159255252219737	-0.0117190945893526	-0.00425158534198999
1130	-0.957789242267609	0.444803804159164	-25.7203693389893	-0.000355493422830477	-0.0026282137259841	-0.00490093370899558	-0.00425158534198999
1131	0.990256667137146	0.120129495859146	-25.9151744842529	-0.00295288790948689	-0.0100957229733467	0.00159255252219737	0.0022419011220336
1132	0.990256667137146	0.769478142261505	-25.7853050231934	-0.00360223650932312	0.00581331877037883	-0.0136671401560307	-0.00327756232582033
1133	1.63960528373718	-0.529219150543213	-25.395694732666	-0.00522560812532902	0.00386527273803949	-0.00327756232582033	-0.00684897974133492
1134	0.340908020734787	-1.17856776714325	-25.7203693389893	-0.000680167751852423	-0.00132951640989631	-0.0100957229733467	-0.00490093370899558
1135	0.990256667137146	-0.529219150543213	-26.1099796295166	-0.00100484199356288	-0.00100484199356288	-0.00132951640989631	-0.00100484199356288
1136	-0.957789242267609	-0.204544812440872	-25.6554355621338	0.00841071270406246	-0.00587495695799589	0.00256657530553639	0.00711201597005129
1137	-0.30844059586525	0.769478142261505	-25.3307609558105	-0.00100484199356288	0.00321592413820326	-0.00165419070981443	-0.00814767740666866
1138	0.990256667137146	-0.204544812440872	-24.6814117431641	-0.00360223650932312	0.00191722682211548	0.000618529506027699	0.00289124972186983
1139	0.990256667137146	0.444803804159164	-24.6814117431641	-0.00100484199356288	0.00418994715437293	-0.00295288790948689	-0.00392691092565656
1140	-1.607137799263	0.769478142261505	-24.9411506652832	0.00483929552137852	0.00483929552137852	-3.08191010844894e-05	0.00646266713738441
1141	-0.30844059586525	1.4188266992569	-25.0060863494873	0.00126787810586393	-0.00847235135734081	0.00451462110504508	-0.00197886489331722
1142	-0.30844059586525	0.769478142261505	-25.200891494751	0.0022419011220336	-0.00197886489331722	-0.00717365415766835	0.000618529506027699
1143	-0.957789242267609	1.4188266992569	-24.6814117431641	-0.00230353930965066	0.0113327819854021	0.00289124972186983	-0.00360223650932312
1144	0.340908020734787	0.444803804159164	-24.3567371368408	-0.00457625929266214	0.000618529506027699	-0.00652430532500148	0.00159255252219737
1145	-1.607137799263	-0.204544812440872	-24.4216728210449	-0.00977104809135199	0.00321592413820326	0.0022419011220336	0.00938473641872406
1146	-3.55518364906311	1.4188266992569	-24.5515422821045	0.00159255252219737	0.0022419011220336	0.00808603875339031	-0.00197886489331722
1147	-0.30844059586525	-0.529219150543213	-24.4216728210449	-0.00652430532500148	-0.0110697457566857	0.00516396993771195	0.000618529506027699
1148	-0.957789242267609	1.4188266992569	-25.1359558105469	-0.00522560812532902	-0.000680167751852423	0.00873538758605719	-0.00392691092565656
1149	-0.30844059586525	-0.853893458843231	-24.6814117431641	0.000618529506027699	0.00159255252219737	-0.00652430532500148	-0.00587495695799589
1150	-0.30844059586525	-0.853893458843231	-24.6814117431641	-0.000355493422830477	-0.00684897974133492	0.00418994715437293	-0.00132951640989631
1151	1.63960528373718	-0.853893458843231	-25.200891494751	-0.00782300252467394	-0.0107450718060136	-0.000355493422830477	0.00159255252219737
1152	0.340908020734787	0.769478142261505	-25.2658252716064	-0.00295288790948689	-0.00425158534198999	-0.000680167751852423	0.00191722682211548
1153	2.28895401954651	0.120129495859146	-25.0060863494873	0.00970941036939621	-0.000355493422830477	0.000618529506027699	0.000618529506027699
1154	1.63960528373718	-0.529219150543213	-24.8762168884277	-0.00392691092565656	0.0123068047687411	-0.00197886489331722	-0.00555028254166245
1155	-0.30844059586525	0.769478142261505	-25.1359558105469	-0.00132951640989631	-0.00652430532500148	-0.00132951640989631	0.00191722682211548
1156	0.340908020734787	0.120129495859146	-25.0060863494873	0.00289124972186983	0.000293855206109583	0.0022419011220336	0.000293855206109583
1157	-0.957789242267609	0.769478142261505	-25.7853050231934	-0.00717365415766835	-0.00457625929266214	-0.00652430532500148	-0.00944637414067984
1158	0.340908020734787	-0.529219150543213	-25.200891494751	-0.0026282137259841	0.00354059832170606	0.00678734155371785	0.00711201597005129
1159	-0.30844059586525	0.769478142261505	-25.4606304168701	-0.00165419070981443	0.00256657530553639	0.00126787810586393	-0.00749832857400179
1160	-0.957789242267609	1.09415245056152	-25.0060863494873	0.0022419011220336	0.00516396993771195	-0.00522560812532902	0.00451462110504508
1161	-2.90583515167236	1.74350106716156	-24.8112812042236	-0.0107450718060136	0.000618529506027699	0.00321592413820326	-0.00100484199356288
1162	-2.25648641586304	1.09415245056152	-24.7463474273682	-0.00165419070981443	0.0022419011220336	-0.00749832857400179	0.00386527273803949
1163	-1.607137799263	1.09415245056152	-24.8112812042236	0.000293855206109583	0.00808603875339031	0.00386527273803949	-0.00749832857400179
1164	-0.30844059586525	0.769478142261505	-25.200891494751	-0.00360223650932312	-0.00132951640989631	0.00354059832170606	0.00126787810586393
1165	1.63960528373718	-0.204544812440872	-24.3567371368408	0.00613799272105098	-0.00100484199356288	-3.08191010844894e-05	0.0103587592020631
1166	0.340908020734787	-0.204544812440872	-24.5515422821045	0.00256657530553639	-0.017887907102704	0.00418994715437293	-0.00230353930965066
1167	1.63960528373718	-1.82791638374329	-24.2268676757813	-0.00360223650932312	-0.00782300252467394	-0.00457625929266214	-0.00197886489331722
1168	-0.957789242267609	0.120129495859146	-24.7463474273682	0.00256657530553639	0.00159255252219737	0.00938473641872406	-0.00457625929266214
1169	1.63960528373718	-0.529219150543213	-24.2268676757813	0.00483929552137852	0.00613799272105098	-0.00230353930965066	-0.00425158534198999
1170	0.990256667137146	1.4188266992569	-24.7463474273682	-3.08191010844894e-05	0.000618529506027699	-0.00327756232582033	0.00126787810586393
1171	0.340908020734787	1.09415245056152	-24.4216728210449	0.00418994715437293	0.00418994715437293	0.000618529506027699	0.000943203864153475
1172	-0.957789242267609	1.4188266992569	-24.3567371368408	0.00354059832170606	-0.00132951640989631	0.00191722682211548	-0.00555028254166245
1173	0.340908020734787	1.09415245056152	-24.6164779663086	0.00678734155371785	-0.00165419070981443	0.000618529506027699	0.000618529506027699
1174	0.340908020734787	1.4188266992569	-24.6164779663086	0.000293855206109583	0.011982130818069	-0.0026282137259841	-0.00684897974133492
1175	1.63960528373718	-0.529219150543213	-24.2268676757813	-3.08191010844894e-05	0.00386527273803949	-3.08191010844894e-05	0.00613799272105098
1176	-0.957789242267609	0.120129495859146	-24.0969982147217	0.00711201597005129	0.000943203864153475	0.00191722682211548	0.00613799272105098
1177	-0.957789242267609	0.769478142261505	-24.5515422821045	-0.00197886489331722	-0.000355493422830477	0.000293855206109583	-3.08191010844894e-05
1178	-2.90583515167236	-0.204544812440872	-24.0320625305176	-0.000355493422830477	0.00808603875339031	0.00159255252219737	0.00418994715437293
1179	-1.607137799263	-0.204544812440872	-25.0060863494873	0.000618529506027699	0.00548864435404539	-0.0026282137259841	-0.00912170019000769
1180	-0.30844059586525	1.09415245056152	-24.7463474273682	0.0022419011220336	0.00516396993771195	-0.00522560812532902	-0.00100484199356288
1181	-0.30844059586525	1.4188266992569	-24.8762168884277	-0.00100484199356288	0.00451462110504508	0.00841071270406246	-0.00230353930965066
1182	0.990256667137146	0.444803804159164	-24.6164779663086	-0.0104203969240189	0.000293855206109583	-0.00490093370899558	0.00451462110504508
1183	0.990256667137146	-0.529219150543213	-24.2918033599854	-0.00490093370899558	0.00321592413820326	0.011982130818069	0.00743668992072344
1184	1.63960528373718	-1.17856776714325	-24.5515422821045	-0.00100484199356288	-0.00749832857400179	-0.0026282137259841	-0.00847235135734081
1185	-0.957789242267609	0.120129495859146	-25.2658252716064	0.000293855206109583	-0.00522560812532902	-0.00197886489331722	0.00613799272105098
1186	-0.30844059586525	0.444803804159164	-25.3307609558105	0.00289124972186983	0.0022419011220336	-0.00749832857400179	-0.00327756232582033
1187	0.340908020734787	-0.204544812440872	-24.5515422821045	-0.00360223650932312	0.00418994715437293	-0.00327756232582033	0.000293855206109583
1188	-1.607137799263	0.769478142261505	-24.4866065979004	-0.00100484199356288	-0.000680167751852423	-0.00555028254166245	0.00191722682211548
1189	0.990256667137146	0.120129495859146	-24.1619338989258	0.000943203864153475	0.00483929552137852	-0.00457625929266214	-0.00555028254166245
1190	-0.30844059586525	1.4188266992569	-24.6814117431641	-0.000355493422830477	0.00191722682211548	-0.00879702530801296	0.00386527273803949
1191	-0.30844059586525	0.444803804159164	-24.6814117431641	-0.0026282137259841	0.000943203864153475	-0.0110697457566857	0.000943203864153475
1192	0.340908020734787	0.444803804159164	-24.4866065979004	-0.00230353930965066	0.00159255252219737	-0.00490093370899558	-0.0026282137259841
1193	2.28895401954651	0.444803804159164	-24.3567371368408	0.00159255252219737	0.00808603875339031	-0.00490093370899558	0.000618529506027699
1194	-1.607137799263	0.120129495859146	-24.2918033599854	-0.00165419070981443	-0.00652430532500148	-0.00230353930965066	0.00321592413820326
1195	-2.90583515167236	0.769478142261505	-24.2268676757813	-0.00360223650932312	0.000943203864153475	-0.0104203969240189	0.00126787810586393
1196	-1.607137799263	0.769478142261505	-24.4216728210449	-0.00425158534198999	0.00126787810586393	-0.00587495695799589	0.000943203864153475
1197	-0.30844059586525	1.74350106716156	-24.7463474273682	-0.00555028254166245	0.000943203864153475	-0.0100957229733467	-0.00132951640989631
1198	-0.957789242267609	0.769478142261505	-24.2918033599854	0.00289124972186983	-0.00977104809135199	0.00126787810586393	0.00743668992072344
1199	0.340908020734787	0.769478142261505	-24.3567371368408	0.00321592413820326	0.000943203864153475	-0.0139918150380254	-0.00457625929266214
1200	0.990256667137146	-1.17856776714325	-24.2268676757813	0.00548864435404539	-0.00912170019000769	-0.00652430532500148	0.00321592413820326
1201	0.340908020734787	-1.50324213504791	-24.1619338989258	0.00256657530553639	-0.0104203969240189	-0.00684897974133492	-0.00295288790948689
1202	2.28895401954651	-0.529219150543213	-24.6164779663086	-0.0123684434220195	-0.00132951640989631	-0.00652430532500148	-0.00165419070981443
1203	-1.607137799263	0.769478142261505	-24.6814117431641	-0.00197886489331722	-0.00522560812532902	-0.0123684434220195	-0.00847235135734081
1204	0.340908020734787	0.769478142261505	-25.200891494751	-0.00132951640989631	0.0142548503354192	-0.00360223650932312	-0.00230353930965066
1205	0.990256667137146	-0.204544812440872	-24.3567371368408	-0.00425158534198999	0.00159255252219737	-0.0117190945893526	0.00126787810586393
1206	0.990256667137146	-0.204544812440872	-24.8762168884277	0.00581331877037883	0.00418994715437293	-0.00652430532500148	0.00646266713738441
1207	-0.30844059586525	1.4188266992569	-25.2658252716064	-0.00132951640989631	0.00483929552137852	-0.0113944197073579	0.00126787810586393
1208	0.990256667137146	0.120129495859146	-25.200891494751	0.00483929552137852	0.00711201597005129	-0.00327756232582033	-3.08191010844894e-05
1209	0.990256667137146	-0.204544812440872	-25.0060863494873	-0.00717365415766835	0.00678734155371785	-0.00360223650932312	0.0113327819854021
1210	-0.30844059586525	1.4188266992569	-25.200891494751	0.00483929552137852	-0.00230353930965066	-0.00717365415766835	-0.00100484199356288
1211	-1.607137799263	1.09415245056152	-25.200891494751	-0.00457625929266214	0.00646266713738441	-0.00684897974133492	0.000618529506027699
1212	-3.55518364906311	1.74350106716156	-24.8762168884277	-0.0139918150380254	0.00483929552137852	-0.00522560812532902	-0.00425158534198999
1213	-2.90583515167236	1.4188266992569	-25.2658252716064	-0.0130177913233638	-0.00165419070981443	-0.00944637414067984	-3.08191010844894e-05
1214	-0.30844059586525	0.120129495859146	-25.1359558105469	0.0022419011220336	0.00906006153672934	0.00386527273803949	0.00516396993771195
1215	0.990256667137146	0.444803804159164	-24.8762168884277	-0.00295288790948689	-0.0026282137259841	-0.00619963090866804	0.00289124972186983
1216	0.340908020734787	0.444803804159164	-25.0710220336914	0.00191722682211548	0.000943203864153475	0.00256657530553639	0.00159255252219737
1217	0.990256667137146	-1.17856776714325	-24.6814117431641	0.00159255252219737	-0.00879702530801296	-0.00230353930965066	0.00581331877037883
1218	-0.957789242267609	-0.204544812440872	-24.9411506652832	0.00191722682211548	0.00159255252219737	0.00483929552137852	0.00354059832170606
1219	0.990256667137146	-0.529219150543213	-24.9411506652832	0.0113327819854021	-0.0188619289547205	-0.00425158534198999	-0.00912170019000769
1220	0.990256667137146	0.120129495859146	-24.9411506652832	-0.00165419070981443	0.00321592413820326	-0.0152905117720366	0.00289124972186983
1221	0.990256667137146	0.120129495859146	-24.6164779663086	0.000943203864153475	0.000293855206109583	-0.000355493422830477	0.00354059832170606
1222	1.63960528373718	0.120129495859146	-25.1359558105469	-0.00782300252467394	-0.00165419070981443	-0.0107450718060136	0.00126787810586393
1223	0.990256667137146	0.120129495859146	-24.8762168884277	-0.00165419070981443	0.000943203864153475	-0.00327756232582033	0.000618529506027699
1224	0.990256667137146	-0.853893458843231	-25.200891494751	0.00321592413820326	-0.00392691092565656	-0.0026282137259841	-0.00684897974133492
1225	-0.30844059586525	1.09415245056152	-25.5904998779297	-0.00132951640989631	-0.0149658378213644	-0.00392691092565656	-0.00295288790948689
1226	-0.30844059586525	0.444803804159164	-25.2658252716064	0.0022419011220336	0.0126314787194133	-0.00132951640989631	0.00289124972186983
1227	-0.30844059586525	0.769478142261505	-25.3307609558105	-0.00555028254166245	-0.021459324285388	-0.00717365415766835	0.00386527273803949
1228	-0.30844059586525	0.120129495859146	-25.0710220336914	-0.00652430532500148	0.00483929552137852	0.00808603875339031	0.00191722682211548
1229	-2.25648641586304	0.120129495859146	-25.0060863494873	-0.0026282137259841	0.00970941036939621	0.00159255252219737	0.000618529506027699
1230	-4.20453214645386	1.4188266992569	-26.0450439453125	-3.08191010844894e-05	0.00776136433705688	-0.00717365415766835	0.00386527273803949
1231	-1.607137799263	0.769478142261505	-24.2918033599854	-0.00749832857400179	-0.00165419070981443	-0.000680167751852423	0.000618529506027699
1232	-1.607137799263	1.74350106716156	-25.200891494751	-0.00392691092565656	0.00418994715437293	0.000618529506027699	0.00289124972186983
1233	0.340908020734787	0.444803804159164	-25.2658252716064	-0.00749832857400179	0.00483929552137852	0.00159255252219737	-0.00327756232582033
1234	0.340908020734787	-0.529219150543213	-24.9411506652832	-0.000355493422830477	-0.00132951640989631	-0.00100484199356288	-0.00132951640989631
1235	2.28895401954651	-1.82791638374329	-24.9411506652832	0.00483929552137852	-0.00490093370899558	-0.0123684434220195	0.00256657530553639
1236	-0.957789242267609	0.444803804159164	-25.2658252716064	0.00289124972186983	0.00256657530553639	0.00354059832170606	0.00386527273803949
1237	0.990256667137146	-0.529219150543213	-25.1359558105469	-0.00230353930965066	0.00321592413820326	-0.0100957229733467	0.00418994715437293
1238	-0.957789242267609	0.769478142261505	-25.3307609558105	-0.00522560812532902	0.00613799272105098	-0.00360223650932312	-0.00652430532500148
1239	0.990256667137146	-0.204544812440872	-24.8762168884277	0.0106834331527352	-0.00814767740666866	-0.00425158534198999	-0.00230353930965066
1240	0.990256667137146	-0.204544812440872	-25.0060863494873	-0.00425158534198999	-0.00295288790948689	-0.00522560812532902	0.00418994715437293
1241	-0.957789242267609	1.09415245056152	-25.5904998779297	0.00159255252219737	0.00289124972186983	-0.00555028254166245	-0.00230353930965066
1242	-0.30844059586525	1.09415245056152	-25.5904998779297	-0.00782300252467394	-0.00295288790948689	-0.00782300252467394	0.00354059832170606
1243	-0.957789242267609	1.74350106716156	-25.5255661010742	-0.000355493422830477	0.00743668992072344	-0.000680167751852423	-0.00230353930965066
1244	1.63960528373718	-0.204544812440872	-25.3307609558105	-0.000680167751852423	-0.00684897974133492	0.00126787810586393	-0.0026282137259841
1245	-0.957789242267609	0.444803804159164	-25.0060863494873	-0.00490093370899558	0.00808603875339031	-0.0143164889886975	-0.00392691092565656
1246	-1.607137799263	0.444803804159164	-24.8112812042236	-0.00327756232582033	0.000293855206109583	-0.00684897974133492	0.00548864435404539
1247	-3.55518364906311	1.4188266992569	-25.3307609558105	0.000943203864153475	0.000293855206109583	-0.00814767740666866	0.00159255252219737
1248	-0.30844059586525	-0.204544812440872	-25.2658252716064	-0.00814767740666866	0.00321592413820326	-0.00782300252467394	-0.0026282137259841
1249	0.340908020734787	0.769478142261505	-25.4606304168701	0.00841071270406246	-0.000680167751852423	-0.00165419070981443	-0.00230353930965066
1250	-0.957789242267609	1.09415245056152	-25.3307609558105	0.00159255252219737	-0.00652430532500148	-0.000680167751852423	0.000618529506027699
1251	-0.957789242267609	-0.529219150543213	-25.5904998779297	0.00906006153672934	0.000293855206109583	-0.00912170019000769	0.00776136433705688
1252	-0.30844059586525	0.120129495859146	-25.200891494751	0.00289124972186983	-0.00197886489331722	-0.0107450718060136	0.00289124972186983
1253	0.340908020734787	0.444803804159164	-25.3307609558105	-0.0026282137259841	-0.00457625929266214	-0.00490093370899558	0.00808603875339031
1254	1.63960528373718	0.444803804159164	-25.2658252716064	0.00256657530553639	0.00646266713738441	0.000618529506027699	-0.00425158534198999
1255	2.28895401954651	-0.204544812440872	-25.1359558105469	0.00678734155371785	0.00256657530553639	-0.0143164889886975	0.00256657530553639
1256	-0.957789242267609	1.4188266992569	-25.6554355621338	-0.00457625929266214	0.000943203864153475	-0.00684897974133492	0.00776136433705688
1257	0.340908020734787	0.769478142261505	-25.395694732666	0.00386527273803949	0.00289124972186983	-0.00490093370899558	-0.00392691092565656
1258	-0.957789242267609	0.769478142261505	-25.2658252716064	-0.00555028254166245	0.00548864435404539	-0.00230353930965066	0.00126787810586393
1259	1.63960528373718	-0.529219150543213	-25.395694732666	0.00354059832170606	0.0123068047687411	0.00159255252219737	-0.00230353930965066
1260	-0.957789242267609	0.769478142261505	-25.200891494751	-0.0110697457566857	0.00711201597005129	0.00191722682211548	0.00483929552137852
1261	-0.957789242267609	0.769478142261505	-25.1359558105469	-0.00197886489331722	0.00386527273803949	-3.08191010844894e-05	-0.00197886489331722
1262	-3.55518364906311	0.444803804159164	-25.200891494751	-0.0156151866540313	0.00743668992072344	0.000618529506027699	0.00289124972186983
1263	-3.55518364906311	1.74350106716156	-24.7463474273682	-0.00847235135734081	0.00321592413820326	-0.00425158534198999	-0.00912170019000769
1264	-2.90583515167236	1.09415245056152	-25.4606304168701	-0.0110697457566857	0.0100340843200684	-3.08191010844894e-05	-0.0026282137259841
1265	0.340908020734787	0.444803804159164	-25.2658252716064	-0.00132951640989631	0.00808603875339031	-0.00814767740666866	0.00483929552137852
1266	0.990256667137146	0.120129495859146	-25.0060863494873	0.00418994715437293	0.00321592413820326	0.00126787810586393	0.00483929552137852
1267	-0.30844059586525	1.09415245056152	-24.5515422821045	-0.00425158534198999	0.00126787810586393	-0.00230353930965066	0.00159255252219737
1268	0.990256667137146	-1.17856776714325	-24.2918033599854	0.00354059832170606	-0.00197886489331722	0.00873538758605719	-0.00392691092565656
1269	-0.957789242267609	-0.529219150543213	-24.8112812042236	0.01100810803473	-0.00392691092565656	-0.00295288790948689	0.000943203864153475
1270	-0.957789242267609	0.120129495859146	-25.3307609558105	0.000943203864153475	-0.00457625929266214	-0.00490093370899558	0.00159255252219737
1271	-0.30844059586525	1.4188266992569	-25.0710220336914	0.00321592413820326	0.00256657530553639	0.00418994715437293	0.00841071270406246
1272	-0.957789242267609	1.4188266992569	-25.200891494751	0.00678734155371785	-0.00230353930965066	-3.08191010844894e-05	-0.00295288790948689
1273	-0.957789242267609	1.09415245056152	-25.0060863494873	0.00159255252219737	0.00678734155371785	-0.000680167751852423	-0.00684897974133492
1274	0.340908020734787	0.444803804159164	-25.3307609558105	0.00386527273803949	0.0123068047687411	0.00418994715437293	-0.00360223650932312
1275	1.63960528373718	-0.204544812440872	-25.200891494751	0.00289124972186983	-0.00327756232582033	-0.00457625929266214	0.00126787810586393
1276	-0.957789242267609	1.4188266992569	-25.7853050231934	0.00483929552137852	-0.00327756232582033	-0.00490093370899558	-0.00132951640989631
1277	-0.30844059586525	0.769478142261505	-25.4606304168701	0.00776136433705688	0.00776136433705688	-0.000355493422830477	-0.00197886489331722
1278	0.990256667137146	-0.204544812440872	-25.0060863494873	0.00386527273803949	0.00581331877037883	-0.00100484199356288	-0.00230353930965066
1279	0.340908020734787	0.769478142261505	-25.0060863494873	-0.00100484199356288	0.00354059832170606	0.00743668992072344	0.0022419011220336
1280	-2.25648641586304	1.09415245056152	-24.2268676757813	-0.00360223650932312	-0.00392691092565656	-0.00717365415766835	0.00873538758605719
1281	-1.607137799263	-0.529219150543213	-24.3567371368408	-0.000680167751852423	-0.00360223650932312	-0.00327756232582033	0.00191722682211548
1282	-0.957789242267609	-0.204544812440872	-24.4866065979004	-0.000355493422830477	0.00418994715437293	-0.000680167751852423	-0.000355493422830477
1283	-0.30844059586525	0.444803804159164	-24.3567371368408	-0.0026282137259841	-0.0133424662053585	0.000943203864153475	-0.00944637414067984
1284	0.340908020734787	-0.204544812440872	-24.2918033599854	0.00581331877037883	0.0106834331527352	0.00548864435404539	-0.00100484199356288
1285	-1.607137799263	0.444803804159164	-24.9411506652832	-0.000680167751852423	-0.00197886489331722	-0.00944637414067984	0.00159255252219737
1286	0.340908020734787	-0.529219150543213	-25.0060863494873	0.0022419011220336	-0.00944637414067984	-0.0104203969240189	0.00321592413820326
1287	-0.30844059586525	0.120129495859146	-25.2658252716064	-0.00749832857400179	-0.00977104809135199	-0.00847235135734081	-3.08191010844894e-05
1288	1.63960528373718	-0.204544812440872	-25.0710220336914	-0.00132951640989631	0.00289124972186983	-0.000355493422830477	0.00386527273803949
1289	0.990256667137146	0.120129495859146	-24.9411506652832	-0.00100484199356288	0.00776136433705688	-0.00814767740666866	0.000293855206109583
1290	0.990256667137146	0.769478142261505	-25.1359558105469	0.00386527273803949	-0.00360223650932312	-0.00457625929266214	-0.00132951640989631
1291	0.340908020734787	0.444803804159164	-24.5515422821045	0.01100810803473	-0.00230353930965066	0.00159255252219737	0.00321592413820326
1292	0.990256667137146	0.444803804159164	-24.6814117431641	0.00646266713738441	0.00354059832170606	-0.00879702530801296	-0.00814767740666866
1293	1.63960528373718	0.120129495859146	-24.6164779663086	0.00321592413820326	0.000618529506027699	-0.00717365415766835	-0.00749832857400179
1294	-0.957789242267609	2.06817531585693	-24.6814117431641	0.0106834331527352	0.00354059832170606	-0.00652430532500148	-0.00392691092565656
1295	0.990256667137146	0.444803804159164	-24.4216728210449	0.00646266713738441	-0.00684897974133492	-0.00132951640989631	-0.000355493422830477
1296	-0.30844059586525	0.444803804159164	-24.7463474273682	0.00321592413820326	0.00613799272105098	0.00191722682211548	-0.00100484199356288
1297	-2.90583515167236	0.769478142261505	-24.8112812042236	-0.00327756232582033	-0.00327756232582033	-0.00587495695799589	0.00678734155371785
1298	-1.607137799263	0.120129495859146	-24.6164779663086	-0.00944637414067984	0.00159255252219737	-0.00165419070981443	-3.08191010844894e-05
1299	-0.30844059586525	1.09415245056152	-25.200891494751	-3.08191010844894e-05	0.00289124972186983	0.00159255252219737	0.0022419011220336
1300	-0.30844059586525	1.09415245056152	-25.1359558105469	-0.00132951640989631	0.00938473641872406	-0.00165419070981443	0.00289124972186983
1301	-0.30844059586525	0.769478142261505	-25.0060863494873	0.00191722682211548	0.00289124972186983	-0.00327756232582033	-3.08191010844894e-05
1302	-1.607137799263	0.444803804159164	-24.1619338989258	-0.00132951640989631	-0.00230353930965066	-0.00295288790948689	0.00191722682211548
1303	0.340908020734787	-0.529219150543213	-24.9411506652832	0.00548864435404539	-0.00847235135734081	-0.0100957229733467	-0.00490093370899558
1304	-0.30844059586525	0.120129495859146	-24.7463474273682	0.00841071270406246	-0.00197886489331722	-0.00847235135734081	-0.00100484199356288
1305	1.63960528373718	-0.204544812440872	-24.9411506652832	0.00321592413820326	-0.00132951640989631	0.00159255252219737	-3.08191010844894e-05
1306	0.990256667137146	0.444803804159164	-25.1359558105469	-0.00327756232582033	0.00808603875339031	-0.00392691092565656	-0.00132951640989631
1307	1.63960528373718	0.120129495859146	-24.3567371368408	0.00126787810586393	0.0100340843200684	0.000943203864153475	-0.00392691092565656
1308	-0.30844059586525	1.09415245056152	-24.5515422821045	-0.00295288790948689	0.0136055024340749	-0.00295288790948689	0.00289124972186983
1309	-0.957789242267609	0.444803804159164	-24.6164779663086	0.000293855206109583	0.0136055024340749	0.00191722682211548	-0.000680167751852423
1310	1.63960528373718	-0.204544812440872	-24.7463474273682	0.00289124972186983	0.00711201597005129	-0.00717365415766835	0.00256657530553639
1311	1.63960528373718	0.120129495859146	-24.3567371368408	-0.00165419070981443	-3.08191010844894e-05	-0.00197886489331722	0.00289124972186983
1312	0.990256667137146	-0.204544812440872	-24.4866065979004	-0.000355493422830477	-0.0026282137259841	0.00776136433705688	-3.08191010844894e-05
1313	0.340908020734787	-0.204544812440872	-24.5515422821045	-0.00555028254166245	-0.0123684434220195	-0.000355493422830477	0.00321592413820326
1314	-1.607137799263	0.769478142261505	-24.8112812042236	-3.08191010844894e-05	0.0106834331527352	0.00354059832170606	-0.00652430532500148
1315	-2.90583515167236	1.09415245056152	-25.1359558105469	-0.00684897974133492	-0.000680167751852423	-0.00717365415766835	0.00613799272105098
1316	-0.30844059586525	0.769478142261505	-25.0060863494873	-0.00295288790948689	-0.00165419070981443	-0.00457625929266214	0.00289124972186983
1317	0.340908020734787	1.09415245056152	-25.0710220336914	-0.00100484199356288	0.00743668992072344	-0.00717365415766835	-0.00425158534198999
1318	0.340908020734787	0.444803804159164	-24.8112812042236	-0.00327756232582033	0.00451462110504508	-0.000355493422830477	-0.00197886489331722
1319	0.990256667137146	0.444803804159164	-24.8762168884277	0.00906006153672934	0.00646266713738441	-0.00327756232582033	-0.00425158534198999
1320	-0.30844059586525	0.120129495859146	-25.2658252716064	0.00289124972186983	-0.00425158534198999	0.00126787810586393	-0.00197886489331722
1321	0.340908020734787	-0.529219150543213	-24.9411506652832	0.00873538758605719	-0.00717365415766835	-0.00197886489331722	0.0022419011220336
1322	-0.30844059586525	-0.204544812440872	-24.8112812042236	-0.00327756232582033	-0.00132951640989631	0.00159255252219737	-0.00327756232582033
1323	-0.30844059586525	1.09415245056152	-24.3567371368408	-0.0026282137259841	0.000943203864153475	0.00483929552137852	-0.00587495695799589
1324	-0.957789242267609	1.09415245056152	-24.4866065979004	-0.00197886489331722	-0.00490093370899558	-0.00132951640989631	0.00354059832170606
1325	0.340908020734787	0.444803804159164	-24.5515422821045	0.00776136433705688	0.00808603875339031	-0.00100484199356288	-0.00100484199356288
1326	-0.30844059586525	0.444803804159164	-25.6554355621338	-0.00327756232582033	-3.08191010844894e-05	-0.0113944197073579	0.00613799272105098
1327	0.990256667137146	0.120129495859146	-25.200891494751	0.00126787810586393	0.00386527273803949	-0.00230353930965066	-0.000680167751852423
1328	-0.30844059586525	0.769478142261505	-24.6164779663086	-0.00749832857400179	0.00159255252219737	-0.00230353930965066	-0.00490093370899558
1329	-0.30844059586525	-0.204544812440872	-24.2918033599854	-0.00132951640989631	0.0022419011220336	0.00386527273803949	-0.000355493422830477
1330	-0.30844059586525	0.444803804159164	-24.2268676757813	-0.00522560812532902	0.000293855206109583	-0.00490093370899558	0.00321592413820326
1331	-0.957789242267609	0.120129495859146	-24.4216728210449	-0.00197886489331722	-0.00165419070981443	-0.00425158534198999	0.0022419011220336
1332	-1.607137799263	0.120129495859146	-24.5515422821045	-0.00522560812532902	-0.0026282137259841	-0.00360223650932312	0.00256657530553639
1333	0.340908020734787	-0.529219150543213	-25.0060863494873	0.00256657530553639	0.00613799272105098	-0.000355493422830477	-0.00295288790948689
1334	1.63960528373718	0.120129495859146	-24.9411506652832	0.00678734155371785	0.00970941036939621	0.000293855206109583	-0.00814767740666866
1335	-0.30844059586525	0.769478142261505	-24.9411506652832	-3.08191010844894e-05	-0.000680167751852423	-0.00100484199356288	-0.000355493422830477
1336	0.990256667137146	-0.529219150543213	-24.1619338989258	0.00191722682211548	-0.00587495695799589	-0.00814767740666866	-0.00555028254166245
1337	0.340908020734787	-0.853893458843231	-24.5515422821045	0.00451462110504508	-0.00425158534198999	-0.0100957229733467	-0.00425158534198999
1338	0.340908020734787	-0.204544812440872	-24.2268676757813	-0.0026282137259841	0.00613799272105098	-0.0026282137259841	-0.00360223650932312
1339	0.340908020734787	0.769478142261505	-24.0320625305176	-0.00165419070981443	-0.00230353930965066	-0.00490093370899558	-0.00100484199356288
1340	-0.957789242267609	0.120129495859146	-23.5125846862793	0.00451462110504508	0.00159255252219737	-0.00360223650932312	0.00126787810586393
1341	1.63960528373718	0.120129495859146	-22.40869140625	-0.00392691092565656	-0.00100484199356288	-0.00100484199356288	-0.00100484199356288
1342	1.63960528373718	0.444803804159164	-22.2788219451904	0.00581331877037883	0.000618529506027699	-0.00327756232582033	0.00256657530553639
1343	0.990256667137146	0.120129495859146	-23.2528457641602	0.00581331877037883	0.00970941036939621	0.00548864435404539	-0.00847235135734081
1344	-0.30844059586525	1.09415245056152	-23.9671287536621	0.00256657530553639	0.00646266713738441	-0.00457625929266214	-0.00197886489331722
1345	-0.30844059586525	0.769478142261505	-23.8372592926025	0.00256657530553639	0.00321592413820326	0.00516396993771195	0.00191722682211548
1346	-1.607137799263	0.769478142261505	-24.3567371368408	0.00516396993771195	0.000293855206109583	-0.00912170019000769	-0.00132951640989631
1347	-1.607137799263	0.444803804159164	-24.3567371368408	-0.00814767740666866	-3.08191010844894e-05	-0.00425158534198999	0.00418994715437293
1348	-2.25648641586304	1.09415245056152	-24.6814117431641	-0.00944637414067984	0.000943203864153475	-0.0026282137259841	-0.00392691092565656
1349	0.340908020734787	-0.204544812440872	-25.0710220336914	0.00613799272105098	0.00743668992072344	0.000943203864153475	-0.0026282137259841
1350	0.990256667137146	0.120129495859146	-25.7853050231934	0.00256657530553639	0.00548864435404539	-0.00392691092565656	0.00159255252219737
1351	0.990256667137146	0.120129495859146	-26.1749134063721	0.00126787810586393	-0.000680167751852423	-0.00555028254166245	0.00386527273803949
1352	1.63960528373718	-0.529219150543213	-26.3697185516357	0.000618529506027699	-0.00522560812532902	-0.00197886489331722	-0.00230353930965066
1353	0.990256667137146	-1.17856776714325	-25.5904998779297	-0.00327756232582033	-0.00490093370899558	-0.00100484199356288	-0.00490093370899558
1354	0.340908020734787	-0.204544812440872	-25.8502388000488	0.000618529506027699	0.000618529506027699	0.00256657530553639	-0.00879702530801296
1355	-0.957789242267609	0.120129495859146	-26.1099796295166	-0.00619963090866804	0.0022419011220336	0.000293855206109583	-0.00230353930965066
1356	0.990256667137146	0.769478142261505	-25.7853050231934	-0.0026282137259841	0.00126787810586393	-0.00717365415766835	-0.000680167751852423
1357	1.63960528373718	-0.204544812440872	-25.980110168457	0.000943203864153475	0.00841071270406246	-0.00684897974133492	0.00483929552137852
1358	-0.30844059586525	1.4188266992569	-25.980110168457	-0.00879702530801296	0.00906006153672934	0.000618529506027699	-0.00165419070981443
1359	0.990256667137146	0.769478142261505	-26.1099796295166	-0.00879702530801296	0.00451462110504508	-0.00327756232582033	-0.00165419070981443
1360	0.340908020734787	0.444803804159164	-25.980110168457	0.00191722682211548	0.00548864435404539	-0.00100484199356288	0.00483929552137852
1361	0.990256667137146	0.120129495859146	-25.8502388000488	-0.00457625929266214	-0.00360223650932312	-3.08191010844894e-05	-0.00132951640989631
1362	0.990256667137146	-0.204544812440872	-25.200891494751	-0.00457625929266214	0.00516396993771195	-0.00522560812532902	0.000943203864153475
1363	-0.30844059586525	0.120129495859146	-25.1359558105469	-0.00652430532500148	0.00808603875339031	0.00289124972186983	-0.00425158534198999
1364	-1.607137799263	-0.204544812440872	-24.8112812042236	-0.00879702530801296	0.00321592413820326	-0.00360223650932312	-0.00230353930965066
1365	-2.90583515167236	1.74350106716156	-25.3307609558105	-0.00360223650932312	0.00516396993771195	-0.000680167751852423	-0.00295288790948689
1366	-0.957789242267609	0.769478142261505	-25.2658252716064	-3.08191010844894e-05	0.000943203864153475	-0.0026282137259841	0.00126787810586393
1367	0.990256667137146	0.444803804159164	-25.2658252716064	-0.000355493422830477	0.0106834331527352	0.00386527273803949	-0.0026282137259841
1368	-0.30844059586525	1.09415245056152	-25.0710220336914	-0.00360223650932312	0.00159255252219737	-0.00197886489331722	-0.00295288790948689
1369	1.63960528373718	-0.853893458843231	-24.2918033599854	-0.000680167751852423	-0.00522560812532902	0.00289124972186983	0.00418994715437293
1370	0.990256667137146	-0.853893458843231	-24.3567371368408	0.0116574559360743	-0.00360223650932312	-0.00522560812532902	-0.00230353930965066
1371	0.340908020734787	-1.17856776714325	-24.7463474273682	0.0022419011220336	0.00191722682211548	-0.00360223650932312	0.000943203864153475
1372	0.990256667137146	-0.204544812440872	-24.6164779663086	-0.00490093370899558	-3.08191010844894e-05	0.00451462110504508	0.00126787810586393
1373	0.990256667137146	-0.204544812440872	-24.3567371368408	-0.00847235135734081	0.00191722682211548	0.00776136433705688	-0.0120437685400248
1374	-0.30844059586525	0.769478142261505	-25.0060863494873	0.000618529506027699	0.000943203864153475	-0.00587495695799589	-0.00100484199356288
1375	-0.957789242267609	1.09415245056152	-25.2658252716064	0.0113327819854021	-0.000680167751852423	-0.0152905117720366	0.00711201597005129
1376	0.990256667137146	1.09415245056152	-26.3697185516357	0.000293855206109583	-0.00165419070981443	-0.00847235135734081	0.00289124972186983
1377	0.990256667137146	0.120129495859146	-25.9151744842529	-0.000680167751852423	0.00711201597005129	-0.00879702530801296	-0.000355493422830477
1378	-0.30844059586525	1.4188266992569	-25.6554355621338	0.00191722682211548	0.00256657530553639	0.00159255252219737	0.00289124972186983
1379	0.990256667137146	0.120129495859146	-25.200891494751	0.00289124972186983	0.00711201597005129	-0.00490093370899558	-0.00295288790948689
1380	-0.30844059586525	-0.529219150543213	-25.1359558105469	-0.00100484199356288	0.00256657530553639	-0.00425158534198999	0.00646266713738441
1381	-1.607137799263	-0.204544812440872	-25.5904998779297	-0.00490093370899558	-0.00165419070981443	-0.00684897974133492	0.000293855206109583
1382	-1.607137799263	1.09415245056152	-26.0450439453125	-0.0100957229733467	-0.00360223650932312	0.00386527273803949	-0.00327756232582033
1383	-0.30844059586525	0.120129495859146	-26.1099796295166	-0.00619963090866804	0.00938473641872406	0.00548864435404539	-0.000680167751852423
1384	0.340908020734787	-0.204544812440872	-25.6554355621338	-0.0026282137259841	0.00321592413820326	-0.00684897974133492	-0.00230353930965066
1385	-0.957789242267609	0.444803804159164	-25.6554355621338	-0.000355493422830477	0.00613799272105098	-0.00619963090866804	0.0022419011220336
1386	-0.30844059586525	-0.204544812440872	-25.5255661010742	0.00581331877037883	-0.00782300252467394	-0.00555028254166245	-0.000355493422830477
1387	-0.30844059586525	-0.204544812440872	-25.7853050231934	0.00126787810586393	-0.00522560812532902	-0.0104203969240189	0.000943203864153475
1388	0.990256667137146	-0.853893458843231	-25.8502388000488	-0.00295288790948689	-0.000680167751852423	0.00321592413820326	0.00191722682211548
1389	0.340908020734787	-0.204544812440872	-25.7203693389893	0.0103587592020631	0.0022419011220336	-0.00165419070981443	0.00191722682211548
1390	1.63960528373718	0.769478142261505	-25.9151744842529	-0.000355493422830477	0.00191722682211548	0.0022419011220336	0.00386527273803949
1391	-0.30844059586525	0.444803804159164	-25.9151744842529	0.00548864435404539	0.00418994715437293	-0.00879702530801296	0.000943203864153475
1392	0.990256667137146	0.769478142261505	-26.0450439453125	0.00289124972186983	0.0022419011220336	-0.00879702530801296	-0.0026282137259841
1393	0.340908020734787	0.120129495859146	-25.3307609558105	-0.00165419070981443	0.0103587592020631	0.00483929552137852	0.00191722682211548
1394	0.990256667137146	-0.204544812440872	-25.200891494751	0.00354059832170606	-3.08191010844894e-05	0.00516396993771195	-0.00490093370899558
1395	-0.957789242267609	1.09415245056152	-24.6814117431641	0.00386527273803949	0.00321592413820326	-0.00197886489331722	0.00483929552137852
1396	-0.957789242267609	1.74350106716156	-24.6814117431641	-0.00165419070981443	-0.00295288790948689	0.00191722682211548	-3.08191010844894e-05
1397	-0.957789242267609	-0.204544812440872	-24.0969982147217	-0.00814767740666866	0.00354059832170606	-0.00392691092565656	0.00321592413820326
1398	-2.90583515167236	1.74350106716156	-24.4866065979004	-0.00912170019000769	0.00581331877037883	0.00516396993771195	0.000943203864153475
1399	0.990256667137146	-0.204544812440872	-24.6164779663086	0.000618529506027699	0.00418994715437293	0.00483929552137852	-0.00100484199356288
1400	0.340908020734787	0.769478142261505	-25.395694732666	0.00483929552137852	0.00451462110504508	-0.00360223650932312	0.00354059832170606
1401	-1.607137799263	1.09415245056152	-25.200891494751	0.00126787810586393	-0.000680167751852423	-0.00295288790948689	-0.00425158534198999
1402	-0.30844059586525	0.120129495859146	-25.1359558105469	-0.00425158534198999	0.000943203864153475	-0.00100484199356288	0.000618529506027699
1403	-0.957789242267609	-0.204544812440872	-25.0060863494873	-0.00392691092565656	-0.00327756232582033	0.00321592413820326	-0.0026282137259841
1404	-0.957789242267609	0.120129495859146	-25.0060863494873	-0.00652430532500148	0.00256657530553639	0.00191722682211548	0.00776136433705688
1405	0.990256667137146	0.444803804159164	-25.200891494751	-0.00230353930965066	0.00613799272105098	0.00483929552137852	0.000618529506027699
1406	0.990256667137146	0.120129495859146	-25.0060863494873	-0.00230353930965066	0.00743668992072344	-0.00652430532500148	0.00256657530553639
1407	-0.30844059586525	1.09415245056152	-25.4606304168701	0.00613799272105098	0.00418994715437293	-0.00230353930965066	0.000943203864153475
1408	1.63960528373718	-0.529219150543213	-25.2658252716064	0.000293855206109583	0.00613799272105098	-0.000355493422830477	0.00354059832170606
1409	0.340908020734787	-0.204544812440872	-25.200891494751	0.013930176384747	0.00743668992072344	-0.0026282137259841	-0.00717365415766835
1410	0.990256667137146	1.09415245056152	-26.1099796295166	0.0116574559360743	0.00256657530553639	-0.000355493422830477	0.00678734155371785
1411	0.340908020734787	1.4188266992569	-26.0450439453125	0.00808603875339031	0.00581331877037883	-0.00619963090866804	-0.000355493422830477
1412	0.990256667137146	0.444803804159164	-25.980110168457	0.000293855206109583	0.000618529506027699	-3.08191010844894e-05	-0.000680167751852423
1413	-0.957789242267609	0.120129495859146	-25.6554355621338	-0.0110697457566857	0.00938473641872406	0.00126787810586393	-0.00392691092565656
1414	-2.25648641586304	0.444803804159164	-25.4606304168701	-0.00814767740666866	-0.00132951640989631	-0.000680167751852423	-3.08191010844894e-05
1415	-1.607137799263	0.769478142261505	-25.395694732666	0.00516396993771195	0.00256657530553639	0.00678734155371785	0.00256657530553639
1416	-1.607137799263	1.4188266992569	-26.0450439453125	-0.00392691092565656	-0.00619963090866804	0.000293855206109583	0.0022419011220336
1417	1.63960528373718	0.444803804159164	-25.5904998779297	-0.0026282137259841	0.000293855206109583	-0.00360223650932312	0.00321592413820326
1418	-0.30844059586525	0.120129495859146	-25.2658252716064	-0.00490093370899558	0.00354059832170606	0.00483929552137852	-0.00295288790948689
1419	0.990256667137146	-1.50324213504791	-24.8762168884277	0.000618529506027699	-0.00100484199356288	0.00354059832170606	-0.00425158534198999
1420	-1.607137799263	-0.529219150543213	-24.9411506652832	0.000618529506027699	-0.00197886489331722	-0.0026282137259841	0.0116574559360743
1421	-0.957789242267609	0.120129495859146	-25.2658252716064	0.00711201597005129	-0.00230353930965066	-0.00425158534198999	-0.00360223650932312
1422	-0.30844059586525	1.4188266992569	-25.200891494751	0.00126787810586393	-0.0026282137259841	0.00386527273803949	-0.00230353930965066
1423	0.340908020734787	1.09415245056152	-25.395694732666	-0.00197886489331722	0.00159255252219737	0.01100810803473	-0.0026282137259841
1424	-0.957789242267609	1.09415245056152	-25.3307609558105	-0.0026282137259841	0.00191722682211548	-0.00230353930965066	0.000293855206109583
1425	0.990256667137146	0.120129495859146	-24.6164779663086	0.00191722682211548	0.000618529506027699	-0.00782300252467394	-0.00814767740666866
1426	0.990256667137146	-0.204544812440872	-24.2918033599854	-0.00555028254166245	0.00191722682211548	-0.00944637414067984	0.00743668992072344
1427	-0.957789242267609	1.4188266992569	-24.8112812042236	-0.0100957229733467	-0.00425158534198999	0.00483929552137852	-0.00360223650932312
1428	1.63960528373718	-0.204544812440872	-24.5515422821045	-0.00652430532500148	0.00613799272105098	-0.0026282137259841	0.00354059832170606
1429	-1.607137799263	0.769478142261505	-24.7463474273682	-0.00360223650932312	0.00159255252219737	0.00386527273803949	0.00289124972186983
1430	-2.90583515167236	0.769478142261505	-24.5515422821045	-0.00522560812532902	-0.00392691092565656	0.000293855206109583	0.00711201597005129
1431	-2.25648641586304	1.4188266992569	-24.3567371368408	-0.00782300252467394	0.00191722682211548	-0.00879702530801296	-0.00327756232582033
1432	-2.25648641586304	1.09415245056152	-25.1359558105469	-0.00425158534198999	0.00191722682211548	0.00386527273803949	-0.00100484199356288
1433	-1.607137799263	0.769478142261505	-25.200891494751	-0.00619963090866804	-0.000680167751852423	0.000293855206109583	0.00126787810586393
1434	0.340908020734787	-0.204544812440872	-25.0060863494873	0.00548864435404539	0.00678734155371785	0.00191722682211548	-0.00717365415766835
1435	1.63960528373718	-1.17856776714325	-24.8762168884277	0.0100340843200684	-0.00100484199356288	-0.00457625929266214	-3.08191010844894e-05
1436	-0.30844059586525	0.444803804159164	-24.8762168884277	0.00321592413820326	-0.00782300252467394	-0.00230353930965066	-0.00100484199356288
1437	0.340908020734787	0.444803804159164	-24.9411506652832	-3.08191010844894e-05	-0.0120437685400248	-0.00457625929266214	0.00126787810586393
1438	0.340908020734787	-0.204544812440872	-25.0060863494873	0.00126787810586393	0.00678734155371785	0.00613799272105098	0.000618529506027699
1439	2.28895401954651	-0.529219150543213	-25.395694732666	0.00256657530553639	0.00776136433705688	0.0022419011220336	-0.00100484199356288
1440	-1.607137799263	0.769478142261505	-25.5904998779297	0.0142548503354192	0.00646266713738441	-0.00197886489331722	-0.00490093370899558
1441	-0.30844059586525	1.09415245056152	-25.200891494751	0.00808603875339031	0.00613799272105098	-0.0026282137259841	0.000943203864153475
1442	-0.30844059586525	-0.204544812440872	-24.8112812042236	-0.00100484199356288	0.0022419011220336	-0.00100484199356288	0.000293855206109583
1443	-0.30844059586525	0.769478142261505	-24.9411506652832	-0.00230353930965066	0.00841071270406246	0.00126787810586393	-0.00295288790948689
1444	-0.957789242267609	1.4188266992569	-25.1359558105469	0.00289124972186983	0.00289124972186983	-0.00457625929266214	0.00321592413820326
1445	-0.30844059586525	1.4188266992569	-24.8112812042236	0.000293855206109583	0.00386527273803949	0.00256657530553639	-0.0104203969240189
1446	-0.30844059586525	0.120129495859146	-24.4216728210449	-0.00847235135734081	-0.00165419070981443	-0.00587495695799589	0.00386527273803949
1447	-2.90583515167236	1.09415245056152	-24.4866065979004	-0.00619963090866804	0.000293855206109583	-0.0104203969240189	-0.00360223650932312
1448	-0.957789242267609	0.444803804159164	-24.0969982147217	-0.00587495695799589	0.00418994715437293	0.00581331877037883	0.00711201597005129
1449	-0.957789242267609	1.4188266992569	-24.7463474273682	0.00126787810586393	0.00386527273803949	0.00386527273803949	-0.00132951640989631
1450	-1.607137799263	1.09415245056152	-24.8112812042236	0.00678734155371785	0.00581331877037883	0.00548864435404539	0.00938473641872406
1451	-1.607137799263	0.444803804159164	-24.6164779663086	0.00126787810586393	0.00256657530553639	-0.0110697457566857	-3.08191010844894e-05
1452	-0.957789242267609	0.120129495859146	-24.6164779663086	-3.08191010844894e-05	-0.00522560812532902	0.000943203864153475	0.0022419011220336
1453	-0.30844059586525	-0.529219150543213	-24.2918033599854	0.000943203864153475	-0.00230353930965066	-0.000355493422830477	-0.00132951640989631
1454	-0.30844059586525	-0.529219150543213	-24.2918033599854	0.000943203864153475	0.00191722682211548	-0.0026282137259841	0.000293855206109583
1455	1.63960528373718	0.120129495859146	-24.4216728210449	0.0022419011220336	0.00711201597005129	-0.00944637414067984	-0.00490093370899558
1456	0.340908020734787	0.769478142261505	-24.3567371368408	-0.00100484199356288	0.00289124972186983	-0.00132951640989631	0.00451462110504508
1457	0.340908020734787	1.09415245056152	-24.6814117431641	0.000293855206109583	0.00191722682211548	-0.00619963090866804	0.00191722682211548
1458	0.340908020734787	0.444803804159164	-24.5515422821045	-0.0204853005707264	0.00873538758605719	0.00581331877037883	-0.000355493422830477
1459	0.340908020734787	1.09415245056152	-24.6164779663086	0.00191722682211548	0.00126787810586393	-0.00717365415766835	-0.00295288790948689
1460	-0.957789242267609	1.09415245056152	-24.7463474273682	0.00548864435404539	0.00418994715437293	-3.08191010844894e-05	-0.00197886489331722
1461	1.63960528373718	0.444803804159164	-25.0060863494873	-0.000680167751852423	-0.000355493422830477	-0.00619963090866804	-0.00717365415766835
1462	0.990256667137146	0.120129495859146	-24.4866065979004	-0.0026282137259841	-0.000680167751852423	0.000293855206109583	0.00483929552137852
1463	-0.30844059586525	0.120129495859146	-24.4216728210449	-0.00165419070981443	0.00354059832170606	-0.00652430532500148	-0.00100484199356288
1464	-3.55518364906311	0.444803804159164	-24.0320625305176	-0.00717365415766835	0.00418994715437293	-0.00360223650932312	-0.000680167751852423
1465	-1.607137799263	1.4188266992569	-24.5515422821045	-0.00490093370899558	0.00483929552137852	-0.00652430532500148	-0.00100484199356288
1466	0.340908020734787	1.4188266992569	-24.7463474273682	0.000618529506027699	0.00548864435404539	0.000943203864153475	0.0022419011220336
1467	0.340908020734787	-0.204544812440872	-24.9411506652832	0.00354059832170606	0.00289124972186983	-0.00392691092565656	-0.00100484199356288
1468	0.990256667137146	0.120129495859146	-24.6164779663086	-0.00165419070981443	0.00159255252219737	0.00191722682211548	0.0022419011220336
1469	-0.30844059586525	0.444803804159164	-24.4216728210449	-0.00425158534198999	-0.00587495695799589	-0.00230353930965066	-0.00587495695799589
1470	-0.30844059586525	0.120129495859146	-24.2268676757813	0.00289124972186983	-0.00717365415766835	-0.00165419070981443	0.00289124972186983
1471	-0.30844059586525	0.120129495859146	-24.2918033599854	0.000618529506027699	-0.00360223650932312	-0.0117190945893526	0.00256657530553639
1472	-0.30844059586525	1.09415245056152	-24.5515422821045	-0.00587495695799589	-0.00197886489331722	0.00678734155371785	-0.00522560812532902
1473	-0.957789242267609	1.74350106716156	-24.6814117431641	-0.0026282137259841	0.00776136433705688	0.00646266713738441	0.000293855206109583
1474	0.340908020734787	0.769478142261505	-24.8112812042236	0.0022419011220336	-0.0026282137259841	-0.00684897974133492	-0.00684897974133492
1475	1.63960528373718	0.444803804159164	-24.4216728210449	0.00970941036939621	0.00354059832170606	-0.00684897974133492	-0.00165419070981443
1476	0.340908020734787	0.444803804159164	-24.5515422821045	0.00191722682211548	0.00191722682211548	-0.000355493422830477	-3.08191010844894e-05
1477	-0.30844059586525	0.444803804159164	-24.6814117431641	-0.00717365415766835	0.00483929552137852	-0.00977104809135199	0.000943203864153475
1478	-0.30844059586525	0.444803804159164	-24.5515422821045	0.00354059832170606	0.011982130818069	-3.08191010844894e-05	0.000293855206109583
1479	-0.30844059586525	1.4188266992569	-24.5515422821045	-0.00197886489331722	0.0113327819854021	-0.00165419070981443	0.00289124972186983
1480	-0.957789242267609	0.120129495859146	-24.8112812042236	-0.00555028254166245	0.00548864435404539	-0.0143164889886975	0.00418994715437293
1481	-1.607137799263	0.120129495859146	-24.6814117431641	-0.0026282137259841	0.00321592413820326	-0.00132951640989631	0.00289124972186983
1482	-1.607137799263	0.444803804159164	-24.9411506652832	-0.00977104809135199	-0.00197886489331722	-0.00555028254166245	-0.00360223650932312
1483	0.340908020734787	0.120129495859146	-25.0710220336914	0.00743668992072344	0.00418994715437293	-0.00295288790948689	-0.00132951640989631
1484	0.340908020734787	0.120129495859146	-24.8762168884277	0.00159255252219737	0.000293855206109583	0.00646266713738441	-0.00230353930965066
1485	0.340908020734787	0.769478142261505	-25.1359558105469	0.000618529506027699	0.00126787810586393	-0.00360223650932312	-0.00197886489331722
1486	-0.30844059586525	-0.204544812440872	-24.8762168884277	-0.00425158534198999	-0.00782300252467394	-0.00360223650932312	0.00743668992072344
1487	1.63960528373718	-0.853893458843231	-24.6814117431641	-0.00360223650932312	-0.0123684434220195	-0.00457625929266214	-0.00100484199356288
1488	0.340908020734787	0.120129495859146	-25.2658252716064	-0.00425158534198999	0.00581331877037883	-0.00717365415766835	-0.00360223650932312
1489	-0.957789242267609	1.09415245056152	-25.0060863494873	0.00678734155371785	0.00451462110504508	-0.00360223650932312	-0.00360223650932312
1490	1.63960528373718	-0.204544812440872	-24.9411506652832	0.00938473641872406	0.00126787810586393	0.0022419011220336	0.000943203864153475
1491	0.990256667137146	-0.204544812440872	-25.0060863494873	-0.00230353930965066	-0.00100484199356288	-0.0143164889886975	0.000943203864153475
1492	1.63960528373718	0.120129495859146	-24.8762168884277	0.00159255252219737	-0.00165419070981443	-0.0026282137259841	0.00646266713738441
1493	-0.30844059586525	0.120129495859146	-25.0710220336914	0.00354059832170606	0.00256657530553639	0.00743668992072344	0.0022419011220336
1494	-0.957789242267609	0.769478142261505	-25.395694732666	-0.00230353930965066	0.00678734155371785	-0.00295288790948689	0.0022419011220336
1495	0.340908020734787	1.09415245056152	-25.2658252716064	-0.00197886489331722	0.00321592413820326	-0.00295288790948689	0.00418994715437293
1496	0.340908020734787	0.120129495859146	-24.5515422821045	-0.00782300252467394	0.0022419011220336	-0.00165419070981443	-0.00295288790948689
1497	-0.30844059586525	-0.204544812440872	-24.8112812042236	-0.0117190945893526	0.00159255252219737	0.00321592413820326	0.00354059832170606
1498	-2.90583515167236	1.74350106716156	-24.8762168884277	-0.00652430532500148	0.00256657530553639	0.000943203864153475	0.00386527273803949
1499	-1.607137799263	0.769478142261505	-25.0710220336914	-0.00132951640989631	0.0022419011220336	0.00321592413820326	0.00678734155371785
1500	-0.30844059586525	-0.204544812440872	-25.2658252716064	-0.000680167751852423	0.00711201597005129	-0.00392691092565656	0.0022419011220336
1501	0.340908020734787	-0.204544812440872	-25.5255661010742	0.00354059832170606	0.00711201597005129	0.00256657530553639	0.00354059832170606
1502	0.340908020734787	0.120129495859146	-25.2658252716064	0.00289124972186983	-0.00490093370899558	-0.00684897974133492	0.000943203864153475
1503	1.63960528373718	-1.50324213504791	-25.2658252716064	0.00386527273803949	-0.000355493422830477	0.000943203864153475	-0.00717365415766835
1504	0.340908020734787	-1.17856776714325	-24.6814117431641	0.00126787810586393	0.00191722682211548	-0.00555028254166245	0.000618529506027699
1505	-0.30844059586525	-0.204544812440872	-25.395694732666	0.00289124972186983	0.00159255252219737	-0.0026282137259841	-0.00392691092565656
1506	-0.957789242267609	1.09415245056152	-25.395694732666	0.0022419011220336	0.00808603875339031	-0.000355493422830477	0.00321592413820326
1507	0.990256667137146	0.444803804159164	-25.395694732666	-0.00555028254166245	0.000293855206109583	0.000618529506027699	-0.00619963090866804
1508	0.340908020734787	1.09415245056152	-25.4606304168701	0.00548864435404539	0.000618529506027699	-0.00392691092565656	-0.00782300252467394
1509	0.340908020734787	0.769478142261505	-25.2658252716064	0.000618529506027699	0.000618529506027699	-0.00814767740666866	-0.00522560812532902
1510	2.28895401954651	-0.529219150543213	-25.3307609558105	-0.000680167751852423	-0.000355493422830477	0.0022419011220336	-0.00100484199356288
1511	-0.30844059586525	-0.204544812440872	-25.0710220336914	0.00386527273803949	-0.000680167751852423	0.00516396993771195	0.00256657530553639
1512	0.990256667137146	-0.204544812440872	-25.0060863494873	-0.00879702530801296	0.000293855206109583	-0.00782300252467394	-0.00879702530801296
1513	-1.607137799263	0.444803804159164	-25.1359558105469	-0.00132951640989631	0.00678734155371785	0.00678734155371785	0.00808603875339031
1514	-2.25648641586304	1.09415245056152	-25.200891494751	-0.00619963090866804	0.00354059832170606	-0.0026282137259841	-0.00522560812532902
1515	-2.90583515167236	1.74350106716156	-25.1359558105469	-0.00132951640989631	0.00418994715437293	-0.00717365415766835	0.00970941036939621
1516	-0.957789242267609	0.769478142261505	-25.3307609558105	0.00321592413820326	0.00256657530553639	0.00418994715437293	0.000618529506027699
1517	1.63960528373718	-0.529219150543213	-24.8762168884277	-0.000680167751852423	0.00321592413820326	-3.08191010844894e-05	0.00159255252219737
1518	-0.957789242267609	1.09415245056152	-25.5255661010742	0.00776136433705688	-3.08191010844894e-05	0.00256657530553639	0.00386527273803949
1519	1.63960528373718	-1.17856776714325	-25.0710220336914	0.01100810803473	-0.00197886489331722	0.000618529506027699	0.00159255252219737
1520	0.990256667137146	-1.17856776714325	-24.6814117431641	0.00289124972186983	-0.00197886489331722	0.00256657530553639	0.00354059832170606
1521	-0.30844059586525	0.444803804159164	-25.3307609558105	0.0022419011220336	0.00159255252219737	0.00126787810586393	0.00289124972186983
1522	-0.957789242267609	0.769478142261505	-25.2658252716064	-0.00295288790948689	0.00126787810586393	-0.00977104809135199	0.00354059832170606
1523	-0.957789242267609	0.769478142261505	-25.3307609558105	-0.00555028254166245	-0.00360223650932312	-0.00749832857400179	-0.00814767740666866
1524	0.340908020734787	-0.529219150543213	-25.200891494751	0.0207483377307653	0.00776136433705688	-0.00619963090866804	-0.00295288790948689
1525	-0.30844059586525	0.769478142261505	-25.1359558105469	-0.000680167751852423	-0.00132951640989631	-0.00230353930965066	-0.000680167751852423
1526	0.340908020734787	-0.204544812440872	-25.0710220336914	0.00483929552137852	0.00256657530553639	-0.0123684434220195	0.00581331877037883
1527	0.990256667137146	1.74350106716156	-25.4606304168701	-0.00522560812532902	-0.000355493422830477	-0.000355493422830477	-0.00295288790948689
1528	-0.30844059586525	-0.204544812440872	-25.2658252716064	-0.000680167751852423	0.000943203864153475	0.0113327819854021	-0.00132951640989631
1529	-0.30844059586525	-0.204544812440872	-25.0060863494873	0.00191722682211548	-0.000355493422830477	0.00191722682211548	0.00159255252219737
1530	-0.30844059586525	-0.204544812440872	-25.200891494751	-0.00555028254166245	0.00678734155371785	0.00418994715437293	0.00678734155371785
1531	-1.607137799263	0.769478142261505	-25.0710220336914	-0.0100957229733467	0.00418994715437293	-0.00425158534198999	0.00776136433705688
1532	-0.30844059586525	-0.529219150543213	-25.1359558105469	-0.00490093370899558	-0.00165419070981443	0.00548864435404539	-0.00360223650932312
1533	0.340908020734787	0.120129495859146	-25.2658252716064	-0.000355493422830477	0.00743668992072344	0.00418994715437293	-0.00165419070981443
1534	-0.957789242267609	1.4188266992569	-25.3307609558105	0.000943203864153475	-0.00197886489331722	-0.00425158534198999	-0.00587495695799589
1535	-1.607137799263	0.444803804159164	-25.3307609558105	0.000293855206109583	-0.00392691092565656	-0.00457625929266214	0.000943203864153475
1536	0.340908020734787	0.120129495859146	-25.2658252716064	0.000293855206109583	-0.00684897974133492	-0.00197886489331722	-0.00295288790948689
1537	0.990256667137146	-0.529219150543213	-24.6164779663086	-0.00360223650932312	-0.00555028254166245	0.00289124972186983	0.0022419011220336
1538	-0.957789242267609	1.09415245056152	-25.4606304168701	0.00418994715437293	0.00776136433705688	0.00516396993771195	-0.00490093370899558
1539	1.63960528373718	-0.529219150543213	-24.9411506652832	-0.000355493422830477	0.00808603875339031	0.00451462110504508	0.01100810803473
1540	0.340908020734787	0.444803804159164	-25.200891494751	0.00354059832170606	-0.00587495695799589	0.000293855206109583	-0.00522560812532902
1541	-0.30844059586525	1.4188266992569	-25.3307609558105	0.00808603875339031	-0.000355493422830477	-0.00749832857400179	-0.00197886489331722
1542	-0.957789242267609	0.769478142261505	-25.1359558105469	0.00191722682211548	0.00386527273803949	-0.00879702530801296	-0.00360223650932312
1543	-0.957789242267609	0.444803804159164	-25.200891494751	0.0022419011220336	0.00646266713738441	0.00321592413820326	0.0022419011220336
1544	-0.30844059586525	0.769478142261505	-25.200891494751	0.00873538758605719	0.00581331877037883	0.000943203864153475	-0.00197886489331722
1545	1.63960528373718	0.444803804159164	-25.2658252716064	-0.00197886489331722	-0.00555028254166245	-0.00197886489331722	-0.00619963090866804
1546	0.340908020734787	0.120129495859146	-24.7463474273682	0.00418994715437293	0.000943203864153475	-0.00684897974133492	0.00970941036939621
1547	-3.55518364906311	2.06817531585693	-25.3307609558105	-0.00587495695799589	-0.00360223650932312	-0.00165419070981443	-0.00165419070981443
1548	0.340908020734787	0.444803804159164	-24.5515422821045	-0.0149658378213644	0.00418994715437293	-0.00327756232582033	0.00548864435404539
1549	-0.30844059586525	0.120129495859146	-24.9411506652832	-0.00457625929266214	0.0100340843200684	0.00126787810586393	0.00841071270406246
1550	0.990256667137146	0.444803804159164	-25.200891494751	-0.00425158534198999	0.00776136433705688	-0.000355493422830477	-0.000680167751852423
1551	-0.30844059586525	0.769478142261505	-25.200891494751	-0.00132951640989631	0.00678734155371785	-0.00197886489331722	0.00613799272105098
1552	1.63960528373718	-1.17856776714325	-25.0710220336914	-0.00782300252467394	-0.00879702530801296	0.000943203864153475	-3.08191010844894e-05
1553	0.340908020734787	-1.50324213504791	-24.6164779663086	0.000618529506027699	-0.00749832857400179	-0.00327756232582033	-0.00132951640989631
1554	0.340908020734787	-0.853893458843231	-24.6814117431641	0.00321592413820326	0.000293855206109583	-0.00457625929266214	-0.0113944197073579
1555	-0.30844059586525	0.120129495859146	-24.9411506652832	0.000293855206109583	-0.000355493422830477	-0.00619963090866804	0.0022419011220336
1556	-0.30844059586525	2.06817531585693	-25.200891494751	-0.000355493422830477	0.00256657530553639	0.00159255252219737	0.00126787810586393
1557	0.990256667137146	1.4188266992569	-25.200891494751	-0.00490093370899558	0.000943203864153475	-0.00814767740666866	-0.000680167751852423
1558	-1.607137799263	0.444803804159164	-25.0060863494873	-3.08191010844894e-05	0.00418994715437293	-0.00457625929266214	-0.00425158534198999
1559	1.63960528373718	0.444803804159164	-25.0060863494873	0.00354059832170606	0.00321592413820326	-0.00619963090866804	-0.00230353930965066
1560	-0.957789242267609	1.09415245056152	-25.395694732666	0.00289124972186983	0.00386527273803949	-0.00490093370899558	-0.0026282137259841
1561	0.340908020734787	1.09415245056152	-25.3307609558105	0.00256657530553639	0.00451462110504508	-0.00165419070981443	-0.0026282137259841
1562	0.340908020734787	0.769478142261505	-24.9411506652832	-0.00132951640989631	0.0022419011220336	-0.0123684434220195	0.0100340843200684
1563	-0.957789242267609	0.769478142261505	-25.1359558105469	-0.00197886489331722	0.00646266713738441	0.0106834331527352	-0.00295288790948689
1564	-2.25648641586304	1.09415245056152	-25.0710220336914	-0.00230353930965066	0.00386527273803949	-0.000355493422830477	0.00418994715437293
1565	-2.25648641586304	1.09415245056152	-24.9411506652832	-0.00912170019000769	0.00191722682211548	-0.00165419070981443	-0.00100484199356288
1566	-0.30844059586525	0.444803804159164	-25.1359558105469	-0.00295288790948689	-0.00100484199356288	-3.08191010844894e-05	0.00126787810586393
1567	-0.957789242267609	1.4188266992569	-25.2658252716064	-0.00295288790948689	-0.000355493422830477	-0.00652430532500148	-0.00230353930965066
1568	0.990256667137146	0.444803804159164	-25.0060863494873	0.000943203864153475	0.00548864435404539	0.000943203864153475	0.00256657530553639
1569	-0.957789242267609	0.120129495859146	-24.6814117431641	0.00678734155371785	0.00646266713738441	-0.000355493422830477	-0.00652430532500148
1570	0.340908020734787	-0.204544812440872	-24.4866065979004	0.00516396993771195	0.00418994715437293	-0.00327756232582033	0.00159255252219737
1571	-0.30844059586525	0.120129495859146	-24.5515422821045	0.00516396993771195	-0.00717365415766835	-0.00814767740666866	-0.00132951640989631
1572	0.340908020734787	0.120129495859146	-24.8112812042236	0.000293855206109583	-0.0026282137259841	0.00354059832170606	-3.08191010844894e-05
1573	-0.957789242267609	0.769478142261505	-25.1359558105469	0.000618529506027699	0.00808603875339031	0.00386527273803949	-0.0107450718060136
1574	0.990256667137146	-0.204544812440872	-25.1359558105469	0.00483929552137852	0.00516396993771195	0.000943203864153475	-0.00490093370899558
1575	0.990256667137146	-0.204544812440872	-24.8112812042236	0.00386527273803949	-0.00522560812532902	-0.00587495695799589	-0.00100484199356288
1576	-0.30844059586525	1.09415245056152	-25.0710220336914	0.00516396993771195	0.000943203864153475	-0.00782300252467394	0.000293855206109583
1577	-0.30844059586525	1.09415245056152	-24.8762168884277	-0.000355493422830477	0.000618529506027699	-0.00717365415766835	0.0022419011220336
1578	1.63960528373718	0.444803804159164	-25.2658252716064	0.000293855206109583	0.00516396993771195	-0.00425158534198999	-0.00360223650932312
1579	0.340908020734787	1.09415245056152	-25.200891494751	0.00191722682211548	0.0162028968334198	-0.00717365415766835	-0.000680167751852423
1580	0.340908020734787	1.74350106716156	-24.6814117431641	-0.00425158534198999	-0.0026282137259841	0.0022419011220336	-3.08191010844894e-05
1581	-0.30844059586525	-0.204544812440872	-24.0969982147217	0.00289124972186983	0.00159255252219737	-0.00555028254166245	0.00613799272105098
1582	-1.607137799263	0.444803804159164	-24.4216728210449	-0.00230353930965066	0.00776136433705688	0.00386527273803949	-0.00230353930965066
1583	-1.607137799263	0.120129495859146	-25.0710220336914	-0.00587495695799589	0.00321592413820326	-0.00100484199356288	-0.000355493422830477
1584	-1.607137799263	0.769478142261505	-25.1359558105469	-3.08191010844894e-05	0.00483929552137852	-0.00100484199356288	-0.00522560812532902
1585	-0.957789242267609	1.09415245056152	-25.1359558105469	0.00354059832170606	0.0103587592020631	0.00613799272105098	-0.00652430532500148
1586	0.990256667137146	-0.204544812440872	-25.0710220336914	-0.000355493422830477	-0.00392691092565656	0.00126787810586393	0.000618529506027699
1587	-0.30844059586525	-0.204544812440872	-24.6164779663086	-0.0026282137259841	-0.00814767740666866	-0.000680167751852423	0.00451462110504508
1588	1.63960528373718	-1.17856776714325	-25.395694732666	-0.00652430532500148	0.000618529506027699	0.00321592413820326	-0.00165419070981443
1589	-0.957789242267609	-0.204544812440872	-25.2658252716064	0.000943203864153475	-0.00360223650932312	-0.000680167751852423	-0.0026282137259841
1590	-0.30844059586525	0.444803804159164	-24.6814117431641	0.00321592413820326	0.00451462110504508	-0.00165419070981443	0.00126787810586393
1591	-0.30844059586525	0.769478142261505	-24.4866065979004	-0.0123684434220195	-0.00327756232582033	-0.00490093370899558	0.000943203864153475
1592	-0.30844059586525	1.09415245056152	-25.1359558105469	0.000943203864153475	0.00191722682211548	-0.00327756232582033	-0.00490093370899558
1593	-0.957789242267609	1.09415245056152	-25.200891494751	-0.00425158534198999	0.012956153601408	0.000293855206109583	0.0022419011220336
1594	1.63960528373718	0.120129495859146	-25.8502388000488	-0.00100484199356288	0.00354059832170606	0.0022419011220336	0.00256657530553639
1595	1.63960528373718	0.120129495859146	-25.200891494751	-0.00555028254166245	-0.00132951640989631	-0.0026282137259841	-0.00132951640989631
1596	0.340908020734787	0.769478142261505	-25.0710220336914	0.00386527273803949	0.00256657530553639	0.000618529506027699	0.000943203864153475
1597	-0.30844059586525	1.09415245056152	-25.0710220336914	0.000293855206109583	0.000943203864153475	-0.0117190945893526	-0.00165419070981443
1598	-0.957789242267609	0.769478142261505	-24.8112812042236	-0.0026282137259841	0.00646266713738441	-0.00360223650932312	0.00159255252219737
1599	-1.607137799263	0.769478142261505	-25.200891494751	-0.00652430532500148	0.00970941036939621	0.000293855206109583	-3.08191010844894e-05
1600	-3.55518364906311	0.120129495859146	-25.0710220336914	-0.00230353930965066	-0.00327756232582033	-0.00652430532500148	0.00581331877037883
1601	-0.957789242267609	-0.529219150543213	-25.0710220336914	-0.00295288790948689	-0.00132951640989631	-0.00165419070981443	0.00321592413820326
1602	0.340908020734787	0.120129495859146	-24.8762168884277	-0.00522560812532902	0.00516396993771195	0.00354059832170606	0.00289124972186983
1603	1.63960528373718	-0.204544812440872	-24.2918033599854	0.00321592413820326	0.00548864435404539	0.00418994715437293	-0.00587495695799589
1604	0.990256667137146	-0.529219150543213	-23.2528457641602	0.00354059832170606	0.00386527273803949	-3.08191010844894e-05	0.00841071270406246
1605	0.340908020734787	0.120129495859146	-23.2528457641602	-0.000680167751852423	0.00126787810586393	-0.00100484199356288	-0.00457625929266214
1606	-0.957789242267609	0.769478142261505	-22.40869140625	-0.00165419070981443	-0.00879702530801296	-0.0107450718060136	0.00451462110504508
1607	1.63960528373718	0.120129495859146	-22.1489524841309	-0.00360223650932312	-3.08191010844894e-05	-0.00100484199356288	-0.00100484199356288
1608	-0.30844059586525	0.444803804159164	-23.0580406188965	-0.00814767740666866	0.00970941036939621	0.00548864435404539	-0.00100484199356288
1609	-0.957789242267609	0.769478142261505	-23.5125846862793	0.00646266713738441	0.00516396993771195	0.0123068047687411	0.00776136433705688
1610	1.63960528373718	0.120129495859146	-23.707389831543	-0.00749832857400179	0.00289124972186983	-0.00879702530801296	-0.00457625929266214
1611	0.340908020734787	0.120129495859146	-24.6164779663086	0.00126787810586393	-0.000355493422830477	-0.00522560812532902	0.00581331877037883
1612	1.63960528373718	-0.204544812440872	-24.7463474273682	-0.00295288790948689	0.00516396993771195	-0.00912170019000769	-0.00230353930965066
1613	-0.30844059586525	-0.204544812440872	-24.3567371368408	-0.0104203969240189	0.00613799272105098	-0.00490093370899558	0.00581331877037883
1614	-0.30844059586525	0.769478142261505	-25.1359558105469	-0.00684897974133492	-0.00100484199356288	0.00126787810586393	-0.00327756232582033
1615	-0.957789242267609	0.769478142261505	-25.5255661010742	-0.00977104809135199	0.00581331877037883	-0.0104203969240189	0.000618529506027699
1616	-1.607137799263	1.09415245056152	-26.0450439453125	-0.0152905117720366	-0.000355493422830477	0.00256657530553639	0.00354059832170606
1617	-3.55518364906311	0.120129495859146	-26.4995880126953	-0.0143164889886975	0.00613799272105098	0.00613799272105098	0.00321592413820326
1618	-0.957789242267609	0.120129495859146	-26.2398490905762	-0.000680167751852423	0.01100810803473	-0.00457625929266214	0.00256657530553639
1619	0.340908020734787	0.769478142261505	-25.9151744842529	0.000943203864153475	0.00906006153672934	-0.00100484199356288	-0.00197886489331722
1620	0.990256667137146	-0.204544812440872	-25.5904998779297	-3.08191010844894e-05	0.00289124972186983	-0.000680167751852423	-3.08191010844894e-05
1621	2.28895401954651	-0.529219150543213	-25.4606304168701	-0.00392691092565656	-0.0026282137259841	0.00483929552137852	0.0116574559360743
1622	0.990256667137146	-1.17856776714325	-25.980110168457	0.00483929552137852	-0.0104203969240189	-0.00230353930965066	0.000618529506027699
1623	0.990256667137146	-0.853893458843231	-26.1099796295166	0.00256657530553639	-0.00165419070981443	0.00451462110504508	-0.00587495695799589
1624	0.990256667137146	-0.529219150543213	-25.9151744842529	0.00646266713738441	-0.00100484199356288	0.000293855206109583	0.00191722682211548
1625	-0.957789242267609	0.769478142261505	-25.980110168457	0.000943203864153475	0.00354059832170606	-0.00749832857400179	-0.00230353930965066
1626	0.340908020734787	1.4188266992569	-25.5904998779297	-0.00165419070981443	-0.00392691092565656	-0.0100957229733467	0.00289124972186983
1627	1.63960528373718	0.120129495859146	-25.9151744842529	0.00321592413820326	0.00483929552137852	-0.00490093370899558	-0.00360223650932312
1628	-0.30844059586525	1.09415245056152	-25.9151744842529	0.00126787810586393	0.00613799272105098	-0.00587495695799589	0.00126787810586393
1629	0.340908020734787	0.444803804159164	-25.200891494751	0.00678734155371785	0.00321592413820326	0.000293855206109583	-0.00555028254166245
1630	1.63960528373718	0.444803804159164	-25.200891494751	0.00451462110504508	0.00516396993771195	0.00548864435404539	0.00191722682211548
1631	2.28895401954651	0.444803804159164	-24.2918033599854	0.00711201597005129	-0.00230353930965066	-0.00457625929266214	0.00516396993771195
1632	1.63960528373718	0.769478142261505	-24.2268676757813	-0.00197886489331722	0.00581331877037883	-3.08191010844894e-05	0.000618529506027699
1633	-0.30844059586525	0.120129495859146	-24.1619338989258	-0.0026282137259841	0.0100340843200684	-0.00360223650932312	0.00321592413820326
1634	-2.90583515167236	1.09415245056152	-24.5515422821045	-0.00425158534198999	0.00841071270406246	-3.08191010844894e-05	-0.0107450718060136
1635	-0.957789242267609	0.769478142261505	-24.2918033599854	-0.00912170019000769	0.000943203864153475	-0.00327756232582033	0.00289124972186983
1636	0.340908020734787	0.444803804159164	-24.1619338989258	-0.00132951640989631	-0.0026282137259841	-0.00197886489331722	0.00386527273803949
1637	1.63960528373718	-0.529219150543213	-23.9671287536621	-0.00749832857400179	0.00386527273803949	-0.00360223650932312	0.000943203864153475
1638	-1.607137799263	0.769478142261505	-24.2918033599854	-0.00652430532500148	0.00256657530553639	0.00938473641872406	-0.00327756232582033
1639	2.28895401954651	-1.50324213504791	-24.2268676757813	-0.000680167751852423	-0.00295288790948689	0.00613799272105098	-0.00100484199356288
1640	-0.30844059586525	-1.17856776714325	-25.5255661010742	-0.000355493422830477	-0.00619963090866804	0.00548864435404539	-0.00165419070981443
1641	-0.30844059586525	-0.204544812440872	-25.980110168457	-0.00295288790948689	0.00126787810586393	-0.00490093370899558	-3.08191010844894e-05
1642	-0.957789242267609	1.09415245056152	-25.2658252716064	-0.00457625929266214	0.0022419011220336	0.000618529506027699	0.00354059832170606
1643	0.340908020734787	0.769478142261505	-25.1359558105469	0.00386527273803949	0.00321592413820326	0.00289124972186983	-0.00522560812532902
1644	-1.607137799263	0.444803804159164	-25.5255661010742	0.000618529506027699	0.0116574559360743	-0.0026282137259841	-0.00295288790948689
1645	0.990256667137146	1.09415245056152	-25.9151744842529	0.00289124972186983	0.0126314787194133	-0.0026282137259841	0.00159255252219737
1646	0.990256667137146	-0.204544812440872	-25.5255661010742	0.00159255252219737	0.00678734155371785	-0.00652430532500148	0.00354059832170606
1647	1.63960528373718	0.444803804159164	-25.7853050231934	-0.00360223650932312	0.00483929552137852	0.000618529506027699	-3.08191010844894e-05
1648	0.340908020734787	1.09415245056152	-25.980110168457	0.000618529506027699	0.00354059832170606	-0.00490093370899558	-0.00879702530801296
1649	-1.607137799263	1.09415245056152	-25.7853050231934	0.00256657530553639	0.00743668992072344	0.00256657530553639	-0.000680167751852423
1650	-1.607137799263	1.09415245056152	-25.395694732666	0.00386527273803949	-0.000680167751852423	-0.00619963090866804	0.00289124972186983
1651	-3.55518364906311	1.09415245056152	-25.4606304168701	-0.00684897974133492	-0.00165419070981443	-0.000680167751852423	0.00451462110504508
1652	-2.25648641586304	1.4188266992569	-25.980110168457	0.00873538758605719	0.000293855206109583	-0.000355493422830477	-3.08191010844894e-05
1653	-0.30844059586525	0.769478142261505	-25.8502388000488	-0.00165419070981443	0.00678734155371785	-0.000680167751852423	-0.00457625929266214
1654	0.340908020734787	0.120129495859146	-25.7203693389893	0.00743668992072344	-0.00132951640989631	0.000293855206109583	-0.0026282137259841
1655	-0.957789242267609	0.444803804159164	-25.7853050231934	0.0022419011220336	0.000293855206109583	-0.00295288790948689	-0.00230353930965066
1656	-1.607137799263	0.444803804159164	-25.980110168457	-0.00197886489331722	-0.00977104809135199	-0.00879702530801296	0.0022419011220336
1657	1.63960528373718	-1.50324213504791	-25.2658252716064	-0.00100484199356288	-0.00619963090866804	-0.00392691092565656	0.000293855206109583
1658	-0.957789242267609	0.444803804159164	-25.200891494751	-0.00652430532500148	-0.00197886489331722	-3.08191010844894e-05	-0.00392691092565656
1659	1.63960528373718	-0.204544812440872	-24.7463474273682	0.00386527273803949	0.00646266713738441	-0.00684897974133492	0.00256657530553639
1660	0.990256667137146	0.444803804159164	-24.9411506652832	0.00191722682211548	0.00354059832170606	0.00191722682211548	0.00516396993771195
1661	1.63960528373718	0.120129495859146	-24.8112812042236	0.00159255252219737	-0.00749832857400179	-0.00879702530801296	0.00418994715437293
1662	0.990256667137146	-0.204544812440872	-24.7463474273682	-0.0026282137259841	-0.00230353930965066	-0.00717365415766835	0.00386527273803949
1663	0.990256667137146	0.444803804159164	-24.6814117431641	-0.0026282137259841	0.00418994715437293	-0.000355493422830477	-0.00197886489331722
1664	0.340908020734787	-0.204544812440872	-24.4216728210449	0.00418994715437293	0.00191722682211548	-0.00327756232582033	0.0022419011220336
1665	-0.957789242267609	1.74350106716156	-24.4216728210449	0.00711201597005129	0.0022419011220336	-3.08191010844894e-05	0.000293855206109583
1666	1.63960528373718	0.120129495859146	-24.8112812042236	-0.00392691092565656	-0.00100484199356288	-0.00879702530801296	0.00289124972186983
1667	-2.90583515167236	1.09415245056152	-25.0710220336914	-0.0026282137259841	-0.00230353930965066	0.00126787810586393	-0.0026282137259841
1668	-0.957789242267609	0.120129495859146	-25.0060863494873	0.00678734155371785	0.00386527273803949	0.00191722682211548	0.00256657530553639
1669	-1.607137799263	1.4188266992569	-25.200891494751	-0.00360223650932312	0.00418994715437293	-0.000680167751852423	0.00970941036939621
1670	-1.607137799263	1.74350106716156	-25.2658252716064	0.00256657530553639	0.00678734155371785	-0.00425158534198999	-0.00684897974133492
1671	-0.30844059586525	-0.204544812440872	-24.8112812042236	-0.00392691092565656	0.0022419011220336	-3.08191010844894e-05	0.00354059832170606
1672	0.340908020734787	0.120129495859146	-25.2658252716064	0.00386527273803949	-0.00197886489331722	0.00159255252219737	0.00159255252219737
1673	-0.30844059586525	0.444803804159164	-25.7853050231934	-0.000355493422830477	0.00418994715437293	-0.000355493422830477	0.00289124972186983
1674	-0.957789242267609	0.120129495859146	-25.980110168457	0.00548864435404539	-0.00360223650932312	-0.00132951640989631	-0.00295288790948689
1675	0.990256667137146	-1.50324213504791	-25.7203693389893	0.00646266713738441	-0.00555028254166245	-0.00132951640989631	-0.00165419070981443
1676	-0.957789242267609	1.09415245056152	-25.7853050231934	0.00386527273803949	-0.00360223650932312	-0.00587495695799589	-0.00522560812532902
1677	1.63960528373718	0.769478142261505	-25.7853050231934	-0.00165419070981443	0.00548864435404539	-0.00879702530801296	0.00386527273803949
1678	-0.957789242267609	1.4188266992569	-26.1099796295166	-0.000680167751852423	0.00321592413820326	0.000943203864153475	-0.00847235135734081
1679	1.63960528373718	-0.204544812440872	-26.3047828674316	0.00483929552137852	0.00776136433705688	-0.00392691092565656	0.00256657530553639
1680	0.990256667137146	1.09415245056152	-26.1749134063721	-3.08191010844894e-05	0.00321592413820326	0.00386527273803949	0.0022419011220336
1681	0.990256667137146	0.769478142261505	-26.1099796295166	0.0197743140161037	-0.00425158534198999	-0.0110697457566857	0.0022419011220336
1682	-0.30844059586525	1.09415245056152	-25.0710220336914	-0.00490093370899558	0.00483929552137852	0.00354059832170606	0.00711201597005129
1683	1.63960528373718	1.09415245056152	-25.6554355621338	-0.000355493422830477	0.00808603875339031	-0.00230353930965066	-0.00684897974133492
1684	-0.30844059586525	0.444803804159164	-25.2658252716064	-0.00327756232582033	0.00646266713738441	0.00451462110504508	-0.00230353930965066
1685	-3.55518364906311	0.444803804159164	-25.200891494751	-0.0104203969240189	-0.00360223650932312	-0.00100484199356288	0.00386527273803949
1686	-1.607137799263	0.120129495859146	-25.1359558105469	-0.00749832857400179	-0.00132951640989631	-0.00749832857400179	0.000293855206109583
1687	-1.607137799263	0.444803804159164	-25.0710220336914	-0.00295288790948689	-0.00425158534198999	-0.00684897974133492	0.0103587592020631
1688	0.990256667137146	0.120129495859146	-24.8762168884277	0.000293855206109583	0.00711201597005129	-0.00132951640989631	-0.00230353930965066
1689	-0.30844059586525	1.4188266992569	-25.3307609558105	-0.00132951640989631	-0.0026282137259841	-0.00327756232582033	-0.000680167751852423
1690	0.340908020734787	0.769478142261505	-25.0710220336914	-0.00587495695799589	-0.00327756232582033	-0.00100484199356288	0.00451462110504508
1691	0.990256667137146	-1.50324213504791	-24.9411506652832	-0.00100484199356288	-0.00847235135734081	-0.00522560812532902	-0.00360223650932312
1692	0.990256667137146	-0.529219150543213	-24.9411506652832	-0.0026282137259841	-0.00457625929266214	0.00256657530553639	0.00451462110504508
1693	-0.30844059586525	0.120129495859146	-24.6814117431641	0.00906006153672934	0.0022419011220336	0.00321592413820326	-0.00360223650932312
1694	-0.30844059586525	1.09415245056152	-24.7463474273682	-0.000355493422830477	0.000293855206109583	0.000293855206109583	0.000943203864153475
1695	0.340908020734787	-0.529219150543213	-24.6814117431641	-0.00327756232582033	0.00906006153672934	-0.00425158534198999	0.00159255252219737
1696	-0.957789242267609	1.4188266992569	-25.2658252716064	0.000943203864153475	-0.000355493422830477	-0.00490093370899558	0.00126787810586393
1697	-0.30844059586525	1.4188266992569	-25.3307609558105	-0.000355493422830477	0.00548864435404539	-0.00717365415766835	0.00386527273803949
1698	-1.607137799263	0.444803804159164	-25.0060863494873	0.000943203864153475	0.00516396993771195	0.0022419011220336	0.00256657530553639
1699	2.28895401954651	-0.204544812440872	-24.8112812042236	-0.000355493422830477	0.00451462110504508	-0.0136671401560307	-0.000355493422830477
1700	-0.957789242267609	1.74350106716156	-25.3307609558105	-0.00295288790948689	0.00289124972186983	0.000293855206109583	-0.00295288790948689
1701	0.990256667137146	1.09415245056152	-25.3307609558105	0.00256657530553639	0.00386527273803949	-0.00490093370899558	-0.00457625929266214
1702	-2.25648641586304	1.09415245056152	-25.1359558105469	-0.00425158534198999	-3.08191010844894e-05	0.000293855206109583	0.00516396993771195
1703	-2.90583515167236	0.769478142261505	-25.3307609558105	-0.00360223650932312	-0.00230353930965066	-0.00197886489331722	-0.00392691092565656
1704	-1.607137799263	0.120129495859146	-24.8112812042236	-0.00555028254166245	0.00386527273803949	-0.00295288790948689	0.00159255252219737
1705	0.990256667137146	0.120129495859146	-24.3567371368408	-0.00392691092565656	0.00126787810586393	-0.00295288790948689	-0.00555028254166245
1706	0.340908020734787	0.120129495859146	-24.5515422821045	0.0022419011220336	0.0100340843200684	-0.00977104809135199	0.00678734155371785
1707	-0.30844059586525	-0.204544812440872	-24.9411506652832	-0.00197886489331722	0.000618529506027699	0.00191722682211548	-0.00100484199356288
1708	1.63960528373718	-1.17856776714325	-25.1359558105469	0.0022419011220336	0.00548864435404539	0.00159255252219737	0.00191722682211548
1709	-0.957789242267609	0.120129495859146	-25.1359558105469	0.00386527273803949	-0.00360223650932312	0.00191722682211548	-0.00295288790948689
1710	0.990256667137146	0.444803804159164	-24.7463474273682	0.00126787810586393	-0.00944637414067984	0.00321592413820326	0.00191722682211548
1711	0.340908020734787	-0.204544812440872	-24.9411506652832	-0.000355493422830477	-0.00197886489331722	-0.00425158534198999	-0.0026282137259841
1712	-0.30844059586525	0.120129495859146	-25.0710220336914	0.000618529506027699	-3.08191010844894e-05	-0.00425158534198999	-0.00100484199356288
1713	0.340908020734787	1.09415245056152	-24.6814117431641	-0.00100484199356288	0.00483929552137852	-0.00100484199356288	-0.00490093370899558
1714	0.340908020734787	1.09415245056152	-24.8762168884277	0.00548864435404539	0.00386527273803949	-0.00327756232582033	-0.00327756232582033
1715	0.990256667137146	-0.204544812440872	-24.4866065979004	-0.00457625929266214	0.0022419011220336	-0.00587495695799589	0.00256657530553639
1716	-0.30844059586525	1.4188266992569	-24.2918033599854	-0.00425158534198999	-0.00490093370899558	0.000943203864153475	-0.00457625929266214
1717	-0.30844059586525	0.444803804159164	-24.7463474273682	-0.00100484199356288	0.00548864435404539	-0.00100484199356288	0.00646266713738441
1718	0.990256667137146	-0.204544812440872	-24.6164779663086	0.000618529506027699	0.0123068047687411	0.00548864435404539	-0.000680167751852423
1719	0.990256667137146	0.444803804159164	-25.2658252716064	-0.00425158534198999	0.00418994715437293	-0.00327756232582033	-0.00197886489331722
1720	-2.25648641586304	1.09415245056152	-25.1359558105469	-0.00814767740666866	0.01100810803473	0.00354059832170606	0.00548864435404539
1721	-2.25648641586304	0.769478142261505	-24.8112812042236	-0.00782300252467394	-0.000355493422830477	-0.00165419070981443	-0.0026282137259841
1722	-2.25648641586304	0.444803804159164	-24.5515422821045	-0.0026282137259841	0.00321592413820326	-0.00847235135734081	-0.000355493422830477
1723	-0.957789242267609	1.4188266992569	-24.7463474273682	0.000618529506027699	0.00516396993771195	0.00548864435404539	-0.0026282137259841
1724	-0.30844059586525	1.4188266992569	-24.6164779663086	0.00354059832170606	-0.000355493422830477	-0.000355493422830477	-0.00522560812532902
1725	0.990256667137146	-0.529219150543213	-24.5515422821045	-0.00230353930965066	-0.000680167751852423	-0.00132951640989631	-0.00555028254166245
1726	0.990256667137146	-0.853893458843231	-24.0969982147217	0.00354059832170606	-0.00912170019000769	-0.00360223650932312	0.000618529506027699
1727	0.340908020734787	-0.853893458843231	-24.2918033599854	0.00126787810586393	-0.00814767740666866	0.00386527273803949	0.00159255252219737
1728	0.990256667137146	0.120129495859146	-24.7463474273682	0.000618529506027699	0.000293855206109583	-0.00490093370899558	-0.000680167751852423
1729	-0.957789242267609	1.09415245056152	-24.7463474273682	0.00581331877037883	0.000943203864153475	-0.00392691092565656	0.00126787810586393
1730	-0.30844059586525	0.769478142261505	-25.0060863494873	0.00321592413820326	0.00191722682211548	-0.00327756232582033	-0.00327756232582033
1731	0.340908020734787	0.444803804159164	-24.9411506652832	0.000293855206109583	0.00256657530553639	-0.00230353930965066	0.00906006153672934
1732	1.63960528373718	0.120129495859146	-24.3567371368408	-0.00197886489331722	0.0100340843200684	-0.0130177913233638	-0.000680167751852423
1733	-0.957789242267609	0.769478142261505	-24.8112812042236	0.00126787810586393	0.00516396993771195	0.00386527273803949	-0.00555028254166245
1734	-0.957789242267609	1.4188266992569	-25.4606304168701	0.00581331877037883	0.00646266713738441	-0.00230353930965066	-0.00295288790948689
1735	0.990256667137146	-0.529219150543213	-25.0060863494873	-0.00327756232582033	0.00386527273803949	-0.00522560812532902	0.00354059832170606
1736	-1.607137799263	0.444803804159164	-25.0060863494873	-0.000355493422830477	0.00776136433705688	-0.000355493422830477	-0.000680167751852423
1737	-1.607137799263	1.4188266992569	-24.9411506652832	-0.00327756232582033	0.00126787810586393	-0.00814767740666866	0.00743668992072344
1738	-1.607137799263	0.444803804159164	-24.7463474273682	-0.00652430532500148	0.00483929552137852	0.01100810803473	-0.00295288790948689
1739	-1.607137799263	1.4188266992569	-25.5255661010742	-0.00295288790948689	-0.00100484199356288	-0.00944637414067984	0.000943203864153475
1740	-2.90583515167236	1.09415245056152	-25.1359558105469	-0.00652430532500148	0.00711201597005129	-0.00165419070981443	-3.08191010844894e-05
1741	-0.30844059586525	0.444803804159164	-24.9411506652832	0.00483929552137852	0.00581331877037883	-0.00392691092565656	0.00483929552137852
1742	0.340908020734787	0.120129495859146	-24.2918033599854	-0.00197886489331722	-0.00490093370899558	-0.00392691092565656	-0.00425158534198999
1743	-0.30844059586525	0.444803804159164	-23.902193069458	0.000293855206109583	0.00451462110504508	-0.00457625929266214	-0.00295288790948689
1744	-0.957789242267609	-0.204544812440872	-24.4866065979004	0.00191722682211548	-0.0126931173726916	-0.0123684434220195	-0.00197886489331722
1745	1.63960528373718	-0.529219150543213	-24.8112812042236	-0.00165419070981443	-0.0104203969240189	-0.00360223650932312	-0.00360223650932312
1746	0.990256667137146	-0.529219150543213	-24.6814117431641	0.000618529506027699	-0.00749832857400179	-0.00457625929266214	0.000943203864153475
1747	0.340908020734787	0.444803804159164	-24.3567371368408	0.00321592413820326	-0.00327756232582033	-0.00717365415766835	-0.00425158534198999
1748	-0.30844059586525	1.4188266992569	-25.0060863494873	-3.08191010844894e-05	0.000943203864153475	-0.0117190945893526	-0.00457625929266214
1749	0.340908020734787	1.09415245056152	-25.0060863494873	0.0022419011220336	0.00354059832170606	-0.00749832857400179	-0.00425158534198999
1750	1.63960528373718	0.120129495859146	-24.7463474273682	0.0022419011220336	0.0100340843200684	-0.00425158534198999	0.00386527273803949
1751	0.990256667137146	0.120129495859146	-24.6814117431641	0.00126787810586393	-0.00490093370899558	-0.00425158534198999	0.00191722682211548
1752	0.990256667137146	0.120129495859146	-24.4866065979004	0.00289124972186983	-0.0026282137259841	-0.00165419070981443	-0.00132951640989631
1753	-0.30844059586525	0.444803804159164	-24.2918033599854	0.00126787810586393	0.00873538758605719	-0.00425158534198999	-0.00132951640989631
1754	-1.607137799263	1.09415245056152	-24.4216728210449	0.00516396993771195	0.00354059832170606	-0.0159398596733809	-0.00490093370899558
1755	-0.957789242267609	0.769478142261505	-24.8762168884277	-0.00912170019000769	0.00548864435404539	-0.000680167751852423	0.00126787810586393
1756	-2.90583515167236	0.444803804159164	-25.0710220336914	-0.00944637414067984	0.00711201597005129	-3.08191010844894e-05	0.00191722682211548
1757	-2.25648641586304	0.444803804159164	-25.200891494751	-0.00782300252467394	-0.00392691092565656	-0.0104203969240189	0.000293855206109583
1758	-0.30844059586525	0.120129495859146	-24.9411506652832	0.00159255252219737	0.00418994715437293	-0.00522560812532902	-0.00132951640989631
1759	0.990256667137146	1.09415245056152	-25.1359558105469	0.00678734155371785	0.00159255252219737	-0.00522560812532902	0.000618529506027699
1760	-0.30844059586525	0.769478142261505	-24.8762168884277	-0.00197886489331722	0.00321592413820326	-0.00230353930965066	0.00418994715437293
1761	0.990256667137146	-1.50324213504791	-24.9411506652832	0.00321592413820326	-0.00782300252467394	0.000943203864153475	0.00354059832170606
1762	0.340908020734787	-1.50324213504791	-25.0060863494873	0.000618529506027699	-0.0117190945893526	0.00256657530553639	-0.00587495695799589
1763	0.990256667137146	-0.529219150543213	-25.0060863494873	0.00451462110504508	0.00418994715437293	-0.00295288790948689	-0.00295288790948689
1764	-0.957789242267609	0.769478142261505	-24.9411506652832	0.00581331877037883	-3.08191010844894e-05	-0.00944637414067984	-0.00425158534198999
1765	-0.957789242267609	1.74350106716156	-25.395694732666	0.00646266713738441	0.00386527273803949	-0.0026282137259841	0.00516396993771195
1766	0.990256667137146	1.09415245056152	-25.200891494751	-0.000680167751852423	-0.00977104809135199	-0.00197886489331722	0.00841071270406246
1767	0.990256667137146	0.769478142261505	-25.5904998779297	0.000293855206109583	-0.00425158534198999	-0.00847235135734081	-3.08191010844894e-05
1768	0.340908020734787	0.769478142261505	-25.4606304168701	-0.00425158534198999	0.00191722682211548	-0.00749832857400179	-0.00230353930965066
1769	-0.30844059586525	1.4188266992569	-24.7463474273682	0.00483929552137852	0.00581331877037883	-0.00457625929266214	-0.00652430532500148
1770	0.990256667137146	-0.204544812440872	-23.4476490020752	-3.08191010844894e-05	-0.00587495695799589	0.000943203864153475	-0.00295288790948689
1771	0.340908020734787	-0.204544812440872	-22.0190830230713	0.00321592413820326	-0.00197886489331722	0.000293855206109583	0.00289124972186983
1772	-1.607137799263	-0.204544812440872	-22.2138862609863	-0.0143164889886975	-0.00197886489331722	-0.00684897974133492	0.00548864435404539
1773	-3.55518364906311	0.444803804159164	-22.9931049346924	-0.00684897974133492	0.0100340843200684	-0.0026282137259841	0.00483929552137852
1774	-1.607137799263	1.09415245056152	-24.0320625305176	-3.08191010844894e-05	0.00776136433705688	-0.0117190945893526	-0.00392691092565656
1775	0.340908020734787	0.444803804159164	-24.2918033599854	0.00483929552137852	0.00743668992072344	-0.00132951640989631	0.00841071270406246
1776	0.340908020734787	0.769478142261505	-24.3567371368408	0.0100340843200684	-0.000355493422830477	-0.00425158534198999	0.0022419011220336
1777	-0.30844059586525	0.444803804159164	-23.902193069458	0.00646266713738441	-0.00425158534198999	-0.00749832857400179	-0.00360223650932312
1778	1.63960528373718	-0.853893458843231	-24.4866065979004	-3.08191010844894e-05	-0.00425158534198999	-0.00165419070981443	0.00451462110504508
1779	0.340908020734787	-0.204544812440872	-25.2658252716064	0.00548864435404539	-0.00295288790948689	-0.00847235135734081	-0.000355493422830477
1780	-0.30844059586525	-0.204544812440872	-25.7853050231934	0.00256657530553639	0.000293855206109583	-0.00425158534198999	0.00646266713738441
1781	1.63960528373718	-0.529219150543213	-25.980110168457	0.00743668992072344	0.000293855206109583	0.00289124972186983	0.00386527273803949
1782	0.990256667137146	0.120129495859146	-25.8502388000488	0.000943203864153475	0.00451462110504508	-0.00555028254166245	0.000943203864153475
1783	1.63960528373718	-0.204544812440872	-25.9151744842529	0.00516396993771195	0.0126314787194133	0.00483929552137852	-0.00684897974133492
1784	0.340908020734787	0.120129495859146	-25.980110168457	-0.000680167751852423	0.00321592413820326	-0.00879702530801296	-0.00295288790948689
1785	-0.30844059586525	0.769478142261505	-26.4995880126953	0.00581331877037883	0.00354059832170606	-0.00522560812532902	-0.00100484199356288
1786	-0.30844059586525	1.09415245056152	-26.1099796295166	0.000293855206109583	0.000618529506027699	-0.00457625929266214	0.00354059832170606
1787	0.990256667137146	0.769478142261505	-25.980110168457	-0.000680167751852423	-0.00490093370899558	-0.00490093370899558	0.00191722682211548
1788	-0.957789242267609	1.09415245056152	-25.980110168457	-0.00684897974133492	0.00711201597005129	0.00126787810586393	-0.00100484199356288
1789	-2.90583515167236	0.444803804159164	-25.6554355621338	-0.00749832857400179	-0.00100484199356288	-0.00847235135734081	0.00516396993771195
1790	-1.607137799263	0.120129495859146	-25.8502388000488	-0.00522560812532902	-0.00230353930965066	-0.00457625929266214	0.00191722682211548
1791	-2.25648641586304	0.120129495859146	-25.2658252716064	-0.00847235135734081	-0.00165419070981443	0.00418994715437293	0.00126787810586393
1792	0.990256667137146	0.120129495859146	-25.200891494751	-0.00684897974133492	-0.00555028254166245	-0.0026282137259841	0.00678734155371785
1793	0.340908020734787	0.120129495859146	-24.7463474273682	0.000618529506027699	0.00289124972186983	0.000293855206109583	-0.00457625929266214
1794	-0.957789242267609	0.769478142261505	-24.9411506652832	0.00743668992072344	0.000618529506027699	0.00256657530553639	-0.00360223650932312
1795	-0.30844059586525	-0.529219150543213	-25.0710220336914	0.000293855206109583	-0.00457625929266214	0.00256657530553639	0.00516396993771195
1796	0.340908020734787	-0.529219150543213	-24.5515422821045	0.00516396993771195	-0.00587495695799589	0.00159255252219737	0.00256657530553639
1797	1.63960528373718	-0.853893458843231	-24.2918033599854	-0.000680167751852423	-0.00197886489331722	-0.00782300252467394	-0.00230353930965066
1798	-0.957789242267609	1.4188266992569	-24.6814117431641	-0.000355493422830477	0.00776136433705688	0.0106834331527352	-3.08191010844894e-05
1799	-0.30844059586525	0.769478142261505	-24.2918033599854	0.00483929552137852	0.00386527273803949	0.00126787810586393	0.000618529506027699
1800	0.990256667137146	0.769478142261505	-24.5515422821045	0.00678734155371785	0.000943203864153475	-0.000680167751852423	0.00386527273803949
1801	0.990256667137146	-0.204544812440872	-24.9411506652832	0.00613799272105098	-0.00360223650932312	-0.00684897974133492	0.00646266713738441
1802	0.340908020734787	0.444803804159164	-24.8762168884277	-0.00652430532500148	0.00191722682211548	-0.0026282137259841	-0.00490093370899558
1803	0.990256667137146	-0.529219150543213	-24.7463474273682	0.00776136433705688	0.000618529506027699	-3.08191010844894e-05	-0.00782300252467394
1804	0.990256667137146	-0.204544812440872	-24.9411506652832	-0.00425158534198999	0.00354059832170606	-0.00425158534198999	-0.00912170019000769
1805	-0.30844059586525	0.444803804159164	-24.9411506652832	-0.00522560812532902	-0.00555028254166245	-0.00100484199356288	0.00289124972186983
1806	-3.55518364906311	1.09415245056152	-25.5255661010742	-0.00425158534198999	-0.00100484199356288	0.00289124972186983	-0.000680167751852423
1807	-2.25648641586304	1.09415245056152	-25.2658252716064	-0.0110697457566857	0.00386527273803949	0.00418994715437293	-0.0026282137259841
1808	-1.607137799263	0.444803804159164	-25.2658252716064	-0.00360223650932312	0.00841071270406246	0.00581331877037883	0.00581331877037883
1809	0.990256667137146	0.120129495859146	-25.1359558105469	-0.00392691092565656	0.00873538758605719	0.0022419011220336	-0.00392691092565656
1810	1.63960528373718	0.120129495859146	-25.0710220336914	0.00451462110504508	0.00418994715437293	0.00418994715437293	-0.00165419070981443
1811	0.340908020734787	-0.853893458843231	-25.5255661010742	0.00678734155371785	0.000943203864153475	0.000943203864153475	0.00418994715437293
1812	1.63960528373718	-1.17856776714325	-25.9151744842529	-0.00360223650932312	-0.00879702530801296	0.00126787810586393	-0.00684897974133492
1813	0.340908020734787	-1.17856776714325	-25.6554355621338	0.00776136433705688	-0.00684897974133492	0.00711201597005129	0.00581331877037883
1814	-0.957789242267609	0.444803804159164	-25.5255661010742	-0.000355493422830477	0.00516396993771195	0.00483929552137852	0.00126787810586393
1815	-0.957789242267609	1.09415245056152	-25.2658252716064	0.00581331877037883	-0.00360223650932312	-0.00457625929266214	-0.00165419070981443
1816	-0.30844059586525	1.4188266992569	-25.2658252716064	0.00613799272105098	-0.000680167751852423	-0.00360223650932312	0.00191722682211548
1817	1.63960528373718	-0.204544812440872	-25.3307609558105	-0.00360223650932312	-0.000355493422830477	-0.0130177913233638	0.00321592413820326
1818	-1.607137799263	1.09415245056152	-25.8502388000488	0.00776136433705688	0.00451462110504508	-0.00132951640989631	-0.0026282137259841
1819	1.63960528373718	-0.529219150543213	-25.395694732666	0.00873538758605719	0.00646266713738441	-0.00295288790948689	-0.00295288790948689
1820	0.340908020734787	0.120129495859146	-25.2658252716064	0.00451462110504508	0.000618529506027699	-0.00555028254166245	-0.00132951640989631
1821	-0.30844059586525	0.769478142261505	-25.0710220336914	-0.00230353930965066	0.00256657530553639	0.00841071270406246	0.000943203864153475
1822	-2.25648641586304	1.4188266992569	-24.9411506652832	-0.00230353930965066	-0.0026282137259841	-0.00425158534198999	0.000293855206109583
1823	-2.90583515167236	0.769478142261505	-24.8112812042236	-0.0117190945893526	0.00321592413820326	0.0103587592020631	0.00451462110504508
1824	-2.25648641586304	0.769478142261505	-25.2658252716064	-0.00360223650932312	0.00711201597005129	0.00386527273803949	0.0022419011220336
1825	-0.957789242267609	0.120129495859146	-24.9411506652832	-0.00197886489331722	0.00483929552137852	0.00386527273803949	-0.00522560812532902
1826	-0.30844059586525	-0.529219150543213	-24.8112812042236	0.00321592413820326	0.00126787810586393	0.000618529506027699	0.00646266713738441
1827	0.340908020734787	1.4188266992569	-24.9411506652832	0.00483929552137852	0.00354059832170606	-0.00360223650932312	0.00159255252219737
1828	-0.957789242267609	-0.204544812440872	-24.8762168884277	0.000293855206109583	-0.000680167751852423	-0.0026282137259841	0.00256657530553639
1829	0.990256667137146	-1.50324213504791	-24.4216728210449	0.0022419011220336	-0.00295288790948689	-0.00132951640989631	-0.00230353930965066
1830	2.28895401954651	-0.853893458843231	-25.0710220336914	-0.00425158534198999	-0.00360223650932312	0.00191722682211548	-0.00165419070981443
1831	0.990256667137146	-0.853893458843231	-25.0710220336914	-0.00457625929266214	-0.00619963090866804	-0.00197886489331722	0.00126787810586393
1832	1.63960528373718	-0.204544812440872	-24.8762168884277	-0.00425158534198999	-0.00295288790948689	0.00159255252219737	-0.00425158534198999
1833	2.28895401954651	-0.204544812440872	-24.6164779663086	-0.00360223650932312	0.00581331877037883	0.00841071270406246	0.000618529506027699
1834	-0.30844059586525	1.09415245056152	-25.3307609558105	0.00483929552137852	-0.00392691092565656	-0.00165419070981443	-0.00619963090866804
1835	-0.30844059586525	0.769478142261505	-25.4606304168701	0.00289124972186983	0.00418994715437293	-0.00847235135734081	-0.00327756232582033
1836	-0.30844059586525	1.09415245056152	-25.7853050231934	0.000293855206109583	-0.00425158534198999	-0.00717365415766835	0.0022419011220336
1837	1.63960528373718	-0.204544812440872	-25.5255661010742	-0.00132951640989631	-0.00165419070981443	-0.000355493422830477	0.00126787810586393
1838	-0.957789242267609	1.4188266992569	-25.3307609558105	0.00873538758605719	0.0113327819854021	-0.0026282137259841	-3.08191010844894e-05
1839	1.63960528373718	0.120129495859146	-25.0060863494873	0.0022419011220336	0.000943203864153475	-0.00425158534198999	0.00126787810586393
1840	-2.25648641586304	0.769478142261505	-25.5904998779297	-0.00619963090866804	0.00191722682211548	0.00451462110504508	0.00191722682211548
1841	-4.20453214645386	0.769478142261505	-25.5904998779297	-0.00425158534198999	-0.000680167751852423	0.000293855206109583	0.0116574559360743
1842	-2.90583515167236	0.444803804159164	-25.395694732666	-0.00912170019000769	0.00256657530553639	0.00548864435404539	-0.00100484199356288
1843	-1.607137799263	0.444803804159164	-25.395694732666	-0.00132951640989631	0.01100810803473	0.00159255252219737	-0.00425158534198999
1844	-0.30844059586525	1.4188266992569	-25.1359558105469	-0.00425158534198999	-0.00197886489331722	0.000293855206109583	0.00354059832170606
1845	0.990256667137146	0.120129495859146	-25.0710220336914	0.00256657530553639	0.00289124972186983	0.0022419011220336	0.00126787810586393
1846	0.990256667137146	-0.853893458843231	-25.3307609558105	-0.00295288790948689	-0.00392691092565656	0.00354059832170606	0.00321592413820326
1847	-0.957789242267609	0.120129495859146	-25.5255661010742	-0.00814767740666866	-0.00814767740666866	-0.00425158534198999	-0.00425158534198999
1848	2.28895401954651	-0.853893458843231	-25.2658252716064	-0.000355493422830477	-0.00717365415766835	0.00191722682211548	0.000618529506027699
1849	0.990256667137146	0.769478142261505	-25.1359558105469	0.00289124972186983	0.00256657530553639	-0.00327756232582033	0.000943203864153475
1850	-0.30844059586525	1.09415245056152	-24.9411506652832	-0.00132951640989631	-0.00619963090866804	-0.00977104809135199	-0.00522560812532902
1851	0.340908020734787	1.09415245056152	-25.3307609558105	0.00548864435404539	-0.00295288790948689	-0.000680167751852423	-0.000355493422830477
1852	-0.30844059586525	1.09415245056152	-24.9411506652832	-0.00587495695799589	0.00159255252219737	-0.00619963090866804	0.00289124972186983
1853	0.340908020734787	1.4188266992569	-25.395694732666	-3.08191010844894e-05	0.00646266713738441	-0.00100484199356288	0.000618529506027699
1854	0.990256667137146	0.444803804159164	-24.9411506652832	0.00386527273803949	0.0100340843200684	-0.00230353930965066	-0.00100484199356288
1855	0.990256667137146	0.769478142261505	-24.8112812042236	0.00256657530553639	-3.08191010844894e-05	-0.00879702530801296	-0.00132951640989631
1856	-0.957789242267609	1.4188266992569	-24.7463474273682	-3.08191010844894e-05	0.00483929552137852	0.00126787810586393	-0.00392691092565656
1857	-0.957789242267609	1.4188266992569	-25.3307609558105	-0.00360223650932312	-0.00684897974133492	-0.00327756232582033	-0.00230353930965066
1858	-1.607137799263	0.444803804159164	-24.5515422821045	0.0100340843200684	0.00289124972186983	0.00191722682211548	-0.00165419070981443
1859	-0.957789242267609	-0.529219150543213	-24.6814117431641	-0.00587495695799589	0.00159255252219737	0.00126787810586393	0.00483929552137852
1860	-2.25648641586304	1.4188266992569	-24.6164779663086	0.00581331877037883	0.000943203864153475	-0.00100484199356288	0.0022419011220336
1861	0.340908020734787	1.09415245056152	-24.7463474273682	0.0022419011220336	-0.00522560812532902	0.000943203864153475	-0.000680167751852423
1862	0.340908020734787	0.120129495859146	-24.8112812042236	0.00126787810586393	0.00159255252219737	0.00354059832170606	-0.00197886489331722
1863	-0.957789242267609	-0.529219150543213	-25.1359558105469	0.00483929552137852	0.00581331877037883	-0.0026282137259841	0.000618529506027699
1864	-0.957789242267609	0.120129495859146	-24.6164779663086	0.000618529506027699	-0.00360223650932312	-0.00100484199356288	-0.00100484199356288
1865	-0.957789242267609	0.120129495859146	-25.200891494751	0.00418994715437293	-0.00717365415766835	-0.00230353930965066	0.00581331877037883
1866	0.340908020734787	0.444803804159164	-24.7463474273682	-0.0026282137259841	0.00321592413820326	-0.00944637414067984	-0.00457625929266214
1867	-0.957789242267609	1.4188266992569	-24.6814117431641	-0.00847235135734081	-0.00522560812532902	0.00451462110504508	-0.00327756232582033
1868	0.990256667137146	-0.204544812440872	-25.0710220336914	-0.00327756232582033	-0.00100484199356288	0.00191722682211548	0.00256657530553639
1869	-0.957789242267609	1.09415245056152	-25.4606304168701	0.00191722682211548	0.000293855206109583	0.00126787810586393	-0.00197886489331722
1870	-0.30844059586525	1.09415245056152	-25.4606304168701	0.00451462110504508	0.00126787810586393	-0.00619963090866804	0.00159255252219737
1871	-0.30844059586525	1.09415245056152	-25.2658252716064	-3.08191010844894e-05	0.000943203864153475	-0.00814767740666866	-0.000355493422830477
1872	-0.957789242267609	0.769478142261505	-25.0710220336914	-0.00100484199356288	-0.00327756232582033	-0.00392691092565656	0.0113327819854021
1873	-0.30844059586525	1.09415245056152	-25.0060863494873	0.000943203864153475	0.00808603875339031	0.0100340843200684	-0.00100484199356288
1874	-0.957789242267609	0.444803804159164	-25.0710220336914	0.00191722682211548	-0.00230353930965066	-0.00100484199356288	0.00289124972186983
1875	-1.607137799263	-0.204544812440872	-25.0060863494873	-0.00782300252467394	0.00354059832170606	-0.00392691092565656	0.000943203864153475
1876	-2.90583515167236	0.444803804159164	-24.8762168884277	-0.00684897974133492	0.000943203864153475	-0.00879702530801296	0.00386527273803949
1877	-0.957789242267609	1.09415245056152	-25.1359558105469	-0.00457625929266214	-0.00230353930965066	-0.000680167751852423	-3.08191010844894e-05
1878	0.340908020734787	0.769478142261505	-24.6164779663086	-0.00295288790948689	-0.00165419070981443	0.00289124972186983	-0.0026282137259841
1879	-0.957789242267609	1.09415245056152	-25.1359558105469	0.00354059832170606	0.00743668992072344	0.00354059832170606	0.00516396993771195
1880	0.990256667137146	-0.204544812440872	-24.6164779663086	0.000293855206109583	-0.00295288790948689	0.000618529506027699	0.000293855206109583
1881	1.63960528373718	-1.50324213504791	-24.6814117431641	0.0022419011220336	-0.0026282137259841	0.00159255252219737	0.0106834331527352
1882	-0.30844059586525	-0.529219150543213	-24.6814117431641	-0.00132951640989631	-0.00977104809135199	0.000293855206109583	0.0022419011220336
1883	-0.30844059586525	-0.204544812440872	-24.6814117431641	-0.000680167751852423	0.00126787810586393	0.00386527273803949	-0.00392691092565656
1884	0.990256667137146	0.120129495859146	-24.2268676757813	-3.08191010844894e-05	0.0113327819854021	0.00743668992072344	-0.00555028254166245
1885	0.990256667137146	-0.204544812440872	-24.5515422821045	-0.00132951640989631	-0.00295288790948689	0.00289124972186983	-0.00555028254166245
1886	-0.957789242267609	-0.204544812440872	-24.5515422821045	0.00970941036939621	0.000943203864153475	0.00483929552137852	0.00678734155371785
1887	-1.607137799263	0.769478142261505	-24.6814117431641	-3.08191010844894e-05	-0.00684897974133492	-0.00522560812532902	-0.00814767740666866
1888	0.990256667137146	0.120129495859146	-24.6164779663086	-0.00360223650932312	-0.00327756232582033	-0.00977104809135199	-3.08191010844894e-05
1889	0.340908020734787	1.4188266992569	-24.5515422821045	0.00483929552137852	0.00581331877037883	-0.0026282137259841	-0.00100484199356288
1890	0.340908020734787	1.09415245056152	-24.2268676757813	-0.0026282137259841	0.00906006153672934	-0.00619963090866804	-0.00132951640989631
1891	-0.30844059586525	0.769478142261505	-24.8112812042236	0.000293855206109583	0.00126787810586393	-0.000355493422830477	0.00418994715437293
1892	-0.30844059586525	0.120129495859146	-24.6814117431641	-0.00132951640989631	-0.00165419070981443	-0.00327756232582033	0.00516396993771195
1893	-1.607137799263	-0.204544812440872	-24.4866065979004	-0.0123684434220195	0.00191722682211548	0.00841071270406246	0.00191722682211548
1894	-2.90583515167236	0.769478142261505	-25.1359558105469	-0.00587495695799589	0.00289124972186983	0.00711201597005129	0.000943203864153475
1895	-0.30844059586525	1.4188266992569	-24.3567371368408	0.00191722682211548	0.00581331877037883	-0.00782300252467394	0.00126787810586393
1896	0.990256667137146	0.769478142261505	-24.6814117431641	0.00256657530553639	0.00191722682211548	0.00386527273803949	-0.00977104809135199
1897	0.990256667137146	-0.529219150543213	-24.3567371368408	-0.00457625929266214	-0.00425158534198999	-0.00684897974133492	0.00191722682211548
1898	-0.30844059586525	-0.204544812440872	-24.6814117431641	-0.000355493422830477	-0.00847235135734081	0.00418994715437293	-0.00814767740666866
1899	-0.30844059586525	-1.50324213504791	-24.8762168884277	0.000293855206109583	-0.00652430532500148	-0.0172385573387146	-3.08191010844894e-05
1900	0.340908020734787	-0.529219150543213	-24.2918033599854	-0.00100484199356288	-0.00360223650932312	-0.00555028254166245	-0.00230353930965066
1901	1.63960528373718	0.769478142261505	-24.4216728210449	0.0103587592020631	-0.00847235135734081	-0.0107450718060136	0.000943203864153475
1902	-0.957789242267609	1.09415245056152	-24.8112812042236	-0.00132951640989631	0.00159255252219737	-0.00295288790948689	-0.00197886489331722
1903	-0.957789242267609	0.444803804159164	-25.0060863494873	-0.00100484199356288	0.00418994715437293	-0.00652430532500148	-0.000355493422830477
1904	0.990256667137146	0.120129495859146	-24.8762168884277	0.000293855206109583	0.00289124972186983	0.00159255252219737	0.00126787810586393
1905	0.990256667137146	-0.204544812440872	-24.6164779663086	0.00906006153672934	0.00386527273803949	-0.00327756232582033	0.00451462110504508
1906	-0.957789242267609	0.444803804159164	-24.5515422821045	0.00938473641872406	-0.00230353930965066	-0.00522560812532902	-0.00295288790948689
1907	0.990256667137146	0.444803804159164	-24.9411506652832	-0.00132951640989631	0.00483929552137852	-0.00587495695799589	-0.00619963090866804
1908	-1.607137799263	1.09415245056152	-25.200891494751	-0.00165419070981443	0.000293855206109583	-0.0120437685400248	-0.0026282137259841
1909	-1.607137799263	0.120129495859146	-25.0060863494873	-0.00100484199356288	0.00678734155371785	0.00548864435404539	-0.00295288790948689
1910	-1.607137799263	0.120129495859146	-24.8112812042236	-0.00587495695799589	0.00646266713738441	-0.0120437685400248	0.00159255252219737
1911	-1.607137799263	0.444803804159164	-24.8762168884277	0.000943203864153475	0.00386527273803949	-0.00165419070981443	0.000618529506027699
1912	0.990256667137146	0.120129495859146	-24.6814117431641	-0.00652430532500148	-0.00717365415766835	-0.00619963090866804	0.00548864435404539
1913	-0.957789242267609	0.769478142261505	-25.0060863494873	-0.00392691092565656	-0.000355493422830477	-0.0026282137259841	-0.00749832857400179
1914	-0.30844059586525	0.120129495859146	-25.200891494751	0.000618529506027699	0.0022419011220336	0.00678734155371785	0.000293855206109583
1915	-0.30844059586525	0.444803804159164	-25.200891494751	0.00483929552137852	-0.00197886489331722	0.000293855206109583	0.00256657530553639
1916	-0.957789242267609	0.444803804159164	-25.200891494751	-0.00100484199356288	-0.00782300252467394	-0.00717365415766835	0.00159255252219737
1917	1.63960528373718	-0.529219150543213	-24.6164779663086	-0.00360223650932312	-0.000680167751852423	0.00191722682211548	-0.000680167751852423
1918	-0.30844059586525	1.09415245056152	-25.0710220336914	0.00516396993771195	0.0116574559360743	-0.00425158534198999	-0.00522560812532902
1919	1.63960528373718	0.120129495859146	-25.200891494751	-0.000680167751852423	0.00711201597005129	0.00548864435404539	-0.00814767740666866
1920	0.990256667137146	1.74350106716156	-25.6554355621338	0.00126787810586393	0.00711201597005129	-0.00652430532500148	0.00191722682211548
1921	0.340908020734787	0.769478142261505	-25.3307609558105	-0.000680167751852423	0.00289124972186983	-0.00944637414067984	0.0022419011220336
1922	-1.607137799263	1.4188266992569	-25.4606304168701	-0.00555028254166245	0.00581331877037883	-0.00912170019000769	0.00354059832170606
1923	0.990256667137146	1.09415245056152	-25.0710220336914	-0.00327756232582033	0.00354059832170606	-0.00717365415766835	-0.00230353930965066
1924	-0.30844059586525	1.09415245056152	-25.4606304168701	0.00159255252219737	0.00613799272105098	0.000293855206109583	-0.00165419070981443
1925	-0.30844059586525	0.120129495859146	-25.3307609558105	-0.00587495695799589	-0.00132951640989631	-0.00749832857400179	0.00354059832170606
1926	-1.607137799263	-0.204544812440872	-24.8762168884277	0.0022419011220336	-0.00100484199356288	-0.00230353930965066	0.00743668992072344
1927	-2.25648641586304	1.74350106716156	-25.4606304168701	-3.08191010844894e-05	0.00418994715437293	0.00646266713738441	-0.00230353930965066
1928	0.340908020734787	0.444803804159164	-24.8762168884277	-0.00522560812532902	0.00808603875339031	0.00321592413820326	0.00418994715437293
1929	1.63960528373718	0.769478142261505	-25.1359558105469	0.000618529506027699	0.00418994715437293	0.00483929552137852	-0.00684897974133492
1930	0.990256667137146	0.120129495859146	-25.200891494751	0.000943203864153475	-0.00165419070981443	-0.000680167751852423	-0.00100484199356288
1931	0.340908020734787	0.444803804159164	-25.3307609558105	-0.000680167751852423	-0.0026282137259841	-0.00684897974133492	-0.00100484199356288
1932	1.63960528373718	-1.17856776714325	-25.2658252716064	-0.00555028254166245	-0.00944637414067984	-0.00230353930965066	0.00581331877037883
1933	0.990256667137146	-0.529219150543213	-25.200891494751	-0.000355493422830477	0.000943203864153475	0.00548864435404539	-0.000355493422830477
1934	0.340908020734787	-0.204544812440872	-24.5515422821045	0.00354059832170606	0.000943203864153475	0.0022419011220336	0.00256657530553639
1935	-0.957789242267609	1.09415245056152	-24.9411506652832	-0.00587495695799589	0.00451462110504508	0.000293855206109583	0.00451462110504508
1936	0.340908020734787	1.4188266992569	-25.2658252716064	0.00548864435404539	0.00970941036939621	-0.00295288790948689	-0.00132951640989631
1937	-0.30844059586525	1.4188266992569	-25.395694732666	-0.00230353930965066	-0.00230353930965066	-0.00619963090866804	0.00386527273803949
1938	-0.957789242267609	0.120129495859146	-25.2658252716064	-3.08191010844894e-05	0.00581331877037883	-0.00425158534198999	-0.00749832857400179
1939	0.340908020734787	0.120129495859146	-24.8112812042236	-0.0026282137259841	0.00548864435404539	-0.00132951640989631	-0.000680167751852423
1940	-0.957789242267609	1.74350106716156	-24.9411506652832	-0.00295288790948689	-0.00100484199356288	0.000293855206109583	-0.00587495695799589
1941	-0.30844059586525	0.769478142261505	-25.2658252716064	0.00613799272105098	-0.00457625929266214	-0.00555028254166245	-0.000355493422830477
1942	-2.25648641586304	1.4188266992569	-25.200891494751	-0.00457625929266214	0.00191722682211548	0.00289124972186983	-0.00360223650932312
1943	-2.90583515167236	1.09415245056152	-25.1359558105469	-0.0159398596733809	0.00483929552137852	-0.00847235135734081	-0.00132951640989631
1944	-2.90583515167236	1.09415245056152	-25.1359558105469	-0.00327756232582033	-0.00132951640989631	-0.00360223650932312	0.00386527273803949
1945	0.990256667137146	0.444803804159164	-24.7463474273682	0.00159255252219737	-0.00100484199356288	-0.00165419070981443	-0.000680167751852423
1946	0.990256667137146	-0.204544812440872	-25.1359558105469	0.00548864435404539	0.00159255252219737	-0.00814767740666866	0.00418994715437293
1947	0.340908020734787	1.09415245056152	-25.4606304168701	0.00191722682211548	-0.00977104809135199	0.0022419011220336	0.00516396993771195
1948	0.990256667137146	-0.529219150543213	-25.0710220336914	-0.00100484199356288	-0.00197886489331722	-0.00230353930965066	0.00256657530553639
1949	-0.957789242267609	-0.529219150543213	-25.395694732666	0.00743668992072344	0.000618529506027699	0.00191722682211548	-0.00782300252467394
1950	-0.30844059586525	0.120129495859146	-25.0710220336914	0.00743668992072344	0.000618529506027699	-0.00392691092565656	0.000293855206109583
1951	-0.957789242267609	1.09415245056152	-25.1359558105469	-0.00197886489331722	-0.00587495695799589	-0.00619963090866804	-0.00295288790948689
1952	-0.30844059586525	0.769478142261505	-25.3307609558105	0.00191722682211548	-0.00522560812532902	-0.00132951640989631	0.0022419011220336
1953	-0.30844059586525	1.4188266992569	-25.6554355621338	-0.00490093370899558	0.00646266713738441	-0.000355493422830477	-0.00165419070981443
1954	2.28895401954651	0.120129495859146	-25.4606304168701	0.00808603875339031	0.00776136433705688	-0.0126931173726916	0.000943203864153475
1955	0.340908020734787	-0.529219150543213	-25.0710220336914	0.000293855206109583	-0.00652430532500148	0.00321592413820326	-0.000355493422830477
1956	0.340908020734787	1.4188266992569	-24.6814117431641	0.00159255252219737	-0.0026282137259841	-0.00100484199356288	-0.00782300252467394
1957	-0.30844059586525	0.444803804159164	-25.200891494751	-0.00132951640989631	-3.08191010844894e-05	-0.000355493422830477	-0.00197886489331722
1958	0.990256667137146	0.120129495859146	-25.0060863494873	-0.00490093370899558	0.00906006153672934	-3.08191010844894e-05	-0.00132951640989631
1959	-2.25648641586304	1.09415245056152	-25.1359558105469	-0.00392691092565656	0.0123068047687411	0.0022419011220336	0.000943203864153475
1960	-3.55518364906311	1.09415245056152	-25.1359558105469	-0.0117190945893526	0.00354059832170606	-0.0026282137259841	-0.00782300252467394
1961	-3.55518364906311	0.120129495859146	-24.6814117431641	-0.0126931173726916	-0.00912170019000769	-0.00652430532500148	-3.08191010844894e-05
1962	0.340908020734787	0.769478142261505	-24.9411506652832	0.00126787810586393	-0.00327756232582033	0.00548864435404539	-0.000680167751852423
1963	-0.30844059586525	-0.204544812440872	-25.0060863494873	0.00743668992072344	0.00808603875339031	-0.0149658378213644	-0.0026282137259841
1964	-0.957789242267609	1.4188266992569	-25.3307609558105	-0.00132951640989631	0.00386527273803949	0.00776136433705688	0.00451462110504508
1965	0.340908020734787	-0.204544812440872	-25.4606304168701	0.00159255252219737	-0.0139918150380254	-0.00100484199356288	0.00386527273803949
1966	1.63960528373718	-1.17856776714325	-25.4606304168701	-0.00327756232582033	-0.00132951640989631	-0.00652430532500148	0.00451462110504508
1967	0.340908020734787	-0.204544812440872	-24.6164779663086	0.0155535480007529	-0.00197886489331722	0.00159255252219737	0.00321592413820326
1968	0.340908020734787	-0.204544812440872	-25.1359558105469	0.000943203864153475	-0.00684897974133492	0.00581331877037883	-0.00100484199356288
1969	-0.957789242267609	1.09415245056152	-25.2658252716064	0.00451462110504508	0.00386527273803949	0.00191722682211548	-0.00295288790948689
1970	-0.957789242267609	1.09415245056152	-25.395694732666	0.00321592413820326	0.000943203864153475	0.00451462110504508	0.00289124972186983
1971	-0.957789242267609	1.09415245056152	-25.6554355621338	0.00289124972186983	-0.00230353930965066	-0.00749832857400179	0.0022419011220336
1972	-0.30844059586525	0.769478142261505	-25.4606304168701	-0.00425158534198999	0.00321592413820326	-0.00782300252467394	0.00483929552137852
1973	-0.30844059586525	1.09415245056152	-25.200891494751	-0.00132951640989631	0.0022419011220336	-0.00360223650932312	-0.000680167751852423
1974	2.28895401954651	-0.204544812440872	-25.1359558105469	0.00548864435404539	0.00321592413820326	-0.00132951640989631	0.000618529506027699
1975	0.340908020734787	0.769478142261505	-25.0710220336914	-0.00749832857400179	0.00743668992072344	0.000618529506027699	0.00613799272105098
1976	0.340908020734787	-0.204544812440872	-25.0060863494873	-0.00490093370899558	-0.00392691092565656	-3.08191010844894e-05	0.00354059832170606
1977	-3.55518364906311	1.4188266992569	-25.0710220336914	-0.0123684434220195	0.00256657530553639	0.000618529506027699	0.0022419011220336
1978	-1.607137799263	0.120129495859146	-24.7463474273682	-0.0126931173726916	0.00289124972186983	0.00159255252219737	-3.08191010844894e-05
1979	-0.957789242267609	1.4188266992569	-25.0060863494873	-0.000680167751852423	0.00289124972186983	-0.00165419070981443	0.00548864435404539
1980	-0.30844059586525	0.120129495859146	-25.0710220336914	0.00159255252219737	0.000943203864153475	-0.000680167751852423	-0.00490093370899558
1981	0.990256667137146	-0.529219150543213	-24.9411506652832	0.00776136433705688	-0.0026282137259841	-0.0113944197073579	0.00418994715437293
1982	0.340908020734787	-0.204544812440872	-24.8112812042236	0.00678734155371785	-0.00847235135734081	-0.00100484199356288	-0.00457625929266214
1983	0.990256667137146	-1.50324213504791	-24.8112812042236	0.00516396993771195	-0.00977104809135199	-0.00100484199356288	0.00776136433705688
1984	-0.30844059586525	-0.529219150543213	-24.0969982147217	0.00646266713738441	0.000618529506027699	0.000618529506027699	-0.00295288790948689
1985	0.340908020734787	0.120129495859146	-24.8112812042236	0.00126787810586393	0.00646266713738441	0.000943203864153475	0.00581331877037883
1986	-0.30844059586525	1.74350106716156	-25.3307609558105	-0.00100484199356288	-0.00100484199356288	-0.00619963090866804	0.00516396993771195
1987	1.63960528373718	-0.529219150543213	-24.9411506652832	-0.00944637414067984	-0.00132951640989631	-0.000355493422830477	0.00289124972186983
1988	-0.957789242267609	0.444803804159164	-25.3307609558105	-0.00132951640989631	0.0123068047687411	0.00386527273803949	0.00191722682211548
1989	0.340908020734787	0.769478142261505	-25.200891494751	0.00516396993771195	0.00548864435404539	-0.00327756232582033	-0.0026282137259841
1990	0.990256667137146	0.120129495859146	-24.2268676757813	0.00159255252219737	-0.000680167751852423	-0.00295288790948689	0.00256657530553639
1991	0.990256667137146	0.120129495859146	-24.6164779663086	0.00418994715437293	-0.00587495695799589	0.00159255252219737	-0.00587495695799589
1992	0.340908020734787	0.120129495859146	-25.0060863494873	0.000293855206109583	0.00581331877037883	-0.0100957229733467	0.00516396993771195
1993	-0.957789242267609	1.09415245056152	-24.7463474273682	-0.0159398596733809	0.00613799272105098	0.00581331877037883	-0.00360223650932312
1994	-2.25648641586304	1.4188266992569	-24.5515422821045	-0.0143164889886975	0.00354059832170606	-0.00944637414067984	0.00548864435404539
1995	-2.25648641586304	0.769478142261505	-24.3567371368408	-0.00522560812532902	0.0100340843200684	0.00354059832170606	0.00451462110504508
1996	0.340908020734787	-0.204544812440872	-24.4866065979004	-0.0149658378213644	0.00191722682211548	-0.00977104809135199	0.00354059832170606
1997	0.340908020734787	0.120129495859146	-25.0060863494873	-0.0026282137259841	0.00743668992072344	0.00386527273803949	0.00159255252219737
1998	0.990256667137146	0.120129495859146	-25.200891494751	-0.00522560812532902	0.00938473641872406	-0.00327756232582033	-0.00652430532500148
1999	-0.957789242267609	0.120129495859146	-25.1359558105469	0.000293855206109583	-0.00490093370899558	-0.00327756232582033	-0.0026282137259841
2000	0.340908020734787	-1.17856776714325	-24.6814117431641	-0.00132951640989631	-0.00425158534198999	0.00354059832170606	-0.00295288790948689
[truncated: 7,440 more rows]
