# Supplementary material for: Precise instruction and consideration of the vertical and horizontal force component increases validity and reliability of the 90:20 Isometric Posterior Chain Test
Source: PLoS One. 2024 Oct 28;19(10):e0312843. doi: 10.1371/journal.pone.0312843 (PMC11515970; doi:10.1371/journal.pone.0312843)
Supplement: S1 File — (ZIP) [file pone.0312843.s001.zip › S1_Raw_Data/M1_P31_iso_3.csv]

1	-0.30844059586525	0.120129495859146	-27.7333507537842	-0.00327756232582033	0.011982130818069	0.00451462110504508	0.00321592413820326
2	0.340908020734787	0.769478142261505	-27.9281558990479	0.00289124972186983	0.000943203864153475	-0.00360223650932312	0.00159255252219737
3	0.340908020734787	-0.529219150543213	-27.4086761474609	-0.00197886489331722	0.00873538758605719	-0.00977104809135199	0.00743668992072344
4	0.990256667137146	-1.82791638374329	-27.6034812927246	0.00938473641872406	-0.000680167751852423	0.00548864435404539	-0.00327756232582033
5	-0.30844059586525	-1.50324213504791	-27.7982864379883	-0.00619963090866804	-0.00425158534198999	0.00613799272105098	0.00386527273803949
6	1.63960528373718	-0.529219150543213	-27.5385456085205	0.00321592413820326	-0.00912170019000769	0.00256657530553639	0.000943203864153475
7	-0.30844059586525	-0.204544812440872	-27.3437423706055	-0.00100484199356288	0.0149041991680861	0.000943203864153475	0.000293855206109583
8	-0.957789242267609	1.74350106716156	-27.6684150695801	-0.00100484199356288	0.00873538758605719	-0.00684897974133492	-0.000355493422830477
9	0.340908020734787	0.769478142261505	-27.8632202148438	-0.00197886489331722	0.00126787810586393	-3.08191010844894e-05	-3.08191010844894e-05
10	0.340908020734787	0.444803804159164	-28.1229591369629	0.00711201597005129	0.00613799272105098	-0.00230353930965066	-0.00782300252467394
11	0.340908020734787	1.09415245056152	-27.9930896759033	0.00483929552137852	-0.00165419070981443	0.00256657530553639	0.00386527273803949
12	-0.30844059586525	0.120129495859146	-27.6034812927246	0.0213976856321096	-0.00457625929266214	-0.00555028254166245	-3.08191010844894e-05
13	0.990256667137146	-0.529219150543213	-27.4086761474609	-0.00619963090866804	0.0155535480007529	-0.00230353930965066	-0.00197886489331722
14	-0.30844059586525	1.09415245056152	-26.9541320800781	-0.00425158534198999	-0.000355493422830477	-0.00749832857400179	0.000943203864153475
15	-0.957789242267609	0.444803804159164	-26.5645236968994	-0.00879702530801296	-0.0152905117720366	-0.00619963090866804	0.000293855206109583
16	-0.30844059586525	0.120129495859146	-26.4995880126953	-0.00360223650932312	-0.0133424662053585	-0.00327756232582033	-0.00230353930965066
17	-2.25648641586304	1.4188266992569	-26.1749134063721	0.00483929552137852	-0.0026282137259841	-0.00230353930965066	-0.00360223650932312
18	0.340908020734787	1.09415245056152	-26.3047828674316	-0.00132951640989631	0.000618529506027699	-0.00619963090866804	0.00418994715437293
19	0.340908020734787	0.120129495859146	-25.980110168457	0.000293855206109583	-0.0100957229733467	-0.00100484199356288	0.00289124972186983
20	1.63960528373718	-1.50324213504791	-25.6554355621338	0.0022419011220336	-0.0143164889886975	-0.00392691092565656	-0.00132951640989631
21	-0.30844059586525	-0.204544812440872	-26.2398490905762	0.00678734155371785	-0.0130177913233638	0.0022419011220336	0.000943203864153475
22	0.990256667137146	-0.529219150543213	-26.0450439453125	-3.08191010844894e-05	-0.00392691092565656	0.00126787810586393	0.00646266713738441
23	2.28895401954651	-0.204544812440872	-26.3697185516357	-0.00132951640989631	0.0142548503354192	-0.00879702530801296	0.000618529506027699
24	1.63960528373718	0.120129495859146	-26.694393157959	-0.00587495695799589	0.045423585921526	0.000943203864153475	-0.00392691092565656
25	-0.957789242267609	0.444803804159164	-26.9541320800781	-0.00392691092565656	-0.00587495695799589	0.00483929552137852	-0.000680167751852423
26	1.63960528373718	1.4188266992569	-27.5385456085205	0.00646266713738441	-0.00490093370899558	-0.00197886489331722	-0.00360223650932312
27	0.990256667137146	-0.529219150543213	-27.473611831665	0.00126787810586393	-0.00555028254166245	-0.00392691092565656	-0.000355493422830477
28	0.340908020734787	-0.204544812440872	-27.4086761474609	-3.08191010844894e-05	-0.00717365415766835	-0.00360223650932312	0.00159255252219737
29	0.340908020734787	0.769478142261505	-27.3437423706055	-0.00425158534198999	0.000618529506027699	-0.00295288790948689	-3.08191010844894e-05
30	-0.30844059586525	-0.204544812440872	-27.3437423706055	0.00516396993771195	-0.00522560812532902	-0.00652430532500148	0.00256657530553639
31	-1.607137799263	1.09415245056152	-27.1489372253418	-0.00295288790948689	0.0165275707840919	0.00321592413820326	-0.00197886489331722
32	-0.30844059586525	0.444803804159164	-27.0840015411377	-0.00327756232582033	0.0191249661147594	-0.00684897974133492	0.00678734155371785
33	-0.30844059586525	0.120129495859146	-27.2788066864014	-0.000355493422830477	-0.00782300252467394	-0.00230353930965066	0.00386527273803949
34	0.340908020734787	0.120129495859146	-27.0840015411377	0.00159255252219737	0.00451462110504508	-0.00327756232582033	0.00159255252219737
35	2.28895401954651	0.444803804159164	-27.2138710021973	0.00321592413820326	0.0126314787194133	-0.00197886489331722	0.00256657530553639
36	0.990256667137146	-1.17856776714325	-26.7593269348145	0.00321592413820326	-0.00555028254166245	0.0022419011220336	-0.00165419070981443
37	0.340908020734787	0.120129495859146	-27.2788066864014	0.00191722682211548	-0.00814767740666866	-0.00425158534198999	-0.00360223650932312
38	0.340908020734787	0.444803804159164	-27.473611831665	0.00646266713738441	-0.00425158534198999	-0.0100957229733467	0.00418994715437293
39	-1.607137799263	1.4188266992569	-27.5385456085205	-0.00392691092565656	0.00256657530553639	0.00321592413820326	0.000293855206109583
40	1.63960528373718	0.120129495859146	-27.2788066864014	-0.00360223650932312	-0.00132951640989631	-0.00327756232582033	0.00126787810586393
41	-0.957789242267609	1.09415245056152	-26.9541320800781	0.00126787810586393	-0.00490093370899558	-0.00165419070981443	-0.00230353930965066
42	2.28895401954651	-0.529219150543213	-26.694393157959	0.00548864435404539	0.01100810803473	-0.00132951640989631	-0.0026282137259841
43	-0.30844059586525	1.4188266992569	-27.0840015411377	0.00354059832170606	0.00354059832170606	-0.0026282137259841	0.000943203864153475
44	-0.30844059586525	1.09415245056152	-26.8891983032227	-0.00327756232582033	0.00711201597005129	0.00548864435404539	-0.00847235135734081
45	-0.957789242267609	0.444803804159164	-26.6294574737549	-0.0026282137259841	0.00354059832170606	0.00386527273803949	-0.00165419070981443
46	-1.607137799263	1.4188266992569	-26.6294574737549	0.00418994715437293	-0.00587495695799589	-0.000355493422830477	-0.0120437685400248
47	-2.90583515167236	0.769478142261505	-26.3697185516357	-0.00360223650932312	0.0207483377307653	-0.000355493422830477	-0.00360223650932312
48	-2.25648641586304	0.120129495859146	-26.3697185516357	-0.00912170019000769	-0.00652430532500148	-0.0110697457566857	0.00126787810586393
49	-0.30844059586525	0.444803804159164	-26.694393157959	-0.00100484199356288	0.00256657530553639	-0.000680167751852423	0.00321592413820326
50	-0.957789242267609	1.4188266992569	-26.694393157959	-0.00555028254166245	0.00938473641872406	0.0022419011220336	0.00159255252219737
51	2.28895401954651	-0.204544812440872	-26.4346542358398	0.00743668992072344	-0.00327756232582033	-0.0026282137259841	0.00516396993771195
52	0.340908020734787	-0.529219150543213	-26.7593269348145	0.0113327819854021	-0.0026282137259841	-0.000355493422830477	-0.00132951640989631
53	-0.957789242267609	-0.204544812440872	-26.694393157959	-0.000680167751852423	-0.00587495695799589	0.00321592413820326	0.00776136433705688
54	-0.957789242267609	0.444803804159164	-26.8891983032227	0.000293855206109583	-0.0123684434220195	0.0113327819854021	0.00516396993771195
55	-0.957789242267609	1.4188266992569	-27.0190677642822	-0.00327756232582033	0.00613799272105098	-0.00100484199356288	-0.00587495695799589
56	0.990256667137146	-0.204544812440872	-26.7593269348145	-3.08191010844894e-05	0.00938473641872406	-0.00295288790948689	-0.00457625929266214
57	0.990256667137146	0.120129495859146	-25.980110168457	0.00776136433705688	0.000618529506027699	-0.00360223650932312	-0.00132951640989631
58	1.63960528373718	-0.204544812440872	-25.0710220336914	-0.00230353930965066	0.00191722682211548	-0.0113944197073579	-0.00684897974133492
59	-0.30844059586525	0.444803804159164	-24.3567371368408	-0.00230353930965066	-0.00230353930965066	-0.00132951640989631	0.000293855206109583
60	0.990256667137146	1.09415245056152	-24.8112812042236	0.00451462110504508	-0.0100957229733467	0.000943203864153475	0.000943203864153475
61	0.990256667137146	-0.529219150543213	-26.0450439453125	0.00256657530553639	0.00678734155371785	-0.00392691092565656	-0.00295288790948689
62	-0.30844059586525	0.444803804159164	-26.6294574737549	0.000618529506027699	0.00289124972186983	0.000618529506027699	-0.000680167751852423
63	-2.25648641586304	1.09415245056152	-26.4995880126953	-0.00879702530801296	0.0106834331527352	-0.00425158534198999	0.00483929552137852
64	-1.607137799263	-0.204544812440872	-26.2398490905762	-0.00197886489331722	0.0022419011220336	-0.00619963090866804	-0.00100484199356288
65	-0.957789242267609	-0.529219150543213	-26.4995880126953	-0.0117190945893526	0.00321592413820326	-0.00587495695799589	-0.00132951640989631
66	0.340908020734787	0.120129495859146	-26.7593269348145	-3.08191010844894e-05	-0.00684897974133492	-0.00847235135734081	-0.00457625929266214
67	0.340908020734787	0.120129495859146	-27.1489372253418	0.000618529506027699	-0.0136671401560307	-0.00587495695799589	0.00256657530553639
68	-0.30844059586525	0.769478142261505	-27.7333507537842	-0.000680167751852423	-3.08191010844894e-05	-0.00814767740666866	0.000293855206109583
69	0.340908020734787	0.120129495859146	-27.9281558990479	0.000943203864153475	-0.00100484199356288	-0.00132951640989631	0.00256657530553639
70	0.340908020734787	-0.853893458843231	-27.7333507537842	-0.00522560812532902	-0.00132951640989631	0.00191722682211548	0.000618529506027699
71	2.28895401954651	-0.204544812440872	-27.7982864379883	-0.00165419070981443	0.00678734155371785	-0.00197886489331722	-0.00360223650932312
72	0.340908020734787	1.4188266992569	-27.3437423706055	0.00191722682211548	0.00613799272105098	-0.00522560812532902	0.00483929552137852
73	-0.957789242267609	0.769478142261505	-27.473611831665	0.00451462110504508	-0.0126931173726916	-0.00197886489331722	0.000618529506027699
74	-0.957789242267609	0.444803804159164	-27.4086761474609	-0.00457625929266214	0.0113327819854021	0.00548864435404539	-0.00587495695799589
75	-0.957789242267609	0.769478142261505	-27.5385456085205	0.00159255252219737	0.0022419011220336	-0.0130177913233638	-0.00230353930965066
76	-1.607137799263	0.769478142261505	-27.6034812927246	0.00386527273803949	0.0194496400654316	0.00126787810586393	-0.00165419070981443
77	1.63960528373718	0.444803804159164	-27.2788066864014	0.00159255252219737	-0.00425158534198999	0.00938473641872406	-0.00749832857400179
78	1.63960528373718	0.120129495859146	-27.2138710021973	0.00159255252219737	-0.0110697457566857	-0.00360223650932312	0.00354059832170606
79	-0.30844059586525	0.120129495859146	-26.6294574737549	-0.0136671401560307	-0.0175632312893867	-0.00327756232582033	0.000293855206109583
80	-2.90583515167236	0.120129495859146	-26.4346542358398	-0.00814767740666866	0.00906006153672934	-0.00619963090866804	-0.00360223650932312
81	-0.957789242267609	-0.529219150543213	-27.0190677642822	-0.00522560812532902	0.00841071270406246	-0.00295288790948689	0.000943203864153475
82	-0.957789242267609	1.09415245056152	-27.0190677642822	0.00678734155371785	0.00548864435404539	-0.00165419070981443	0.00808603875339031
83	0.340908020734787	-0.204544812440872	-26.4346542358398	-0.000355493422830477	0.0116574559360743	-0.00295288790948689	-3.08191010844894e-05
84	0.990256667137146	-0.853893458843231	-26.0450439453125	-0.00619963090866804	-0.00684897974133492	0.00354059832170606	0.000943203864153475
85	0.990256667137146	-1.82791638374329	-25.6554355621338	-0.00619963090866804	-0.0107450718060136	-3.08191010844894e-05	-0.000680167751852423
86	1.63960528373718	-0.529219150543213	-26.4346542358398	0.00159255252219737	0.00581331877037883	-0.00652430532500148	-0.0113944197073579
87	1.63960528373718	-0.204544812440872	-26.5645236968994	0.00873538758605719	0.00743668992072344	-0.00360223650932312	0.00289124972186983
88	-0.30844059586525	1.4188266992569	-26.5645236968994	0.00743668992072344	0.000618529506027699	0.00354059832170606	-0.000355493422830477
89	0.990256667137146	1.4188266992569	-26.8242626190186	0.00289124972186983	0.00418994715437293	-0.00782300252467394	0.00159255252219737
90	2.28895401954651	0.120129495859146	-26.5645236968994	-0.00230353930965066	0.0100340843200684	-0.00230353930965066	-0.00197886489331722
91	0.990256667137146	1.09415245056152	-26.6294574737549	0.00581331877037883	-0.00977104809135199	-0.00652430532500148	-0.00717365415766835
92	0.340908020734787	-0.204544812440872	-26.694393157959	0.00126787810586393	-0.0237320438027382	-0.000680167751852423	0.00548864435404539
93	2.28895401954651	-0.204544812440872	-26.7593269348145	0.00646266713738441	0.00711201597005129	-0.00230353930965066	0.00159255252219737
94	0.340908020734787	0.120129495859146	-27.2788066864014	-0.00360223650932312	0.00418994715437293	-0.00717365415766835	0.00711201597005129
95	-0.957789242267609	0.444803804159164	-27.2138710021973	-0.00652430532500148	0.00191722682211548	0.00256657530553639	-0.00165419070981443
96	-0.957789242267609	0.120129495859146	-26.3697185516357	-0.0130177913233638	0.00646266713738441	-0.00327756232582033	-0.00717365415766835
97	-1.607137799263	1.4188266992569	-26.8891983032227	-0.00230353930965066	0.00678734155371785	0.0022419011220336	-0.000355493422830477
98	-0.30844059586525	0.769478142261505	-27.1489372253418	0.000618529506027699	0.00483929552137852	-0.00684897974133492	0.00191722682211548
99	-0.30844059586525	1.09415245056152	-27.5385456085205	0.000618529506027699	0.00159255252219737	-3.08191010844894e-05	-0.00230353930965066
100	2.28895401954651	-0.529219150543213	-27.2788066864014	-0.000680167751852423	-0.00197886489331722	-0.00197886489331722	0.00126787810586393
101	-0.30844059586525	0.120129495859146	-27.2788066864014	-0.000355493422830477	-0.00749832857400179	0.000943203864153475	-0.00782300252467394
102	2.28895401954651	-1.17856776714325	-27.0190677642822	0.00191722682211548	-0.00132951640989631	-0.00197886489331722	-0.00392691092565656
103	0.340908020734787	-0.529219150543213	-26.8242626190186	-0.00230353930965066	-0.00230353930965066	-0.00295288790948689	0.00451462110504508
104	-0.30844059586525	1.09415245056152	-27.0840015411377	-0.000355493422830477	0.00354059832170606	-0.00197886489331722	-0.00717365415766835
105	-0.30844059586525	0.444803804159164	-27.4086761474609	-0.00490093370899558	-0.00295288790948689	-0.00522560812532902	-0.000355493422830477
106	-0.957789242267609	1.4188266992569	-27.7333507537842	0.00256657530553639	0.0103587592020631	0.000943203864153475	-0.00587495695799589
107	2.28895401954651	0.444803804159164	-26.7593269348145	-0.00327756232582033	0.00938473641872406	-0.00295288790948689	0.0022419011220336
108	0.340908020734787	0.444803804159164	-27.0190677642822	0.00321592413820326	0.00126787810586393	-0.00360223650932312	0.00970941036939621
109	2.28895401954651	0.444803804159164	-26.8891983032227	0.000293855206109583	0.00386527273803949	-0.00977104809135199	0.00256657530553639
110	-0.957789242267609	1.09415245056152	-26.8242626190186	-0.00132951640989631	0.00646266713738441	0.00581331877037883	-0.00230353930965066
111	-0.30844059586525	-0.529219150543213	-26.4346542358398	0.000293855206109583	0.00548864435404539	-0.0026282137259841	0.00386527273803949
112	-1.607137799263	0.120129495859146	-25.7853050231934	-0.00457625929266214	0.0106834331527352	-0.00197886489331722	0.00516396993771195
113	-0.957789242267609	0.120129495859146	-26.5645236968994	-0.00392691092565656	0.00516396993771195	0.00321592413820326	-0.00165419070981443
114	-0.30844059586525	1.4188266992569	-26.8242626190186	0.00159255252219737	0.00451462110504508	0.00159255252219737	0.00159255252219737
115	0.990256667137146	0.120129495859146	-26.2398490905762	-0.0026282137259841	0.00743668992072344	-0.00165419070981443	-0.00100484199356288
116	1.63960528373718	-0.529219150543213	-26.1749134063721	0.00418994715437293	0.00159255252219737	-0.00912170019000769	-0.00392691092565656
117	0.340908020734787	-0.853893458843231	-25.7853050231934	0.00548864435404539	-0.00392691092565656	0.00126787810586393	-0.00652430532500148
118	0.340908020734787	-0.204544812440872	-26.4346542358398	-0.00652430532500148	-3.08191010844894e-05	-0.00522560812532902	-0.00879702530801296
119	-0.30844059586525	0.769478142261505	-26.7593269348145	0.00418994715437293	0.00386527273803949	-0.00587495695799589	0.00191722682211548
120	1.63960528373718	0.769478142261505	-26.9541320800781	0.000618529506027699	0.00873538758605719	0.000943203864153475	0.00321592413820326
121	0.340908020734787	0.444803804159164	-26.4346542358398	0.00159255252219737	0.00126787810586393	-0.0026282137259841	-0.00230353930965066
122	2.28895401954651	0.444803804159164	-27.0840015411377	0.00354059832170606	0.00711201597005129	-0.00295288790948689	0.00418994715437293
123	-1.607137799263	0.444803804159164	-26.9541320800781	-0.00295288790948689	0.00386527273803949	-0.00295288790948689	0.00191722682211548
124	-0.30844059586525	0.769478142261505	-27.1489372253418	-0.00165419070981443	-0.0162645354866982	-0.00619963090866804	-0.00425158534198999
125	-1.607137799263	0.444803804159164	-26.8242626190186	-0.00100484199356288	0.0171769186854362	-0.00327756232582033	-0.00100484199356288
126	-0.30844059586525	1.74350106716156	-27.4086761474609	-0.00132951640989631	0.00126787810586393	0.00289124972186983	-0.0100957229733467
127	-1.607137799263	1.09415245056152	-27.473611831665	-0.00619963090866804	0.00256657530553639	-0.00425158534198999	0.000618529506027699
128	-2.90583515167236	1.74350106716156	-27.4086761474609	-0.00782300252467394	0.00548864435404539	-0.00457625929266214	0.00646266713738441
129	-0.30844059586525	-0.529219150543213	-26.9541320800781	-0.00490093370899558	0.000943203864153475	-0.00749832857400179	0.00354059832170606
130	-1.607137799263	0.769478142261505	-27.7982864379883	-0.00295288790948689	-0.00100484199356288	-0.000355493422830477	-0.00132951640989631
131	0.990256667137146	-0.204544812440872	-27.3437423706055	0.000618529506027699	0.00711201597005129	0.00321592413820326	-0.00197886489331722
132	-0.30844059586525	-0.204544812440872	-27.6034812927246	0.00711201597005129	-0.00132951640989631	-0.00360223650932312	0.000943203864153475
133	-0.957789242267609	-0.529219150543213	-27.473611831665	0.00321592413820326	-0.00717365415766835	0.00191722682211548	0.00321592413820326
134	-0.957789242267609	0.444803804159164	-27.1489372253418	-0.00165419070981443	-0.00392691092565656	0.00126787810586393	0.000618529506027699
135	0.340908020734787	0.444803804159164	-27.473611831665	0.00126787810586393	0.00516396993771195	0.00516396993771195	0.0022419011220336
136	1.63960528373718	0.120129495859146	-27.473611831665	0.00289124972186983	0.00581331877037883	-0.00684897974133492	0.000618529506027699
137	0.990256667137146	-0.204544812440872	-27.3437423706055	-0.00100484199356288	0.00191722682211548	-0.0100957229733467	-0.00782300252467394
138	2.28895401954651	0.120129495859146	-27.0190677642822	-0.00749832857400179	0.00711201597005129	-0.0130177913233638	0.00711201597005129
139	-0.30844059586525	0.120129495859146	-26.6294574737549	-0.00230353930965066	0.00613799272105098	-0.00230353930965066	0.00126787810586393
140	0.990256667137146	1.09415245056152	-26.9541320800781	0.01100810803473	0.00743668992072344	0.00516396993771195	0.00418994715437293
141	1.63960528373718	-0.204544812440872	-26.8891983032227	0.00289124972186983	0.00841071270406246	0.00548864435404539	0.000618529506027699
142	-1.607137799263	1.4188266992569	-27.0840015411377	0.00938473641872406	-0.00230353930965066	0.00321592413820326	0.000943203864153475
143	-3.55518364906311	0.444803804159164	-26.4346542358398	0.00289124972186983	0.00483929552137852	0.0022419011220336	0.00906006153672934
144	-0.957789242267609	0.120129495859146	-26.4346542358398	0.000618529506027699	0.00483929552137852	-0.00132951640989631	-3.08191010844894e-05
145	0.340908020734787	-0.204544812440872	-26.1099796295166	-0.00360223650932312	0.00841071270406246	0.0022419011220336	-0.00360223650932312
146	-0.30844059586525	0.120129495859146	-26.8242626190186	0.0022419011220336	0.0178262684494257	0.00321592413820326	-0.0136671401560307
147	0.340908020734787	-0.529219150543213	-26.694393157959	0.00711201597005129	0.00970941036939621	-0.00197886489331722	0.00256657530553639
148	-0.957789242267609	0.769478142261505	-27.6034812927246	0.00711201597005129	-0.00197886489331722	0.000618529506027699	-0.00522560812532902
149	0.340908020734787	-0.529219150543213	-27.473611831665	0.00289124972186983	-0.0100957229733467	-0.00100484199356288	0.00386527273803949
150	0.340908020734787	-0.529219150543213	-27.0190677642822	-0.00457625929266214	0.00711201597005129	0.00289124972186983	0.000293855206109583
151	0.990256667137146	0.444803804159164	-27.2138710021973	-0.00295288790948689	0.00191722682211548	-0.00717365415766835	-0.00100484199356288
152	-0.957789242267609	1.09415245056152	-27.6034812927246	0.0158782228827477	0.000618529506027699	-0.00425158534198999	0.000293855206109583
153	-0.30844059586525	0.444803804159164	-27.8632202148438	-0.00295288790948689	0.00159255252219737	-0.00522560812532902	0.00386527273803949
154	-0.957789242267609	0.444803804159164	-27.4086761474609	-0.00879702530801296	-0.00490093370899558	0.000293855206109583	0.00321592413820326
155	-0.30844059586525	1.09415245056152	-26.8242626190186	-0.00230353930965066	0.00289124972186983	-0.00165419070981443	0.00126787810586393
156	-0.957789242267609	1.09415245056152	-26.4346542358398	-0.00360223650932312	0.00548864435404539	-0.00230353930965066	-0.00230353930965066
157	-0.30844059586525	1.4188266992569	-26.8242626190186	0.00451462110504508	0.00808603875339031	0.00841071270406246	0.00483929552137852
158	2.28895401954651	0.444803804159164	-27.0190677642822	0.00159255252219737	-0.000680167751852423	-0.00555028254166245	0.00256657530553639
159	-0.957789242267609	0.120129495859146	-26.8242626190186	-0.0107450718060136	-0.000355493422830477	-0.00327756232582033	0.00548864435404539
160	-2.90583515167236	-0.529219150543213	-26.694393157959	-0.0117190945893526	0.00483929552137852	-0.00295288790948689	0.00743668992072344
161	-0.957789242267609	-0.204544812440872	-26.8242626190186	-0.00814767740666866	0.01100810803473	0.00808603875339031	-0.00132951640989631
162	-0.957789242267609	0.769478142261505	-26.694393157959	0.00386527273803949	0.00776136433705688	-0.00100484199356288	-0.00100484199356288
163	-0.30844059586525	-0.529219150543213	-26.8242626190186	0.00289124972186983	0.000943203864153475	-0.00749832857400179	-0.00100484199356288
164	0.990256667137146	-0.529219150543213	-26.7593269348145	-0.00132951640989631	-3.08191010844894e-05	0.00256657530553639	-0.00165419070981443
165	0.990256667137146	-1.50324213504791	-26.6294574737549	-0.00717365415766835	-0.00717365415766835	0.00418994715437293	-0.00847235135734081
166	0.340908020734787	-0.853893458843231	-26.3697185516357	-0.00360223650932312	0.01100810803473	0.000943203864153475	-0.00197886489331722
167	2.28895401954651	-0.204544812440872	-26.4346542358398	0.00581331877037883	0.00289124972186983	0.000293855206109583	-0.00327756232582033
168	-0.957789242267609	0.120129495859146	-26.3697185516357	-0.00165419070981443	0.00841071270406246	-0.00587495695799589	0.00126787810586393
169	0.990256667137146	0.769478142261505	-26.9541320800781	-0.00425158534198999	0.000293855206109583	-0.00522560812532902	0.00516396993771195
170	0.990256667137146	0.444803804159164	-26.7593269348145	-0.00587495695799589	0.00581331877037883	0.00126787810586393	-3.08191010844894e-05
171	0.340908020734787	0.769478142261505	-26.8891983032227	0.00581331877037883	0.00776136433705688	0.00159255252219737	0.00483929552137852
172	1.63960528373718	0.120129495859146	-26.3697185516357	0.00289124972186983	0.00678734155371785	-0.00912170019000769	0.0022419011220336
173	0.990256667137146	-0.204544812440872	-26.3047828674316	0.00483929552137852	0.00321592413820326	-0.00132951640989631	-0.00197886489331722
174	1.63960528373718	0.444803804159164	-26.4346542358398	-0.00165419070981443	-0.00457625929266214	0.00418994715437293	-0.00197886489331722
175	0.340908020734787	-0.204544812440872	-26.5645236968994	0.00159255252219737	0.00354059832170606	0.00256657530553639	0.0022419011220336
176	-2.25648641586304	-0.204544812440872	-26.4995880126953	-0.00619963090866804	0.00776136433705688	-0.00327756232582033	-0.000680167751852423
177	-2.90583515167236	1.4188266992569	-26.6294574737549	-0.00587495695799589	0.0100340843200684	0.00386527273803949	0.00321592413820326
178	-0.30844059586525	1.4188266992569	-26.4346542358398	-0.00619963090866804	0.00581331877037883	-0.00132951640989631	0.00451462110504508
179	0.990256667137146	0.769478142261505	-26.7593269348145	0.00126787810586393	0.00289124972186983	-0.00490093370899558	-0.00392691092565656
180	1.63960528373718	-0.529219150543213	-26.4995880126953	0.00354059832170606	0.00289124972186983	0.00678734155371785	-3.08191010844894e-05
181	-0.30844059586525	-0.204544812440872	-26.694393157959	0.000943203864153475	0.00191722682211548	0.00483929552137852	0.00159255252219737
182	0.990256667137146	-1.17856776714325	-26.4995880126953	0.00548864435404539	0.0022419011220336	-0.00132951640989631	-0.00132951640989631
183	0.990256667137146	-0.529219150543213	-26.3697185516357	0.00613799272105098	0.00256657530553639	-0.00165419070981443	0.000943203864153475
184	-1.607137799263	1.4188266992569	-26.694393157959	-0.00132951640989631	0.00418994715437293	-0.00392691092565656	-0.00587495695799589
185	-0.957789242267609	1.09415245056152	-27.0190677642822	-0.00230353930965066	0.000943203864153475	-3.08191010844894e-05	-0.00197886489331722
186	-0.30844059586525	1.4188266992569	-27.0190677642822	0.00191722682211548	-3.08191010844894e-05	-0.00197886489331722	-0.000355493422830477
187	0.990256667137146	0.769478142261505	-27.3437423706055	0.00386527273803949	-0.00295288790948689	-0.00652430532500148	-0.00197886489331722
188	0.340908020734787	-0.204544812440872	-26.8891983032227	0.000943203864153475	0.00711201597005129	0.00418994715437293	0.00289124972186983
189	1.63960528373718	-0.529219150543213	-26.5645236968994	-0.000680167751852423	0.00354059832170606	-0.00360223650932312	0.00841071270406246
190	0.990256667137146	1.09415245056152	-26.9541320800781	-0.00165419070981443	0.0123068047687411	0.00321592413820326	-0.00132951640989631
191	-0.957789242267609	0.444803804159164	-26.7593269348145	0.00159255252219737	0.0123068047687411	-0.000680167751852423	0.00191722682211548
192	-0.957789242267609	-0.204544812440872	-26.7593269348145	-0.00652430532500148	0.00289124972186983	-0.000355493422830477	0.0022419011220336
193	-0.30844059586525	0.120129495859146	-26.4995880126953	-0.0026282137259841	0.00613799272105098	0.00418994715437293	0.00451462110504508
194	-0.30844059586525	-0.204544812440872	-26.4995880126953	-0.0120437685400248	0.0136055024340749	0.000293855206109583	-0.0026282137259841
195	0.340908020734787	0.444803804159164	-26.2398490905762	-0.00425158534198999	0.0113327819854021	0.00548864435404539	-0.00165419070981443
196	0.340908020734787	-0.853893458843231	-26.8242626190186	-0.00490093370899558	0.00841071270406246	0.00516396993771195	-3.08191010844894e-05
197	0.340908020734787	-0.204544812440872	-26.8242626190186	-0.00197886489331722	-0.000680167751852423	0.00159255252219737	0.0022419011220336
198	-0.30844059586525	-0.529219150543213	-27.0840015411377	0.00743668992072344	-0.00490093370899558	-0.0169138833880424	0.00354059832170606
199	-0.957789242267609	0.444803804159164	-27.0840015411377	-0.00392691092565656	-0.00230353930965066	-0.000355493422830477	0.000293855206109583
200	0.340908020734787	0.444803804159164	-26.7593269348145	-0.00522560812532902	0.0103587592020631	0.00483929552137852	0.00321592413820326
201	0.340908020734787	-0.204544812440872	-26.6294574737549	0.00711201597005129	0.0116574559360743	0.0022419011220336	-0.00230353930965066
202	1.63960528373718	1.09415245056152	-27.2788066864014	0.00646266713738441	0.01100810803473	-0.00327756232582033	0.0022419011220336
203	-0.30844059586525	1.09415245056152	-27.2138710021973	0.00386527273803949	0.00191722682211548	-0.00944637414067984	0.000943203864153475
204	0.340908020734787	0.444803804159164	-26.8891983032227	-0.00749832857400179	0.00613799272105098	-0.00165419070981443	-0.00619963090866804
205	1.63960528373718	0.120129495859146	-26.694393157959	0.00159255252219737	0.00483929552137852	0.00776136433705688	0.00191722682211548
206	0.340908020734787	0.444803804159164	-26.4346542358398	-0.00457625929266214	0.00646266713738441	-0.00100484199356288	-0.00814767740666866
207	0.340908020734787	-0.204544812440872	-26.5645236968994	-0.00392691092565656	0.00613799272105098	-0.00425158534198999	-0.00132951640989631
208	-2.90583515167236	0.120129495859146	-26.9541320800781	-0.00749832857400179	0.00548864435404539	-0.00100484199356288	0.00321592413820326
209	-1.607137799263	1.4188266992569	-26.7593269348145	-0.0204853005707264	-0.00100484199356288	-0.00652430532500148	0.00191722682211548
210	-1.607137799263	1.09415245056152	-26.9541320800781	-0.00749832857400179	0.00678734155371785	0.00711201597005129	-3.08191010844894e-05
211	1.63960528373718	-0.204544812440872	-26.6294574737549	0.00711201597005129	0.00906006153672934	0.00516396993771195	0.00418994715437293
212	0.340908020734787	-0.853893458843231	-26.4995880126953	0.000293855206109583	0.00159255252219737	-0.00327756232582033	-0.00360223650932312
213	0.340908020734787	-1.50324213504791	-26.8242626190186	0.00613799272105098	-0.00490093370899558	0.0022419011220336	-0.00360223650932312
214	1.63960528373718	-1.17856776714325	-26.7593269348145	-0.00230353930965066	-0.00165419070981443	-3.08191010844894e-05	0.00678734155371785
215	0.990256667137146	-0.529219150543213	-26.6294574737549	-0.00360223650932312	0.000293855206109583	0.00613799272105098	0.00256657530553639
216	0.340908020734787	0.769478142261505	-26.8891983032227	0.00321592413820326	0.00711201597005129	0.00548864435404539	-3.08191010844894e-05
217	0.340908020734787	1.74350106716156	-26.694393157959	0.00256657530553639	0.00646266713738441	-0.00132951640989631	-0.00132951640989631
218	0.990256667137146	0.769478142261505	-27.3437423706055	0.00354059832170606	0.00581331877037883	-0.0026282137259841	0.00289124972186983
219	0.990256667137146	-0.529219150543213	-27.7333507537842	-0.00652430532500148	0.00743668992072344	-0.00295288790948689	0.00126787810586393
220	0.340908020734787	0.769478142261505	-27.7333507537842	-0.00230353930965066	0.00516396993771195	-0.00360223650932312	-0.00717365415766835
221	0.340908020734787	-0.204544812440872	-27.1489372253418	-0.00165419070981443	0.00873538758605719	0.000618529506027699	-0.00425158534198999
222	1.63960528373718	1.09415245056152	-27.3437423706055	0.00483929552137852	0.00548864435404539	0.000943203864153475	0.000293855206109583
223	-2.25648641586304	0.444803804159164	-26.6294574737549	-0.00165419070981443	0.00159255252219737	-0.00392691092565656	0.00418994715437293
224	-3.55518364906311	1.4188266992569	-26.8891983032227	-0.0107450718060136	-0.00425158534198999	-0.0110697457566857	0.00548864435404539
225	-2.25648641586304	1.09415245056152	-26.9541320800781	-0.0126931173726916	0.00548864435404539	-0.00100484199356288	0.00256657530553639
226	-0.30844059586525	1.74350106716156	-27.6034812927246	0.000943203864153475	0.0142548503354192	0.00743668992072344	-0.00295288790948689
227	0.990256667137146	0.444803804159164	-27.3437423706055	0.00126787810586393	-0.000355493422830477	-0.00749832857400179	-0.0026282137259841
228	0.990256667137146	0.444803804159164	-26.5645236968994	0.00906006153672934	0.0022419011220336	-0.00165419070981443	-0.00652430532500148
229	0.990256667137146	0.444803804159164	-26.8891983032227	-0.00360223650932312	-0.0123684434220195	-0.00555028254166245	-0.00230353930965066
230	-0.957789242267609	-0.204544812440872	-27.1489372253418	0.00678734155371785	-0.00165419070981443	0.00418994715437293	-0.000355493422830477
231	-0.30844059586525	-0.204544812440872	-26.694393157959	0.00451462110504508	0.00516396993771195	0.00354059832170606	-0.00360223650932312
232	0.990256667137146	0.120129495859146	-27.2138710021973	0.00581331877037883	0.00906006153672934	0.00354059832170606	0.00581331877037883
233	-0.957789242267609	0.769478142261505	-27.4086761474609	-0.00587495695799589	-0.00230353930965066	-0.00197886489331722	-0.00295288790948689
234	-0.30844059586525	1.4188266992569	-26.8242626190186	-0.000680167751852423	-3.08191010844894e-05	-0.00197886489331722	-3.08191010844894e-05
235	-0.957789242267609	1.09415245056152	-27.2788066864014	0.00451462110504508	0.0100340843200684	-0.00100484199356288	-0.00490093370899558
236	-0.30844059586525	0.444803804159164	-27.2138710021973	0.00418994715437293	0.00191722682211548	0.000293855206109583	-0.00132951640989631
237	-0.30844059586525	1.09415245056152	-27.0190677642822	-0.00165419070981443	0.00159255252219737	-0.000355493422830477	0.00354059832170606
238	0.990256667137146	-0.204544812440872	-26.694393157959	0.00354059832170606	0.00516396993771195	0.000293855206109583	0.00451462110504508
239	-0.957789242267609	-0.529219150543213	-26.5645236968994	-0.00684897974133492	-0.00132951640989631	-0.00555028254166245	0.00613799272105098
240	-2.25648641586304	1.09415245056152	-26.8242626190186	-0.00360223650932312	0.00808603875339031	0.00711201597005129	-0.00684897974133492
241	-0.30844059586525	-0.204544812440872	-27.2788066864014	-0.00230353930965066	0.00938473641872406	0.000943203864153475	0.00289124972186983
242	-0.957789242267609	0.769478142261505	-27.5385456085205	-0.00100484199356288	0.00841071270406246	-0.00165419070981443	-0.0107450718060136
243	-0.957789242267609	0.769478142261505	-27.2788066864014	-0.00100484199356288	-0.00295288790948689	0.0022419011220336	0.00646266713738441
244	-0.30844059586525	0.444803804159164	-27.2138710021973	-0.00782300252467394	-0.0026282137259841	-0.00295288790948689	-0.00814767740666866
245	-0.30844059586525	-0.529219150543213	-26.4346542358398	-0.00100484199356288	-0.00360223650932312	-0.00555028254166245	0.00386527273803949
246	-0.30844059586525	0.444803804159164	-27.0840015411377	0.00256657530553639	0.00516396993771195	0.00289124972186983	-0.00100484199356288
247	-0.30844059586525	0.769478142261505	-27.0840015411377	0.00386527273803949	0.00289124972186983	-0.00327756232582033	-0.000355493422830477
248	0.990256667137146	0.120129495859146	-26.8242626190186	0.00321592413820326	0.000943203864153475	-0.00100484199356288	-0.000680167751852423
249	0.990256667137146	0.769478142261505	-26.8891983032227	-0.0026282137259841	-0.00100484199356288	-0.0104203969240189	0.00321592413820326
250	-0.30844059586525	1.74350106716156	-26.8891983032227	0.00483929552137852	0.00321592413820326	-0.00230353930965066	-0.00392691092565656
251	1.63960528373718	0.444803804159164	-26.8891983032227	0.00191722682211548	0.0106834331527352	-0.00197886489331722	-0.00100484199356288
252	1.63960528373718	-0.204544812440872	-27.0190677642822	-0.000355493422830477	0.00483929552137852	0.0022419011220336	-0.00100484199356288
253	-0.957789242267609	1.09415245056152	-27.0190677642822	0.0188002903014421	-0.00165419070981443	-0.000355493422830477	0.00678734155371785
254	-0.30844059586525	0.769478142261505	-26.8891983032227	-0.0117190945893526	0.00451462110504508	-0.0110697457566857	-0.00100484199356288
255	-2.25648641586304	1.74350106716156	-26.9541320800781	-0.00197886489331722	0.00873538758605719	0.000618529506027699	0.00289124972186983
256	-2.25648641586304	1.09415245056152	-26.9541320800781	-0.00847235135734081	0.00970941036939621	0.000943203864153475	0.000618529506027699
257	-1.607137799263	1.4188266992569	-27.4086761474609	-0.00652430532500148	0.00289124972186983	-0.00132951640989631	0.0022419011220336
258	2.28895401954651	-0.204544812440872	-27.3437423706055	0.00256657530553639	-0.00165419070981443	0.00191722682211548	0.00938473641872406
259	0.990256667137146	0.120129495859146	-27.1489372253418	-0.00749832857400179	0.0116574559360743	0.00256657530553639	-0.00295288790948689
260	1.63960528373718	-0.529219150543213	-27.0840015411377	-0.00230353930965066	-0.00295288790948689	0.00418994715437293	0.000293855206109583
261	0.990256667137146	-0.204544812440872	-26.694393157959	0.00159255252219737	0.00938473641872406	-0.00555028254166245	0.000618529506027699
262	0.340908020734787	0.444803804159164	-26.694393157959	0.00256657530553639	0.000293855206109583	0.000618529506027699	-0.00619963090866804
263	0.990256667137146	-0.204544812440872	-26.7593269348145	0.000293855206109583	0.000943203864153475	-0.00392691092565656	-0.00100484199356288
264	0.990256667137146	0.120129495859146	-26.694393157959	-0.00490093370899558	0.000293855206109583	0.00516396993771195	-0.00652430532500148
265	1.63960528373718	0.444803804159164	-26.7593269348145	0.00126787810586393	0.00581331877037883	-0.00847235135734081	-0.000355493422830477
266	-0.957789242267609	0.120129495859146	-27.2788066864014	0.000293855206109583	0.0126314787194133	-0.00360223650932312	-0.00360223650932312
267	0.990256667137146	1.09415245056152	-27.2138710021973	0.00483929552137852	0.0132808275520802	-0.00197886489331722	-0.00295288790948689
268	0.340908020734787	0.444803804159164	-27.473611831665	0.000618529506027699	0.00548864435404539	-0.00100484199356288	0.00743668992072344
269	-0.30844059586525	0.444803804159164	-27.3437423706055	-0.00295288790948689	0.00581331877037883	0.00418994715437293	-0.00327756232582033
270	-0.30844059586525	0.769478142261505	-26.8242626190186	-0.00197886489331722	0.00256657530553639	-0.00457625929266214	0.00159255252219737
271	-1.607137799263	0.444803804159164	-26.7593269348145	0.000943203864153475	0.0123068047687411	0.00289124972186983	0.000943203864153475
272	-3.55518364906311	1.09415245056152	-26.6294574737549	-0.00522560812532902	0.00451462110504508	-0.00490093370899558	0.0022419011220336
273	-0.957789242267609	1.4188266992569	-26.7593269348145	-3.08191010844894e-05	0.0022419011220336	0.00256657530553639	0.00970941036939621
274	-0.30844059586525	0.120129495859146	-26.7593269348145	-0.00360223650932312	-0.00587495695799589	-0.00587495695799589	0.00678734155371785
275	-0.30844059586525	0.444803804159164	-26.5645236968994	0.00289124972186983	0.00548864435404539	0.00970941036939621	-0.00425158534198999
276	0.990256667137146	-0.204544812440872	-26.6294574737549	0.00678734155371785	-0.00490093370899558	-0.00100484199356288	0.00386527273803949
277	-1.607137799263	-0.204544812440872	-27.2788066864014	-3.08191010844894e-05	-0.00749832857400179	-0.0026282137259841	-0.00522560812532902
278	0.340908020734787	-0.204544812440872	-27.0190677642822	0.0106834331527352	-0.00295288790948689	0.00548864435404539	0.000943203864153475
279	0.990256667137146	0.769478142261505	-27.0190677642822	-0.0100957229733467	0.00321592413820326	0.00581331877037883	0.00256657530553639
280	1.63960528373718	0.120129495859146	-26.8891983032227	-3.08191010844894e-05	0.00256657530553639	0.00159255252219737	-0.00944637414067984
281	-0.30844059586525	0.444803804159164	-27.5385456085205	-0.000680167751852423	0.00483929552137852	-0.00555028254166245	-0.00587495695799589
282	-0.30844059586525	1.4188266992569	-27.4086761474609	0.00321592413820326	0.00126787810586393	0.00126787810586393	-0.00619963090866804
283	2.28895401954651	-0.204544812440872	-26.7593269348145	0.000293855206109583	0.0022419011220336	-0.00652430532500148	0.0022419011220336
284	0.990256667137146	-0.204544812440872	-26.5645236968994	0.00483929552137852	0.00289124972186983	-3.08191010844894e-05	-0.00457625929266214
285	1.63960528373718	0.120129495859146	-26.7593269348145	0.0022419011220336	0.00191722682211548	0.00581331877037883	0.00191722682211548
286	-0.30844059586525	-0.204544812440872	-26.7593269348145	0.00159255252219737	0.0106834331527352	0.00678734155371785	0.00743668992072344
287	-2.25648641586304	0.769478142261505	-26.8242626190186	-3.08191010844894e-05	0.00126787810586393	0.00256657530553639	0.000293855206109583
288	-3.55518364906311	0.769478142261505	-26.7593269348145	-0.00360223650932312	-0.000355493422830477	-0.00619963090866804	0.00386527273803949
289	0.340908020734787	-0.204544812440872	-26.4346542358398	-0.00490093370899558	0.00418994715437293	-0.00165419070981443	-0.00619963090866804
290	-0.30844059586525	1.4188266992569	-26.694393157959	-0.00165419070981443	-0.00230353930965066	0.00548864435404539	-0.00555028254166245
291	0.340908020734787	0.444803804159164	-26.8242626190186	0.00386527273803949	0.000943203864153475	-0.000355493422830477	0.00191722682211548
292	0.340908020734787	0.120129495859146	-26.8891983032227	0.00581331877037883	-0.000355493422830477	-0.000355493422830477	-3.08191010844894e-05
293	-0.30844059586525	-0.529219150543213	-26.6294574737549	0.00191722682211548	-0.0146411629393697	-0.00100484199356288	0.000943203864153475
294	2.93830251693726	-0.853893458843231	-26.3697185516357	-0.00197886489331722	-0.00490093370899558	0.000293855206109583	-0.000355493422830477
295	0.340908020734787	-0.204544812440872	-26.4995880126953	-0.00392691092565656	0.00516396993771195	-0.000355493422830477	-0.00295288790948689
296	2.28895401954651	0.769478142261505	-26.8242626190186	0.00159255252219737	0.00906006153672934	0.00970941036939621	0.0022419011220336
297	-0.957789242267609	0.769478142261505	-26.8891983032227	-0.000355493422830477	0.00451462110504508	0.00581331877037883	0.00418994715437293
298	-0.957789242267609	1.4188266992569	-26.8891983032227	0.00126787810586393	0.000943203864153475	-0.000680167751852423	-0.000680167751852423
299	-0.30844059586525	0.444803804159164	-26.5645236968994	0.00354059832170606	0.00256657530553639	-0.00230353930965066	0.00126787810586393
300	0.990256667137146	0.120129495859146	-26.1749134063721	0.00159255252219737	-0.00100484199356288	-0.00100484199356288	-0.00684897974133492
301	-0.30844059586525	0.769478142261505	-26.8242626190186	-0.00230353930965066	0.00970941036939621	0.00678734155371785	-0.00100484199356288
302	0.990256667137146	1.09415245056152	-26.4346542358398	0.00321592413820326	-3.08191010844894e-05	0.00191722682211548	-0.00360223650932312
303	-0.957789242267609	0.120129495859146	-26.8242626190186	0.000293855206109583	-0.000355493422830477	-0.00944637414067984	-0.0026282137259841
304	-1.607137799263	0.444803804159164	-26.8242626190186	-0.0139918150380254	-0.000355493422830477	-0.0026282137259841	0.00613799272105098
305	-0.30844059586525	-0.204544812440872	-26.694393157959	-0.00684897974133492	0.00678734155371785	-0.00457625929266214	-3.08191010844894e-05
306	0.990256667137146	0.120129495859146	-26.3047828674316	-0.00165419070981443	0.00159255252219737	0.00646266713738441	0.00191722682211548
307	0.990256667137146	0.120129495859146	-26.7593269348145	-0.000680167751852423	0.00678734155371785	0.000618529506027699	-0.00555028254166245
308	-0.957789242267609	0.120129495859146	-26.8891983032227	0.00743668992072344	-0.00425158534198999	0.00418994715437293	0.0022419011220336
309	0.990256667137146	-1.50324213504791	-26.694393157959	-0.00230353930965066	0.00289124972186983	-0.00619963090866804	0.00126787810586393
310	0.340908020734787	-0.204544812440872	-26.4346542358398	-0.00587495695799589	-0.000680167751852423	-0.00717365415766835	0.00126787810586393
311	0.990256667137146	-0.204544812440872	-27.1489372253418	-0.00977104809135199	0.00451462110504508	0.00191722682211548	0.000943203864153475
312	0.340908020734787	1.09415245056152	-27.4086761474609	0.0022419011220336	0.00906006153672934	0.00126787810586393	0.000293855206109583
313	1.63960528373718	-0.204544812440872	-27.3437423706055	0.00873538758605719	-0.00295288790948689	-0.00587495695799589	-0.000680167751852423
314	2.28895401954651	0.120129495859146	-26.9541320800781	-0.0026282137259841	0.00386527273803949	-0.00197886489331722	0.00354059832170606
315	0.340908020734787	0.120129495859146	-26.6294574737549	-0.00197886489331722	0.00191722682211548	0.00289124972186983	-0.00100484199356288
316	0.990256667137146	0.120129495859146	-26.4346542358398	0.00354059832170606	0.0022419011220336	0.00289124972186983	-0.000355493422830477
317	1.63960528373718	0.444803804159164	-26.5645236968994	0.00451462110504508	0.00386527273803949	-0.00197886489331722	-0.00100484199356288
318	-0.30844059586525	0.120129495859146	-26.8242626190186	-3.08191010844894e-05	0.00516396993771195	-0.00555028254166245	0.00711201597005129
319	-2.90583515167236	1.74350106716156	-26.9541320800781	-0.00717365415766835	-0.00230353930965066	-0.00392691092565656	-0.000680167751852423
320	-0.957789242267609	0.444803804159164	-26.6294574737549	-0.0182125810533762	0.00289124972186983	-0.00132951640989631	-0.000680167751852423
321	-2.25648641586304	1.09415245056152	-26.7593269348145	-0.00490093370899558	0.00711201597005129	0.0022419011220336	-0.00165419070981443
322	-0.957789242267609	1.74350106716156	-26.2398490905762	0.00256657530553639	0.00483929552137852	-0.00295288790948689	0.00321592413820326
323	0.990256667137146	-0.204544812440872	-25.7853050231934	0.00159255252219737	0.00321592413820326	-0.00392691092565656	0.00711201597005129
324	0.340908020734787	-0.853893458843231	-24.4216728210449	-3.08191010844894e-05	-0.00295288790948689	-0.00132951640989631	0.00776136433705688
325	0.340908020734787	-1.82791638374329	-23.6424541473389	-0.00457625929266214	-0.0026282137259841	-0.000680167751852423	0.00451462110504508
326	-0.957789242267609	-0.529219150543213	-24.2268676757813	-3.08191010844894e-05	-0.00555028254166245	0.00841071270406246	0.000943203864153475
327	-0.30844059586525	0.769478142261505	-25.2658252716064	-0.00100484199356288	-0.00295288790948689	-0.000355493422830477	-0.00684897974133492
328	0.340908020734787	0.444803804159164	-25.6554355621338	-0.00327756232582033	-0.00587495695799589	-0.00165419070981443	0.00126787810586393
329	0.990256667137146	0.120129495859146	-26.2398490905762	-0.00457625929266214	-0.00425158534198999	-0.00132951640989631	-0.00327756232582033
330	0.990256667137146	0.120129495859146	-26.1099796295166	-3.08191010844894e-05	0.00256657530553639	-0.00230353930965066	0.00159255252219737
331	-0.30844059586525	1.74350106716156	-26.9541320800781	0.0136055024340749	0.00808603875339031	0.00159255252219737	-0.00327756232582033
332	0.340908020734787	0.769478142261505	-26.7593269348145	0.00711201597005129	0.00581331877037883	-0.00522560812532902	-0.00522560812532902
333	0.990256667137146	0.120129495859146	-27.3437423706055	0.00418994715437293	0.00451462110504508	0.0022419011220336	-0.00132951640989631
334	0.990256667137146	0.120129495859146	-27.7333507537842	0.00289124972186983	0.00548864435404539	-0.00360223650932312	0.000943203864153475
335	0.990256667137146	0.444803804159164	-28.0580253601074	-0.00100484199356288	0.0136055024340749	-0.00165419070981443	-0.000355493422830477
336	-0.30844059586525	0.120129495859146	-27.473611831665	-0.00555028254166245	0.011982130818069	0.00646266713738441	-0.00100484199356288
337	-0.957789242267609	-0.204544812440872	-27.3437423706055	-0.00425158534198999	-0.00100484199356288	-0.00197886489331722	0.00126787810586393
338	-0.957789242267609	0.444803804159164	-27.1489372253418	0.00126787810586393	0.00289124972186983	-0.0123684434220195	-0.00132951640989631
339	-0.30844059586525	0.444803804159164	-27.6684150695801	-0.00814767740666866	0.00321592413820326	-0.00522560812532902	0.0022419011220336
340	1.63960528373718	0.444803804159164	-28.0580253601074	-0.00912170019000769	0.00321592413820326	0.00256657530553639	-0.00360223650932312
341	-0.957789242267609	-0.204544812440872	-27.6034812927246	0.00321592413820326	0.000618529506027699	-0.00295288790948689	-0.00360223650932312
342	0.990256667137146	-1.17856776714325	-27.3437423706055	0.00776136433705688	-0.00457625929266214	0.00191722682211548	-0.00165419070981443
343	1.63960528373718	-1.17856776714325	-27.4086761474609	-0.000680167751852423	-0.00490093370899558	-0.00457625929266214	-3.08191010844894e-05
344	2.28895401954651	0.444803804159164	-27.0840015411377	0.000618529506027699	-0.000355493422830477	-0.00360223650932312	0.000618529506027699
345	0.990256667137146	-0.204544812440872	-27.0190677642822	-3.08191010844894e-05	0.00159255252219737	0.00418994715437293	-0.00100484199356288
346	0.990256667137146	0.120129495859146	-27.2788066864014	-0.000680167751852423	0.00386527273803949	0.00548864435404539	0.000618529506027699
347	1.63960528373718	0.444803804159164	-27.0190677642822	0.00743668992072344	0.000618529506027699	-0.00782300252467394	-0.00295288790948689
348	-0.30844059586525	0.769478142261505	-26.6294574737549	-0.00295288790948689	0.00613799272105098	-0.00684897974133492	0.00321592413820326
349	0.340908020734787	1.74350106716156	-26.1099796295166	-0.00619963090866804	0.000943203864153475	0.0022419011220336	-0.00132951640989631
350	1.63960528373718	0.120129495859146	-25.8502388000488	-0.00392691092565656	0.00451462110504508	-0.00425158534198999	-0.00522560812532902
351	-0.30844059586525	1.74350106716156	-26.3047828674316	0.0022419011220336	0.00451462110504508	-0.000355493422830477	-0.0026282137259841
352	1.63960528373718	0.120129495859146	-25.9151744842529	-0.000680167751852423	0.00548864435404539	-3.08191010844894e-05	0.00159255252219737
353	-0.957789242267609	0.769478142261505	-26.694393157959	-0.00814767740666866	0.00159255252219737	0.000618529506027699	0.00256657530553639
354	-2.25648641586304	1.4188266992569	-26.4995880126953	-0.00814767740666866	0.000618529506027699	-0.00360223650932312	0.00581331877037883
355	-2.25648641586304	0.769478142261505	-26.3697185516357	-0.00652430532500148	0.00548864435404539	-0.00327756232582033	0.000943203864153475
356	-0.30844059586525	1.09415245056152	-26.1749134063721	0.000293855206109583	0.011982130818069	0.000943203864153475	-0.00490093370899558
357	1.63960528373718	0.769478142261505	-26.7593269348145	-0.000680167751852423	0.000618529506027699	-0.00619963090866804	0.000618529506027699
358	0.990256667137146	-0.529219150543213	-26.6294574737549	0.00191722682211548	-0.00652430532500148	0.00678734155371785	0.00126787810586393
359	-0.30844059586525	-1.17856776714325	-27.1489372253418	0.00126787810586393	-0.00165419070981443	-0.00684897974133492	0.000618529506027699
360	-0.30844059586525	0.444803804159164	-27.1489372253418	-0.00977104809135199	0.00321592413820326	0.00289124972186983	-0.00392691092565656
361	1.63960528373718	0.120129495859146	-27.0190677642822	0.00289124972186983	0.00970941036939621	0.00126787810586393	-0.0026282137259841
362	0.990256667137146	0.444803804159164	-26.7593269348145	0.000293855206109583	0.00711201597005129	0.00483929552137852	0.00256657530553639
363	0.990256667137146	0.769478142261505	-27.1489372253418	0.00418994715437293	0.000293855206109583	-0.00327756232582033	0.00678734155371785
364	0.340908020734787	1.4188266992569	-27.0840015411377	-3.08191010844894e-05	0.0106834331527352	0.000618529506027699	0.00289124972186983
365	-0.957789242267609	1.4188266992569	-27.6034812927246	0.00451462110504508	0.00451462110504508	-0.00132951640989631	-0.00425158534198999
366	0.340908020734787	-0.204544812440872	-27.2788066864014	-0.000680167751852423	0.00841071270406246	-0.00814767740666866	-0.000680167751852423
367	0.990256667137146	0.120129495859146	-27.7333507537842	0.00776136433705688	0.00321592413820326	0.0022419011220336	-0.00100484199356288
368	-0.957789242267609	0.769478142261505	-27.6034812927246	-0.00619963090866804	0.0022419011220336	-0.00522560812532902	0.00516396993771195
369	-2.90583515167236	1.4188266992569	-27.473611831665	-0.00360223650932312	0.00159255252219737	-0.00490093370899558	0.0022419011220336
370	0.340908020734787	0.120129495859146	-27.5385456085205	-0.0110697457566857	-0.00165419070981443	0.00159255252219737	0.00256657530553639
371	-2.90583515167236	1.4188266992569	-27.1489372253418	-0.00230353930965066	0.00354059832170606	0.00126787810586393	0.00418994715437293
372	2.93830251693726	0.120129495859146	-27.2788066864014	0.0022419011220336	0.00418994715437293	0.00191722682211548	0.00418994715437293
373	-1.607137799263	0.444803804159164	-27.5385456085205	0.000943203864153475	0.000618529506027699	0.00354059832170606	0.00289124972186983
374	-0.30844059586525	-0.529219150543213	-27.2788066864014	0.00159255252219737	-0.00295288790948689	0.00743668992072344	0.00548864435404539
375	1.63960528373718	-1.50324213504791	-27.0840015411377	-0.00457625929266214	-0.00587495695799589	-0.00360223650932312	-0.00555028254166245
376	2.28895401954651	-0.853893458843231	-27.0190677642822	0.00483929552137852	0.00451462110504508	0.00548864435404539	-0.00879702530801296
377	-0.30844059586525	-0.529219150543213	-26.8891983032227	0.00743668992072344	-3.08191010844894e-05	-0.00327756232582033	-0.00327756232582033
378	-0.957789242267609	1.74350106716156	-27.6034812927246	-0.00652430532500148	-0.00165419070981443	-0.00327756232582033	-0.00425158534198999
379	0.340908020734787	1.09415245056152	-27.1489372253418	-0.00522560812532902	0.00354059832170606	-0.00749832857400179	0.000943203864153475
380	-0.30844059586525	1.74350106716156	-26.9541320800781	-3.08191010844894e-05	0.000618529506027699	0.00159255252219737	-0.000355493422830477
381	0.340908020734787	-0.204544812440872	-26.6294574737549	-0.00392691092565656	0.01100810803473	-0.000680167751852423	-0.00425158534198999
382	1.63960528373718	-0.204544812440872	-26.6294574737549	0.00451462110504508	0.00516396993771195	0.000943203864153475	-0.00100484199356288
383	0.990256667137146	-0.204544812440872	-26.8891983032227	-0.000355493422830477	-0.00490093370899558	-0.00295288790948689	-0.00230353930965066
384	1.63960528373718	0.120129495859146	-26.8242626190186	-0.00457625929266214	-0.00392691092565656	0.00191722682211548	-0.00100484199356288
385	-0.30844059586525	-0.204544812440872	-26.8242626190186	-0.0100957229733467	0.000943203864153475	0.00354059832170606	-0.000680167751852423
386	-3.55518364906311	0.444803804159164	-26.694393157959	-0.0175632312893867	0.00418994715437293	-0.00100484199356288	0.00321592413820326
387	-1.607137799263	1.4188266992569	-26.3697185516357	-0.00879702530801296	0.00516396993771195	-0.000680167751852423	-0.00100484199356288
388	0.340908020734787	-0.529219150543213	-26.7593269348145	0.00386527273803949	-0.00100484199356288	-0.00392691092565656	0.00126787810586393
389	0.340908020734787	0.120129495859146	-27.4086761474609	0.00743668992072344	-0.0026282137259841	-0.00230353930965066	0.00321592413820326
390	0.340908020734787	0.444803804159164	-27.5385456085205	-0.00360223650932312	-0.00197886489331722	-0.00230353930965066	0.00289124972186983
391	2.28895401954651	-0.529219150543213	-27.3437423706055	-0.0026282137259841	-0.00619963090866804	0.00126787810586393	-0.0026282137259841
392	1.63960528373718	-1.17856776714325	-27.3437423706055	0.00256657530553639	-0.00847235135734081	0.0022419011220336	-0.00490093370899558
393	-0.957789242267609	0.444803804159164	-27.3437423706055	0.00451462110504508	-0.00360223650932312	-0.00295288790948689	0.000618529506027699
394	-0.30844059586525	1.09415245056152	-27.7982864379883	0.00289124972186983	0.000618529506027699	-0.00717365415766835	-0.00749832857400179
395	-0.957789242267609	0.769478142261505	-27.7333507537842	0.00256657530553639	0.00451462110504508	0.00516396993771195	0.000618529506027699
396	-0.957789242267609	1.09415245056152	-27.8632202148438	0.00776136433705688	0.000943203864153475	-0.00392691092565656	-0.00295288790948689
397	-0.957789242267609	1.4188266992569	-27.8632202148438	0.00159255252219737	0.00256657530553639	-0.00197886489331722	-0.00425158534198999
398	1.63960528373718	0.120129495859146	-27.3437423706055	-0.00392691092565656	0.00126787810586393	-0.00879702530801296	0.00321592413820326
399	0.990256667137146	0.444803804159164	-27.4086761474609	0.00321592413820326	0.00126787810586393	-0.00587495695799589	0.00159255252219737
400	1.63960528373718	0.444803804159164	-27.473611831665	-0.00132951640989631	0.000618529506027699	0.000943203864153475	0.00678734155371785
401	0.340908020734787	0.769478142261505	-27.6034812927246	0.00776136433705688	0.00418994715437293	0.000943203864153475	-0.00360223650932312
402	-0.957789242267609	0.120129495859146	-27.3437423706055	-0.00912170019000769	0.00938473641872406	0.00159255252219737	0.00483929552137852
403	-1.607137799263	0.769478142261505	-27.0840015411377	-0.00522560812532902	-0.0026282137259841	-0.00360223650932312	0.00873538758605719
404	-0.957789242267609	0.444803804159164	-26.6294574737549	-0.0026282137259841	0.000943203864153475	0.000943203864153475	-0.00847235135734081
405	0.340908020734787	0.769478142261505	-27.0190677642822	-0.00230353930965066	0.0113327819854021	0.0022419011220336	0.00418994715437293
406	-0.30844059586525	-0.204544812440872	-26.7593269348145	0.00159255252219737	0.00841071270406246	-0.00197886489331722	-0.00100484199356288
407	0.990256667137146	0.120129495859146	-26.4995880126953	0.00743668992072344	0.0123068047687411	0.00289124972186983	0.00354059832170606
408	-0.30844059586525	-0.204544812440872	-26.8242626190186	0.00289124972186983	-0.00944637414067984	-0.00425158534198999	0.000618529506027699
409	0.990256667137146	-0.853893458843231	-26.2398490905762	0.00321592413820326	-0.00717365415766835	-0.00425158534198999	0.000618529506027699
410	0.340908020734787	0.444803804159164	-26.5645236968994	0.00159255252219737	-0.000355493422830477	-0.000680167751852423	0.00289124972186983
411	-0.30844059586525	0.120129495859146	-26.5645236968994	0.00191722682211548	-0.00230353930965066	-0.00295288790948689	0.00126787810586393
412	-0.30844059586525	0.444803804159164	-26.8242626190186	0.00906006153672934	-0.000355493422830477	-0.0026282137259841	0.00938473641872406
413	-1.607137799263	0.769478142261505	-26.7593269348145	0.00418994715437293	-0.00490093370899558	-0.00230353930965066	0.00256657530553639
414	-0.30844059586525	0.444803804159164	-26.5645236968994	-0.00165419070981443	-0.00100484199356288	0.00191722682211548	-0.00522560812532902
415	-0.30844059586525	0.444803804159164	-26.3047828674316	0.000943203864153475	0.00418994715437293	-0.00197886489331722	0.00418994715437293
416	-0.957789242267609	1.09415245056152	-26.8242626190186	0.00354059832170606	0.00289124972186983	0.000293855206109583	-3.08191010844894e-05
417	-0.957789242267609	1.09415245056152	-27.0190677642822	0.00191722682211548	0.00354059832170606	-0.00555028254166245	-0.00197886489331722
418	0.990256667137146	0.120129495859146	-27.2138710021973	-0.00100484199356288	-3.08191010844894e-05	-0.00197886489331722	0.00321592413820326
419	-2.25648641586304	1.09415245056152	-26.9541320800781	-0.00717365415766835	0.00354059832170606	-0.00814767740666866	0.000618529506027699
420	-2.25648641586304	1.4188266992569	-27.2788066864014	-0.00295288790948689	0.00451462110504508	0.00646266713738441	0.00516396993771195
421	-0.957789242267609	0.769478142261505	-26.6294574737549	-0.00295288790948689	0.0132808275520802	-0.000355493422830477	-0.00555028254166245
422	0.990256667137146	-0.204544812440872	-26.8891983032227	0.00451462110504508	0.00808603875339031	0.00354059832170606	0.00126787810586393
423	-0.957789242267609	1.09415245056152	-27.2138710021973	0.00711201597005129	0.00256657530553639	0.00678734155371785	-0.00587495695799589
424	-0.30844059586525	0.120129495859146	-26.8891983032227	0.00646266713738441	0.000293855206109583	-0.00522560812532902	0.00321592413820326
425	-0.30844059586525	-0.204544812440872	-26.9541320800781	0.000293855206109583	-0.00977104809135199	0.00711201597005129	-0.000355493422830477
426	-0.957789242267609	0.120129495859146	-26.4995880126953	-0.00392691092565656	-0.00749832857400179	0.000293855206109583	-0.00587495695799589
427	1.63960528373718	1.09415245056152	-27.6034812927246	0.00321592413820326	0.00159255252219737	0.00483929552137852	-0.00165419070981443
428	2.93830251693726	0.120129495859146	-26.7593269348145	-0.000680167751852423	0.00354059832170606	-0.00457625929266214	0.00483929552137852
429	0.990256667137146	0.120129495859146	-26.8242626190186	0.0022419011220336	0.00386527273803949	0.00191722682211548	0.00159255252219737
430	0.990256667137146	0.769478142261505	-26.8242626190186	-0.00652430532500148	-0.00197886489331722	-0.00100484199356288	-0.000355493422830477
431	2.28895401954651	0.120129495859146	-26.6294574737549	-0.00230353930965066	0.00646266713738441	-0.0104203969240189	-0.000355493422830477
432	-0.30844059586525	0.444803804159164	-26.694393157959	0.000293855206109583	0.00711201597005129	-0.00295288790948689	0.00159255252219737
433	-0.30844059586525	1.4188266992569	-26.5645236968994	-0.00587495695799589	-0.000680167751852423	-0.00879702530801296	-0.00230353930965066
434	0.340908020734787	0.120129495859146	-26.5645236968994	-0.00100484199356288	0.00451462110504508	-0.00490093370899558	-0.00360223650932312
435	-0.30844059586525	0.444803804159164	-26.1749134063721	-0.00652430532500148	0.00776136433705688	-0.00360223650932312	0.00126787810586393
436	-2.25648641586304	1.4188266992569	-26.4346542358398	-0.0104203969240189	0.00256657530553639	0.000943203864153475	-0.00360223650932312
437	-1.607137799263	1.4188266992569	-26.2398490905762	-0.000355493422830477	0.000293855206109583	-0.00555028254166245	0.00159255252219737
438	0.340908020734787	0.120129495859146	-26.5645236968994	0.00126787810586393	0.00321592413820326	-0.00327756232582033	0.00321592413820326
439	0.990256667137146	1.4188266992569	-25.980110168457	0.000293855206109583	0.00581331877037883	-0.0133424662053585	-0.00490093370899558
440	-0.30844059586525	1.4188266992569	-26.2398490905762	-0.00100484199356288	0.00191722682211548	0.0022419011220336	0.00386527273803949
441	1.63960528373718	-1.17856776714325	-26.3697185516357	0.00126787810586393	-0.00814767740666866	-0.0026282137259841	-0.00392691092565656
442	0.340908020734787	-0.204544812440872	-26.4346542358398	0.0113327819854021	0.00354059832170606	0.00191722682211548	0.00159255252219737
443	0.990256667137146	0.120129495859146	-26.6294574737549	-0.00555028254166245	-0.00717365415766835	-0.00295288790948689	0.000943203864153475
444	-0.30844059586525	0.120129495859146	-26.4346542358398	0.00126787810586393	-0.00295288790948689	-0.00327756232582033	0.00354059832170606
445	0.990256667137146	0.444803804159164	-26.4346542358398	-0.00165419070981443	-0.00197886489331722	0.00776136433705688	0.00126787810586393
446	0.340908020734787	0.769478142261505	-26.4346542358398	0.00646266713738441	0.00743668992072344	-0.0123684434220195	-0.00392691092565656
447	-1.607137799263	1.4188266992569	-26.8242626190186	-0.000355493422830477	0.00613799272105098	-0.00944637414067984	-0.00100484199356288
448	0.340908020734787	1.74350106716156	-26.7593269348145	0.0022419011220336	-0.00100484199356288	-0.00749832857400179	0.00418994715437293
449	2.28895401954651	0.444803804159164	-27.0190677642822	-0.00132951640989631	0.000293855206109583	-0.00912170019000769	0.00841071270406246
450	1.63960528373718	0.769478142261505	-26.5645236968994	-0.00587495695799589	-0.00360223650932312	-0.00555028254166245	-0.000355493422830477
451	-0.30844059586525	1.09415245056152	-26.7593269348145	-0.00230353930965066	0.000618529506027699	-0.00457625929266214	0.00451462110504508
452	-1.607137799263	1.09415245056152	-26.6294574737549	0.00126787810586393	0.00548864435404539	0.00548864435404539	0.00191722682211548
453	-3.55518364906311	0.120129495859146	-26.1099796295166	-0.00327756232582033	-0.000680167751852423	-0.00522560812532902	0.0100340843200684
454	0.340908020734787	0.120129495859146	-26.4346542358398	-0.00522560812532902	0.00256657530553639	-0.00879702530801296	-0.00197886489331722
455	0.990256667137146	-0.204544812440872	-26.4346542358398	-0.00392691092565656	0.00483929552137852	-0.00230353930965066	-0.00100484199356288
456	-1.607137799263	1.4188266992569	-26.6294574737549	-3.08191010844894e-05	0.000943203864153475	0.00256657530553639	-0.0117190945893526
457	0.340908020734787	0.444803804159164	-26.7593269348145	0.00386527273803949	0.000943203864153475	0.000618529506027699	0.00451462110504508
458	0.990256667137146	-0.204544812440872	-26.3697185516357	0.00451462110504508	0.0022419011220336	-3.08191010844894e-05	0.00483929552137852
459	0.340908020734787	-1.17856776714325	-26.4346542358398	-0.00295288790948689	-0.00425158534198999	-0.00490093370899558	-0.00100484199356288
460	-0.957789242267609	0.120129495859146	-27.1489372253418	-0.00132951640989631	-0.00490093370899558	-0.0026282137259841	-0.0026282137259841
461	0.990256667137146	-0.529219150543213	-26.5645236968994	-0.00457625929266214	0.00354059832170606	0.00581331877037883	0.000618529506027699
462	-1.607137799263	0.769478142261505	-26.694393157959	0.0103587592020631	0.00256657530553639	-0.00230353930965066	-0.00295288790948689
463	0.990256667137146	-0.529219150543213	-26.5645236968994	0.000943203864153475	0.00159255252219737	-0.00555028254166245	0.00548864435404539
464	0.990256667137146	-0.204544812440872	-26.694393157959	-0.00100484199356288	-0.00165419070981443	-0.00587495695799589	0.0022419011220336
465	0.340908020734787	1.4188266992569	-26.9541320800781	-0.000680167751852423	0.011982130818069	-0.000355493422830477	0.00581331877037883
466	0.990256667137146	0.769478142261505	-26.8891983032227	0.00191722682211548	0.00126787810586393	-0.00327756232582033	-0.00360223650932312
467	0.990256667137146	0.120129495859146	-26.7593269348145	0.00516396993771195	0.00451462110504508	-0.00197886489331722	0.00354059832170606
468	0.340908020734787	-0.204544812440872	-26.4995880126953	0.00191722682211548	-0.000355493422830477	-0.00165419070981443	0.0103587592020631
469	-3.55518364906311	1.4188266992569	-26.7593269348145	-0.0133424662053585	-0.00132951640989631	-0.00684897974133492	0.00191722682211548
470	-2.90583515167236	0.120129495859146	-26.4995880126953	-0.00457625929266214	0.0022419011220336	0.000293855206109583	-0.000355493422830477
471	0.340908020734787	0.120129495859146	-27.0840015411377	0.0022419011220336	0.00386527273803949	0.0022419011220336	0.00613799272105098
472	-1.607137799263	0.769478142261505	-27.0840015411377	0.00711201597005129	0.00126787810586393	-0.00522560812532902	-0.00457625929266214
473	-1.607137799263	0.444803804159164	-27.3437423706055	-0.00165419070981443	0.00256657530553639	0.00386527273803949	0.00191722682211548
474	-0.957789242267609	0.444803804159164	-26.8891983032227	-0.00684897974133492	-0.00295288790948689	-3.08191010844894e-05	-0.00100484199356288
475	0.340908020734787	-0.529219150543213	-26.5645236968994	0.01100810803473	-0.00230353930965066	-0.00392691092565656	0.00321592413820326
476	1.63960528373718	-0.853893458843231	-26.9541320800781	-3.08191010844894e-05	0.00126787810586393	0.00191722682211548	-0.0107450718060136
477	3.58765125274658	-0.853893458843231	-26.694393157959	0.01100810803473	0.0022419011220336	-0.00230353930965066	-3.08191010844894e-05
478	0.990256667137146	-0.204544812440872	-27.0190677642822	0.00483929552137852	-3.08191010844894e-05	-0.00132951640989631	-0.000355493422830477
479	1.63960528373718	0.120129495859146	-27.5385456085205	-0.00749832857400179	0.00548864435404539	-0.00879702530801296	0.00581331877037883
480	0.340908020734787	-0.204544812440872	-26.6294574737549	-0.00295288790948689	0.00646266713738441	0.00483929552137852	-0.00555028254166245
481	-0.957789242267609	0.444803804159164	-26.9541320800781	0.00451462110504508	0.00354059832170606	-0.000680167751852423	-0.00912170019000769
482	0.340908020734787	-0.529219150543213	-26.9541320800781	0.00516396993771195	0.00289124972186983	-0.00457625929266214	-0.00197886489331722
483	0.340908020734787	1.09415245056152	-27.0190677642822	-0.0026282137259841	-0.000355493422830477	-0.00100484199356288	0.0022419011220336
484	-0.957789242267609	0.769478142261505	-26.9541320800781	-0.00230353930965066	-0.00165419070981443	-0.00944637414067984	-0.00295288790948689
485	-1.607137799263	1.09415245056152	-26.7593269348145	-0.00100484199356288	0.00451462110504508	0.0113327819854021	0.00743668992072344
486	-1.607137799263	1.09415245056152	-26.5645236968994	-0.00814767740666866	0.00873538758605719	-0.00944637414067984	-0.0026282137259841
487	-2.25648641586304	1.4188266992569	-27.0190677642822	0.00581331877037883	-3.08191010844894e-05	0.00418994715437293	-0.00197886489331722
488	-0.30844059586525	1.4188266992569	-27.0840015411377	-0.00555028254166245	-0.00327756232582033	0.00159255252219737	0.0022419011220336
489	0.990256667137146	-0.204544812440872	-26.694393157959	0.00776136433705688	-0.00392691092565656	-0.0107450718060136	0.00418994715437293
490	0.340908020734787	-0.529219150543213	-26.8242626190186	-0.00652430532500148	0.00321592413820326	0.00743668992072344	0.00548864435404539
491	0.340908020734787	0.120129495859146	-26.6294574737549	0.00289124972186983	-0.00425158534198999	-0.00132951640989631	-0.00522560812532902
492	-0.30844059586525	-1.17856776714325	-26.5645236968994	0.00516396993771195	-0.00652430532500148	-0.00684897974133492	-0.00360223650932312
493	0.340908020734787	-1.50324213504791	-26.8242626190186	0.00159255252219737	-0.00490093370899558	-0.00165419070981443	-3.08191010844894e-05
494	1.63960528373718	0.444803804159164	-26.8891983032227	-0.00749832857400179	-0.00522560812532902	-0.00457625929266214	-0.00555028254166245
495	0.340908020734787	-0.204544812440872	-26.6294574737549	-3.08191010844894e-05	0.00321592413820326	-0.00684897974133492	0.00548864435404539
496	-0.957789242267609	1.4188266992569	-27.0190677642822	0.00938473641872406	0.00776136433705688	-0.00165419070981443	-0.00230353930965066
497	2.28895401954651	0.444803804159164	-26.8242626190186	-0.00425158534198999	0.00289124972186983	-0.00684897974133492	-0.00457625929266214
498	-0.957789242267609	0.444803804159164	-27.2138710021973	-0.00392691092565656	-0.00587495695799589	-0.00197886489331722	0.00711201597005129
499	-0.30844059586525	1.09415245056152	-27.6034812927246	-0.00100484199356288	0.00354059832170606	-0.0130177913233638	-3.08191010844894e-05
500	0.990256667137146	-0.204544812440872	-27.473611831665	-0.00652430532500148	0.00743668992072344	0.000618529506027699	0.000293855206109583
501	-0.30844059586525	0.769478142261505	-27.4086761474609	0.0022419011220336	0.00938473641872406	-0.00165419070981443	-0.00782300252467394
502	-0.30844059586525	-0.204544812440872	-27.0840015411377	-0.00392691092565656	0.0100340843200684	-0.00327756232582033	-3.08191010844894e-05
503	-0.957789242267609	-0.204544812440872	-26.9541320800781	-0.00749832857400179	-0.00327756232582033	0.00386527273803949	0.00289124972186983
504	-3.55518364906311	0.769478142261505	-27.6034812927246	-0.0104203969240189	-0.00197886489331722	-0.0107450718060136	0.00289124972186983
505	-1.607137799263	1.74350106716156	-27.6034812927246	-0.00360223650932312	0.000943203864153475	-0.00197886489331722	0.00321592413820326
506	1.63960528373718	0.120129495859146	-27.473611831665	0.0022419011220336	0.00321592413820326	-0.000680167751852423	0.0022419011220336
507	0.990256667137146	0.120129495859146	-27.0840015411377	0.00808603875339031	-0.00165419070981443	-0.00197886489331722	-0.00392691092565656
508	0.340908020734787	0.444803804159164	-27.0840015411377	0.00256657530553639	-0.0107450718060136	-0.00425158534198999	0.000293855206109583
509	0.990256667137146	-1.50324213504791	-27.3437423706055	-0.00360223650932312	-0.00619963090866804	-0.00587495695799589	0.00386527273803949
510	1.63960528373718	-1.17856776714325	-26.8891983032227	-0.00165419070981443	-0.00717365415766835	0.0022419011220336	-0.00555028254166245
511	-0.30844059586525	0.769478142261505	-26.8242626190186	0.00126787810586393	0.000618529506027699	-0.00587495695799589	-0.00684897974133492
512	-0.30844059586525	0.444803804159164	-26.6294574737549	0.00483929552137852	-0.0026282137259841	0.00126787810586393	-0.00912170019000769
513	0.990256667137146	0.120129495859146	-26.3697185516357	0.00289124972186983	-0.00392691092565656	-0.00619963090866804	0.00581331877037883
514	0.990256667137146	0.444803804159164	-26.8242626190186	-0.00100484199356288	-0.00360223650932312	-3.08191010844894e-05	-0.00100484199356288
515	1.63960528373718	-0.204544812440872	-27.0840015411377	0.000618529506027699	0.000943203864153475	-0.00717365415766835	0.00321592413820326
516	1.63960528373718	0.769478142261505	-27.3437423706055	0.00418994715437293	0.0116574559360743	-0.00457625929266214	-0.00230353930965066
517	1.63960528373718	-0.204544812440872	-27.2138710021973	0.00159255252219737	-0.00132951640989631	-0.00457625929266214	-0.00522560812532902
518	-0.957789242267609	0.769478142261505	-27.2138710021973	-0.00230353930965066	0.000293855206109583	-0.00360223650932312	0.0116574559360743
519	0.340908020734787	0.769478142261505	-26.7593269348145	-3.08191010844894e-05	0.00418994715437293	-0.0107450718060136	0.00354059832170606
520	-2.25648641586304	0.769478142261505	-27.5385456085205	-0.00652430532500148	-0.0026282137259841	-0.00132951640989631	-0.00132951640989631
521	-1.607137799263	0.444803804159164	-27.3437423706055	-0.0026282137259841	0.000943203864153475	0.00743668992072344	-0.00425158534198999
522	-0.30844059586525	0.120129495859146	-26.7593269348145	-0.000355493422830477	0.00743668992072344	0.0022419011220336	0.00191722682211548
523	-0.957789242267609	1.09415245056152	-26.9541320800781	0.0022419011220336	-0.000355493422830477	0.00354059832170606	-0.00782300252467394
524	0.340908020734787	0.444803804159164	-26.6294574737549	-0.00977104809135199	0.00613799272105098	-0.0126931173726916	0.00711201597005129
525	-0.30844059586525	1.4188266992569	-27.0190677642822	-3.08191010844894e-05	-0.00132951640989631	0.00808603875339031	0.00354059832170606
526	0.990256667137146	0.120129495859146	-27.1489372253418	0.00938473641872406	-0.00392691092565656	-0.00717365415766835	0.000618529506027699
527	1.63960528373718	-0.529219150543213	-26.8891983032227	0.00743668992072344	0.00126787810586393	0.00386527273803949	0.00126787810586393
528	1.63960528373718	-0.204544812440872	-26.6294574737549	0.011982130818069	-0.00490093370899558	-0.00944637414067984	0.00678734155371785
529	0.990256667137146	0.444803804159164	-26.7593269348145	-0.0026282137259841	-0.00490093370899558	-0.0113944197073579	-0.00100484199356288
530	0.990256667137146	-0.529219150543213	-26.5645236968994	0.00354059832170606	0.00451462110504508	-0.00847235135734081	0.00191722682211548
531	-0.30844059586525	1.09415245056152	-27.1489372253418	-0.00457625929266214	-0.00425158534198999	0.000943203864153475	-0.00132951640989631
532	1.63960528373718	0.444803804159164	-27.0190677642822	0.00418994715437293	0.00321592413820326	-0.00555028254166245	-0.00165419070981443
533	1.63960528373718	0.120129495859146	-26.7593269348145	-0.000680167751852423	0.00451462110504508	-0.0120437685400248	0.00354059832170606
534	0.990256667137146	1.74350106716156	-26.8891983032227	-0.00490093370899558	0.000618529506027699	-0.00197886489331722	-0.00392691092565656
535	0.340908020734787	1.09415245056152	-26.694393157959	0.000618529506027699	0.00516396993771195	-0.00392691092565656	0.00711201597005129
536	0.990256667137146	1.09415245056152	-27.5385456085205	-0.00197886489331722	0.00159255252219737	-0.0107450718060136	0.00126787810586393
537	-0.30844059586525	0.120129495859146	-27.3437423706055	-0.00749832857400179	-0.00879702530801296	0.00613799272105098	0.00418994715437293
538	-1.607137799263	0.120129495859146	-26.694393157959	-0.0026282137259841	0.00418994715437293	-0.00360223650932312	0.00321592413820326
539	-0.957789242267609	-0.204544812440872	-26.8242626190186	-0.00457625929266214	-0.000355493422830477	0.000293855206109583	0.00159255252219737
540	-1.607137799263	0.769478142261505	-26.7593269348145	0.000618529506027699	0.00321592413820326	0.000293855206109583	0.00354059832170606
541	1.63960528373718	0.120129495859146	-26.4346542358398	0.000943203864153475	0.00191722682211548	-0.00490093370899558	0.000618529506027699
542	-0.30844059586525	0.120129495859146	-27.4086761474609	-0.00522560812532902	-0.00327756232582033	-0.0100957229733467	0.000618529506027699
543	-0.30844059586525	0.444803804159164	-27.0840015411377	0.00191722682211548	-0.00360223650932312	0.000293855206109583	-0.00749832857400179
544	0.340908020734787	-0.204544812440872	-26.8242626190186	0.00516396993771195	-0.0117190945893526	-0.00392691092565656	0.0022419011220336
545	0.340908020734787	1.74350106716156	-26.6294574737549	-0.00165419070981443	0.00354059832170606	0.00418994715437293	-0.00132951640989631
546	0.990256667137146	1.4188266992569	-26.6294574737549	0.00548864435404539	0.00808603875339031	-0.00132951640989631	-0.00230353930965066
547	-0.30844059586525	1.09415245056152	-27.0840015411377	0.00483929552137852	0.00711201597005129	0.00743668992072344	-0.00165419070981443
548	1.63960528373718	-0.204544812440872	-27.1489372253418	-0.00197886489331722	0.00256657530553639	-0.0104203969240189	0.000618529506027699
549	-0.30844059586525	1.09415245056152	-27.0190677642822	0.00386527273803949	-0.00132951640989631	-0.00555028254166245	0.00418994715437293
550	1.63960528373718	0.444803804159164	-27.0190677642822	-0.00100484199356288	-0.00132951640989631	-0.0026282137259841	-0.0107450718060136
551	-0.957789242267609	1.4188266992569	-26.4995880126953	-3.08191010844894e-05	0.00581331877037883	-0.00132951640989631	-0.000355493422830477
552	0.990256667137146	0.444803804159164	-25.7203693389893	0.00516396993771195	0.00418994715437293	-0.000355493422830477	-0.0130177913233638
553	-0.957789242267609	1.09415245056152	-26.3697185516357	-0.0107450718060136	0.00191722682211548	-0.00587495695799589	0.00418994715437293
554	-2.90583515167236	1.74350106716156	-26.7593269348145	-0.00717365415766835	-0.00490093370899558	0.00451462110504508	0.00321592413820326
555	-1.607137799263	1.09415245056152	-27.0190677642822	-0.00782300252467394	0.00354059832170606	-0.00490093370899558	-0.00100484199356288
556	-1.607137799263	1.4188266992569	-26.8891983032227	-0.000355493422830477	0.0022419011220336	0.00581331877037883	0.00418994715437293
557	2.93830251693726	-0.529219150543213	-26.694393157959	-0.00555028254166245	0.00321592413820326	0.00191722682211548	0.000943203864153475
558	0.990256667137146	-0.853893458843231	-26.694393157959	0.00321592413820326	-0.00425158534198999	-0.00230353930965066	0.00906006153672934
559	0.340908020734787	-1.50324213504791	-26.8242626190186	-0.00327756232582033	-0.00944637414067984	0.000293855206109583	0.00126787810586393
560	-0.957789242267609	0.120129495859146	-26.7593269348145	0.00776136433705688	-0.00425158534198999	-0.00457625929266214	-0.00295288790948689
561	1.63960528373718	-0.529219150543213	-26.8891983032227	0.00354059832170606	0.00483929552137852	0.00418994715437293	-0.0026282137259841
562	-0.957789242267609	0.769478142261505	-27.2138710021973	-3.08191010844894e-05	0.00289124972186983	-0.0107450718060136	-0.00555028254166245
563	0.340908020734787	1.4188266992569	-26.8242626190186	0.00256657530553639	-0.00457625929266214	0.00126787810586393	0.000293855206109583
564	1.63960528373718	0.120129495859146	-26.8242626190186	0.00126787810586393	0.000618529506027699	-0.0100957229733467	0.00938473641872406
565	1.63960528373718	0.769478142261505	-27.0190677642822	0.00191722682211548	0.00548864435404539	-0.00230353930965066	-3.08191010844894e-05
566	0.990256667137146	0.120129495859146	-26.6294574737549	0.00386527273803949	0.00418994715437293	-0.00100484199356288	-0.00230353930965066
567	-0.957789242267609	1.09415245056152	-26.6294574737549	0.00256657530553639	0.000618529506027699	-0.00587495695799589	-0.00457625929266214
568	0.340908020734787	0.444803804159164	-26.4346542358398	0.00321592413820326	-0.000355493422830477	-0.00197886489331722	0.00548864435404539
569	-0.957789242267609	1.74350106716156	-26.5645236968994	-0.00230353930965066	0.00354059832170606	-0.00814767740666866	0.00354059832170606
570	-0.30844059586525	0.769478142261505	-26.8242626190186	-0.00587495695799589	0.00678734155371785	-0.00360223650932312	-0.00490093370899558
571	-1.607137799263	-0.204544812440872	-26.4346542358398	-0.00944637414067984	0.0022419011220336	0.00386527273803949	-0.0026282137259841
572	-0.957789242267609	0.769478142261505	-26.4346542358398	-0.00295288790948689	-0.00230353930965066	-0.00327756232582033	-0.0120437685400248
573	0.340908020734787	0.769478142261505	-26.5645236968994	0.00646266713738441	0.00321592413820326	-0.00197886489331722	0.00191722682211548
574	-0.30844059586525	1.09415245056152	-26.694393157959	0.000943203864153475	-0.00522560812532902	0.00126787810586393	-0.0104203969240189
575	0.340908020734787	-0.529219150543213	-27.0190677642822	-0.00327756232582033	-0.0026282137259841	-3.08191010844894e-05	-0.00230353930965066
576	-0.957789242267609	0.120129495859146	-26.8242626190186	-3.08191010844894e-05	0.000943203864153475	-0.00100484199356288	0.00548864435404539
577	0.340908020734787	0.120129495859146	-26.6294574737549	-0.00295288790948689	-0.00327756232582033	-0.000355493422830477	-0.00100484199356288
578	-0.30844059586525	1.74350106716156	-26.8891983032227	0.00646266713738441	-0.00555028254166245	-0.00230353930965066	-0.00360223650932312
579	1.63960528373718	-0.204544812440872	-26.5645236968994	0.000293855206109583	0.00386527273803949	0.000618529506027699	-0.00490093370899558
580	0.340908020734787	1.4188266992569	-26.6294574737549	-0.00230353930965066	0.00354059832170606	-0.00555028254166245	-0.00165419070981443
581	1.63960528373718	0.444803804159164	-26.8891983032227	0.00386527273803949	0.00548864435404539	0.00191722682211548	-0.0026282137259841
582	0.990256667137146	0.769478142261505	-26.8891983032227	0.00159255252219737	0.00386527273803949	-0.00977104809135199	-0.00295288790948689
583	0.990256667137146	1.74350106716156	-26.694393157959	0.00256657530553639	-0.00132951640989631	-3.08191010844894e-05	-0.00100484199356288
584	0.340908020734787	1.09415245056152	-26.694393157959	-0.00132951640989631	-0.00619963090866804	-0.0113944197073579	0.000293855206109583
585	-1.607137799263	1.09415245056152	-26.7593269348145	-0.00912170019000769	0.000293855206109583	-0.0026282137259841	0.00516396993771195
586	-2.25648641586304	1.09415245056152	-27.1489372253418	-0.00490093370899558	0.00418994715437293	0.00581331877037883	-0.00230353930965066
587	-0.957789242267609	0.120129495859146	-26.5645236968994	-0.00197886489331722	0.00191722682211548	0.00386527273803949	0.00386527273803949
588	-0.30844059586525	-0.204544812440872	-26.6294574737549	0.00418994715437293	0.00516396993771195	0.00548864435404539	-0.00457625929266214
589	-0.30844059586525	0.769478142261505	-26.5645236968994	-0.00230353930965066	0.000943203864153475	-0.00847235135734081	-0.0026282137259841
590	-0.30844059586525	1.74350106716156	-26.7593269348145	0.00418994715437293	0.00159255252219737	0.00548864435404539	-0.00327756232582033
591	0.990256667137146	-0.853893458843231	-26.4995880126953	0.00159255252219737	-0.00457625929266214	0.00483929552137852	0.00256657530553639
592	0.340908020734787	0.769478142261505	-27.2138710021973	-0.00132951640989631	-0.00555028254166245	0.00126787810586393	-0.0026282137259841
593	0.340908020734787	0.120129495859146	-26.8891983032227	-0.000680167751852423	-0.00782300252467394	-0.00652430532500148	0.000618529506027699
594	0.990256667137146	-0.204544812440872	-26.694393157959	-0.00587495695799589	0.00321592413820326	-0.00425158534198999	0.00289124972186983
595	2.28895401954651	0.120129495859146	-26.5645236968994	0.00483929552137852	-0.00587495695799589	-0.00814767740666866	-0.00295288790948689
596	-0.30844059586525	0.444803804159164	-26.4346542358398	0.00126787810586393	-0.0026282137259841	-0.00197886489331722	-0.000355493422830477
597	0.340908020734787	-0.204544812440872	-26.8891983032227	0.00126787810586393	0.000618529506027699	-0.0100957229733467	-0.00457625929266214
598	-0.30844059586525	0.769478142261505	-27.0840015411377	0.00581331877037883	0.00873538758605719	-0.00165419070981443	0.00386527273803949
599	-0.30844059586525	0.444803804159164	-26.9541320800781	0.00386527273803949	0.00418994715437293	0.000618529506027699	0.00159255252219737
600	-0.30844059586525	-0.204544812440872	-26.5645236968994	-0.00619963090866804	0.00841071270406246	-0.0026282137259841	-0.00360223650932312
601	-0.957789242267609	1.09415245056152	-26.694393157959	-0.00490093370899558	0.0145795252174139	-0.000680167751852423	0.000618529506027699
602	-0.957789242267609	1.09415245056152	-26.8242626190186	-0.00100484199356288	0.00711201597005129	0.000943203864153475	-3.08191010844894e-05
603	-3.55518364906311	0.769478142261505	-26.8891983032227	-0.00587495695799589	0.000943203864153475	-0.000355493422830477	-0.000680167751852423
604	0.990256667137146	-0.204544812440872	-26.6294574737549	-0.0026282137259841	-0.00587495695799589	0.0022419011220336	-0.00295288790948689
605	-0.30844059586525	0.444803804159164	-26.8242626190186	-0.000680167751852423	0.0022419011220336	-3.08191010844894e-05	0.00386527273803949
606	1.63960528373718	1.09415245056152	-26.7593269348145	0.00516396993771195	0.012956153601408	0.0022419011220336	0.000293855206109583
607	-0.30844059586525	0.769478142261505	-26.6294574737549	0.00386527273803949	-0.00717365415766835	-0.00749832857400179	-0.00100484199356288
608	1.63960528373718	-1.82791638374329	-27.4086761474609	0.00451462110504508	-0.00749832857400179	-0.00457625929266214	-3.08191010844894e-05
609	0.340908020734787	-0.853893458843231	-27.2138710021973	0.00354059832170606	-0.0104203969240189	0.00191722682211548	0.00646266713738441
610	-0.30844059586525	1.09415245056152	-26.6294574737549	-0.00230353930965066	0.00418994715437293	0.00191722682211548	-0.00814767740666866
611	1.63960528373718	0.444803804159164	-26.694393157959	0.00289124972186983	-0.00327756232582033	0.000943203864153475	0.000943203864153475
612	0.340908020734787	1.4188266992569	-26.694393157959	0.000293855206109583	0.00776136433705688	-0.00717365415766835	0.00321592413820326
613	1.63960528373718	0.120129495859146	-27.3437423706055	0.00418994715437293	-0.00100484199356288	-0.0136671401560307	0.00418994715437293
614	0.990256667137146	0.120129495859146	-27.6034812927246	-0.00132951640989631	0.000618529506027699	0.00451462110504508	0.000943203864153475
615	0.990256667137146	-0.204544812440872	-26.8891983032227	-0.00230353930965066	0.000618529506027699	-0.00522560812532902	-0.00327756232582033
616	1.63960528373718	0.444803804159164	-27.2788066864014	0.00386527273803949	0.00354059832170606	-0.00619963090866804	0.00354059832170606
617	0.990256667137146	0.120129495859146	-27.0840015411377	-0.00360223650932312	0.00289124972186983	0.00776136433705688	-0.00392691092565656
618	-2.25648641586304	1.4188266992569	-26.8891983032227	-0.0026282137259841	-0.0123684434220195	0.000943203864153475	0.00386527273803949
619	-3.55518364906311	1.4188266992569	-27.0840015411377	-0.0146411629393697	0.00841071270406246	-0.00782300252467394	0.00126787810586393
620	0.340908020734787	0.120129495859146	-26.8242626190186	-0.00197886489331722	0.00191722682211548	-0.00457625929266214	0.00321592413820326
621	-1.607137799263	1.4188266992569	-27.0190677642822	-0.00295288790948689	0.00581331877037883	-0.00100484199356288	-0.00327756232582033
622	0.990256667137146	0.120129495859146	-26.6294574737549	-0.00587495695799589	0.00191722682211548	-0.00197886489331722	-0.00457625929266214
623	0.990256667137146	0.120129495859146	-26.5645236968994	-3.08191010844894e-05	-0.00619963090866804	0.00159255252219737	0.00581331877037883
624	2.28895401954651	-1.50324213504791	-26.694393157959	0.00126787810586393	-0.00912170019000769	-0.0123684434220195	-0.00100484199356288
625	0.990256667137146	-0.853893458843231	-26.6294574737549	-0.00165419070981443	-0.00392691092565656	0.0022419011220336	0.00321592413820326
626	1.63960528373718	-0.204544812440872	-25.7853050231934	0.00581331877037883	-0.00132951640989631	0.00711201597005129	-0.00165419070981443
627	-0.30844059586525	0.769478142261505	-25.0710220336914	0.00418994715437293	0.00386527273803949	0.00321592413820326	-0.00425158534198999
628	0.340908020734787	0.769478142261505	-24.4866065979004	0.000943203864153475	0.000943203864153475	-0.000355493422830477	-0.00132951640989631
629	0.990256667137146	-0.204544812440872	-24.0969982147217	0.00289124972186983	-0.00425158534198999	-0.00814767740666866	0.00418994715437293
630	2.28895401954651	0.444803804159164	-25.3307609558105	0.00191722682211548	-0.00457625929266214	-0.00165419070981443	-0.00165419070981443
631	-0.30844059586525	0.769478142261505	-25.5904998779297	-3.08191010844894e-05	0.00321592413820326	0.00256657530553639	-0.000680167751852423
632	0.990256667137146	0.444803804159164	-25.7853050231934	-0.0026282137259841	-0.00295288790948689	-0.00360223650932312	-0.00165419070981443
633	2.28895401954651	0.769478142261505	-26.694393157959	-0.00165419070981443	-0.00782300252467394	-0.00425158534198999	0.00776136433705688
634	-1.607137799263	0.769478142261505	-26.7593269348145	-0.00490093370899558	0.00159255252219737	-0.00132951640989631	0.000293855206109583
635	-2.25648641586304	1.4188266992569	-27.2788066864014	-0.0136671401560307	0.00289124972186983	0.00191722682211548	0.00191722682211548
636	-2.25648641586304	0.444803804159164	-28.1229591369629	-0.00100484199356288	0.0113327819854021	0.000943203864153475	0.0022419011220336
637	-1.607137799263	1.09415245056152	-28.0580253601074	0.00126787810586393	-0.00360223650932312	0.00451462110504508	-0.00652430532500148
638	-0.957789242267609	0.769478142261505	-27.9281558990479	0.00289124972186983	-0.00327756232582033	-0.00684897974133492	0.00743668992072344
639	2.28895401954651	-0.204544812440872	-27.7333507537842	0.00256657530553639	-0.00652430532500148	-0.00587495695799589	-0.00132951640989631
640	0.990256667137146	-1.17856776714325	-27.0840015411377	-0.00165419070981443	-0.00619963090866804	-0.00165419070981443	-0.00230353930965066
641	-0.957789242267609	0.444803804159164	-27.8632202148438	0.00386527273803949	-0.0026282137259841	-0.00327756232582033	-0.000680167751852423
642	0.340908020734787	0.444803804159164	-27.5385456085205	0.0022419011220336	0.00516396993771195	-0.0100957229733467	0.00321592413820326
643	0.340908020734787	-0.204544812440872	-27.5385456085205	0.000943203864153475	-0.00100484199356288	-0.000680167751852423	-0.00100484199356288
644	1.63960528373718	-0.204544812440872	-27.6034812927246	0.00126787810586393	0.000293855206109583	-0.00132951640989631	-0.000355493422830477
645	0.340908020734787	0.769478142261505	-27.7333507537842	-0.00100484199356288	0.00451462110504508	0.00711201597005129	-0.000680167751852423
646	0.340908020734787	1.09415245056152	-27.7333507537842	0.00354059832170606	0.0136055024340749	-0.000680167751852423	-0.00100484199356288
647	0.340908020734787	-0.204544812440872	-27.5385456085205	0.000943203864153475	-0.00165419070981443	-0.00295288790948689	0.00321592413820326
648	0.340908020734787	-0.204544812440872	-27.3437423706055	-0.00100484199356288	0.00321592413820326	-0.00749832857400179	0.000943203864153475
649	-0.957789242267609	1.4188266992569	-26.8891983032227	-0.00100484199356288	0.00386527273803949	-0.00392691092565656	0.000618529506027699
650	-0.957789242267609	0.120129495859146	-26.694393157959	-0.0113944197073579	0.00321592413820326	-0.000355493422830477	-0.00165419070981443
651	-2.25648641586304	0.769478142261505	-26.3697185516357	-0.00977104809135199	0.00970941036939621	-0.00327756232582033	-0.000355493422830477
652	-0.30844059586525	0.444803804159164	-26.4995880126953	-0.00165419070981443	-0.00295288790948689	-0.00360223650932312	-0.0026282137259841
653	2.28895401954651	0.444803804159164	-26.1749134063721	-0.00100484199356288	-0.00457625929266214	-0.00522560812532902	0.0022419011220336
654	1.63960528373718	0.769478142261505	-26.3047828674316	0.00126787810586393	-0.00197886489331722	-0.00652430532500148	-0.000680167751852423
655	2.93830251693726	0.444803804159164	-26.2398490905762	-0.00132951640989631	-0.00457625929266214	-0.00295288790948689	0.00126787810586393
656	0.990256667137146	-1.17856776714325	-26.3047828674316	-0.000355493422830477	0.000293855206109583	-0.00360223650932312	0.000943203864153475
657	1.63960528373718	-1.50324213504791	-26.2398490905762	0.0022419011220336	-0.00977104809135199	-0.00132951640989631	-0.00360223650932312
658	-0.957789242267609	0.444803804159164	-26.5645236968994	-0.00457625929266214	-0.00197886489331722	-0.00295288790948689	0.00386527273803949
659	0.340908020734787	0.120129495859146	-26.4995880126953	0.00289124972186983	0.000618529506027699	-0.00100484199356288	0.0100340843200684
660	0.990256667137146	-0.204544812440872	-26.4995880126953	-0.00392691092565656	0.00386527273803949	0.00159255252219737	-0.00165419070981443
661	-0.30844059586525	1.09415245056152	-27.1489372253418	0.00906006153672934	0.00938473641872406	-0.00360223650932312	-0.00425158534198999
662	0.340908020734787	0.444803804159164	-27.2138710021973	0.0022419011220336	0.00256657530553639	-0.00977104809135199	0.0106834331527352
663	0.990256667137146	0.444803804159164	-27.4086761474609	0.00548864435404539	0.00159255252219737	-0.0120437685400248	0.000293855206109583
664	1.63960528373718	-0.204544812440872	-27.4086761474609	0.00256657530553639	-0.00327756232582033	0.00581331877037883	0.000618529506027699
665	0.990256667137146	-0.204544812440872	-26.9541320800781	0.0022419011220336	-0.00360223650932312	-0.00230353930965066	-0.00782300252467394
666	0.340908020734787	-0.529219150543213	-26.694393157959	-0.00652430532500148	0.00386527273803949	0.00646266713738441	0.000943203864153475
667	-1.607137799263	-0.204544812440872	-26.6294574737549	-0.00490093370899558	0.00159255252219737	0.00483929552137852	0.00516396993771195
668	-2.25648641586304	1.09415245056152	-27.1489372253418	-0.00295288790948689	-0.00360223650932312	-0.00230353930965066	-0.00587495695799589
669	-1.607137799263	1.09415245056152	-27.6684150695801	-0.00652430532500148	0.00354059832170606	0.00354059832170606	0.00678734155371785
670	0.990256667137146	1.74350106716156	-27.6034812927246	-0.00165419070981443	0.00581331877037883	0.000618529506027699	-0.00555028254166245
671	0.340908020734787	-0.204544812440872	-27.2788066864014	0.00613799272105098	-0.000680167751852423	-0.0117190945893526	-0.00132951640989631
672	1.63960528373718	-0.204544812440872	-27.1489372253418	0.00191722682211548	-0.00490093370899558	-0.00295288790948689	-0.00327756232582033
673	1.63960528373718	-0.529219150543213	-27.2138710021973	-0.000680167751852423	-0.00522560812532902	-0.00782300252467394	0.00613799272105098
674	-0.30844059586525	0.444803804159164	-27.473611831665	0.00289124972186983	-0.00100484199356288	0.00386527273803949	-0.00100484199356288
675	0.340908020734787	0.444803804159164	-27.7333507537842	-0.00782300252467394	0.00581331877037883	-0.00165419070981443	0.000943203864153475
676	1.63960528373718	0.769478142261505	-27.5385456085205	0.00613799272105098	0.00581331877037883	-0.00360223650932312	-0.00165419070981443
677	1.63960528373718	0.120129495859146	-26.8242626190186	0.000618529506027699	0.00159255252219737	-0.0026282137259841	0.00289124972186983
678	-0.957789242267609	0.120129495859146	-26.8242626190186	0.0022419011220336	-0.00327756232582033	-0.00230353930965066	-0.00132951640989631
679	0.340908020734787	1.09415245056152	-26.6294574737549	-0.00749832857400179	0.00451462110504508	-0.00230353930965066	0.0022419011220336
680	0.990256667137146	-0.529219150543213	-26.7593269348145	-0.00652430532500148	0.00159255252219737	-0.00555028254166245	0.00191722682211548
681	-0.30844059586525	1.4188266992569	-27.1489372253418	-0.00230353930965066	0.00159255252219737	-0.00360223650932312	-0.00879702530801296
682	0.990256667137146	-0.204544812440872	-26.5645236968994	0.00191722682211548	0.00191722682211548	-0.00197886489331722	0.00548864435404539
683	0.340908020734787	0.769478142261505	-26.7593269348145	-0.00977104809135199	-3.08191010844894e-05	-0.00749832857400179	0.000293855206109583
684	-2.25648641586304	0.444803804159164	-26.4346542358398	-0.00879702530801296	-0.00522560812532902	-0.00717365415766835	0.00418994715437293
685	-1.607137799263	0.769478142261505	-26.8242626190186	-0.00457625929266214	0.000618529506027699	-3.08191010844894e-05	-0.00100484199356288
686	-0.30844059586525	0.769478142261505	-26.8242626190186	-0.00100484199356288	0.00776136433705688	0.00678734155371785	-0.00327756232582033
687	0.990256667137146	0.444803804159164	-26.8242626190186	0.0022419011220336	-0.000355493422830477	-0.00425158534198999	-0.00522560812532902
688	1.63960528373718	-0.204544812440872	-26.694393157959	0.00451462110504508	-0.00977104809135199	-0.0143164889886975	-0.00197886489331722
689	0.340908020734787	-0.204544812440872	-26.694393157959	0.000618529506027699	-0.00295288790948689	0.000618529506027699	0.000943203864153475
690	-0.957789242267609	0.444803804159164	-26.7593269348145	0.00321592413820326	-0.00230353930965066	0.00256657530553639	-0.000355493422830477
691	1.63960528373718	-0.204544812440872	-26.8242626190186	-0.00749832857400179	-0.00295288790948689	-0.00230353930965066	-0.00327756232582033
692	0.990256667137146	1.4188266992569	-27.0190677642822	0.0022419011220336	0.00548864435404539	-0.00100484199356288	0.000293855206109583
693	0.340908020734787	1.09415245056152	-27.2788066864014	0.00451462110504508	-0.00100484199356288	-0.00749832857400179	-0.00814767740666866
694	-0.30844059586525	0.769478142261505	-27.6684150695801	-0.00230353930965066	0.00191722682211548	0.00256657530553639	0.00159255252219737
695	0.340908020734787	1.09415245056152	-27.473611831665	0.00321592413820326	0.00191722682211548	-0.00814767740666866	-0.00490093370899558
696	-0.30844059586525	1.74350106716156	-27.6684150695801	-0.00684897974133492	0.00483929552137852	-0.00392691092565656	-0.00295288790948689
697	1.63960528373718	1.09415245056152	-27.8632202148438	0.00289124972186983	-3.08191010844894e-05	-0.00295288790948689	-0.00197886489331722
698	0.340908020734787	-0.204544812440872	-27.473611831665	0.00678734155371785	0.00126787810586393	-0.00879702530801296	-0.00425158534198999
699	-2.90583515167236	1.74350106716156	-27.7982864379883	-0.00587495695799589	0.00548864435404539	-0.00197886489331722	-0.00132951640989631
700	-1.607137799263	0.444803804159164	-27.5385456085205	-0.0201606266200542	-0.000680167751852423	-0.00879702530801296	0.000618529506027699
701	-0.957789242267609	1.4188266992569	-27.3437423706055	0.00126787810586393	0.00906006153672934	-0.00879702530801296	-0.00879702530801296
702	1.63960528373718	-0.204544812440872	-27.5385456085205	0.00159255252219737	0.00873538758605719	0.000618529506027699	0.00126787810586393
703	-0.30844059586525	0.769478142261505	-27.6034812927246	0.0022419011220336	-0.00295288790948689	0.000943203864153475	-0.00327756232582033
704	0.340908020734787	-0.204544812440872	-27.473611831665	-0.00814767740666866	-0.00717365415766835	0.00126787810586393	-0.000355493422830477
705	0.340908020734787	0.120129495859146	-27.5385456085205	-0.0110697457566857	-0.00392691092565656	0.00451462110504508	-0.000355493422830477
706	0.340908020734787	0.444803804159164	-26.8242626190186	0.00289124972186983	-0.00295288790948689	0.00321592413820326	-0.00490093370899558
707	-0.30844059586525	1.09415245056152	-26.8242626190186	0.0022419011220336	0.00743668992072344	0.00743668992072344	0.00386527273803949
708	0.990256667137146	0.120129495859146	-26.8242626190186	0.00354059832170606	0.00126787810586393	0.00159255252219737	-0.00165419070981443
709	0.340908020734787	-0.529219150543213	-26.6294574737549	-0.0104203969240189	0.000618529506027699	-0.00912170019000769	0.00321592413820326
710	-0.957789242267609	1.74350106716156	-26.8891983032227	0.000943203864153475	0.00386527273803949	-0.00132951640989631	-0.00425158534198999
711	2.28895401954651	0.120129495859146	-26.694393157959	0.00418994715437293	0.00418994715437293	-0.00619963090866804	0.000293855206109583
712	0.340908020734787	1.4188266992569	-26.4346542358398	0.00776136433705688	-0.00132951640989631	-0.0026282137259841	-0.00522560812532902
713	-0.30844059586525	1.09415245056152	-26.8891983032227	0.0295145437121391	-0.0026282137259841	-0.000355493422830477	0.00776136433705688
714	-0.957789242267609	0.120129495859146	-26.694393157959	-0.0117190945893526	-0.00360223650932312	-0.00490093370899558	-0.000680167751852423
715	-1.607137799263	0.769478142261505	-26.4995880126953	-0.0100957229733467	0.00418994715437293	0.000943203864153475	0.00516396993771195
716	-2.25648641586304	1.74350106716156	-26.6294574737549	-0.0156151866540313	0.00354059832170606	0.00321592413820326	0.00256657530553639
717	-2.25648641586304	1.09415245056152	-26.5645236968994	0.00191722682211548	0.00256657530553639	-0.00490093370899558	-0.0026282137259841
718	-0.30844059586525	-0.529219150543213	-26.3047828674316	-0.00555028254166245	-0.00100484199356288	-0.00619963090866804	-0.000355493422830477
719	-1.607137799263	1.4188266992569	-27.1489372253418	0.00256657530553639	-0.00197886489331722	-0.00522560812532902	0.00646266713738441
720	-0.30844059586525	0.120129495859146	-26.8891983032227	0.000293855206109583	0.00191722682211548	-0.000680167751852423	-0.00197886489331722
721	0.990256667137146	-1.17856776714325	-26.694393157959	0.000943203864153475	-0.00782300252467394	-0.00847235135734081	-0.00749832857400179
722	-0.30844059586525	0.120129495859146	-26.8891983032227	0.00354059832170606	-0.00587495695799589	-0.00944637414067984	0.00191722682211548
723	-0.30844059586525	0.769478142261505	-26.6294574737549	-3.08191010844894e-05	-0.00230353930965066	0.00159255252219737	0.00483929552137852
724	1.63960528373718	-0.529219150543213	-27.2788066864014	0.00256657530553639	0.0022419011220336	-0.00327756232582033	-0.00230353930965066
725	0.340908020734787	0.120129495859146	-27.6034812927246	0.000618529506027699	0.00548864435404539	-0.00490093370899558	0.000943203864153475
726	1.63960528373718	0.120129495859146	-27.473611831665	0.00159255252219737	-0.00522560812532902	-0.00879702530801296	0.000618529506027699
727	-0.957789242267609	1.09415245056152	-26.8891983032227	-0.00457625929266214	0.00548864435404539	-0.00749832857400179	0.00581331877037883
728	0.340908020734787	1.4188266992569	-26.7593269348145	0.00678734155371785	-0.00230353930965066	-0.000680167751852423	-0.00295288790948689
729	0.990256667137146	0.769478142261505	-26.7593269348145	0.000943203864153475	-0.0026282137259841	-0.00425158534198999	-0.000680167751852423
730	-2.25648641586304	0.769478142261505	-26.8242626190186	-0.00912170019000769	0.00159255252219737	0.00613799272105098	-0.00392691092565656
731	-2.25648641586304	1.09415245056152	-27.0840015411377	-0.0110697457566857	-0.000355493422830477	-0.00360223650932312	-0.0026282137259841
732	-2.90583515167236	1.4188266992569	-26.8891983032227	-0.0126931173726916	0.00938473641872406	0.0022419011220336	0.000943203864153475
733	-0.957789242267609	-0.204544812440872	-26.3697185516357	-0.00749832857400179	-0.00522560812532902	-0.0113944197073579	0.00646266713738441
734	0.340908020734787	-0.204544812440872	-26.1099796295166	0.00126787810586393	-0.00100484199356288	-0.00327756232582033	-0.000355493422830477
735	0.990256667137146	0.120129495859146	-26.5645236968994	-0.000680167751852423	0.00451462110504508	0.00613799272105098	0.00451462110504508
736	-0.957789242267609	-0.204544812440872	-26.6294574737549	-0.00230353930965066	0.000943203864153475	0.00646266713738441	-0.00522560812532902
737	-1.607137799263	-0.204544812440872	-26.8242626190186	0.0022419011220336	-0.00392691092565656	-0.00717365415766835	0.000943203864153475
738	0.990256667137146	-0.853893458843231	-26.5645236968994	-0.00100484199356288	-0.00425158534198999	-0.000680167751852423	0.00126787810586393
739	0.990256667137146	0.120129495859146	-26.4995880126953	-0.0026282137259841	-0.00100484199356288	-0.00327756232582033	0.00159255252219737
740	0.340908020734787	0.769478142261505	-26.3697185516357	-0.00295288790948689	0.00418994715437293	0.00483929552137852	0.000618529506027699
741	0.990256667137146	0.769478142261505	-26.8242626190186	0.00289124972186983	0.000943203864153475	-0.00555028254166245	-0.00165419070981443
742	0.990256667137146	0.444803804159164	-27.0840015411377	0.00289124972186983	-0.00425158534198999	-0.00295288790948689	-0.00555028254166245
743	0.340908020734787	0.444803804159164	-27.0190677642822	0.0116574559360743	-0.00295288790948689	-0.00782300252467394	0.00451462110504508
744	1.63960528373718	0.120129495859146	-26.694393157959	-0.00360223650932312	0.000943203864153475	-0.000680167751852423	0.00451462110504508
745	0.340908020734787	0.120129495859146	-26.4346542358398	0.00159255252219737	-0.000680167751852423	0.000618529506027699	-0.00230353930965066
746	0.340908020734787	-0.529219150543213	-26.694393157959	-0.00197886489331722	0.00613799272105098	0.00159255252219737	0.00321592413820326
747	-1.607137799263	-0.529219150543213	-26.7593269348145	-0.00295288790948689	0.00126787810586393	-0.00457625929266214	0.00776136433705688
748	-2.90583515167236	1.4188266992569	-26.9541320800781	-0.0123684434220195	0.00289124972186983	-0.00197886489331722	-0.0026282137259841
749	-0.957789242267609	1.09415245056152	-26.7593269348145	-0.0026282137259841	-0.0026282137259841	-0.00392691092565656	0.00418994715437293
750	1.63960528373718	0.444803804159164	-26.5645236968994	-0.00490093370899558	-0.00295288790948689	0.000618529506027699	-0.00392691092565656
751	0.340908020734787	1.09415245056152	-26.6294574737549	-0.00490093370899558	0.0022419011220336	-0.00782300252467394	-0.00360223650932312
752	-0.30844059586525	-0.529219150543213	-26.8242626190186	0.00613799272105098	-0.0026282137259841	0.000943203864153475	-0.000355493422830477
753	2.28895401954651	-0.853893458843231	-26.694393157959	-0.00132951640989631	-0.0123684434220195	-0.00847235135734081	0.00451462110504508
754	0.990256667137146	-0.853893458843231	-26.4995880126953	-0.00425158534198999	-0.00912170019000769	-0.00814767740666866	0.00321592413820326
755	2.28895401954651	-0.529219150543213	-26.694393157959	-0.00392691092565656	-0.00100484199356288	0.000943203864153475	-0.00132951640989631
756	0.990256667137146	-0.529219150543213	-26.3697185516357	0.00126787810586393	0.00159255252219737	-0.0120437685400248	-0.000680167751852423
757	-0.957789242267609	1.09415245056152	-26.6294574737549	-0.00490093370899558	-0.00879702530801296	-0.00360223650932312	-0.00165419070981443
758	-1.607137799263	0.769478142261505	-26.8891983032227	0.00418994715437293	-0.0026282137259841	-0.0133424662053585	0.00191722682211548
759	0.990256667137146	0.120129495859146	-27.0840015411377	-0.000680167751852423	-0.00490093370899558	-0.00684897974133492	-3.08191010844894e-05
760	2.28895401954651	0.444803804159164	-26.4995880126953	-0.00165419070981443	0.00418994715437293	-0.00522560812532902	0.000618529506027699
761	-0.30844059586525	1.74350106716156	-26.8242626190186	0.00256657530553639	0.00906006153672934	-0.00230353930965066	-3.08191010844894e-05
762	0.990256667137146	0.120129495859146	-26.4346542358398	0.000293855206109583	0.00581331877037883	-0.0107450718060136	0.0022419011220336
763	-0.30844059586525	-0.204544812440872	-26.5645236968994	0.000293855206109583	-0.000680167751852423	-0.00555028254166245	0.0022419011220336
764	-1.607137799263	1.4188266992569	-26.8242626190186	-0.00879702530801296	-0.0026282137259841	-0.0026282137259841	0.00873538758605719
765	-2.90583515167236	1.4188266992569	-26.9541320800781	-0.00782300252467394	0.00191722682211548	0.00613799272105098	0.00191722682211548
766	-0.957789242267609	1.4188266992569	-26.9541320800781	-0.00327756232582033	0.00548864435404539	-0.00879702530801296	-0.00100484199356288
767	0.990256667137146	0.120129495859146	-26.3697185516357	0.00321592413820326	0.00483929552137852	-0.00522560812532902	0.00159255252219737
768	0.990256667137146	0.120129495859146	-26.3047828674316	0.0158782228827477	-0.00814767740666866	-0.00165419070981443	-0.00392691092565656
769	-0.957789242267609	-1.17856776714325	-26.8242626190186	-0.00165419070981443	-0.0149658378213644	0.00191722682211548	0.00321592413820326
770	0.340908020734787	-0.204544812440872	-27.0840015411377	-0.00684897974133492	-0.00457625929266214	0.00516396993771195	0.00451462110504508
771	0.340908020734787	-0.204544812440872	-26.6294574737549	0.00354059832170606	0.00159255252219737	-0.00457625929266214	0.000618529506027699
772	1.63960528373718	0.444803804159164	-26.694393157959	0.00776136433705688	0.00159255252219737	0.00743668992072344	-3.08191010844894e-05
773	2.28895401954651	-0.204544812440872	-26.6294574737549	0.000293855206109583	-0.00619963090866804	-0.00879702530801296	0.000943203864153475
774	0.990256667137146	0.444803804159164	-27.0840015411377	-0.00587495695799589	0.00354059832170606	-0.00749832857400179	0.00386527273803949
775	0.990256667137146	-0.529219150543213	-27.2788066864014	-0.00425158534198999	-0.00132951640989631	-0.000355493422830477	-0.00132951640989631
776	0.990256667137146	0.120129495859146	-26.8242626190186	0.0022419011220336	0.00906006153672934	-0.00652430532500148	-3.08191010844894e-05
777	0.990256667137146	0.120129495859146	-26.694393157959	0.00321592413820326	0.011982130818069	0.00256657530553639	-0.00522560812532902
778	-2.25648641586304	1.4188266992569	-27.3437423706055	-0.00100484199356288	-0.000355493422830477	-0.00782300252467394	0.00159255252219737
779	-0.957789242267609	1.4188266992569	-27.2138710021973	-0.00619963090866804	-0.00360223650932312	-0.00522560812532902	0.011982130818069
780	-0.957789242267609	0.120129495859146	-27.4086761474609	-0.0139918150380254	0.011982130818069	-0.00100484199356288	-0.00230353930965066
781	-2.90583515167236	1.09415245056152	-27.473611831665	-0.00295288790948689	0.00938473641872406	-0.00684897974133492	-0.00490093370899558
782	2.28895401954651	-0.204544812440872	-26.8242626190186	0.0123068047687411	0.00711201597005129	0.00256657530553639	0.00159255252219737
783	-0.30844059586525	1.09415245056152	-26.8891983032227	-0.00392691092565656	-0.00197886489331722	-0.000680167751852423	0.00483929552137852
784	0.340908020734787	-0.853893458843231	-26.4995880126953	0.000293855206109583	-0.00555028254166245	-0.00587495695799589	-0.00230353930965066
785	2.28895401954651	-1.82791638374329	-26.2398490905762	-0.00327756232582033	-0.00814767740666866	0.00321592413820326	0.00159255252219737
786	0.990256667137146	-1.17856776714325	-26.8891983032227	-0.00490093370899558	-0.00360223650932312	-0.00457625929266214	-0.0107450718060136
787	0.340908020734787	-0.204544812440872	-26.7593269348145	0.00613799272105098	0.000943203864153475	-0.0104203969240189	-0.00165419070981443
788	-0.957789242267609	0.769478142261505	-26.7593269348145	0.00354059832170606	0.000618529506027699	-0.00360223650932312	0.00483929552137852
789	-0.30844059586525	0.444803804159164	-26.9541320800781	-0.0130177913233638	0.00289124972186983	0.000293855206109583	0.00386527273803949
790	0.340908020734787	1.74350106716156	-27.0190677642822	0.00451462110504508	-3.08191010844894e-05	0.000293855206109583	0.00646266713738441
791	0.340908020734787	0.120129495859146	-27.0190677642822	0.00613799272105098	-0.00619963090866804	-0.00360223650932312	0.00191722682211548
792	0.340908020734787	-0.204544812440872	-26.9541320800781	-0.00717365415766835	0.00418994715437293	-0.00457625929266214	-0.00522560812532902
793	1.63960528373718	-0.529219150543213	-26.7593269348145	0.000943203864153475	-0.00392691092565656	0.00581331877037883	0.000943203864153475
794	1.63960528373718	0.120129495859146	-26.694393157959	-0.0117190945893526	-0.00360223650932312	-0.00587495695799589	0.00321592413820326
795	-0.30844059586525	-0.204544812440872	-27.0840015411377	-0.00165419070981443	-0.00230353930965066	0.0100340843200684	-0.00100484199356288
796	-3.55518364906311	0.769478142261505	-26.694393157959	-0.00684897974133492	-3.08191010844894e-05	0.00516396993771195	0.00126787810586393
797	-1.607137799263	1.74350106716156	-27.1489372253418	0.00191722682211548	0.00256657530553639	-0.00327756232582033	-0.00587495695799589
798	-0.30844059586525	-0.204544812440872	-26.7593269348145	-0.00295288790948689	0.00159255252219737	-0.0110697457566857	-0.00165419070981443
799	0.340908020734787	0.444803804159164	-26.7593269348145	-0.00100484199356288	-0.00392691092565656	-0.0152905117720366	-0.00230353930965066
800	-0.30844059586525	1.09415245056152	-26.8891983032227	-0.00749832857400179	-0.0026282137259841	-0.00522560812532902	0.0022419011220336
801	0.990256667137146	-1.17856776714325	-26.1749134063721	0.00354059832170606	-0.00425158534198999	-0.0117190945893526	0.0022419011220336
802	1.63960528373718	-1.17856776714325	-26.9541320800781	0.00516396993771195	-3.08191010844894e-05	0.0022419011220336	-0.00977104809135199
803	-0.957789242267609	0.444803804159164	-27.0840015411377	-0.00100484199356288	-0.00425158534198999	0.00159255252219737	0.000943203864153475
804	-0.30844059586525	1.09415245056152	-27.6034812927246	0.000293855206109583	-0.00879702530801296	-0.00100484199356288	-0.000680167751852423
805	-0.30844059586525	0.769478142261505	-27.4086761474609	0.00516396993771195	0.00483929552137852	-3.08191010844894e-05	0.00418994715437293
806	-0.957789242267609	1.09415245056152	-26.8891983032227	0.0022419011220336	0.00938473641872406	-0.00619963090866804	-0.00490093370899558
807	1.63960528373718	0.769478142261505	-27.0840015411377	-0.00457625929266214	0.00191722682211548	-0.00360223650932312	-0.00295288790948689
808	0.990256667137146	0.444803804159164	-27.5385456085205	0.00256657530553639	-0.00814767740666866	-0.000680167751852423	0.00354059832170606
809	1.63960528373718	1.09415245056152	-27.2138710021973	-0.000355493422830477	-0.00619963090866804	-0.00814767740666866	0.000943203864153475
810	1.63960528373718	0.444803804159164	-26.8242626190186	-0.0026282137259841	0.00743668992072344	0.0100340843200684	-0.00425158534198999
811	-0.30844059586525	1.09415245056152	-26.8242626190186	-0.00165419070981443	0.00451462110504508	0.00548864435404539	-0.00132951640989631
812	-1.607137799263	0.444803804159164	-26.4346542358398	-0.00327756232582033	-0.0026282137259841	-0.00490093370899558	-0.00457625929266214
813	-1.607137799263	0.120129495859146	-27.0840015411377	-0.00457625929266214	0.000943203864153475	-0.00360223650932312	0.00613799272105098
814	-1.607137799263	1.4188266992569	-27.0840015411377	-0.00327756232582033	-0.00295288790948689	0.000943203864153475	0.00126787810586393
815	-1.607137799263	1.09415245056152	-27.0190677642822	-0.00457625929266214	0.00354059832170606	0.000293855206109583	-0.00555028254166245
816	-0.30844059586525	1.09415245056152	-26.8891983032227	-0.0026282137259841	0.00159255252219737	-0.00230353930965066	-0.00360223650932312
817	0.990256667137146	-1.17856776714325	-27.0840015411377	-0.00100484199356288	-0.00684897974133492	0.00548864435404539	-0.00360223650932312
818	1.63960528373718	-1.50324213504791	-27.0840015411377	0.00289124972186983	-0.00457625929266214	-0.00977104809135199	-0.00132951640989631
819	0.990256667137146	0.120129495859146	-27.4086761474609	0.00191722682211548	-0.00587495695799589	-0.00555028254166245	-0.00100484199356288
820	0.340908020734787	1.4188266992569	-27.0840015411377	-0.0026282137259841	0.00516396993771195	-0.00490093370899558	0.00776136433705688
821	1.63960528373718	0.120129495859146	-26.7593269348145	-0.00425158534198999	0.00873538758605719	-0.00295288790948689	-0.00327756232582033
822	-1.607137799263	0.769478142261505	-27.473611831665	0.00289124972186983	0.00289124972186983	-0.00490093370899558	0.00191722682211548
823	-0.30844059586525	1.4188266992569	-26.7593269348145	0.00126787810586393	0.0022419011220336	-0.0026282137259841	0.00386527273803949
824	-0.30844059586525	0.769478142261505	-26.9541320800781	-0.00295288790948689	-0.00490093370899558	-0.0139918150380254	-0.00717365415766835
825	-0.30844059586525	0.120129495859146	-26.7593269348145	0.00451462110504508	-0.0026282137259841	-0.00879702530801296	0.00159255252219737
826	-0.30844059586525	1.74350106716156	-26.9541320800781	-0.00555028254166245	0.00126787810586393	-0.00847235135734081	-0.0117190945893526
827	-0.30844059586525	0.769478142261505	-26.9541320800781	0.00289124972186983	-0.0026282137259841	-0.00457625929266214	-0.00197886489331722
828	-1.607137799263	0.444803804159164	-26.6294574737549	-0.00360223650932312	-0.00587495695799589	0.000618529506027699	0.00711201597005129
829	-2.25648641586304	0.769478142261505	-26.694393157959	-0.00522560812532902	0.00386527273803949	-0.00587495695799589	-3.08191010844894e-05
830	0.340908020734787	-0.204544812440872	-27.5385456085205	0.00938473641872406	0.00126787810586393	-0.00977104809135199	0.00289124972186983
831	0.340908020734787	0.769478142261505	-27.3437423706055	0.000943203864153475	0.00159255252219737	-0.00522560812532902	-0.00717365415766835
832	1.63960528373718	0.120129495859146	-27.2788066864014	0.00646266713738441	-0.00132951640989631	-0.00100484199356288	-0.00652430532500148
833	-0.30844059586525	-0.204544812440872	-27.4086761474609	-0.00165419070981443	-0.00425158534198999	0.00256657530553639	0.00743668992072344
834	-0.957789242267609	-0.529219150543213	-27.0190677642822	0.000293855206109583	-0.00749832857400179	-0.000355493422830477	0.00256657530553639
835	0.340908020734787	0.444803804159164	-27.0840015411377	0.0022419011220336	0.00126787810586393	-0.00587495695799589	-0.000680167751852423
836	-0.30844059586525	1.09415245056152	-26.9541320800781	0.00159255252219737	0.00841071270406246	0.00483929552137852	-0.00197886489331722
837	-0.30844059586525	1.09415245056152	-26.9541320800781	-0.00230353930965066	0.00126787810586393	0.000293855206109583	-0.00555028254166245
838	-0.957789242267609	0.444803804159164	-27.0840015411377	0.00191722682211548	0.00516396993771195	-0.00977104809135199	0.000618529506027699
839	0.340908020734787	-0.204544812440872	-27.2788066864014	0.0191249661147594	-0.00522560812532902	-0.00847235135734081	-0.00100484199356288
840	0.990256667137146	1.4188266992569	-26.8891983032227	-0.00132951640989631	0.00289124972186983	-0.00327756232582033	0.00418994715437293
841	1.63960528373718	-0.204544812440872	-26.8891983032227	0.00613799272105098	0.00548864435404539	0.000618529506027699	-0.00197886489331722
842	1.63960528373718	-0.204544812440872	-27.0840015411377	0.00289124972186983	0.00548864435404539	-0.00132951640989631	-0.00555028254166245
843	-0.957789242267609	1.4188266992569	-26.9541320800781	-0.00652430532500148	0.000618529506027699	0.000618529506027699	0.00191722682211548
844	-2.25648641586304	1.09415245056152	-27.0190677642822	-0.00587495695799589	0.0022419011220336	-0.00100484199356288	-0.000355493422830477
845	-2.25648641586304	1.09415245056152	-26.5645236968994	-0.00132951640989631	0.00711201597005129	-0.00165419070981443	0.00289124972186983
846	-0.30844059586525	1.09415245056152	-26.694393157959	-0.00132951640989631	-0.000680167751852423	0.00776136433705688	-0.000680167751852423
847	1.63960528373718	-0.204544812440872	-25.7853050231934	0.00451462110504508	0.00483929552137852	-0.0026282137259841	-3.08191010844894e-05
848	-0.30844059586525	0.444803804159164	-24.4866065979004	0.000943203864153475	-0.000680167751852423	-0.000680167751852423	-0.00197886489331722
849	-0.30844059586525	0.120129495859146	-23.902193069458	0.00289124972186983	-0.00360223650932312	-0.0146411629393697	0.00451462110504508
850	-0.957789242267609	-0.529219150543213	-24.2268676757813	-0.00197886489331722	-0.0113944197073579	-0.00100484199356288	0.00159255252219737
851	1.63960528373718	-1.17856776714325	-24.1619338989258	0.00386527273803949	-0.0026282137259841	-3.08191010844894e-05	0.00321592413820326
852	-0.30844059586525	0.444803804159164	-25.5255661010742	-0.000680167751852423	-0.00522560812532902	-0.00197886489331722	-0.000680167751852423
853	-0.957789242267609	0.444803804159164	-25.980110168457	0.00711201597005129	-0.00100484199356288	0.00678734155371785	-0.000355493422830477
854	0.990256667137146	0.120129495859146	-25.7853050231934	0.000293855206109583	-0.00457625929266214	-0.00295288790948689	0.00256657530553639
855	0.990256667137146	0.120129495859146	-25.980110168457	0.00256657530553639	0.00451462110504508	-0.00100484199356288	-0.00555028254166245
856	0.990256667137146	0.120129495859146	-26.3697185516357	0.00418994715437293	0.00548864435404539	-0.0120437685400248	0.00321592413820326
857	0.990256667137146	0.444803804159164	-26.8242626190186	0.00386527273803949	-0.00100484199356288	-0.00165419070981443	-0.00197886489331722
858	0.990256667137146	1.09415245056152	-27.7333507537842	-0.00684897974133492	-0.00327756232582033	-0.00425158534198999	-0.00327756232582033
859	-0.957789242267609	1.09415245056152	-28.0580253601074	-0.0117190945893526	0.00354059832170606	-0.00814767740666866	0.0022419011220336
860	-0.30844059586525	1.4188266992569	-27.9930896759033	-0.00717365415766835	0.00483929552137852	-0.00100484199356288	0.00646266713738441
861	-1.607137799263	-0.204544812440872	-27.5385456085205	-0.00230353930965066	0.00970941036939621	-0.00165419070981443	0.00808603875339031
862	-2.25648641586304	0.769478142261505	-27.6034812927246	-0.00425158534198999	-0.00392691092565656	-0.000680167751852423	-0.00977104809135199
863	-0.957789242267609	0.444803804159164	-27.7333507537842	-0.00490093370899558	-0.00100484199356288	-0.00165419070981443	0.00159255252219737
864	-0.957789242267609	0.769478142261505	-27.6684150695801	-0.00684897974133492	-0.000355493422830477	-0.00619963090866804	-0.00100484199356288
865	-0.30844059586525	0.444803804159164	-27.6684150695801	-0.00295288790948689	-0.00295288790948689	-0.00165419070981443	0.00159255252219737
866	-0.30844059586525	0.769478142261505	-27.7333507537842	0.000943203864153475	0.00191722682211548	-0.00100484199356288	-0.00165419070981443
867	0.990256667137146	-0.204544812440872	-27.4086761474609	-0.0026282137259841	-0.00684897974133492	-0.00132951640989631	0.00256657530553639
868	0.340908020734787	-0.204544812440872	-27.3437423706055	0.0113327819854021	-0.0026282137259841	-0.0026282137259841	0.000943203864153475
869	2.28895401954651	-0.204544812440872	-27.2788066864014	-0.00522560812532902	-3.08191010844894e-05	-0.00782300252467394	0.00906006153672934
870	0.340908020734787	1.4188266992569	-27.5385456085205	0.00321592413820326	-0.00652430532500148	-3.08191010844894e-05	-0.00392691092565656
871	2.28895401954651	0.444803804159164	-26.9541320800781	0.00159255252219737	0.00873538758605719	-0.00912170019000769	-0.00100484199356288
872	-0.30844059586525	1.4188266992569	-26.9541320800781	0.0022419011220336	-0.000355493422830477	-0.00847235135734081	0.00126787810586393
873	1.63960528373718	0.444803804159164	-26.2398490905762	0.0126314787194133	0.00776136433705688	-0.00652430532500148	-3.08191010844894e-05
874	1.63960528373718	0.444803804159164	-25.980110168457	-0.00295288790948689	-0.00457625929266214	0.000943203864153475	0.00321592413820326
875	0.340908020734787	0.444803804159164	-25.980110168457	-0.000680167751852423	0.000293855206109583	-0.00555028254166245	-0.00230353930965066
876	0.340908020734787	0.120129495859146	-25.5255661010742	-0.00847235135734081	0.0022419011220336	-0.00847235135734081	0.0022419011220336
877	-1.607137799263	0.444803804159164	-25.7203693389893	0.000293855206109583	0.000293855206109583	0.00191722682211548	0.00289124972186983
878	0.340908020734787	-0.529219150543213	-25.395694732666	-0.00165419070981443	0.00386527273803949	-0.00327756232582033	0.00321592413820326
879	-0.30844059586525	1.09415245056152	-25.9151744842529	-0.00457625929266214	0.000618529506027699	-0.00490093370899558	0.00938473641872406
880	1.63960528373718	-0.853893458843231	-25.7203693389893	-0.0100957229733467	0.00159255252219737	0.00418994715437293	0.00386527273803949
881	-0.957789242267609	0.120129495859146	-26.2398490905762	0.00386527273803949	-0.000680167751852423	-0.00100484199356288	0.00321592413820326
882	-0.30844059586525	-0.204544812440872	-26.3697185516357	-3.08191010844894e-05	-0.00814767740666866	-0.00555028254166245	-0.00684897974133492
883	0.340908020734787	-0.529219150543213	-26.4995880126953	0.00613799272105098	0.000293855206109583	0.00289124972186983	0.00159255252219737
884	0.990256667137146	0.120129495859146	-26.8891983032227	-0.000680167751852423	-0.00717365415766835	-0.00295288790948689	-0.00457625929266214
885	0.990256667137146	-0.529219150543213	-27.2788066864014	0.00418994715437293	-0.000355493422830477	0.00386527273803949	-0.00619963090866804
886	1.63960528373718	1.09415245056152	-27.4086761474609	-0.0026282137259841	0.00581331877037883	0.00483929552137852	0.00354059832170606
887	0.990256667137146	1.09415245056152	-27.8632202148438	0.00386527273803949	0.00613799272105098	-0.0104203969240189	0.00159255252219737
888	-1.607137799263	1.09415245056152	-27.6034812927246	0.0022419011220336	0.000618529506027699	-0.00360223650932312	-0.000680167751852423
889	1.63960528373718	0.444803804159164	-27.0190677642822	-0.00619963090866804	0.000618529506027699	0.000943203864153475	0.00126787810586393
890	0.990256667137146	-0.204544812440872	-27.0840015411377	0.00126787810586393	-0.00132951640989631	0.00191722682211548	0.000618529506027699
891	-0.30844059586525	1.09415245056152	-27.5385456085205	-0.00619963090866804	0.00418994715437293	-0.00295288790948689	0.00159255252219737
892	-2.25648641586304	0.120129495859146	-27.1489372253418	0.000293855206109583	0.00126787810586393	-0.00230353930965066	0.00581331877037883
893	-0.957789242267609	0.444803804159164	-26.694393157959	-0.00490093370899558	-0.00587495695799589	0.00613799272105098	0.000618529506027699
894	1.63960528373718	1.09415245056152	-27.2788066864014	-0.00230353930965066	0.000293855206109583	-0.00100484199356288	0.00191722682211548
895	0.340908020734787	1.74350106716156	-27.2138710021973	0.00613799272105098	0.00386527273803949	0.00191722682211548	0.000618529506027699
896	-0.30844059586525	0.769478142261505	-27.6034812927246	0.00256657530553639	0.00256657530553639	-0.00847235135734081	0.00516396993771195
897	0.340908020734787	-0.853893458843231	-27.473611831665	0.00678734155371785	0.00386527273803949	-0.00100484199356288	0.000618529506027699
898	2.93830251693726	-1.17856776714325	-27.2788066864014	-0.00100484199356288	-0.00555028254166245	-0.00814767740666866	0.00776136433705688
899	-0.30844059586525	0.769478142261505	-26.7593269348145	0.00743668992072344	-3.08191010844894e-05	0.000943203864153475	0.0022419011220336
900	2.28895401954651	-0.204544812440872	-26.4346542358398	0.00256657530553639	-0.00652430532500148	0.00581331877037883	-0.00165419070981443
901	-0.30844059586525	1.4188266992569	-26.6294574737549	0.0103587592020631	0.00159255252219737	-0.00197886489331722	0.000293855206109583
902	2.28895401954651	0.444803804159164	-26.694393157959	0.00191722682211548	0.00873538758605719	-0.00555028254166245	-0.00165419070981443
903	0.340908020734787	0.120129495859146	-26.694393157959	0.00808603875339031	0.00354059832170606	-0.00619963090866804	0.00516396993771195
904	0.990256667137146	0.120129495859146	-26.8891983032227	0.000943203864153475	0.00516396993771195	-0.00490093370899558	-3.08191010844894e-05
905	0.990256667137146	0.769478142261505	-26.3047828674316	-0.000355493422830477	-0.00100484199356288	-0.00100484199356288	0.000618529506027699
906	0.990256667137146	0.120129495859146	-26.2398490905762	-0.00457625929266214	-0.00132951640989631	-0.00132951640989631	-0.00717365415766835
907	-0.957789242267609	0.120129495859146	-26.5645236968994	0.00289124972186983	-0.00360223650932312	-0.00100484199356288	-3.08191010844894e-05
908	-2.25648641586304	1.74350106716156	-26.8242626190186	-0.00782300252467394	-0.00132951640989631	-0.00619963090866804	0.00646266713738441
909	-2.90583515167236	1.09415245056152	-26.694393157959	-0.0149658378213644	0.00191722682211548	-0.00977104809135199	0.00256657530553639
910	-0.957789242267609	0.120129495859146	-26.4346542358398	-0.00555028254166245	-0.00132951640989631	-0.00230353930965066	-0.000680167751852423
911	-0.30844059586525	0.769478142261505	-26.694393157959	-0.00522560812532902	0.00126787810586393	-0.00749832857400179	-0.00360223650932312
912	0.990256667137146	-0.529219150543213	-27.2788066864014	-3.08191010844894e-05	0.00418994715437293	0.00354059832170606	0.00483929552137852
913	-0.30844059586525	0.769478142261505	-27.5385456085205	-0.00197886489331722	-0.0133424662053585	-0.00327756232582033	-0.00165419070981443
914	-0.957789242267609	-0.204544812440872	-27.4086761474609	-0.00165419070981443	-0.00652430532500148	-0.000355493422830477	0.00516396993771195
915	-0.957789242267609	0.769478142261505	-27.6684150695801	0.000293855206109583	-0.0100957229733467	-0.0026282137259841	-0.00749832857400179
916	0.340908020734787	0.444803804159164	-27.3437423706055	-0.00132951640989631	-0.00100484199356288	-0.00977104809135199	-0.00295288790948689
917	-0.957789242267609	1.09415245056152	-27.5385456085205	0.00289124972186983	-3.08191010844894e-05	-0.00132951640989631	-0.00100484199356288
918	2.28895401954651	-0.204544812440872	-27.8632202148438	0.00418994715437293	-0.00425158534198999	-0.00165419070981443	0.00354059832170606
919	0.990256667137146	0.120129495859146	-27.8632202148438	-0.00555028254166245	-3.08191010844894e-05	-0.00749832857400179	0.00256657530553639
920	0.340908020734787	0.769478142261505	-27.9930896759033	-0.00457625929266214	-0.000680167751852423	-0.00100484199356288	0.000293855206109583
921	0.990256667137146	-0.529219150543213	-27.2138710021973	0.00418994715437293	0.00516396993771195	0.00321592413820326	-0.00230353930965066
922	0.990256667137146	-0.204544812440872	-27.0840015411377	0.00321592413820326	-3.08191010844894e-05	-0.00425158534198999	-0.00619963090866804
923	-0.957789242267609	0.769478142261505	-27.5385456085205	0.000618529506027699	-0.00132951640989631	-0.00879702530801296	-0.000355493422830477
924	-3.55518364906311	0.769478142261505	-27.5385456085205	-0.00814767740666866	-0.00490093370899558	-0.00555028254166245	0.00451462110504508
925	-3.55518364906311	0.769478142261505	-27.473611831665	-0.00652430532500148	-0.00717365415766835	0.00548864435404539	0.00126787810586393
926	-1.607137799263	0.444803804159164	-27.473611831665	-0.00100484199356288	0.00613799272105098	-3.08191010844894e-05	0.00191722682211548
927	1.63960528373718	-0.529219150543213	-27.0840015411377	0.00743668992072344	-0.00360223650932312	0.00678734155371785	0.00354059832170606
928	-0.957789242267609	-0.204544812440872	-27.0190677642822	-0.00197886489331722	-0.00295288790948689	0.00126787810586393	0.00191722682211548
929	-0.30844059586525	0.120129495859146	-27.0840015411377	0.00418994715437293	-0.00555028254166245	-0.00100484199356288	-0.00165419070981443
930	0.340908020734787	-0.204544812440872	-27.0190677642822	-0.00814767740666866	-0.00652430532500148	0.00321592413820326	0.00159255252219737
931	-0.30844059586525	-0.853893458843231	-26.6294574737549	0.00159255252219737	0.00418994715437293	0.00808603875339031	-0.00652430532500148
932	0.990256667137146	-0.204544812440872	-27.1489372253418	-0.00197886489331722	0.00613799272105098	0.00613799272105098	-0.00392691092565656
933	0.340908020734787	1.4188266992569	-27.2138710021973	0.0022419011220336	-0.00619963090866804	-0.00197886489331722	-3.08191010844894e-05
934	-0.30844059586525	0.769478142261505	-27.0840015411377	-0.00847235135734081	-0.00230353930965066	-0.000355493422830477	-0.00165419070981443
935	-0.30844059586525	1.74350106716156	-27.1489372253418	0.00646266713738441	-0.000680167751852423	0.00321592413820326	-0.00587495695799589
936	0.340908020734787	0.769478142261505	-26.8891983032227	0.00289124972186983	0.00354059832170606	-0.00944637414067984	0.000943203864153475
937	-0.30844059586525	1.74350106716156	-26.7593269348145	0.00159255252219737	-0.00100484199356288	0.00289124972186983	-0.00619963090866804
938	-0.30844059586525	1.09415245056152	-26.4346542358398	0.000618529506027699	-0.00327756232582033	-0.00847235135734081	0.00126787810586393
939	0.340908020734787	0.120129495859146	-26.694393157959	-0.000355493422830477	0.00126787810586393	-0.0104203969240189	-0.00132951640989631
940	-0.957789242267609	0.444803804159164	-27.0190677642822	-0.00652430532500148	0.00548864435404539	0.00289124972186983	0.00256657530553639
941	-1.607137799263	0.120129495859146	-26.4995880126953	-0.00555028254166245	0.00451462110504508	-0.00132951640989631	0.00256657530553639
942	-1.607137799263	1.09415245056152	-26.6294574737549	0.00191722682211548	-0.000355493422830477	-0.0026282137259841	0.00483929552137852
943	-0.957789242267609	0.444803804159164	-26.4995880126953	0.00354059832170606	-0.0026282137259841	0.0022419011220336	0.00126787810586393
944	-0.957789242267609	0.444803804159164	-26.2398490905762	-0.00295288790948689	-0.00360223650932312	0.000943203864153475	-0.00425158534198999
945	-0.30844059586525	0.120129495859146	-26.8242626190186	-0.00457625929266214	0.00418994715437293	0.000293855206109583	-0.00132951640989631
946	-0.30844059586525	0.444803804159164	-27.0840015411377	0.00256657530553639	0.00191722682211548	-0.00197886489331722	-0.00295288790948689
947	-0.30844059586525	-0.529219150543213	-26.9541320800781	-0.000355493422830477	-0.00457625929266214	-0.00165419070981443	0.00191722682211548
948	0.340908020734787	-0.204544812440872	-26.694393157959	0.00646266713738441	-0.00165419070981443	-0.00360223650932312	0.00256657530553639
949	-0.30844059586525	0.769478142261505	-26.4995880126953	-0.00425158534198999	-0.00197886489331722	0.00159255252219737	-0.00457625929266214
950	-1.607137799263	0.769478142261505	-26.9541320800781	-0.00360223650932312	0.00516396993771195	-0.0113944197073579	0.00483929552137852
951	0.990256667137146	-0.204544812440872	-27.0840015411377	-0.0130177913233638	0.00483929552137852	0.00126787810586393	-0.00230353930965066
952	-0.957789242267609	0.769478142261505	-27.2138710021973	0.00321592413820326	0.00646266713738441	-0.00847235135734081	-0.000355493422830477
953	-0.30844059586525	0.769478142261505	-26.9541320800781	-3.08191010844894e-05	0.000293855206109583	-0.00522560812532902	-0.000355493422830477
954	2.28895401954651	0.120129495859146	-26.4346542358398	0.00321592413820326	-0.00295288790948689	-0.00360223650932312	0.00126787810586393
955	0.990256667137146	0.769478142261505	-26.6294574737549	-0.00197886489331722	-0.00392691092565656	-0.00457625929266214	0.0022419011220336
956	0.990256667137146	0.120129495859146	-26.5645236968994	0.0100340843200684	0.00483929552137852	-0.0126931173726916	0.000943203864153475
957	-2.90583515167236	0.444803804159164	-26.7593269348145	-0.0123684434220195	-0.0026282137259841	0.00548864435404539	0.00386527273803949
958	-1.607137799263	0.769478142261505	-26.8891983032227	0.00418994715437293	-0.00165419070981443	-0.00717365415766835	-0.00230353930965066
959	-0.30844059586525	1.09415245056152	-26.8891983032227	0.00159255252219737	-0.00132951640989631	-0.00814767740666866	0.00678734155371785
960	1.63960528373718	-0.204544812440872	-25.4606304168701	-0.00490093370899558	0.00516396993771195	-0.00684897974133492	0.000943203864153475
961	-0.957789242267609	1.09415245056152	-24.2918033599854	0.00646266713738441	0.00191722682211548	0.00289124972186983	-0.00392691092565656
962	-0.957789242267609	-0.529219150543213	-24.0320625305176	0.0145795252174139	0.00191722682211548	0.000618529506027699	0.00289124972186983
963	0.990256667137146	-0.529219150543213	-23.5775184631348	0.00354059832170606	-0.00684897974133492	-0.00555028254166245	0.00776136433705688
964	1.63960528373718	0.120129495859146	-24.0969982147217	0.00386527273803949	0.00126787810586393	-0.00749832857400179	0.00483929552137852
965	1.63960528373718	0.444803804159164	-24.7463474273682	-0.00165419070981443	0.0022419011220336	-0.00619963090866804	-0.00327756232582033
966	1.63960528373718	0.120129495859146	-25.0060863494873	0.00808603875339031	0.00386527273803949	-0.0026282137259841	0.000618529506027699
967	0.340908020734787	1.09415245056152	-26.2398490905762	-0.00230353930965066	-0.00100484199356288	-0.00684897974133492	-0.00555028254166245
968	0.990256667137146	0.769478142261505	-26.5645236968994	-0.0100957229733467	-0.00295288790948689	-0.0104203969240189	0.0022419011220336
969	2.28895401954651	-0.204544812440872	-26.1749134063721	0.00191722682211548	0.00321592413820326	-0.0107450718060136	0.00451462110504508
970	-0.957789242267609	0.120129495859146	-26.3697185516357	-0.00100484199356288	-0.00295288790948689	0.00354059832170606	0.00126787810586393
971	0.990256667137146	-0.529219150543213	-27.2138710021973	-0.00100484199356288	-0.00100484199356288	-3.08191010844894e-05	-0.00132951640989631
972	-1.607137799263	1.09415245056152	-27.7982864379883	-0.00684897974133492	0.00386527273803949	-0.0110697457566857	-0.000355493422830477
973	-1.607137799263	0.444803804159164	-27.8632202148438	-0.00360223650932312	-0.00295288790948689	-0.00100484199356288	-0.00197886489331722
974	-1.607137799263	-0.204544812440872	-27.7333507537842	-0.00652430532500148	-0.00295288790948689	-0.0117190945893526	0.00451462110504508
975	0.340908020734787	1.09415245056152	-27.5385456085205	-0.00165419070981443	0.00711201597005129	0.00191722682211548	-0.00522560812532902
976	0.990256667137146	-0.529219150543213	-26.9541320800781	0.00418994715437293	0.00613799272105098	-0.00100484199356288	-0.0026282137259841
977	0.340908020734787	-0.853893458843231	-27.2138710021973	-0.000355493422830477	0.0022419011220336	-0.00100484199356288	-0.00132951640989631
978	0.340908020734787	-1.50324213504791	-27.4086761474609	-0.00360223650932312	-0.00652430532500148	-0.00619963090866804	0.00678734155371785
979	-0.30844059586525	-0.204544812440872	-27.473611831665	0.00678734155371785	-0.00327756232582033	-0.00327756232582033	0.000618529506027699
980	0.990256667137146	-0.204544812440872	-27.1489372253418	-0.000355493422830477	-0.00457625929266214	0.000293855206109583	-3.08191010844894e-05
981	-0.957789242267609	0.769478142261505	-27.3437423706055	-0.000680167751852423	0.00581331877037883	-0.00392691092565656	-0.00522560812532902
982	1.63960528373718	-0.204544812440872	-26.4346542358398	0.00354059832170606	0.00126787810586393	0.00386527273803949	-0.00717365415766835
983	1.63960528373718	-0.204544812440872	-27.0190677642822	-0.00100484199356288	-0.00197886489331722	-0.00977104809135199	0.00159255252219737
984	0.340908020734787	0.120129495859146	-26.8242626190186	-0.0026282137259841	0.00418994715437293	-0.00879702530801296	-3.08191010844894e-05
985	2.28895401954651	-0.204544812440872	-26.2398490905762	-0.00749832857400179	-0.00132951640989631	-0.00879702530801296	0.00159255252219737
986	-0.30844059586525	-0.204544812440872	-25.8502388000488	0.0022419011220336	0.00906006153672934	-0.00684897974133492	-0.000355493422830477
987	0.340908020734787	0.120129495859146	-25.5255661010742	0.00808603875339031	0.00516396993771195	-0.00522560812532902	-0.00457625929266214
988	-1.607137799263	1.4188266992569	-25.9151744842529	-0.000355493422830477	-0.00230353930965066	-0.00490093370899558	0.00776136433705688
989	-1.607137799263	-0.204544812440872	-25.395694732666	-0.00555028254166245	0.000943203864153475	-0.00555028254166245	0.00289124972186983
990	-1.607137799263	-0.204544812440872	-25.1359558105469	0.00711201597005129	-0.00100484199356288	-0.00100484199356288	0.00354059832170606
991	-0.957789242267609	1.09415245056152	-25.4606304168701	-0.00295288790948689	-0.00132951640989631	-0.00652430532500148	-0.00197886489331722
992	0.990256667137146	-0.853893458843231	-25.4606304168701	-0.00197886489331722	-0.00360223650932312	-0.00457625929266214	0.00808603875339031
993	1.63960528373718	0.444803804159164	-25.5255661010742	-0.00522560812532902	-0.00522560812532902	-0.00425158534198999	-0.00490093370899558
994	0.340908020734787	-0.204544812440872	-26.0450439453125	-0.00295288790948689	-0.00749832857400179	-0.00684897974133492	-0.00230353930965066
995	-0.30844059586525	0.444803804159164	-26.4346542358398	-0.00165419070981443	-0.00619963090866804	-0.00132951640989631	0.00126787810586393
996	-0.30844059586525	0.444803804159164	-26.6294574737549	-0.00425158534198999	0.00159255252219737	-0.00912170019000769	-0.000355493422830477
997	1.63960528373718	0.769478142261505	-26.8891983032227	-0.00132951640989631	0.00581331877037883	-0.0026282137259841	-0.00230353930965066
998	1.63960528373718	-0.529219150543213	-26.8891983032227	0.000293855206109583	-0.00132951640989631	-0.00100484199356288	-3.08191010844894e-05
999	-0.957789242267609	0.444803804159164	-27.6684150695801	0.00646266713738441	0.00191722682211548	-0.00490093370899558	0.00126787810586393
1000	1.63960528373718	-0.529219150543213	-27.7982864379883	0.00256657530553639	-0.000355493422830477	-0.0026282137259841	-0.00230353930965066
1001	-0.957789242267609	0.769478142261505	-27.3437423706055	0.00581331877037883	0.00678734155371785	0.000293855206109583	-0.00425158534198999
1002	0.340908020734787	-0.204544812440872	-27.3437423706055	0.00321592413820326	0.00776136433705688	-0.00327756232582033	-0.00165419070981443
1003	0.990256667137146	-0.529219150543213	-27.3437423706055	-0.00100484199356288	-0.00197886489331722	-0.00295288790948689	0.00646266713738441
1004	0.990256667137146	1.09415245056152	-27.2788066864014	-0.0100957229733467	-0.00230353930965066	-0.00132951640989631	-0.00425158534198999
1005	-0.30844059586525	-0.204544812440872	-27.5385456085205	-0.00684897974133492	0.00613799272105098	-0.00944637414067984	-0.0026282137259841
1006	-0.957789242267609	0.120129495859146	-27.3437423706055	-0.00360223650932312	0.00418994715437293	-0.00457625929266214	-3.08191010844894e-05
1007	0.990256667137146	-0.529219150543213	-27.2788066864014	0.00289124972186983	0.00354059832170606	-0.00490093370899558	0.00126787810586393
1008	-0.30844059586525	0.444803804159164	-27.4086761474609	-0.00230353930965066	0.000618529506027699	-0.00457625929266214	0.00256657530553639
1009	1.63960528373718	0.120129495859146	-27.1489372253418	0.00646266713738441	-0.000680167751852423	-0.00457625929266214	0.000943203864153475
1010	0.990256667137146	-0.853893458843231	-27.2788066864014	0.00808603875339031	-0.00360223650932312	-0.00100484199356288	-0.0026282137259841
1011	0.990256667137146	0.120129495859146	-27.5385456085205	0.00516396993771195	-0.00295288790948689	0.00256657530553639	-0.00327756232582033
1012	1.63960528373718	-1.17856776714325	-27.2138710021973	-0.00295288790948689	-3.08191010844894e-05	-0.00652430532500148	0.00126787810586393
1013	0.340908020734787	0.769478142261505	-26.8891983032227	0.00289124972186983	-0.00425158534198999	-0.00360223650932312	-0.000680167751852423
1014	-0.30844059586525	0.120129495859146	-26.4995880126953	0.00516396993771195	0.000943203864153475	-0.00912170019000769	-0.00165419070981443
1015	0.990256667137146	0.444803804159164	-26.6294574737549	-0.00425158534198999	0.000943203864153475	-0.00490093370899558	0.00159255252219737
1016	1.63960528373718	-0.529219150543213	-26.8242626190186	-0.000355493422830477	0.00191722682211548	-0.00295288790948689	-0.00230353930965066
1017	0.340908020734787	0.120129495859146	-26.7593269348145	0.000618529506027699	-0.00490093370899558	-0.00684897974133492	-0.00295288790948689
1018	-0.30844059586525	0.769478142261505	-26.7593269348145	-0.00327756232582033	-0.00522560812532902	-0.0104203969240189	0.00646266713738441
1019	-0.30844059586525	1.4188266992569	-26.5645236968994	-0.00847235135734081	0.00191722682211548	0.000618529506027699	0.00451462110504508
1020	-0.30844059586525	0.769478142261505	-26.3697185516357	0.00256657530553639	-0.000680167751852423	0.00289124972186983	0.00126787810586393
1021	-3.55518364906311	0.444803804159164	-26.7593269348145	-0.00684897974133492	0.00711201597005129	-0.00197886489331722	0.00386527273803949
1022	-1.607137799263	0.444803804159164	-26.7593269348145	-3.08191010844894e-05	0.000943203864153475	0.00321592413820326	-0.00197886489331722
1023	0.340908020734787	0.444803804159164	-26.694393157959	-0.00392691092565656	-0.00132951640989631	-0.0100957229733467	-0.00425158534198999
1024	1.63960528373718	0.444803804159164	-27.2788066864014	-0.00295288790948689	0.00354059832170606	-0.00717365415766835	-0.00132951640989631
1025	1.63960528373718	-0.204544812440872	-26.9541320800781	-0.00587495695799589	-0.00197886489331722	-0.00522560812532902	0.00386527273803949
1026	0.340908020734787	1.09415245056152	-27.1489372253418	-0.00425158534198999	0.00126787810586393	-0.000680167751852423	-0.00587495695799589
1027	0.340908020734787	-0.204544812440872	-27.5385456085205	-0.00165419070981443	-0.0146411629393697	0.00646266713738441	0.00483929552137852
1028	1.63960528373718	-1.17856776714325	-27.2788066864014	-0.000680167751852423	-0.00619963090866804	-0.00749832857400179	0.000293855206109583
1029	1.63960528373718	-0.204544812440872	-27.2138710021973	0.00354059832170606	-0.00197886489331722	-0.00100484199356288	0.0022419011220336
1030	-0.30844059586525	0.444803804159164	-27.5385456085205	-0.00360223650932312	0.0103587592020631	-0.00425158534198999	0.00483929552137852
1031	-0.30844059586525	0.769478142261505	-27.2138710021973	-0.000680167751852423	0.00483929552137852	-0.00165419070981443	-0.00879702530801296
1032	0.990256667137146	0.120129495859146	-27.7982864379883	0.0022419011220336	0.00386527273803949	-0.00912170019000769	0.00159255252219737
1033	-0.30844059586525	2.06817531585693	-28.1229591369629	0.0210730116814375	0.00386527273803949	-0.00230353930965066	-3.08191010844894e-05
1034	0.990256667137146	0.769478142261505	-27.7982864379883	0.000618529506027699	-0.00327756232582033	-0.00977104809135199	0.00451462110504508
1035	-0.957789242267609	1.4188266992569	-27.7333507537842	-0.00587495695799589	0.00678734155371785	0.00386527273803949	0.00159255252219737
1036	0.990256667137146	1.09415245056152	-27.473611831665	0.00613799272105098	0.00646266713738441	-0.0104203969240189	-0.00360223650932312
1037	-0.957789242267609	0.120129495859146	-27.5385456085205	-0.00522560812532902	0.00321592413820326	-0.00490093370899558	0.000293855206109583
1038	-0.957789242267609	-0.204544812440872	-27.3437423706055	-0.00912170019000769	-0.00814767740666866	0.000943203864153475	-0.000680167751852423
1039	-2.25648641586304	1.4188266992569	-27.473611831665	-0.00847235135734081	-0.00879702530801296	-3.08191010844894e-05	0.000943203864153475
1040	1.63960528373718	0.120129495859146	-27.2788066864014	0.000943203864153475	0.000618529506027699	-0.00684897974133492	-0.00165419070981443
1041	-0.957789242267609	1.4188266992569	-27.3437423706055	-0.00912170019000769	0.00191722682211548	0.00289124972186983	-0.00425158534198999
1042	1.63960528373718	-0.204544812440872	-26.4995880126953	0.00483929552137852	0.0022419011220336	0.00970941036939621	-0.00490093370899558
1043	0.340908020734787	-0.529219150543213	-27.0840015411377	0.000943203864153475	-0.00717365415766835	-0.0100957229733467	0.00516396993771195
1044	-0.957789242267609	-0.204544812440872	-27.0190677642822	0.00256657530553639	-0.0104203969240189	-0.00749832857400179	0.000293855206109583
1045	-0.30844059586525	0.444803804159164	-26.9541320800781	-0.00100484199356288	-0.00652430532500148	0.00646266713738441	0.00321592413820326
1046	-0.957789242267609	0.769478142261505	-27.3437423706055	0.000293855206109583	-0.00100484199356288	-0.0113944197073579	0.000618529506027699
1047	-0.957789242267609	1.09415245056152	-27.0840015411377	0.00386527273803949	-0.00230353930965066	-0.00392691092565656	-0.00327756232582033
1048	1.63960528373718	0.120129495859146	-27.2788066864014	-0.00295288790948689	-0.00230353930965066	-0.00619963090866804	0.0113327819854021
1049	0.990256667137146	0.120129495859146	-27.6034812927246	-3.08191010844894e-05	-0.00392691092565656	-0.00782300252467394	-0.00587495695799589
1050	-0.30844059586525	0.769478142261505	-27.7333507537842	-3.08191010844894e-05	0.00970941036939621	-0.000680167751852423	-0.00522560812532902
1051	0.990256667137146	0.444803804159164	-26.8242626190186	-0.00360223650932312	0.00321592413820326	-0.000680167751852423	-0.00879702530801296
1052	0.990256667137146	0.444803804159164	-26.7593269348145	0.00451462110504508	-0.000680167751852423	-0.00457625929266214	0.000943203864153475
1053	-0.30844059586525	2.06817531585693	-27.2138710021973	0.000293855206109583	-0.00197886489331722	-0.000355493422830477	0.00159255252219737
1054	-1.607137799263	0.769478142261505	-27.6034812927246	-0.00457625929266214	0.00256657530553639	-0.00879702530801296	0.0022419011220336
1055	-4.20453214645386	1.09415245056152	-27.5385456085205	-0.00879702530801296	-0.00652430532500148	0.00386527273803949	0.00451462110504508
1056	-1.607137799263	1.09415245056152	-27.4086761474609	-0.0107450718060136	0.00483929552137852	-0.00457625929266214	-0.00165419070981443
1057	0.340908020734787	1.4188266992569	-27.3437423706055	0.0022419011220336	0.000293855206109583	0.00159255252219737	0.00126787810586393
1058	0.990256667137146	-0.204544812440872	-27.0190677642822	-0.00230353930965066	-0.00392691092565656	-0.00522560812532902	-0.000355493422830477
1059	-0.957789242267609	0.444803804159164	-27.3437423706055	-0.00100484199356288	-0.0117190945893526	-0.00619963090866804	-3.08191010844894e-05
1060	-0.30844059586525	-0.204544812440872	-27.6034812927246	0.00289124972186983	-0.00490093370899558	-0.00749832857400179	-0.00360223650932312
1061	0.340908020734787	-0.529219150543213	-26.694393157959	0.00126787810586393	-0.00684897974133492	-0.00587495695799589	-0.00132951640989631
1062	0.340908020734787	0.444803804159164	-27.0190677642822	0.00938473641872406	0.0022419011220336	0.000943203864153475	-0.00879702530801296
1063	-0.30844059586525	0.769478142261505	-26.694393157959	-0.000680167751852423	-0.0026282137259841	-0.00132951640989631	0.00678734155371785
1064	-0.30844059586525	0.444803804159164	-27.2138710021973	-0.00425158534198999	-0.00295288790948689	-0.00295288790948689	0.000293855206109583
1065	1.63960528373718	-0.204544812440872	-27.6034812927246	-0.00295288790948689	-0.00360223650932312	-0.00132951640989631	-0.00360223650932312
1066	0.340908020734787	0.444803804159164	-27.0840015411377	0.00321592413820326	0.00126787810586393	-0.00295288790948689	-0.00749832857400179
1067	0.340908020734787	0.769478142261505	-27.6034812927246	0.00483929552137852	0.00191722682211548	-0.00100484199356288	-0.00230353930965066
1068	-1.607137799263	0.769478142261505	-26.8242626190186	0.00516396993771195	-0.00490093370899558	-0.00425158534198999	-0.00457625929266214
1069	0.340908020734787	-0.529219150543213	-26.4995880126953	-0.000355493422830477	-0.00522560812532902	0.00159255252219737	0.0022419011220336
1070	-3.55518364906311	0.444803804159164	-26.8891983032227	-0.00912170019000769	0.00548864435404539	-0.00197886489331722	0.00548864435404539
1071	-1.607137799263	0.120129495859146	-26.8891983032227	-0.0110697457566857	0.00483929552137852	0.00256657530553639	0.00451462110504508
1072	-0.957789242267609	0.769478142261505	-26.8891983032227	0.000293855206109583	0.00970941036939621	-0.00879702530801296	-0.000680167751852423
1073	-0.30844059586525	1.74350106716156	-26.694393157959	0.00386527273803949	-0.00295288790948689	-0.00295288790948689	-0.00457625929266214
1074	0.340908020734787	0.120129495859146	-26.3697185516357	-0.00295288790948689	-0.00392691092565656	-0.00879702530801296	0.00289124972186983
1075	-0.30844059586525	0.444803804159164	-26.4995880126953	-0.00555028254166245	-0.00360223650932312	0.000943203864153475	0.00321592413820326
1076	0.990256667137146	-0.529219150543213	-26.7593269348145	-0.00327756232582033	-0.00327756232582033	-3.08191010844894e-05	0.000293855206109583
1077	0.990256667137146	-0.204544812440872	-26.694393157959	0.00126787810586393	-0.00230353930965066	-0.00360223650932312	-0.00652430532500148
1078	0.990256667137146	-0.853893458843231	-26.4346542358398	-0.00100484199356288	-0.00555028254166245	-0.00295288790948689	-0.00619963090866804
1079	0.340908020734787	0.769478142261505	-26.4995880126953	-0.00230353930965066	0.00191722682211548	-0.00652430532500148	0.000293855206109583
1080	-0.30844059586525	1.09415245056152	-26.4995880126953	-0.00847235135734081	-0.00392691092565656	0.0106834331527352	-0.00295288790948689
1081	1.63960528373718	0.444803804159164	-26.694393157959	-0.00392691092565656	0.00548864435404539	-0.00360223650932312	-0.00457625929266214
1082	-0.957789242267609	1.74350106716156	-26.9541320800781	0.00548864435404539	0.000618529506027699	0.00126787810586393	-0.00165419070981443
1083	2.28895401954651	-0.529219150543213	-26.6294574737549	-0.00360223650932312	-0.00684897974133492	-0.00782300252467394	-0.000680167751852423
1084	1.63960528373718	0.769478142261505	-26.4346542358398	0.000618529506027699	0.000618529506027699	-0.00197886489331722	-0.00619963090866804
1085	0.990256667137146	0.769478142261505	-26.694393157959	0.0022419011220336	-0.0026282137259841	-0.00165419070981443	0.00354059832170606
1086	-0.957789242267609	1.09415245056152	-26.5645236968994	-0.00230353930965066	0.00289124972186983	-0.00457625929266214	-0.00165419070981443
1087	-2.25648641586304	1.09415245056152	-26.8891983032227	-0.0159398596733809	0.0022419011220336	0.00191722682211548	0.00126787810586393
1088	-2.25648641586304	0.120129495859146	-26.4346542358398	-0.0133424662053585	-0.00360223650932312	-0.00814767740666866	0.00970941036939621
1089	0.340908020734787	0.444803804159164	-26.5645236968994	-0.00132951640989631	-0.00230353930965066	0.000293855206109583	0.00418994715437293
1090	-0.957789242267609	0.769478142261505	-25.7203693389893	-0.00230353930965066	0.00418994715437293	0.000293855206109583	-0.000680167751852423
1091	0.990256667137146	0.120129495859146	-26.2398490905762	0.00418994715437293	0.000618529506027699	-0.00100484199356288	-0.00522560812532902
1092	0.990256667137146	-0.204544812440872	-26.8242626190186	0.00483929552137852	-0.00749832857400179	-0.00197886489331722	0.00126787810586393
1093	-0.30844059586525	0.444803804159164	-26.8242626190186	0.00159255252219737	-0.000680167751852423	-0.00782300252467394	0.00743668992072344
1094	1.63960528373718	0.120129495859146	-26.694393157959	0.00516396993771195	-0.00392691092565656	-0.00912170019000769	-0.00100484199356288
1095	0.990256667137146	0.444803804159164	-26.694393157959	0.00191722682211548	0.00354059832170606	0.00289124972186983	0.00321592413820326
1096	1.63960528373718	-0.204544812440872	-26.1749134063721	0.00418994715437293	0.0022419011220336	-0.00457625929266214	-0.00327756232582033
1097	-0.957789242267609	1.09415245056152	-26.694393157959	0.00906006153672934	0.000293855206109583	-0.00782300252467394	0.00191722682211548
1098	-0.30844059586525	1.4188266992569	-27.0840015411377	-0.000355493422830477	0.00451462110504508	-0.00230353930965066	0.00289124972186983
1099	0.990256667137146	0.120129495859146	-27.0190677642822	0.000943203864153475	0.00126787810586393	0.00418994715437293	-0.000355493422830477
1100	-0.30844059586525	1.4188266992569	-26.3047828674316	-0.00197886489331722	0.00743668992072344	-0.00100484199356288	-0.00230353930965066
1101	1.63960528373718	0.120129495859146	-26.4995880126953	-0.00360223650932312	0.00581331877037883	-0.000355493422830477	-0.00132951640989631
1102	-1.607137799263	1.09415245056152	-26.4346542358398	-0.00717365415766835	0.00743668992072344	-0.00652430532500148	0.00581331877037883
1103	-2.90583515167236	0.769478142261505	-26.7593269348145	0.000943203864153475	-0.00555028254166245	-0.0026282137259841	0.012956153601408
1104	-1.607137799263	-0.204544812440872	-26.0450439453125	-0.00522560812532902	0.00126787810586393	-0.00684897974133492	0.000293855206109583
1105	0.340908020734787	0.769478142261505	-26.0450439453125	0.000943203864153475	0.00938473641872406	-0.00132951640989631	-0.00295288790948689
1106	-0.30844059586525	0.769478142261505	-26.4346542358398	-0.00977104809135199	0.000293855206109583	0.00516396993771195	-0.00717365415766835
1107	-0.957789242267609	1.09415245056152	-26.0450439453125	0.00678734155371785	0.00191722682211548	-0.000355493422830477	0.00483929552137852
1108	0.990256667137146	-0.529219150543213	-26.5645236968994	-0.00197886489331722	-0.00717365415766835	-0.00684897974133492	-0.00132951640989631
1109	0.340908020734787	-0.204544812440872	-26.694393157959	-0.00392691092565656	-0.00782300252467394	0.000293855206109583	-0.00555028254166245
1110	-0.957789242267609	0.120129495859146	-26.8891983032227	-0.000355493422830477	0.00678734155371785	-0.00490093370899558	0.00548864435404539
1111	0.990256667137146	0.444803804159164	-26.8891983032227	-0.00100484199356288	0.00646266713738441	-0.00165419070981443	-0.00684897974133492
1112	-0.957789242267609	1.4188266992569	-26.7593269348145	0.00483929552137852	0.00191722682211548	-0.00490093370899558	-0.00457625929266214
1113	-0.30844059586525	1.4188266992569	-26.694393157959	0.00516396993771195	0.00321592413820326	-0.00944637414067984	0.000943203864153475
1114	1.63960528373718	0.120129495859146	-27.0840015411377	-0.00392691092565656	-0.00555028254166245	-0.0123684434220195	0.00256657530553639
1115	0.990256667137146	0.120129495859146	-27.5385456085205	0.00483929552137852	-0.00132951640989631	-0.00457625929266214	0.00354059832170606
1116	2.28895401954651	-0.529219150543213	-26.7593269348145	0.00191722682211548	0.00126787810586393	0.00386527273803949	-0.00425158534198999
1117	-0.30844059586525	0.120129495859146	-26.694393157959	-0.000680167751852423	-3.08191010844894e-05	0.000618529506027699	0.000943203864153475
1118	-1.607137799263	0.769478142261505	-26.694393157959	-0.00100484199356288	-0.00490093370899558	-0.00619963090866804	0.0022419011220336
1119	-2.25648641586304	0.444803804159164	-27.0190677642822	-0.0107450718060136	-0.0026282137259841	-0.00327756232582033	0.00386527273803949
1120	-0.30844059586525	0.120129495859146	-26.8891983032227	0.00678734155371785	0.000618529506027699	-0.00360223650932312	-0.0026282137259841
1121	-0.30844059586525	1.09415245056152	-27.0840015411377	0.00711201597005129	0.00418994715437293	0.00126787810586393	0.00256657530553639
1122	-0.957789242267609	1.4188266992569	-26.694393157959	-0.00490093370899558	-0.0026282137259841	0.000293855206109583	-0.00847235135734081
1123	2.28895401954651	-0.529219150543213	-26.6294574737549	0.00191722682211548	0.00191722682211548	0.00548864435404539	0.00191722682211548
1124	0.990256667137146	-0.853893458843231	-26.4995880126953	-0.00619963090866804	-0.00165419070981443	-0.0143164889886975	0.00711201597005129
1125	2.28895401954651	-1.17856776714325	-26.9541320800781	0.00711201597005129	-0.00782300252467394	0.00548864435404539	0.000293855206109583
1126	2.28895401954651	-0.204544812440872	-26.694393157959	0.00289124972186983	0.00159255252219737	-0.00197886489331722	0.00483929552137852
1127	-0.30844059586525	0.769478142261505	-26.5645236968994	0.012956153601408	0.00646266713738441	-0.00230353930965066	0.000293855206109583
1128	-0.30844059586525	1.4188266992569	-26.4346542358398	-0.00360223650932312	-3.08191010844894e-05	-0.00782300252467394	0.00159255252219737
1129	1.63960528373718	-0.204544812440872	-26.6294574737549	0.00678734155371785	-0.00587495695799589	-3.08191010844894e-05	-0.00360223650932312
1130	-0.30844059586525	0.769478142261505	-27.0190677642822	0.000943203864153475	0.000293855206109583	-0.00814767740666866	0.00191722682211548
1131	0.990256667137146	0.120129495859146	-27.3437423706055	-0.00360223650932312	0.00191722682211548	0.00354059832170606	-0.00425158534198999
1132	0.340908020734787	0.444803804159164	-27.0190677642822	0.00386527273803949	0.0126314787194133	-0.0162645354866982	-3.08191010844894e-05
1133	0.990256667137146	0.444803804159164	-26.694393157959	-0.00522560812532902	-0.00100484199356288	0.00386527273803949	0.00256657530553639
1134	1.63960528373718	0.120129495859146	-26.8891983032227	-3.08191010844894e-05	-0.00100484199356288	-0.00879702530801296	-0.00230353930965066
1135	-0.957789242267609	0.120129495859146	-27.2138710021973	-0.00717365415766835	0.00776136433705688	-3.08191010844894e-05	-0.00425158534198999
1136	-1.607137799263	-0.853893458843231	-26.8242626190186	-0.0100957229733467	0.00841071270406246	0.00191722682211548	-0.00230353930965066
1137	-0.957789242267609	-0.204544812440872	-26.694393157959	-0.000680167751852423	0.00678734155371785	-0.00619963090866804	-0.00165419070981443
1138	-0.957789242267609	1.09415245056152	-26.9541320800781	0.0022419011220336	-0.00165419070981443	-0.00555028254166245	-0.00392691092565656
1139	-1.607137799263	1.4188266992569	-26.7593269348145	-0.00847235135734081	-0.00490093370899558	0.00126787810586393	-0.00327756232582033
1140	1.63960528373718	-0.529219150543213	-26.4346542358398	-0.00230353930965066	-0.00295288790948689	-0.00295288790948689	0.00256657530553639
1141	-0.957789242267609	0.120129495859146	-27.0190677642822	0.00548864435404539	0.00126787810586393	-0.00425158534198999	-0.0113944197073579
1142	0.990256667137146	-1.17856776714325	-27.2138710021973	-3.08191010844894e-05	-3.08191010844894e-05	-0.00295288790948689	-0.00912170019000769
1143	0.990256667137146	0.120129495859146	-27.2788066864014	0.00743668992072344	-0.00295288790948689	-0.0026282137259841	0.00386527273803949
1144	0.340908020734787	0.120129495859146	-27.3437423706055	-0.0152905117720366	-3.08191010844894e-05	-0.00522560812532902	0.00776136433705688
1145	0.990256667137146	0.769478142261505	-27.3437423706055	-0.00360223650932312	0.00646266713738441	0.00191722682211548	-0.00522560812532902
1146	1.63960528373718	0.444803804159164	-27.5385456085205	0.00548864435404539	0.0022419011220336	-0.00879702530801296	-0.00425158534198999
1147	1.63960528373718	0.120129495859146	-27.5385456085205	0.00451462110504508	0.00483929552137852	-0.00457625929266214	0.00191722682211548
1148	0.340908020734787	1.4188266992569	-27.0190677642822	0.00126787810586393	0.00483929552137852	-0.00782300252467394	0.0022419011220336
1149	0.990256667137146	0.444803804159164	-26.7593269348145	-0.00814767740666866	-0.00425158534198999	0.000293855206109583	-0.00165419070981443
1150	1.63960528373718	0.120129495859146	-26.9541320800781	-0.00490093370899558	0.00613799272105098	-0.000680167751852423	-0.00165419070981443
1151	-2.25648641586304	1.74350106716156	-26.7593269348145	-0.0100957229733467	0.00646266713738441	0.000943203864153475	0.000293855206109583
1152	-1.607137799263	0.120129495859146	-27.473611831665	-0.00879702530801296	0.00126787810586393	-0.000680167751852423	0.000618529506027699
1153	-0.30844059586525	0.444803804159164	-27.4086761474609	-0.00132951640989631	0.00613799272105098	-0.00230353930965066	0.00483929552137852
1154	1.63960528373718	-0.204544812440872	-27.2138710021973	0.00386527273803949	-0.00197886489331722	-0.0026282137259841	0.00841071270406246
1155	0.990256667137146	0.120129495859146	-27.2788066864014	-0.00132951640989631	0.00126787810586393	0.000943203864153475	0.00126787810586393
1156	0.990256667137146	-1.17856776714325	-26.9541320800781	0.000943203864153475	0.000618529506027699	-0.000680167751852423	-0.00619963090866804
1157	0.990256667137146	-1.50324213504791	-27.2788066864014	0.00289124972186983	-0.0107450718060136	-0.00230353930965066	-0.00457625929266214
1158	-0.30844059586525	1.09415245056152	-27.2138710021973	0.00938473641872406	-0.00327756232582033	-0.00327756232582033	0.00289124972186983
1159	-0.30844059586525	0.769478142261505	-27.5385456085205	0.000943203864153475	-0.0120437685400248	-0.00197886489331722	0.00678734155371785
1160	-0.30844059586525	1.4188266992569	-27.5385456085205	-0.00100484199356288	0.00321592413820326	-0.00230353930965066	0.0022419011220336
1161	1.63960528373718	0.120129495859146	-27.2138710021973	0.00581331877037883	0.00256657530553639	0.00418994715437293	0.00126787810586393
1162	0.990256667137146	-0.204544812440872	-27.4086761474609	-0.000355493422830477	0.00256657530553639	-0.000680167751852423	-0.00327756232582033
1163	0.340908020734787	1.4188266992569	-27.9930896759033	0.00386527273803949	-0.00327756232582033	-3.08191010844894e-05	0.00678734155371785
1164	-0.30844059586525	1.09415245056152	-27.7982864379883	-0.00360223650932312	-3.08191010844894e-05	0.00126787810586393	-0.00100484199356288
1165	-0.30844059586525	1.4188266992569	-27.6034812927246	-0.00749832857400179	0.00808603875339031	-0.00197886489331722	-0.00230353930965066
1166	-1.607137799263	0.769478142261505	-27.2788066864014	-0.00327756232582033	0.00906006153672934	-0.0026282137259841	0.00873538758605719
1167	-1.607137799263	0.120129495859146	-26.9541320800781	-0.00587495695799589	0.000293855206109583	0.000293855206109583	-0.0026282137259841
1168	-0.957789242267609	-0.529219150543213	-26.7593269348145	-0.00912170019000769	0.011982130818069	-0.00717365415766835	0.000943203864153475
1169	-0.30844059586525	0.444803804159164	-27.0840015411377	-0.0026282137259841	0.00386527273803949	-0.00619963090866804	0.000943203864153475
1170	1.63960528373718	-0.204544812440872	-27.2788066864014	-0.00587495695799589	0.0100340843200684	-0.000680167751852423	0.000943203864153475
1171	-0.30844059586525	0.444803804159164	-26.9541320800781	-0.00230353930965066	-0.00230353930965066	-0.00230353930965066	0.000618529506027699
1172	0.990256667137146	-1.50324213504791	-26.4346542358398	0.00581331877037883	-0.00912170019000769	-0.00327756232582033	-0.000680167751852423
1173	1.63960528373718	-1.17856776714325	-26.694393157959	0.00191722682211548	-0.0026282137259841	-0.00132951640989631	0.00289124972186983
1174	0.990256667137146	0.120129495859146	-27.0840015411377	-0.00457625929266214	0.00289124972186983	0.00126787810586393	-0.00392691092565656
1175	-0.30844059586525	1.09415245056152	-26.9541320800781	0.00776136433705688	0.00126787810586393	0.00289124972186983	0.00289124972186983
1176	0.990256667137146	0.769478142261505	-27.0190677642822	0.00191722682211548	0.0100340843200684	0.000943203864153475	-0.00619963090866804
1177	0.340908020734787	-0.204544812440872	-26.7593269348145	0.01100810803473	0.00386527273803949	-0.00425158534198999	-0.00327756232582033
1178	0.990256667137146	0.120129495859146	-26.694393157959	-0.00197886489331722	0.0022419011220336	0.00418994715437293	0.00321592413820326
1179	0.990256667137146	0.444803804159164	-27.0190677642822	0.00289124972186983	-0.000355493422830477	-0.00652430532500148	0.00354059832170606
1180	0.340908020734787	1.4188266992569	-27.1489372253418	0.000618529506027699	0.0103587592020631	-0.00230353930965066	0.0106834331527352
1181	1.63960528373718	-0.204544812440872	-26.8242626190186	-0.000680167751852423	0.0123068047687411	-3.08191010844894e-05	-0.000680167751852423
1182	-0.30844059586525	0.769478142261505	-26.8891983032227	-0.00912170019000769	0.00159255252219737	0.000943203864153475	0.00289124972186983
1183	-2.25648641586304	1.09415245056152	-26.694393157959	0.00256657530553639	0.000618529506027699	-0.00457625929266214	0.00776136433705688
1184	-2.25648641586304	0.769478142261505	-27.4086761474609	-0.00717365415766835	0.00354059832170606	-0.00977104809135199	0.00191722682211548
1185	-0.957789242267609	0.769478142261505	-27.473611831665	0.00743668992072344	0.00354059832170606	0.00191722682211548	-0.00457625929266214
1186	-0.957789242267609	0.444803804159164	-27.3437423706055	-0.00425158534198999	0.000618529506027699	-0.00457625929266214	-0.00619963090866804
1187	-1.607137799263	0.769478142261505	-27.0840015411377	0.00256657530553639	0.000943203864153475	0.00256657530553639	-0.00327756232582033
1188	0.990256667137146	-1.50324213504791	-26.5645236968994	0.000618529506027699	-0.00392691092565656	-0.000355493422830477	0.0022419011220336
1189	-0.30844059586525	0.120129495859146	-26.9541320800781	0.00548864435404539	-0.00684897974133492	-0.00392691092565656	0.00321592413820326
1190	0.990256667137146	-0.853893458843231	-26.8891983032227	-0.00717365415766835	-0.0026282137259841	-0.00522560812532902	0.00613799272105098
1191	-0.30844059586525	1.4188266992569	-27.0190677642822	0.0022419011220336	0.01100810803473	-0.00360223650932312	-0.00132951640989631
1192	1.63960528373718	-0.204544812440872	-26.7593269348145	-0.00165419070981443	-0.00327756232582033	-0.000355493422830477	-0.00230353930965066
1193	0.990256667137146	1.4188266992569	-27.0840015411377	0.0022419011220336	0.00289124972186983	-0.00944637414067984	0.00516396993771195
1194	-0.957789242267609	0.769478142261505	-26.8242626190186	-0.00587495695799589	-0.00230353930965066	-0.00944637414067984	-0.00425158534198999
1195	-0.957789242267609	0.444803804159164	-27.0190677642822	0.00451462110504508	0.00516396993771195	-0.0026282137259841	-0.00749832857400179
1196	-0.30844059586525	1.09415245056152	-27.0190677642822	0.00743668992072344	-0.00555028254166245	0.0022419011220336	-0.00327756232582033
1197	0.340908020734787	0.769478142261505	-26.9541320800781	-0.00100484199356288	-3.08191010844894e-05	-0.0104203969240189	-0.00132951640989631
1198	-0.30844059586525	0.120129495859146	-26.6294574737549	-0.00392691092565656	0.00451462110504508	-0.00392691092565656	-0.00165419070981443
1199	-0.957789242267609	0.120129495859146	-26.1099796295166	-0.0104203969240189	0.00418994715437293	-0.0104203969240189	-0.000680167751852423
1200	-2.25648641586304	1.4188266992569	-26.0450439453125	-0.00684897974133492	0.0103587592020631	-3.08191010844894e-05	0.00191722682211548
1201	2.28895401954651	-0.204544812440872	-25.2658252716064	0.012956153601408	0.00451462110504508	-0.00587495695799589	-0.00522560812532902
1202	-1.607137799263	1.09415245056152	-24.6814117431641	-0.00327756232582033	0.00386527273803949	-0.00425158534198999	-0.000355493422830477
1203	0.340908020734787	0.444803804159164	-23.8372592926025	0.0103587592020631	-0.00392691092565656	0.00256657530553639	0.000943203864153475
1204	-0.957789242267609	-0.853893458843231	-23.9671287536621	-0.000680167751852423	-0.00425158534198999	-0.00327756232582033	0.00126787810586393
1205	-0.30844059586525	-0.853893458843231	-24.8762168884277	-0.00457625929266214	-0.00619963090866804	0.00321592413820326	-3.08191010844894e-05
1206	0.340908020734787	0.769478142261505	-25.9151744842529	0.00191722682211548	-0.00100484199356288	-0.0026282137259841	-0.00327756232582033
1207	-0.30844059586525	1.09415245056152	-26.3047828674316	-0.00132951640989631	0.00516396993771195	-0.00230353930965066	-0.00197886489331722
1208	2.28895401954651	0.120129495859146	-26.5645236968994	0.000618529506027699	0.00483929552137852	-0.00977104809135199	0.000943203864153475
1209	-0.957789242267609	1.4188266992569	-26.7593269348145	0.00126787810586393	-0.000355493422830477	-0.00490093370899558	-0.000680167751852423
1210	2.28895401954651	1.4188266992569	-26.9541320800781	-0.00457625929266214	0.00256657530553639	0.00191722682211548	0.00516396993771195
1211	0.340908020734787	1.09415245056152	-27.3437423706055	-0.00457625929266214	0.011982130818069	-0.00555028254166245	0.000943203864153475
1212	1.63960528373718	-0.204544812440872	-27.6684150695801	-0.000680167751852423	0.0022419011220336	-0.0026282137259841	-0.00327756232582033
1213	-0.30844059586525	1.4188266992569	-28.0580253601074	0.000618529506027699	-0.000680167751852423	-0.00165419070981443	0.00289124972186983
1214	-1.607137799263	0.769478142261505	-27.6684150695801	-0.00425158534198999	0.00354059832170606	-0.00587495695799589	0.00354059832170606
1215	-3.55518364906311	0.769478142261505	-27.2138710021973	-0.0107450718060136	0.00483929552137852	-0.00165419070981443	-0.000355493422830477
1216	-2.90583515167236	1.09415245056152	-27.1489372253418	-0.00847235135734081	0.00743668992072344	0.00743668992072344	-0.00132951640989631
1217	-1.607137799263	1.4188266992569	-27.5385456085205	0.00906006153672934	-0.00100484199356288	-0.0136671401560307	-0.00165419070981443
1218	0.990256667137146	0.120129495859146	-27.2788066864014	-0.00522560812532902	0.000618529506027699	-0.00587495695799589	0.00451462110504508
1219	2.28895401954651	0.444803804159164	-27.3437423706055	-3.08191010844894e-05	-0.00132951640989631	-0.00652430532500148	-0.00912170019000769
1220	-0.30844059586525	0.120129495859146	-27.0840015411377	-0.00197886489331722	-0.0026282137259841	-0.00425158534198999	-0.00392691092565656
1221	1.63960528373718	-1.50324213504791	-27.2138710021973	0.00743668992072344	-0.0110697457566857	-0.00749832857400179	-0.00652430532500148
1222	0.340908020734787	0.769478142261505	-27.3437423706055	0.0022419011220336	-0.000680167751852423	-0.00360223650932312	-0.00392691092565656
1223	0.340908020734787	-0.204544812440872	-26.694393157959	0.00613799272105098	-0.00197886489331722	0.00354059832170606	0.00354059832170606
1224	0.990256667137146	-0.204544812440872	-26.694393157959	-0.00522560812532902	-0.00197886489331722	-0.00555028254166245	-0.00132951640989631
1225	0.990256667137146	-0.529219150543213	-26.3047828674316	0.0022419011220336	-0.00295288790948689	-0.00587495695799589	-0.00230353930965066
1226	0.990256667137146	0.120129495859146	-26.4346542358398	-0.00327756232582033	0.00418994715437293	0.00191722682211548	-0.000355493422830477
1227	0.340908020734787	1.74350106716156	-26.0450439453125	0.00126787810586393	0.000943203864153475	-0.00847235135734081	-0.00684897974133492
1228	-0.30844059586525	0.769478142261505	-26.4346542358398	0.00808603875339031	-0.000355493422830477	-0.0113944197073579	-0.000680167751852423
1229	-0.957789242267609	1.74350106716156	-26.3047828674316	-0.00165419070981443	0.00354059832170606	-0.00392691092565656	-0.00197886489331722
1230	1.63960528373718	0.444803804159164	-26.3047828674316	-0.00555028254166245	-0.00360223650932312	-0.00619963090866804	-0.00230353930965066
1231	0.990256667137146	0.120129495859146	-25.7853050231934	-0.00165419070981443	0.00321592413820326	0.000943203864153475	0.00483929552137852
1232	-0.30844059586525	-0.204544812440872	-25.980110168457	-0.000355493422830477	0.00386527273803949	-0.00230353930965066	0.00451462110504508
1233	-2.90583515167236	1.09415245056152	-26.0450439453125	-0.000355493422830477	0.0022419011220336	0.000618529506027699	0.00711201597005129
1234	-0.957789242267609	0.444803804159164	-26.1099796295166	0.00938473641872406	-0.00490093370899558	-0.00197886489331722	0.00808603875339031
1235	0.340908020734787	0.444803804159164	-25.9151744842529	-0.00360223650932312	0.00451462110504508	-0.00814767740666866	-0.00132951640989631
1236	0.340908020734787	-0.204544812440872	-26.4346542358398	0.00451462110504508	0.00354059832170606	0.00483929552137852	-0.00619963090866804
1237	-0.30844059586525	0.444803804159164	-26.4995880126953	0.00711201597005129	-0.00490093370899558	0.000293855206109583	-0.00392691092565656
1238	-0.957789242267609	0.444803804159164	-27.1489372253418	-0.00555028254166245	-0.00619963090866804	0.00354059832170606	-0.00847235135734081
1239	1.63960528373718	-0.204544812440872	-27.3437423706055	-0.00879702530801296	-0.00619963090866804	-0.00392691092565656	0.00256657530553639
1240	-0.957789242267609	1.74350106716156	-27.0840015411377	-0.00327756232582033	-3.08191010844894e-05	-0.00197886489331722	-0.00619963090866804
1241	2.93830251693726	0.444803804159164	-26.7593269348145	0.0022419011220336	0.00191722682211548	0.00386527273803949	0.00191722682211548
1242	-0.957789242267609	1.09415245056152	-27.1489372253418	0.00386527273803949	0.0022419011220336	-0.00100484199356288	0.0022419011220336
1243	-0.30844059586525	0.769478142261505	-27.6034812927246	0.00418994715437293	0.000618529506027699	-0.00684897974133492	-0.00490093370899558
1244	-0.30844059586525	1.09415245056152	-27.473611831665	0.000618529506027699	0.00386527273803949	-0.00230353930965066	0.00386527273803949
1245	-0.957789242267609	1.09415245056152	-27.6684150695801	-0.00619963090866804	-0.00165419070981443	-0.00684897974133492	-0.000355493422830477
1246	-1.607137799263	0.769478142261505	-27.4086761474609	0.00354059832170606	0.00808603875339031	0.00418994715437293	-0.00619963090866804
1247	-0.30844059586525	1.09415245056152	-27.473611831665	0.00126787810586393	-0.00490093370899558	0.00516396993771195	-0.00197886489331722
1248	-0.957789242267609	0.120129495859146	-27.2788066864014	-0.0104203969240189	-0.00165419070981443	-0.0117190945893526	0.00613799272105098
1249	-3.55518364906311	0.444803804159164	-27.1489372253418	-0.00132951640989631	-0.00717365415766835	0.00743668992072344	-0.00100484199356288
1250	-0.30844059586525	0.769478142261505	-27.473611831665	-0.00652430532500148	0.0022419011220336	-0.00587495695799589	-0.00457625929266214
1251	-0.30844059586525	0.120129495859146	-27.2788066864014	0.00354059832170606	-0.000680167751852423	0.00191722682211548	0.00256657530553639
1252	0.340908020734787	0.444803804159164	-27.5385456085205	0.00354059832170606	-0.00165419070981443	-0.00132951640989631	0.0022419011220336
1253	0.340908020734787	-0.204544812440872	-27.2138710021973	0.00873538758605719	-0.0113944197073579	-0.000355493422830477	0.00126787810586393
1254	0.990256667137146	-1.82791638374329	-27.0840015411377	-0.00132951640989631	-0.00847235135734081	-0.00457625929266214	-0.00360223650932312
1255	0.990256667137146	-0.853893458843231	-26.5645236968994	-0.0026282137259841	0.00386527273803949	-0.00132951640989631	0.000943203864153475
1256	0.990256667137146	-0.204544812440872	-26.4995880126953	-3.08191010844894e-05	0.00191722682211548	-0.0110697457566857	-0.00749832857400179
1257	0.990256667137146	-0.529219150543213	-26.5645236968994	0.00451462110504508	0.000618529506027699	0.000943203864153475	-0.00360223650932312
1258	-0.30844059586525	1.4188266992569	-27.0190677642822	0.00159255252219737	-0.00392691092565656	-0.00717365415766835	0.00516396993771195
1259	1.63960528373718	0.769478142261505	-26.9541320800781	-0.000680167751852423	0.00581331877037883	-0.00425158534198999	-0.00230353930965066
1260	-0.30844059586525	0.120129495859146	-26.1749134063721	-0.00132951640989631	0.00548864435404539	-0.00847235135734081	-3.08191010844894e-05
1261	0.990256667137146	0.769478142261505	-26.8891983032227	0.00289124972186983	0.000293855206109583	0.0022419011220336	-0.00684897974133492
1262	-0.957789242267609	1.09415245056152	-27.0190677642822	0.00321592413820326	0.0100340843200684	-0.00100484199356288	-0.00197886489331722
1263	-0.957789242267609	-0.204544812440872	-26.8242626190186	-0.00392691092565656	-0.00879702530801296	-0.00457625929266214	0.000943203864153475
1264	-2.25648641586304	-0.204544812440872	-26.6294574737549	-0.00457625929266214	0.00126787810586393	-0.0104203969240189	0.00418994715437293
1265	-0.30844059586525	0.120129495859146	-26.6294574737549	-0.00879702530801296	0.000618529506027699	0.000293855206109583	-0.00490093370899558
1266	-0.957789242267609	-0.204544812440872	-26.4995880126953	-0.000680167751852423	-0.00230353930965066	-0.00522560812532902	-0.0026282137259841
1267	-0.30844059586525	1.4188266992569	-27.473611831665	0.00548864435404539	0.000293855206109583	-0.00197886489331722	-0.00490093370899558
1268	1.63960528373718	-0.204544812440872	-27.5385456085205	-0.000355493422830477	-0.00879702530801296	-0.00944637414067984	-0.00165419070981443
1269	1.63960528373718	-0.204544812440872	-27.1489372253418	-0.00652430532500148	-0.00490093370899558	-3.08191010844894e-05	-0.00197886489331722
1270	1.63960528373718	-0.204544812440872	-27.4086761474609	0.00159255252219737	-0.0107450718060136	0.000618529506027699	-3.08191010844894e-05
1271	1.63960528373718	-0.529219150543213	-27.2788066864014	0.00418994715437293	0.00516396993771195	-0.00295288790948689	0.00126787810586393
1272	0.340908020734787	0.444803804159164	-27.6684150695801	0.0152288740500808	0.00483929552137852	0.00126787810586393	0.00516396993771195
1273	0.340908020734787	-0.204544812440872	-27.4086761474609	0.00159255252219737	-0.00197886489331722	-0.0110697457566857	-3.08191010844894e-05
1274	0.990256667137146	0.120129495859146	-27.7333507537842	-0.00652430532500148	0.00418994715437293	0.00126787810586393	-0.00165419070981443
1275	0.990256667137146	-0.204544812440872	-27.7333507537842	-0.00425158534198999	-0.00717365415766835	-0.00555028254166245	0.000293855206109583
1276	0.340908020734787	-0.204544812440872	-27.473611831665	0.0022419011220336	0.00289124972186983	0.000618529506027699	-0.00977104809135199
1277	0.990256667137146	-0.204544812440872	-27.2138710021973	0.000293855206109583	-0.00230353930965066	-0.00425158534198999	0.00483929552137852
1278	-0.30844059586525	1.09415245056152	-27.5385456085205	0.00776136433705688	0.000293855206109583	-0.00457625929266214	-0.00100484199356288
1279	-1.607137799263	1.09415245056152	-27.7982864379883	-0.00327756232582033	-0.00197886489331722	-0.0149658378213644	0.00808603875339031
1280	-2.25648641586304	-0.204544812440872	-27.4086761474609	-0.00847235135734081	0.00613799272105098	0.00321592413820326	0.00289124972186983
1281	-2.25648641586304	1.09415245056152	-27.6684150695801	-0.00230353930965066	0.00678734155371785	-0.00425158534198999	-0.0026282137259841
1282	-0.30844059586525	0.120129495859146	-27.0840015411377	-0.00360223650932312	0.00191722682211548	0.000618529506027699	0.00289124972186983
1283	-0.30844059586525	-0.529219150543213	-27.0840015411377	0.00321592413820326	0.00321592413820326	0.000293855206109583	0.00191722682211548
1284	0.990256667137146	-0.204544812440872	-27.4086761474609	0.0022419011220336	-0.00392691092565656	-0.00360223650932312	0.00743668992072344
1285	0.990256667137146	-0.853893458843231	-27.1489372253418	-0.00490093370899558	-0.00165419070981443	-0.000355493422830477	0.00191722682211548
1286	0.340908020734787	-1.50324213504791	-26.5645236968994	0.000943203864153475	0.00256657530553639	0.00289124972186983	-0.00295288790948689
1287	0.340908020734787	-0.853893458843231	-27.0190677642822	-0.0026282137259841	-0.00457625929266214	-0.00490093370899558	-0.00490093370899558
1288	-0.957789242267609	1.09415245056152	-26.4995880126953	-0.00100484199356288	-0.00100484199356288	-0.00327756232582033	0.00386527273803949
1289	1.63960528373718	0.444803804159164	-26.694393157959	-0.00295288790948689	-0.000680167751852423	-3.08191010844894e-05	0.00256657530553639
1290	0.990256667137146	0.120129495859146	-26.8242626190186	-0.00295288790948689	-0.00230353930965066	-0.0107450718060136	0.000293855206109583
1291	-0.30844059586525	0.769478142261505	-27.0840015411377	0.00776136433705688	0.00354059832170606	0.000293855206109583	-0.00717365415766835
1292	-0.30844059586525	1.09415245056152	-27.5385456085205	0.00711201597005129	-3.08191010844894e-05	-0.00132951640989631	0.000293855206109583
1293	1.63960528373718	-0.529219150543213	-27.1489372253418	0.00776136433705688	-0.00197886489331722	0.00516396993771195	0.00386527273803949
1294	0.340908020734787	0.120129495859146	-26.7593269348145	-0.0026282137259841	0.00321592413820326	-0.00684897974133492	0.000293855206109583
1295	-0.30844059586525	0.769478142261505	-27.4086761474609	-0.000680167751852423	0.0022419011220336	-0.00197886489331722	0.0022419011220336
1296	-1.607137799263	0.769478142261505	-27.5385456085205	-0.00230353930965066	-0.0026282137259841	0.000943203864153475	-0.00490093370899558
1297	-1.607137799263	0.444803804159164	-27.1489372253418	-0.00944637414067984	0.000293855206109583	-0.00165419070981443	-0.00392691092565656
1298	-0.957789242267609	0.769478142261505	-27.1489372253418	-0.00555028254166245	0.0022419011220336	-0.00490093370899558	-0.00230353930965066
1299	-0.957789242267609	0.769478142261505	-27.0190677642822	-0.00230353930965066	-0.000355493422830477	-0.00879702530801296	0.00646266713738441
1300	0.990256667137146	0.120129495859146	-27.2138710021973	-0.00360223650932312	0.00451462110504508	0.00126787810586393	-0.00522560812532902
1301	0.990256667137146	1.4188266992569	-27.5385456085205	0.00191722682211548	0.00321592413820326	0.00678734155371785	-0.00230353930965066
1302	0.990256667137146	-0.853893458843231	-27.5385456085205	-0.00100484199356288	-0.00749832857400179	0.000943203864153475	-0.000680167751852423
1303	2.28895401954651	-1.82791638374329	-27.2138710021973	0.00581331877037883	-0.0117190945893526	-0.00457625929266214	-0.00522560812532902
1304	1.63960528373718	-0.204544812440872	-27.3437423706055	-0.00165419070981443	-0.00555028254166245	-3.08191010844894e-05	0.00321592413820326
1305	0.990256667137146	-0.204544812440872	-27.2788066864014	-0.00295288790948689	-0.000355493422830477	0.00841071270406246	-0.00717365415766835
1306	0.340908020734787	0.120129495859146	-26.7593269348145	-0.00100484199356288	-0.00165419070981443	-0.00717365415766835	-0.00100484199356288
1307	0.990256667137146	0.444803804159164	-27.0840015411377	0.00646266713738441	0.00126787810586393	0.000943203864153475	-0.00587495695799589
1308	-0.30844059586525	0.769478142261505	-27.0840015411377	-0.00165419070981443	-0.0026282137259841	-0.00425158534198999	0.00256657530553639
1309	0.990256667137146	0.120129495859146	-26.7593269348145	-0.0026282137259841	0.00191722682211548	-0.00327756232582033	0.00548864435404539
1310	2.28895401954651	-0.204544812440872	-26.2398490905762	0.00386527273803949	0.00938473641872406	-0.00132951640989631	0.0022419011220336
1311	-0.30844059586525	1.09415245056152	-27.0190677642822	-0.00295288790948689	0.000293855206109583	-0.00717365415766835	-0.00197886489331722
1312	0.340908020734787	-0.204544812440872	-26.8891983032227	-0.00230353930965066	0.00581331877037883	-0.00555028254166245	0.000618529506027699
1313	-0.30844059586525	0.120129495859146	-26.8242626190186	-0.0152905117720366	0.000943203864153475	-0.0136671401560307	0.00483929552137852
1314	-2.90583515167236	1.4188266992569	-26.7593269348145	-0.00522560812532902	0.000293855206109583	-0.00717365415766835	0.00386527273803949
1315	-1.607137799263	1.4188266992569	-26.4995880126953	-0.00295288790948689	0.00386527273803949	0.000293855206109583	0.0022419011220336
1316	-0.957789242267609	1.74350106716156	-26.4346542358398	0.00808603875339031	0.00289124972186983	-0.00490093370899558	-0.00457625929266214
1317	0.340908020734787	1.4188266992569	-26.3047828674316	0.00743668992072344	-0.00360223650932312	-0.00717365415766835	0.00418994715437293
1318	0.340908020734787	0.120129495859146	-26.0450439453125	0.00126787810586393	-0.00814767740666866	-0.00847235135734081	-0.00197886489331722
1319	2.28895401954651	-0.853893458843231	-25.980110168457	-0.0026282137259841	-0.00360223650932312	-0.00490093370899558	0.00418994715437293
1320	0.340908020734787	0.120129495859146	-26.1749134063721	-0.00425158534198999	-0.00782300252467394	-0.00425158534198999	0.00354059832170606
1321	2.28895401954651	-0.529219150543213	-26.2398490905762	-0.0026282137259841	-0.00912170019000769	-0.00457625929266214	-0.00490093370899558
1322	0.340908020734787	0.444803804159164	-26.3697185516357	0.00873538758605719	0.00321592413820326	-0.00619963090866804	0.00906006153672934
1323	0.340908020734787	1.09415245056152	-27.0190677642822	-0.00879702530801296	0.000293855206109583	-0.00132951640989631	-0.00327756232582033
1324	-0.957789242267609	1.09415245056152	-27.1489372253418	0.00581331877037883	-0.00165419070981443	-0.00425158534198999	0.000293855206109583
1325	-0.30844059586525	1.74350106716156	-26.9541320800781	0.0022419011220336	0.00451462110504508	-0.00197886489331722	-0.00327756232582033
1326	1.63960528373718	1.4188266992569	-26.7593269348145	-0.00457625929266214	0.0022419011220336	0.00126787810586393	-0.00879702530801296
1327	1.63960528373718	0.769478142261505	-26.4995880126953	0.00159255252219737	0.0022419011220336	-0.0026282137259841	-0.00197886489331722
1328	0.990256667137146	0.769478142261505	-26.5645236968994	-3.08191010844894e-05	-3.08191010844894e-05	-0.00197886489331722	-0.00197886489331722
1329	0.990256667137146	1.4188266992569	-27.1489372253418	-0.00457625929266214	0.00354059832170606	-0.00457625929266214	0.00808603875339031
1330	-0.30844059586525	0.444803804159164	-26.6294574737549	-0.00879702530801296	0.000943203864153475	0.0022419011220336	-0.00100484199356288
1331	-2.90583515167236	1.09415245056152	-26.4346542358398	-0.00879702530801296	0.0113327819854021	-0.00490093370899558	-0.00490093370899558
1332	-0.30844059586525	0.120129495859146	-26.3697185516357	0.00159255252219737	0.00711201597005129	0.00548864435404539	-0.00360223650932312
1333	-0.957789242267609	1.09415245056152	-26.3697185516357	-0.000355493422830477	-0.00425158534198999	-0.000355493422830477	0.00418994715437293
1334	-0.957789242267609	0.120129495859146	-26.6294574737549	-0.00197886489331722	0.00191722682211548	-0.0026282137259841	-0.00295288790948689
1335	1.63960528373718	-0.853893458843231	-26.4346542358398	-0.00100484199356288	-0.00165419070981443	0.00289124972186983	0.00613799272105098
1336	1.63960528373718	-0.853893458843231	-25.980110168457	0.00321592413820326	-0.0120437685400248	-0.00425158534198999	-0.00944637414067984
1337	2.28895401954651	-0.853893458843231	-25.9151744842529	0.00418994715437293	0.000618529506027699	0.000618529506027699	-0.00230353930965066
1338	-1.607137799263	1.4188266992569	-26.3047828674316	-0.0026282137259841	-0.00652430532500148	0.00256657530553639	0.00289124972186983
1339	0.340908020734787	1.09415245056152	-26.7593269348145	-0.00392691092565656	0.00191722682211548	0.000943203864153475	-0.00684897974133492
1340	-0.957789242267609	1.09415245056152	-27.2138710021973	-0.00717365415766835	0.00711201597005129	0.00321592413820326	-0.00490093370899558
1341	2.28895401954651	0.444803804159164	-26.7593269348145	0.00256657530553639	0.00191722682211548	-0.00132951640989631	-0.00879702530801296
1342	1.63960528373718	0.120129495859146	-26.6294574737549	-0.00132951640989631	0.00711201597005129	-0.00522560812532902	-0.00132951640989631
1343	1.63960528373718	0.120129495859146	-26.4346542358398	0.00354059832170606	-3.08191010844894e-05	-0.00814767740666866	0.00451462110504508
1344	1.63960528373718	0.120129495859146	-26.3697185516357	-0.00100484199356288	-0.00490093370899558	-0.0107450718060136	0.00743668992072344
1345	0.340908020734787	0.444803804159164	-26.694393157959	-0.00165419070981443	0.00126787810586393	0.00256657530553639	-0.00555028254166245
1346	-0.30844059586525	0.120129495859146	-26.4995880126953	-0.00652430532500148	0.00354059832170606	-0.00879702530801296	-0.00392691092565656
1347	-4.20453214645386	1.4188266992569	-27.0190677642822	-0.00555028254166245	0.00321592413820326	0.00159255252219737	-0.00100484199356288
1348	-0.30844059586525	0.444803804159164	-26.3697185516357	-0.00327756232582033	-0.000355493422830477	-0.00814767740666866	0.00581331877037883
1349	0.990256667137146	0.120129495859146	-26.1749134063721	-0.00197886489331722	0.00418994715437293	-0.00132951640989631	0.00808603875339031
1350	-0.30844059586525	0.769478142261505	-26.7593269348145	-0.00392691092565656	0.00548864435404539	0.000293855206109583	-0.00522560812532902
1351	2.28895401954651	-0.853893458843231	-26.7593269348145	0.0022419011220336	0.00256657530553639	-0.00392691092565656	-0.00879702530801296
1352	0.340908020734787	-1.50324213504791	-26.9541320800781	0.000943203864153475	-0.00295288790948689	0.0100340843200684	0.00159255252219737
1353	0.340908020734787	-0.529219150543213	-26.8891983032227	0.00906006153672934	-0.0026282137259841	-0.00684897974133492	0.000943203864153475
1354	-0.30844059586525	0.444803804159164	-26.8242626190186	0.0022419011220336	0.00191722682211548	0.000293855206109583	0.000943203864153475
1355	-0.30844059586525	1.09415245056152	-26.5645236968994	-0.000355493422830477	0.00321592413820326	0.00159255252219737	-0.000680167751852423
1356	-0.957789242267609	1.09415245056152	-26.8242626190186	0.00191722682211548	0.00711201597005129	-0.00749832857400179	-0.00490093370899558
1357	0.340908020734787	1.09415245056152	-27.2788066864014	0.00711201597005129	0.00938473641872406	0.000943203864153475	-0.00197886489331722
1358	1.63960528373718	0.444803804159164	-26.8891983032227	-0.00360223650932312	-3.08191010844894e-05	-0.00717365415766835	0.00159255252219737
1359	2.28895401954651	-0.204544812440872	-26.9541320800781	0.00548864435404539	0.00711201597005129	-0.00555028254166245	0.00646266713738441
1360	0.990256667137146	0.120129495859146	-26.4995880126953	-0.000680167751852423	0.00743668992072344	0.00938473641872406	-3.08191010844894e-05
1361	-0.957789242267609	0.769478142261505	-26.5645236968994	0.000943203864153475	0.00548864435404539	-0.00165419070981443	-0.00100484199356288
1362	-1.607137799263	-0.204544812440872	-26.4346542358398	-0.00230353930965066	0.00646266713738441	-0.00230353930965066	0.00289124972186983
1363	-0.957789242267609	-0.204544812440872	-26.6294574737549	-0.0110697457566857	0.00159255252219737	-0.0107450718060136	0.00581331877037883
1364	-1.607137799263	1.74350106716156	-26.6294574737549	-0.00132951640989631	-0.00230353930965066	-0.00295288790948689	0.00516396993771195
1365	-0.957789242267609	1.4188266992569	-26.694393157959	-0.000355493422830477	0.0022419011220336	0.00256657530553639	-0.00100484199356288
1366	-0.30844059586525	0.769478142261505	-26.694393157959	-0.000680167751852423	0.00386527273803949	-0.000355493422830477	-0.00652430532500148
1367	1.63960528373718	0.120129495859146	-26.8242626190186	0.00256657530553639	-0.0026282137259841	-0.00555028254166245	0.00126787810586393
1368	1.63960528373718	-1.17856776714325	-26.8242626190186	0.00191722682211548	-0.0139918150380254	-0.00197886489331722	0.00256657530553639
1369	-0.30844059586525	-0.853893458843231	-26.7593269348145	-0.00197886489331722	-0.0159398596733809	-0.00782300252467394	-0.00295288790948689
1370	0.990256667137146	0.444803804159164	-26.8891983032227	0.0171769186854362	0.000618529506027699	0.00321592413820326	0.0022419011220336
1371	1.63960528373718	-0.204544812440872	-26.4995880126953	0.0022419011220336	0.00159255252219737	-0.00749832857400179	0.00321592413820326
1372	-0.30844059586525	0.769478142261505	-26.8242626190186	0.00126787810586393	0.00548864435404539	0.00418994715437293	-0.00879702530801296
1373	0.340908020734787	1.09415245056152	-27.2138710021973	0.00743668992072344	-0.00295288790948689	0.00159255252219737	-3.08191010844894e-05
1374	-0.30844059586525	1.74350106716156	-27.2788066864014	0.000943203864153475	-0.00197886489331722	-0.00587495695799589	-0.00132951640989631
1375	-0.30844059586525	1.09415245056152	-26.8891983032227	-0.00197886489331722	0.00581331877037883	-0.00230353930965066	0.00159255252219737
1376	-0.957789242267609	1.74350106716156	-26.8891983032227	-0.000680167751852423	0.00126787810586393	0.00289124972186983	-0.00912170019000769
1377	0.340908020734787	1.09415245056152	-26.6294574737549	0.00548864435404539	0.00711201597005129	-0.00782300252467394	-0.00555028254166245
1378	0.990256667137146	1.4188266992569	-26.5645236968994	-0.00879702530801296	0.000293855206109583	0.00126787810586393	0.000618529506027699
1379	-0.957789242267609	1.4188266992569	-27.473611831665	-0.00360223650932312	0.000293855206109583	-0.0139918150380254	0.00516396993771195
1380	-1.607137799263	0.444803804159164	-27.2788066864014	-0.00684897974133492	0.0106834331527352	0.00906006153672934	0.00386527273803949
1381	-0.957789242267609	0.444803804159164	-26.8242626190186	-0.00522560812532902	0.0145795252174139	-0.000355493422830477	0.00483929552137852
1382	0.990256667137146	0.120129495859146	-26.6294574737549	0.00613799272105098	0.00678734155371785	-0.0107450718060136	0.00418994715437293
1383	0.340908020734787	0.444803804159164	-26.5645236968994	-0.000355493422830477	-0.00100484199356288	-0.000680167751852423	0.000943203864153475
1384	-0.30844059586525	0.444803804159164	-27.0190677642822	-0.00100484199356288	-0.00717365415766835	-0.00327756232582033	0.00938473641872406
1385	0.340908020734787	0.120129495859146	-27.5385456085205	0.000618529506027699	-0.00490093370899558	0.00256657530553639	-0.00457625929266214
1386	-0.957789242267609	0.120129495859146	-27.473611831665	-0.000355493422830477	0.000943203864153475	-0.00977104809135199	0.00321592413820326
1387	-0.957789242267609	1.4188266992569	-27.3437423706055	0.013930176384747	0.00159255252219737	0.00256657530553639	-0.00230353930965066
1388	0.990256667137146	-0.204544812440872	-26.9541320800781	-3.08191010844894e-05	0.00159255252219737	-0.00944637414067984	-3.08191010844894e-05
1389	1.63960528373718	-0.529219150543213	-27.1489372253418	0.000618529506027699	0.00191722682211548	-0.00327756232582033	0.00743668992072344
1390	-0.30844059586525	0.769478142261505	-27.7333507537842	-0.00295288790948689	0.0022419011220336	0.00678734155371785	0.00841071270406246
1391	0.340908020734787	-0.204544812440872	-27.473611831665	0.0103587592020631	0.00678734155371785	-0.00100484199356288	0.000618529506027699
1392	-0.30844059586525	0.769478142261505	-27.5385456085205	0.00581331877037883	0.00646266713738441	-0.000680167751852423	-0.00490093370899558
1393	-0.30844059586525	0.769478142261505	-27.2138710021973	0.00386527273803949	0.00386527273803949	-0.00100484199356288	0.00191722682211548
1394	-1.607137799263	0.444803804159164	-26.4995880126953	-0.00749832857400179	0.00289124972186983	-0.00457625929266214	-0.00230353930965066
1395	-2.25648641586304	0.444803804159164	-26.7593269348145	-0.00165419070981443	0.00581331877037883	-0.000680167751852423	0.00418994715437293
1396	-3.55518364906311	1.4188266992569	-26.9541320800781	-0.00230353930965066	0.0022419011220336	-0.00522560812532902	0.00159255252219737
1397	-1.607137799263	1.09415245056152	-27.3437423706055	-0.00197886489331722	-0.00132951640989631	-0.00522560812532902	0.000943203864153475
1398	0.990256667137146	0.769478142261505	-27.0840015411377	0.00126787810586393	-0.00100484199356288	-3.08191010844894e-05	0.0116574559360743
1399	0.340908020734787	0.769478142261505	-26.6294574737549	-0.00132951640989631	-0.00457625929266214	-0.00392691092565656	0.00126787810586393
1400	-0.957789242267609	0.120129495859146	-27.4086761474609	-0.00100484199356288	-0.00100484199356288	0.000943203864153475	-0.00132951640989631
1401	0.340908020734787	-0.853893458843231	-27.2788066864014	0.000293855206109583	0.00678734155371785	0.000618529506027699	0.00191722682211548
1402	0.990256667137146	-1.17856776714325	-27.2138710021973	0.00548864435404539	-0.00165419070981443	0.00581331877037883	0.00646266713738441
1403	-0.30844059586525	0.120129495859146	-27.4086761474609	0.00159255252219737	-0.00555028254166245	-0.00619963090866804	-0.00879702530801296
1404	-0.957789242267609	1.09415245056152	-27.2138710021973	-3.08191010844894e-05	-0.000355493422830477	-0.00425158534198999	0.00321592413820326
1405	0.340908020734787	1.09415245056152	-26.9541320800781	-0.00457625929266214	-3.08191010844894e-05	0.00776136433705688	-0.00522560812532902
1406	-0.30844059586525	1.4188266992569	-27.0190677642822	-0.00197886489331722	0.00256657530553639	0.000618529506027699	-0.00132951640989631
1407	-0.30844059586525	2.06817531585693	-27.6684150695801	0.00256657530553639	0.0106834331527352	-0.00652430532500148	-0.00425158534198999
1408	0.340908020734787	1.09415245056152	-27.6684150695801	-0.00652430532500148	0.0022419011220336	-0.00847235135734081	0.000293855206109583
1409	1.63960528373718	-0.204544812440872	-27.1489372253418	0.00191722682211548	0.00483929552137852	-0.00457625929266214	0.00743668992072344
1410	0.990256667137146	0.120129495859146	-27.2138710021973	0.00256657530553639	0.00386527273803949	-0.00230353930965066	0.00613799272105098
1411	0.340908020734787	-0.204544812440872	-27.3437423706055	-0.00879702530801296	0.00938473641872406	-0.00132951640989631	0.0022419011220336
1412	-3.55518364906311	0.769478142261505	-27.6034812927246	-0.0110697457566857	-0.000680167751852423	0.000618529506027699	-0.00132951640989631
1413	-2.90583515167236	1.09415245056152	-27.3437423706055	-0.00879702530801296	0.00126787810586393	-0.00360223650932312	0.00841071270406246
1414	-1.607137799263	0.769478142261505	-26.7593269348145	-0.00165419070981443	0.000943203864153475	-0.000355493422830477	-0.00392691092565656
1415	-0.30844059586525	0.444803804159164	-27.0190677642822	-0.00230353930965066	0.00711201597005129	-0.00230353930965066	-0.000680167751852423
1416	-0.30844059586525	1.74350106716156	-27.1489372253418	-0.00295288790948689	-0.00425158534198999	-0.00100484199356288	-0.00587495695799589
1417	0.990256667137146	0.444803804159164	-27.4086761474609	0.00581331877037883	-0.00782300252467394	-0.00360223650932312	0.00159255252219737
1418	1.63960528373718	-0.853893458843231	-27.3437423706055	0.000618529506027699	-0.0107450718060136	0.000293855206109583	0.00418994715437293
1419	0.340908020734787	0.120129495859146	-27.473611831665	0.00711201597005129	-0.00879702530801296	-0.00847235135734081	-0.00295288790948689
1420	-0.30844059586525	0.769478142261505	-26.9541320800781	-0.00425158534198999	0.00354059832170606	-0.0026282137259841	0.00159255252219737
1421	0.990256667137146	-0.529219150543213	-26.4346542358398	0.00321592413820326	0.00321592413820326	0.00256657530553639	-0.00749832857400179
1422	-0.30844059586525	0.444803804159164	-27.0190677642822	0.00613799272105098	-0.00457625929266214	-0.00425158534198999	0.00581331877037883
1423	-0.957789242267609	1.09415245056152	-27.7982864379883	0.00354059832170606	0.00581331877037883	-0.00684897974133492	-0.000680167751852423
1424	0.990256667137146	0.120129495859146	-27.4086761474609	-0.00490093370899558	-0.0104203969240189	-0.0100957229733467	-0.0026282137259841
1425	0.340908020734787	0.120129495859146	-27.3437423706055	0.00548864435404539	0.00289124972186983	0.00483929552137852	-0.00652430532500148
1426	1.63960528373718	0.120129495859146	-27.0840015411377	-0.00327756232582033	0.00646266713738441	-0.00100484199356288	-0.00619963090866804
1427	-0.30844059586525	0.120129495859146	-26.4346542358398	0.0022419011220336	0.00126787810586393	0.00126787810586393	0.00159255252219737
1428	-2.25648641586304	0.769478142261505	-27.0840015411377	-0.00717365415766835	0.00191722682211548	-0.00684897974133492	0.00418994715437293
1429	-1.607137799263	1.09415245056152	-27.2138710021973	-0.0113944197073579	0.00256657530553639	-0.00684897974133492	0.0022419011220336
1430	-1.607137799263	-0.204544812440872	-27.2138710021973	-0.00327756232582033	0.00418994715437293	-0.00457625929266214	0.0022419011220336
1431	-0.957789242267609	1.4188266992569	-27.473611831665	0.000943203864153475	0.0132808275520802	0.00256657530553639	-0.00100484199356288
1432	-0.957789242267609	0.444803804159164	-26.5645236968994	0.00321592413820326	0.00126787810586393	0.000618529506027699	-0.00132951640989631
1433	1.63960528373718	-1.17856776714325	-27.0840015411377	0.0106834331527352	-0.0104203969240189	0.00354059832170606	0.000293855206109583
1434	0.340908020734787	-1.50324213504791	-27.3437423706055	-0.000680167751852423	-0.00879702530801296	-0.00814767740666866	-0.00425158534198999
1435	0.340908020734787	-0.853893458843231	-27.0840015411377	-0.00360223650932312	-3.08191010844894e-05	-0.00425158534198999	-0.00132951640989631
1436	-0.30844059586525	0.120129495859146	-26.6294574737549	0.000943203864153475	-0.000680167751852423	0.0022419011220336	-0.00327756232582033
1437	0.340908020734787	1.09415245056152	-26.7593269348145	0.000943203864153475	0.00711201597005129	-0.00522560812532902	-0.00327756232582033
1438	-0.957789242267609	1.09415245056152	-26.5645236968994	0.00516396993771195	0.00418994715437293	-0.0026282137259841	0.00938473641872406
1439	0.990256667137146	0.120129495859146	-27.0190677642822	-0.00100484199356288	0.00613799272105098	-0.00457625929266214	-0.00587495695799589
1440	-0.30844059586525	1.09415245056152	-27.2138710021973	0.00289124972186983	0.00808603875339031	-0.00165419070981443	0.000943203864153475
1441	0.990256667137146	-0.529219150543213	-26.8242626190186	0.000293855206109583	0.00516396993771195	0.00354059832170606	-0.00165419070981443
1442	-0.957789242267609	0.769478142261505	-26.8891983032227	0.011982130818069	0.00516396993771195	-0.000680167751852423	0.00776136433705688
1443	0.340908020734787	-0.529219150543213	-26.3697185516357	-0.000355493422830477	0.00321592413820326	0.00354059832170606	0.000293855206109583
1444	-1.607137799263	0.120129495859146	-26.4995880126953	-0.00782300252467394	0.00711201597005129	-0.00522560812532902	0.0103587592020631
1445	-0.957789242267609	0.769478142261505	-26.8242626190186	-0.00717365415766835	0.00354059832170606	0.000293855206109583	0.000618529506027699
1446	0.990256667137146	0.120129495859146	-26.7593269348145	0.00451462110504508	0.00159255252219737	-0.00912170019000769	0.00256657530553639
1447	2.28895401954651	0.120129495859146	-26.6294574737549	0.000943203864153475	-0.00392691092565656	-0.00425158534198999	0.00126787810586393
1448	1.63960528373718	-0.529219150543213	-26.3697185516357	-0.000680167751852423	-0.00327756232582033	-0.00392691092565656	-0.00327756232582033
1449	-0.957789242267609	0.120129495859146	-26.4995880126953	-0.0100957229733467	-0.0123684434220195	-0.00944637414067984	0.00613799272105098
1450	1.63960528373718	-0.853893458843231	-26.6294574737549	-0.00230353930965066	-0.00457625929266214	0.00256657530553639	0.00354059832170606
1451	-0.957789242267609	0.444803804159164	-26.694393157959	-0.00327756232582033	-0.00100484199356288	-0.00230353930965066	0.00516396993771195
1452	-0.30844059586525	0.120129495859146	-26.694393157959	0.00191722682211548	-0.00230353930965066	0.00418994715437293	0.00321592413820326
1453	2.28895401954651	0.120129495859146	-26.2398490905762	0.00191722682211548	0.000943203864153475	-0.00425158534198999	0.000618529506027699
1454	1.63960528373718	0.444803804159164	-26.4346542358398	0.000293855206109583	0.00256657530553639	-0.00782300252467394	-0.00230353930965066
1455	0.990256667137146	0.120129495859146	-26.3697185516357	-0.00165419070981443	-0.000680167751852423	-0.0113944197073579	0.00289124972186983
1456	0.990256667137146	0.120129495859146	-27.0190677642822	-0.00100484199356288	0.00159255252219737	-3.08191010844894e-05	-0.000355493422830477
1457	1.63960528373718	1.09415245056152	-26.7593269348145	-0.00132951640989631	0.00581331877037883	-0.0100957229733467	-0.000355493422830477
1458	-0.30844059586525	1.09415245056152	-27.0190677642822	-0.00425158534198999	0.000943203864153475	-0.00912170019000769	0.00126787810586393
1459	1.63960528373718	0.120129495859146	-26.6294574737549	-0.00619963090866804	-0.000680167751852423	-0.00555028254166245	0.000943203864153475
1460	-2.90583515167236	0.120129495859146	-26.4346542358398	-0.0165892094373703	0.00386527273803949	-0.00295288790948689	0.00354059832170606
1461	-2.90583515167236	0.769478142261505	-26.8891983032227	-0.00197886489331722	0.00451462110504508	-0.00132951640989631	0.00418994715437293
1462	-1.607137799263	0.769478142261505	-26.7593269348145	-0.00555028254166245	0.00159255252219737	-0.000355493422830477	-0.00132951640989631
1463	1.63960528373718	0.120129495859146	-26.694393157959	0.00289124972186983	-0.00457625929266214	0.000293855206109583	-0.00132951640989631
1464	-0.30844059586525	0.444803804159164	-26.694393157959	0.00483929552137852	0.000943203864153475	-0.0107450718060136	-0.000680167751852423
1465	-1.607137799263	0.444803804159164	-26.4346542358398	-0.00230353930965066	-0.00327756232582033	-0.00100484199356288	0.00159255252219737
1466	0.990256667137146	-0.204544812440872	-26.4346542358398	0.00191722682211548	-0.00100484199356288	-0.00230353930965066	-0.00197886489331722
1467	1.63960528373718	-0.204544812440872	-27.0840015411377	0.00581331877037883	0.00386527273803949	-0.00555028254166245	0.00159255252219737
1468	2.28895401954651	-0.529219150543213	-26.694393157959	0.00256657530553639	-0.00132951640989631	0.00191722682211548	0.00646266713738441
1469	-0.957789242267609	1.09415245056152	-26.8242626190186	-0.00327756232582033	0.000618529506027699	-0.00100484199356288	-0.00197886489331722
1470	0.990256667137146	0.120129495859146	-26.8891983032227	0.0022419011220336	-0.00100484199356288	-0.00197886489331722	-0.00100484199356288
1471	-0.957789242267609	1.09415245056152	-26.8891983032227	-0.00100484199356288	0.0022419011220336	-3.08191010844894e-05	-0.00197886489331722
1472	1.63960528373718	0.120129495859146	-26.8242626190186	0.00711201597005129	0.00126787810586393	-0.0026282137259841	-0.0104203969240189
1473	0.990256667137146	0.444803804159164	-26.8242626190186	0.00191722682211548	-0.00197886489331722	0.00256657530553639	-0.00100484199356288
1474	0.990256667137146	0.120129495859146	-26.8891983032227	-0.00360223650932312	-0.00295288790948689	-0.00944637414067984	-0.00717365415766835
1475	0.340908020734787	-0.204544812440872	-26.6294574737549	-0.00555028254166245	0.00354059832170606	0.00678734155371785	0.00159255252219737
1476	-0.957789242267609	0.769478142261505	-26.5645236968994	-0.00717365415766835	0.000943203864153475	-0.00392691092565656	-3.08191010844894e-05
1477	-0.957789242267609	1.09415245056152	-26.4346542358398	-0.00555028254166245	-0.00327756232582033	0.000618529506027699	0.00191722682211548
1478	-0.957789242267609	1.09415245056152	-27.0840015411377	-0.00944637414067984	0.00516396993771195	0.00289124972186983	0.00126787810586393
1479	2.28895401954651	1.09415245056152	-26.9541320800781	-3.08191010844894e-05	-0.00295288790948689	-0.00425158534198999	0.00743668992072344
1480	0.340908020734787	0.120129495859146	-27.1489372253418	-0.00295288790948689	0.00289124972186983	0.00483929552137852	-0.00360223650932312
1481	-0.957789242267609	0.120129495859146	-27.3437423706055	-0.00132951640989631	-0.00360223650932312	0.00516396993771195	0.000293855206109583
1482	0.990256667137146	-1.82791638374329	-26.8242626190186	0.00581331877037883	-0.00619963090866804	-0.00197886489331722	-3.08191010844894e-05
1483	-0.30844059586525	0.769478142261505	-27.3437423706055	-0.00587495695799589	-0.00230353930965066	0.000293855206109583	-0.00197886489331722
1484	-0.30844059586525	1.09415245056152	-27.5385456085205	-0.00425158534198999	-0.00327756232582033	-0.0113944197073579	0.000943203864153475
1485	-0.30844059586525	0.769478142261505	-27.473611831665	-0.000355493422830477	0.000943203864153475	-0.00165419070981443	-0.00197886489331722
1486	0.990256667137146	0.769478142261505	-27.6034812927246	-0.000355493422830477	0.000943203864153475	-0.00295288790948689	-0.000680167751852423
1487	-0.957789242267609	1.74350106716156	-27.5385456085205	0.00289124972186983	-0.00132951640989631	-0.00295288790948689	-0.00165419070981443
1488	0.340908020734787	0.769478142261505	-27.2138710021973	-0.000355493422830477	-0.00814767740666866	0.00678734155371785	0.00386527273803949
1489	0.990256667137146	0.769478142261505	-27.3437423706055	0.000293855206109583	-0.00360223650932312	-0.00230353930965066	0.00841071270406246
1490	0.340908020734787	1.4188266992569	-27.0190677642822	-0.00717365415766835	-0.000680167751852423	-0.00360223650932312	0.000293855206109583
1491	-0.957789242267609	0.120129495859146	-26.7593269348145	-0.00165419070981443	0.000618529506027699	0.00548864435404539	-0.00360223650932312
1492	-0.957789242267609	0.120129495859146	-26.694393157959	-0.00977104809135199	-0.00327756232582033	-0.00230353930965066	-0.000355493422830477
1493	-0.30844059586525	0.444803804159164	-27.2788066864014	-0.00490093370899558	-0.00295288790948689	-0.00327756232582033	-0.000355493422830477
1494	-0.957789242267609	1.4188266992569	-27.2788066864014	-0.0117190945893526	-0.00132951640989631	-0.00944637414067984	-0.00457625929266214
1495	1.63960528373718	1.09415245056152	-27.1489372253418	-0.00197886489331722	0.000293855206109583	-0.000355493422830477	-0.00230353930965066
1496	-0.30844059586525	-0.204544812440872	-26.8242626190186	0.00256657530553639	0.000618529506027699	0.00776136433705688	-3.08191010844894e-05
1497	2.28895401954651	-1.82791638374329	-27.3437423706055	0.00711201597005129	-0.00522560812532902	-0.0026282137259841	-0.00587495695799589
1498	-0.30844059586525	-0.204544812440872	-26.7593269348145	-0.00165419070981443	-0.00749832857400179	-0.000680167751852423	0.00873538758605719
1499	-0.30844059586525	0.444803804159164	-26.7593269348145	0.00256657530553639	-0.00619963090866804	-0.00912170019000769	0.00354059832170606
1500	0.990256667137146	1.09415245056152	-26.9541320800781	0.00289124972186983	0.00321592413820326	0.00191722682211548	-0.00944637414067984
1501	-0.30844059586525	0.120129495859146	-27.0190677642822	-0.00425158534198999	0.0103587592020631	0.00646266713738441	-0.00197886489331722
1502	0.340908020734787	-0.529219150543213	-26.9541320800781	0.000618529506027699	0.0022419011220336	-0.00814767740666866	-0.00555028254166245
1503	-0.957789242267609	1.4188266992569	-27.7982864379883	-0.000355493422830477	0.00418994715437293	-0.00490093370899558	0.00321592413820326
1504	0.340908020734787	0.444803804159164	-27.2138710021973	-0.00295288790948689	0.00354059832170606	-0.00652430532500148	-3.08191010844894e-05
1505	-0.957789242267609	1.09415245056152	-27.0190677642822	0.00321592413820326	0.00256657530553639	0.00581331877037883	-0.00230353930965066
1506	-0.30844059586525	-0.204544812440872	-27.4086761474609	-0.00879702530801296	0.00159255252219737	-0.00490093370899558	-0.00132951640989631
1507	-2.90583515167236	0.769478142261505	-27.6034812927246	0.0022419011220336	-0.00230353930965066	0.00354059832170606	-0.00132951640989631
1508	-1.607137799263	0.769478142261505	-27.473611831665	0.0022419011220336	-0.0026282137259841	0.00321592413820326	0.0022419011220336
1509	-0.957789242267609	0.120129495859146	-27.2138710021973	-0.0188619289547205	0.00548864435404539	-0.00749832857400179	0.00906006153672934
1510	-0.30844059586525	1.09415245056152	-27.2788066864014	0.00386527273803949	0.0022419011220336	0.000943203864153475	-0.00360223650932312
1511	-0.30844059586525	0.120129495859146	-27.2138710021973	-0.00879702530801296	0.00776136433705688	0.00289124972186983	0.00256657530553639
1512	-0.957789242267609	0.444803804159164	-27.1489372253418	0.00808603875339031	-0.00327756232582033	-0.00782300252467394	-0.00652430532500148
1513	-0.30844059586525	0.120129495859146	-26.8242626190186	0.00548864435404539	-0.0117190945893526	-0.00847235135734081	0.000618529506027699
1514	-0.957789242267609	0.120129495859146	-26.9541320800781	-0.00522560812532902	-0.00619963090866804	0.00256657530553639	-0.00197886489331722
1515	0.340908020734787	0.769478142261505	-27.2788066864014	-0.00197886489331722	0.000293855206109583	-0.00652430532500148	-0.0110697457566857
1516	-0.30844059586525	1.09415245056152	-27.2788066864014	-0.00295288790948689	0.00613799272105098	-0.00132951640989631	0.000293855206109583
1517	2.28895401954651	0.444803804159164	-27.6684150695801	0.0022419011220336	0.00776136433705688	-0.00425158534198999	-0.0026282137259841
1518	1.63960528373718	-0.853893458843231	-27.6684150695801	-0.00327756232582033	0.00516396993771195	-0.00879702530801296	-0.0026282137259841
1519	0.340908020734787	0.769478142261505	-27.473611831665	-0.00555028254166245	0.00321592413820326	-0.00619963090866804	-3.08191010844894e-05
1520	-0.30844059586525	1.09415245056152	-27.3437423706055	-0.00295288790948689	0.00938473641872406	-0.00327756232582033	-3.08191010844894e-05
1521	2.28895401954651	0.120129495859146	-27.0840015411377	0.00386527273803949	0.00678734155371785	-0.00360223650932312	-0.00425158534198999
1522	-0.30844059586525	1.09415245056152	-27.5385456085205	0.000293855206109583	0.00776136433705688	-3.08191010844894e-05	0.00678734155371785
1523	-1.607137799263	1.74350106716156	-27.7333507537842	-0.0107450718060136	-0.0026282137259841	-0.00587495695799589	0.0022419011220336
1524	-1.607137799263	-0.529219150543213	-27.2138710021973	-0.0117190945893526	0.0022419011220336	-0.00652430532500148	0.0113327819854021
1525	-0.30844059586525	0.444803804159164	-26.6294574737549	-0.0100957229733467	0.00418994715437293	0.00191722682211548	-0.00847235135734081
1526	1.63960528373718	-0.529219150543213	-26.4995880126953	0.00126787810586393	0.01100810803473	-0.00230353930965066	-0.00165419070981443
1527	-0.957789242267609	0.120129495859146	-26.9541320800781	-0.00295288790948689	0.0022419011220336	-0.00684897974133492	0.00646266713738441
1528	-0.957789242267609	-0.204544812440872	-27.6034812927246	0.00548864435404539	-0.000355493422830477	0.000943203864153475	0.00906006153672934
1529	-0.30844059586525	-0.529219150543213	-27.6034812927246	-0.00230353930965066	-0.00295288790948689	-0.0026282137259841	0.00678734155371785
1530	0.340908020734787	-0.853893458843231	-27.1489372253418	-0.000680167751852423	-0.00327756232582033	-0.00522560812532902	-0.00425158534198999
1531	-0.957789242267609	0.769478142261505	-27.2138710021973	0.00191722682211548	0.00321592413820326	0.00418994715437293	-3.08191010844894e-05
1532	-0.30844059586525	1.09415245056152	-27.0840015411377	0.00289124972186983	0.00483929552137852	-0.00555028254166245	0.00354059832170606
1533	0.340908020734787	-0.529219150543213	-27.3437423706055	0.00581331877037883	-0.00749832857400179	-0.0123684434220195	0.00873538758605719
1534	0.990256667137146	0.120129495859146	-27.6034812927246	0.00613799272105098	0.00451462110504508	-0.0130177913233638	-0.00132951640989631
1535	1.63960528373718	0.120129495859146	-27.4086761474609	-0.00522560812532902	0.00841071270406246	-0.00132951640989631	-0.00360223650932312
1536	0.340908020734787	0.120129495859146	-27.3437423706055	0.00743668992072344	0.00256657530553639	0.00808603875339031	-0.00165419070981443
1537	0.340908020734787	1.09415245056152	-27.2788066864014	0.000293855206109583	0.00321592413820326	-0.0100957229733467	-0.00977104809135199
1538	-0.30844059586525	1.09415245056152	-27.2788066864014	-0.00425158534198999	0.00678734155371785	-0.00165419070981443	-3.08191010844894e-05
1539	-2.25648641586304	1.09415245056152	-27.473611831665	-0.0113944197073579	0.00613799272105098	-0.00230353930965066	0.00321592413820326
1540	-3.55518364906311	0.444803804159164	-27.473611831665	-0.0146411629393697	0.00256657530553639	-0.00457625929266214	0.00516396993771195
1541	-0.957789242267609	-0.204544812440872	-27.2138710021973	-3.08191010844894e-05	0.00970941036939621	-0.00457625929266214	-0.00197886489331722
1542	-0.30844059586525	1.09415245056152	-26.8242626190186	0.00321592413820326	0.00451462110504508	-0.00977104809135199	-0.00230353930965066
1543	1.63960528373718	0.444803804159164	-26.3697185516357	0.0249691028147936	-0.00100484199356288	-0.00782300252467394	-0.00490093370899558
1544	2.28895401954651	-1.17856776714325	-25.980110168457	0.00159255252219737	-0.00100484199356288	-0.000355493422830477	-0.000355493422830477
1545	0.990256667137146	-1.17856776714325	-25.0710220336914	-0.00165419070981443	-0.00490093370899558	0.00386527273803949	-0.000355493422830477
1546	2.28895401954651	-1.17856776714325	-24.1619338989258	0.00516396993771195	-0.00165419070981443	0.00418994715437293	0.00548864435404539
1547	0.340908020734787	-0.529219150543213	-24.1619338989258	0.00483929552137852	0.00678734155371785	0.000943203864153475	-0.00165419070981443
1548	0.340908020734787	0.769478142261505	-24.4216728210449	0.00906006153672934	0.000618529506027699	-0.00327756232582033	0.00354059832170606
1549	-1.607137799263	1.09415245056152	-25.200891494751	-0.00165419070981443	0.00418994715437293	0.00906006153672934	-0.00132951640989631
1550	0.990256667137146	-0.204544812440872	-26.1749134063721	-3.08191010844894e-05	0.00159255252219737	-0.00847235135734081	0.00256657530553639
1551	-0.30844059586525	1.09415245056152	-26.8891983032227	0.0022419011220336	0.00289124972186983	0.00386527273803949	-0.000680167751852423
1552	1.63960528373718	0.444803804159164	-26.8891983032227	-0.000355493422830477	0.00321592413820326	0.00548864435404539	-0.00360223650932312
1553	0.340908020734787	0.120129495859146	-27.2138710021973	0.00321592413820326	0.00548864435404539	-0.00295288790948689	0.00256657530553639
1554	0.990256667137146	0.120129495859146	-27.2788066864014	-0.00327756232582033	0.00386527273803949	-0.00295288790948689	-0.00165419070981443
1555	0.990256667137146	0.444803804159164	-27.7982864379883	-0.00457625929266214	-0.000680167751852423	-0.00457625929266214	-0.00165419070981443
1556	-0.30844059586525	0.444803804159164	-28.1229591369629	-0.00684897974133492	0.0100340843200684	0.00451462110504508	-0.0026282137259841
1557	-0.957789242267609	0.120129495859146	-27.7333507537842	-0.00555028254166245	0.000293855206109583	0.00386527273803949	-0.00197886489331722
1558	-1.607137799263	0.769478142261505	-27.9281558990479	-0.000355493422830477	-0.00749832857400179	-0.00782300252467394	0.00321592413820326
1559	0.340908020734787	0.120129495859146	-27.4086761474609	-0.00619963090866804	-0.00132951640989631	0.000943203864153475	-0.00717365415766835
1560	0.340908020734787	-0.853893458843231	-27.1489372253418	-0.00522560812532902	-3.08191010844894e-05	-0.00619963090866804	-0.00100484199356288
1561	-0.30844059586525	-0.204544812440872	-27.8632202148438	0.011982130818069	-0.000355493422830477	0.00483929552137852	-0.00197886489331722
1562	-0.30844059586525	-0.204544812440872	-27.473611831665	0.00743668992072344	-0.00522560812532902	-0.00587495695799589	-0.00327756232582033
1563	0.340908020734787	-0.853893458843231	-27.5385456085205	-0.000355493422830477	-0.0100957229733467	0.000293855206109583	0.00354059832170606
1564	1.63960528373718	0.120129495859146	-27.3437423706055	0.000293855206109583	-0.000680167751852423	-0.0104203969240189	-0.000680167751852423
1565	-0.30844059586525	0.769478142261505	-27.3437423706055	-0.00619963090866804	-0.00230353930965066	0.00159255252219737	0.00321592413820326
1566	1.63960528373718	0.444803804159164	-27.0840015411377	0.00483929552137852	0.0113327819854021	-0.00879702530801296	0.00159255252219737
1567	0.340908020734787	0.444803804159164	-27.1489372253418	0.00418994715437293	-0.00132951640989631	-0.00360223650932312	0.00516396993771195
1568	0.990256667137146	-0.204544812440872	-27.473611831665	0.00613799272105098	-0.00652430532500148	0.000618529506027699	0.00581331877037883
1569	-0.957789242267609	1.09415245056152	-26.9541320800781	0.00256657530553639	-0.00165419070981443	-0.000680167751852423	0.000293855206109583
1570	1.63960528373718	0.120129495859146	-26.6294574737549	-0.00327756232582033	0.00483929552137852	-0.0117190945893526	0.00483929552137852
1571	-2.25648641586304	0.769478142261505	-26.0450439453125	0.00191722682211548	0.00256657530553639	0.00646266713738441	-0.00197886489331722
1572	-0.957789242267609	0.120129495859146	-26.1099796295166	-3.08191010844894e-05	0.00711201597005129	0.00483929552137852	0.000943203864153475
1573	-0.30844059586525	0.444803804159164	-26.2398490905762	-0.00457625929266214	0.000293855206109583	-0.00327756232582033	-3.08191010844894e-05
1574	-0.30844059586525	1.09415245056152	-26.5645236968994	0.00289124972186983	0.00451462110504508	-0.00879702530801296	0.000293855206109583
1575	0.340908020734787	0.444803804159164	-26.1099796295166	0.00159255252219737	0.000293855206109583	-0.00587495695799589	-0.00132951640989631
1576	1.63960528373718	-0.204544812440872	-26.3697185516357	0.00386527273803949	0.00451462110504508	0.0022419011220336	-0.00295288790948689
1577	2.28895401954651	-1.17856776714325	-26.3697185516357	-0.0026282137259841	0.00386527273803949	-0.00814767740666866	-0.00555028254166245
1578	-1.607137799263	-0.204544812440872	-26.6294574737549	0.000943203864153475	-0.00879702530801296	-0.0123684434220195	0.000293855206109583
1579	0.990256667137146	-0.529219150543213	-26.7593269348145	0.00613799272105098	-0.00327756232582033	0.00159255252219737	0.00159255252219737
1580	0.990256667137146	-0.204544812440872	-26.5645236968994	-0.0100957229733467	0.00289124972186983	0.00191722682211548	-3.08191010844894e-05
1581	-0.957789242267609	1.09415245056152	-27.473611831665	0.000943203864153475	0.00646266713738441	-0.0026282137259841	-0.00814767740666866
1582	1.63960528373718	-0.204544812440872	-27.0190677642822	-0.00425158534198999	0.0132808275520802	-0.00652430532500148	-0.00165419070981443
1583	0.990256667137146	1.4188266992569	-27.7982864379883	0.00126787810586393	-0.00522560812532902	-0.00392691092565656	-0.00619963090866804
1584	0.340908020734787	1.09415245056152	-27.4086761474609	-0.000680167751852423	-0.00132951640989631	-0.00132951640989631	0.00938473641872406
1585	0.340908020734787	1.4188266992569	-27.5385456085205	0.012956153601408	0.00451462110504508	-0.00619963090866804	0.000618529506027699
1586	0.340908020734787	1.09415245056152	-27.4086761474609	0.00354059832170606	0.00451462110504508	-0.00490093370899558	0.00126787810586393
1587	-3.55518364906311	1.09415245056152	-27.2788066864014	-0.00619963090866804	0.01100810803473	-0.00295288790948689	-0.00425158534198999
1588	-0.957789242267609	0.444803804159164	-27.473611831665	-0.000680167751852423	-0.00327756232582033	-3.08191010844894e-05	0.0106834331527352
1589	-1.607137799263	0.120129495859146	-27.2788066864014	-0.000355493422830477	0.00646266713738441	-0.00490093370899558	-0.00100484199356288
1590	0.990256667137146	1.09415245056152	-27.5385456085205	-0.00230353930965066	0.00613799272105098	-0.00555028254166245	0.00483929552137852
1591	0.340908020734787	-0.204544812440872	-26.6294574737549	-0.000680167751852423	0.00711201597005129	0.00418994715437293	0.00354059832170606
1592	0.990256667137146	-0.204544812440872	-27.1489372253418	0.00191722682211548	-0.00684897974133492	0.000293855206109583	-0.00197886489331722
1593	-0.30844059586525	-0.204544812440872	-27.1489372253418	0.00646266713738441	-0.00295288790948689	-0.00587495695799589	-0.00555028254166245
1594	-0.957789242267609	0.769478142261505	-27.5385456085205	0.00159255252219737	-0.00619963090866804	-3.08191010844894e-05	0.00321592413820326
1595	-0.30844059586525	0.120129495859146	-27.6684150695801	-0.00879702530801296	-3.08191010844894e-05	-0.00165419070981443	-0.00392691092565656
1596	0.990256667137146	0.120129495859146	-27.473611831665	0.00808603875339031	0.00159255252219737	0.000618529506027699	0.00613799272105098
1597	1.63960528373718	0.120129495859146	-26.8891983032227	0.00159255252219737	0.00256657530553639	-0.000680167751852423	0.000943203864153475
1598	-0.30844059586525	1.09415245056152	-27.0190677642822	0.00159255252219737	0.000618529506027699	-0.00717365415766835	0.00808603875339031
1599	0.990256667137146	0.769478142261505	-26.9541320800781	0.000618529506027699	-0.00295288790948689	-0.00132951640989631	0.00159255252219737
1600	0.990256667137146	-0.204544812440872	-27.2138710021973	-0.00295288790948689	0.00516396993771195	-0.00132951640989631	0.0106834331527352
1601	-0.30844059586525	0.444803804159164	-26.6294574737549	-0.0026282137259841	0.00126787810586393	-0.00392691092565656	-0.00100484199356288
1602	0.990256667137146	0.444803804159164	-26.7593269348145	-0.00847235135734081	0.00646266713738441	0.0022419011220336	0.00418994715437293
1603	-2.90583515167236	1.09415245056152	-26.6294574737549	-0.00522560812532902	-0.00295288790948689	-0.00522560812532902	0.00516396993771195
1604	-0.957789242267609	0.444803804159164	-26.3047828674316	-0.0123684434220195	0.00516396993771195	-0.0107450718060136	-0.00782300252467394
1605	-0.30844059586525	0.120129495859146	-26.694393157959	-0.00912170019000769	0.0100340843200684	0.00321592413820326	0.00386527273803949
1606	1.63960528373718	0.120129495859146	-26.8242626190186	-0.00360223650932312	0.0116574559360743	0.00191722682211548	-0.00165419070981443
1607	1.63960528373718	0.120129495859146	-26.7593269348145	0.00289124972186983	0.00256657530553639	-0.00360223650932312	-0.0026282137259841
1608	1.63960528373718	-1.17856776714325	-26.694393157959	-0.00392691092565656	-0.00652430532500148	-0.00879702530801296	0.00159255252219737
1609	-0.957789242267609	-0.204544812440872	-27.3437423706055	-0.00360223650932312	-0.00944637414067984	0.00613799272105098	0.000293855206109583
1610	0.340908020734787	0.120129495859146	-27.0840015411377	-0.00132951640989631	-0.00360223650932312	-0.00295288790948689	0.00483929552137852
1611	0.990256667137146	-0.853893458843231	-27.2788066864014	-0.000355493422830477	0.00873538758605719	-0.00490093370899558	0.000943203864153475
1612	0.990256667137146	0.120129495859146	-27.6684150695801	-0.00230353930965066	0.00418994715437293	-0.00457625929266214	-0.00879702530801296
1613	0.990256667137146	0.120129495859146	-27.4086761474609	0.0022419011220336	-3.08191010844894e-05	-0.00522560812532902	0.000293855206109583
1614	2.28895401954651	0.120129495859146	-27.6684150695801	-0.00132951640989631	0.00256657530553639	0.000293855206109583	0.00256657530553639
1615	1.63960528373718	0.120129495859146	-27.5385456085205	0.00613799272105098	0.00191722682211548	-0.00619963090866804	0.0022419011220336
1616	-0.30844059586525	-0.204544812440872	-27.5385456085205	0.000618529506027699	0.00548864435404539	0.000293855206109583	-0.00944637414067984
1617	-0.30844059586525	0.769478142261505	-27.8632202148438	0.00159255252219737	0.00451462110504508	-0.00814767740666866	0.00386527273803949
1618	2.28895401954651	-0.204544812440872	-27.5385456085205	0.0022419011220336	0.0022419011220336	0.00516396993771195	-0.000355493422830477
1619	0.990256667137146	-0.529219150543213	-27.5385456085205	-0.00230353930965066	0.00711201597005129	-0.00684897974133492	0.00548864435404539
1620	-2.25648641586304	0.444803804159164	-27.7982864379883	-0.0117190945893526	0.00678734155371785	-0.00977104809135199	-3.08191010844894e-05
1621	-0.30844059586525	0.444803804159164	-27.2788066864014	-0.00652430532500148	0.00711201597005129	0.00159255252219737	-0.00100484199356288
1622	-0.30844059586525	1.09415245056152	-27.7333507537842	-0.00197886489331722	0.00938473641872406	-0.00100484199356288	0.00159255252219737
1623	-0.957789242267609	1.74350106716156	-27.8632202148438	0.00613799272105098	0.00776136433705688	-0.00587495695799589	0.00126787810586393
1624	-0.30844059586525	-0.529219150543213	-27.2138710021973	-0.00100484199356288	-0.00165419070981443	-0.00619963090866804	-0.000680167751852423
1625	0.340908020734787	-0.529219150543213	-27.2138710021973	0.00581331877037883	0.00386527273803949	0.00418994715437293	-0.00587495695799589
1626	0.340908020734787	-0.529219150543213	-26.9541320800781	-0.00425158534198999	-0.00457625929266214	-0.0130177913233638	-0.00100484199356288
1627	-0.30844059586525	0.444803804159164	-27.2788066864014	0.00938473641872406	-0.000680167751852423	-0.00100484199356288	0.000618529506027699
1628	0.990256667137146	0.120129495859146	-27.1489372253418	-0.00295288790948689	-0.00327756232582033	-0.00555028254166245	-0.00717365415766835
1629	-0.30844059586525	1.09415245056152	-27.0840015411377	-0.00295288790948689	0.00386527273803949	0.00386527273803949	0.00970941036939621
1630	0.340908020734787	-0.204544812440872	-27.7333507537842	-0.00490093370899558	-0.00132951640989631	0.00743668992072344	0.00191722682211548
1631	-1.607137799263	1.09415245056152	-27.4086761474609	0.00159255252219737	0.00938473641872406	-0.0026282137259841	-0.00522560812532902
1632	0.990256667137146	-0.204544812440872	-26.7593269348145	-0.0026282137259841	-3.08191010844894e-05	-0.00295288790948689	0.00354059832170606
1633	-1.607137799263	0.769478142261505	-26.9541320800781	-0.00197886489331722	0.00126787810586393	-0.0169138833880424	0.00483929552137852
1634	-0.30844059586525	0.769478142261505	-27.2138710021973	0.0022419011220336	0.00159255252219737	-0.00555028254166245	-0.00490093370899558
1635	-0.957789242267609	0.444803804159164	-27.0190677642822	-0.0110697457566857	0.00289124972186983	0.00321592413820326	-3.08191010844894e-05
1636	-3.55518364906311	1.09415245056152	-27.0190677642822	-0.00490093370899558	0.0103587592020631	0.00678734155371785	0.0022419011220336
1637	-2.90583515167236	1.09415245056152	-26.7593269348145	-0.00197886489331722	0.00841071270406246	-0.00100484199356288	0.00548864435404539
1638	1.63960528373718	-0.204544812440872	-26.9541320800781	-0.00165419070981443	0.00613799272105098	-0.00165419070981443	-0.00165419070981443
1639	1.63960528373718	0.120129495859146	-27.6684150695801	0.00354059832170606	-0.00230353930965066	-0.00360223650932312	0.00483929552137852
1640	-0.30844059586525	1.09415245056152	-27.473611831665	0.00354059832170606	0.00191722682211548	-0.000355493422830477	0.000943203864153475
1641	1.63960528373718	-1.17856776714325	-27.473611831665	0.000618529506027699	-0.00847235135734081	-0.00230353930965066	-0.00814767740666866
1642	-0.30844059586525	-0.204544812440872	-27.6034812927246	0.0022419011220336	-0.00522560812532902	-0.00327756232582033	-0.00197886489331722
1643	-1.607137799263	-0.204544812440872	-27.0190677642822	0.000618529506027699	-0.00652430532500148	-0.00327756232582033	-0.00230353930965066
1644	2.28895401954651	0.120129495859146	-27.0840015411377	-0.00100484199356288	0.000293855206109583	-0.00749832857400179	-0.00100484199356288
1645	0.990256667137146	0.120129495859146	-27.3437423706055	-0.00360223650932312	0.00483929552137852	0.00678734155371785	0.00126787810586393
1646	2.28895401954651	-0.204544812440872	-27.5385456085205	0.000618529506027699	0.00938473641872406	-0.00490093370899558	-0.00587495695799589
1647	-0.30844059586525	0.769478142261505	-27.7333507537842	0.0106834331527352	0.00581331877037883	0.00159255252219737	0.000293855206109583
1648	-0.30844059586525	1.09415245056152	-27.6684150695801	0.00743668992072344	-0.00425158534198999	-0.00912170019000769	0.00841071270406246
1649	-0.957789242267609	1.09415245056152	-27.0840015411377	0.00321592413820326	-0.00132951640989631	-0.00392691092565656	-0.00327756232582033
1650	0.990256667137146	1.09415245056152	-27.6034812927246	-0.00360223650932312	0.00191722682211548	-3.08191010844894e-05	-0.00522560812532902
1651	0.990256667137146	0.120129495859146	-27.2138710021973	-0.00587495695799589	-0.000355493422830477	-0.00165419070981443	0.000943203864153475
1652	-1.607137799263	0.444803804159164	-27.473611831665	-0.00587495695799589	0.00548864435404539	-0.00327756232582033	0.00483929552137852
1653	-2.90583515167236	0.769478142261505	-27.473611831665	-0.0152905117720366	-0.00230353930965066	-0.00295288790948689	0.000618529506027699
1654	-1.607137799263	1.4188266992569	-26.694393157959	-0.00490093370899558	-0.00132951640989631	0.000943203864153475	0.00321592413820326
1655	-0.957789242267609	1.4188266992569	-26.4346542358398	-0.00197886489331722	0.00776136433705688	0.000943203864153475	0.00321592413820326
1656	-0.957789242267609	1.09415245056152	-27.0190677642822	-3.08191010844894e-05	0.00678734155371785	-0.00587495695799589	-0.00165419070981443
1657	0.340908020734787	0.120129495859146	-27.0840015411377	-3.08191010844894e-05	-0.00619963090866804	0.00289124972186983	-0.000680167751852423
1658	0.990256667137146	-0.529219150543213	-27.0190677642822	-0.00295288790948689	-0.0165892094373703	-0.0100957229733467	-0.00197886489331722
1659	0.990256667137146	-1.17856776714325	-26.7593269348145	0.00126787810586393	-0.00425158534198999	-0.000355493422830477	0.00548864435404539
1660	-0.30844059586525	-0.204544812440872	-26.3697185516357	-0.00425158534198999	-0.00327756232582033	0.00256657530553639	0.000618529506027699
1661	-0.30844059586525	0.769478142261505	-26.8891983032227	0.00159255252219737	0.00256657530553639	0.00191722682211548	-0.000355493422830477
1662	0.340908020734787	0.444803804159164	-27.0840015411377	0.012956153601408	0.00191722682211548	0.00354059832170606	0.000618529506027699
1663	0.340908020734787	0.769478142261505	-27.0840015411377	-0.00490093370899558	0.00938473641872406	-0.00652430532500148	0.00354059832170606
1664	0.990256667137146	-0.204544812440872	-26.9541320800781	-0.00490093370899558	-0.00652430532500148	-0.00295288790948689	0.000943203864153475
1665	0.990256667137146	0.120129495859146	-26.7593269348145	-0.00360223650932312	0.00483929552137852	0.00289124972186983	-3.08191010844894e-05
1666	1.63960528373718	-0.529219150543213	-26.4346542358398	-0.00490093370899558	0.00938473641872406	-0.00717365415766835	-0.00457625929266214
1667	-0.30844059586525	0.769478142261505	-26.8242626190186	0.00581331877037883	0.00711201597005129	-0.00490093370899558	0.00321592413820326
1668	-2.90583515167236	0.769478142261505	-27.0190677642822	-0.0113944197073579	-3.08191010844894e-05	-0.00100484199356288	-0.000355493422830477
1669	-2.90583515167236	1.09415245056152	-26.9541320800781	0.000618529506027699	-0.0026282137259841	-0.00392691092565656	0.00386527273803949
1670	-1.607137799263	1.09415245056152	-26.9541320800781	-0.00197886489331722	0.00451462110504508	0.00516396993771195	-0.00132951640989631
1671	0.990256667137146	0.120129495859146	-26.5645236968994	-0.00652430532500148	-0.000355493422830477	-0.0104203969240189	0.00126787810586393
1672	-1.607137799263	1.4188266992569	-26.8891983032227	0.00386527273803949	0.00678734155371785	-0.0026282137259841	-0.00717365415766835
1673	-0.30844059586525	-0.204544812440872	-26.8242626190186	0.00451462110504508	-0.00165419070981443	-0.0026282137259841	0.00743668992072344
1674	1.63960528373718	-0.853893458843231	-26.4995880126953	-0.00684897974133492	-0.00977104809135199	-0.00619963090866804	-0.00490093370899558
1675	2.28895401954651	-0.853893458843231	-26.3697185516357	-0.00814767740666866	-0.00100484199356288	-0.00360223650932312	0.000943203864153475
1676	0.990256667137146	-0.204544812440872	-25.7853050231934	0.00516396993771195	-0.000355493422830477	-0.00295288790948689	-0.00327756232582033
1677	0.340908020734787	-0.204544812440872	-24.2268676757813	-0.00132951640989631	0.00483929552137852	0.00516396993771195	-0.00360223650932312
1678	0.340908020734787	0.769478142261505	-23.902193069458	0.00418994715437293	-0.00490093370899558	-0.00360223650932312	-0.000680167751852423
1679	0.990256667137146	1.09415245056152	-24.0320625305176	0.00646266713738441	-0.00132951640989631	-0.00327756232582033	-0.000355493422830477
1680	0.340908020734787	-0.853893458843231	-23.5125846862793	-0.000680167751852423	0.00191722682211548	0.00159255252219737	-0.00619963090866804
1681	-0.957789242267609	1.4188266992569	-23.9671287536621	-3.08191010844894e-05	0.00711201597005129	-0.00360223650932312	-0.00782300252467394
1682	-0.30844059586525	0.444803804159164	-24.2918033599854	0.0100340843200684	0.00776136433705688	-3.08191010844894e-05	-0.00295288790948689
1683	0.340908020734787	0.444803804159164	-24.8112812042236	-0.00425158534198999	-0.00619963090866804	-0.00879702530801296	0.000943203864153475
1684	0.340908020734787	0.120129495859146	-26.0450439453125	0.0022419011220336	0.000618529506027699	0.0022419011220336	-0.00327756232582033
1685	-1.607137799263	0.120129495859146	-26.5645236968994	-0.00847235135734081	-0.00425158534198999	-0.00457625929266214	0.000293855206109583
1686	1.63960528373718	0.120129495859146	-26.5645236968994	-0.0026282137259841	0.00418994715437293	-0.00230353930965066	-0.00327756232582033
1687	-0.30844059586525	-0.204544812440872	-26.6294574737549	0.00354059832170606	0.00159255252219737	0.0100340843200684	-0.00230353930965066
1688	0.340908020734787	0.769478142261505	-27.7982864379883	0.00516396993771195	0.00418994715437293	-0.00197886489331722	0.00451462110504508
1689	-0.957789242267609	-1.17856776714325	-27.7982864379883	-0.000680167751852423	-0.0100957229733467	-0.00944637414067984	-0.00360223650932312
1690	-0.957789242267609	-0.204544812440872	-29.0969829559326	0.00483929552137852	-0.00100484199356288	-0.00847235135734081	0.000618529506027699
1691	0.340908020734787	-0.853893458843231	-28.0580253601074	-0.00197886489331722	-0.00230353930965066	-0.00327756232582033	0.00191722682211548
1692	-0.30844059586525	1.4188266992569	-27.7982864379883	0.00418994715437293	-0.00100484199356288	0.00289124972186983	0.0022419011220336
1693	0.340908020734787	-0.204544812440872	-27.2788066864014	-0.00197886489331722	-0.000680167751852423	-0.0133424662053585	0.00126787810586393
1694	0.990256667137146	0.769478142261505	-27.2788066864014	-0.00132951640989631	-0.00197886489331722	0.000293855206109583	0.00191722682211548
1695	0.990256667137146	-0.529219150543213	-27.9930896759033	0.00159255252219737	0.00451462110504508	-0.000680167751852423	-0.00490093370899558
1696	0.990256667137146	0.120129495859146	-28.0580253601074	-0.00490093370899558	0.00354059832170606	0.000943203864153475	0.00191722682211548
1697	2.28895401954651	0.120129495859146	-27.7982864379883	0.00289124972186983	0.00354059832170606	-0.00490093370899558	-0.00230353930965066
1698	-1.607137799263	0.444803804159164	-27.5385456085205	0.00321592413820326	0.000618529506027699	-0.00522560812532902	0.00354059832170606
1699	-0.30844059586525	1.09415245056152	-27.2788066864014	-0.0100957229733467	0.00743668992072344	-0.00944637414067984	0.00418994715437293
1700	-0.30844059586525	0.120129495859146	-27.0840015411377	-0.00132951640989631	0.00906006153672934	0.00646266713738441	-3.08191010844894e-05
1701	-2.25648641586304	1.09415245056152	-27.0840015411377	-0.0149658378213644	0.00548864435404539	0.00159255252219737	-0.00652430532500148
1702	0.340908020734787	-0.529219150543213	-26.4346542358398	-0.00327756232582033	0.00354059832170606	-0.00197886489331722	-0.00100484199356288
1703	0.990256667137146	0.444803804159164	-26.5645236968994	-0.00814767740666866	0.00841071270406246	-0.00360223650932312	-0.00230353930965066
1704	1.63960528373718	0.444803804159164	-25.980110168457	-0.000355493422830477	-0.00392691092565656	-0.00425158534198999	-0.000355493422830477
1705	0.340908020734787	0.769478142261505	-25.8502388000488	-0.00197886489331722	0.0022419011220336	0.00321592413820326	0.000618529506027699
1706	1.63960528373718	-1.17856776714325	-25.6554355621338	0.00581331877037883	-0.00425158534198999	-0.00425158534198999	0.00126787810586393
1707	0.340908020734787	-0.853893458843231	-25.9151744842529	0.000943203864153475	-0.00230353930965066	-3.08191010844894e-05	0.000618529506027699
1708	0.990256667137146	0.444803804159164	-26.1749134063721	0.00354059832170606	-0.0104203969240189	-0.0143164889886975	-0.00100484199356288
1709	0.340908020734787	-0.529219150543213	-25.8502388000488	0.000943203864153475	-0.00977104809135199	0.00289124972186983	-0.00977104809135199
1710	1.63960528373718	0.120129495859146	-25.9151744842529	-0.000680167751852423	0.00159255252219737	0.00159255252219737	0.000293855206109583
1711	-0.957789242267609	0.769478142261505	-25.980110168457	-0.00230353930965066	0.00321592413820326	-3.08191010844894e-05	-0.000355493422830477
1712	0.340908020734787	0.120129495859146	-26.9541320800781	0.000943203864153475	0.0103587592020631	-0.000355493422830477	-3.08191010844894e-05
1713	0.990256667137146	-0.204544812440872	-27.3437423706055	0.00256657530553639	0.00451462110504508	-0.00652430532500148	-0.00100484199356288
1714	0.990256667137146	1.4188266992569	-27.7982864379883	-0.000680167751852423	0.00321592413820326	-0.00165419070981443	-0.00327756232582033
1715	0.340908020734787	1.09415245056152	-27.6684150695801	0.00256657530553639	-0.00132951640989631	0.00256657530553639	0.000618529506027699
1716	-0.30844059586525	1.4188266992569	-27.6034812927246	-0.00619963090866804	-0.00100484199356288	-0.00879702530801296	0.000943203864153475
1717	0.340908020734787	-0.204544812440872	-27.6034812927246	-0.00457625929266214	0.00289124972186983	0.00678734155371785	-0.00490093370899558
1718	-2.25648641586304	0.120129495859146	-27.7982864379883	-0.00684897974133492	0.00613799272105098	-3.08191010844894e-05	-0.00425158534198999
1719	-1.607137799263	1.09415245056152	-27.6034812927246	-0.00360223650932312	-0.000355493422830477	-0.00555028254166245	0.000293855206109583
1720	-0.957789242267609	0.769478142261505	-27.9930896759033	-0.00879702530801296	0.00159255252219737	0.00808603875339031	0.00873538758605719
1721	0.990256667137146	-0.204544812440872	-27.3437423706055	0.00516396993771195	0.0022419011220336	-0.00392691092565656	-0.00717365415766835
1722	0.340908020734787	-0.853893458843231	-27.1489372253418	-0.00490093370899558	-0.00132951640989631	0.00418994715437293	-0.00327756232582033
1723	-0.30844059586525	-0.204544812440872	-27.8632202148438	0.00386527273803949	-0.00944637414067984	0.000618529506027699	-0.00165419070981443
1724	-0.30844059586525	-0.204544812440872	-27.7333507537842	0.000293855206109583	-0.00555028254166245	-0.00944637414067984	-0.00165419070981443
1725	-0.957789242267609	1.09415245056152	-27.7333507537842	0.000293855206109583	0.00678734155371785	0.00321592413820326	-0.00165419070981443
1726	0.340908020734787	1.09415245056152	-27.7333507537842	0.000943203864153475	0.00289124972186983	-0.00132951640989631	-0.00619963090866804
1727	1.63960528373718	-0.204544812440872	-27.4086761474609	0.0022419011220336	0.00776136433705688	0.00126787810586393	-0.0026282137259841
1728	0.990256667137146	-0.204544812440872	-27.6034812927246	-0.00230353930965066	-0.000680167751852423	-0.00197886489331722	0.00516396993771195
1729	1.63960528373718	-0.204544812440872	-27.7982864379883	-0.000355493422830477	-0.0110697457566857	-0.000355493422830477	-0.00197886489331722
1730	1.63960528373718	0.444803804159164	-27.5385456085205	-0.00165419070981443	0.00418994715437293	-0.000355493422830477	0.00646266713738441
1731	-0.30844059586525	1.09415245056152	-26.8242626190186	0.00548864435404539	0.00321592413820326	-0.00522560812532902	-0.00652430532500148
1732	1.63960528373718	-0.204544812440872	-26.6294574737549	0.00321592413820326	0.00548864435404539	0.00321592413820326	-3.08191010844894e-05
1733	-0.30844059586525	-0.204544812440872	-26.6294574737549	-0.00197886489331722	0.00289124972186983	-0.00457625929266214	-0.000680167751852423
1734	-3.55518364906311	1.74350106716156	-26.8242626190186	-0.00295288790948689	-0.00717365415766835	0.00321592413820326	0.00256657530553639
1735	-1.607137799263	0.444803804159164	-27.0840015411377	-0.00587495695799589	0.00126787810586393	-0.00100484199356288	0.0022419011220336
1736	-1.607137799263	1.4188266992569	-27.0190677642822	0.00711201597005129	0.0022419011220336	0.00256657530553639	0.000293855206109583
1737	0.990256667137146	1.09415245056152	-26.8891983032227	0.00451462110504508	-0.000680167751852423	0.00126787810586393	0.00191722682211548
1738	1.63960528373718	-0.204544812440872	-26.5645236968994	0.00516396993771195	0.00289124972186983	-0.00165419070981443	0.00483929552137852
1739	2.28895401954651	-1.50324213504791	-26.5645236968994	0.000943203864153475	-0.00619963090866804	0.00548864435404539	-0.00425158534198999
1740	0.340908020734787	0.120129495859146	-27.473611831665	0.00256657530553639	-0.00327756232582033	-0.00132951640989631	0.00159255252219737
1741	0.990256667137146	-0.529219150543213	-27.2788066864014	-0.00100484199356288	0.00354059832170606	0.00548864435404539	-0.0117190945893526
1742	1.63960528373718	-0.204544812440872	-27.473611831665	-0.00295288790948689	0.00126787810586393	-0.00230353930965066	-0.00392691092565656
1743	0.340908020734787	1.4188266992569	-27.4086761474609	-0.00165419070981443	0.00256657530553639	-0.00100484199356288	-0.000355493422830477
1744	-0.30844059586525	0.769478142261505	-27.6684150695801	-0.00619963090866804	-0.00100484199356288	-0.00912170019000769	0.00516396993771195
1745	-0.30844059586525	1.4188266992569	-28.3826999664307	0.00646266713738441	0.00191722682211548	-0.00619963090866804	0.000943203864153475
1746	0.340908020734787	0.769478142261505	-28.1229591369629	-0.00619963090866804	0.00159255252219737	-0.00295288790948689	0.00483929552137852
1747	0.340908020734787	0.769478142261505	-28.187894821167	0.00613799272105098	0.00289124972186983	0.00354059832170606	0.00256657530553639
1748	0.990256667137146	-0.529219150543213	-27.6684150695801	0.000618529506027699	0.00159255252219737	0.00126787810586393	0.00906006153672934
1749	-1.607137799263	0.769478142261505	-27.7982864379883	-0.0100957229733467	0.00126787810586393	-0.00392691092565656	-0.000355493422830477
1750	-2.25648641586304	0.120129495859146	-27.7333507537842	-0.00132951640989631	0.00516396993771195	0.000618529506027699	0.00191722682211548
1751	-2.25648641586304	0.769478142261505	-27.9281558990479	-0.00230353930965066	0.00159255252219737	-0.000680167751852423	-0.00230353930965066
1752	0.990256667137146	0.444803804159164	-27.7333507537842	0.00516396993771195	0.000943203864153475	-0.00619963090866804	0.00159255252219737
1753	-0.30844059586525	1.09415245056152	-27.9930896759033	0.000943203864153475	0.00289124972186983	-0.0026282137259841	0.0100340843200684
1754	-0.30844059586525	1.09415245056152	-27.8632202148438	0.00418994715437293	-0.00684897974133492	-0.00100484199356288	0.011982130818069
1755	0.340908020734787	-0.529219150543213	-27.473611831665	-0.00327756232582033	-0.00457625929266214	-0.000680167751852423	0.00516396993771195
1756	-0.957789242267609	-0.204544812440872	-27.7982864379883	-0.00165419070981443	-0.00717365415766835	0.00386527273803949	-0.00230353930965066
1757	0.340908020734787	0.769478142261505	-27.6034812927246	-3.08191010844894e-05	-0.00100484199356288	0.0022419011220336	-3.08191010844894e-05
1758	2.28895401954651	0.444803804159164	-27.7333507537842	-0.00197886489331722	0.0022419011220336	-0.00782300252467394	0.00743668992072344
1759	1.63960528373718	0.444803804159164	-27.2138710021973	0.00191722682211548	-0.00100484199356288	0.000943203864153475	-0.00392691092565656
1760	-0.957789242267609	1.09415245056152	-27.2788066864014	0.00126787810586393	0.00451462110504508	0.000293855206109583	0.00386527273803949
1761	0.990256667137146	0.120129495859146	-27.4086761474609	0.000943203864153475	0.00354059832170606	-0.00197886489331722	-0.00165419070981443
1762	-1.607137799263	0.769478142261505	-27.7333507537842	-0.00132951640989631	0.0103587592020631	-0.00717365415766835	0.00386527273803949
1763	-0.957789242267609	1.09415245056152	-27.5385456085205	0.00873538758605719	0.00256657530553639	-0.00814767740666866	-0.00100484199356288
1764	0.990256667137146	0.444803804159164	-26.6294574737549	0.000293855206109583	-0.0026282137259841	0.000618529506027699	-3.08191010844894e-05
1765	-0.957789242267609	0.444803804159164	-26.694393157959	-0.00717365415766835	0.000943203864153475	-0.0117190945893526	0.000293855206109583
1766	-0.957789242267609	1.09415245056152	-26.5645236968994	-0.0126931173726916	0.00256657530553639	0.00289124972186983	0.000618529506027699
1767	-4.20453214645386	0.769478142261505	-26.9541320800781	-0.000355493422830477	0.00386527273803949	-0.00684897974133492	0.00516396993771195
1768	-0.30844059586525	0.120129495859146	-26.8891983032227	0.00126787810586393	-0.00132951640989631	0.000943203864153475	0.00354059832170606
1769	-1.607137799263	1.4188266992569	-26.5645236968994	-0.0026282137259841	-0.00619963090866804	-0.0026282137259841	0.00159255252219737
1770	-0.957789242267609	1.4188266992569	-25.980110168457	-0.00132951640989631	0.00483929552137852	0.00678734155371785	-0.00522560812532902
1771	0.990256667137146	-0.204544812440872	-23.9671287536621	-0.00684897974133492	-0.00717365415766835	-0.00814767740666866	-0.00197886489331722
1772	0.990256667137146	-0.529219150543213	-23.707389831543	-0.00165419070981443	-0.00425158534198999	-0.00425158534198999	-0.00295288790948689
1773	-0.30844059586525	0.120129495859146	-24.2918033599854	0.00678734155371785	-0.00684897974133492	-0.00522560812532902	0.00191722682211548
1774	-0.30844059586525	0.444803804159164	-24.9411506652832	-0.000680167751852423	0.00256657530553639	-0.00197886489331722	-0.00360223650932312
1775	2.28895401954651	-0.204544812440872	-25.0710220336914	-0.00165419070981443	-0.00100484199356288	-0.00879702530801296	0.00581331877037883
1776	-0.30844059586525	0.120129495859146	-25.7853050231934	-0.000355493422830477	0.00321592413820326	-0.00425158534198999	-0.00457625929266214
1777	0.340908020734787	0.769478142261505	-26.3697185516357	0.00321592413820326	0.00516396993771195	-0.00230353930965066	-0.00555028254166245
1778	-0.30844059586525	1.4188266992569	-26.8891983032227	-0.00132951640989631	-0.00392691092565656	-0.000680167751852423	0.00776136433705688
1779	1.63960528373718	-0.204544812440872	-27.473611831665	0.00289124972186983	-0.00132951640989631	-0.0026282137259841	-0.0026282137259841
1780	-0.957789242267609	0.769478142261505	-27.6684150695801	0.000618529506027699	0.00386527273803949	0.0022419011220336	-0.00295288790948689
1781	0.990256667137146	0.444803804159164	-27.7982864379883	-0.000355493422830477	0.00321592413820326	0.000618529506027699	-0.00295288790948689
1782	-1.607137799263	1.09415245056152	-27.6684150695801	-0.00100484199356288	0.00354059832170606	-0.00814767740666866	-0.00587495695799589
1783	-3.55518364906311	1.09415245056152	-27.473611831665	-0.00392691092565656	0.000618529506027699	-0.00749832857400179	0.00516396993771195
1784	-1.607137799263	-0.529219150543213	-27.6034812927246	-0.00652430532500148	0.00354059832170606	-0.0113944197073579	0.00191722682211548
1785	0.990256667137146	0.769478142261505	-27.3437423706055	-0.00392691092565656	0.00483929552137852	0.00289124972186983	0.00256657530553639
1786	0.990256667137146	-0.204544812440872	-27.2138710021973	-0.000680167751852423	0.00711201597005129	-0.00392691092565656	-3.08191010844894e-05
1787	-0.30844059586525	0.444803804159164	-27.2138710021973	0.00191722682211548	-0.00555028254166245	-0.00684897974133492	0.00289124972186983
1788	0.990256667137146	0.444803804159164	-27.1489372253418	0.00581331877037883	-0.00165419070981443	-0.00100484199356288	0.00418994715437293
1789	-0.30844059586525	-0.529219150543213	-27.2138710021973	-0.00295288790948689	-0.0026282137259841	-0.00457625929266214	-0.000680167751852423
1790	0.340908020734787	0.769478142261505	-27.5385456085205	-0.000680167751852423	-0.00490093370899558	-0.00165419070981443	-0.00782300252467394
1791	0.990256667137146	-0.204544812440872	-26.5645236968994	-0.000680167751852423	-0.00425158534198999	0.00386527273803949	-0.000680167751852423
1792	-0.957789242267609	1.4188266992569	-26.7593269348145	-0.00457625929266214	0.0022419011220336	0.000293855206109583	-0.00392691092565656
1793	0.340908020734787	0.120129495859146	-26.3047828674316	0.00354059832170606	0.000618529506027699	-0.00619963090866804	0.00906006153672934
1794	1.63960528373718	0.769478142261505	-26.4346542358398	-0.00392691092565656	0.000943203864153475	-0.00619963090866804	-0.00457625929266214
1795	2.28895401954651	0.120129495859146	-26.2398490905762	0.000293855206109583	-0.00295288790948689	-0.00522560812532902	0.00483929552137852
1796	0.990256667137146	0.120129495859146	-26.1099796295166	0.00321592413820326	0.0022419011220336	-0.00490093370899558	0.00451462110504508
1797	2.93830251693726	0.769478142261505	-25.6554355621338	0.0100340843200684	0.00743668992072344	-0.00587495695799589	-0.00360223650932312
1798	-0.957789242267609	1.09415245056152	-25.6554355621338	0.000293855206109583	0.000618529506027699	-0.00165419070981443	0.000943203864153475
1799	-2.25648641586304	1.09415245056152	-25.5255661010742	-0.00684897974133492	0.00256657530553639	-0.000680167751852423	0.00516396993771195
1800	-0.957789242267609	0.120129495859146	-25.4606304168701	-0.0136671401560307	0.0022419011220336	-0.00749832857400179	0.00126787810586393
1801	-2.25648641586304	1.09415245056152	-26.0450439453125	-0.0026282137259841	0.00451462110504508	-0.000355493422830477	-0.00165419070981443
1802	-1.607137799263	0.769478142261505	-25.6554355621338	0.00386527273803949	0.00418994715437293	-0.00132951640989631	-0.00652430532500148
1803	0.990256667137146	0.120129495859146	-25.9151744842529	0.00289124972186983	0.0100340843200684	0.00386527273803949	-0.00230353930965066
1804	0.990256667137146	-0.853893458843231	-26.3697185516357	0.00711201597005129	-0.00684897974133492	-0.0104203969240189	0.000293855206109583
1805	0.990256667137146	-0.853893458843231	-26.1099796295166	-0.00360223650932312	-0.00652430532500148	-0.00717365415766835	-0.00230353930965066
1806	2.28895401954651	-1.50324213504791	-26.8242626190186	-0.000355493422830477	-0.00132951640989631	-0.000680167751852423	0.00354059832170606
1807	-0.957789242267609	0.444803804159164	-26.9541320800781	0.000293855206109583	-0.000680167751852423	-0.00100484199356288	-0.00295288790948689
1808	-0.30844059586525	1.09415245056152	-27.0190677642822	0.00613799272105098	-0.00425158534198999	-0.00197886489331722	-0.0026282137259841
1809	1.63960528373718	0.120129495859146	-26.4995880126953	-0.00132951640989631	-0.00100484199356288	-0.00684897974133492	0.0022419011220336
1810	-0.30844059586525	0.769478142261505	-26.4346542358398	0.00451462110504508	0.00256657530553639	0.00386527273803949	-0.000355493422830477
1811	0.990256667137146	0.769478142261505	-26.6294574737549	0.000943203864153475	0.00256657530553639	-0.00230353930965066	0.00126787810586393
1812	-0.957789242267609	0.769478142261505	-27.0190677642822	-0.00230353930965066	0.00126787810586393	-0.00100484199356288	-0.00295288790948689
1813	0.990256667137146	-0.529219150543213	-26.7593269348145	0.00808603875339031	0.00646266713738441	0.00354059832170606	0.00321592413820326
1814	0.990256667137146	-0.204544812440872	-27.473611831665	-0.00717365415766835	0.00256657530553639	-0.00587495695799589	-0.00230353930965066
1815	0.340908020734787	0.444803804159164	-27.4086761474609	0.000618529506027699	0.00159255252219737	0.00191722682211548	0.00451462110504508
1816	-2.25648641586304	1.09415245056152	-27.1489372253418	-0.00944637414067984	-0.00230353930965066	0.00159255252219737	0.0022419011220336
1817	-0.957789242267609	-0.204544812440872	-26.8242626190186	-3.08191010844894e-05	0.00191722682211548	-0.00360223650932312	-0.00684897974133492
1818	-0.30844059586525	-0.204544812440872	-26.694393157959	-0.00490093370899558	0.00451462110504508	0.00354059832170606	0.00354059832170606
1819	0.340908020734787	1.74350106716156	-26.8891983032227	-0.00165419070981443	0.00581331877037883	-0.00717365415766835	0.00126787810586393
1820	0.340908020734787	-0.204544812440872	-26.6294574737549	-0.00392691092565656	-0.00100484199356288	-0.00684897974133492	-0.00619963090866804
1821	-0.957789242267609	0.769478142261505	-26.4995880126953	0.00451462110504508	-0.00490093370899558	-0.0026282137259841	-0.00457625929266214
1822	2.28895401954651	-1.50324213504791	-25.6554355621338	-3.08191010844894e-05	-0.0026282137259841	-0.000680167751852423	-0.00295288790948689
1823	0.340908020734787	-0.529219150543213	-26.2398490905762	0.00906006153672934	-0.00555028254166245	-0.00684897974133492	0.00646266713738441
1824	2.28895401954651	-0.853893458843231	-26.7593269348145	-0.00652430532500148	0.00159255252219737	-0.00782300252467394	0.000293855206109583
1825	0.340908020734787	0.120129495859146	-26.694393157959	0.000293855206109583	-0.00230353930965066	0.00191722682211548	-0.00522560812532902
1826	1.63960528373718	-0.529219150543213	-25.9151744842529	-0.000680167751852423	0.00548864435404539	-0.00230353930965066	0.00256657530553639
1827	0.990256667137146	0.120129495859146	-26.4995880126953	0.00418994715437293	0.00289124972186983	-0.0100957229733467	-0.00197886489331722
1828	-0.30844059586525	0.444803804159164	-27.0190677642822	0.00548864435404539	0.000943203864153475	0.000293855206109583	0.00613799272105098
1829	0.340908020734787	0.120129495859146	-26.6294574737549	-0.00425158534198999	0.00548864435404539	0.00483929552137852	-0.000355493422830477
1830	0.990256667137146	0.444803804159164	-26.5645236968994	-3.08191010844894e-05	-0.00327756232582033	0.00126787810586393	-0.00230353930965066
1831	-0.957789242267609	0.769478142261505	-26.6294574737549	0.00548864435404539	0.00873538758605719	-0.00165419070981443	-0.00295288790948689
1832	-1.607137799263	0.769478142261505	-26.2398490905762	-0.00360223650932312	0.0100340843200684	0.00613799272105098	-0.00392691092565656
1833	-0.30844059586525	0.120129495859146	-26.4346542358398	-0.00392691092565656	0.00581331877037883	-0.000680167751852423	0.00191722682211548
1834	-2.25648641586304	1.4188266992569	-27.0840015411377	-0.00327756232582033	-0.000680167751852423	-0.00425158534198999	-0.00360223650932312
1835	0.340908020734787	1.4188266992569	-27.0840015411377	0.00418994715437293	0.00451462110504508	0.00126787810586393	0.000293855206109583
1836	-0.30844059586525	1.09415245056152	-26.9541320800781	-0.00782300252467394	0.00873538758605719	0.00970941036939621	-0.00295288790948689
1837	-0.30844059586525	0.120129495859146	-26.9541320800781	-0.00425158534198999	-0.00619963090866804	-0.00814767740666866	-3.08191010844894e-05
1838	0.990256667137146	-1.17856776714325	-26.8242626190186	-0.00197886489331722	-0.00684897974133492	-0.00490093370899558	-0.0026282137259841
1839	0.990256667137146	-0.853893458843231	-27.473611831665	0.00321592413820326	-0.0126931173726916	-0.00684897974133492	0.00321592413820326
1840	0.990256667137146	-0.204544812440872	-27.7982864379883	-0.00879702530801296	-0.0026282137259841	-0.000355493422830477	-0.00360223650932312
1841	0.990256667137146	0.444803804159164	-27.6034812927246	-0.000355493422830477	0.00743668992072344	0.00191722682211548	0.00126787810586393
1842	2.93830251693726	0.444803804159164	-27.5385456085205	-0.00295288790948689	-0.00197886489331722	-0.00814767740666866	-0.00100484199356288
1843	-0.30844059586525	1.4188266992569	-27.7982864379883	0.00808603875339031	0.0022419011220336	-0.0100957229733467	-0.00295288790948689
1844	-0.957789242267609	0.444803804159164	-27.7333507537842	-0.00555028254166245	0.0022419011220336	-0.00230353930965066	0.00548864435404539
1845	-0.30844059586525	1.09415245056152	-27.9930896759033	-0.00295288790948689	-0.00457625929266214	0.000293855206109583	-0.00457625929266214
1846	1.63960528373718	0.769478142261505	-27.8632202148438	0.00581331877037883	0.00646266713738441	-0.00327756232582033	-0.00360223650932312
1847	0.990256667137146	-0.204544812440872	-27.473611831665	-0.000355493422830477	0.00354059832170606	0.00159255252219737	-0.00457625929266214
1848	-1.607137799263	0.120129495859146	-27.473611831665	-0.00782300252467394	-3.08191010844894e-05	-0.00977104809135199	-0.000355493422830477
1849	-1.607137799263	0.769478142261505	-27.2788066864014	-0.00425158534198999	-0.00457625929266214	-0.00100484199356288	0.00841071270406246
1850	-0.30844059586525	-0.204544812440872	-27.3437423706055	-0.0113944197073579	-0.00717365415766835	-0.00295288790948689	-0.0107450718060136
1851	-1.607137799263	0.769478142261505	-27.3437423706055	0.00191722682211548	0.00289124972186983	0.00581331877037883	0.000618529506027699
1852	0.340908020734787	0.120129495859146	-27.2788066864014	-3.08191010844894e-05	0.00126787810586393	-0.000355493422830477	-0.00425158534198999
1853	0.340908020734787	0.444803804159164	-27.4086761474609	0.00711201597005129	-0.00165419070981443	0.000618529506027699	0.00289124972186983
1854	-1.607137799263	0.444803804159164	-27.2788066864014	0.00451462110504508	-0.00587495695799589	-0.00814767740666866	0.000618529506027699
1855	0.990256667137146	-0.204544812440872	-27.0840015411377	-0.00132951640989631	-0.000680167751852423	-0.00652430532500148	-0.00749832857400179
1856	-0.957789242267609	0.769478142261505	-27.3437423706055	0.000618529506027699	-0.00490093370899558	-0.00587495695799589	-0.000680167751852423
1857	-0.30844059586525	0.769478142261505	-27.4086761474609	0.000293855206109583	0.0022419011220336	-0.00165419070981443	0.00321592413820326
1858	-0.957789242267609	1.4188266992569	-27.3437423706055	0.00873538758605719	-0.00295288790948689	-0.00749832857400179	-0.00749832857400179
1859	1.63960528373718	-0.204544812440872	-27.473611831665	0.00418994715437293	-0.00100484199356288	-0.0133424662053585	-0.00132951640989631
1860	0.340908020734787	1.09415245056152	-27.6034812927246	-0.00977104809135199	0.00289124972186983	-0.00327756232582033	0.00386527273803949
1861	1.63960528373718	0.444803804159164	-27.3437423706055	0.00256657530553639	0.01100810803473	-0.00879702530801296	-0.00100484199356288
1862	0.990256667137146	-0.204544812440872	-27.5385456085205	0.00743668992072344	0.00159255252219737	0.00126787810586393	-0.00100484199356288
1863	-0.957789242267609	1.4188266992569	-27.5385456085205	0.000618529506027699	0.00321592413820326	-0.0110697457566857	0.00711201597005129
1864	-1.607137799263	1.4188266992569	-27.473611831665	-0.0107450718060136	0.00970941036939621	0.00191722682211548	0.0022419011220336
1865	-2.90583515167236	1.4188266992569	-26.7593269348145	-0.0113944197073579	0.00418994715437293	0.00386527273803949	0.00516396993771195
1866	-2.25648641586304	1.09415245056152	-27.2138710021973	-0.00522560812532902	0.00289124972186983	0.000293855206109583	0.000618529506027699
1867	0.340908020734787	-0.204544812440872	-27.6034812927246	0.0022419011220336	0.00483929552137852	-0.00100484199356288	0.00126787810586393
1868	1.63960528373718	0.120129495859146	-27.2788066864014	-0.00132951640989631	-0.0324982516467571	0.00386527273803949	-0.00425158534198999
1869	-0.30844059586525	0.444803804159164	-27.4086761474609	-0.00295288790948689	0.00646266713738441	-0.00652430532500148	0.00191722682211548
1870	-0.957789242267609	-0.204544812440872	-27.4086761474609	0.00159255252219737	-0.00944637414067984	-0.00100484199356288	0.000293855206109583
1871	1.63960528373718	-0.853893458843231	-26.8891983032227	0.00289124972186983	0.00159255252219737	0.00126787810586393	0.00711201597005129
1872	1.63960528373718	1.09415245056152	-27.3437423706055	-0.00230353930965066	0.00516396993771195	-0.000355493422830477	-0.00327756232582033
1873	1.63960528373718	1.09415245056152	-27.5385456085205	0.000618529506027699	0.000943203864153475	-0.00847235135734081	0.000293855206109583
1874	0.340908020734787	0.769478142261505	-27.4086761474609	0.00289124972186983	-0.00619963090866804	-0.00197886489331722	-3.08191010844894e-05
1875	2.28895401954651	-0.853893458843231	-27.4086761474609	-0.00490093370899558	0.0022419011220336	-0.0136671401560307	-0.00327756232582033
1876	0.990256667137146	0.444803804159164	-27.3437423706055	0.00808603875339031	0.00841071270406246	-3.08191010844894e-05	0.00841071270406246
1877	1.63960528373718	0.120129495859146	-27.1489372253418	0.00841071270406246	0.00483929552137852	-0.0026282137259841	-0.00230353930965066
1878	-0.30844059586525	1.4188266992569	-27.5385456085205	-0.00100484199356288	0.00418994715437293	-0.0100957229733467	0.00548864435404539
1879	1.63960528373718	1.74350106716156	-27.6684150695801	-0.00327756232582033	0.00451462110504508	-0.00165419070981443	-0.00230353930965066
1880	-0.957789242267609	1.09415245056152	-27.4086761474609	-0.00977104809135199	0.00743668992072344	-0.00230353930965066	-0.00490093370899558
1881	-0.957789242267609	0.444803804159164	-26.6294574737549	-0.00522560812532902	0.00743668992072344	0.00418994715437293	-0.00425158534198999
1882	-4.20453214645386	0.769478142261505	-26.5645236968994	-0.00327756232582033	0.00516396993771195	-0.00132951640989631	0.00418994715437293
1883	-1.607137799263	0.769478142261505	-26.8891983032227	-0.00587495695799589	0.00126787810586393	-0.00749832857400179	0.00289124972186983
1884	-0.30844059586525	-0.204544812440872	-26.7593269348145	-0.00230353930965066	0.00581331877037883	-0.00457625929266214	0.000943203864153475
1885	-0.957789242267609	0.769478142261505	-26.7593269348145	-0.0026282137259841	0.00191722682211548	-0.00587495695799589	-0.00132951640989631
1886	-0.30844059586525	-0.204544812440872	-26.8242626190186	-0.00230353930965066	-0.00360223650932312	-0.0026282137259841	-0.00587495695799589
1887	-0.30844059586525	-0.204544812440872	-26.8891983032227	0.00678734155371785	-0.000680167751852423	-0.00197886489331722	-0.00522560812532902
1888	0.990256667137146	-0.529219150543213	-26.4995880126953	0.00776136433705688	-0.00197886489331722	-0.00165419070981443	0.00581331877037883
1889	-0.30844059586525	0.769478142261505	-26.9541320800781	0.00191722682211548	-0.00360223650932312	0.00970941036939621	-0.000355493422830477
1890	-0.30844059586525	1.09415245056152	-27.0190677642822	-0.00230353930965066	-0.000355493422830477	-0.00165419070981443	0.000943203864153475
1891	0.990256667137146	-0.529219150543213	-26.8242626190186	-0.00197886489331722	-0.00782300252467394	-0.00295288790948689	-0.00392691092565656
1892	-0.30844059586525	1.4188266992569	-27.2138710021973	0.00321592413820326	0.0106834331527352	0.0022419011220336	0.00321592413820326
1893	0.990256667137146	-0.204544812440872	-26.4995880126953	0.00354059832170606	0.00776136433705688	-0.00782300252467394	0.00418994715437293
1894	0.990256667137146	0.444803804159164	-26.3047828674316	0.00354059832170606	-0.0143164889886975	0.00516396993771195	0.00743668992072344
1895	0.340908020734787	0.769478142261505	-26.8242626190186	-0.000355493422830477	-3.08191010844894e-05	-0.000355493422830477	0.0022419011220336
1896	-0.957789242267609	1.09415245056152	-26.8242626190186	-3.08191010844894e-05	0.00938473641872406	0.00711201597005129	0.00548864435404539
1897	-3.55518364906311	0.769478142261505	-26.694393157959	-0.00522560812532902	0.00841071270406246	0.000943203864153475	0.00354059832170606
1898	-1.607137799263	-0.204544812440872	-26.7593269348145	-0.00360223650932312	0.00841071270406246	-0.00879702530801296	0.00126787810586393
1899	-0.30844059586525	-0.204544812440872	-26.4346542358398	-0.00295288790948689	0.000943203864153475	-0.00295288790948689	0.000618529506027699
1900	-1.607137799263	0.120129495859146	-26.3697185516357	-0.00230353930965066	0.00646266713738441	0.00289124972186983	-0.000355493422830477
1901	0.990256667137146	0.120129495859146	-26.4995880126953	0.000618529506027699	0.00386527273803949	0.00159255252219737	-0.00652430532500148
1902	-1.607137799263	0.120129495859146	-26.7593269348145	-0.00360223650932312	0.0022419011220336	-0.00587495695799589	-3.08191010844894e-05
1903	-0.30844059586525	0.120129495859146	-26.9541320800781	-3.08191010844894e-05	-0.0100957229733467	-0.00944637414067984	-3.08191010844894e-05
1904	-0.30844059586525	0.120129495859146	-26.8891983032227	0.000618529506027699	-0.00327756232582033	-0.00587495695799589	0.0181509424000978
1905	-0.30844059586525	1.09415245056152	-26.5645236968994	-0.00132951640989631	0.00451462110504508	-0.00652430532500148	0.00516396993771195
1906	1.63960528373718	-0.204544812440872	-26.8242626190186	-0.00100484199356288	-0.0279528107494116	-0.00100484199356288	-0.00100484199356288
1907	1.63960528373718	-0.204544812440872	-26.5645236968994	0.00191722682211548	0.0207483377307653	-0.00100484199356288	0.00743668992072344
1908	0.990256667137146	0.120129495859146	-26.8891983032227	-0.00165419070981443	0.00321592413820326	-0.0104203969240189	-0.00782300252467394
1909	0.990256667137146	0.120129495859146	-26.5645236968994	0.00321592413820326	-0.00165419070981443	-0.00392691092565656	0.00289124972186983
1910	0.340908020734787	1.09415245056152	-26.2398490905762	0.00516396993771195	0.000618529506027699	-0.000355493422830477	-3.08191010844894e-05
1911	0.990256667137146	0.120129495859146	-26.3047828674316	0.00581331877037883	0.000618529506027699	0.00548864435404539	-0.00684897974133492
1912	-1.607137799263	1.09415245056152	-26.8242626190186	0.00808603875339031	0.00386527273803949	-0.00197886489331722	0.00126787810586393
1913	-1.607137799263	0.444803804159164	-26.4995880126953	-0.00457625929266214	-0.00230353930965066	-0.00977104809135199	0.00321592413820326
1914	-0.30844059586525	0.444803804159164	-25.9151744842529	-0.00295288790948689	0.000618529506027699	-0.00652430532500148	0.00354059832170606
1915	0.340908020734787	0.120129495859146	-25.7203693389893	0.00191722682211548	0.00483929552137852	-0.00619963090866804	0.00191722682211548
1916	1.63960528373718	0.444803804159164	-25.6554355621338	0.000293855206109583	0.00873538758605719	-0.00425158534198999	-0.00327756232582033
1917	0.990256667137146	1.09415245056152	-26.0450439453125	0.000293855206109583	-0.000355493422830477	-0.00425158534198999	-0.00230353930965066
1918	0.340908020734787	0.444803804159164	-26.2398490905762	0.00191722682211548	-0.00782300252467394	-0.00392691092565656	0.00191722682211548
1919	-0.957789242267609	-0.204544812440872	-26.694393157959	-3.08191010844894e-05	-0.00360223650932312	-0.000680167751852423	-0.00165419070981443
1920	-0.957789242267609	0.769478142261505	-26.4346542358398	-0.00295288790948689	0.00451462110504508	-0.00587495695799589	0.00321592413820326
1921	0.990256667137146	0.120129495859146	-26.0450439453125	-0.00197886489331722	0.00418994715437293	-0.00490093370899558	-0.00230353930965066
1922	0.990256667137146	0.444803804159164	-26.6294574737549	-0.000680167751852423	0.00126787810586393	-0.00944637414067984	0.00126787810586393
1923	-0.30844059586525	1.4188266992569	-26.8242626190186	0.00321592413820326	-0.000355493422830477	-3.08191010844894e-05	-3.08191010844894e-05
1924	0.340908020734787	-0.204544812440872	-27.0840015411377	-0.000680167751852423	0.00126787810586393	-0.00457625929266214	0.00418994715437293
1925	0.990256667137146	0.120129495859146	-26.6294574737549	0.0162028968334198	0.00289124972186983	-0.00944637414067984	-0.00165419070981443
1926	0.990256667137146	-0.204544812440872	-26.3697185516357	-0.00457625929266214	-3.08191010844894e-05	-3.08191010844894e-05	0.000943203864153475
1927	-0.30844059586525	0.769478142261505	-26.5645236968994	-0.000355493422830477	0.00581331877037883	-0.00457625929266214	0.00159255252219737
1928	-1.607137799263	1.09415245056152	-26.9541320800781	-0.00814767740666866	0.00841071270406246	0.000618529506027699	0.000618529506027699
1929	-1.607137799263	-0.204544812440872	-26.9541320800781	-0.0104203969240189	0.00418994715437293	-3.08191010844894e-05	0.00483929552137852
1930	-2.90583515167236	0.769478142261505	-26.4346542358398	-0.0104203969240189	0.00321592413820326	-3.08191010844894e-05	0.00191722682211548
1931	-0.30844059586525	0.769478142261505	-26.6294574737549	0.000618529506027699	0.000943203864153475	0.00581331877037883	-0.00230353930965066
1932	-0.957789242267609	1.09415245056152	-26.4346542358398	0.00159255252219737	0.00808603875339031	0.00906006153672934	-0.00197886489331722
1933	1.63960528373718	-0.853893458843231	-26.3047828674316	-0.00327756232582033	-0.00132951640989631	-0.0026282137259841	0.00126787810586393
1934	0.990256667137146	-0.529219150543213	-26.4995880126953	0.00613799272105098	-0.00100484199356288	-0.0100957229733467	-0.00684897974133492
1935	2.93830251693726	-1.50324213504791	-26.4995880126953	-0.00295288790948689	-0.00814767740666866	-0.00425158534198999	0.00483929552137852
1936	1.63960528373718	-1.50324213504791	-26.4995880126953	-0.00230353930965066	0.00386527273803949	0.00126787810586393	-0.00132951640989631
1937	-0.30844059586525	0.769478142261505	-26.5645236968994	0.00289124972186983	0.00613799272105098	-0.00165419070981443	-0.00652430532500148
1938	-1.607137799263	1.4188266992569	-26.3047828674316	-0.00619963090866804	-0.00197886489331722	0.000293855206109583	-3.08191010844894e-05
1939	-0.30844059586525	1.09415245056152	-27.1489372253418	-0.00295288790948689	-0.00132951640989631	-0.0026282137259841	0.000293855206109583
1940	-0.30844059586525	1.09415245056152	-26.9541320800781	-0.0026282137259841	-0.00684897974133492	-0.00912170019000769	0.00289124972186983
1941	1.63960528373718	0.769478142261505	-27.0840015411377	0.000293855206109583	0.00873538758605719	0.00646266713738441	-0.00457625929266214
1942	0.340908020734787	0.444803804159164	-27.0190677642822	0.00711201597005129	-0.00100484199356288	-0.0113944197073579	0.00256657530553639
1943	-0.957789242267609	0.769478142261505	-27.2788066864014	-0.00814767740666866	0.0022419011220336	-0.00327756232582033	-0.00360223650932312
1944	2.28895401954651	-0.204544812440872	-26.5645236968994	0.00126787810586393	0.00581331877037883	-0.0156151866540313	-3.08191010844894e-05
1945	-2.25648641586304	-0.529219150543213	-27.0190677642822	-0.00360223650932312	0.00191722682211548	-0.00944637414067984	0.00321592413820326
1946	-0.30844059586525	0.120129495859146	-26.7593269348145	-0.00230353930965066	0.00354059832170606	0.00159255252219737	0.00841071270406246
1947	-1.607137799263	0.120129495859146	-26.7593269348145	-0.00490093370899558	0.00256657530553639	-0.00425158534198999	0.000293855206109583
1948	-0.30844059586525	0.769478142261505	-26.5645236968994	0.00418994715437293	0.00321592413820326	-0.00847235135734081	-0.00717365415766835
1949	-0.957789242267609	1.09415245056152	-26.3697185516357	-0.00165419070981443	0.000293855206109583	0.00289124972186983	0.0106834331527352
1950	0.990256667137146	-0.853893458843231	-26.7593269348145	-0.00749832857400179	-0.0143164889886975	-0.00295288790948689	0.00483929552137852
1951	-0.30844059586525	-0.204544812440872	-27.0190677642822	-0.00295288790948689	-0.000680167751852423	-0.00392691092565656	-0.00619963090866804
1952	-0.30844059586525	-1.17856776714325	-26.7593269348145	0.00516396993771195	-0.0146411629393697	-0.00749832857400179	0.000618529506027699
1953	1.63960528373718	-0.529219150543213	-26.694393157959	-0.00392691092565656	0.00646266713738441	0.000293855206109583	0.00321592413820326
1954	0.340908020734787	-0.529219150543213	-26.6294574737549	-0.00425158534198999	0.00191722682211548	-0.00619963090866804	0.00516396993771195
1955	1.63960528373718	0.120129495859146	-26.6294574737549	-0.00360223650932312	0.000943203864153475	0.00256657530553639	0.00906006153672934
1956	1.63960528373718	0.120129495859146	-27.0840015411377	0.00516396993771195	0.0197743140161037	0.00289124972186983	-0.00230353930965066
1957	0.990256667137146	-0.529219150543213	-26.8891983032227	0.00678734155371785	0.00646266713738441	-0.00555028254166245	0.00386527273803949
1958	-0.957789242267609	0.444803804159164	-27.0840015411377	-0.00165419070981443	0.00321592413820326	-0.00814767740666866	-0.00165419070981443
1959	-0.30844059586525	0.120129495859146	-26.8242626190186	-0.00555028254166245	0.01100810803473	-0.0117190945893526	-0.00619963090866804
1960	-0.30844059586525	1.09415245056152	-26.5645236968994	0.00646266713738441	0.00256657530553639	0.000293855206109583	0.00548864435404539
1961	0.990256667137146	0.444803804159164	-26.7593269348145	-0.00392691092565656	0.00646266713738441	-0.00619963090866804	0.000618529506027699
1962	-1.607137799263	0.769478142261505	-27.0190677642822	-0.00197886489331722	0.00548864435404539	-0.00879702530801296	-0.00490093370899558
1963	-2.25648641586304	0.120129495859146	-26.7593269348145	-0.00295288790948689	0.00321592413820326	-0.0026282137259841	0.00678734155371785
1964	-0.30844059586525	-0.529219150543213	-27.2788066864014	-0.00749832857400179	0.00776136433705688	0.00516396993771195	0.00451462110504508
1965	-0.30844059586525	-0.204544812440872	-27.2138710021973	0.00386527273803949	-0.000680167751852423	0.000618529506027699	0.000943203864153475
1966	0.990256667137146	-0.204544812440872	-26.9541320800781	-0.000355493422830477	0.00483929552137852	-0.00490093370899558	-3.08191010844894e-05
1967	0.990256667137146	0.120129495859146	-27.2788066864014	0.000943203864153475	0.00418994715437293	-0.00100484199356288	0.00289124972186983
1968	-0.30844059586525	-1.50324213504791	-27.2788066864014	0.00354059832170606	-0.00652430532500148	-0.00360223650932312	-0.000355493422830477
1969	-0.30844059586525	-0.204544812440872	-27.4086761474609	0.00159255252219737	-0.00490093370899558	-0.0026282137259841	-0.00165419070981443
1970	0.990256667137146	-0.853893458843231	-27.1489372253418	-0.000355493422830477	0.00191722682211548	0.0022419011220336	-0.00360223650932312
1971	-0.957789242267609	0.120129495859146	-27.4086761474609	-0.00360223650932312	-0.00814767740666866	-0.00360223650932312	-0.00555028254166245
1972	0.990256667137146	0.120129495859146	-27.0190677642822	0.000618529506027699	0.00289124972186983	0.00256657530553639	0.00548864435404539
1973	0.340908020734787	0.120129495859146	-27.5385456085205	0.00386527273803949	-0.00782300252467394	-0.0126931173726916	-0.000355493422830477
1974	0.990256667137146	0.120129495859146	-27.3437423706055	-0.000680167751852423	0.0116574559360743	0.00873538758605719	0.00191722682211548
1975	1.63960528373718	0.444803804159164	-27.7333507537842	-0.00490093370899558	-0.00944637414067984	0.00483929552137852	0.0022419011220336
1976	0.990256667137146	0.120129495859146	-27.2788066864014	-0.0026282137259841	0.00711201597005129	-0.00295288790948689	-0.00165419070981443
1977	1.63960528373718	0.120129495859146	-26.8891983032227	0.00548864435404539	0.0252937767654657	0.00581331877037883	0.00451462110504508
1978	-0.957789242267609	1.09415245056152	-27.4086761474609	0.0022419011220336	-3.08191010844894e-05	-0.00132951640989631	0.000293855206109583
1979	-0.30844059586525	-0.204544812440872	-27.3437423706055	-0.0026282137259841	-0.00425158534198999	0.00159255252219737	0.00321592413820326
1980	-0.957789242267609	0.120129495859146	-27.2138710021973	-0.00652430532500148	-0.0156151866540313	-3.08191010844894e-05	0.00711201597005129
1981	-1.607137799263	1.4188266992569	-27.6034812927246	-0.00392691092565656	0.00678734155371785	0.00191722682211548	-0.00100484199356288
1982	0.340908020734787	0.444803804159164	-27.0190677642822	0.00418994715437293	0.0103587592020631	-0.00165419070981443	-0.0026282137259841
1983	0.990256667137146	0.444803804159164	-26.4995880126953	0.00354059832170606	-0.0110697457566857	-0.00619963090866804	0.000293855206109583
1984	0.340908020734787	-0.204544812440872	-27.1489372253418	0.00451462110504508	-0.0149658378213644	-0.000680167751852423	0.00126787810586393
1985	-0.957789242267609	-0.529219150543213	-27.6034812927246	0.000618529506027699	0.00191722682211548	0.00906006153672934	-0.000680167751852423
1986	0.340908020734787	0.120129495859146	-27.473611831665	0.00418994715437293	0.00289124972186983	-0.00165419070981443	0.0022419011220336
1987	0.340908020734787	0.769478142261505	-27.2788066864014	0.00321592413820326	-0.00652430532500148	0.00386527273803949	-0.00392691092565656
1988	1.63960528373718	0.444803804159164	-26.9541320800781	0.00321592413820326	-3.08191010844894e-05	0.00321592413820326	0.00191722682211548
1989	0.340908020734787	0.444803804159164	-27.2788066864014	-0.0026282137259841	-0.0130177913233638	-0.00392691092565656	0.0116574559360743
1990	0.990256667137146	0.120129495859146	-27.6034812927246	0.000943203864153475	0.00418994715437293	0.00159255252219737	0.00321592413820326
1991	-0.30844059586525	-0.204544812440872	-27.473611831665	-0.00100484199356288	0.0123068047687411	-0.00879702530801296	-0.00944637414067984
1992	0.340908020734787	-0.529219150543213	-27.3437423706055	0.00289124972186983	0.00159255252219737	-0.00360223650932312	0.00646266713738441
1993	2.28895401954651	1.09415245056152	-27.473611831665	-0.000355493422830477	0.00548864435404539	-0.00392691092565656	-0.00360223650932312
1994	-0.957789242267609	1.4188266992569	-26.694393157959	-0.00587495695799589	-0.00132951640989631	-0.00360223650932312	0.00321592413820326
1995	-2.25648641586304	0.444803804159164	-27.0840015411377	-0.00587495695799589	0.00483929552137852	0.000943203864153475	0.00354059832170606
1996	-1.607137799263	0.120129495859146	-27.6034812927246	-0.00392691092565656	0.00906006153672934	-0.00360223650932312	-0.000355493422830477
1997	-0.30844059586525	0.120129495859146	-27.2788066864014	-0.00392691092565656	0.00581331877037883	-0.00847235135734081	-0.00555028254166245
1998	-0.957789242267609	0.769478142261505	-27.473611831665	-3.08191010844894e-05	-0.00360223650932312	-0.00392691092565656	0.00516396993771195
1999	0.340908020734787	0.120129495859146	-27.3437423706055	0.00678734155371785	0.000943203864153475	-0.00425158534198999	0.00418994715437293
2000	-0.30844059586525	-0.204544812440872	-26.4995880126953	0.000943203864153475	-0.00100484199356288	-0.000355493422830477	0.00321592413820326
[truncated: 7,720 more rows]
