# Supplementary material for: Precise instruction and consideration of the vertical and horizontal force component increases validity and reliability of the 90:20 Isometric Posterior Chain Test
Source: PLoS One. 2024 Oct 28;19(10):e0312843. doi: 10.1371/journal.pone.0312843 (PMC11515970; doi:10.1371/journal.pone.0312843)
Supplement: S1 File — (ZIP) [file pone.0312843.s001.zip › S1_Raw_Data/M1_P31_vh_1.csv]

1	122.418449401855	-5.32173681259155	-8.05808639526367	0.00256657530553639	0.0210730116814375	0.0022419011220336	-0.00295288790948689
2	121.769104003906	-4.99706220626831	-7.73341274261475	0.00451462110504508	0.0158782228827477	-0.00230353930965066	0.000618529506027699
3	120.470405578613	-4.99706220626831	-8.18795680999756	-0.00847235135734081	0.0217223595827818	0.00483929552137852	0.0116574559360743
4	121.769104003906	-4.67238807678223	-8.38276100158691	0.0022419011220336	0.0421768426895142	-0.00197886489331722	-0.00165419070981443
5	123.067794799805	-5.64641094207764	-8.18795680999756	0.000618529506027699	0.0334106348454952	-0.0172385573387146	0.00126787810586393
6	121.119750976563	-6.29575967788696	-7.53860807418823	-3.08191010844894e-05	0.0178262684494257	-0.0328229255974293	-0.00230353930965066
7	119.82105255127	-5.64641094207764	-7.53860807418823	-0.00457625929266214	0.00483929552137852	-0.0273034609854221	0.00386527273803949
8	118.522354125977	-4.34771394729614	-7.79834747314453	-0.0117190945893526	-0.0273034609854221	-0.00619963090866804	-0.00555028254166245
9	122.418449401855	-6.29575967788696	-7.9282169342041	-0.00392691092565656	-0.032173577696085	-0.0139918150380254	0.00613799272105098
10	121.769104003906	-5.32173681259155	-8.12302207946777	0.0022419011220336	-0.00425158534198999	0.012956153601408	0.000943203864153475
11	121.769104003906	-5.64641094207764	-8.05808639526367	0.01100810803473	-0.00295288790948689	0.0334106348454952	-0.00522560812532902
12	120.470405578613	-5.64641094207764	-8.05808639526367	-0.000355493422830477	0.0022419011220336	0.0509430468082428	-0.00522560812532902
13	121.769104003906	-5.64641094207764	-7.86328220367432	-0.00132951640989631	0.00970941036939621	0.0175015944987535	0.0106834331527352
14	121.119750976563	-5.32173681259155	-7.86328220367432	0.0022419011220336	0.0207483377307653	0.0347093306481838	0.00581331877037883
15	122.418449401855	-5.32173681259155	-7.9282169342041	0.00516396993771195	0.0265924744307995	0.0220470335334539	-0.00327756232582033
16	122.418449401855	-5.32173681259155	-7.86328220367432	0.00386527273803949	0.0217223595827818	-0.00295288790948689	0.000293855206109583
17	121.119750976563	-4.67238807678223	-7.79834747314453	-0.00197886489331722	0.00548864435404539	-0.0185372550040483	-0.00490093370899558
18	121.119750976563	-4.34771394729614	-8.05808639526367	0.0136055024340749	-0.00717365415766835	-0.0282774847000837	0.00321592413820326
19	121.769104003906	-4.99706220626831	-7.6684775352478	0.00548864435404539	-0.0100957229733467	-0.032173577696085	0.00711201597005129
20	119.82105255127	-4.0230393409729	-8.25289154052734	-0.000680167751852423	-0.0169138833880424	-0.0276281367987394	0.00256657530553639
21	117.873008728027	-3.69836521148682	-8.12302207946777	0.00256657530553639	-0.0253554154187441	-0.00749832857400179	-0.00197886489331722
22	117.873008728027	-4.67238807678223	-7.9282169342041	0.00451462110504508	-0.0273034609854221	-0.00327756232582033	-0.00652430532500148
23	121.119750976563	-4.99706220626831	-7.73341274261475	-0.00684897974133492	-0.0406151078641415	-0.0227580219507217	0.00646266713738441
24	121.119750976563	-4.34771394729614	-7.53860807418823	0.00126787810586393	-0.0308748781681061	-0.0331475995481014	-3.08191010844894e-05
25	120.470405578613	-4.0230393409729	-7.9282169342041	-0.00100484199356288	-0.0337969474494457	-0.0224333461374044	0.0022419011220336
26	120.470405578613	-4.34771394729614	-8.25289154052734	-0.00360223650932312	-0.0311995539814234	-0.0237320438027382	-0.00847235135734081
27	122.418449401855	-4.99706220626831	-8.18795680999756	-0.000355493422830477	-0.0211346503347158	-0.02697878703475	-0.00587495695799589
28	121.119750976563	-5.32173681259155	-7.79834747314453	0.000618529506027699	-0.0302255302667618	-0.00879702530801296	0.00451462110504508
29	121.119750976563	-3.37369084358215	-8.12302207946777	0.00321592413820326	-0.0175632312893867	-0.00360223650932312	-0.00619963090866804
30	118.522354125977	-3.69836521148682	-7.6684775352478	-0.00197886489331722	0.000293855206109583	0.00321592413820326	-0.00360223650932312
31	119.17170715332	-3.37369084358215	-8.64250087738037	0.0022419011220336	0.0165275707840919	0.01100810803473	-0.00944637414067984
32	119.17170715332	-3.37369084358215	-8.05808639526367	0.000293855206109583	0.0103587592020631	0.013930176384747	0.000293855206109583
33	119.17170715332	-2.72434210777283	-8.05808639526367	-0.00782300252467394	0.00711201597005129	0.00418994715437293	-0.00717365415766835
34	119.82105255127	-3.04901647567749	-8.12302207946777	-0.00392691092565656	0.00256657530553639	0.00191722682211548	0.00548864435404539
35	117.873008728027	-3.37369084358215	-7.9282169342041	-0.00684897974133492	0.0191249661147594	0.0142548503354192	0.00159255252219737
36	118.522354125977	-3.69836521148682	-7.79834747314453	-0.00814767740666866	0.00256657530553639	0.0165275707840919	0.00386527273803949
37	119.82105255127	-4.0230393409729	-8.25289154052734	-0.00392691092565656	-0.0117190945893526	0.012956153601408	0.000618529506027699
38	121.119750976563	-4.0230393409729	-7.9282169342041	-0.0026282137259841	0.00191722682211548	0.0350340083241463	-0.00295288790948689
39	121.119750976563	-3.04901647567749	-8.05808639526367	-0.00555028254166245	0.0181509424000978	0.0356833562254906	-0.00230353930965066
40	119.17170715332	-3.69836521148682	-7.9282169342041	0.00451462110504508	0.00711201597005129	0.0301638916134834	0.00159255252219737
41	120.470405578613	-4.34771394729614	-7.47367286682129	0.00548864435404539	0.0103587592020631	0.0123068047687411	-0.00717365415766835
42	121.119750976563	-3.37369084358215	-7.73341274261475	0.000943203864153475	0.0145795252174139	0.0168522447347641	-0.00555028254166245
43	121.769104003906	-3.04901647567749	-7.99315214157104	-0.00100484199356288	0.00808603875339031	0.00743668992072344	-0.00684897974133492
44	121.119750976563	-3.37369084358215	-7.79834747314453	-3.08191010844894e-05	0.00516396993771195	0.0126314787194133	0.000943203864153475
45	121.119750976563	-3.37369084358215	-8.12302207946777	0.00191722682211548	0.00711201597005129	-0.00100484199356288	0.000618529506027699
46	119.82105255127	-3.04901647567749	-7.86328220367432	0.00873538758605719	-0.00327756232582033	-0.00457625929266214	-0.00327756232582033
47	117.873008728027	-2.07499361038208	-7.86328220367432	0.00321592413820326	-0.0146411629393697	-0.0237320438027382	-0.00295288790948689
48	120.470405578613	-3.37369084358215	-8.25289154052734	-0.00749832857400179	-0.00912170019000769	-0.0182125810533762	0.00483929552137852
49	116.574310302734	-1.75031924247742	-8.25289154052734	-0.00912170019000769	0.00191722682211548	-0.02697878703475	-0.00295288790948689
50	117.873008728027	-3.04901647567749	-7.79834747314453	-0.00360223650932312	-0.0169138833880424	-0.0360696688294411	0.00256657530553639
51	119.17170715332	-2.72434210777283	-7.86328220367432	0.000943203864153475	-0.0247060675173998	-0.0133424662053585	-0.00132951640989631
52	121.119750976563	-3.37369084358215	-7.47367286682129	-0.00100484199356288	-0.00457625929266214	-0.0130177913233638	-0.00522560812532902
53	119.82105255127	-3.37369084358215	-7.9282169342041	-0.00295288790948689	-0.0146411629393697	-0.00490093370899558	0.00646266713738441
54	121.119750976563	-4.0230393409729	-7.9282169342041	-0.00100484199356288	-0.0247060675173998	0.00906006153672934	-0.00425158534198999
55	118.522354125977	-3.37369084358215	-8.12302207946777	0.000943203864153475	-0.0165892094373703	0.00841071270406246	0.00548864435404539
56	119.17170715332	-1.75031924247742	-7.99315214157104	0.00126787810586393	-0.0143164889886975	0.0363327041268349	-0.00392691092565656
57	117.873008728027	-2.07499361038208	-7.86328220367432	0.00289124972186983	-0.00230353930965066	0.0363327041268349	0.000293855206109583
58	120.470405578613	-2.39966797828674	-7.79834747314453	0.0181509424000978	-0.00100484199356288	0.0389300994575024	-0.00132951640989631
59	119.82105255127	-1.75031924247742	-8.31782627105713	-0.00295288790948689	0.0103587592020631	0.040228795260191	0.00126787810586393
60	119.82105255127	-2.39966797828674	-7.79834747314453	0.00841071270406246	0.00386527273803949	0.0327612869441509	-0.00360223650932312
61	121.119750976563	-2.07499361038208	-8.12302207946777	-0.00100484199356288	-0.00717365415766835	0.029189869761467	0.00191722682211548
62	118.522354125977	-1.42564487457275	-8.05808639526367	0.00126787810586393	0.0100340843200684	0.0223717093467712	-0.00132951640989631
63	116.574310302734	-1.75031924247742	-7.79834747314453	-0.00555028254166245	0.000618529506027699	0.0136055024340749	0.0022419011220336
64	115.275611877441	-1.75031924247742	-8.12302207946777	-0.0156151866540313	0.00776136433705688	-0.00392691092565656	0.00321592413820326
65	119.17170715332	-2.39966797828674	-8.25289154052734	-0.00295288790948689	0.00483929552137852	-0.00555028254166245	-0.00132951640989631
66	120.470405578613	-2.39966797828674	-7.86328220367432	0.00321592413820326	0.00159255252219737	-0.00425158534198999	-0.000355493422830477
67	120.470405578613	-2.72434210777283	-7.9282169342041	0.00321592413820326	0.00354059832170606	0.00613799272105098	0.0022419011220336
68	119.17170715332	-2.72434210777283	-7.79834747314453	-0.00360223650932312	-0.00555028254166245	-0.0126931173726916	0.00418994715437293
69	119.82105255127	-3.37369084358215	-7.34380340576172	-0.00132951640989631	0.01100810803473	-0.0305502042174339	0.000293855206109583
70	120.470405578613	-1.42564487457275	-7.99315214157104	0.00126787810586393	0.0145795252174139	-0.0100957229733467	0.000943203864153475
71	118.522354125977	-1.42564487457275	-8.12302207946777	0.00126787810586393	0.0217223595827818	0.00256657530553639	-0.00100484199356288
72	118.522354125977	-1.42564487457275	-8.38276100158691	-0.00197886489331722	0.0217223595827818	0.0132808275520802	-0.00717365415766835
73	118.522354125977	-1.75031924247742	-7.99315214157104	-0.00295288790948689	0.0265924744307995	0.0243197549134493	0.00776136433705688
74	118.522354125977	-1.42564487457275	-7.86328220367432	-0.00619963090866804	0.0327612869441509	-0.00749832857400179	-0.00490093370899558
75	120.470405578613	-2.72434210777283	-7.73341274261475	-0.00327756232582033	0.01847561635077	0.00581331877037883	-0.00619963090866804
76	119.17170715332	-2.07499361038208	-7.99315214157104	-0.00230353930965066	0.0152288740500808	0.0188002903014421	0.00126787810586393
77	118.522354125977	-2.72434210777283	-7.99315214157104	-0.00717365415766835	0.00321592413820326	-0.0107450718060136	0.00354059832170606
78	116.574310302734	-1.42564487457275	-7.79834747314453	-0.0113944197073579	-0.000355493422830477	0.00256657530553639	-0.00100484199356288
79	119.82105255127	-2.72434210777283	-7.73341274261475	0.00159255252219737	-0.00100484199356288	-0.017887907102704	0.00289124972186983
80	117.873008728027	-1.42564487457275	-7.86328220367432	-0.000680167751852423	-0.00847235135734081	-0.0266541130840778	0.000943203864153475
81	117.873008728027	-2.39966797828674	-7.99315214157104	-0.00132951640989631	-0.0120437685400248	-0.0256800893694162	-0.00165419070981443
82	118.522354125977	-4.0230393409729	-7.60354280471802	-0.000355493422830477	-0.00944637414067984	-0.02697878703475	-0.000680167751852423
83	119.82105255127	-2.39966797828674	-7.60354280471802	0.000293855206109583	0.0022419011220336	-0.0308748781681061	-0.00100484199356288
84	118.522354125977	-2.07499361038208	-7.86328220367432	-0.00100484199356288	0.0113327819854021	-0.0165892094373703	-3.08191010844894e-05
85	117.873008728027	-0.776296257972717	-7.6684775352478	0.000293855206109583	0.0116574559360743	-0.02697878703475	0.00159255252219737
86	119.17170715332	-1.42564487457275	-7.99315214157104	-0.00197886489331722	-0.00165419070981443	-0.0256800893694162	0.00321592413820326
87	118.522354125977	-1.42564487457275	-8.12302207946777	0.00126787810586393	-0.00100484199356288	-0.0354203209280968	-0.00132951640989631
88	120.470405578613	-2.72434210777283	-7.73341274261475	-0.00197886489331722	-0.00814767740666866	-0.038017712533474	0.000943203864153475
89	117.873008728027	-1.42564487457275	-8.12302207946777	-0.00652430532500148	-0.0123684434220195	-0.0282774847000837	0.00483929552137852
90	115.924964904785	-1.10097062587738	-7.9282169342041	0.00126787810586393	-0.0162645354866982	-0.00749832857400179	-0.00847235135734081
91	117.223663330078	-3.04901647567749	-7.53860807418823	-0.00684897974133492	-0.0117190945893526	-0.00132951640989631	0.000293855206109583
92	119.17170715332	-2.72434210777283	-7.99315214157104	0.00581331877037883	-0.00619963090866804	-0.0123684434220195	-0.00392691092565656
93	120.470405578613	-2.72434210777283	-7.99315214157104	-0.0026282137259841	-0.00392691092565656	-0.0282774847000837	0.00159255252219737
94	117.873008728027	-2.07499361038208	-8.12302207946777	0.00126787810586393	-0.0139918150380254	-0.0276281367987394	0.00256657530553639
95	119.17170715332	-3.04901647567749	-8.18795680999756	0.000618529506027699	-0.00879702530801296	-0.0211346503347158	-0.000680167751852423
96	117.873008728027	-2.39966797828674	-7.99315214157104	0.013930176384747	-0.00684897974133492	-0.0172385573387146	0.00289124972186983
97	119.82105255127	-2.07499361038208	-7.79834747314453	0.00191722682211548	0.00354059832170606	-0.00717365415766835	0.00159255252219737
98	119.82105255127	-3.04901647567749	-8.05808639526367	0.00126787810586393	0.00938473641872406	-0.00165419070981443	0.000943203864153475
99	118.522354125977	-1.75031924247742	-8.38276100158691	-0.000355493422830477	0.0155535480007529	0.00548864435404539	-0.00230353930965066
100	118.522354125977	-2.39966797828674	-7.99315214157104	0.00483929552137852	0.0243197549134493	0.00613799272105098	0.00516396993771195
101	119.82105255127	-2.39966797828674	-7.86328220367432	-0.00392691092565656	0.0103587592020631	0.00776136433705688	-0.00522560812532902
102	120.470405578613	-2.72434210777283	-7.6684775352478	-0.00197886489331722	0.0162028968334198	0.0243197549134493	0.00191722682211548
103	118.522354125977	-2.39966797828674	-8.12302207946777	-0.00944637414067984	0.00906006153672934	0.0489950031042099	0.00776136433705688
104	118.522354125977	-3.04901647567749	-7.9282169342041	-0.0100957229733467	0.0220470335334539	0.0444495603442192	0.00256657530553639
105	118.522354125977	-2.39966797828674	-7.99315214157104	-0.00230353930965066	0.0337353087961674	0.0194496400654316	-0.00522560812532902
106	119.17170715332	-2.07499361038208	-7.9282169342041	-0.00230353930965066	0.0269171483814716	0.0220470335334539	-0.00165419070981443
107	118.522354125977	-2.07499361038208	-7.86328220367432	-0.00230353930965066	0.0207483377307653	0.00483929552137852	-0.00132951640989631
108	119.17170715332	-2.72434210777283	-7.86328220367432	-0.00587495695799589	0.0113327819854021	-0.0230826959013939	0.00256657530553639
109	119.17170715332	-3.69836521148682	-7.99315214157104	0.00418994715437293	0.00646266713738441	-0.0415891297161579	0.00386527273803949
110	120.470405578613	-2.39966797828674	-7.99315214157104	0.0022419011220336	0.00938473641872406	-0.0555501282215118	-0.000355493422830477
111	120.470405578613	-3.04901647567749	-8.18795680999756	0.00613799272105098	0.011982130818069	-0.0334722734987736	-0.00327756232582033
112	120.470405578613	-1.75031924247742	-8.25289154052734	0.0022419011220336	0.00808603875339031	-0.0286021586507559	0.00289124972186983
113	120.470405578613	-2.39966797828674	-8.18795680999756	-0.00522560812532902	0.00354059832170606	-0.023407369852066	0.00126787810586393
114	119.82105255127	-2.39966797828674	-7.86328220367432	0.00354059832170606	-0.00132951640989631	-0.0136671401560307	0.00126787810586393
115	119.82105255127	-2.72434210777283	-8.05808639526367	0.00483929552137852	0.00581331877037883	-0.00814767740666866	-0.00360223650932312
116	118.522354125977	-2.39966797828674	-7.9282169342041	-0.00457625929266214	0.00646266713738441	0.0181509424000978	0.00451462110504508
117	115.275611877441	-1.10097062587738	-8.18795680999756	-0.0026282137259841	0.0145795252174139	0.0165275707840919	0.00483929552137852
118	118.522354125977	-2.07499361038208	-8.05808639526367	-0.00847235135734081	-0.0182125810533762	0.012956153601408	0.00418994715437293
119	118.522354125977	-1.75031924247742	-7.6684775352478	0.00191722682211548	-0.0341216214001179	0.0278911720961332	-0.00165419070981443
120	121.119750976563	-3.04901647567749	-8.12302207946777	0.00516396993771195	-0.0376930385828018	0.0126314787194133	-0.00100484199356288
121	117.873008728027	-2.39966797828674	-8.18795680999756	0.00126787810586393	-0.0159398596733809	0.00841071270406246	0.00256657530553639
122	119.17170715332	-2.72434210777283	-8.12302207946777	0.00613799272105098	-0.00847235135734081	-0.00295288790948689	0.00159255252219737
123	118.522354125977	-1.75031924247742	-7.99315214157104	-0.00490093370899558	-0.00295288790948689	-0.0120437685400248	0.00418994715437293
124	118.522354125977	-1.42564487457275	-7.86328220367432	-0.00230353930965066	0.01100810803473	-0.0152905117720366	-0.00425158534198999
125	118.522354125977	-1.42564487457275	-8.12302207946777	0.00776136433705688	0.0337353087961674	-0.0149658378213644	0.0022419011220336
126	121.119750976563	-2.07499361038208	-8.18795680999756	-0.000680167751852423	0.0450989119708538	-0.0295761823654175	0.000618529506027699
127	120.470405578613	-2.72434210777283	-7.99315214157104	0.00418994715437293	0.0577612072229385	-0.0126931173726916	0.00191722682211548
128	118.522354125977	-2.07499361038208	-7.86328220367432	-0.00100484199356288	0.036657378077507	0.0162028968334198	0.00159255252219737
129	120.470405578613	-2.39966797828674	-7.86328220367432	-0.00360223650932312	0.000293855206109583	0.0301638916134834	0.00256657530553639
130	116.574310302734	-1.10097062587738	-7.86328220367432	-0.00457625929266214	-0.00490093370899558	0.0447742342948914	0.000943203864153475
131	116.574310302734	-1.42564487457275	-7.99315214157104	-0.00522560812532902	-0.000680167751852423	0.045423585921526	0.00126787810586393
132	118.522354125977	-1.10097062587738	-8.05808639526367	0.00581331877037883	-0.0159398596733809	0.0386054255068302	-0.00295288790948689
133	119.17170715332	-1.42564487457275	-8.18795680999756	0.00613799272105098	-0.0217839982360601	0.0298392176628113	-0.00132951640989631
134	118.522354125977	-1.75031924247742	-7.9282169342041	-0.00165419070981443	-0.0324982516467571	0.00841071270406246	-0.00132951640989631
135	119.82105255127	-3.04901647567749	-7.34380340576172	0.00483929552137852	-0.023407369852066	0.01100810803473	-0.00587495695799589
136	121.119750976563	-3.37369084358215	-7.79834747314453	-0.00425158534198999	-0.0165892094373703	-0.0188619289547205	0.00321592413820326
137	121.119750976563	-2.39966797828674	-7.99315214157104	0.00776136433705688	-0.0026282137259841	-0.0107450718060136	-0.000355493422830477
138	121.119750976563	-1.42564487457275	-7.99315214157104	-0.00230353930965066	0.00256657530553639	-0.0159398596733809	0.00451462110504508
139	119.82105255127	-2.07499361038208	-8.12302207946777	-0.00457625929266214	0.0155535480007529	-0.0130177913233638	0.000943203864153475
140	119.17170715332	-1.10097062587738	-8.25289154052734	0.00711201597005129	0.0239950809627771	-0.0172385573387146	-0.0104203969240189
141	119.82105255127	-2.07499361038208	-7.6684775352478	-0.00490093370899558	0.0360080301761627	-0.0104203969240189	-0.00100484199356288
142	121.119750976563	-2.39966797828674	-8.12302207946777	-0.00360223650932312	0.0363327041268349	-0.0152905117720366	-0.00522560812532902
143	119.17170715332	-2.39966797828674	-7.9282169342041	-0.0139918150380254	0.0295145437121391	-0.0243813935667276	0.00159255252219737
144	118.522354125977	-1.75031924247742	-7.9282169342041	-0.00944637414067984	0.029189869761467	0.000293855206109583	-0.00165419070981443
145	119.17170715332	-2.39966797828674	-7.79834747314453	-0.00197886489331722	0.0246444288641214	-0.0100957229733467	-3.08191010844894e-05
146	118.522354125977	-1.10097062587738	-7.99315214157104	-3.08191010844894e-05	0.0106834331527352	-0.00814767740666866	0.00159255252219737
147	119.82105255127	-2.07499361038208	-8.05808639526367	0.00354059832170606	-0.0279528107494116	-3.08191010844894e-05	0.000943203864153475
148	120.470405578613	-3.37369084358215	-8.05808639526367	0.0022419011220336	-0.0542514286935329	0.0502936989068985	-0.000680167751852423
149	118.522354125977	-2.39966797828674	-8.25289154052734	0.00159255252219737	-0.0750305876135826	0.0564625114202499	0.00354059832170606
150	118.522354125977	-1.75031924247742	-7.79834747314453	0.0188002903014421	-0.0805500522255898	0.0395794473588467	-0.00717365415766835
151	120.470405578613	-1.75031924247742	-7.9282169342041	-0.00555028254166245	-0.0876928865909576	0.0116574559360743	-0.00392691092565656
152	121.119750976563	-2.39966797828674	-7.86328220367432	-0.00132951640989631	-0.0613942667841911	-0.0428878292441368	-0.00490093370899558
153	120.470405578613	-1.10097062587738	-8.12302207946777	0.00483929552137852	-0.03444629535079	-0.0279528107494116	-0.00295288790948689
154	120.470405578613	-0.776296257972717	-8.12302207946777	-0.00295288790948689	-0.028926832601428	-0.0243813935667276	0.00938473641872406
155	119.17170715332	-1.10097062587738	-8.25289154052734	0.000293855206109583	-0.0204853005707264	0.0269171483814716	-0.0026282137259841
156	118.522354125977	-0.451621979475021	-8.12302207946777	-0.00295288790948689	-0.0188619289547205	0.0343846566975117	0.0022419011220336
157	116.574310302734	-1.10097062587738	-7.86328220367432	-0.0104203969240189	-0.0188619289547205	0.0152288740500808	0.00386527273803949
158	119.82105255127	-1.75031924247742	-7.79834747314453	-0.00197886489331722	-0.0175632312893867	0.0356833562254906	-0.00847235135734081
159	119.17170715332	-0.776296257972717	-8.12302207946777	-0.00749832857400179	-0.00457625929266214	0.0395794473588467	0.00256657530553639
160	120.470405578613	-2.07499361038208	-7.99315214157104	0.00191722682211548	-0.00555028254166245	0.0249691028147936	-0.0026282137259841
161	122.418449401855	-3.04901647567749	-7.9282169342041	-0.00587495695799589	-0.00425158534198999	-0.0250307414680719	-0.00165419070981443
162	119.82105255127	-1.42564487457275	-8.05808639526367	-0.00132951640989631	-0.00619963090866804	-0.0328229255974293	-0.00587495695799589
163	121.119750976563	-1.10097062587738	-7.86328220367432	-0.00295288790948689	0.000293855206109583	-0.0523033849895	0.000943203864153475
164	119.17170715332	-0.451621979475021	-8.31782627105713	0.00451462110504508	0.0149041991680861	-0.0597708933055401	0.00418994715437293
165	121.119750976563	-1.75031924247742	-7.9282169342041	0.00321592413820326	0.0213976856321096	-0.0857448354363441	0.000618529506027699
166	121.119750976563	-1.42564487457275	-7.9282169342041	-0.00814767740666866	0.0188002903014421	-0.0587968714535236	0.00289124972186983
167	121.769104003906	-2.07499361038208	-7.86328220367432	0.00418994715437293	0.0282158460468054	-0.0373683646321297	-0.00360223650932312
168	119.82105255127	-0.776296257972717	-7.79834747314453	-0.00457625929266214	0.0239950809627771	-0.0376930385828018	-0.0026282137259841
169	120.470405578613	-1.42564487457275	-7.99315214157104	-0.00847235135734081	0.0149041991680861	-0.0276281367987394	0.00126787810586393
170	119.17170715332	-1.75031924247742	-8.05808639526367	-0.0026282137259841	0.000943203864153475	-0.00425158534198999	0.00516396993771195
171	119.82105255127	-0.776296257972717	-8.12302207946777	-0.00879702530801296	-0.00392691092565656	-0.00587495695799589	-0.00295288790948689
172	119.17170715332	-1.42564487457275	-8.05808639526367	-3.08191010844894e-05	-0.0107450718060136	-0.00847235135734081	-0.00165419070981443
173	121.119750976563	-1.42564487457275	-7.86328220367432	0.000293855206109583	0.000943203864153475	-0.0117190945893526	0.00159255252219737
174	121.119750976563	-3.04901647567749	-7.73341274261475	0.00289124972186983	-0.0198359526693821	-0.00295288790948689	0.00191722682211548
175	121.119750976563	-3.37369084358215	-7.86328220367432	0.0022419011220336	-0.00360223650932312	-0.0191866029053926	-0.00522560812532902
176	121.119750976563	-2.72434210777283	-7.99315214157104	0.00321592413820326	-0.0113944197073579	-0.0172385573387146	-0.00392691092565656
177	121.119750976563	-2.72434210777283	-7.6684775352478	-0.00132951640989631	-0.00360223650932312	-0.0100957229733467	-0.00587495695799589
178	119.82105255127	-0.776296257972717	-7.79834747314453	0.0022419011220336	-0.000355493422830477	0.00516396993771195	-0.00230353930965066
179	121.769104003906	-2.39966797828674	-7.6684775352478	0.00159255252219737	0.00418994715437293	0.0191249661147594	0.00191722682211548
180	120.470405578613	-1.10097062587738	-8.31782627105713	0.0022419011220336	0.01100810803473	0.00743668992072344	0.000943203864153475
181	120.470405578613	-1.10097062587738	-8.4476957321167	0.00841071270406246	-0.00847235135734081	-0.00295288790948689	0.000943203864153475
182	119.17170715332	-1.42564487457275	-7.9282169342041	0.00321592413820326	0.00873538758605719	0.0168522447347641	0.00873538758605719
183	117.873008728027	-2.39966797828674	-7.6684775352478	-0.00879702530801296	0.0145795252174139	0.0438002124428749	0.00321592413820326
184	116.574310302734	-1.42564487457275	-7.53860807418823	-0.00749832857400179	0.041852168738842	0.0597092546522617	0.00646266713738441
185	117.223663330078	-1.10097062587738	-7.6684775352478	0.00126787810586393	0.0340599827468395	0.0408781431615353	-0.000355493422830477
186	120.470405578613	-1.75031924247742	-7.86328220367432	-0.000355493422830477	0.0165275707840919	0.0457482598721981	-0.000355493422830477
187	121.769104003906	-1.42564487457275	-7.99315214157104	-0.00522560812532902	0.0175015944987535	0.0350340083241463	-0.00717365415766835
188	121.769104003906	-3.37369084358215	-7.60354280471802	-0.00522560812532902	0.020423661917448	0.0350340083241463	0.000943203864153475
189	119.82105255127	-2.72434210777283	-7.79834747314453	-0.00717365415766835	0.0123068047687411	0.0022419011220336	0.00191722682211548
190	119.82105255127	-2.07499361038208	-7.60354280471802	0.00841071270406246	0.0181509424000978	-0.0104203969240189	-0.00619963090866804
191	118.522354125977	-1.42564487457275	-8.12302207946777	0.00321592413820326	0.0162028968334198	-0.0172385573387146	-0.00490093370899558
192	120.470405578613	-1.75031924247742	-8.18795680999756	0.00581331877037883	0.0100340843200684	-0.0172385573387146	0.00126787810586393
193	118.522354125977	-1.10097062587738	-8.31782627105713	-0.00197886489331722	0.00354059832170606	-0.0341216214001179	-0.000355493422830477
194	119.82105255127	-1.42564487457275	-8.38276100158691	-0.00425158534198999	-0.00425158534198999	-0.0286021586507559	0.00678734155371785
195	121.119750976563	-2.07499361038208	-7.6684775352478	0.00256657530553639	-0.00490093370899558	-0.0305502042174339	-0.00230353930965066
196	120.470405578613	-1.42564487457275	-7.73341274261475	-0.00165419070981443	-0.00749832857400179	-0.00587495695799589	0.00581331877037883
197	119.82105255127	-2.07499361038208	-8.25289154052734	-3.08191010844894e-05	-0.0107450718060136	-0.00197886489331722	0.00516396993771195
198	117.873008728027	-2.39966797828674	-7.73341274261475	-0.00197886489331722	-0.0337969474494457	-0.00782300252467394	0.00321592413820326
199	120.470405578613	-1.75031924247742	-8.12302207946777	-0.00392691092565656	-0.0224333461374044	0.00451462110504508	0.00418994715437293
200	119.82105255127	-1.42564487457275	-7.99315214157104	0.000943203864153475	0.0022419011220336	-0.0100957229733467	0.000293855206109583
201	121.119750976563	-2.72434210777283	-7.60354280471802	0.000943203864153475	-0.00684897974133492	-0.03444629535079	-0.0123684434220195
202	121.119750976563	-3.69836521148682	-7.79834747314453	-0.00100484199356288	-0.00490093370899558	-0.0519787110388279	-0.00100484199356288
203	121.119750976563	-2.72434210777283	-7.99315214157104	-0.0026282137259841	0.013930176384747	-0.0477579422295094	-0.0104203969240189
204	122.418449401855	-2.72434210777283	-7.6684775352478	-0.00555028254166245	0.0314625911414623	-0.017887907102704	0.00613799272105098
205	121.119750976563	-2.72434210777283	-7.86328220367432	0.00613799272105098	0.0327612869441509	0.0162028968334198	-0.00457625929266214
206	120.470405578613	-1.42564487457275	-8.12302207946777	0.000293855206109583	0.0220470335334539	0.00354059832170606	0.00354059832170606
207	118.522354125977	-1.42564487457275	-8.18795680999756	-0.0026282137259841	0.00873538758605719	0.00808603875339031	0.00256657530553639
208	119.82105255127	-1.75031924247742	-8.31782627105713	0.000618529506027699	0.00418994715437293	0.00451462110504508	-0.00165419070981443
209	119.17170715332	-1.75031924247742	-8.18795680999756	-0.00165419070981443	0.00743668992072344	0.0123068047687411	0.00516396993771195
210	121.769104003906	-2.39966797828674	-7.9282169342041	0.00354059832170606	0.00451462110504508	-3.08191010844894e-05	-0.00360223650932312
211	117.873008728027	-2.72434210777283	-7.53860807418823	-0.00295288790948689	0.0116574559360743	-0.00879702530801296	-0.0026282137259841
212	119.17170715332	-2.39966797828674	-7.47367286682129	0.00191722682211548	-0.00100484199356288	-0.00587495695799589	-0.00392691092565656
213	121.769104003906	-2.72434210777283	-7.9282169342041	-0.00165419070981443	0.00159255252219737	-0.00295288790948689	0.00191722682211548
214	121.119750976563	-2.39966797828674	-8.05808639526367	0.00191722682211548	-0.00782300252467394	-0.00652430532500148	-0.000355493422830477
215	120.470405578613	-3.04901647567749	-8.12302207946777	0.00613799272105098	-0.00587495695799589	-0.0113944197073579	-0.00587495695799589
216	119.17170715332	-2.39966797828674	-7.86328220367432	0.00386527273803949	-0.0130177913233638	-0.00522560812532902	0.000618529506027699
217	120.470405578613	-2.07499361038208	-7.9282169342041	0.00808603875339031	-0.0266541130840778	-0.00132951640989631	-0.00100484199356288
218	121.119750976563	-2.39966797828674	-7.79834747314453	-0.00197886489331722	-3.08191010844894e-05	-0.0139918150380254	0.00613799272105098
219	119.82105255127	-1.10097062587738	-8.38276100158691	-0.000355493422830477	-0.00295288790948689	-0.028926832601428	-0.00197886489331722
220	121.769104003906	-2.72434210777283	-8.25289154052734	0.000618529506027699	-0.000355493422830477	-0.0315242260694504	-0.00100484199356288
221	121.119750976563	-1.42564487457275	-8.05808639526367	0.00711201597005129	0.000293855206109583	-0.00490093370899558	-0.00197886489331722
222	120.470405578613	-1.42564487457275	-7.79834747314453	0.000293855206109583	0.0100340843200684	-0.00555028254166245	0.00159255252219737
223	119.82105255127	-1.42564487457275	-7.9282169342041	-0.00490093370899558	0.0220470335334539	0.00451462110504508	0.00418994715437293
224	117.873008728027	-1.10097062587738	-8.18795680999756	-0.0165892094373703	0.036657378077507	0.047696303576231	0.00418994715437293
225	119.17170715332	-2.39966797828674	-8.12302207946777	-0.00197886489331722	0.0551638156175613	0.0808130875229836	-0.00132951640989631
226	120.470405578613	-2.39966797828674	-7.86328220367432	-0.00425158534198999	0.0392547734081745	0.0509430468082428	-0.00197886489331722
227	121.119750976563	-2.39966797828674	-7.79834747314453	-0.00652430532500148	0.0165275707840919	0.0259431265294552	0.00386527273803949
228	119.17170715332	-1.10097062587738	-7.9282169342041	-0.00197886489331722	0.00321592413820326	0.00256657530553639	0.00354059832170606
229	121.769104003906	-4.0230393409729	-7.6684775352478	-0.00522560812532902	-0.00619963090866804	0.0347093306481838	-0.0026282137259841
230	121.119750976563	-3.69836521148682	-8.25289154052734	0.00581331877037883	-0.0123684434220195	0.052891094237566	-0.00295288790948689
231	121.119750976563	-1.42564487457275	-8.18795680999756	-0.00230353930965066	-0.0126931173726916	0.0191249661147594	-0.00587495695799589
232	119.82105255127	-1.10097062587738	-8.18795680999756	0.00418994715437293	-0.0295761823654175	-0.00457625929266214	0.00451462110504508
233	120.470405578613	-1.75031924247742	-8.18795680999756	-0.00230353930965066	-0.0393164120614529	-0.0146411629393697	-0.00100484199356288
234	121.119750976563	-2.72434210777283	-7.79834747314453	-0.00814767740666866	-0.0240567177534103	-0.021459324285388	0.00646266713738441
235	121.769104003906	-2.39966797828674	-7.99315214157104	-0.000355493422830477	-0.000355493422830477	-0.02697878703475	-0.00197886489331722
236	121.769104003906	-2.72434210777283	-7.6684775352478	0.00256657530553639	-0.00425158534198999	-0.0328229255974293	0.000943203864153475
237	120.470405578613	-2.39966797828674	-7.6684775352478	-0.00457625929266214	-0.00425158534198999	-0.0230826959013939	0.00126787810586393
238	117.873008728027	-1.75031924247742	-8.05808639526367	-0.00392691092565656	0.00191722682211548	-0.0409397818148136	0.0178262684494257
239	119.17170715332	-2.07499361038208	-7.73341274261475	-0.00782300252467394	0.00613799272105098	-0.0574981719255447	0.00970941036939621
240	120.470405578613	-1.42564487457275	-7.86328220367432	0.00159255252219737	-0.00814767740666866	-0.0331475995481014	0.00613799272105098
241	119.82105255127	-1.10097062587738	-8.25289154052734	0.00159255252219737	0.0022419011220336	-0.0165892094373703	-3.08191010844894e-05
242	119.17170715332	-2.07499361038208	-7.99315214157104	-0.00652430532500148	0.0132808275520802	0.00678734155371785	0.00548864435404539
243	119.82105255127	-3.69836521148682	-7.99315214157104	-0.00100484199356288	0.00321592413820326	0.0223717093467712	0.000943203864153475
244	119.17170715332	-2.07499361038208	-7.79834747314453	-0.00490093370899558	-0.00327756232582033	0.0213976856321096	0.00256657530553639
245	119.82105255127	-1.42564487457275	-7.73341274261475	0.00581331877037883	0.00970941036939621	0.0197743140161037	-0.00684897974133492
246	120.470405578613	-2.39966797828674	-8.05808639526367	0.000618529506027699	-0.00100484199356288	0.036657378077507	-0.00555028254166245
247	121.119750976563	-1.42564487457275	-8.51263046264648	-0.000355493422830477	-0.0208099745213985	0.0278911720961332	-0.00717365415766835
248	121.119750976563	-2.07499361038208	-8.31782627105713	-0.00197886489331722	-0.02697878703475	-0.00457625929266214	-0.00587495695799589
249	119.82105255127	-0.776296257972717	-8.31782627105713	-0.00295288790948689	-0.00717365415766835	-0.00977104809135199	-0.00782300252467394
250	119.17170715332	-1.42564487457275	-7.9282169342041	-0.00392691092565656	-0.0159398596733809	-0.0211346503347158	-0.00132951640989631
251	119.82105255127	-1.42564487457275	-7.6684775352478	-0.00555028254166245	-0.0107450718060136	-0.00814767740666866	-0.00425158534198999
252	119.17170715332	-2.72434210777283	-7.86328220367432	0.000293855206109583	-0.00457625929266214	-0.00327756232582033	0.00354059832170606
253	117.873008728027	-2.07499361038208	-7.99315214157104	-0.0113944197073579	-0.0136671401560307	0.0239950809627771	-0.0026282137259841
254	120.470405578613	-1.42564487457275	-8.12302207946777	0.00159255252219737	-0.0143164889886975	0.0142548503354192	0.00418994715437293
255	119.17170715332	-1.10097062587738	-7.9282169342041	0.00548864435404539	-3.08191010844894e-05	0.0236704051494598	-3.08191010844894e-05
256	120.470405578613	-2.72434210777283	-7.9282169342041	0.0022419011220336	-0.00165419070981443	0.00873538758605719	-0.00522560812532902
257	120.470405578613	-2.72434210777283	-7.99315214157104	-0.00360223650932312	0.000293855206109583	-0.00522560812532902	-0.00327756232582033
258	122.418449401855	-3.04901647567749	-7.73341274261475	-0.000680167751852423	0.0145795252174139	-0.00360223650932312	-0.00619963090866804
259	120.470405578613	-1.42564487457275	-7.9282169342041	-0.00392691092565656	0.0188002903014421	-0.0136671401560307	-0.00327756232582033
260	120.470405578613	-1.75031924247742	-7.79834747314453	0.00483929552137852	0.0162028968334198	-0.00619963090866804	-0.00814767740666866
261	121.119750976563	-2.72434210777283	-7.9282169342041	0.00386527273803949	0.0191249661147594	-0.00879702530801296	0.00159255252219737
262	122.418449401855	-2.07499361038208	-7.86328220367432	-0.00555028254166245	0.00581331877037883	0.0100340843200684	-0.000355493422830477
263	121.119750976563	-2.07499361038208	-8.05808639526367	-0.00327756232582033	0.00418994715437293	0.025618452578783	0.00159255252219737
264	120.470405578613	-2.39966797828674	-8.05808639526367	0.000618529506027699	0.0200989879667759	0.0379560738801956	-0.00230353930965066
265	120.470405578613	-2.72434210777283	-7.6684775352478	0.00256657530553639	0.0236704051494598	0.0509430468082428	-0.00619963090866804
266	117.223663330078	-1.42564487457275	-7.99315214157104	-0.00295288790948689	0.0136055024340749	0.0272418223321438	0.00516396993771195
267	118.522354125977	-1.75031924247742	-7.53860807418823	-0.00457625929266214	0.00126787810586393	-0.0136671401560307	0.00126787810586393
268	119.82105255127	-1.75031924247742	-7.9282169342041	-0.000680167751852423	-0.00847235135734081	-0.03444629535079	0.00159255252219737
269	120.470405578613	-2.39966797828674	-8.12302207946777	-0.00392691092565656	-0.00425158534198999	-0.0510046854615211	-0.00782300252467394
270	122.418449401855	-4.0230393409729	-7.86328220367432	0.00483929552137852	-0.0152905117720366	-0.0652903541922569	-0.0026282137259841
271	121.119750976563	-3.37369084358215	-7.9282169342041	0.00354059832170606	-0.00684897974133492	-0.0769786313176155	0.000293855206109583
272	123.067794799805	-3.04901647567749	-8.12302207946777	0.00321592413820326	-0.0136671401560307	-0.0760046094655991	-0.00522560812532902
273	122.418449401855	-2.07499361038208	-7.53860807418823	0.00126787810586393	-0.00555028254166245	-0.0561994761228561	0.00321592413820326
274	123.717147827148	-3.04901647567749	-8.18795680999756	-0.00425158534198999	-0.0185372550040483	-0.0487319678068161	-0.0026282137259841
275	120.470405578613	-1.75031924247742	-8.38276100158691	0.00386527273803949	-0.0175632312893867	-0.0704851448535919	-0.00197886489331722
276	120.470405578613	-2.39966797828674	-8.18795680999756	0.00386527273803949	0.00191722682211548	-0.0542514286935329	-0.00165419070981443
277	120.470405578613	-1.75031924247742	-7.53860807418823	-0.00165419070981443	-0.00392691092565656	-0.0419138073921204	0.00321592413820326
278	121.119750976563	-1.75031924247742	-7.86328220367432	0.00159255252219737	-0.00132951640989631	-0.0584721975028515	-3.08191010844894e-05
279	117.873008728027	-2.07499361038208	-7.73341274261475	-0.00814767740666866	0.00808603875339031	-0.032173577696085	0.00581331877037883
280	119.17170715332	-2.72434210777283	-7.86328220367432	-3.08191010844894e-05	0.0116574559360743	0.000943203864153475	0.000618529506027699
281	121.119750976563	-1.75031924247742	-8.25289154052734	-0.00230353930965066	0.0113327819854021	0.0249691028147936	0.00126787810586393
282	120.470405578613	-1.75031924247742	-8.05808639526367	0.000293855206109583	0.00451462110504508	0.0265924744307995	-0.000680167751852423
283	121.769104003906	-3.04901647567749	-7.99315214157104	-0.00230353930965066	0.0207483377307653	0.029189869761467	0.00159255252219737
284	120.470405578613	-3.37369084358215	-7.86328220367432	-0.00132951640989631	0.0155535480007529	0.0412028171122074	0.00354059832170606
285	122.418449401855	-3.04901647567749	-8.18795680999756	-0.00230353930965066	0.000618529506027699	0.0327612869441509	0.00159255252219737
286	122.418449401855	-3.37369084358215	-7.73341274261475	0.00191722682211548	-0.00977104809135199	0.0259431265294552	-0.00295288790948689
287	121.769104003906	-2.72434210777283	-7.86328220367432	-0.00425158534198999	-0.0256800893694162	-0.0152905117720366	-0.0026282137259841
288	121.769104003906	-2.72434210777283	-7.9282169342041	0.000293855206109583	-0.0354203209280968	-0.00295288790948689	0.00841071270406246
289	121.769104003906	-3.04901647567749	-7.9282169342041	-0.0026282137259841	-0.0299008563160896	0.00873538758605719	0.00646266713738441
290	121.769104003906	-2.07499361038208	-7.79834747314453	-0.00230353930965066	-0.0263294391334057	0.00613799272105098	0.00321592413820326
291	120.470405578613	-2.39966797828674	-7.99315214157104	-0.000680167751852423	-0.0224333461374044	-0.0117190945893526	0.00256657530553639
292	120.470405578613	-2.39966797828674	-8.12302207946777	-0.00717365415766835	-0.0256800893694162	-0.0318489037454128	0.00483929552137852
293	117.873008728027	-2.07499361038208	-8.12302207946777	-0.00749832857400179	-0.0188619289547205	-0.00490093370899558	0.00743668992072344
294	119.17170715332	-2.39966797828674	-8.05808639526367	-0.00230353930965066	-0.0120437685400248	0.0145795252174139	-0.00100484199356288
295	122.418449401855	-3.69836521148682	-7.53860807418823	-0.000355493422830477	-0.00457625929266214	-0.00425158534198999	-0.00587495695799589
296	121.769104003906	-3.37369084358215	-7.9282169342041	-0.00327756232582033	-0.00587495695799589	-0.00749832857400179	0.00191722682211548
297	122.418449401855	-4.34771394729614	-7.86328220367432	0.00386527273803949	0.00451462110504508	0.0165275707840919	-0.0126931173726916
298	121.119750976563	-3.37369084358215	-7.9282169342041	-0.000355493422830477	0.0350340083241463	0.0415274947881699	0.00159255252219737
299	122.418449401855	-4.67238807678223	-7.9282169342041	-3.08191010844894e-05	0.0525664202868938	0.00938473641872406	0.00418994715437293
300	121.119750976563	-2.72434210777283	-8.05808639526367	-0.00197886489331722	0.0470469556748867	0.00776136433705688	0.00191722682211548
301	121.119750976563	-3.04901647567749	-7.99315214157104	0.00548864435404539	0.0483456552028656	0.00126787810586393	-0.00652430532500148
302	121.119750976563	-4.0230393409729	-8.25289154052734	-0.00100484199356288	0.0295145437121391	-0.0217839982360601	-0.00230353930965066
303	122.418449401855	-4.0230393409729	-8.12302207946777	-0.0026282137259841	0.0246444288641214	-0.0152905117720366	-0.00100484199356288
304	121.769104003906	-3.69836521148682	-7.86328220367432	-0.00944637414067984	0.0178262684494257	0.0123068047687411	0.00451462110504508
305	121.119750976563	-3.37369084358215	-8.12302207946777	0.00321592413820326	0.0233457311987877	0.0262678004801273	-0.00197886489331722
306	121.119750976563	-4.34771394729614	-7.60354280471802	0.000943203864153475	0.0155535480007529	0.0152288740500808	0.0022419011220336
307	118.522354125977	-2.72434210777283	-7.73341274261475	-0.00555028254166245	0.00841071270406246	0.0168522447347641	-0.00230353930965066
308	120.470405578613	-4.67238807678223	-7.79834747314453	-0.00392691092565656	0.00970941036939621	0.0239950809627771	0.000943203864153475
309	119.17170715332	-4.0230393409729	-8.25289154052734	-0.00295288790948689	0.0168522447347641	0.025618452578783	0.00386527273803949
310	121.119750976563	-3.69836521148682	-7.99315214157104	0.000943203864153475	-0.00587495695799589	0.0223717093467712	0.00581331877037883
311	121.769104003906	-5.64641094207764	-7.4087381362915	-0.00230353930965066	-0.0260047651827335	0.0152288740500808	-0.00100484199356288
312	123.067794799805	-5.97108554840088	-7.4087381362915	-0.00457625929266214	-0.0146411629393697	0.020423661917448	-0.00425158534198999
313	121.769104003906	-6.29575967788696	-7.86328220367432	-0.00360223650932312	-0.00230353930965066	0.0304885655641556	0.000618529506027699
314	120.470405578613	-3.69836521148682	-8.18795680999756	-0.00457625929266214	0.013930176384747	0.0450989119708538	0.000943203864153475
315	121.119750976563	-4.67238807678223	-8.18795680999756	-0.00360223650932312	0.0249691028147936	0.0314625911414623	0.000293855206109583
316	121.119750976563	-3.69836521148682	-8.31782627105713	-0.00100484199356288	0.025618452578783	0.00321592413820326	-0.00522560812532902
317	121.769104003906	-4.34771394729614	-8.18795680999756	0.000293855206109583	0.0298392176628113	0.0022419011220336	-0.000680167751852423
318	121.769104003906	-5.32173681259155	-7.86328220367432	-0.0110697457566857	0.0217223595827818	-0.0117190945893526	0.00191722682211548
319	121.769104003906	-4.34771394729614	-8.38276100158691	0.0103587592020631	0.0126314787194133	-0.0500306636095047	0.000943203864153475
320	119.82105255127	-4.99706220626831	-7.86328220367432	0.00191722682211548	0.00321592413820326	-0.050680011510849	-0.000355493422830477
321	120.470405578613	-4.99706220626831	-7.9282169342041	-0.00165419070981443	-0.00327756232582033	-0.0539267547428608	-0.00717365415766835
322	119.82105255127	-5.32173681259155	-7.60354280471802	-0.0100957229733467	-0.0126931173726916	-0.0454852245748043	0.00451462110504508
323	121.769104003906	-4.34771394729614	-7.53860807418823	-0.0026282137259841	-0.0126931173726916	-0.00392691092565656	0.00321592413820326
324	122.418449401855	-5.32173681259155	-7.9282169342041	0.00159255252219737	-0.0243813935667276	-0.0162645354866982	0.000293855206109583
325	123.717147827148	-5.97108554840088	-7.6684775352478	0.0126314787194133	-0.017887907102704	-0.00360223650932312	-0.00619963090866804
326	122.418449401855	-5.64641094207764	-7.73341274261475	0.00483929552137852	-0.00392691092565656	0.0113327819854021	0.000618529506027699
327	121.119750976563	-6.62043380737305	-7.79834747314453	0.00256657530553639	-0.00100484199356288	0.00743668992072344	0.000293855206109583
328	121.769104003906	-4.67238807678223	-7.99315214157104	-0.0100957229733467	-0.00522560812532902	0.0191249661147594	-0.00392691092565656
329	121.119750976563	-5.97108554840088	-7.6684775352478	-0.00814767740666866	0.0142548503354192	0.0697741582989693	0.00321592413820326
330	122.418449401855	-5.97108554840088	-7.99315214157104	0.00159255252219737	0.00938473641872406	0.0918520092964172	-0.00587495695799589
331	123.067794799805	-5.64641094207764	-7.79834747314453	0.0022419011220336	-0.00132951640989631	0.0756182968616486	-0.00132951640989631
332	123.067794799805	-5.64641094207764	-7.9282169342041	-0.00132951640989631	-0.0204853005707264	0.0717222020030022	-0.00197886489331722
333	124.366493225098	-5.64641094207764	-7.73341274261475	0.00321592413820326	-0.0149658378213644	0.07139752805233	0.00646266713738441
334	121.769104003906	-5.97108554840088	-7.6684775352478	-0.00652430532500148	-3.08191010844894e-05	0.0428261905908585	-0.00295288790948689
335	119.17170715332	-5.32173681259155	-8.05808639526367	-0.0104203969240189	0.00451462110504508	0.00126787810586393	-0.00425158534198999
336	120.470405578613	-6.29575967788696	-7.99315214157104	-0.00392691092565656	0.00159255252219737	-0.0370436906814575	-3.08191010844894e-05
337	122.418449401855	-5.64641094207764	-8.05808639526367	0.00354059832170606	-0.0250307414680719	-0.0808747261762619	-0.00814767740666866
338	121.769104003906	-5.32173681259155	-8.05808639526367	-0.00652430532500148	-0.0266541130840778	-0.102627903223038	0.00613799272105098
339	123.067794799805	-6.29575967788696	-7.86328220367432	-0.00165419070981443	-0.028926832601428	-0.108472041785717	0.00321592413820326
340	123.067794799805	-7.9191312789917	-7.4087381362915	-0.00392691092565656	-0.0347709693014622	-0.106199324131012	-0.00879702530801296
341	121.119750976563	-4.99706220626831	-8.25289154052734	0.00126787810586393	-0.0373683646321297	-0.0889915823936462	-0.00197886489331722
342	122.418449401855	-5.32173681259155	-8.18795680999756	0.000293855206109583	-0.0412644557654858	-0.0704851448535919	-3.08191010844894e-05
343	120.470405578613	-5.32173681259155	-8.31782627105713	-0.00132951640989631	-0.00619963090866804	-0.0250307414680719	0.000293855206109583
344	121.769104003906	-5.32173681259155	-8.25289154052734	-0.00100484199356288	0.00159255252219737	-0.0120437685400248	0.000943203864153475
345	121.769104003906	-5.32173681259155	-8.05808639526367	0.00451462110504508	0.00516396993771195	0.0022419011220336	0.00126787810586393
346	123.717147827148	-5.97108554840088	-7.86328220367432	0.00418994715437293	-0.0143164889886975	0.01100810803473	-0.00165419070981443
347	123.067794799805	-6.62043380737305	-8.12302207946777	0.000618529506027699	-0.00782300252467394	-0.0123684434220195	-0.000355493422830477
348	121.119750976563	-5.97108554840088	-7.99315214157104	-0.000680167751852423	-0.0117190945893526	-0.0107450718060136	0.00321592413820326
349	120.470405578613	-5.97108554840088	-7.73341274261475	-0.00425158534198999	-0.0188619289547205	-0.00360223650932312	-0.00132951640989631
350	119.82105255127	-4.99706220626831	-7.86328220367432	-0.000680167751852423	-0.0208099745213985	0.0626313239336014	0.000943203864153475
351	122.418449401855	-5.32173681259155	-7.47367286682129	0.00321592413820326	-0.0208099745213985	0.125293463468552	-0.00100484199356288
352	120.470405578613	-5.64641094207764	-8.25289154052734	0.00321592413820326	-0.0113944197073579	0.135033696889877	0.00256657530553639
353	122.418449401855	-5.97108554840088	-8.18795680999756	-0.000355493422830477	0.00191722682211548	0.102241590619087	0.00678734155371785
354	121.769104003906	-6.29575967788696	-8.25289154052734	0.00159255252219737	-0.00522560812532902	0.0642546936869621	0.00581331877037883
355	123.067794799805	-6.62043380737305	-7.79834747314453	-0.0026282137259841	0.00256657530553639	0.00678734155371785	-0.00165419070981443
356	123.067794799805	-6.29575967788696	-7.6684775352478	0.00516396993771195	0.00516396993771195	-0.0331475995481014	-0.00230353930965066
357	121.769104003906	-5.97108554840088	-7.79834747314453	-3.08191010844894e-05	0.00418994715437293	-0.0604202412068844	-0.00652430532500148
358	122.418449401855	-6.29575967788696	-8.25289154052734	-0.00490093370899558	0.00581331877037883	-0.0652903541922569	0.000618529506027699
359	122.418449401855	-5.97108554840088	-8.18795680999756	-0.00197886489331722	-3.08191010844894e-05	-0.0136671401560307	0.000618529506027699
360	122.418449401855	-5.64641094207764	-7.9282169342041	-0.000680167751852423	0.00321592413820326	0.0191249661147594	0.00289124972186983
361	121.119750976563	-6.62043380737305	-7.79834747314453	-0.00295288790948689	0.00581331877037883	0.0145795252174139	0.00289124972186983
362	120.470405578613	-6.94510841369629	-7.60354280471802	-0.000355493422830477	-0.00197886489331722	-0.00100484199356288	0.00159255252219737
363	120.470405578613	-6.62043380737305	-7.79834747314453	-0.00295288790948689	0.00386527273803949	0.00808603875339031	0.00451462110504508
364	122.418449401855	-6.62043380737305	-8.05808639526367	-0.000355493422830477	0.00191722682211548	-0.0266541130840778	0.00613799272105098
365	121.119750976563	-5.32173681259155	-7.86328220367432	-0.00230353930965066	0.00354059832170606	-0.055874802172184	-0.00230353930965066
366	121.769104003906	-5.97108554840088	-7.9282169342041	0.0022419011220336	-0.00522560812532902	-0.0896409302949905	-0.0026282137259841
367	121.769104003906	-6.94510841369629	-7.60354280471802	-0.0026282137259841	-0.00392691092565656	-0.0909396260976791	-0.00197886489331722
368	123.067794799805	-6.29575967788696	-7.79834747314453	-0.00295288790948689	-0.00879702530801296	-0.0909396260976791	0.000618529506027699
369	121.769104003906	-5.64641094207764	-7.9282169342041	-0.00522560812532902	-0.0117190945893526	-0.0967837646603584	-0.00457625929266214
370	121.119750976563	-5.97108554840088	-7.73341274261475	-0.000355493422830477	0.0155535480007529	-0.0639916583895683	0.00191722682211548
371	123.717147827148	-6.29575967788696	-8.05808639526367	0.00581331877037883	0.00321592413820326	-0.028926832601428	-0.00392691092565656
372	123.067794799805	-6.62043380737305	-7.86328220367432	0.00256657530553639	0.00256657530553639	-0.0208099745213985	-0.00457625929266214
373	122.418449401855	-5.97108554840088	-7.60354280471802	0.00191722682211548	0.00451462110504508	-0.00165419070981443	-0.00619963090866804
374	121.119750976563	-4.34771394729614	-8.05808639526367	-0.00587495695799589	0.0136055024340749	0.0113327819854021	0.0022419011220336
375	119.82105255127	-4.67238807678223	-7.9282169342041	-0.0026282137259841	0.0233457311987877	0.0369820520281792	-0.00490093370899558
376	118.522354125977	-4.99706220626831	-7.99315214157104	0.00321592413820326	0.0155535480007529	0.0369820520281792	-0.000680167751852423
377	120.470405578613	-4.99706220626831	-7.86328220367432	0.00321592413820326	0.0194496400654316	0.0262678004801273	0.00321592413820326
378	123.717147827148	-5.97108554840088	-7.27886867523193	-0.00457625929266214	0.0246444288641214	0.01847561635077	0.00678734155371785
379	121.119750976563	-5.32173681259155	-8.12302207946777	-0.00295288790948689	0.0175015944987535	0.00743668992072344	-0.00100484199356288
380	123.067794799805	-7.59445667266846	-7.9282169342041	0.00256657530553639	0.00808603875339031	0.00678734155371785	0.00256657530553639
381	123.717147827148	-6.62043380737305	-7.99315214157104	-0.00522560812532902	0.01100810803473	-0.00295288790948689	-3.08191010844894e-05
382	121.769104003906	-4.67238807678223	-8.12302207946777	-3.08191010844894e-05	0.0142548503354192	-0.00879702530801296	-0.00652430532500148
383	121.769104003906	-4.67238807678223	-7.6684775352478	-0.00619963090866804	0.012956153601408	-0.00360223650932312	0.00321592413820326
384	122.418449401855	-4.99706220626831	-8.12302207946777	-0.000680167751852423	0.0194496400654316	-0.00230353930965066	0.00354059832170606
385	123.717147827148	-5.64641094207764	-8.25289154052734	-0.000355493422830477	0.0213976856321096	-0.00912170019000769	0.00159255252219737
386	122.418449401855	-5.64641094207764	-8.05808639526367	-0.00165419070981443	0.0168522447347641	0.0132808275520802	-0.000680167751852423
387	124.366493225098	-5.64641094207764	-7.86328220367432	-0.00100484199356288	-0.00230353930965066	0.0181509424000978	-0.00197886489331722
388	119.82105255127	-4.99706220626831	-8.18795680999756	-0.00782300252467394	-0.0100957229733467	0.0269171483814716	0.00711201597005129
389	120.470405578613	-5.97108554840088	-7.6684775352478	-0.0110697457566857	0.00418994715437293	0.0145795252174139	-0.00295288790948689
390	119.82105255127	-5.97108554840088	-7.9282169342041	-0.00197886489331722	0.0106834331527352	0.0145795252174139	-0.00360223650932312
391	123.067794799805	-5.64641094207764	-8.18795680999756	0.000293855206109583	0.00256657530553639	0.0103587592020631	-0.00295288790948689
392	123.067794799805	-5.64641094207764	-8.25289154052734	-0.000680167751852423	-0.00490093370899558	-0.0104203969240189	-0.00749832857400179
393	122.418449401855	-6.94510841369629	-7.79834747314453	-0.00425158534198999	-0.00879702530801296	-0.00977104809135199	0.00451462110504508
394	123.067794799805	-7.26978254318237	-7.73341274261475	-0.00100484199356288	-0.00749832857400179	-0.017887907102704	-0.00132951640989631
395	121.119750976563	-4.99706220626831	-7.79834747314453	0.00321592413820326	0.000618529506027699	-0.00619963090866804	0.00321592413820326
396	123.067794799805	-5.97108554840088	-7.86328220367432	0.00873538758605719	0.00354059832170606	-0.0165892094373703	0.00126787810586393
397	122.418449401855	-5.97108554840088	-7.73341274261475	0.00386527273803949	0.00516396993771195	-0.000355493422830477	0.00126787810586393
398	120.470405578613	-4.67238807678223	-8.18795680999756	-0.00392691092565656	0.00516396993771195	0.00289124972186983	-0.00425158534198999
399	123.067794799805	-6.29575967788696	-7.73341274261475	0.00613799272105098	0.00646266713738441	0.0210730116814375	0.00483929552137852
400	121.119750976563	-4.0230393409729	-7.73341274261475	0.00126787810586393	0.00613799272105098	0.0168522447347641	-0.00555028254166245
401	121.769104003906	-4.67238807678223	-8.12302207946777	0.00386527273803949	0.013930176384747	0.0103587592020631	-0.000680167751852423
402	119.82105255127	-4.34771394729614	-8.12302207946777	-0.00457625929266214	0.00548864435404539	0.0100340843200684	-0.00360223650932312
403	119.82105255127	-4.67238807678223	-7.6684775352478	-0.0120437685400248	0.00646266713738441	0.00516396993771195	0.00678734155371785
404	119.17170715332	-4.34771394729614	-7.79834747314453	-0.00197886489331722	0.0194496400654316	-0.00944637414067984	-0.00555028254166245
405	120.470405578613	-4.34771394729614	-8.12302207946777	0.00256657530553639	0.0158782228827477	-0.0139918150380254	-0.00165419070981443
406	122.418449401855	-5.32173681259155	-7.60354280471802	-0.00230353930965066	0.00386527273803949	0.00256657530553639	-0.000680167751852423
407	121.119750976563	-4.99706220626831	-8.31782627105713	-0.00132951640989631	-0.0104203969240189	-0.00100484199356288	-0.0026282137259841
408	123.067794799805	-6.29575967788696	-7.9282169342041	0.00191722682211548	-0.0133424662053585	-0.0146411629393697	0.000618529506027699
409	120.470405578613	-4.34771394729614	-8.12302207946777	0.00191722682211548	-0.00327756232582033	-0.0156151866540313	-3.08191010844894e-05
410	121.119750976563	-4.0230393409729	-8.12302207946777	0.00613799272105098	-0.000680167751852423	-0.0149658378213644	-0.00230353930965066
411	121.119750976563	-4.67238807678223	-7.79834747314453	0.00483929552137852	-0.0113944197073579	0.0022419011220336	-0.00165419070981443
412	121.769104003906	-5.32173681259155	-8.05808639526367	0.00678734155371785	-0.0143164889886975	-0.00490093370899558	-0.00555028254166245
413	119.82105255127	-4.0230393409729	-7.79834747314453	0.00548864435404539	-0.0113944197073579	-0.0143164889886975	0.00321592413820326
414	121.119750976563	-3.69836521148682	-7.99315214157104	0.00159255252219737	-0.0211346503347158	-0.00977104809135199	-0.00782300252467394
415	121.769104003906	-4.67238807678223	-7.99315214157104	-0.00327756232582033	-0.0175632312893867	-0.0208099745213985	-0.00490093370899558
416	117.873008728027	-4.34771394729614	-7.99315214157104	-0.00392691092565656	-0.0195112787187099	-0.0162645354866982	-0.0026282137259841
417	119.17170715332	-4.0230393409729	-7.60354280471802	-0.00684897974133492	-0.0172385573387146	-0.0104203969240189	0.00451462110504508
418	121.119750976563	-4.34771394729614	-7.9282169342041	0.00808603875339031	-0.0026282137259841	-0.0126931173726916	-0.00100484199356288
419	121.119750976563	-4.34771394729614	-8.18795680999756	0.00451462110504508	-0.00587495695799589	0.000943203864153475	0.00581331877037883
420	119.82105255127	-4.67238807678223	-7.99315214157104	0.00289124972186983	-0.00197886489331722	0.00938473641872406	-0.00944637414067984
421	122.418449401855	-6.29575967788696	-7.86328220367432	0.0022419011220336	-0.000680167751852423	0.0282158460468054	-0.00327756232582033
422	120.470405578613	-5.64641094207764	-7.79834747314453	-0.00587495695799589	0.013930176384747	0.0298392176628113	-0.00522560812532902
423	122.418449401855	-4.67238807678223	-7.6684775352478	0.000618529506027699	0.00938473641872406	0.0363327041268349	-0.00132951640989631
424	121.119750976563	-4.67238807678223	-8.05808639526367	-0.000680167751852423	0.0145795252174139	0.0265924744307995	0.00191722682211548
425	121.119750976563	-4.34771394729614	-8.18795680999756	-0.000355493422830477	0.01847561635077	0.0249691028147936	-0.0026282137259841
426	119.82105255127	-3.69836521148682	-8.18795680999756	0.00483929552137852	0.0100340843200684	0.0100340843200684	-0.00360223650932312
427	120.470405578613	-4.0230393409729	-7.79834747314453	-0.0026282137259841	0.0103587592020631	0.00451462110504508	-0.00197886489331722
428	121.769104003906	-3.69836521148682	-7.86328220367432	-0.00327756232582033	0.00191722682211548	0.00776136433705688	-0.00652430532500148
429	117.223663330078	-4.34771394729614	-7.9282169342041	0.000943203864153475	-0.00522560812532902	0.012956153601408	0.00159255252219737
430	118.522354125977	-4.34771394729614	-8.12302207946777	-0.00912170019000769	-3.08191010844894e-05	0.00743668992072344	0.00191722682211548
431	119.17170715332	-4.0230393409729	-7.86328220367432	-0.000355493422830477	0.00743668992072344	0.0116574559360743	0.00451462110504508
432	121.119750976563	-4.0230393409729	-7.99315214157104	-3.08191010844894e-05	0.00386527273803949	0.00548864435404539	-0.00197886489331722
433	121.119750976563	-4.67238807678223	-7.73341274261475	0.000293855206109583	-0.000680167751852423	0.00678734155371785	0.00159255252219737
434	120.470405578613	-4.67238807678223	-7.60354280471802	0.000943203864153475	-0.0110697457566857	-0.0152905117720366	0.00126787810586393
435	119.82105255127	-4.0230393409729	-8.12302207946777	0.0100340843200684	-0.0104203969240189	-0.02697878703475	0.00581331877037883
436	119.82105255127	-3.69836521148682	-7.86328220367432	0.00678734155371785	0.0022419011220336	-0.0117190945893526	-0.00490093370899558
437	121.119750976563	-3.69836521148682	-7.79834747314453	0.00126787810586393	-0.00912170019000769	-0.0185372550040483	0.00906006153672934
438	120.470405578613	-2.72434210777283	-8.25289154052734	-0.00555028254166245	0.000943203864153475	-0.0149658378213644	0.00159255252219737
439	119.82105255127	-2.72434210777283	-7.99315214157104	-0.00425158534198999	-0.00327756232582033	-0.0107450718060136	0.000618529506027699
440	120.470405578613	-4.34771394729614	-7.9282169342041	0.00289124972186983	-0.00100484199356288	-0.0149658378213644	0.000618529506027699
441	119.82105255127	-2.07499361038208	-8.38276100158691	0.00613799272105098	-0.00587495695799589	-0.00684897974133492	-0.00652430532500148
442	119.82105255127	-2.72434210777283	-8.18795680999756	-0.00717365415766835	0.0022419011220336	-0.0162645354866982	-0.000355493422830477
443	117.873008728027	-2.07499361038208	-8.18795680999756	-0.0113944197073579	0.00548864435404539	-0.00749832857400179	0.0022419011220336
444	117.873008728027	-2.72434210777283	-7.99315214157104	-0.00717365415766835	0.011982130818069	-0.00425158534198999	-0.00165419070981443
445	119.82105255127	-3.04901647567749	-7.73341274261475	0.000618529506027699	0.00743668992072344	-0.00522560812532902	-3.08191010844894e-05
446	121.769104003906	-4.34771394729614	-8.05808639526367	-3.08191010844894e-05	0.0171769186854362	-0.0198359526693821	0.00321592413820326
447	121.119750976563	-3.37369084358215	-8.05808639526367	0.000293855206109583	-0.00555028254166245	-0.0221086721867323	-3.08191010844894e-05
448	119.82105255127	-4.67238807678223	-7.79834747314453	-0.00717365415766835	-0.0162645354866982	-0.0126931173726916	-0.00392691092565656
449	119.82105255127	-3.69836521148682	-7.86328220367432	-0.000680167751852423	-3.08191010844894e-05	-3.08191010844894e-05	0.00776136433705688
450	119.82105255127	-2.39966797828674	-7.86328220367432	0.00321592413820326	-0.00847235135734081	-0.00197886489331722	0.000618529506027699
451	119.82105255127	-1.75031924247742	-7.86328220367432	0.00483929552137852	-0.00847235135734081	0.00418994715437293	-0.00652430532500148
452	118.522354125977	-1.75031924247742	-8.4476957321167	-3.08191010844894e-05	-0.00522560812532902	0.00451462110504508	0.00678734155371785
453	119.82105255127	-1.75031924247742	-8.31782627105713	-0.00392691092565656	-0.000680167751852423	0.0165275707840919	0.00321592413820326
454	120.470405578613	-3.04901647567749	-8.05808639526367	0.00808603875339031	0.0103587592020631	0.0168522447347641	0.000618529506027699
455	120.470405578613	-2.72434210777283	-7.79834747314453	-0.00100484199356288	0.00970941036939621	0.0155535480007529	-0.00230353930965066
456	119.17170715332	-2.39966797828674	-7.60354280471802	-0.00132951640989631	0.0106834331527352	0.0132808275520802	0.00191722682211548
457	116.574310302734	-2.72434210777283	-7.9282169342041	-0.0110697457566857	-0.00165419070981443	-0.00197886489331722	0.00776136433705688
458	116.574310302734	-1.42564487457275	-7.9282169342041	-0.0139918150380254	0.0103587592020631	0.000618529506027699	0.00321592413820326
459	119.17170715332	-1.75031924247742	-7.9282169342041	-0.000680167751852423	0.0106834331527352	-0.00327756232582033	-0.00132951640989631
460	119.17170715332	-1.75031924247742	-7.99315214157104	0.00516396993771195	0.0132808275520802	-0.0133424662053585	0.00126787810586393
461	118.522354125977	-3.37369084358215	-7.73341274261475	0.00386527273803949	0.0022419011220336	-0.0146411629393697	-0.00165419070981443
462	121.119750976563	-3.69836521148682	-7.73341274261475	-0.00100484199356288	-0.00327756232582033	-0.0292515084147453	-0.00392691092565656
463	119.17170715332	-2.39966797828674	-8.05808639526367	0.00938473641872406	0.000943203864153475	-0.00392691092565656	-0.00165419070981443
464	120.470405578613	-2.07499361038208	-7.99315214157104	0.000943203864153475	0.00354059832170606	0.01100810803473	0.0022419011220336
465	120.470405578613	-2.07499361038208	-8.05808639526367	-0.00490093370899558	0.00483929552137852	0.0123068047687411	0.00126787810586393
466	118.522354125977	-2.72434210777283	-8.12302207946777	0.0022419011220336	0.000293855206109583	0.0210730116814375	-0.00652430532500148
467	116.574310302734	-1.75031924247742	-8.05808639526367	-0.00555028254166245	-0.00490093370899558	0.00938473641872406	0.00191722682211548
468	119.82105255127	-2.39966797828674	-7.73341274261475	-0.00457625929266214	-0.00295288790948689	0.0103587592020631	-0.000680167751852423
469	119.82105255127	-2.07499361038208	-7.9282169342041	-0.00555028254166245	-0.0172385573387146	0.0100340843200684	0.00289124972186983
470	117.223663330078	-1.10097062587738	-8.25289154052734	0.00873538758605719	-0.0191866029053926	0.00970941036939621	-0.00230353930965066
471	115.924964904785	-1.10097062587738	-8.12302207946777	-0.00490093370899558	0.00159255252219737	0.00970941036939621	-0.00165419070981443
472	115.275611877441	-1.42564487457275	-8.12302207946777	0.000618529506027699	-0.00814767740666866	-0.00490093370899558	-0.00197886489331722
473	119.17170715332	-2.39966797828674	-7.6684775352478	0.00451462110504508	-0.00490093370899558	-0.00522560812532902	-0.00230353930965066
474	119.82105255127	-2.07499361038208	-7.73341274261475	-0.00425158534198999	-0.00425158534198999	-0.000355493422830477	0.00289124972186983
475	119.17170715332	-3.04901647567749	-7.6684775352478	0.00581331877037883	-0.00522560812532902	0.00159255252219737	0.00256657530553639
476	119.17170715332	-3.37369084358215	-7.79834747314453	0.000293855206109583	0.00808603875339031	-0.0198359526693821	-0.00684897974133492
477	117.873008728027	-1.10097062587738	-7.73341274261475	0.000293855206109583	0.0103587592020631	0.00873538758605719	0.0022419011220336
478	119.17170715332	-2.07499361038208	-7.6684775352478	-0.000355493422830477	0.0162028968334198	0.00483929552137852	0.00126787810586393
479	116.574310302734	-0.776296257972717	-8.18795680999756	-0.00977104809135199	0.0149041991680861	0.00418994715437293	-0.00360223650932312
480	118.522354125977	-0.776296257972717	-8.31782627105713	0.00191722682211548	0.000293855206109583	-0.00555028254166245	-0.00100484199356288
481	119.17170715332	-1.75031924247742	-7.79834747314453	-0.00555028254166245	0.00289124972186983	-0.00295288790948689	-0.00100484199356288
482	120.470405578613	-2.07499361038208	-7.60354280471802	0.00418994715437293	-3.08191010844894e-05	-0.0188619289547205	-0.00360223650932312
483	119.17170715332	-1.75031924247742	-7.73341274261475	-0.000680167751852423	0.0100340843200684	-0.0237320438027382	-0.00197886489331722
484	115.924964904785	-1.75031924247742	-7.53860807418823	-0.00814767740666866	0.000943203864153475	-0.021459324285388	0.00289124972186983
485	115.275611877441	-1.10097062587738	-8.12302207946777	-0.00457625929266214	0.00678734155371785	-0.0120437685400248	0.00386527273803949
486	117.873008728027	-0.126947656273842	-8.25289154052734	-0.00457625929266214	0.00191722682211548	-0.0117190945893526	-0.00100484199356288
487	119.82105255127	-1.75031924247742	-8.05808639526367	0.00191722682211548	-0.00912170019000769	-0.0130177913233638	0.00483929552137852
488	118.522354125977	-2.07499361038208	-7.86328220367432	0.00808603875339031	-0.00100484199356288	-0.0139918150380254	0.00321592413820326
489	119.17170715332	-3.37369084358215	-7.86328220367432	-0.00360223650932312	-0.0107450718060136	-0.00132951640989631	-3.08191010844894e-05
490	117.873008728027	-1.75031924247742	-8.18795680999756	0.00451462110504508	-0.00360223650932312	-0.00749832857400179	0.00159255252219737
491	117.873008728027	-1.10097062587738	-8.05808639526367	0.00159255252219737	-0.00100484199356288	0.00256657530553639	-0.00230353930965066
492	117.873008728027	-1.75031924247742	-7.9282169342041	-0.00165419070981443	-0.0120437685400248	-0.000355493422830477	0.00289124972186983
493	117.223663330078	-1.42564487457275	-8.05808639526367	0.00418994715437293	0.00321592413820326	-0.00295288790948689	0.00581331877037883
494	117.873008728027	-0.776296257972717	-7.99315214157104	-0.000355493422830477	0.00191722682211548	0.00418994715437293	0.00321592413820326
495	117.223663330078	-0.451621979475021	-7.6684775352478	0.0103587592020631	0.00483929552137852	-0.000680167751852423	-0.000680167751852423
496	119.82105255127	-1.75031924247742	-8.18795680999756	0.000618529506027699	0.00516396993771195	0.00126787810586393	0.00321592413820326
497	117.873008728027	-1.75031924247742	-7.9282169342041	-0.000680167751852423	0.00646266713738441	0.0100340843200684	0.00548864435404539
498	115.924964904785	-0.776296257972717	-8.25289154052734	-0.00879702530801296	0.00256657530553639	-0.00100484199356288	0.00289124972186983
499	116.574310302734	-1.75031924247742	-7.53860807418823	-0.00814767740666866	0.00516396993771195	0.0168522447347641	-0.00360223650932312
500	120.470405578613	-1.75031924247742	-7.6684775352478	0.00321592413820326	0.00159255252219737	0.0158782228827477	-0.0117190945893526
501	119.17170715332	-2.07499361038208	-7.99315214157104	-0.0026282137259841	0.000943203864153475	0.00938473641872406	-0.00100484199356288
502	119.17170715332	-1.75031924247742	-8.38276100158691	0.00159255252219737	-0.00327756232582033	-0.00197886489331722	-0.00457625929266214
503	119.17170715332	-2.72434210777283	-8.05808639526367	-0.0104203969240189	0.00321592413820326	-0.0104203969240189	-0.0026282137259841
504	118.522354125977	-1.75031924247742	-7.99315214157104	-0.0139918150380254	0.0103587592020631	-0.0143164889886975	0.000293855206109583
505	119.17170715332	-1.75031924247742	-7.86328220367432	0.00743668992072344	0.0155535480007529	-0.017887907102704	0.00386527273803949
506	117.873008728027	-1.10097062587738	-7.79834747314453	0.00159255252219737	0.0106834331527352	-0.00814767740666866	-0.00490093370899558
507	118.522354125977	-1.10097062587738	-8.57756614685059	-0.000680167751852423	-0.00619963090866804	-0.0188619289547205	0.00483929552137852
508	119.17170715332	-1.42564487457275	-8.38276100158691	0.00516396993771195	0.00516396993771195	-0.00749832857400179	-0.000680167751852423
509	118.522354125977	-1.10097062587738	-8.18795680999756	-0.00327756232582033	0.00873538758605719	0.0369820520281792	0.000943203864153475
510	118.522354125977	-1.75031924247742	-7.73341274261475	0.00126787810586393	0.0145795252174139	0.045423585921526	0.00126787810586393
511	117.223663330078	-1.75031924247742	-7.4087381362915	-0.000680167751852423	0.0175015944987535	0.0350340083241463	0.00321592413820326
512	116.574310302734	-1.42564487457275	-7.53860807418823	-0.00814767740666866	-0.0107450718060136	0.0100340843200684	0.00418994715437293
513	118.522354125977	-1.42564487457275	-7.86328220367432	-0.00392691092565656	-0.00847235135734081	-0.0117190945893526	-0.00230353930965066
514	119.82105255127	-2.39966797828674	-7.9282169342041	-0.000355493422830477	-0.00522560812532902	-0.0195112787187099	0.0100340843200684
515	117.873008728027	-2.39966797828674	-7.9282169342041	0.00483929552137852	-0.0123684434220195	-0.0386670641601086	0.00516396993771195
516	118.522354125977	-2.07499361038208	-7.99315214157104	0.00516396993771195	-0.0100957229733467	-0.0487319678068161	-3.08191010844894e-05
517	119.82105255127	-3.04901647567749	-7.86328220367432	0.000618529506027699	-0.0243813935667276	-0.0337969474494457	-0.00100484199356288
518	117.873008728027	-2.07499361038208	-7.99315214157104	0.00418994715437293	-0.0123684434220195	-0.0146411629393697	-0.00684897974133492
519	118.522354125977	-1.75031924247742	-7.86328220367432	-0.00749832857400179	-0.0195112787187099	0.0175015944987535	-0.00230353930965066
520	117.873008728027	-0.451621979475021	-8.31782627105713	0.00613799272105098	-0.00295288790948689	0.00548864435404539	0.00126787810586393
521	119.82105255127	-1.10097062587738	-8.25289154052734	0.00548864435404539	0.000618529506027699	-0.0185372550040483	-0.0149658378213644
522	117.873008728027	-0.451621979475021	-7.79834747314453	0.000618529506027699	0.000618529506027699	-0.0253554154187441	0.000943203864153475
523	119.17170715332	-1.10097062587738	-8.05808639526367	-0.00619963090866804	0.00841071270406246	-0.0299008563160896	-0.00132951640989631
524	117.223663330078	-0.776296257972717	-7.99315214157104	0.000943203864153475	0.0152288740500808	-0.0237320438027382	-0.00360223650932312
525	118.522354125977	-1.75031924247742	-7.60354280471802	-3.08191010844894e-05	0.0149041991680861	-0.0113944197073579	-0.00165419070981443
526	115.275611877441	-1.42564487457275	-7.86328220367432	-0.00295288790948689	0.0136055024340749	-0.0175632312893867	0.00321592413820326
527	117.873008728027	-1.42564487457275	-7.73341274261475	-0.00782300252467394	-0.00522560812532902	-0.0149658378213644	-0.00295288790948689
528	117.223663330078	-1.10097062587738	-7.79834747314453	-0.000355493422830477	-0.00165419070981443	-0.00555028254166245	0.00678734155371785
529	119.82105255127	-2.07499361038208	-7.9282169342041	-0.00652430532500148	-0.00879702530801296	0.00191722682211548	0.00289124972186983
530	119.82105255127	-2.07499361038208	-8.18795680999756	0.00581331877037883	0.00613799272105098	0.00808603875339031	0.00938473641872406
531	116.574310302734	-1.10097062587738	-8.12302207946777	0.0022419011220336	0.0126314787194133	0.00711201597005129	-0.00100484199356288
532	119.17170715332	-1.10097062587738	-7.99315214157104	0.000293855206109583	0.00191722682211548	-0.00100484199356288	0.00613799272105098
533	118.522354125977	-0.776296257972717	-7.99315214157104	0.00678734155371785	0.00776136433705688	0.00581331877037883	0.00321592413820326
534	117.223663330078	-1.10097062587738	-8.31782627105713	-0.00197886489331722	0.00548864435404539	0.00678734155371785	-0.00587495695799589
535	118.522354125977	-1.75031924247742	-8.25289154052734	0.00191722682211548	0.0022419011220336	-0.00847235135734081	0.00126787810586393
536	118.522354125977	-1.75031924247742	-7.99315214157104	0.00159255252219737	-0.00100484199356288	-0.0146411629393697	-0.00230353930965066
537	117.873008728027	-1.42564487457275	-8.12302207946777	0.0022419011220336	0.00711201597005129	-0.0100957229733467	0.000618529506027699
538	118.522354125977	-1.42564487457275	-7.47367286682129	-0.00847235135734081	0.00386527273803949	-0.000680167751852423	0.00289124972186983
539	115.924964904785	-1.10097062587738	-7.73341274261475	-0.0107450718060136	0.00613799272105098	0.00970941036939621	0.00321592413820326
540	116.574310302734	-0.776296257972717	-7.79834747314453	-0.00327756232582033	0.00548864435404539	-0.00197886489331722	-0.00197886489331722
541	119.82105255127	-2.39966797828674	-8.05808639526367	0.00613799272105098	0.0022419011220336	-0.00295288790948689	-0.00425158534198999
542	119.82105255127	-2.39966797828674	-7.99315214157104	-0.00132951640989631	-0.00295288790948689	0.01847561635077	0.0022419011220336
543	119.17170715332	-3.37369084358215	-7.86328220367432	0.0022419011220336	-0.00327756232582033	0.0230210572481155	-0.00749832857400179
544	117.873008728027	-2.07499361038208	-7.4087381362915	0.00126787810586393	-0.00165419070981443	0.0236704051494598	0.00581331877037883
545	117.223663330078	-0.776296257972717	-8.38276100158691	0.00938473641872406	0.00418994715437293	0.0223717093467712	-0.000355493422830477
546	119.17170715332	-1.42564487457275	-8.25289154052734	-0.00490093370899558	0.00321592413820326	0.0340599827468395	-0.00165419070981443
547	118.522354125977	-0.776296257972717	-8.4476957321167	0.00711201597005129	0.000943203864153475	0.00678734155371785	-0.00457625929266214
548	121.119750976563	-1.75031924247742	-7.73341274261475	-3.08191010844894e-05	-0.00555028254166245	0.00516396993771195	-0.00197886489331722
549	119.82105255127	-0.451621979475021	-8.05808639526367	-0.00490093370899558	-0.00490093370899558	0.0194496400654316	-0.00165419070981443
550	117.873008728027	-1.42564487457275	-7.99315214157104	0.00841071270406246	-0.00814767740666866	-0.00392691092565656	-0.0100957229733467
551	117.873008728027	-1.75031924247742	-8.05808639526367	0.000943203864153475	-3.08191010844894e-05	-0.032173577696085	0.00613799272105098
552	118.522354125977	-2.39966797828674	-7.99315214157104	0.00548864435404539	-0.00132951640989631	-0.0523033849895	-0.00587495695799589
553	117.223663330078	-2.39966797828674	-7.86328220367432	-0.0113944197073579	-0.0227580219507217	-0.0409397818148136	0.00451462110504508
554	116.574310302734	-1.10097062587738	-7.79834747314453	-0.00749832857400179	-0.0159398596733809	-0.0139918150380254	-0.00879702530801296
555	117.873008728027	-0.776296257972717	-7.79834747314453	0.00613799272105098	-0.0110697457566857	-0.00717365415766835	0.00159255252219737
556	118.522354125977	-1.10097062587738	-8.18795680999756	0.00386527273803949	-0.00490093370899558	-0.0107450718060136	-0.00684897974133492
557	120.470405578613	-3.04901647567749	-7.9282169342041	-0.00100484199356288	-0.00230353930965066	0.00711201597005129	-0.00132951640989631
558	117.873008728027	-1.42564487457275	-7.99315214157104	0.0022419011220336	0.0142548503354192	0.0554884895682335	0.00159255252219737
559	119.82105255127	-2.39966797828674	-7.73341274261475	-0.000680167751852423	0.00776136433705688	0.0522417463362217	-0.000680167751852423
560	119.82105255127	-2.39966797828674	-7.60354280471802	0.00159255252219737	0.00678734155371785	0.0496443510055542	0.00289124972186983
561	119.17170715332	-1.42564487457275	-8.25289154052734	-0.00392691092565656	0.00970941036939621	-0.00197886489331722	-0.000680167751852423
562	119.17170715332	-1.42564487457275	-8.05808639526367	0.00418994715437293	0.0106834331527352	-0.0211346503347158	0.00289124972186983
563	119.82105255127	-2.07499361038208	-7.9282169342041	-0.00392691092565656	0.0171769186854362	-0.0139918150380254	-0.00360223650932312
564	120.470405578613	-2.39966797828674	-7.6684775352478	0.00483929552137852	0.0207483377307653	-0.0169138833880424	0.00678734155371785
565	117.873008728027	-1.42564487457275	-7.60354280471802	0.00516396993771195	0.0123068047687411	-0.032173577696085	-0.000680167751852423
566	117.223663330078	-2.72434210777283	-7.34380340576172	-0.00490093370899558	0.00483929552137852	-0.0299008563160896	0.00256657530553639
567	115.924964904785	-1.75031924247742	-7.9282169342041	-0.00782300252467394	-0.0146411629393697	-0.00782300252467394	-0.00457625929266214
568	119.17170715332	-1.42564487457275	-8.18795680999756	0.00451462110504508	-0.00360223650932312	0.00646266713738441	-3.08191010844894e-05
569	118.522354125977	-1.10097062587738	-8.12302207946777	-0.00490093370899558	-0.00132951640989631	0.0022419011220336	0.00321592413820326
570	119.82105255127	-3.69836521148682	-7.9282169342041	0.00159255252219737	-0.00814767740666866	-0.00360223650932312	-0.00977104809135199
571	120.470405578613	-4.34771394729614	-7.86328220367432	0.00191722682211548	-0.00977104809135199	-0.00230353930965066	0.00256657530553639
572	119.82105255127	-2.07499361038208	-7.86328220367432	0.00159255252219737	-0.00652430532500148	0.0126314787194133	-0.00230353930965066
573	119.82105255127	-1.75031924247742	-8.31782627105713	0.00386527273803949	-0.00295288790948689	0.0304885655641556	0.00126787810586393
574	119.82105255127	-2.39966797828674	-8.12302207946777	-0.00197886489331722	0.00613799272105098	0.0337353087961674	-0.00230353930965066
575	121.119750976563	-2.07499361038208	-8.25289154052734	0.00354059832170606	0.0022419011220336	0.0200989879667759	0.00289124972186983
576	118.522354125977	-1.75031924247742	-8.12302207946777	0.00126787810586393	-0.000680167751852423	0.0278911720961332	-0.0026282137259841
577	120.470405578613	-2.39966797828674	-7.53860807418823	0.00354059832170606	-0.00360223650932312	0.0239950809627771	-0.00360223650932312
578	117.873008728027	-2.72434210777283	-7.79834747314453	0.00354059832170606	-0.00555028254166245	0.01100810803473	0.00159255252219737
579	117.223663330078	-2.07499361038208	-8.05808639526367	-0.00230353930965066	0.00906006153672934	0.0171769186854362	-0.00132951640989631
580	115.924964904785	-1.75031924247742	-8.18795680999756	-0.00652430532500148	0.00841071270406246	-0.00457625929266214	-0.00295288790948689
581	117.223663330078	-1.10097062587738	-8.12302207946777	-0.000355493422830477	0.0132808275520802	-0.0399657599627972	0.000943203864153475
582	118.522354125977	-1.75031924247742	-7.99315214157104	-0.00295288790948689	0.011982130818069	-0.0386670641601086	-0.000355493422830477
583	117.223663330078	-1.42564487457275	-7.86328220367432	0.00191722682211548	0.00873538758605719	-0.0467839203774929	0.00516396993771195
584	120.470405578613	-3.04901647567749	-8.25289154052734	-0.00295288790948689	0.00191722682211548	-0.0286021586507559	-0.00132951640989631
585	120.470405578613	-3.69836521148682	-7.99315214157104	0.00678734155371785	0.0188002903014421	-0.0386670641601086	0.00354059832170606
586	119.82105255127	-3.04901647567749	-8.12302207946777	0.00613799272105098	0.0165275707840919	-0.0354203209280968	-0.00197886489331722
587	119.17170715332	-2.72434210777283	-7.73341274261475	-0.00360223650932312	-3.08191010844894e-05	-0.0191866029053926	-0.00392691092565656
588	119.17170715332	-1.42564487457275	-8.12302207946777	0.000293855206109583	-0.00360223650932312	0.00191722682211548	0.00289124972186983
589	119.82105255127	-2.39966797828674	-7.86328220367432	-0.000355493422830477	0.0116574559360743	0.00321592413820326	0.00256657530553639
590	118.522354125977	-1.75031924247742	-8.4476957321167	-3.08191010844894e-05	0.00418994715437293	0.0220470335334539	0.0022419011220336
591	119.17170715332	-1.42564487457275	-8.25289154052734	0.00191722682211548	0.00354059832170606	0.020423661917448	-0.00327756232582033
592	117.873008728027	-1.10097062587738	-8.12302207946777	-3.08191010844894e-05	-0.0110697457566857	0.0265924744307995	-0.000680167751852423
593	117.223663330078	-1.42564487457275	-8.12302207946777	-0.0126931173726916	-0.00684897974133492	0.000293855206109583	0.00483929552137852
594	117.223663330078	-1.42564487457275	-7.79834747314453	-0.00360223650932312	-0.0136671401560307	-0.00912170019000769	0.00873538758605719
595	118.522354125977	-1.42564487457275	-8.12302207946777	-3.08191010844894e-05	0.000293855206109583	-0.0149658378213644	-0.00555028254166245
596	120.470405578613	-2.39966797828674	-7.86328220367432	0.00256657530553639	0.00289124972186983	-0.0438618510961533	0.00321592413820326
597	117.873008728027	-2.39966797828674	-8.25289154052734	0.00256657530553639	0.000943203864153475	-0.039641086012125	-0.00457625929266214
598	120.470405578613	-4.67238807678223	-7.79834747314453	-0.00132951640989631	-0.00230353930965066	-0.0169138833880424	0.00126787810586393
599	117.873008728027	-1.10097062587738	-8.05808639526367	-0.00522560812532902	0.000943203864153475	0.00873538758605719	-0.00295288790948689
600	119.17170715332	-2.07499361038208	-7.79834747314453	0.00548864435404539	-0.00197886489331722	0.013930176384747	-0.00295288790948689
601	119.17170715332	-3.04901647567749	-8.05808639526367	0.0100340843200684	0.00743668992072344	-3.08191010844894e-05	-0.00165419070981443
602	120.470405578613	-3.04901647567749	-8.18795680999756	-0.00425158534198999	0.00418994715437293	-0.0149658378213644	-0.00944637414067984
603	118.522354125977	-2.72434210777283	-8.05808639526367	-0.00132951640989631	0.00548864435404539	-0.0110697457566857	-3.08191010844894e-05
604	118.522354125977	-2.07499361038208	-8.18795680999756	0.0022419011220336	-0.00132951640989631	-0.0188619289547205	0.000618529506027699
605	119.17170715332	-2.07499361038208	-7.86328220367432	0.00289124972186983	0.011982130818069	-0.0266541130840778	-3.08191010844894e-05
606	117.223663330078	-1.75031924247742	-7.86328220367432	-0.00230353930965066	0.00711201597005129	-0.023407369852066	0.00159255252219737
607	115.924964904785	-2.07499361038208	-8.18795680999756	-0.00847235135734081	0.00126787810586393	-0.0438618510961533	0.00159255252219737
608	119.17170715332	-2.72434210777283	-7.9282169342041	-0.00327756232582033	-0.00587495695799589	-0.0247060675173998	-0.000355493422830477
609	119.17170715332	-2.07499361038208	-8.18795680999756	-3.08191010844894e-05	0.0022419011220336	-0.0152905117720366	0.00289124972186983
610	118.522354125977	-2.07499361038208	-7.99315214157104	0.00516396993771195	0.00159255252219737	0.0207483377307653	0.00581331877037883
611	119.82105255127	-4.34771394729614	-7.53860807418823	0.0022419011220336	-0.00555028254166245	0.0506183728575706	0.000293855206109583
612	119.82105255127	-4.34771394729614	-7.60354280471802	-3.08191010844894e-05	-0.0165892094373703	0.0554884895682335	-0.00587495695799589
613	120.470405578613	-3.04901647567749	-8.05808639526367	-0.00197886489331722	-0.00587495695799589	0.0473716296255589	0.000293855206109583
614	119.17170715332	-3.37369084358215	-7.9282169342041	-0.00847235135734081	0.00451462110504508	0.0593845807015896	0.00581331877037883
615	119.17170715332	-2.07499361038208	-8.25289154052734	0.000293855206109583	0.00321592413820326	0.0726962238550186	0.00386527273803949
616	118.522354125977	-1.75031924247742	-8.31782627105713	0.00354059832170606	-0.00132951640989631	0.0295145437121391	0.0022419011220336
617	119.82105255127	-2.39966797828674	-7.73341274261475	-0.000680167751852423	-0.00717365415766835	0.00776136433705688	-0.00490093370899558
618	119.82105255127	-2.07499361038208	-8.4476957321167	-0.00392691092565656	-0.0191866029053926	-0.0286021586507559	0.00613799272105098
619	117.873008728027	-3.04901647567749	-8.12302207946777	-0.00100484199356288	-0.0162645354866982	-0.0490566417574883	0.00808603875339031
620	117.873008728027	-3.37369084358215	-7.99315214157104	-0.00782300252467394	-0.0133424662053585	-0.039641086012125	-0.000355493422830477
621	117.873008728027	-3.04901647567749	-7.73341274261475	-0.00230353930965066	0.00581331877037883	-0.0305502042174339	-3.08191010844894e-05
622	118.522354125977	-2.72434210777283	-7.53860807418823	-0.00814767740666866	0.00776136433705688	-0.0516540370881557	-0.00132951640989631
623	119.82105255127	-3.37369084358215	-7.47367286682129	0.00126787810586393	0.0100340843200684	-0.032173577696085	0.000943203864153475
624	119.82105255127	-3.69836521148682	-8.12302207946777	-0.00327756232582033	0.0126314787194133	-0.0208099745213985	0.00191722682211548
625	119.17170715332	-4.34771394729614	-8.05808639526367	0.00581331877037883	0.00126787810586393	-0.0143164889886975	0.00256657530553639
626	119.82105255127	-3.37369084358215	-7.86328220367432	0.00613799272105098	0.00743668992072344	0.00743668992072344	-3.08191010844894e-05
627	119.82105255127	-3.69836521148682	-7.73341274261475	0.00581331877037883	0.000943203864153475	-0.00425158534198999	-0.00197886489331722
628	117.873008728027	-2.07499361038208	-7.9282169342041	0.000293855206109583	-0.00619963090866804	-0.000355493422830477	-3.08191010844894e-05
629	119.17170715332	-2.72434210777283	-8.18795680999756	0.00970941036939621	0.0106834331527352	-0.00425158534198999	0.00483929552137852
630	119.82105255127	-3.37369084358215	-8.12302207946777	-0.00457625929266214	0.00126787810586393	-0.0026282137259841	-0.00814767740666866
631	119.82105255127	-3.04901647567749	-8.18795680999756	0.0022419011220336	0.00289124972186983	0.000943203864153475	0.000293855206109583
632	118.522354125977	-2.39966797828674	-8.12302207946777	0.00289124972186983	-0.0117190945893526	-0.0227580219507217	-0.00587495695799589
633	116.574310302734	-2.07499361038208	-7.9282169342041	-0.0130177913233638	-0.00587495695799589	0.00418994715437293	0.00418994715437293
634	117.873008728027	-3.69836521148682	-7.86328220367432	-0.0110697457566857	-0.0123684434220195	-0.000355493422830477	-0.000355493422830477
635	117.873008728027	-3.37369084358215	-7.99315214157104	-0.00587495695799589	-0.0026282137259841	0.00808603875339031	-0.00132951640989631
636	118.522354125977	-3.04901647567749	-7.9282169342041	-0.000355493422830477	-0.00132951640989631	0.00289124972186983	-0.00197886489331722
637	119.17170715332	-4.0230393409729	-8.12302207946777	0.00321592413820326	0.000943203864153475	-0.00230353930965066	-0.00749832857400179
638	119.82105255127	-4.34771394729614	-7.9282169342041	-0.00295288790948689	-0.0126931173726916	-0.00197886489331722	-0.00652430532500148
639	119.82105255127	-4.34771394729614	-7.47367286682129	-0.00522560812532902	0.00289124972186983	0.00289124972186983	-0.00132951640989631
640	118.522354125977	-2.07499361038208	-7.99315214157104	0.00743668992072344	-0.00457625929266214	0.00321592413820326	-0.00555028254166245
641	118.522354125977	-3.04901647567749	-8.18795680999756	0.00354059832170606	0.00548864435404539	-0.00165419070981443	0.00159255252219737
642	119.17170715332	-1.75031924247742	-8.12302207946777	-0.00814767740666866	0.000618529506027699	-0.00165419070981443	-0.0107450718060136
643	119.17170715332	-2.39966797828674	-8.4476957321167	-0.000680167751852423	0.00841071270406246	-0.00814767740666866	0.00808603875339031
644	119.17170715332	-2.39966797828674	-8.12302207946777	-0.00132951640989631	0.00938473641872406	0.00776136433705688	-0.0026282137259841
645	121.119750976563	-3.37369084358215	-7.86328220367432	-0.0026282137259841	0.00711201597005129	0.0113327819854021	0.000943203864153475
646	118.522354125977	-2.72434210777283	-8.25289154052734	-0.00749832857400179	0.00191722682211548	0.00191722682211548	-0.00392691092565656
647	117.223663330078	-3.69836521148682	-7.73341274261475	-0.0113944197073579	-0.00652430532500148	-0.00425158534198999	0.00191722682211548
648	115.275611877441	-2.39966797828674	-8.05808639526367	-0.0100957229733467	-0.00847235135734081	0.000293855206109583	0.00906006153672934
649	119.17170715332	-3.04901647567749	-7.86328220367432	-0.0026282137259841	-0.00197886489331722	0.00938473641872406	-0.000680167751852423
650	117.873008728027	-2.39966797828674	-7.79834747314453	-0.0026282137259841	-0.00230353930965066	0.00906006153672934	-0.00912170019000769
651	117.223663330078	-2.07499361038208	-8.25289154052734	0.000618529506027699	-0.0204853005707264	0.0230210572481155	0.000943203864153475
652	119.17170715332	-3.37369084358215	-8.31782627105713	-0.000355493422830477	-0.0311995539814234	0.0175015944987535	0.00159255252219737
653	117.873008728027	-3.37369084358215	-8.25289154052734	-0.00652430532500148	-0.0247060675173998	0.000943203864153475	0.00841071270406246
654	118.522354125977	-2.72434210777283	-8.12302207946777	0.0022419011220336	-0.00879702530801296	-0.017887907102704	0.00906006153672934
655	119.82105255127	-3.04901647567749	-7.99315214157104	0.00354059832170606	-0.0172385573387146	0.00841071270406246	0.000293855206109583
656	120.470405578613	-3.37369084358215	-7.79834747314453	0.00289124972186983	0.00776136433705688	0.020423661917448	-3.08191010844894e-05
657	117.223663330078	-2.07499361038208	-8.12302207946777	0.00289124972186983	-0.00490093370899558	0.0207483377307653	-0.0026282137259841
658	119.82105255127	-3.04901647567749	-8.05808639526367	0.00256657530553639	0.0022419011220336	0.0239950809627771	0.00451462110504508
659	119.17170715332	-1.75031924247742	-8.18795680999756	-0.00847235135734081	0.01100810803473	-0.00782300252467394	-0.000355493422830477
660	117.873008728027	-1.42564487457275	-8.12302207946777	-0.00295288790948689	0.012956153601408	-0.0201606266200542	0.00418994715437293
661	117.873008728027	-3.04901647567749	-7.4087381362915	0.00126787810586393	0.00938473641872406	-0.0276281367987394	0.0022419011220336
662	117.223663330078	-3.04901647567749	-7.53860807418823	0.000943203864153475	0.0162028968334198	-0.0373683646321297	-0.00392691092565656
663	118.522354125977	-2.39966797828674	-7.99315214157104	-0.00360223650932312	0.00938473641872406	-0.0376930385828018	0.00743668992072344
664	117.223663330078	-3.04901647567749	-8.12302207946777	0.00159255252219737	0.01847561635077	-0.0412644557654858	0.00386527273803949
665	119.82105255127	-4.0230393409729	-8.18795680999756	0.00354059832170606	0.00970941036939621	-0.0136671401560307	-0.00457625929266214
666	116.574310302734	-3.69836521148682	-7.86328220367432	0.00159255252219737	0.00711201597005129	-0.00684897974133492	0.00386527273803949
667	118.522354125977	-1.75031924247742	-7.86328220367432	-0.00132951640989631	0.00289124972186983	-0.00652430532500148	-0.000355493422830477
668	120.470405578613	-3.37369084358215	-7.9282169342041	0.000293855206109583	-0.00814767740666866	-0.000680167751852423	0.00191722682211548
669	117.223663330078	-1.42564487457275	-8.31782627105713	-0.00717365415766835	0.00354059832170606	-0.00100484199356288	-0.00392691092565656
670	119.17170715332	-1.75031924247742	-8.38276100158691	-0.00360223650932312	-0.000355493422830477	0.0022419011220336	-0.00327756232582033
671	117.873008728027	-3.04901647567749	-7.9282169342041	0.00289124972186983	-0.00327756232582033	0.0145795252174139	0.00191722682211548
672	121.119750976563	-3.04901647567749	-7.73341274261475	0.00678734155371785	-0.00100484199356288	0.00581331877037883	0.00289124972186983
673	118.522354125977	-3.37369084358215	-7.60354280471802	-0.00555028254166245	-0.00360223650932312	0.00289124972186983	0.00581331877037883
674	115.275611877441	-3.04901647567749	-8.05808639526367	-0.0107450718060136	-0.00100484199356288	0.00646266713738441	0.000943203864153475
675	115.275611877441	-1.75031924247742	-8.05808639526367	-0.0139918150380254	0.00938473641872406	0.00970941036939621	0.00289124972186983
676	117.873008728027	-1.75031924247742	-8.25289154052734	-0.00425158534198999	0.00970941036939621	-0.00165419070981443	0.00418994715437293
677	119.17170715332	-3.04901647567749	-7.6684775352478	-0.0026282137259841	0.00906006153672934	-0.00749832857400179	-0.00457625929266214
678	117.223663330078	-2.07499361038208	-7.86328220367432	-0.00165419070981443	0.00548864435404539	-0.00684897974133492	-3.08191010844894e-05
679	118.522354125977	-3.69836521148682	-7.6684775352478	-0.000680167751852423	-0.00165419070981443	-0.0107450718060136	0.000618529506027699
680	118.522354125977	-3.69836521148682	-7.99315214157104	0.00451462110504508	0.00516396993771195	-0.000355493422830477	-0.00457625929266214
681	119.17170715332	-3.37369084358215	-7.86328220367432	-3.08191010844894e-05	-0.00555028254166245	-3.08191010844894e-05	-0.00165419070981443
682	119.17170715332	-3.04901647567749	-7.6684775352478	-3.08191010844894e-05	0.00711201597005129	-0.0107450718060136	-0.00425158534198999
683	117.873008728027	-3.04901647567749	-7.53860807418823	0.00451462110504508	0.011982130818069	-0.0100957229733467	-0.00360223650932312
684	117.873008728027	-3.04901647567749	-7.86328220367432	-0.000355493422830477	0.00354059832170606	-0.00684897974133492	0.00613799272105098
685	117.873008728027	-0.776296257972717	-8.31782627105713	0.00191722682211548	0.00256657530553639	-0.0136671401560307	-0.00717365415766835
686	119.17170715332	-3.37369084358215	-7.86328220367432	0.00678734155371785	0.00613799272105098	-0.00944637414067984	-0.00360223650932312
687	115.924964904785	-1.75031924247742	-7.9282169342041	-3.08191010844894e-05	-0.00295288790948689	-0.000680167751852423	0.0022419011220336
688	116.574310302734	-2.39966797828674	-7.86328220367432	-0.0133424662053585	-3.08191010844894e-05	0.000293855206109583	0.00711201597005129
689	113.976921081543	-1.75031924247742	-7.53860807418823	-0.00100484199356288	0.00776136433705688	0.00548864435404539	-0.000680167751852423
690	119.17170715332	-3.37369084358215	-7.34380340576172	0.000618529506027699	0.00711201597005129	0.00581331877037883	-0.00457625929266214
691	118.522354125977	-3.04901647567749	-8.05808639526367	0.00159255252219737	0.00711201597005129	0.00646266713738441	-0.0026282137259841
692	118.522354125977	-4.34771394729614	-8.12302207946777	-0.00360223650932312	0.000943203864153475	0.01100810803473	0.000618529506027699
693	119.17170715332	-4.0230393409729	-8.05808639526367	-0.00522560812532902	-0.00814767740666866	0.0207483377307653	0.000618529506027699
694	119.17170715332	-3.37369084358215	-7.79834747314453	-0.00132951640989631	0.00354059832170606	0.0265924744307995	0.00548864435404539
695	120.470405578613	-3.04901647567749	-7.47367286682129	0.00354059832170606	0.0022419011220336	0.0298392176628113	-0.00100484199356288
696	117.873008728027	-1.75031924247742	-7.99315214157104	0.00548864435404539	0.00159255252219737	0.0223717093467712	-0.00295288790948689
697	120.470405578613	-3.04901647567749	-8.51263046264648	-0.00457625929266214	0.0106834331527352	-0.00100484199356288	-0.00197886489331722
698	117.223663330078	-2.72434210777283	-8.05808639526367	0.00126787810586393	0.00191722682211548	-0.00360223650932312	-0.00360223650932312
699	120.470405578613	-2.39966797828674	-8.05808639526367	0.0022419011220336	-0.00132951640989631	-0.0143164889886975	0.00289124972186983
700	118.522354125977	-1.75031924247742	-7.6684775352478	0.00256657530553639	0.00483929552137852	-0.0305502042174339	-0.00327756232582033
701	115.924964904785	-1.42564487457275	-8.12302207946777	-0.000355493422830477	-0.00879702530801296	-0.0198359526693821	-0.00132951640989631
702	115.275611877441	-1.75031924247742	-8.12302207946777	-0.0026282137259841	-0.00587495695799589	-0.0217839982360601	0.00256657530553639
703	116.574310302734	-1.10097062587738	-8.31782627105713	-0.00944637414067984	-0.00749832857400179	0.0106834331527352	-0.00360223650932312
704	120.470405578613	-2.72434210777283	-8.05808639526367	0.00159255252219737	0.00678734155371785	0.0197743140161037	0.00808603875339031
705	119.17170715332	-2.72434210777283	-7.86328220367432	-0.00230353930965066	0.000943203864153475	0.0171769186854362	-0.00360223650932312
706	119.17170715332	-3.69836521148682	-7.79834747314453	-0.00327756232582033	-0.0315242260694504	0.0308132413774729	0.00159255252219737
707	119.82105255127	-4.0230393409729	-8.05808639526367	0.00776136433705688	-0.0149658378213644	0.00938473641872406	-0.000355493422830477
708	118.522354125977	-2.39966797828674	-8.18795680999756	-0.00782300252467394	-0.0100957229733467	-0.00684897974133492	0.000293855206109583
709	119.17170715332	-2.72434210777283	-7.9282169342041	0.00386527273803949	-0.00392691092565656	-0.00587495695799589	-0.00100484199356288
710	116.574310302734	-1.42564487457275	-8.25289154052734	-0.000680167751852423	-0.00132951640989631	-0.000680167751852423	-0.00652430532500148
711	117.873008728027	-1.42564487457275	-8.31782627105713	0.00418994715437293	-0.00165419070981443	-0.00132951640989631	0.000618529506027699
712	118.522354125977	-1.10097062587738	-7.79834747314453	-0.00295288790948689	0.000943203864153475	-0.0204853005707264	-0.00132951640989631
713	117.873008728027	-1.75031924247742	-7.99315214157104	0.00938473641872406	-0.00457625929266214	-0.0227580219507217	0.00516396993771195
714	119.17170715332	-1.42564487457275	-8.18795680999756	-0.00555028254166245	0.00386527273803949	-0.0123684434220195	0.00126787810586393
715	119.17170715332	-1.75031924247742	-8.25289154052734	-0.00132951640989631	0.0132808275520802	-0.00100484199356288	0.000618529506027699
716	117.873008728027	-2.72434210777283	-7.9282169342041	-0.00425158534198999	0.0132808275520802	0.013930176384747	0.00418994715437293
717	117.223663330078	-1.75031924247742	-7.9282169342041	-0.000355493422830477	0.0126314787194133	0.00548864435404539	-0.00230353930965066
718	119.17170715332	-2.07499361038208	-7.6684775352478	-0.00327756232582033	0.011982130818069	0.0249691028147936	-3.08191010844894e-05
719	119.17170715332	-1.42564487457275	-8.05808639526367	0.00256657530553639	0.0116574559360743	0.0502936989068985	-0.00425158534198999
720	118.522354125977	-3.37369084358215	-8.05808639526367	-0.00132951640989631	0.00548864435404539	0.049319677054882	-0.00100484199356288
721	118.522354125977	-3.37369084358215	-7.6684775352478	0.0022419011220336	0.00321592413820326	0.0405534692108631	-0.00197886489331722
722	119.82105255127	-2.72434210777283	-7.73341274261475	-0.00327756232582033	0.000618529506027699	0.0165275707840919	-0.000355493422830477
723	117.873008728027	-1.42564487457275	-7.79834747314453	-0.00295288790948689	0.000943203864153475	-0.0159398596733809	0.00354059832170606
724	119.17170715332	-1.75031924247742	-8.31782627105713	0.0022419011220336	0.0113327819854021	-0.00912170019000769	0.00906006153672934
725	119.17170715332	-2.39966797828674	-8.25289154052734	-0.00295288790948689	0.000618529506027699	-0.0308748781681061	-0.00457625929266214
726	119.17170715332	-1.42564487457275	-8.12302207946777	-0.00425158534198999	-0.00100484199356288	-0.0688617751002312	0.000293855206109583
727	117.873008728027	-1.75031924247742	-7.86328220367432	0.00321592413820326	-0.0139918150380254	-0.0561994761228561	-0.00425158534198999
728	119.17170715332	-2.39966797828674	-7.73341274261475	-0.00165419070981443	-0.00782300252467394	-0.0458098985254765	-0.00684897974133492
729	117.223663330078	-1.75031924247742	-7.79834747314453	-0.0026282137259841	0.00938473641872406	-0.0240567177534103	0.00191722682211548
730	116.574310302734	-1.10097062587738	-8.05808639526367	-0.0133424662053585	0.0103587592020631	-0.0256800893694162	-0.00360223650932312
731	117.873008728027	-2.39966797828674	-7.6684775352478	0.00126787810586393	0.00873538758605719	-0.0383423902094364	0.00743668992072344
732	119.82105255127	-2.39966797828674	-7.9282169342041	0.000618529506027699	0.00126787810586393	-0.0152905117720366	-0.00295288790948689
733	119.82105255127	-2.72434210777283	-7.9282169342041	-0.0136671401560307	-0.000680167751852423	0.00873538758605719	-0.00457625929266214
734	119.17170715332	-3.04901647567749	-7.53860807418823	0.00191722682211548	-0.00392691092565656	0.0243197549134493	0.00841071270406246
735	119.82105255127	-2.39966797828674	-7.99315214157104	-0.00100484199356288	-0.0126931173726916	0.0236704051494598	-0.00425158534198999
736	119.82105255127	-1.42564487457275	-7.99315214157104	0.00126787810586393	-0.00100484199356288	0.0327612869441509	-0.00360223650932312
737	120.470405578613	-2.07499361038208	-7.99315214157104	0.00256657530553639	-0.00619963090866804	-0.00879702530801296	-0.00652430532500148
738	119.17170715332	-1.10097062587738	-8.12302207946777	-0.00100484199356288	-0.00814767740666866	-0.0191866029053926	-0.00814767740666866
739	117.873008728027	-0.776296257972717	-8.12302207946777	0.00321592413820326	0.00451462110504508	-0.0126931173726916	0.00256657530553639
740	120.470405578613	-2.72434210777283	-7.79834747314453	-0.00619963090866804	-0.0117190945893526	-0.0136671401560307	0.00289124972186983
741	119.82105255127	-1.75031924247742	-7.73341274261475	0.00581331877037883	-0.0159398596733809	-0.0152905117720366	0.000618529506027699
742	121.119750976563	-1.75031924247742	-7.79834747314453	0.00386527273803949	-0.0117190945893526	-0.0542514286935329	0.00256657530553639
743	118.522354125977	-2.07499361038208	-7.60354280471802	-0.00749832857400179	-0.0110697457566857	-0.0600955672562122	-0.000680167751852423
744	117.223663330078	-2.07499361038208	-7.86328220367432	0.00126787810586393	0.013930176384747	-0.0217839982360601	0.00321592413820326
745	116.574310302734	-0.776296257972717	-7.86328220367432	-0.0026282137259841	0.0022419011220336	-0.0256800893694162	-0.000680167751852423
746	119.17170715332	-1.42564487457275	-7.53860807418823	-0.00230353930965066	-0.00684897974133492	-0.0315242260694504	-0.00879702530801296
747	118.522354125977	-1.42564487457275	-8.18795680999756	-0.000355493422830477	0.00386527273803949	-0.0425631552934647	-0.00230353930965066
748	120.470405578613	-2.07499361038208	-7.86328220367432	0.00386527273803949	-0.0143164889886975	-0.021459324285388	-0.00165419070981443
749	119.82105255127	-1.75031924247742	-7.86328220367432	-0.00717365415766835	-0.00652430532500148	-0.00295288790948689	-0.00197886489331722
750	119.82105255127	-2.39966797828674	-7.53860807418823	0.00418994715437293	0.00256657530553639	0.0308132413774729	0.00191722682211548
751	120.470405578613	-1.75031924247742	-7.47367286682129	-0.000355493422830477	0.00354059832170606	0.0697741582989693	-0.00619963090866804
752	118.522354125977	-1.10097062587738	-8.18795680999756	-0.00132951640989631	0.000293855206109583	0.0707481801509857	0.00159255252219737
753	118.522354125977	-0.776296257972717	-8.4476957321167	-0.00165419070981443	0.00483929552137852	0.0658780634403229	0.00354059832170606
754	119.17170715332	-0.776296257972717	-8.31782627105713	-0.00425158534198999	0.01100810803473	0.0483456552028656	-3.08191010844894e-05
755	119.82105255127	-1.75031924247742	-7.9282169342041	0.00776136433705688	0.0158782228827477	0.0327612869441509	-0.00197886489331722
756	119.17170715332	-1.75031924247742	-7.79834747314453	0.00418994715437293	0.0132808275520802	0.0171769186854362	0.000943203864153475
757	119.17170715332	-1.10097062587738	-7.73341274261475	0.00483929552137852	0.029189869761467	0.0243197549134493	0.000293855206109583
758	117.223663330078	-0.451621979475021	-8.25289154052734	-0.00749832857400179	0.025618452578783	0.0100340843200684	0.00743668992072344
759	116.574310302734	-1.10097062587738	-7.99315214157104	-0.00327756232582033	0.0152288740500808	0.000943203864153475	0.00711201597005129
760	121.119750976563	-1.75031924247742	-7.99315214157104	0.00354059832170606	0.00646266713738441	-0.00782300252467394	-0.00100484199356288
761	121.119750976563	-1.42564487457275	-7.86328220367432	-0.00457625929266214	0.00483929552137852	-0.00197886489331722	-0.000680167751852423
762	121.769104003906	-2.39966797828674	-7.79834747314453	0.00776136433705688	0.000618529506027699	-0.0165892094373703	-0.00392691092565656
763	119.82105255127	-2.39966797828674	-7.73341274261475	-3.08191010844894e-05	-0.00587495695799589	-0.0409397818148136	0.00613799272105098
764	119.17170715332	0.197726652026176	-8.25289154052734	-0.00749832857400179	0.00321592413820326	-0.0273034609854221	-0.00230353930965066
765	119.17170715332	-0.776296257972717	-7.9282169342041	0.00613799272105098	-3.08191010844894e-05	-0.0331475995481014	-0.00522560812532902
766	120.470405578613	0.197726652026176	-7.99315214157104	0.00191722682211548	0.0022419011220336	-0.0445111989974976	-0.00132951640989631
767	121.769104003906	-1.10097062587738	-7.73341274261475	-0.00295288790948689	-3.08191010844894e-05	-0.0425631552934647	-0.00197886489331722
768	119.17170715332	-0.126947656273842	-8.05808639526367	-0.00197886489331722	-0.00100484199356288	-0.0276281367987394	-0.00587495695799589
769	122.418449401855	-1.42564487457275	-7.99315214157104	-0.000680167751852423	0.00159255252219737	-0.0172385573387146	0.00386527273803949
770	119.82105255127	-1.10097062587738	-7.86328220367432	-0.00619963090866804	0.00386527273803949	0.0200989879667759	0.00191722682211548
771	117.223663330078	0.197726652026176	-7.99315214157104	-0.0104203969240189	0.00548864435404539	0.0142548503354192	-0.00132951640989631
772	115.924964904785	-0.126947656273842	-7.73341274261475	-0.00555028254166245	0.00386527273803949	0.0155535480007529	0.00159255252219737
773	118.522354125977	0.847075283527374	-7.9282169342041	-0.0110697457566857	0.00354059832170606	0.0168522447347641	-0.00392691092565656
774	119.17170715332	0.197726652026176	-7.99315214157104	-0.00912170019000769	-0.00327756232582033	0.00418994715437293	0.0022419011220336
775	121.119750976563	-0.451621979475021	-8.05808639526367	0.00678734155371785	0.0123068047687411	-0.00652430532500148	0.00841071270406246
776	121.769104003906	-2.39966797828674	-7.99315214157104	0.000293855206109583	0.00191722682211548	-0.0191866029053926	0.000618529506027699
777	119.17170715332	-0.451621979475021	-8.12302207946777	-0.00587495695799589	0.00646266713738441	-0.00944637414067984	-0.00132951640989631
778	121.769104003906	-0.776296257972717	-7.53860807418823	-0.00619963090866804	0.00451462110504508	-0.0136671401560307	-0.00327756232582033
779	119.17170715332	0.197726652026176	-7.47367286682129	-0.00457625929266214	0.0123068047687411	-0.0217839982360601	-0.00100484199356288
780	119.17170715332	0.847075283527374	-8.05808639526367	0.00938473641872406	0.0132808275520802	-0.0133424662053585	-0.000680167751852423
781	119.82105255127	-0.776296257972717	-7.9282169342041	0.0116574559360743	0.00970941036939621	-0.0123684434220195	-0.00652430532500148
782	121.769104003906	-0.126947656273842	-8.12302207946777	-0.00295288790948689	0.0022419011220336	-0.00879702530801296	-3.08191010844894e-05
783	120.470405578613	-0.126947656273842	-7.9282169342041	-0.000680167751852423	-0.00327756232582033	-0.00814767740666866	0.00646266713738441
784	119.17170715332	1.17174959182739	-8.05808639526367	-0.00425158534198999	0.00516396993771195	0.00191722682211548	0.0100340843200684
785	120.470405578613	-0.126947656273842	-7.86328220367432	-0.0026282137259841	0.000618529506027699	-3.08191010844894e-05	-0.00165419070981443
786	116.574310302734	0.847075283527374	-7.86328220367432	-0.00944637414067984	0.00191722682211548	0.00678734155371785	0.00451462110504508
787	117.873008728027	0.847075283527374	-8.31782627105713	0.000943203864153475	-0.0146411629393697	-0.00295288790948689	-0.0026282137259841
788	120.470405578613	-0.126947656273842	-7.79834747314453	-0.00652430532500148	-0.00814767740666866	0.00289124972186983	0.00451462110504508
789	120.470405578613	1.17174959182739	-8.05808639526367	-0.00230353930965066	-0.00977104809135199	0.0103587592020631	0.00418994715437293
790	119.17170715332	-0.451621979475021	-7.53860807418823	0.00256657530553639	-0.00197886489331722	-0.00132951640989631	-0.00197886489331722
791	120.470405578613	0.197726652026176	-7.73341274261475	0.00289124972186983	-0.00490093370899558	0.000618529506027699	-0.00587495695799589
792	121.119750976563	0.197726652026176	-7.99315214157104	0.00321592413820326	-0.0107450718060136	-0.0113944197073579	-0.00197886489331722
793	119.82105255127	-0.126947656273842	-7.86328220367432	-0.000680167751852423	-0.00814767740666866	0.00354059832170606	0.00159255252219737
794	121.119750976563	0.847075283527374	-8.18795680999756	0.00289124972186983	0.00711201597005129	-0.00392691092565656	0.0123068047687411
795	120.470405578613	1.17174959182739	-7.9282169342041	0.00321592413820326	0.0132808275520802	0.0126314787194133	0.00646266713738441
796	121.119750976563	0.522400975227356	-7.73341274261475	0.00646266713738441	0.00938473641872406	0.0749689489603043	0.0022419011220336
797	122.418449401855	-0.451621979475021	-7.86328220367432	0.000618529506027699	0.00678734155371785	0.081787109375	-0.00327756232582033
798	119.17170715332	2.1457724571228	-8.18795680999756	-0.00327756232582033	-0.0026282137259841	0.0577612072229385	-0.00425158534198999
799	119.17170715332	1.17174959182739	-7.86328220367432	-0.00555028254166245	-0.00360223650932312	0.0438002124428749	0.00418994715437293
800	117.873008728027	0.847075283527374	-7.60354280471802	-0.00230353930965066	-0.0139918150380254	0.0223717093467712	0.00321592413820326
801	121.119750976563	0.847075283527374	-7.34380340576172	-0.00587495695799589	-0.0133424662053585	0.0194496400654316	-0.00230353930965066
802	120.470405578613	0.847075283527374	-7.73341274261475	0.00126787810586393	-0.0162645354866982	0.0022419011220336	-0.00100484199356288
803	123.067794799805	0.197726652026176	-8.05808639526367	-0.00457625929266214	-0.0208099745213985	-0.028926832601428	0.00581331877037883
804	119.82105255127	-0.451621979475021	-7.79834747314453	-0.00782300252467394	-0.00165419070981443	-0.055874802172184	0.00289124972186983
805	119.17170715332	0.197726652026176	-8.12302207946777	0.00159255252219737	-0.0159398596733809	-0.0769786313176155	0.00159255252219737
806	121.119750976563	-0.126947656273842	-7.73341274261475	0.00256657530553639	0.00126787810586393	-0.0795760303735733	-0.00327756232582033
807	119.82105255127	1.17174959182739	-7.60354280471802	0.00321592413820326	-0.00457625929266214	-0.0935370251536369	-0.00360223650932312
808	122.418449401855	1.17174959182739	-8.18795680999756	-0.00392691092565656	0.000293855206109583	-0.0821734219789505	0.00126787810586393
809	120.470405578613	2.1457724571228	-8.57756614685059	-0.00165419070981443	0.00906006153672934	-0.0243813935667276	0.0100340843200684
810	123.067794799805	0.522400975227356	-8.12302207946777	0.00776136433705688	0.01847561635077	-0.00197886489331722	0.00256657530553639
811	121.769104003906	1.17174959182739	-7.99315214157104	0.00970941036939621	0.0220470335334539	-0.00295288790948689	-0.00522560812532902
812	121.769104003906	1.17174959182739	-7.86328220367432	0.0022419011220336	0.0152288740500808	-0.0143164889886975	-0.00165419070981443
813	119.17170715332	1.49642395973206	-7.53860807418823	-0.00587495695799589	0.0162028968334198	0.00646266713738441	0.00289124972186983
814	119.17170715332	1.82109820842743	-7.99315214157104	-0.0143164889886975	0.0155535480007529	0.0298392176628113	-0.00360223650932312
815	119.17170715332	1.49642395973206	-7.99315214157104	0.00256657530553639	0.0275664981454611	0.0623066499829292	-0.00457625929266214
816	120.470405578613	2.47044682502747	-8.18795680999756	-3.08191010844894e-05	0.0197743140161037	0.00938473641872406	-0.0026282137259841
817	121.769104003906	2.1457724571228	-8.05808639526367	-0.00197886489331722	0.01100810803473	0.0340599827468395	-3.08191010844894e-05
818	120.470405578613	0.847075283527374	-7.60354280471802	0.000293855206109583	0.00191722682211548	0.0152288740500808	0.00256657530553639
819	121.119750976563	0.522400975227356	-7.86328220367432	0.00451462110504508	-0.00392691092565656	0.0236704051494598	0.000618529506027699
820	119.17170715332	2.1457724571228	-8.25289154052734	0.000293855206109583	0.0126314787194133	0.0330859608948231	0.00354059832170606
821	120.470405578613	2.79512119293213	-8.18795680999756	0.020423661917448	0.00678734155371785	0.036657378077507	-0.00619963090866804
822	119.82105255127	3.11979556083679	-8.12302207946777	-0.00587495695799589	-0.0026282137259841	0.0317872650921345	-0.00165419070981443
823	119.82105255127	2.79512119293213	-8.25289154052734	-0.00490093370899558	-0.00490093370899558	-0.00652430532500148	0.00548864435404539
824	121.769104003906	1.49642395973206	-7.99315214157104	-0.00522560812532902	-0.0260047651827335	-0.0221086721867323	-0.00360223650932312
825	122.418449401855	1.49642395973206	-7.99315214157104	0.00321592413820326	-0.0113944197073579	-0.0305502042174339	-0.00295288790948689
826	122.418449401855	2.1457724571228	-8.31782627105713	0.0103587592020631	-0.0198359526693821	-0.0542514286935329	-0.00197886489331722
827	119.82105255127	2.1457724571228	-7.9282169342041	-0.00782300252467394	-0.0299008563160896	-0.0682124271988869	0.00256657530553639
828	118.522354125977	3.11979556083679	-8.05808639526367	-0.0149658378213644	-0.0156151866540313	-0.0425631552934647	-0.00425158534198999
829	118.522354125977	1.82109820842743	-7.60354280471802	-0.00717365415766835	-0.00749832857400179	-0.0201606266200542	-0.00360223650932312
830	121.119750976563	2.47044682502747	-8.05808639526367	0.00906006153672934	-0.00392691092565656	-0.0399657599627972	-0.00360223650932312
831	119.82105255127	2.79512119293213	-7.9282169342041	0.00256657530553639	-0.00619963090866804	-0.0409397818148136	0.00191722682211548
832	119.82105255127	2.47044682502747	-8.05808639526367	-3.08191010844894e-05	-0.0120437685400248	-0.0110697457566857	-0.00652430532500148
833	121.119750976563	1.82109820842743	-8.05808639526367	-0.00782300252467394	-0.0026282137259841	0.000943203864153475	0.00418994715437293
834	120.470405578613	3.44446969032288	-7.9282169342041	-0.00847235135734081	0.00776136433705688	0.0230210572481155	0.00126787810586393
835	123.067794799805	1.49642395973206	-7.73341274261475	-0.00100484199356288	0.0178262684494257	0.0379560738801956	-0.000680167751852423
836	121.119750976563	2.1457724571228	-8.05808639526367	0.000293855206109583	0.0226963832974434	0.0626313239336014	-0.00295288790948689
837	119.82105255127	2.79512119293213	-8.51263046264648	-0.00165419070981443	0.0200989879667759	0.0613326244056225	0.00159255252219737
838	122.418449401855	2.47044682502747	-8.05808639526367	-0.00360223650932312	0.01847561635077	0.0515923984348774	-0.00295288790948689
839	119.82105255127	3.11979556083679	-8.12302207946777	0.000293855206109583	0.0113327819854021	0.0262678004801273	-0.00230353930965066
840	120.470405578613	3.44446969032288	-7.9282169342041	-0.00132951640989631	0.0158782228827477	0.0252937767654657	-0.000355493422830477
841	117.873008728027	2.79512119293213	-7.79834747314453	0.00289124972186983	0.00678734155371785	-0.00847235135734081	-3.08191010844894e-05
842	118.522354125977	2.1457724571228	-8.05808639526367	-0.0123684434220195	0.00418994715437293	-0.0331475995481014	0.000293855206109583
843	119.17170715332	3.44446969032288	-7.9282169342041	-0.00782300252467394	0.00711201597005129	-0.0230826959013939	0.0022419011220336
844	120.470405578613	3.11979556083679	-8.18795680999756	-0.00360223650932312	0.0106834331527352	-0.0198359526693821	-0.000680167751852423
845	120.470405578613	2.79512119293213	-7.9282169342041	0.00418994715437293	0.0168522447347641	-0.0182125810533762	0.00256657530553639
846	120.470405578613	2.1457724571228	-7.86328220367432	0.00354059832170606	0.00581331877037883	-0.0260047651827335	-0.00230353930965066
847	120.470405578613	2.1457724571228	-7.9282169342041	-3.08191010844894e-05	-0.00652430532500148	-0.0104203969240189	0.00548864435404539
848	122.418449401855	1.49642395973206	-7.73341274261475	-0.00230353930965066	-0.00100484199356288	-0.0113944197073579	-0.00295288790948689
849	120.470405578613	2.47044682502747	-8.05808639526367	-0.00782300252467394	0.00451462110504508	0.00418994715437293	0.00581331877037883
850	118.522354125977	3.11979556083679	-8.12302207946777	0.000943203864153475	0.00354059832170606	-0.00912170019000769	0.000943203864153475
851	121.119750976563	3.11979556083679	-7.9282169342041	0.00451462110504508	0.00646266713738441	-0.0110697457566857	0.00483929552137852
852	119.82105255127	2.79512119293213	-7.86328220367432	-3.08191010844894e-05	-0.017887907102704	-0.0169138833880424	-0.00684897974133492
853	121.119750976563	2.79512119293213	-8.05808639526367	0.000618529506027699	-0.0130177913233638	-0.017887907102704	0.000293855206109583
854	119.82105255127	3.44446969032288	-8.31782627105713	-0.00295288790948689	-0.00392691092565656	-0.00197886489331722	0.00548864435404539
855	119.17170715332	2.47044682502747	-8.18795680999756	0.00386527273803949	-0.00684897974133492	-0.00944637414067984	0.00321592413820326
856	118.522354125977	2.79512119293213	-8.05808639526367	-0.00814767740666866	-0.00782300252467394	-0.00717365415766835	-0.00132951640989631
857	119.82105255127	2.1457724571228	-7.60354280471802	0.00159255252219737	-0.0026282137259841	-0.0130177913233638	0.00256657530553639
858	119.17170715332	3.11979556083679	-7.86328220367432	-0.00490093370899558	0.000293855206109583	-0.00522560812532902	0.00613799272105098
859	119.17170715332	2.79512119293213	-7.79834747314453	0.00126787810586393	-0.00652430532500148	0.0100340843200684	-3.08191010844894e-05
860	121.769104003906	1.49642395973206	-8.05808639526367	0.00483929552137852	-0.0376930385828018	0.00451462110504508	0.00159255252219737
861	122.418449401855	1.17174959182739	-7.86328220367432	0.0155535480007529	-0.0139918150380254	0.0226963832974434	-0.00782300252467394
862	122.418449401855	1.17174959182739	-7.9282169342041	0.00386527273803949	-0.0143164889886975	0.07139752805233	0.00289124972186983
863	122.418449401855	2.1457724571228	-7.6684775352478	-0.00165419070981443	0.00191722682211548	0.0548391379415989	-0.00132951640989631
864	121.119750976563	1.17174959182739	-8.05808639526367	0.000293855206109583	0.000293855206109583	0.00613799272105098	-0.00132951640989631
865	119.17170715332	3.11979556083679	-8.31782627105713	-0.00165419070981443	-0.00717365415766835	-0.0130177913233638	0.0100340843200684
866	121.769104003906	2.1457724571228	-8.18795680999756	0.00743668992072344	-0.00652430532500148	-0.0341216214001179	-0.00457625929266214
867	120.470405578613	2.1457724571228	-7.73341274261475	0.00808603875339031	-0.0198359526693821	-0.0415891297161579	0.0022419011220336
868	121.119750976563	2.79512119293213	-7.79834747314453	-0.00327756232582033	-0.00165419070981443	-0.050680011510849	0.00321592413820326
869	120.470405578613	2.47044682502747	-8.05808639526367	-0.00717365415766835	-0.00652430532500148	-0.0497059896588326	-0.000355493422830477
870	119.17170715332	1.82109820842743	-7.99315214157104	-3.08191010844894e-05	0.011982130818069	-0.0191866029053926	-0.000680167751852423
871	119.82105255127	1.49642395973206	-7.73341274261475	0.00808603875339031	0.00841071270406246	-0.021459324285388	-0.00490093370899558
872	120.470405578613	1.49642395973206	-7.86328220367432	-0.00717365415766835	-0.000680167751852423	-0.0146411629393697	-0.00132951640989631
873	123.067794799805	2.1457724571228	-7.73341274261475	0.00581331877037883	0.00191722682211548	0.00126787810586393	-0.0026282137259841
874	122.418449401855	0.847075283527374	-7.53860807418823	-0.000680167751852423	0.01100810803473	0.0207483377307653	0.00386527273803949
875	120.470405578613	1.82109820842743	-8.12302207946777	0.0103587592020631	0.0103587592020631	0.0288651939481497	-0.00490093370899558
876	120.470405578613	1.49642395973206	-8.18795680999756	0.00126787810586393	0.012956153601408	0.0188002903014421	-0.000680167751852423
877	119.82105255127	2.79512119293213	-8.05808639526367	0.000618529506027699	0.0191249661147594	0.0100340843200684	0.00678734155371785
878	122.418449401855	1.82109820842743	-7.86328220367432	0.00191722682211548	0.0158782228827477	0.00548864435404539	0.00321592413820326
879	121.119750976563	1.49642395973206	-7.79834747314453	0.00256657530553639	0.0246444288641214	0.0295145437121391	-0.00132951640989631
880	120.470405578613	2.47044682502747	-8.38276100158691	0.00418994715437293	0.0165275707840919	0.0226963832974434	-0.0026282137259841
881	119.17170715332	2.1457724571228	-8.31782627105713	0.000293855206109583	0.0181509424000978	0.0350340083241463	0.00386527273803949
882	120.470405578613	2.1457724571228	-8.25289154052734	0.00126787810586393	0.00548864435404539	0.00516396993771195	-0.00587495695799589
883	119.17170715332	2.1457724571228	-7.79834747314453	-0.00814767740666866	-0.00912170019000769	-0.0130177913233638	0.00516396993771195
884	117.873008728027	2.47044682502747	-7.6684775352478	-0.0156151866540313	-0.00295288790948689	0.00711201597005129	0.00354059832170606
885	121.119750976563	0.847075283527374	-7.27886867523193	-0.00197886489331722	-0.00652430532500148	0.00841071270406246	0.00191722682211548
886	119.82105255127	2.1457724571228	-7.9282169342041	-0.00749832857400179	-0.00457625929266214	-0.0221086721867323	-0.00132951640989631
887	122.418449401855	1.17174959182739	-7.73341274261475	-0.00360223650932312	-0.00977104809135199	-0.0156151866540313	0.00354059832170606
888	119.82105255127	1.17174959182739	-7.9282169342041	0.00321592413820326	-0.00847235135734081	-0.0156151866540313	-0.0026282137259841
889	122.418449401855	-1.10097062587738	-7.73341274261475	-0.0026282137259841	-0.00814767740666866	0.00516396993771195	0.000293855206109583
890	121.769104003906	0.197726652026176	-7.60354280471802	0.00159255252219737	0.00256657530553639	0.00159255252219737	-3.08191010844894e-05
891	119.82105255127	1.82109820842743	-8.05808639526367	-3.08191010844894e-05	0.000618529506027699	-0.0169138833880424	-0.00165419070981443
892	120.470405578613	1.49642395973206	-8.05808639526367	0.0022419011220336	-0.0165892094373703	-0.00360223650932312	-0.00230353930965066
893	120.470405578613	2.1457724571228	-8.57756614685059	-0.00392691092565656	-0.0276281367987394	0.00386527273803949	0.00256657530553639
894	121.769104003906	0.522400975227356	-8.4476957321167	-0.00425158534198999	-0.0357449948787689	-0.00782300252467394	0.000293855206109583
895	121.769104003906	0.847075283527374	-7.99315214157104	0.00451462110504508	-0.0198359526693821	-0.00717365415766835	-0.00132951640989631
896	123.067794799805	0.197726652026176	-7.60354280471802	0.000943203864153475	-0.0026282137259841	-0.000680167751852423	-0.00749832857400179
897	119.82105255127	1.49642395973206	-7.99315214157104	0.00289124972186983	-0.00749832857400179	-0.0110697457566857	0.00159255252219737
898	119.17170715332	0.522400975227356	-8.31782627105713	-0.0136671401560307	-3.08191010844894e-05	-0.0279528107494116	0.00321592413820326
899	118.522354125977	1.49642395973206	-8.18795680999756	0.0132808275520802	0.0113327819854021	-0.0376930385828018	0.00321592413820326
900	120.470405578613	0.197726652026176	-7.9282169342041	-0.00912170019000769	0.000618529506027699	-0.0227580219507217	-0.00652430532500148
901	121.769104003906	-0.126947656273842	-7.60354280471802	0.00126787810586393	-0.0143164889886975	-0.0139918150380254	0.000618529506027699
902	121.769104003906	-1.10097062587738	-7.73341274261475	-0.000355493422830477	-0.00165419070981443	0.00938473641872406	-0.00847235135734081
903	122.418449401855	-1.10097062587738	-8.05808639526367	-0.00132951640989631	0.00646266713738441	0.012956153601408	0.00256657530553639
904	120.470405578613	0.847075283527374	-8.05808639526367	-0.00197886489331722	0.0116574559360743	0.0499690249562263	-0.00165419070981443
905	120.470405578613	1.17174959182739	-8.05808639526367	-0.00132951640989631	0.012956153601408	0.0567871853709221	0.000293855206109583
906	119.82105255127	0.522400975227356	-8.05808639526367	-0.00132951640989631	0.0230210572481155	0.0188002903014421	0.00159255252219737
907	119.17170715332	0.522400975227356	-7.86328220367432	0.000618529506027699	-0.00100484199356288	0.0220470335334539	0.0022419011220336
908	121.769104003906	-0.776296257972717	-7.9282169342041	-0.00295288790948689	0.00808603875339031	0.0217223595827818	0.00451462110504508
909	119.82105255127	1.17174959182739	-8.31782627105713	0.00256657530553639	0.0132808275520802	0.0226963832974434	0.00418994715437293
910	121.119750976563	0.522400975227356	-8.18795680999756	0.00743668992072344	0.00646266713738441	0.0191249661147594	-0.00132951640989631
911	118.522354125977	-0.126947656273842	-7.86328220367432	-0.00555028254166245	0.000618529506027699	-0.00392691092565656	0.00321592413820326
912	120.470405578613	-0.776296257972717	-7.4087381362915	-0.00197886489331722	-0.00847235135734081	-0.0282774847000837	0.00159255252219737
913	119.17170715332	-0.451621979475021	-7.86328220367432	-0.00425158534198999	-0.0120437685400248	-0.0165892094373703	0.00126787810586393
914	119.82105255127	0.197726652026176	-8.18795680999756	0.00548864435404539	0.000618529506027699	-0.0273034609854221	0.0106834331527352
915	119.82105255127	0.197726652026176	-8.05808639526367	-0.00327756232582033	-0.0133424662053585	-0.0532774068415165	-0.00490093370899558
916	121.119750976563	-0.451621979475021	-8.31782627105713	0.00126787810586393	-0.0201606266200542	-0.0464592464268208	-0.00555028254166245
917	121.769104003906	-1.75031924247742	-7.6684775352478	-0.00100484199356288	-0.00132951640989631	-0.0256800893694162	-0.00555028254166245
918	119.82105255127	0.197726652026176	-7.6684775352478	0.00841071270406246	-0.00425158534198999	-0.0224333461374044	-0.00230353930965066
919	123.067794799805	-0.776296257972717	-7.6684775352478	-0.00197886489331722	-0.00619963090866804	-0.0302255302667618	0.00386527273803949
920	122.418449401855	-0.451621979475021	-7.9282169342041	0.00321592413820326	0.00159255252219737	-0.0123684434220195	-0.000680167751852423
921	121.769104003906	0.197726652026176	-8.12302207946777	-0.000680167751852423	0.0155535480007529	0.00354059832170606	-0.00295288790948689
922	119.17170715332	0.522400975227356	-8.31782627105713	0.00289124972186983	0.0152288740500808	-0.00457625929266214	-0.00847235135734081
923	121.119750976563	-0.451621979475021	-7.99315214157104	-0.0026282137259841	0.00906006153672934	0.00256657530553639	0.00256657530553639
924	121.769104003906	-0.776296257972717	-7.9282169342041	-0.0026282137259841	0.020423661917448	0.0360080301761627	-0.00197886489331722
925	118.522354125977	-0.126947656273842	-8.05808639526367	-0.0026282137259841	0.0175015944987535	0.0483456552028656	-0.00425158534198999
926	119.82105255127	-1.10097062587738	-7.6684775352478	-0.00587495695799589	0.0278911720961332	0.0314625911414623	0.00451462110504508
927	119.17170715332	-0.126947656273842	-7.53860807418823	-0.00555028254166245	0.0168522447347641	0.0103587592020631	-0.00165419070981443
928	121.119750976563	0.197726652026176	-7.99315214157104	-0.00587495695799589	0.0197743140161037	-0.00197886489331722	-0.000355493422830477
929	119.82105255127	-0.126947656273842	-7.79834747314453	0.00191722682211548	0.0152288740500808	-0.0217839982360601	0.00613799272105098
930	121.769104003906	-2.07499361038208	-7.99315214157104	0.00289124972186983	0.0132808275520802	-0.0221086721867323	0.00418994715437293
931	121.119750976563	-1.42564487457275	-7.99315214157104	-0.00457625929266214	0.00678734155371785	-0.0253554154187441	0.000618529506027699
932	121.769104003906	-1.10097062587738	-7.53860807418823	0.00548864435404539	-0.00295288790948689	-0.0260047651827335	0.000618529506027699
933	119.82105255127	-0.776296257972717	-7.47367286682129	-0.00100484199356288	-0.00847235135734081	-0.0328229255974293	0.00256657530553639
934	121.769104003906	-0.776296257972717	-7.73341274261475	0.00321592413820326	-0.00782300252467394	-0.0477579422295094	-0.00457625929266214
935	119.82105255127	-0.451621979475021	-8.05808639526367	-0.00100484199356288	-0.00295288790948689	-0.032173577696085	0.00906006153672934
936	119.82105255127	0.847075283527374	-8.31782627105713	0.0100340843200684	-0.00490093370899558	-0.00977104809135199	-0.0026282137259841
937	120.470405578613	0.197726652026176	-8.31782627105713	-0.00327756232582033	0.00256657530553639	-0.0126931173726916	-0.00425158534198999
938	121.119750976563	-0.451621979475021	-7.99315214157104	-0.00327756232582033	0.00159255252219737	-0.00749832857400179	0.00646266713738441
939	120.470405578613	-0.126947656273842	-7.99315214157104	-0.00522560812532902	0.011982130818069	0.00256657530553639	0.00483929552137852
940	116.574310302734	0.522400975227356	-7.9282169342041	-0.0107450718060136	0.00159255252219737	0.0136055024340749	0.00289124972186983
941	118.522354125977	0.522400975227356	-8.25289154052734	0.0022419011220336	0.00483929552137852	0.025618452578783	-0.00360223650932312
942	119.82105255127	0.847075283527374	-8.18795680999756	0.000943203864153475	0.00516396993771195	0.0295145437121391	-0.00360223650932312
943	119.82105255127	0.197726652026176	-8.12302207946777	-0.00100484199356288	-0.00522560812532902	0.0132808275520802	-0.00100484199356288
944	119.82105255127	-1.10097062587738	-8.12302207946777	-0.00230353930965066	-0.00295288790948689	0.00289124972186983	-0.00360223650932312
945	121.119750976563	-1.42564487457275	-7.53860807418823	-0.00295288790948689	-0.00230353930965066	-0.0152905117720366	-0.00360223650932312
946	120.470405578613	-0.451621979475021	-8.18795680999756	0.00321592413820326	0.00354059832170606	-0.0100957229733467	-0.00295288790948689
947	120.470405578613	-0.451621979475021	-8.25289154052734	-0.00295288790948689	0.00289124972186983	-0.000355493422830477	-0.000355493422830477
948	119.82105255127	0.197726652026176	-8.18795680999756	-0.0026282137259841	-0.00100484199356288	-0.00457625929266214	-0.00457625929266214
949	121.119750976563	-0.451621979475021	-8.05808639526367	-0.00360223650932312	0.00516396993771195	-0.021459324285388	-0.00814767740666866
950	119.82105255127	0.522400975227356	-7.86328220367432	0.00808603875339031	0.00354059832170606	-0.0162645354866982	0.00191722682211548
951	117.873008728027	0.197726652026176	-7.86328220367432	-3.08191010844894e-05	0.00159255252219737	-0.0149658378213644	0.0022419011220336
952	119.17170715332	0.847075283527374	-8.18795680999756	-0.00392691092565656	-0.0130177913233638	-0.00847235135734081	-0.0120437685400248
953	118.522354125977	0.197726652026176	-8.31782627105713	-0.000680167751852423	-0.0026282137259841	-0.000355493422830477	0.00321592413820326
954	116.574310302734	0.847075283527374	-8.18795680999756	-0.00360223650932312	0.000618529506027699	0.00938473641872406	0.00938473641872406
955	119.17170715332	-1.10097062587738	-7.9282169342041	-0.00652430532500148	-0.00425158534198999	0.00581331877037883	-0.00522560812532902
956	119.82105255127	-0.451621979475021	-7.60354280471802	0.00776136433705688	0.000293855206109583	0.013930176384747	-0.0026282137259841
957	119.17170715332	-0.776296257972717	-7.86328220367432	0.00256657530553639	-0.00197886489331722	0.00938473641872406	0.0022419011220336
958	120.470405578613	-0.126947656273842	-8.25289154052734	-0.0026282137259841	-0.0110697457566857	0.00289124972186983	0.00289124972186983
959	118.522354125977	-0.776296257972717	-8.18795680999756	0.000618529506027699	-0.00944637414067984	-0.0149658378213644	-0.00360223650932312
960	120.470405578613	-1.42564487457275	-7.53860807418823	0.00483929552137852	0.00451462110504508	-0.0188619289547205	-0.00327756232582033
961	121.119750976563	0.197726652026176	-7.47367286682129	0.00711201597005129	0.00289124972186983	-0.0117190945893526	-0.0123684434220195
962	119.82105255127	-0.451621979475021	-7.34380340576172	0.00483929552137852	-0.00555028254166245	-0.0295761823654175	-0.00425158534198999
963	120.470405578613	0.197726652026176	-7.9282169342041	-0.0026282137259841	0.000618529506027699	-0.0156151866540313	0.000618529506027699
964	119.17170715332	0.847075283527374	-8.4476957321167	-0.00490093370899558	0.00516396993771195	-0.0026282137259841	0.00126787810586393
965	118.522354125977	0.847075283527374	-7.99315214157104	0.00711201597005129	0.00289124972186983	0.00970941036939621	-0.00100484199356288
966	119.17170715332	0.847075283527374	-8.12302207946777	0.00321592413820326	0.000618529506027699	0.00711201597005129	-0.00132951640989631
967	117.223663330078	0.522400975227356	-7.73341274261475	0.00159255252219737	-0.0123684434220195	-0.0240567177534103	-0.000680167751852423
968	117.873008728027	0.197726652026176	-7.9282169342041	-0.00619963090866804	-0.00555028254166245	-0.032173577696085	0.0022419011220336
969	116.574310302734	0.522400975227356	-8.12302207946777	-0.00847235135734081	-0.0282774847000837	-0.0295761823654175	0.00386527273803949
970	117.873008728027	0.847075283527374	-7.9282169342041	-0.00295288790948689	0.000943203864153475	-0.00522560812532902	-0.00360223650932312
971	121.119750976563	-0.126947656273842	-7.79834747314453	-0.00132951640989631	-0.0126931173726916	-0.0188619289547205	-0.00100484199356288
972	120.470405578613	-0.451621979475021	-7.86328220367432	0.00418994715437293	-0.0185372550040483	-0.023407369852066	0.00159255252219737
973	121.119750976563	-1.42564487457275	-7.27886867523193	-0.00977104809135199	-0.0256800893694162	-0.0198359526693821	0.0022419011220336
974	120.470405578613	-0.776296257972717	-7.6684775352478	-0.0026282137259841	-0.0117190945893526	-0.0139918150380254	0.000618529506027699
975	118.522354125977	0.522400975227356	-7.79834747314453	-0.00392691092565656	-0.000355493422830477	-0.00132951640989631	-0.00197886489331722
976	118.522354125977	0.847075283527374	-8.18795680999756	-0.00360223650932312	-0.000355493422830477	0.0152288740500808	-0.00392691092565656
977	119.82105255127	0.847075283527374	-8.05808639526367	0.00289124972186983	0.00938473641872406	0.0548391379415989	-0.00684897974133492
978	119.82105255127	0.522400975227356	-7.79834747314453	-0.00814767740666866	0.00970941036939621	0.117501281201839	0.00938473641872406
979	118.522354125977	1.49642395973206	-7.9282169342041	-0.00197886489331722	0.0123068047687411	0.101916916668415	0.00808603875339031
980	119.17170715332	0.197726652026176	-7.79834747314453	-0.00392691092565656	0.01100810803473	0.0989948436617851	0.00321592413820326
981	119.17170715332	0.197726652026176	-7.79834747314453	-0.000355493422830477	0.00938473641872406	0.0665274113416672	0.000943203864153475
982	116.574310302734	0.197726652026176	-7.60354280471802	-0.0100957229733467	0.00256657530553639	0.0145795252174139	-0.00847235135734081
983	116.574310302734	1.17174959182739	-7.79834747314453	-0.0120437685400248	-0.000355493422830477	-0.00619963090866804	0.000618529506027699
984	117.873008728027	1.17174959182739	-7.60354280471802	-0.000355493422830477	0.00613799272105098	-0.0175632312893867	-0.00749832857400179
985	118.522354125977	1.17174959182739	-7.99315214157104	-0.000680167751852423	0.00906006153672934	-0.0165892094373703	-0.00230353930965066
986	119.17170715332	-0.451621979475021	-8.12302207946777	-0.00522560812532902	0.00126787810586393	-0.0464592464268208	-0.0026282137259841
987	119.82105255127	-1.42564487457275	-7.9282169342041	-0.00100484199356288	-0.00847235135734081	-0.0617189407348633	0.00289124972186983
988	117.873008728027	0.522400975227356	-8.12302207946777	-0.00100484199356288	-0.0130177913233638	-0.0497059896588326	-0.00100484199356288
989	119.17170715332	0.197726652026176	-7.60354280471802	-0.000355493422830477	0.00191722682211548	-0.048407293856144	0.00256657530553639
990	119.82105255127	0.197726652026176	-7.73341274261475	-0.00165419070981443	0.00548864435404539	-0.0337969474494457	-0.00132951640989631
991	119.17170715332	1.17174959182739	-8.4476957321167	0.00321592413820326	0.00678734155371785	-0.0337969474494457	-0.00392691092565656
992	117.873008728027	1.17174959182739	-8.38276100158691	0.0022419011220336	0.000618529506027699	-0.0389917381107807	-0.0026282137259841
993	118.522354125977	1.82109820842743	-8.18795680999756	-0.00230353930965066	-0.0100957229733467	-0.0256800893694162	0.00354059832170606
994	120.470405578613	0.197726652026176	-8.05808639526367	-0.00165419070981443	0.00126787810586393	-0.0126931173726916	0.00126787810586393
995	118.522354125977	0.847075283527374	-7.60354280471802	0.00191722682211548	0.00678734155371785	-0.0107450718060136	0.00354059832170606
996	117.223663330078	0.197726652026176	-7.73341274261475	-0.00165419070981443	0.00743668992072344	-0.0175632312893867	0.00613799272105098
997	117.223663330078	1.49642395973206	-8.25289154052734	-0.00425158534198999	0.0113327819854021	-0.0240567177534103	-3.08191010844894e-05
998	120.470405578613	-0.126947656273842	-7.9282169342041	-0.00327756232582033	0.00289124972186983	0.0022419011220336	0.00483929552137852
999	118.522354125977	0.197726652026176	-7.86328220367432	-0.00165419070981443	0.00548864435404539	0.0194496400654316	0.00321592413820326
1000	118.522354125977	0.197726652026176	-7.73341274261475	-0.00457625929266214	0.0022419011220336	0.0282158460468054	0.000943203864153475
1001	117.873008728027	-0.126947656273842	-7.60354280471802	-0.00392691092565656	-0.00652430532500148	0.0152288740500808	0.00451462110504508
1002	117.873008728027	-0.126947656273842	-8.25289154052734	0.00126787810586393	0.000293855206109583	0.00289124972186983	0.000293855206109583
1003	119.82105255127	0.847075283527374	-8.12302207946777	-0.00555028254166245	0.00126787810586393	-3.08191010844894e-05	0.00678734155371785
1004	119.82105255127	0.197726652026176	-7.53860807418823	-0.00425158534198999	0.0145795252174139	0.0217223595827818	-0.00230353930965066
1005	119.82105255127	0.197726652026176	-7.9282169342041	-3.08191010844894e-05	0.00548864435404539	-0.00944637414067984	-0.00392691092565656
1006	118.522354125977	1.17174959182739	-8.12302207946777	0.00159255252219737	0.00256657530553639	-0.0169138833880424	0.00256657530553639
1007	119.82105255127	0.847075283527374	-8.12302207946777	0.00289124972186983	-0.00652430532500148	-0.0195112787187099	0.00126787810586393
1008	118.522354125977	0.197726652026176	-7.60354280471802	-0.00295288790948689	-0.0175632312893867	0.0132808275520802	0.0022419011220336
1009	119.82105255127	0.197726652026176	-7.79834747314453	-0.00132951640989631	-0.0165892094373703	0.0230210572481155	-0.00100484199356288
1010	115.924964904785	1.17174959182739	-7.79834747314453	-0.00360223650932312	-0.0149658378213644	0.012956153601408	-0.00230353930965066
1011	115.275611877441	1.49642395973206	-7.73341274261475	0.00483929552137852	-0.00230353930965066	-0.0130177913233638	-0.00555028254166245
1012	117.873008728027	0.847075283527374	-7.27886867523193	-0.00619963090866804	-0.0165892094373703	-0.0240567177534103	-0.00749832857400179
1013	117.873008728027	1.49642395973206	-7.99315214157104	-0.00295288790948689	-0.0182125810533762	-0.0139918150380254	0.000943203864153475
1014	118.522354125977	0.522400975227356	-8.05808639526367	-0.00684897974133492	-0.0159398596733809	0.000618529506027699	0.00386527273803949
1015	117.873008728027	0.197726652026176	-8.18795680999756	-0.00425158534198999	-0.0198359526693821	-0.00490093370899558	-0.00360223650932312
1016	120.470405578613	-1.42564487457275	-7.86328220367432	-3.08191010844894e-05	0.00386527273803949	0.00841071270406246	0.000618529506027699
1017	117.223663330078	0.847075283527374	-7.34380340576172	-0.00295288790948689	-0.0227580219507217	0.0168522447347641	-0.00392691092565656
1018	119.82105255127	-0.126947656273842	-7.9282169342041	0.0022419011220336	0.00743668992072344	0.0213976856321096	-0.00327756232582033
1019	118.522354125977	0.522400975227356	-7.99315214157104	0.00126787810586393	-0.000680167751852423	-0.00782300252467394	0.00289124972186983
1020	117.873008728027	1.17174959182739	-8.4476957321167	0.00354059832170606	0.00581331877037883	-0.0185372550040483	-0.0026282137259841
1021	118.522354125977	-0.451621979475021	-7.99315214157104	0.00613799272105098	0.00646266713738441	-0.0198359526693821	-0.00360223650932312
1022	117.873008728027	0.197726652026176	-7.86328220367432	0.00126787810586393	0.00321592413820326	-0.0286021586507559	-0.00619963090866804
1023	119.17170715332	0.522400975227356	-7.86328220367432	-0.00360223650932312	-0.00132951640989631	-0.0172385573387146	0.00451462110504508
1024	116.574310302734	0.847075283527374	-8.4476957321167	-0.00490093370899558	0.00321592413820326	-0.0130177913233638	0.00321592413820326
1025	117.223663330078	-0.451621979475021	-7.86328220367432	-0.00490093370899558	0.00873538758605719	-0.017887907102704	-0.00717365415766835
1026	117.873008728027	-0.126947656273842	-7.60354280471802	0.00678734155371785	-0.00684897974133492	-0.0133424662053585	0.00451462110504508
1027	118.522354125977	0.522400975227356	-7.86328220367432	-3.08191010844894e-05	-0.0104203969240189	-0.00295288790948689	-0.00197886489331722
1028	117.873008728027	-0.776296257972717	-7.53860807418823	-0.000355493422830477	-0.0156151866540313	-0.00230353930965066	0.00191722682211548
1029	118.522354125977	-0.451621979475021	-8.05808639526367	0.00126787810586393	-0.0211346503347158	0.0149041991680861	0.00581331877037883
1030	119.17170715332	-1.10097062587738	-7.9282169342041	-0.00132951640989631	0.00451462110504508	0.0425015166401863	-0.00360223650932312
1031	120.470405578613	-1.10097062587738	-7.99315214157104	0.000618529506027699	0.00191722682211548	0.0626313239336014	0.00646266713738441
1032	121.119750976563	-0.776296257972717	-7.79834747314453	0.00289124972186983	-0.00327756232582033	0.0220470335334539	-0.00165419070981443
1033	118.522354125977	-0.776296257972717	-7.73341274261475	-0.000680167751852423	0.0188002903014421	0.0181509424000978	0.00386527273803949
1034	119.82105255127	-0.776296257972717	-7.9282169342041	0.000293855206109583	0.0334106348454952	0.000943203864153475	-0.00100484199356288
1035	118.522354125977	0.522400975227356	-8.38276100158691	0.00516396993771195	0.0295145437121391	-0.00652430532500148	-0.00295288790948689
1036	117.873008728027	1.17174959182739	-8.25289154052734	0.00873538758605719	0.0295145437121391	0.0239950809627771	-0.00490093370899558
1037	119.82105255127	-0.776296257972717	-7.86328220367432	0.00743668992072344	0.0301638916134834	0.0022419011220336	-0.00132951640989631
1038	115.275611877441	0.522400975227356	-7.99315214157104	-0.00879702530801296	0.0178262684494257	-0.0165892094373703	0.00711201597005129
1039	117.873008728027	-0.776296257972717	-7.60354280471802	-0.00847235135734081	0.00970941036939621	-0.0224333461374044	0.00906006153672934
1040	118.522354125977	-0.126947656273842	-7.86328220367432	0.00126787810586393	0.0213976856321096	-0.028926832601428	0.00159255252219737
1041	121.119750976563	-1.10097062587738	-8.05808639526367	0.000618529506027699	0.0191249661147594	-0.0299008563160896	0.000293855206109583
1042	119.17170715332	-1.10097062587738	-7.9282169342041	0.00126787810586393	0.0136055024340749	-0.0302255302667618	-0.00100484199356288
1043	119.82105255127	-2.07499361038208	-7.99315214157104	-0.00652430532500148	0.00711201597005129	-0.00814767740666866	-0.00425158534198999
1044	117.223663330078	-2.07499361038208	-7.60354280471802	0.00126787810586393	0.00613799272105098	-0.00555028254166245	0.00159255252219737
1045	118.522354125977	0.197726652026176	-7.79834747314453	0.00386527273803949	0.012956153601408	-0.0172385573387146	0.00516396993771195
1046	120.470405578613	-0.776296257972717	-8.25289154052734	0.00354059832170606	0.00613799272105098	-0.0130177913233638	0.00321592413820326
1047	119.82105255127	-0.776296257972717	-8.12302207946777	0.00289124972186983	0.000943203864153475	-0.0208099745213985	-0.00327756232582033
1048	119.82105255127	0.522400975227356	-8.38276100158691	-0.000355493422830477	-0.00522560812532902	-0.0282774847000837	-0.00457625929266214
1049	120.470405578613	-1.10097062587738	-7.9282169342041	0.000293855206109583	0.00451462110504508	-0.00717365415766835	-0.00165419070981443
1050	121.119750976563	-1.10097062587738	-7.53860807418823	0.000943203864153475	0.00159255252219737	-0.0026282137259841	-0.0026282137259841
1051	117.873008728027	0.197726652026176	-7.86328220367432	-0.00490093370899558	-0.00782300252467394	-0.00490093370899558	-0.00587495695799589
1052	115.275611877441	0.522400975227356	-8.25289154052734	-0.00490093370899558	-0.0260047651827335	-0.00100484199356288	0.000943203864153475
1053	116.574310302734	0.197726652026176	-8.05808639526367	-0.00944637414067984	-0.0191866029053926	0.00613799272105098	-0.00360223650932312
1054	119.82105255127	-0.126947656273842	-7.9282169342041	-0.0026282137259841	-0.00749832857400179	0.0136055024340749	-0.00652430532500148
1055	121.119750976563	-0.776296257972717	-7.73341274261475	0.00581331877037883	0.000943203864153475	0.013930176384747	-0.00652430532500148
1056	119.82105255127	-1.75031924247742	-7.60354280471802	-3.08191010844894e-05	-0.00425158534198999	0.0136055024340749	-0.00197886489331722
1057	119.17170715332	-1.10097062587738	-8.12302207946777	0.000943203864153475	-0.00717365415766835	-3.08191010844894e-05	0.00418994715437293
1058	121.119750976563	-1.42564487457275	-7.79834747314453	-0.000680167751852423	-0.00977104809135199	0.00451462110504508	0.00191722682211548
1059	121.119750976563	-1.10097062587738	-7.86328220367432	0.00386527273803949	0.00321592413820326	0.00678734155371785	-0.00230353930965066
1060	119.17170715332	-0.126947656273842	-7.86328220367432	0.00808603875339031	0.00451462110504508	0.00646266713738441	-0.00555028254166245
1061	118.522354125977	0.197726652026176	-7.9282169342041	0.00191722682211548	0.00451462110504508	0.0343846566975117	-0.00295288790948689
1062	118.522354125977	0.197726652026176	-7.86328220367432	-0.00457625929266214	0.00354059832170606	0.0327612869441509	-0.000680167751852423
1063	119.17170715332	0.197726652026176	-8.05808639526367	0.000293855206109583	0.00354059832170606	0.0171769186854362	-0.00197886489331722
1064	121.119750976563	-1.10097062587738	-7.99315214157104	-0.000355493422830477	0.00451462110504508	0.00808603875339031	0.00581331877037883
1065	118.522354125977	-1.10097062587738	-7.9282169342041	0.00159255252219737	0.00483929552137852	0.000943203864153475	0.00126787810586393
1066	116.574310302734	0.197726652026176	-7.9282169342041	-0.00165419070981443	0.00808603875339031	-0.0110697457566857	-0.00425158534198999
1067	115.924964904785	0.522400975227356	-7.79834747314453	-0.00847235135734081	-0.00587495695799589	-0.021459324285388	0.00159255252219737
1068	119.17170715332	-0.776296257972717	-7.99315214157104	0.0022419011220336	0.00289124972186983	-0.0260047651827335	-0.000680167751852423
1069	119.82105255127	-1.42564487457275	-7.99315214157104	-3.08191010844894e-05	0.012956153601408	-0.0237320438027382	-0.00132951640989631
1070	117.873008728027	-0.451621979475021	-8.18795680999756	0.00321592413820326	0.0126314787194133	-0.00457625929266214	-0.00230353930965066
1071	119.17170715332	-1.42564487457275	-7.9282169342041	-0.00132951640989631	0.00386527273803949	-0.00197886489331722	-0.00360223650932312
1072	118.522354125977	-0.451621979475021	-7.6684775352478	-0.00295288790948689	0.00126787810586393	-0.00360223650932312	0.00159255252219737
1073	119.17170715332	-0.126947656273842	-7.6684775352478	-0.0026282137259841	0.00841071270406246	-0.00814767740666866	-0.00425158534198999
1074	118.522354125977	0.197726652026176	-8.31782627105713	-0.000355493422830477	0.00191722682211548	0.00646266713738441	0.000943203864153475
1075	119.82105255127	-0.126947656273842	-8.4476957321167	0.0165275707840919	0.00711201597005129	-0.00100484199356288	0.000293855206109583
1076	119.82105255127	-0.776296257972717	-8.18795680999756	0.00386527273803949	0.00808603875339031	0.00289124972186983	-0.00100484199356288
1077	119.82105255127	-0.126947656273842	-7.79834747314453	0.00354059832170606	0.00613799272105098	-0.000355493422830477	0.000293855206109583
1078	119.82105255127	-0.776296257972717	-7.47367286682129	-0.00197886489331722	0.00646266713738441	0.000943203864153475	0.000943203864153475
1079	118.522354125977	0.197726652026176	-7.79834747314453	-0.0100957229733467	0.0113327819854021	0.00451462110504508	-0.00230353930965066
1080	115.924964904785	-0.126947656273842	-7.99315214157104	-0.00360223650932312	0.0165275707840919	0.00516396993771195	0.00159255252219737
1081	118.522354125977	-0.451621979475021	-7.86328220367432	-0.00522560812532902	0.012956153601408	-0.00165419070981443	-0.0110697457566857
1082	119.17170715332	-0.776296257972717	-7.53860807418823	0.000618529506027699	0.00873538758605719	0.00159255252219737	-0.00100484199356288
1083	118.522354125977	-0.126947656273842	-7.60354280471802	0.000293855206109583	0.0106834331527352	0.00678734155371785	0.000943203864153475
1084	119.82105255127	-0.451621979475021	-7.60354280471802	-0.00392691092565656	-0.00165419070981443	0.040228795260191	-0.00100484199356288
1085	119.82105255127	-1.75031924247742	-7.60354280471802	0.00516396993771195	-0.00197886489331722	0.0649040415883064	0.011982130818069
1086	118.522354125977	-0.776296257972717	-7.9282169342041	-0.00392691092565656	-0.00490093370899558	0.0421768426895142	0.000618529506027699
1087	117.873008728027	0.197726652026176	-7.9282169342041	0.000293855206109583	-0.0026282137259841	0.0181509424000978	0.00354059832170606
1088	119.82105255127	-0.126947656273842	-7.99315214157104	-0.00717365415766835	-0.00652430532500148	0.012956153601408	-0.0026282137259841
1089	119.17170715332	0.197726652026176	-7.99315214157104	0.00289124972186983	-0.00457625929266214	-0.0188619289547205	0.00646266713738441
1090	120.470405578613	-0.126947656273842	-7.99315214157104	0.0022419011220336	0.00386527273803949	-0.0373683646321297	0.000618529506027699
1091	121.119750976563	-0.451621979475021	-7.99315214157104	0.00386527273803949	-0.0130177913233638	-0.0652903541922569	-0.00457625929266214
1092	119.17170715332	0.197726652026176	-8.25289154052734	-0.000355493422830477	-0.0182125810533762	-0.0370436906814575	0.011982130818069
1093	117.873008728027	-0.126947656273842	-8.05808639526367	-0.00165419070981443	-0.00977104809135199	-0.0136671401560307	-0.00230353930965066
1094	116.574310302734	-0.451621979475021	-7.9282169342041	-0.00944637414067984	0.00191722682211548	-0.0198359526693821	-0.000680167751852423
1095	118.522354125977	-0.451621979475021	-7.60354280471802	0.000618529506027699	0.0022419011220336	-0.0188619289547205	-0.00425158534198999
1096	118.522354125977	0.522400975227356	-7.99315214157104	-0.00392691092565656	0.00743668992072344	-0.0237320438027382	0.00289124972186983
1097	120.470405578613	-0.776296257972717	-7.86328220367432	-0.00490093370899558	-0.00230353930965066	-0.0211346503347158	-0.00230353930965066
1098	118.522354125977	-0.776296257972717	-7.99315214157104	-0.00392691092565656	-0.00425158534198999	-0.0282774847000837	0.00289124972186983
1099	118.522354125977	-0.451621979475021	-7.99315214157104	-0.00295288790948689	-0.0100957229733467	-0.0159398596733809	0.00808603875339031
1100	118.522354125977	-0.126947656273842	-7.73341274261475	-0.000680167751852423	-0.00132951640989631	-0.00652430532500148	-0.00360223650932312
1101	118.522354125977	0.522400975227356	-8.05808639526367	-0.000680167751852423	0.0106834331527352	0.0126314787194133	-0.00392691092565656
1102	117.873008728027	0.197726652026176	-8.38276100158691	-0.00100484199356288	0.013930176384747	0.0395794473588467	-0.00457625929266214
1103	117.873008728027	0.522400975227356	-8.4476957321167	-0.00425158534198999	0.00776136433705688	0.0113327819854021	-0.00165419070981443
1104	119.17170715332	-0.776296257972717	-7.99315214157104	0.00289124972186983	-0.00555028254166245	-0.00100484199356288	0.00906006153672934
1105	117.873008728027	1.17174959182739	-7.99315214157104	0.00548864435404539	-0.00197886489331722	-0.00555028254166245	0.00906006153672934
1106	118.522354125977	0.847075283527374	-7.79834747314453	0.00581331877037883	-0.00749832857400179	0.00581331877037883	-0.0117190945893526
1107	118.522354125977	-0.451621979475021	-7.6684775352478	-0.00327756232582033	-0.0130177913233638	-0.00944637414067984	0.00581331877037883
1108	115.924964904785	0.847075283527374	-8.18795680999756	-0.0149658378213644	-0.00749832857400179	-0.0156151866540313	0.00711201597005129
1109	117.873008728027	-0.126947656273842	-7.9282169342041	0.0194496400654316	-0.032173577696085	-0.0152905117720366	0.00938473641872406
1110	119.17170715332	-0.451621979475021	-7.99315214157104	-0.00327756232582033	-0.00457625929266214	-0.00749832857400179	0.0022419011220336
1111	119.82105255127	-1.10097062587738	-7.79834747314453	0.00548864435404539	-0.00684897974133492	-0.00132951640989631	-3.08191010844894e-05
1112	119.17170715332	-2.07499361038208	-7.73341274261475	0.00581331877037883	-0.0162645354866982	-0.00100484199356288	0.00159255252219737
1113	119.17170715332	-0.776296257972717	-7.79834747314453	0.0100340843200684	-0.0113944197073579	0.0239950809627771	0.000293855206109583
1114	119.82105255127	-1.10097062587738	-7.53860807418823	0.00191722682211548	0.00906006153672934	0.0613326244056225	0.00386527273803949
1115	117.873008728027	1.17174959182739	-8.18795680999756	0.000943203864153475	0.0171769186854362	0.0587352328002453	-0.00100484199356288
1116	119.82105255127	-1.10097062587738	-7.9282169342041	0.0106834331527352	0.00970941036939621	-0.00425158534198999	0.000618529506027699
1117	117.873008728027	0.197726652026176	-7.79834747314453	-0.00295288790948689	-0.000355493422830477	-0.0152905117720366	-3.08191010844894e-05
1118	119.82105255127	-0.126947656273842	-8.18795680999756	-0.00457625929266214	-0.0143164889886975	-0.0360696688294411	-0.00230353930965066
1119	117.223663330078	1.17174959182739	-8.12302207946777	-0.00587495695799589	-0.0117190945893526	-0.0227580219507217	0.00386527273803949
1120	118.522354125977	-0.451621979475021	-7.9282169342041	0.00776136433705688	-0.0143164889886975	-0.0292515084147453	-0.00197886489331722
1121	117.873008728027	-0.451621979475021	-7.9282169342041	-0.00944637414067984	-0.0149658378213644	-0.0409397818148136	0.00321592413820326
1122	117.873008728027	-1.10097062587738	-7.79834747314453	-0.00847235135734081	-0.0334722734987736	-0.0422384813427925	0.000618529506027699
1123	118.522354125977	-1.10097062587738	-7.53860807418823	-0.0100957229733467	0.00743668992072344	-0.0240567177534103	-0.00327756232582033
1124	118.522354125977	1.49642395973206	-8.05808639526367	-0.00230353930965066	-0.000355493422830477	-0.021459324285388	-0.00490093370899558
1125	118.522354125977	-0.126947656273842	-7.9282169342041	0.000293855206109583	-0.00717365415766835	-0.017887907102704	0.00841071270406246
1126	117.873008728027	0.197726652026176	-7.9282169342041	-0.00555028254166245	-0.00814767740666866	-0.00717365415766835	-0.00912170019000769
1127	120.470405578613	-0.776296257972717	-8.05808639526367	0.00289124972186983	-0.00425158534198999	-3.08191010844894e-05	0.00418994715437293
1128	118.522354125977	0.197726652026176	-7.34380340576172	-0.00165419070981443	0.00418994715437293	0.0188002903014421	0.000943203864153475
1129	120.470405578613	-0.451621979475021	-7.9282169342041	-0.00295288790948689	0.00743668992072344	0.0175015944987535	0.0022419011220336
1130	118.522354125977	0.197726652026176	-8.4476957321167	0.00808603875339031	0.0152288740500808	0.0152288740500808	-0.00165419070981443
1131	117.873008728027	0.847075283527374	-8.4476957321167	-0.00100484199356288	0.0132808275520802	0.00159255252219737	-0.00327756232582033
1132	118.522354125977	0.847075283527374	-7.79834747314453	-0.00100484199356288	0.00386527273803949	-0.00555028254166245	-0.00360223650932312
1133	118.522354125977	1.17174959182739	-7.73341274261475	0.00126787810586393	0.00581331877037883	-0.00587495695799589	0.00841071270406246
1134	119.17170715332	-0.126947656273842	-7.60354280471802	0.00548864435404539	0.00678734155371785	-0.0026282137259841	0.00451462110504508
1135	116.574310302734	-0.451621979475021	-8.05808639526367	-0.0026282137259841	0.00970941036939621	0.0259431265294552	-0.00360223650932312
1136	119.17170715332	-0.451621979475021	-7.99315214157104	0.00256657530553639	0.0200989879667759	0.0324366129934788	-0.000680167751852423
1137	117.873008728027	-0.451621979475021	-7.86328220367432	0.00159255252219737	0.00906006153672934	0.0194496400654316	-0.00392691092565656
1138	119.82105255127	-0.126947656273842	-8.05808639526367	-3.08191010844894e-05	0.0132808275520802	0.0191249661147594	-0.00230353930965066
1139	118.522354125977	-0.776296257972717	-7.79834747314453	-0.00230353930965066	0.000618529506027699	0.00873538758605719	0.00483929552137852
1140	118.522354125977	-1.10097062587738	-7.86328220367432	-0.00132951640989631	0.00386527273803949	0.0113327819854021	-0.00684897974133492
1141	118.522354125977	-1.42564487457275	-7.9282169342041	-0.00425158534198999	0.00743668992072344	0.0123068047687411	-0.0026282137259841
1142	119.17170715332	-0.451621979475021	-7.99315214157104	0.00354059832170606	0.00386527273803949	0.0132808275520802	-0.00619963090866804
1143	117.873008728027	-0.126947656273842	-7.99315214157104	0.00256657530553639	0.0132808275520802	0.00483929552137852	0.00581331877037883
1144	119.17170715332	0.522400975227356	-8.31782627105713	-0.00327756232582033	0.00581331877037883	-0.00425158534198999	-0.00165419070981443
1145	120.470405578613	0.197726652026176	-7.9282169342041	0.00808603875339031	0.000293855206109583	0.00483929552137852	0.00159255252219737
1146	119.17170715332	-0.451621979475021	-8.05808639526367	-0.00425158534198999	-0.0026282137259841	0.00191722682211548	-3.08191010844894e-05
1147	117.873008728027	0.522400975227356	-8.25289154052734	-0.00490093370899558	-0.0117190945893526	0.000943203864153475	-0.00652430532500148
1148	118.522354125977	-0.776296257972717	-7.86328220367432	-0.00327756232582033	-0.00522560812532902	-0.00684897974133492	0.00159255252219737
1149	115.275611877441	0.847075283527374	-8.05808639526367	-0.0107450718060136	0.0022419011220336	-0.0143164889886975	-0.00197886489331722
1150	117.223663330078	0.197726652026176	-7.79834747314453	-0.00230353930965066	-0.0136671401560307	-0.0175632312893867	0.00126787810586393
1151	117.223663330078	0.847075283527374	-7.53860807418823	-0.00197886489331722	-0.0107450718060136	-0.0435371771454811	-0.00132951640989631
1152	117.873008728027	-1.42564487457275	-7.9282169342041	0.000618529506027699	-0.0260047651827335	-0.0415891297161579	-0.00100484199356288
1153	117.873008728027	-0.451621979475021	-7.99315214157104	-0.00425158534198999	-0.0282774847000837	-0.0425631552934647	-0.000680167751852423
1154	117.873008728027	-0.776296257972717	-8.05808639526367	-0.00360223650932312	-0.0188619289547205	-0.0295761823654175	-0.000680167751852423
1155	119.17170715332	-0.126947656273842	-7.53860807418823	0.00289124972186983	-0.00619963090866804	-0.00360223650932312	-0.00197886489331722
1156	117.873008728027	0.197726652026176	-7.79834747314453	0.00354059832170606	-0.00490093370899558	0.0149041991680861	-0.00684897974133492
1157	119.17170715332	-0.451621979475021	-7.79834747314453	-0.00457625929266214	0.000293855206109583	-3.08191010844894e-05	0.00418994715437293
1158	117.223663330078	0.522400975227356	-8.12302207946777	0.000293855206109583	0.00678734155371785	-0.00392691092565656	0.00159255252219737
1159	119.82105255127	-0.451621979475021	-8.05808639526367	-0.00197886489331722	0.000943203864153475	-0.00522560812532902	0.00256657530553639
1160	119.82105255127	-0.126947656273842	-7.79834747314453	0.00970941036939621	-0.000355493422830477	-0.00230353930965066	0.00256657530553639
1161	120.470405578613	-0.451621979475021	-7.99315214157104	0.00289124972186983	0.0113327819854021	-0.0136671401560307	-0.00165419070981443
1162	116.574310302734	-0.126947656273842	-7.86328220367432	-0.00555028254166245	0.00711201597005129	-0.0162645354866982	0.00256657530553639
1163	118.522354125977	-1.10097062587738	-7.99315214157104	-0.00327756232582033	0.00841071270406246	-0.0240567177534103	0.000293855206109583
1164	118.522354125977	-1.42564487457275	-7.79834747314453	0.00126787810586393	0.0155535480007529	-0.0104203969240189	0.00613799272105098
1165	117.873008728027	0.197726652026176	-8.18795680999756	0.0103587592020631	0.0233457311987877	0.00354059832170606	-0.00230353930965066
1166	120.470405578613	-2.07499361038208	-7.73341274261475	0.00386527273803949	0.00646266713738441	-0.0117190945893526	-0.00425158534198999
1167	119.82105255127	-2.07499361038208	-7.47367286682129	-0.00717365415766835	0.00776136433705688	-0.00425158534198999	0.000293855206109583
1168	119.17170715332	-0.451621979475021	-7.79834747314453	0.000618529506027699	0.0113327819854021	0.00289124972186983	0.00711201597005129
1169	118.522354125977	0.197726652026176	-8.05808639526367	0.00159255252219737	0.0145795252174139	0.000943203864153475	0.00841071270406246
1170	121.119750976563	-1.10097062587738	-8.05808639526367	0.0106834331527352	0.0136055024340749	0.0113327819854021	0.0022419011220336
1171	120.470405578613	-1.10097062587738	-8.05808639526367	-0.00132951640989631	0.00126787810586393	0.00808603875339031	-0.00165419070981443
1172	119.82105255127	-1.10097062587738	-7.86328220367432	-0.00522560812532902	0.0022419011220336	0.0165275707840919	-0.00522560812532902
1173	119.82105255127	-1.42564487457275	-7.60354280471802	-0.00684897974133492	0.00418994715437293	0.00418994715437293	-3.08191010844894e-05
1174	119.82105255127	-1.10097062587738	-8.05808639526367	-0.00490093370899558	0.00873538758605719	-0.00295288790948689	-0.00327756232582033
1175	115.924964904785	-0.451621979475021	-7.86328220367432	-0.00132951640989631	-0.00977104809135199	-0.0123684434220195	0.00321592413820326
1176	115.924964904785	-0.126947656273842	-7.99315214157104	-0.00555028254166245	0.00776136433705688	-0.0253554154187441	0.00159255252219737
1177	118.522354125977	-0.126947656273842	-7.99315214157104	-0.000355493422830477	-0.0172385573387146	-0.0253554154187441	0.00126787810586393
1178	119.82105255127	-1.10097062587738	-7.4087381362915	-0.00392691092565656	-0.0331475995481014	-0.0445111989974976	0.00321592413820326
1179	120.470405578613	-2.39966797828674	-7.86328220367432	0.00289124972186983	-0.00295288790948689	-0.0273034609854221	-0.00165419070981443
1180	118.522354125977	-1.42564487457275	-8.31782627105713	0.000618529506027699	-0.00555028254166245	0.00451462110504508	-0.00100484199356288
1181	119.17170715332	-0.451621979475021	-8.12302207946777	-0.00555028254166245	0.00386527273803949	0.0132808275520802	-0.00555028254166245
1182	117.873008728027	-0.126947656273842	-8.12302207946777	-0.00587495695799589	-3.08191010844894e-05	0.0123068047687411	-0.00457625929266214
1183	118.522354125977	0.197726652026176	-7.86328220367432	0.00483929552137852	0.01847561635077	0.0243197549134493	-0.00782300252467394
1184	119.82105255127	-0.776296257972717	-7.79834747314453	-0.00814767740666866	0.0233457311987877	0.0210730116814375	0.00191722682211548
1185	120.470405578613	-1.10097062587738	-7.9282169342041	0.000943203864153475	0.0103587592020631	0.011982130818069	-0.00522560812532902
1186	120.470405578613	-0.451621979475021	-8.4476957321167	-0.00360223650932312	0.0171769186854362	0.00451462110504508	-0.0026282137259841
1187	119.17170715332	-1.10097062587738	-7.99315214157104	-0.00100484199356288	0.00516396993771195	0.0106834331527352	-0.00619963090866804
1188	117.223663330078	-0.451621979475021	-8.25289154052734	-0.00944637414067984	-0.00165419070981443	0.00873538758605719	0.000618529506027699
1189	117.223663330078	-1.42564487457275	-7.4087381362915	-0.0104203969240189	0.0126314787194133	0.00906006153672934	0.00289124972186983
1190	117.873008728027	-1.10097062587738	-8.05808639526367	0.00516396993771195	0.00743668992072344	0.0155535480007529	-0.000680167751852423
1191	117.873008728027	-0.126947656273842	-8.12302207946777	-0.00522560812532902	0.00678734155371785	0.00581331877037883	-0.000355493422830477
1192	117.873008728027	-0.126947656273842	-8.25289154052734	-0.00652430532500148	-0.0100957229733467	0.00126787810586393	0.00256657530553639
1193	118.522354125977	-1.75031924247742	-7.79834747314453	0.000943203864153475	-0.00295288790948689	-0.00652430532500148	0.00970941036939621
1194	120.470405578613	-0.451621979475021	-7.9282169342041	-0.00425158534198999	-0.00165419070981443	0.000293855206109583	0.000943203864153475
1195	121.119750976563	-1.75031924247742	-7.53860807418823	-0.00360223650932312	0.00159255252219737	0.00873538758605719	0.00451462110504508
1196	119.82105255127	-1.42564487457275	-8.05808639526367	0.00256657530553639	0.00483929552137852	0.00159255252219737	-0.00132951640989631
1197	117.873008728027	-0.126947656273842	-8.12302207946777	0.000293855206109583	0.00289124972186983	0.00354059832170606	-0.00360223650932312
1198	119.82105255127	-1.10097062587738	-8.18795680999756	-3.08191010844894e-05	0.00159255252219737	0.00451462110504508	0.00126787810586393
1199	119.82105255127	-1.10097062587738	-7.9282169342041	0.00126787810586393	0.01100810803473	-0.00100484199356288	-0.00230353930965066
1200	117.873008728027	-0.451621979475021	-7.86328220367432	-0.0026282137259841	0.00906006153672934	0.00548864435404539	0.00289124972186983
1201	116.574310302734	-0.126947656273842	-7.99315214157104	-0.00197886489331722	0.000293855206109583	-0.00327756232582033	-0.00749832857400179
1202	115.924964904785	-0.126947656273842	-8.31782627105713	-0.0182125810533762	-0.0026282137259841	-0.0143164889886975	0.00808603875339031
1203	118.522354125977	-0.776296257972717	-8.25289154052734	-0.00230353930965066	0.00776136433705688	-0.0240567177534103	0.000293855206109583
1204	119.82105255127	-1.10097062587738	-7.99315214157104	0.000293855206109583	0.0022419011220336	-0.0324982516467571	-0.00165419070981443
1205	117.873008728027	-1.75031924247742	-7.47367286682129	0.00159255252219737	0.00354059832170606	-0.00749832857400179	-0.00392691092565656
1206	117.223663330078	-2.39966797828674	-7.34380340576172	0.00841071270406246	-0.00587495695799589	0.00483929552137852	-0.00587495695799589
1207	117.223663330078	-1.42564487457275	-7.86328220367432	0.0022419011220336	-0.0243813935667276	-0.00749832857400179	-0.00165419070981443
1208	119.17170715332	-1.75031924247742	-8.05808639526367	-0.00230353930965066	-0.0266541130840778	-0.0123684434220195	-0.00522560812532902
1209	119.82105255127	-0.451621979475021	-7.9282169342041	0.000293855206109583	-0.00684897974133492	-0.00457625929266214	0.00841071270406246
1210	118.522354125977	0.197726652026176	-8.18795680999756	0.00451462110504508	-0.0191866029053926	0.0155535480007529	-0.000355493422830477
1211	117.223663330078	-0.451621979475021	-8.12302207946777	0.0116574559360743	-0.0130177913233638	0.0142548503354192	-0.00555028254166245
1212	118.522354125977	-1.10097062587738	-7.86328220367432	-0.000680167751852423	-0.0117190945893526	0.0181509424000978	-0.00425158534198999
1213	119.17170715332	-0.451621979475021	-8.12302207946777	0.00289124972186983	-0.0169138833880424	0.0356833562254906	-0.000680167751852423
1214	117.223663330078	-0.451621979475021	-8.31782627105713	-0.00132951640989631	-0.0146411629393697	0.0470469556748867	0.00354059832170606
1215	117.223663330078	-0.451621979475021	-8.12302207946777	-0.00555028254166245	0.00646266713738441	0.0681507885456085	0.00483929552137852
1216	117.223663330078	-1.42564487457275	-7.86328220367432	-0.00392691092565656	0.00938473641872406	0.041852168738842	0.00191722682211548
1217	119.17170715332	-1.10097062587738	-7.6684775352478	-0.00457625929266214	0.00776136433705688	0.00646266713738441	-0.00392691092565656
1218	118.522354125977	0.197726652026176	-8.12302207946777	-0.000355493422830477	0.00386527273803949	-0.0198359526693821	0.00516396993771195
1219	117.873008728027	-0.451621979475021	-8.31782627105713	-0.00392691092565656	0.00646266713738441	-0.0409397818148136	0.000618529506027699
1220	119.17170715332	-2.72434210777283	-7.9282169342041	-0.0026282137259841	0.000618529506027699	-0.0542514286935329	-0.00230353930965066
1221	118.522354125977	-2.07499361038208	-7.86328220367432	0.0113327819854021	-0.000355493422830477	-0.0513293594121933	0.000618529506027699
1222	120.470405578613	-1.75031924247742	-7.73341274261475	0.00418994715437293	-0.00425158534198999	-0.0399657599627972	0.000943203864153475
1223	117.223663330078	-1.10097062587738	-7.73341274261475	0.000943203864153475	-0.00360223650932312	-0.0305502042174339	-0.00457625929266214
1224	117.873008728027	-0.451621979475021	-8.38276100158691	-0.00230353930965066	-0.0117190945893526	-0.0191866029053926	-0.00457625929266214
1225	117.873008728027	-0.451621979475021	-8.18795680999756	0.00126787810586393	-0.0110697457566857	-0.0117190945893526	-0.000355493422830477
1226	118.522354125977	-1.42564487457275	-7.79834747314453	0.00548864435404539	-0.00717365415766835	-0.00717365415766835	0.0022419011220336
1227	119.17170715332	-0.776296257972717	-7.73341274261475	-0.00197886489331722	-0.00879702530801296	-0.0211346503347158	-0.00652430532500148
1228	119.17170715332	-0.451621979475021	-7.86328220367432	-0.00197886489331722	-0.000680167751852423	-0.00814767740666866	0.000618529506027699
1229	116.574310302734	-0.126947656273842	-8.05808639526367	-0.0107450718060136	0.0162028968334198	-0.0120437685400248	-0.00555028254166245
1230	117.223663330078	-0.776296257972717	-7.79834747314453	-0.00425158534198999	0.0175015944987535	0.00321592413820326	0.00256657530553639
1231	120.470405578613	-1.10097062587738	-7.6684775352478	0.00678734155371785	0.00743668992072344	0.00776136433705688	-0.00327756232582033
1232	119.82105255127	-0.776296257972717	-7.53860807418823	-0.00425158534198999	0.0103587592020631	0.0155535480007529	0.00256657530553639
1233	120.470405578613	-2.07499361038208	-7.47367286682129	-0.00165419070981443	0.00906006153672934	0.0126314787194133	0.00354059832170606
1234	119.82105255127	-2.39966797828674	-7.47367286682129	0.000618529506027699	0.00970941036939621	0.0347093306481838	-0.00360223650932312
1235	118.522354125977	-0.776296257972717	-7.99315214157104	0.00386527273803949	0.0126314787194133	0.0450989119708538	0.000943203864153475
1236	117.873008728027	-0.451621979475021	-8.05808639526367	0.00613799272105098	0.0191249661147594	0.0282158460468054	-0.00165419070981443
1237	120.470405578613	-0.126947656273842	-8.12302207946777	0.00451462110504508	0.0113327819854021	0.01100810803473	-0.00327756232582033
1238	119.17170715332	-0.126947656273842	-7.99315214157104	-0.00457625929266214	0.00776136433705688	0.0126314787194133	0.00613799272105098
1239	119.82105255127	-1.10097062587738	-7.86328220367432	0.00354059832170606	0.00873538758605719	0.0178262684494257	0.00289124972186983
1240	120.470405578613	-1.10097062587738	-8.12302207946777	-0.00392691092565656	0.0106834331527352	-0.00490093370899558	0.00808603875339031
1241	119.82105255127	-0.126947656273842	-8.18795680999756	-0.00100484199356288	0.0022419011220336	-0.0107450718060136	0.00126787810586393
1242	119.17170715332	-1.10097062587738	-8.25289154052734	-0.00912170019000769	0.00289124972186983	-0.0126931173726916	-3.08191010844894e-05
1243	117.223663330078	-1.10097062587738	-7.73341274261475	-0.0110697457566857	-0.00555028254166245	-0.0149658378213644	0.00354059832170606
1244	117.873008728027	-0.451621979475021	-7.73341274261475	-0.00879702530801296	-0.00100484199356288	-0.0165892094373703	0.00483929552137852
1245	117.223663330078	-0.451621979475021	-7.27886867523193	0.00159255252219737	-0.0026282137259841	-0.0217839982360601	0.00451462110504508
1246	117.873008728027	0.522400975227356	-8.18795680999756	0.00321592413820326	-0.0026282137259841	-0.0201606266200542	0.000943203864153475
1247	119.82105255127	-1.75031924247742	-7.9282169342041	-0.00522560812532902	-0.0026282137259841	-0.0136671401560307	0.00126787810586393
1248	116.574310302734	-1.42564487457275	-8.05808639526367	-0.00782300252467394	-0.00457625929266214	-0.0110697457566857	0.00126787810586393
1249	120.470405578613	-2.07499361038208	-7.79834747314453	0.000943203864153475	-0.00360223650932312	-0.023407369852066	-0.00100484199356288
1250	119.82105255127	-1.10097062587738	-7.53860807418823	0.00418994715437293	0.00321592413820326	-0.0204853005707264	0.00191722682211548
1251	117.223663330078	-0.451621979475021	-7.73341274261475	-3.08191010844894e-05	0.00191722682211548	0.00289124972186983	-0.00360223650932312
1252	117.223663330078	-0.451621979475021	-8.31782627105713	-0.00165419070981443	0.00126787810586393	-3.08191010844894e-05	-0.000355493422830477
1253	117.873008728027	0.522400975227356	-8.38276100158691	-0.00490093370899558	-0.00490093370899558	0.00646266713738441	-0.00295288790948689
1254	119.82105255127	-0.776296257972717	-7.86328220367432	0.000293855206109583	0.0113327819854021	0.01847561635077	0.000293855206109583
1255	119.82105255127	-1.10097062587738	-7.47367286682129	-0.00100484199356288	0.00841071270406246	0.047696303576231	0.00159255252219737
1256	119.82105255127	-1.75031924247742	-7.53860807418823	0.00191722682211548	0.0103587592020631	0.0360080301761627	-0.00327756232582033
1257	114.626266479492	0.197726652026176	-7.9282169342041	-0.0100957229733467	0.00873538758605719	0.00938473641872406	-0.00360223650932312
1258	117.873008728027	-1.10097062587738	-7.73341274261475	-0.00165419070981443	0.00776136433705688	-0.00619963090866804	0.00548864435404539
1259	116.574310302734	0.197726652026176	-8.12302207946777	-0.00100484199356288	0.00970941036939621	-0.0117190945893526	0.00191722682211548
1260	116.574310302734	-0.451621979475021	-8.12302207946777	-0.000355493422830477	0.0136055024340749	-0.00555028254166245	-0.00165419070981443
1261	116.574310302734	-1.10097062587738	-7.73341274261475	0.000943203864153475	0.00678734155371785	-0.00652430532500148	0.00581331877037883
1262	117.223663330078	-0.451621979475021	-7.9282169342041	0.00191722682211548	0.00451462110504508	-0.00100484199356288	-0.00652430532500148
1263	117.223663330078	-0.451621979475021	-8.18795680999756	0.00451462110504508	0.0162028968334198	0.0525664202868938	0.000618529506027699
1264	117.223663330078	-0.126947656273842	-7.9282169342041	-0.00457625929266214	0.0168522447347641	0.0519170723855495	0.00256657530553639
1265	119.82105255127	-1.10097062587738	-7.9282169342041	0.00483929552137852	0.0171769186854362	0.0171769186854362	0.00126787810586393
1266	116.574310302734	-1.10097062587738	-7.79834747314453	-0.00295288790948689	0.00841071270406246	-0.00100484199356288	0.00159255252219737
1267	117.873008728027	-0.126947656273842	-8.05808639526367	-0.00587495695799589	0.00386527273803949	-0.0250307414680719	0.00418994715437293
1268	119.17170715332	-1.10097062587738	-7.86328220367432	-0.00295288790948689	-0.0120437685400248	-0.0162645354866982	-0.00490093370899558
1269	117.223663330078	-0.126947656273842	-8.31782627105713	0.00256657530553639	0.000618529506027699	-0.0471085943281651	0.000618529506027699
1270	113.976921081543	-0.126947656273842	-7.79834747314453	-0.0117190945893526	0.00191722682211548	-0.0419138073921204	-0.00100484199356288
1271	114.626266479492	0.197726652026176	-7.99315214157104	0.00256657530553639	-0.00684897974133492	-0.0386670641601086	-0.00457625929266214
1272	117.223663330078	-0.776296257972717	-7.73341274261475	-0.00100484199356288	-0.00392691092565656	-0.0337969474494457	-0.00684897974133492
1273	116.574310302734	0.522400975227356	-7.60354280471802	-0.000680167751852423	-0.0204853005707264	-0.0279528107494116	0.011982130818069
1274	118.522354125977	-0.451621979475021	-8.18795680999756	0.00321592413820326	-0.0143164889886975	-0.0136671401560307	0.0022419011220336
1275	118.522354125977	-1.42564487457275	-8.05808639526367	0.00581331877037883	-0.00977104809135199	-0.00522560812532902	0.000618529506027699
1276	119.17170715332	-1.42564487457275	-7.9282169342041	0.00159255252219737	0.000293855206109583	0.0106834331527352	0.000943203864153475
1277	118.522354125977	-1.10097062587738	-7.60354280471802	0.00483929552137852	0.00451462110504508	0.000618529506027699	-0.00749832857400179
1278	117.223663330078	0.197726652026176	-7.73341274261475	-0.00295288790948689	0.00126787810586393	-0.00879702530801296	-0.00327756232582033
1279	117.223663330078	0.197726652026176	-8.12302207946777	-0.00457625929266214	0.00906006153672934	-0.0026282137259841	0.000943203864153475
1280	118.522354125977	-0.776296257972717	-8.25289154052734	0.000943203864153475	0.000293855206109583	-0.00490093370899558	-0.00522560812532902
1281	119.82105255127	-1.10097062587738	-8.12302207946777	-0.000680167751852423	0.00873538758605719	-0.000680167751852423	0.000618529506027699
1282	119.17170715332	-1.10097062587738	-7.9282169342041	-0.00457625929266214	0.00451462110504508	-0.0146411629393697	-0.00457625929266214
1283	117.223663330078	-1.10097062587738	-7.79834747314453	-0.0026282137259841	0.00126787810586393	-0.00847235135734081	-0.00230353930965066
1284	113.327568054199	-0.126947656273842	-7.79834747314453	-0.00782300252467394	0.00516396993771195	-0.0026282137259841	0.00581331877037883
1285	113.976921081543	0.522400975227356	-7.9282169342041	-0.00944637414067984	0.00321592413820326	0.00418994715437293	0.00256657530553639
1286	117.873008728027	-1.42564487457275	-7.79834747314453	-0.00619963090866804	-0.00490093370899558	-0.00652430532500148	0.00159255252219737
1287	117.873008728027	-0.776296257972717	-7.9282169342041	0.00289124972186983	-0.0139918150380254	-0.0113944197073579	-0.00814767740666866
1288	118.522354125977	-0.776296257972717	-7.99315214157104	-0.00749832857400179	-0.00652430532500148	-0.0185372550040483	0.000943203864153475
1289	117.223663330078	-0.451621979475021	-7.9282169342041	-0.0026282137259841	-0.0100957229733467	0.00483929552137852	0.000293855206109583
1290	119.17170715332	-1.42564487457275	-7.53860807418823	0.00159255252219737	-0.00717365415766835	0.00873538758605719	0.00451462110504508
1291	118.522354125977	-1.10097062587738	-8.05808639526367	0.00938473641872406	-0.00652430532500148	0.0123068047687411	0.00126787810586393
1292	117.873008728027	-1.10097062587738	-7.99315214157104	-0.00327756232582033	-0.0110697457566857	0.00711201597005129	-0.00392691092565656
1293	117.873008728027	-1.10097062587738	-7.99315214157104	0.000618529506027699	0.000618529506027699	0.00548864435404539	-0.00100484199356288
1294	117.873008728027	-0.776296257972717	-7.99315214157104	0.0171769186854362	-0.0250307414680719	0.00646266713738441	-0.00360223650932312
1295	115.924964904785	-0.126947656273842	-7.9282169342041	0.00386527273803949	0.00354059832170606	0.00256657530553639	-0.00327756232582033
1296	116.574310302734	0.197726652026176	-7.86328220367432	0.0136055024340749	-0.00295288790948689	-0.00197886489331722	0.000618529506027699
1297	115.275611877441	0.197726652026176	-8.31782627105713	-0.0026282137259841	0.00321592413820326	-0.0026282137259841	0.000943203864153475
1298	113.976921081543	-0.451621979475021	-7.6684775352478	0.00743668992072344	0.00386527273803949	-0.00100484199356288	0.00191722682211548
1299	116.574310302734	-1.10097062587738	-7.9282169342041	0.000293855206109583	0.000293855206109583	-0.00230353930965066	0.00354059832170606
1300	116.574310302734	-0.126947656273842	-8.12302207946777	0.00451462110504508	0.0116574559360743	-0.0149658378213644	-0.00360223650932312
1301	116.574310302734	-0.451621979475021	-7.9282169342041	0.00548864435404539	0.00678734155371785	-0.00425158534198999	-0.00132951640989631
1302	116.574310302734	-1.10097062587738	-7.99315214157104	-3.08191010844894e-05	-0.0165892094373703	-0.0120437685400248	0.00159255252219737
1303	118.522354125977	-2.39966797828674	-7.79834747314453	-0.00132951640989631	0.000943203864153475	-0.00782300252467394	0.00483929552137852
1304	118.522354125977	-1.75031924247742	-7.9282169342041	-0.00360223650932312	0.0116574559360743	0.00289124972186983	0.00483929552137852
1305	115.275611877441	-0.451621979475021	-7.86328220367432	-0.00360223650932312	0.0022419011220336	0.0116574559360743	-0.00230353930965066
1306	117.223663330078	-0.126947656273842	-7.99315214157104	-0.00295288790948689	0.00386527273803949	-0.00457625929266214	0.00483929552137852
1307	117.873008728027	-0.451621979475021	-8.18795680999756	-0.00197886489331722	-0.00100484199356288	0.00581331877037883	0.00126787810586393
1308	118.522354125977	-0.126947656273842	-8.38276100158691	-0.00230353930965066	-0.00425158534198999	0.00126787810586393	-0.000680167751852423
1309	117.873008728027	-0.776296257972717	-7.99315214157104	-0.00587495695799589	-0.000355493422830477	-0.00782300252467394	0.00126787810586393
1310	117.223663330078	-0.451621979475021	-8.12302207946777	-0.00295288790948689	-0.00522560812532902	-0.0139918150380254	-0.00100484199356288
1311	115.275611877441	0.197726652026176	-7.9282169342041	0.00483929552137852	0.00970941036939621	-0.0110697457566857	0.00548864435404539
1312	112.67822265625	0.522400975227356	-7.73341274261475	-0.00749832857400179	-0.0107450718060136	-0.0123684434220195	-0.0113944197073579
1313	114.626266479492	0.197726652026176	-8.18795680999756	-0.00555028254166245	-0.0159398596733809	-0.0107450718060136	0.00256657530553639
1314	117.223663330078	-0.451621979475021	-8.25289154052734	-0.00360223650932312	-0.0143164889886975	-0.00717365415766835	-3.08191010844894e-05
1315	117.873008728027	-1.75031924247742	-7.9282169342041	-0.00230353930965066	-0.00230353930965066	-0.0146411629393697	-0.00132951640989631
1316	117.873008728027	-2.07499361038208	-7.53860807418823	0.00711201597005129	-0.00425158534198999	0.00418994715437293	0.00516396993771195
1317	116.574310302734	-1.75031924247742	-7.86328220367432	-0.00522560812532902	-0.00100484199356288	-0.00490093370899558	-0.00392691092565656
1318	117.223663330078	-1.75031924247742	-7.6684775352478	0.00613799272105098	0.000293855206109583	-0.00295288790948689	0.00483929552137852
1319	115.924964904785	0.197726652026176	-8.25289154052734	-0.00619963090866804	0.0106834331527352	-3.08191010844894e-05	0.00646266713738441
1320	116.574310302734	-0.451621979475021	-7.99315214157104	0.00646266713738441	0.0145795252174139	-0.00100484199356288	0.00191722682211548
1321	115.275611877441	0.197726652026176	-8.05808639526367	-0.00327756232582033	0.0259431265294552	0.00483929552137852	0.00126787810586393
1322	116.574310302734	-0.451621979475021	-8.12302207946777	0.00581331877037883	0.0278911720961332	-0.00100484199356288	-0.00490093370899558
1323	115.924964904785	0.522400975227356	-7.60354280471802	-0.00425158534198999	0.0213976856321096	0.0103587592020631	-0.00652430532500148
1324	118.522354125977	-1.10097062587738	-7.6684775352478	0.00191722682211548	0.0162028968334198	0.00418994715437293	0.00776136433705688
1325	115.275611877441	-1.10097062587738	-7.99315214157104	-0.00490093370899558	0.0126314787194133	0.00289124972186983	-0.000680167751852423
1326	113.976921081543	-1.10097062587738	-7.99315214157104	-0.00944637414067984	0.0022419011220336	-0.00327756232582033	0.000293855206109583
1327	113.976921081543	-0.126947656273842	-8.12302207946777	-0.00522560812532902	0.00159255252219737	-0.0104203969240189	-0.00619963090866804
1328	117.223663330078	-1.42564487457275	-7.79834747314453	0.000618529506027699	-0.00132951640989631	-0.0130177913233638	-0.00879702530801296
1329	115.924964904785	-0.126947656273842	-7.34380340576172	-0.00587495695799589	0.00289124972186983	-0.0185372550040483	0.00711201597005129
1330	116.574310302734	-1.10097062587738	-7.99315214157104	0.00191722682211548	0.00126787810586393	-0.00490093370899558	-0.00619963090866804
1331	117.873008728027	-2.39966797828674	-7.9282169342041	-0.00360223650932312	-0.00490093370899558	-0.000680167751852423	0.000943203864153475
1332	117.873008728027	-1.42564487457275	-7.9282169342041	0.00256657530553639	-0.00295288790948689	0.00418994715437293	0.00483929552137852
1333	117.223663330078	-1.75031924247742	-7.86328220367432	-0.00295288790948689	-0.00490093370899558	0.000943203864153475	0.00613799272105098
1334	117.873008728027	-1.42564487457275	-7.79834747314453	0.00483929552137852	0.00743668992072344	0.00451462110504508	-0.00392691092565656
1335	116.574310302734	-0.126947656273842	-8.12302207946777	0.00256657530553639	-0.00684897974133492	-0.00977104809135199	-0.00522560812532902
1336	115.924964904785	-0.126947656273842	-8.38276100158691	0.0116574559360743	0.00191722682211548	-0.00490093370899558	0.00386527273803949
1337	115.275611877441	-0.776296257972717	-8.05808639526367	-0.00230353930965066	0.00906006153672934	0.00548864435404539	0.000943203864153475
1338	116.574310302734	-1.75031924247742	-7.6684775352478	-0.0026282137259841	-0.000680167751852423	0.00354059832170606	0.00711201597005129
1339	114.626266479492	-0.451621979475021	-7.6684775352478	0.00418994715437293	0.00646266713738441	0.0100340843200684	-0.00100484199356288
1340	112.67822265625	-0.451621979475021	-7.86328220367432	0.0132808275520802	0.00776136433705688	0.00938473641872406	0.0022419011220336
1341	113.976921081543	-0.126947656273842	-8.18795680999756	-0.00360223650932312	0.0152288740500808	0.0126314787194133	-0.00197886489331722
1342	116.574310302734	-0.776296257972717	-8.18795680999756	0.00483929552137852	0.00906006153672934	0.00126787810586393	-0.000355493422830477
1343	116.574310302734	-1.75031924247742	-7.9282169342041	-0.00490093370899558	0.00386527273803949	0.0162028968334198	0.00191722682211548
1344	117.873008728027	-3.37369084358215	-7.9282169342041	0.00354059832170606	0.00256657530553639	0.020423661917448	0.00256657530553639
1345	115.924964904785	-2.07499361038208	-7.86328220367432	0.00776136433705688	-0.00165419070981443	0.0194496400654316	-0.00587495695799589
1346	117.223663330078	-1.75031924247742	-7.86328220367432	0.00321592413820326	-0.00100484199356288	0.00321592413820326	0.00159255252219737
1347	115.924964904785	-1.75031924247742	-7.79834747314453	0.00548864435404539	-0.00814767740666866	-0.00360223650932312	0.00613799272105098
1348	117.223663330078	-1.10097062587738	-8.18795680999756	0.00289124972186983	-0.00457625929266214	-0.0104203969240189	-0.00457625929266214
1349	115.275611877441	-0.776296257972717	-8.31782627105713	-0.00132951640989631	-0.0113944197073579	-0.0263294391334057	0.000943203864153475
1350	114.626266479492	-1.10097062587738	-7.99315214157104	0.000943203864153475	-0.00944637414067984	-0.0250307414680719	-0.00132951640989631
1351	119.82105255127	-2.07499361038208	-7.6684775352478	-0.00165419070981443	0.000618529506027699	-0.0266541130840778	0.00354059832170606
1352	117.223663330078	-1.75031924247742	-7.86328220367432	0.00354059832170606	-0.0211346503347158	-0.0198359526693821	-0.00230353930965066
1353	115.275611877441	-2.07499361038208	-7.99315214157104	-0.0113944197073579	-0.00944637414067984	-0.00652430532500148	-0.00100484199356288
1354	113.327568054199	-0.776296257972717	-8.05808639526367	-0.00944637414067984	-0.00879702530801296	0.00613799272105098	0.00386527273803949
1355	114.626266479492	-0.776296257972717	-8.12302207946777	-0.00327756232582033	-0.0117190945893526	0.00808603875339031	-0.00652430532500148
1356	115.275611877441	-1.75031924247742	-7.53860807418823	-0.000355493422830477	0.00289124972186983	0.00613799272105098	-0.00230353930965066
1357	115.275611877441	-0.451621979475021	-7.6684775352478	-0.000355493422830477	0.00548864435404539	0.00418994715437293	-0.000355493422830477
1358	118.522354125977	-3.04901647567749	-7.9282169342041	-0.00782300252467394	-0.00652430532500148	-0.000680167751852423	0.00841071270406246
1359	116.574310302734	-3.04901647567749	-8.25289154052734	-0.00295288790948689	-0.00619963090866804	-0.00360223650932312	0.00516396993771195
1360	117.223663330078	-1.42564487457275	-8.12302207946777	0.000293855206109583	0.00548864435404539	-0.00977104809135199	0.00289124972186983
1361	115.275611877441	-1.10097062587738	-8.05808639526367	0.00483929552137852	0.01100810803473	-0.0126931173726916	0.00289124972186983
1362	114.626266479492	-0.776296257972717	-7.9282169342041	-0.00360223650932312	0.00451462110504508	-0.0165892094373703	-0.00132951640989631
1363	115.924964904785	-0.776296257972717	-8.31782627105713	-0.00360223650932312	0.0155535480007529	-3.08191010844894e-05	-0.00197886489331722
1364	117.873008728027	-1.42564487457275	-8.51263046264648	0.00191722682211548	-0.00100484199356288	-0.00392691092565656	0.000293855206109583
1365	118.522354125977	-2.72434210777283	-7.86328220367432	0.00451462110504508	0.00776136433705688	-0.00782300252467394	-0.0026282137259841
1366	115.275611877441	-0.451621979475021	-8.18795680999756	0.00581331877037883	-0.00490093370899558	-0.0113944197073579	0.000293855206109583
1367	116.574310302734	-2.07499361038208	-7.6684775352478	0.00451462110504508	0.00256657530553639	-0.0126931173726916	0.00321592413820326
1368	112.67822265625	-1.42564487457275	-7.73341274261475	-0.00879702530801296	-0.000355493422830477	0.00548864435404539	0.00483929552137852
1369	116.574310302734	-2.72434210777283	-7.79834747314453	-0.00490093370899558	0.0132808275520802	0.0178262684494257	0.00613799272105098
1370	116.574310302734	-2.39966797828674	-7.73341274261475	0.000943203864153475	0.0116574559360743	0.0236704051494598	-3.08191010844894e-05
1371	117.223663330078	-2.72434210777283	-7.99315214157104	0.0022419011220336	-0.00100484199356288	0.0285405199974775	0.00548864435404539
1372	116.574310302734	-4.0230393409729	-7.99315214157104	-0.00132951640989631	-0.00684897974133492	0.0321119390428066	-0.000355493422830477
1373	117.223663330078	-3.04901647567749	-7.6684775352478	-0.00132951640989631	-0.00165419070981443	0.0265924744307995	0.00483929552137852
1374	117.223663330078	-2.72434210777283	-7.79834747314453	0.00126787810586393	0.000943203864153475	0.0168522447347641	0.00191722682211548
1375	115.924964904785	-1.42564487457275	-8.25289154052734	-0.00295288790948689	0.00483929552137852	0.0275664981454611	-0.0100957229733467
1376	118.522354125977	-2.72434210777283	-8.12302207946777	0.00548864435404539	0.00418994715437293	0.00873538758605719	-0.00327756232582033
1377	116.574310302734	-1.75031924247742	-8.12302207946777	0.00191722682211548	0.0022419011220336	-0.00327756232582033	0.000293855206109583
1378	117.223663330078	-2.07499361038208	-7.99315214157104	-3.08191010844894e-05	-0.00132951640989631	0.000618529506027699	0.00451462110504508
1379	113.976921081543	-1.10097062587738	-7.9282169342041	-0.000355493422830477	0.00548864435404539	0.00256657530553639	0.00159255252219737
1380	115.275611877441	-1.75031924247742	-7.86328220367432	0.00841071270406246	-0.00490093370899558	0.00581331877037883	0.00191722682211548
1381	115.275611877441	-2.72434210777283	-7.9282169342041	-0.0104203969240189	0.00711201597005129	-0.000680167751852423	-3.08191010844894e-05
1382	113.976921081543	-1.75031924247742	-7.9282169342041	-0.00847235135734081	0.00613799272105098	-0.0224333461374044	0.000293855206109583
1383	115.924964904785	-1.75031924247742	-7.73341274261475	-0.00555028254166245	-0.00230353930965066	-0.0286021586507559	0.000618529506027699
1384	115.275611877441	-0.776296257972717	-7.86328220367432	-0.00132951640989631	0.00256657530553639	-0.0120437685400248	0.0022419011220336
1385	117.873008728027	-3.37369084358215	-7.99315214157104	-0.00360223650932312	0.000943203864153475	-0.0276281367987394	0.00126787810586393
1386	116.574310302734	-3.69836521148682	-7.99315214157104	-0.00749832857400179	-0.00847235135734081	-0.0250307414680719	0.000293855206109583
1387	115.275611877441	-2.72434210777283	-8.31782627105713	0.00256657530553639	-0.00879702530801296	-0.0354203209280968	-0.000355493422830477
1388	117.223663330078	-2.72434210777283	-7.73341274261475	0.000293855206109583	-0.0026282137259841	-0.0175632312893867	0.00386527273803949
1389	116.574310302734	-2.72434210777283	-7.99315214157104	-0.00295288790948689	0.000293855206109583	-0.00132951640989631	0.000293855206109583
1390	115.924964904785	-1.42564487457275	-7.86328220367432	0.00159255252219737	0.00743668992072344	-0.0146411629393697	-0.00879702530801296
1391	114.626266479492	-1.10097062587738	-8.51263046264648	-0.00392691092565656	-0.00197886489331722	-0.00490093370899558	-0.00717365415766835
1392	115.924964904785	-1.42564487457275	-8.25289154052734	0.00289124972186983	-0.00295288790948689	-0.00977104809135199	0.000943203864153475
1393	115.275611877441	-1.10097062587738	-8.18795680999756	-0.00490093370899558	-0.000680167751852423	0.00743668992072344	-0.00392691092565656
1394	116.574310302734	-1.75031924247742	-8.12302207946777	-0.00652430532500148	-0.00425158534198999	0.0246444288641214	0.00906006153672934
1395	114.626266479492	-2.72434210777283	-7.6684775352478	-0.00847235135734081	0.0106834331527352	0.01847561635077	-0.00295288790948689
1396	113.327568054199	-1.42564487457275	-8.12302207946777	-0.000680167751852423	0.0162028968334198	0.00581331877037883	-3.08191010844894e-05
1397	116.574310302734	-2.72434210777283	-7.9282169342041	-0.00392691092565656	-0.00100484199356288	-3.08191010844894e-05	-0.00100484199356288
1398	115.924964904785	-1.42564487457275	-8.12302207946777	-0.00197886489331722	-0.00197886489331722	-0.021459324285388	-0.00230353930965066
1399	115.924964904785	-3.37369084358215	-7.79834747314453	-0.00392691092565656	-0.00717365415766835	-0.0230826959013939	-3.08191010844894e-05
1400	117.873008728027	-3.69836521148682	-7.60354280471802	0.00451462110504508	-0.0156151866540313	-0.0445111989974976	-0.00555028254166245
1401	117.873008728027	-3.37369084358215	-7.34380340576172	-0.0026282137259841	0.00191722682211548	-0.0568488240242004	-0.000680167751852423
1402	117.223663330078	-2.39966797828674	-7.73341274261475	-0.00165419070981443	-0.0117190945893526	-0.0386670641601086	-0.00457625929266214
1403	118.522354125977	-2.72434210777283	-7.79834747314453	-0.00197886489331722	-0.00230353930965066	-0.0126931173726916	0.00256657530553639
1404	115.924964904785	-1.75031924247742	-7.99315214157104	0.000618529506027699	-0.00132951640989631	0.0298392176628113	0.000618529506027699
1405	115.275611877441	-1.42564487457275	-7.9282169342041	0.00354059832170606	-0.0302255302667618	0.0301638916134834	0.000943203864153475
1406	116.574310302734	-2.39966797828674	-7.4087381362915	-0.00230353930965066	-0.00652430532500148	0.0233457311987877	-3.08191010844894e-05
1407	116.574310302734	-2.07499361038208	-7.60354280471802	-0.00197886489331722	-0.0162645354866982	0.00906006153672934	-0.00327756232582033
1408	114.626266479492	-2.72434210777283	-8.12302207946777	-0.00847235135734081	-0.0113944197073579	-0.0104203969240189	0.00938473641872406
1409	112.67822265625	-1.10097062587738	-7.86328220367432	-0.00814767740666866	-0.00879702530801296	-0.0221086721867323	0.000943203864153475
1410	115.275611877441	-2.39966797828674	-7.86328220367432	-0.00165419070981443	0.0142548503354192	-0.0130177913233638	0.00256657530553639
1411	117.223663330078	-2.39966797828674	-7.79834747314453	0.00970941036939621	-0.00165419070981443	-0.0162645354866982	-0.00230353930965066
1412	117.873008728027	-3.37369084358215	-7.60354280471802	0.00159255252219737	-0.00327756232582033	-0.00425158534198999	-0.00327756232582033
1413	115.924964904785	-4.0230393409729	-7.79834747314453	0.00354059832170606	-0.00879702530801296	-0.00360223650932312	-0.000355493422830477
1414	115.275611877441	-2.72434210777283	-8.31782627105713	0.00548864435404539	-0.00295288790948689	0.00743668992072344	0.0022419011220336
1415	116.574310302734	-2.39966797828674	-8.12302207946777	0.00289124972186983	0.0262678004801273	0.00646266713738441	-0.000680167751852423
1416	115.275611877441	-1.42564487457275	-7.99315214157104	0.0106834331527352	0.0343846566975117	0.029189869761467	-0.0130177913233638
1417	115.924964904785	-1.75031924247742	-7.9282169342041	0.00646266713738441	0.0230210572481155	0.0496443510055542	0.000293855206109583
1418	115.275611877441	-2.39966797828674	-7.53860807418823	0.000293855206109583	0.0194496400654316	0.0746442750096321	0.00256657530553639
1419	117.873008728027	-2.72434210777283	-8.25289154052734	-0.00814767740666866	0.0197743140161037	0.0636053457856178	0.00581331877037883
1420	115.924964904785	-1.75031924247742	-8.38276100158691	0.00743668992072344	0.0278911720961332	0.040228795260191	-0.00587495695799589
1421	115.275611877441	-1.10097062587738	-8.25289154052734	0.00516396993771195	0.0188002903014421	0.0200989879667759	-0.0026282137259841
1422	112.67822265625	-2.39966797828674	-7.99315214157104	-0.00587495695799589	0.00873538758605719	-0.0126931173726916	-0.00197886489331722
1423	113.976921081543	-2.72434210777283	-7.99315214157104	-0.0026282137259841	0.00743668992072344	-0.0273034609854221	0.00256657530553639
1424	115.275611877441	-2.72434210777283	-7.79834747314453	0.00548864435404539	0.00483929552137852	-0.0350956469774246	0.00159255252219737
1425	114.626266479492	-2.07499361038208	-7.79834747314453	0.00321592413820326	-0.00490093370899558	-0.00717365415766835	0.00516396993771195
1426	115.924964904785	-2.07499361038208	-7.86328220367432	0.00646266713738441	-0.00522560812532902	-0.0110697457566857	0.00483929552137852
1427	116.574310302734	-3.69836521148682	-7.99315214157104	-0.00587495695799589	-0.0188619289547205	-0.017887907102704	-0.00457625929266214
1428	116.574310302734	-3.04901647567749	-7.99315214157104	0.00873538758605719	-0.0126931173726916	-0.0113944197073579	-0.00587495695799589
1429	115.924964904785	-3.04901647567749	-7.4087381362915	-0.00522560812532902	0.00159255252219737	-0.0117190945893526	0.00678734155371785
1430	116.574310302734	-3.37369084358215	-7.79834747314453	0.0103587592020631	-0.00197886489331722	-0.00717365415766835	-0.00197886489331722
1431	117.223663330078	-2.07499361038208	-8.31782627105713	0.0188002903014421	-0.00360223650932312	-0.0172385573387146	0.00613799272105098
1432	117.873008728027	-1.42564487457275	-8.4476957321167	0.0103587592020631	-0.00879702530801296	-0.0159398596733809	-0.00522560812532902
1433	117.223663330078	-3.04901647567749	-7.86328220367432	0.00711201597005129	-0.0224333461374044	-0.0139918150380254	0.00354059832170606
1434	117.223663330078	-3.04901647567749	-7.34380340576172	0.00451462110504508	0.00451462110504508	0.00581331877037883	0.00970941036939621
1435	117.223663330078	-1.42564487457275	-7.9282169342041	0.00970941036939621	0.00841071270406246	0.000943203864153475	0.0022419011220336
1436	114.626266479492	-2.72434210777283	-7.99315214157104	-0.00555028254166245	0.00646266713738441	-0.00327756232582033	-0.00295288790948689
1437	113.976921081543	-1.75031924247742	-7.86328220367432	-0.00360223650932312	0.00159255252219737	-0.017887907102704	-0.000680167751852423
1438	115.275611877441	-2.72434210777283	-7.86328220367432	-0.00847235135734081	0.00776136433705688	-0.0191866029053926	0.00256657530553639
1439	115.275611877441	-2.07499361038208	-7.6684775352478	-0.00717365415766835	-0.000355493422830477	0.00646266713738441	0.00159255252219737
1440	115.275611877441	-2.72434210777283	-7.53860807418823	-0.00360223650932312	0.00418994715437293	0.00873538758605719	0.00483929552137852
1441	114.626266479492	-2.72434210777283	-8.18795680999756	-0.00230353930965066	-0.00619963090866804	0.0197743140161037	-0.00165419070981443
1442	116.574310302734	-2.39966797828674	-7.9282169342041	-0.00230353930965066	0.00354059832170606	0.0100340843200684	-0.000680167751852423
1443	115.275611877441	-1.10097062587738	-7.9282169342041	-0.00555028254166245	-0.00912170019000769	0.00386527273803949	-0.000355493422830477
1444	117.873008728027	-2.07499361038208	-8.18795680999756	-0.0162645354866982	0.00418994715437293	0.0106834331527352	0.00418994715437293
1445	116.574310302734	-2.72434210777283	-7.86328220367432	-0.000355493422830477	0.00159255252219737	0.00321592413820326	-0.00392691092565656
1446	116.574310302734	-3.37369084358215	-8.05808639526367	-0.000355493422830477	0.00126787810586393	-0.0143164889886975	-0.00392691092565656
1447	113.327568054199	-1.75031924247742	-8.18795680999756	-0.0136671401560307	-0.017887907102704	-0.023407369852066	-0.00230353930965066
1448	117.223663330078	-3.04901647567749	-7.9282169342041	-3.08191010844894e-05	-0.0133424662053585	-0.0266541130840778	-0.00847235135734081
1449	114.626266479492	-2.39966797828674	-8.05808639526367	-0.0227580219507217	-0.00879702530801296	-0.0477579422295094	0.00548864435404539
1450	113.327568054199	-1.10097062587738	-8.12302207946777	-0.00425158534198999	-0.00684897974133492	-0.0412644557654858	-0.00944637414067984
1451	113.976921081543	-1.75031924247742	-7.79834747314453	-0.00197886489331722	0.00483929552137852	-0.00717365415766835	-0.00100484199356288
1452	115.275611877441	-1.75031924247742	-8.05808639526367	0.000618529506027699	-0.00197886489331722	0.0188002903014421	-0.00490093370899558
1453	115.924964904785	-1.75031924247742	-7.9282169342041	-0.00392691092565656	-0.0026282137259841	0.01100810803473	0.00776136433705688
1454	115.924964904785	-2.39966797828674	-8.18795680999756	-0.00230353930965066	-0.00977104809135199	0.0363327041268349	-0.00327756232582033
1455	116.574310302734	-4.0230393409729	-7.73341274261475	0.00841071270406246	-0.00327756232582033	0.0181509424000978	-0.0123684434220195
1456	115.275611877441	-2.07499361038208	-7.79834747314453	0.00516396993771195	0.00256657530553639	0.0022419011220336	0.000618529506027699
1457	117.223663330078	-2.07499361038208	-7.79834747314453	0.00581331877037883	0.00808603875339031	-0.00360223650932312	-0.00327756232582033
1458	113.976921081543	-1.42564487457275	-8.18795680999756	0.00776136433705688	0.00776136433705688	-0.0107450718060136	0.00386527273803949
1459	114.626266479492	-0.776296257972717	-8.31782627105713	-0.00912170019000769	0.00711201597005129	-0.00522560812532902	0.00548864435404539
1460	117.223663330078	-2.39966797828674	-7.9282169342041	0.0100340843200684	0.0126314787194133	-0.00652430532500148	0.00646266713738441
1461	117.223663330078	-1.75031924247742	-7.79834747314453	0.00808603875339031	0.00711201597005129	-0.00782300252467394	-0.00717365415766835
1462	117.223663330078	-2.07499361038208	-7.60354280471802	-0.00132951640989631	-0.00100484199356288	-0.0123684434220195	-0.00197886489331722
1463	114.626266479492	-1.75031924247742	-7.99315214157104	-0.0110697457566857	-0.00100484199356288	0.00483929552137852	0.00126787810586393
1464	113.327568054199	-1.10097062587738	-8.18795680999756	-0.0113944197073579	-0.00814767740666866	0.00581331877037883	-0.00717365415766835
1465	113.976921081543	-0.776296257972717	-7.99315214157104	-0.00619963090866804	-0.0110697457566857	0.012956153601408	0.00678734155371785
1466	115.924964904785	-1.42564487457275	-7.53860807418823	-0.00555028254166245	-0.017887907102704	0.00581331877037883	-0.00944637414067984
1467	115.275611877441	-1.42564487457275	-7.34380340576172	-0.000355493422830477	0.000943203864153475	0.00906006153672934	-0.00165419070981443
1468	115.924964904785	-2.72434210777283	-7.73341274261475	-3.08191010844894e-05	-0.00555028254166245	0.00938473641872406	-0.00295288790948689
1469	115.275611877441	-1.75031924247742	-7.9282169342041	-0.00230353930965066	-0.000355493422830477	0.020423661917448	-0.00165419070981443
1470	114.626266479492	-1.75031924247742	-7.99315214157104	0.000618529506027699	0.0022419011220336	0.0230210572481155	0.00386527273803949
1471	117.223663330078	-1.75031924247742	-7.99315214157104	0.00776136433705688	-0.00100484199356288	-0.00847235135734081	-0.00295288790948689
1472	117.223663330078	-1.75031924247742	-7.86328220367432	0.00483929552137852	-0.000680167751852423	-0.0315242260694504	-0.00295288790948689
1473	117.873008728027	-2.07499361038208	-7.6684775352478	-0.00295288790948689	-0.0156151866540313	-0.0523033849895	-0.00425158534198999
1474	115.275611877441	-1.75031924247742	-8.05808639526367	0.0022419011220336	0.00321592413820326	-0.03444629535079	0.00451462110504508
1475	114.626266479492	-0.126947656273842	-8.18795680999756	0.013930176384747	0.0106834331527352	-0.0383423902094364	0.0022419011220336
1476	115.275611877441	-0.776296257972717	-8.18795680999756	0.00289124972186983	0.0223717093467712	-0.0438618510961533	-0.00587495695799589
1477	115.275611877441	-1.42564487457275	-7.60354280471802	-0.0120437685400248	0.0265924744307995	-0.0295761823654175	0.00191722682211548
1478	113.976921081543	-0.451621979475021	-7.6684775352478	-0.00555028254166245	0.0226963832974434	-0.00425158534198999	0.00126787810586393
1479	114.626266479492	-0.776296257972717	-8.18795680999756	-0.00457625929266214	0.0181509424000978	0.00483929552137852	0.00938473641872406
1480	116.574310302734	-1.10097062587738	-8.05808639526367	0.00483929552137852	0.0213976856321096	0.00938473641872406	0.000618529506027699
1481	117.223663330078	-2.07499361038208	-7.9282169342041	0.00451462110504508	0.0197743140161037	-0.00425158534198999	-0.00490093370899558
1482	115.275611877441	-2.39966797828674	-7.6684775352478	-0.00100484199356288	0.00906006153672934	0.0194496400654316	-0.00165419070981443
1483	115.924964904785	-1.10097062587738	-7.4087381362915	0.00256657530553639	0.0178262684494257	0.0265924744307995	-0.00912170019000769
1484	115.924964904785	0.197726652026176	-7.9282169342041	-0.00587495695799589	0.0246444288641214	0.0243197549134493	-0.00522560812532902
1485	115.924964904785	-0.451621979475021	-8.31782627105713	0.00191722682211548	0.00743668992072344	0.00418994715437293	0.00191722682211548
1486	115.924964904785	0.522400975227356	-8.51263046264648	0.00516396993771195	-0.00165419070981443	-0.00197886489331722	-0.00555028254166245
1487	118.522354125977	-1.10097062587738	-8.05808639526367	-0.00392691092565656	-0.0169138833880424	-0.00230353930965066	0.00126787810586393
1488	115.275611877441	0.197726652026176	-8.12302207946777	-0.00587495695799589	0.00354059832170606	-0.0126931173726916	0.00321592413820326
1489	117.223663330078	-1.42564487457275	-7.4087381362915	-0.00100484199356288	-0.0191866029053926	-0.0247060675173998	0.00321592413820326
1490	115.275611877441	-1.10097062587738	-7.53860807418823	-0.00490093370899558	-0.0165892094373703	-0.0308748781681061	-0.000680167751852423
1491	115.275611877441	-1.10097062587738	-7.9282169342041	-0.0107450718060136	0.00646266713738441	-0.0386670641601086	0.00159255252219737
1492	115.924964904785	-0.776296257972717	-7.86328220367432	0.000943203864153475	-0.0175632312893867	-0.0263294391334057	0.00126787810586393
1493	117.873008728027	-1.10097062587738	-7.6684775352478	-0.00295288790948689	-0.0143164889886975	-0.0126931173726916	0.000293855206109583
1494	117.223663330078	-1.75031924247742	-7.47367286682129	-0.0026282137259841	-0.00457625929266214	0.0136055024340749	0.00386527273803949
1495	115.924964904785	-1.10097062587738	-7.27886867523193	0.00776136433705688	-0.0123684434220195	0.0444495603442192	0.00678734155371785
1496	118.522354125977	-2.07499361038208	-7.73341274261475	-3.08191010844894e-05	0.00483929552137852	0.0194496400654316	-0.00717365415766835
1497	115.924964904785	-0.451621979475021	-8.18795680999756	-0.00100484199356288	-0.000680167751852423	0.0132808275520802	-0.00230353930965066
1498	117.873008728027	-1.42564487457275	-7.9282169342041	0.00516396993771195	0.00613799272105098	0.0171769186854362	0.00548864435404539
1499	117.873008728027	-1.42564487457275	-8.05808639526367	-0.00717365415766835	0.011982130818069	0.0106834331527352	-0.00360223650932312
1500	115.924964904785	-0.126947656273842	-8.12302207946777	0.00711201597005129	0.00970941036939621	-0.00749832857400179	-0.00165419070981443
1501	116.574310302734	-0.451621979475021	-8.12302207946777	0.00354059832170606	0.0171769186854362	-0.0156151866540313	0.000293855206109583
1502	116.574310302734	0.197726652026176	-8.25289154052734	-0.00165419070981443	0.0116574559360743	-0.0299008563160896	-0.00782300252467394
1503	116.574310302734	-1.10097062587738	-8.12302207946777	-0.00457625929266214	0.00808603875339031	-0.0373683646321297	0.00808603875339031
1504	115.275611877441	-1.10097062587738	-7.86328220367432	-0.0113944197073579	0.00483929552137852	-0.0172385573387146	-0.0026282137259841
1505	116.574310302734	-1.42564487457275	-7.6684775352478	0.000293855206109583	0.00483929552137852	-0.0247060675173998	0.00581331877037883
1506	114.626266479492	-1.10097062587738	-7.60354280471802	-0.00132951640989631	0.00516396993771195	-0.0253554154187441	-0.0107450718060136
1507	115.275611877441	-0.126947656273842	-8.31782627105713	-0.000355493422830477	0.000943203864153475	-0.0221086721867323	-0.000680167751852423
1508	117.223663330078	-1.75031924247742	-7.9282169342041	0.00289124972186983	0.00646266713738441	-0.0120437685400248	0.0022419011220336
1509	117.223663330078	-2.07499361038208	-8.05808639526367	0.00321592413820326	0.00906006153672934	0.000618529506027699	-0.00165419070981443
1510	116.574310302734	-1.42564487457275	-7.99315214157104	0.000618529506027699	0.00126787810586393	0.00386527273803949	-0.00197886489331722
1511	115.924964904785	-0.126947656273842	-7.9282169342041	0.00159255252219737	0.00354059832170606	0.0106834331527352	-0.0104203969240189
1512	116.574310302734	-0.126947656273842	-7.99315214157104	-0.00392691092565656	-0.021459324285388	0.013930176384747	-0.0026282137259841
1513	115.275611877441	0.197726652026176	-8.38276100158691	0.00321592413820326	0.00581331877037883	0.00354059832170606	0.00548864435404539
1514	116.574310302734	-0.776296257972717	-8.4476957321167	-0.00295288790948689	-0.00555028254166245	-0.00652430532500148	-0.00197886489331722
1515	116.574310302734	-1.10097062587738	-7.73341274261475	-0.000355493422830477	0.00678734155371785	0.01847561635077	0.00256657530553639
1516	116.574310302734	-1.10097062587738	-7.79834747314453	0.00451462110504508	0.0113327819854021	0.00776136433705688	-0.00652430532500148
1517	116.574310302734	-1.10097062587738	-7.27886867523193	0.000293855206109583	0.00613799272105098	0.0123068047687411	0.000293855206109583
1518	114.626266479492	0.197726652026176	-7.99315214157104	-0.0104203969240189	0.00776136433705688	0.0142548503354192	0.00613799272105098
1519	112.67822265625	-0.126947656273842	-8.18795680999756	-0.0104203969240189	0.0126314787194133	0.00159255252219737	-0.000680167751852423
1520	115.924964904785	-0.451621979475021	-7.73341274261475	-0.00652430532500148	0.000618529506027699	0.0100340843200684	0.00613799272105098
1521	116.574310302734	-1.75031924247742	-7.60354280471802	0.0022419011220336	0.0162028968334198	0.0136055024340749	0.00126787810586393
1522	115.924964904785	-1.42564487457275	-7.4087381362915	0.00289124972186983	0.00743668992072344	0.00841071270406246	0.000618529506027699
1523	115.924964904785	-2.07499361038208	-7.9282169342041	0.00289124972186983	-0.0026282137259841	-0.0100957229733467	0.00646266713738441
1524	115.275611877441	-0.776296257972717	-8.25289154052734	-0.00879702530801296	0.00386527273803949	0.00646266713738441	0.00613799272105098
1525	117.223663330078	-0.451621979475021	-8.12302207946777	0.00678734155371785	0.00289124972186983	0.0126314787194133	-0.00165419070981443
1526	117.223663330078	-1.42564487457275	-7.79834747314453	-3.08191010844894e-05	-0.000680167751852423	0.00970941036939621	0.00938473641872406
1527	115.924964904785	-0.776296257972717	-7.99315214157104	-0.00814767740666866	-0.00457625929266214	0.00970941036939621	0.00354059832170606
1528	117.873008728027	-2.07499361038208	-7.79834747314453	-0.00652430532500148	-0.0133424662053585	-0.00425158534198999	-0.00619963090866804
1529	115.275611877441	-0.451621979475021	-8.31782627105713	-0.00230353930965066	-0.00295288790948689	-0.021459324285388	0.00938473641872406
1530	116.574310302734	-0.126947656273842	-7.86328220367432	-0.00457625929266214	-0.0126931173726916	-0.0165892094373703	-0.00425158534198999
1531	115.924964904785	-1.75031924247742	-7.86328220367432	0.00159255252219737	-0.0133424662053585	-0.0386670641601086	0.00289124972186983
1532	115.275611877441	-1.42564487457275	-7.86328220367432	-0.00717365415766835	-0.0247060675173998	-0.0399657599627972	-0.00360223650932312
1533	113.976921081543	-1.75031924247742	-7.60354280471802	-0.0149658378213644	-0.0224333461374044	-0.0334722734987736	-0.00457625929266214
1534	115.275611877441	-0.451621979475021	-7.9282169342041	-0.0026282137259841	-0.0204853005707264	-0.0383423902094364	-0.00230353930965066
1535	115.924964904785	-0.776296257972717	-8.25289154052734	0.000943203864153475	-0.0152905117720366	-0.00425158534198999	-0.000680167751852423
1536	116.574310302734	-0.776296257972717	-8.12302207946777	0.00386527273803949	-0.0159398596733809	0.0334106348454952	-0.00392691092565656
1537	118.522354125977	-2.07499361038208	-7.79834747314453	0.000293855206109583	-0.00944637414067984	0.0431508645415306	0.000293855206109583
1538	116.574310302734	-0.776296257972717	-7.99315214157104	0.00581331877037883	-0.00100484199356288	0.0408781431615353	-0.00522560812532902
1539	118.522354125977	-1.75031924247742	-7.53860807418823	-0.00197886489331722	0.00354059832170606	0.0265924744307995	0.00483929552137852
1540	117.873008728027	-1.10097062587738	-8.12302207946777	0.0022419011220336	0.0149041991680861	0.0213976856321096	-0.00392691092565656
1541	119.17170715332	-1.75031924247742	-8.31782627105713	0.000618529506027699	0.0188002903014421	0.00938473641872406	-0.00684897974133492
1542	117.873008728027	-1.42564487457275	-8.05808639526367	0.00776136433705688	0.0178262684494257	-0.00619963090866804	-0.00132951640989631
1543	118.522354125977	-1.10097062587738	-7.86328220367432	-0.00132951640989631	0.0171769186854362	-0.00392691092565656	-0.00327756232582033
1544	118.522354125977	-1.10097062587738	-7.73341274261475	-0.0026282137259841	0.0145795252174139	-0.0126931173726916	0.00321592413820326
1545	115.275611877441	0.197726652026176	-8.05808639526367	0.00354059832170606	0.0207483377307653	0.0233457311987877	0.00386527273803949
1546	115.275611877441	-0.776296257972717	-8.31782627105713	-0.00425158534198999	0.0282158460468054	0.045423585921526	-0.00327756232582033
1547	116.574310302734	-1.75031924247742	-7.99315214157104	-0.00132951640989631	0.0149041991680861	0.0496443510055542	0.000293855206109583
1548	117.223663330078	-0.451621979475021	-8.12302207946777	0.00613799272105098	0.012956153601408	0.0470469556748867	0.00906006153672934
1549	118.522354125977	-2.07499361038208	-7.6684775352478	-0.000355493422830477	0.00841071270406246	0.0132808275520802	-0.00100484199356288
1550	118.522354125977	-2.72434210777283	-7.47367286682129	0.000618529506027699	-3.08191010844894e-05	-0.00165419070981443	0.000293855206109583
1551	117.223663330078	-3.04901647567749	-7.9282169342041	0.00873538758605719	-0.00684897974133492	-0.0279528107494116	0.00159255252219737
1552	119.17170715332	-1.10097062587738	-8.05808639526367	-0.00360223650932312	-0.0139918150380254	-0.0441865250468254	-0.00100484199356288
1553	118.522354125977	-2.07499361038208	-7.99315214157104	0.00126787810586393	-0.00425158534198999	-0.043212503194809	0.00289124972186983
1554	117.873008728027	-1.10097062587738	-7.99315214157104	0.000943203864153475	-0.00100484199356288	-0.0302255302667618	-3.08191010844894e-05
1555	117.223663330078	-0.776296257972717	-8.05808639526367	0.00938473641872406	0.00646266713738441	-0.0110697457566857	0.00483929552137852
1556	118.522354125977	-2.07499361038208	-7.99315214157104	0.00548864435404539	0.0106834331527352	-0.0130177913233638	-0.00360223650932312
1557	117.223663330078	-0.451621979475021	-8.25289154052734	-0.00490093370899558	-0.000680167751852423	-0.00847235135734081	-0.00619963090866804
1558	117.873008728027	-1.75031924247742	-7.6684775352478	-0.00717365415766835	0.00159255252219737	-0.00230353930965066	0.0106834331527352
1559	116.574310302734	-0.451621979475021	-8.12302207946777	-0.0130177913233638	0.00321592413820326	0.00711201597005129	-0.00977104809135199
1560	113.976921081543	-0.451621979475021	-7.9282169342041	-0.00782300252467394	0.00516396993771195	0.00256657530553639	-0.00197886489331722
1561	115.275611877441	-0.126947656273842	-7.79834747314453	0.000943203864153475	0.00516396993771195	0.0194496400654316	-0.00197886489331722
1562	116.574310302734	-0.451621979475021	-8.31782627105713	-0.00392691092565656	0.00159255252219737	0.0246444288641214	-0.0107450718060136
1563	115.924964904785	-1.10097062587738	-8.31782627105713	-0.00652430532500148	0.00126787810586393	0.0226963832974434	0.0022419011220336
1564	118.522354125977	-2.72434210777283	-7.9282169342041	0.00321592413820326	-0.00327756232582033	0.0343846566975117	-0.00392691092565656
1565	117.223663330078	-2.07499361038208	-7.6684775352478	0.00354059832170606	-0.00425158534198999	0.0197743140161037	0.00289124972186983
1566	115.275611877441	-0.776296257972717	-7.53860807418823	0.00711201597005129	-0.000680167751852423	-0.00555028254166245	-0.00717365415766835
1567	115.275611877441	-0.451621979475021	-7.73341274261475	-0.00490093370899558	-0.0240567177534103	-0.0334722734987736	-0.00100484199356288
1568	115.275611877441	-1.10097062587738	-8.12302207946777	-0.00522560812532902	-0.0149658378213644	-0.0451605506241322	0.000943203864153475
1569	118.522354125977	-2.07499361038208	-8.18795680999756	-0.00555028254166245	-0.0211346503347158	-0.0451605506241322	0.00191722682211548
1570	116.574310302734	0.197726652026176	-8.31782627105713	-0.000680167751852423	-0.0149658378213644	0.00678734155371785	0.000943203864153475
1571	117.223663330078	-0.451621979475021	-8.05808639526367	0.00873538758605719	-0.0172385573387146	0.0210730116814375	0.00451462110504508
1572	115.275611877441	-0.126947656273842	-7.79834747314453	-0.00457625929266214	-0.0130177913233638	0.0567871853709221	0.00159255252219737
1573	113.976921081543	-0.126947656273842	-8.18795680999756	0.00321592413820326	-0.0247060675173998	0.0960727781057358	0.0103587592020631
1574	113.976921081543	-1.10097062587738	-7.9282169342041	-0.00684897974133492	0.0106834331527352	0.0749689489603043	0.00776136433705688
1575	117.223663330078	-1.10097062587738	-7.73341274261475	0.00808603875339031	0.00418994715437293	0.0613326244056225	0.000943203864153475
1576	117.223663330078	-0.451621979475021	-7.9282169342041	-0.0026282137259841	0.0191249661147594	0.012956153601408	-0.00132951640989631
1577	119.17170715332	-1.75031924247742	-7.79834747314453	0.00159255252219737	-3.08191010844894e-05	0.00159255252219737	-0.00165419070981443
1578	115.924964904785	-1.75031924247742	-7.86328220367432	-0.00197886489331722	-0.0149658378213644	-0.0227580219507217	0.00646266713738441
1579	115.924964904785	-0.451621979475021	-8.31782627105713	-0.00490093370899558	-0.00165419070981443	-0.0347709693014622	0.00938473641872406
1580	118.522354125977	-1.75031924247742	-7.9282169342041	0.00159255252219737	0.0113327819854021	-0.0425631552934647	-0.00132951640989631
1581	117.223663330078	-1.42564487457275	-7.99315214157104	-0.00327756232582033	0.0142548503354192	-0.0659397020936012	-0.00814767740666866
1582	117.223663330078	-1.75031924247742	-7.99315214157104	-0.00912170019000769	0.00970941036939621	-0.0837967917323112	0.00126787810586393
1583	116.574310302734	-0.126947656273842	-7.9282169342041	-0.00457625929266214	0.00776136433705688	-0.073731891810894	-0.000355493422830477
1584	116.574310302734	-0.776296257972717	-8.25289154052734	-0.00912170019000769	0.0103587592020631	-0.048407293856144	0.000943203864153475
1585	116.574310302734	0.197726652026176	-7.99315214157104	0.00191722682211548	0.00711201597005129	-0.0480826161801815	0.00613799272105098
1586	115.924964904785	-0.776296257972717	-7.73341274261475	-0.00587495695799589	-0.00912170019000769	-0.039641086012125	-0.00360223650932312
1587	115.275611877441	-1.10097062587738	-7.6684775352478	-0.000680167751852423	-0.0221086721867323	-0.0247060675173998	-0.00360223650932312
1588	117.223663330078	-1.10097062587738	-7.47367286682129	-0.00165419070981443	-0.000355493422830477	-0.0182125810533762	0.00289124972186983
1589	116.574310302734	0.522400975227356	-7.9282169342041	-0.00132951640989631	-0.00360223650932312	-0.0240567177534103	0.00126787810586393
1590	116.574310302734	0.197726652026176	-7.99315214157104	-0.000680167751852423	-0.00392691092565656	-0.0334722734987736	-0.0026282137259841
1591	118.522354125977	-2.07499361038208	-7.9282169342041	0.00289124972186983	0.00418994715437293	-0.0328229255974293	0.00354059832170606
1592	117.873008728027	-1.75031924247742	-7.60354280471802	0.00126787810586393	-0.00197886489331722	-0.0227580219507217	0.00256657530553639
1593	117.873008728027	-0.126947656273842	-7.53860807418823	0.00126787810586393	0.00321592413820326	-0.0165892094373703	0.000618529506027699
1594	117.223663330078	-0.126947656273842	-7.6684775352478	0.000943203864153475	0.00289124972186983	0.00873538758605719	0.00321592413820326
1595	117.873008728027	0.197726652026176	-8.25289154052734	0.011982130818069	0.00386527273803949	0.0298392176628113	-0.00425158534198999
1596	119.17170715332	-0.126947656273842	-8.38276100158691	0.0126314787194133	0.00711201597005129	0.0106834331527352	-0.000355493422830477
1597	117.873008728027	0.197726652026176	-8.25289154052734	-0.00490093370899558	0.0106834331527352	-0.00100484199356288	0.00159255252219737
1598	117.873008728027	0.197726652026176	-7.99315214157104	-0.00230353930965066	0.00483929552137852	0.00483929552137852	0.00321592413820326
1599	117.223663330078	-0.451621979475021	-7.6684775352478	-0.0100957229733467	0.0103587592020631	-0.0162645354866982	0.00841071270406246
1600	116.574310302734	-0.451621979475021	-7.53860807418823	-0.00555028254166245	0.00613799272105098	-0.00717365415766835	-0.00457625929266214
1601	117.873008728027	-0.451621979475021	-7.99315214157104	-0.00165419070981443	0.00808603875339031	-0.0165892094373703	0.00354059832170606
1602	117.873008728027	-0.451621979475021	-7.53860807418823	-0.00717365415766835	0.00126787810586393	-0.0136671401560307	-0.00912170019000769
1603	119.17170715332	-0.776296257972717	-7.53860807418823	-0.00652430532500148	0.00191722682211548	-0.0126931173726916	-0.00230353930965066
1604	116.574310302734	0.197726652026176	-7.73341274261475	-0.00100484199356288	0.000293855206109583	0.000943203864153475	0.00191722682211548
1605	117.873008728027	-0.451621979475021	-7.73341274261475	0.00613799272105098	0.00354059832170606	-0.00814767740666866	-0.00619963090866804
1606	116.574310302734	0.847075283527374	-8.05808639526367	0.00418994715437293	0.00159255252219737	0.012956153601408	-0.00165419070981443
1607	118.522354125977	-0.451621979475021	-8.05808639526367	0.00191722682211548	-0.00717365415766835	0.0285405199974775	-0.00425158534198999
1608	116.574310302734	0.522400975227356	-8.38276100158691	0.00354059832170606	-0.00587495695799589	0.0512677207589149	0.000943203864153475
1609	118.522354125977	-0.451621979475021	-7.73341274261475	-0.00132951640989631	0.00126787810586393	0.0373067259788513	-0.00165419070981443
1610	117.873008728027	-0.126947656273842	-7.79834747314453	0.00191722682211548	0.00159255252219737	0.0324366129934788	0.00483929552137852
1611	117.873008728027	-0.126947656273842	-7.79834747314453	0.00451462110504508	-0.00392691092565656	-0.00230353930965066	-0.00782300252467394
1612	117.223663330078	-0.126947656273842	-7.99315214157104	-0.000355493422830477	-0.0159398596733809	-0.0247060675173998	0.00418994715437293
1613	115.275611877441	-0.126947656273842	-7.79834747314453	-0.0110697457566857	-0.0188619289547205	-0.000680167751852423	0.00548864435404539
1614	117.223663330078	-0.776296257972717	-7.73341274261475	-0.00652430532500148	-0.0120437685400248	-0.0120437685400248	0.00256657530553639
1615	115.924964904785	0.522400975227356	-8.12302207946777	-0.00295288790948689	-0.0143164889886975	-0.0156151866540313	-0.00197886489331722
1616	118.522354125977	-0.451621979475021	-7.6684775352478	0.00548864435404539	-0.0195112787187099	-0.00132951640989631	-0.00360223650932312
1617	116.574310302734	-0.776296257972717	-7.9282169342041	0.00516396993771195	0.000293855206109583	-0.00457625929266214	-0.00587495695799589
1618	117.873008728027	-1.75031924247742	-8.12302207946777	0.00159255252219737	-0.00912170019000769	-0.0117190945893526	0.0113327819854021
1619	118.522354125977	-0.451621979475021	-8.05808639526367	0.000293855206109583	0.000618529506027699	-0.0195112787187099	0.00906006153672934
1620	116.574310302734	0.847075283527374	-8.12302207946777	-0.00132951640989631	0.0132808275520802	0.00191722682211548	-0.00522560812532902
1621	116.574310302734	0.197726652026176	-8.12302207946777	0.00678734155371785	0.0162028968334198	0.00256657530553639	-0.00327756232582033
1622	115.924964904785	1.17174959182739	-8.12302207946777	0.000618529506027699	0.0226963832974434	-0.00165419070981443	-0.00587495695799589
1623	118.522354125977	-0.126947656273842	-8.05808639526367	-3.08191010844894e-05	0.0165275707840919	-0.00782300252467394	0.00289124972186983
1624	117.873008728027	-0.451621979475021	-7.79834747314453	-0.00425158534198999	0.0181509424000978	0.00483929552137852	0.00841071270406246
1625	117.873008728027	-0.451621979475021	-7.9282169342041	0.0106834331527352	0.0239950809627771	0.00743668992072344	-0.000355493422830477
1626	114.626266479492	-0.776296257972717	-7.9282169342041	-0.0146411629393697	0.020423661917448	0.0162028968334198	-0.00327756232582033
1627	113.976921081543	0.522400975227356	-7.86328220367432	-0.00879702530801296	0.0191249661147594	-3.08191010844894e-05	0.00191722682211548
1628	116.574310302734	-0.776296257972717	-7.60354280471802	-0.00912170019000769	0.00938473641872406	0.0145795252174139	0.00159255252219737
1629	116.574310302734	-0.776296257972717	-8.25289154052734	0.000943203864153475	0.012956153601408	0.0191249661147594	0.00256657530553639
1630	116.574310302734	-0.451621979475021	-8.25289154052734	-0.000355493422830477	-0.00652430532500148	0.00289124972186983	0.00386527273803949
1631	115.275611877441	-1.10097062587738	-8.05808639526367	-0.00230353930965066	-0.00425158534198999	0.011982130818069	0.00256657530553639
1632	116.574310302734	-0.776296257972717	-7.73341274261475	0.00613799272105098	-0.00684897974133492	0.0282158460468054	-0.00132951640989631
1633	115.275611877441	0.197726652026176	-7.79834747314453	-0.0126931173726916	-0.00230353930965066	0.0178262684494257	-3.08191010844894e-05
1634	117.223663330078	-0.126947656273842	-8.31782627105713	-0.000680167751852423	-0.00425158534198999	0.00613799272105098	-0.00555028254166245
1635	118.522354125977	-0.776296257972717	-8.18795680999756	-0.00165419070981443	0.00906006153672934	0.0126314787194133	-0.00392691092565656
1636	115.924964904785	0.197726652026176	-8.38276100158691	0.00159255252219737	-0.00132951640989631	-0.0162645354866982	0.000618529506027699
1637	117.873008728027	-1.10097062587738	-7.9282169342041	-3.08191010844894e-05	0.00516396993771195	-0.0162645354866982	-0.00100484199356288
1638	115.924964904785	0.197726652026176	-7.73341274261475	-0.00782300252467394	0.0022419011220336	-0.00717365415766835	-0.000680167751852423
1639	115.275611877441	0.197726652026176	-7.79834747314453	-0.00684897974133492	0.00678734155371785	0.00970941036939621	0.000943203864153475
1640	113.976921081543	-0.776296257972717	-7.79834747314453	-0.00587495695799589	0.0165275707840919	0.00451462110504508	0.00256657530553639
1641	117.223663330078	-1.10097062587738	-7.99315214157104	-0.00132951640989631	0.0175015944987535	-0.00912170019000769	-0.00230353930965066
1642	114.626266479492	-0.776296257972717	-7.9282169342041	0.000618529506027699	0.00548864435404539	-0.0273034609854221	-0.00230353930965066
1643	116.574310302734	-0.451621979475021	-8.05808639526367	0.00191722682211548	-3.08191010844894e-05	-0.0276281367987394	0.00386527273803949
1644	115.924964904785	-1.42564487457275	-7.79834747314453	0.00581331877037883	-0.00100484199356288	-0.0286021586507559	0.000293855206109583
1645	117.223663330078	-1.10097062587738	-8.05808639526367	-0.00132951640989631	-0.0104203969240189	-0.0221086721867323	-0.0100957229733467
1646	117.873008728027	-0.451621979475021	-8.05808639526367	-0.00197886489331722	-0.00360223650932312	0.0282158460468054	0.00841071270406246
1647	117.873008728027	-1.42564487457275	-8.05808639526367	-3.08191010844894e-05	-0.00782300252467394	0.0447742342948914	-0.00652430532500148
1648	119.17170715332	-1.10097062587738	-8.25289154052734	-0.00100484199356288	-0.0172385573387146	0.00451462110504508	-3.08191010844894e-05
1649	117.223663330078	-0.126947656273842	-8.31782627105713	-0.00165419070981443	-0.00944637414067984	-0.0198359526693821	0.00516396993771195
1650	119.17170715332	-1.42564487457275	-7.6684775352478	0.00354059832170606	-0.00749832857400179	0.0175015944987535	-0.00587495695799589
1651	117.873008728027	-1.42564487457275	-8.05808639526367	0.00548864435404539	-0.0117190945893526	0.0775663405656815	0.00516396993771195
1652	118.522354125977	-1.42564487457275	-7.9282169342041	-0.00587495695799589	-0.0100957229733467	0.0360080301761627	-0.00457625929266214
1653	115.275611877441	-1.10097062587738	-7.79834747314453	-0.0120437685400248	-0.0217839982360601	-0.0328229255974293	0.00256657530553639
1654	115.275611877441	-0.451621979475021	-8.05808639526367	-0.00327756232582033	-0.0276281367987394	-0.0539267547428608	0.000293855206109583
1655	115.924964904785	0.197726652026176	-7.86328220367432	0.00289124972186983	-0.0172385573387146	-0.0357449948787689	0.00613799272105098
1656	116.574310302734	-0.126947656273842	-7.79834747314453	0.00873538758605719	0.00516396993771195	-0.0331475995481014	0.000293855206109583
1657	117.223663330078	-1.10097062587738	-8.18795680999756	0.000293855206109583	-0.0247060675173998	-0.0860695168375969	-3.08191010844894e-05
1658	115.924964904785	-1.10097062587738	-7.73341274261475	-0.00327756232582033	-0.0299008563160896	-0.0526280589401722	0.00743668992072344
1659	119.82105255127	-1.75031924247742	-7.86328220367432	0.00711201597005129	-0.00132951640989631	-0.0422384813427925	0.00483929552137852
1660	119.17170715332	-1.10097062587738	-7.79834747314453	0.000943203864153475	0.00191722682211548	-0.0276281367987394	-0.00879702530801296
1661	117.873008728027	-1.42564487457275	-7.79834747314453	0.00191722682211548	0.0220470335334539	-0.0162645354866982	-0.00392691092565656
1662	118.522354125977	-2.07499361038208	-8.12302207946777	0.00776136433705688	0.0152288740500808	-0.00944637414067984	0.000943203864153475
1663	117.223663330078	-1.42564487457275	-8.05808639526367	0.00386527273803949	0.0220470335334539	-0.00977104809135199	0.00678734155371785
1664	115.924964904785	-0.126947656273842	-7.86328220367432	0.00126787810586393	0.0334106348454952	-0.00392691092565656	0.00678734155371785
1665	115.924964904785	0.197726652026176	-7.79834747314453	0.00678734155371785	0.0460729338228703	0.00841071270406246	-3.08191010844894e-05
1666	115.924964904785	-0.126947656273842	-7.9282169342041	-0.00295288790948689	0.0314625911414623	0.00191722682211548	0.00354059832170606
1667	115.924964904785	-0.776296257972717	-7.86328220367432	-0.00814767740666866	0.0236704051494598	-0.00165419070981443	-0.00490093370899558
1668	116.574310302734	-0.126947656273842	-7.99315214157104	-0.0100957229733467	0.01847561635077	0.00906006153672934	0.00646266713738441
1669	118.522354125977	-1.75031924247742	-7.9282169342041	-0.00100484199356288	0.0142548503354192	0.0207483377307653	-3.08191010844894e-05
1670	118.522354125977	-1.75031924247742	-8.12302207946777	0.00970941036939621	0.0165275707840919	0.0197743140161037	0.00516396993771195
1671	117.223663330078	-1.75031924247742	-7.9282169342041	0.00386527273803949	0.0022419011220336	0.0155535480007529	0.00808603875339031
1672	115.924964904785	-1.10097062587738	-7.86328220367432	0.00938473641872406	-3.08191010844894e-05	0.0249691028147936	-0.00490093370899558
1673	117.873008728027	-1.42564487457275	-7.86328220367432	-0.000355493422830477	-0.00457625929266214	0.0350340083241463	-0.00490093370899558
1674	117.223663330078	-1.10097062587738	-7.73341274261475	-0.00132951640989631	-0.00522560812532902	0.0467222817242146	0.00191722682211548
1675	117.223663330078	-0.776296257972717	-7.79834747314453	-0.00100484199356288	0.00516396993771195	0.0181509424000978	0.00289124972186983
1676	117.873008728027	-1.10097062587738	-8.12302207946777	0.00159255252219737	0.00711201597005129	0.0243197549134493	-0.00977104809135199
1677	117.223663330078	0.197726652026176	-7.6684775352478	0.00938473641872406	0.0022419011220336	0.0236704051494598	0.000618529506027699
1678	115.924964904785	-1.42564487457275	-7.73341274261475	-0.0139918150380254	0.00354059832170606	0.0168522447347641	-0.00392691092565656
1679	115.275611877441	0.197726652026176	-8.31782627105713	-0.00165419070981443	-0.00490093370899558	-0.00327756232582033	0.00159255252219737
1680	113.327568054199	0.847075283527374	-8.18795680999756	-0.0104203969240189	-0.00425158534198999	-0.00749832857400179	-0.00132951640989631
1681	114.626266479492	0.522400975227356	-8.18795680999756	-0.00230353930965066	0.00126787810586393	-0.00360223650932312	-3.08191010844894e-05
1682	116.574310302734	0.197726652026176	-7.99315214157104	0.000618529506027699	-0.00425158534198999	-0.0146411629393697	0.00418994715437293
1683	115.275611877441	-0.126947656273842	-7.73341274261475	-0.00425158534198999	-0.0113944197073579	-0.0399657599627972	0.00516396993771195
1684	119.17170715332	-2.07499361038208	-7.6684775352478	-0.000355493422830477	-0.00555028254166245	-0.0526280589401722	0.000293855206109583
1685	117.223663330078	-2.07499361038208	-8.12302207946777	-0.00327756232582033	-0.00327756232582033	-0.0360696688294411	0.000618529506027699
1686	118.522354125977	-1.75031924247742	-7.9282169342041	0.00159255252219737	-0.00717365415766835	-0.0334722734987736	-0.00132951640989631
1687	116.574310302734	0.847075283527374	-7.9282169342041	-0.00684897974133492	-0.00100484199356288	-0.0315242260694504	-0.000355493422830477
1688	116.574310302734	-1.10097062587738	-7.60354280471802	0.000618529506027699	-0.000680167751852423	-0.028926832601428	-0.00522560812532902
1689	115.275611877441	-0.451621979475021	-7.86328220367432	-3.08191010844894e-05	0.000943203864153475	-0.0175632312893867	0.00191722682211548
1690	115.924964904785	-0.451621979475021	-8.18795680999756	0.00289124972186983	0.000293855206109583	-0.00814767740666866	-0.00230353930965066
1691	115.924964904785	-0.451621979475021	-7.6684775352478	0.00548864435404539	-0.00749832857400179	0.00354059832170606	-0.00457625929266214
1692	115.924964904785	0.197726652026176	-7.86328220367432	-0.00100484199356288	-0.00392691092565656	0.0194496400654316	-0.00879702530801296
1693	113.976921081543	-0.126947656273842	-7.9282169342041	-0.0136671401560307	-0.0139918150380254	0.00841071270406246	0.00321592413820326
1694	112.67822265625	0.847075283527374	-7.86328220367432	-0.00684897974133492	-0.00619963090866804	0.0265924744307995	0.00451462110504508
1695	117.223663330078	0.197726652026176	-8.12302207946777	0.00126787810586393	0.00548864435404539	0.0304885655641556	0.00613799272105098
1696	116.574310302734	0.522400975227356	-8.25289154052734	0.00841071270406246	0.01100810803473	0.0587352328002453	-0.0026282137259841
1697	117.873008728027	-1.10097062587738	-7.99315214157104	0.00938473641872406	-0.00197886489331722	0.00808603875339031	-0.00457625929266214
1698	116.574310302734	-1.10097062587738	-8.05808639526367	-0.000680167751852423	-0.00165419070981443	0.0217223595827818	0.00159255252219737
1699	117.873008728027	0.197726652026176	-7.73341274261475	-3.08191010844894e-05	-0.00522560812532902	0.0577612072229385	-3.08191010844894e-05
1700	116.574310302734	-0.776296257972717	-7.34380340576172	0.00289124972186983	0.00743668992072344	0.0619819760322571	-0.00587495695799589
1701	117.223663330078	-0.126947656273842	-8.12302207946777	0.00418994715437293	0.0149041991680861	0.0438002124428749	0.00191722682211548
1702	118.522354125977	0.197726652026176	-8.05808639526367	0.00126787810586393	0.00321592413820326	0.00906006153672934	-0.00425158534198999
1703	116.574310302734	0.522400975227356	-8.05808639526367	-0.00425158534198999	0.00126787810586393	-0.0172385573387146	0.00126787810586393
1704	119.17170715332	-0.776296257972717	-8.12302207946777	0.00289124972186983	0.000618529506027699	-0.0159398596733809	0.00321592413820326
1705	115.924964904785	0.847075283527374	-7.73341274261475	0.00159255252219737	0.0181509424000978	-0.0185372550040483	-0.0026282137259841
1706	115.924964904785	0.522400975227356	-8.12302207946777	-0.0117190945893526	-0.00490093370899558	-0.0386670641601086	-0.00360223650932312
1707	115.924964904785	-0.776296257972717	-7.9282169342041	-0.00587495695799589	0.00354059832170606	-0.032173577696085	0.0022419011220336
1708	115.924964904785	0.847075283527374	-8.25289154052734	-0.00457625929266214	0.0022419011220336	-0.0412644557654858	0.00256657530553639
1709	116.574310302734	0.197726652026176	-7.79834747314453	-0.00944637414067984	-0.00197886489331722	-0.0386670641601086	0.00581331877037883
1710	119.17170715332	-0.451621979475021	-7.73341274261475	-0.00132951640989631	-0.00522560812532902	-0.0247060675173998	-0.00457625929266214
1711	118.522354125977	-1.75031924247742	-7.6684775352478	-0.00197886489331722	-0.0123684434220195	-0.0146411629393697	0.00581331877037883
1712	117.873008728027	-1.75031924247742	-8.12302207946777	0.00159255252219737	-0.0182125810533762	0.00321592413820326	-0.00717365415766835
1713	119.82105255127	-1.10097062587738	-7.9282169342041	-0.0113944197073579	-0.00749832857400179	0.0233457311987877	0.00386527273803949
1714	117.223663330078	0.197726652026176	-7.86328220367432	-0.0026282137259841	0.00548864435404539	0.0584105588495731	0.00418994715437293
1715	116.574310302734	1.49642395973206	-8.31782627105713	0.00548864435404539	0.0149041991680861	0.040228795260191	0.00581331877037883
1716	117.873008728027	0.197726652026176	-7.86328220367432	0.00808603875339031	0.0152288740500808	0.0213976856321096	0.00256657530553639
1717	116.574310302734	1.49642395973206	-8.12302207946777	0.00451462110504508	0.00906006153672934	0.00451462110504508	-0.00684897974133492
1718	118.522354125977	0.197726652026176	-7.73341274261475	-0.000355493422830477	0.00743668992072344	-0.00197886489331722	-0.000355493422830477
1719	117.873008728027	0.847075283527374	-7.73341274261475	-0.0120437685400248	0.00418994715437293	-0.0208099745213985	-3.08191010844894e-05
1720	116.574310302734	0.522400975227356	-7.79834747314453	-0.00457625929266214	0.0142548503354192	-0.0169138833880424	0.00808603875339031
1721	114.626266479492	1.49642395973206	-7.79834747314453	-0.0110697457566857	0.0181509424000978	-0.0169138833880424	-0.00619963090866804
1722	119.17170715332	-0.126947656273842	-7.86328220367432	0.00776136433705688	0.0136055024340749	-0.0315242260694504	-0.00717365415766835
1723	116.574310302734	0.197726652026176	-7.9282169342041	-0.00457625929266214	0.0126314787194133	-0.0286021586507559	-0.0026282137259841
1724	115.275611877441	-0.126947656273842	-7.9282169342041	-0.00100484199356288	0.00483929552137852	-0.00749832857400179	0.00256657530553639
1725	117.223663330078	-1.75031924247742	-7.73341274261475	0.00386527273803949	0.00191722682211548	-0.00912170019000769	0.00386527273803949
1726	115.924964904785	-0.126947656273842	-7.79834747314453	-0.00522560812532902	-0.00295288790948689	-0.0133424662053585	-0.00360223650932312
1727	116.574310302734	0.522400975227356	-7.73341274261475	-0.00360223650932312	-0.00490093370899558	-0.00587495695799589	-0.00490093370899558
1728	115.924964904785	0.522400975227356	-7.6684775352478	-0.000680167751852423	0.00451462110504508	0.00646266713738441	0.0022419011220336
1729	117.873008728027	-0.126947656273842	-8.12302207946777	-0.00619963090866804	-0.00522560812532902	0.0113327819854021	-3.08191010844894e-05
1730	116.574310302734	1.17174959182739	-8.4476957321167	-0.0026282137259841	0.0022419011220336	0.0200989879667759	0.00159255252219737
1731	116.574310302734	0.847075283527374	-8.25289154052734	0.011982130818069	-0.0185372550040483	0.0103587592020631	0.00126787810586393
1732	115.275611877441	0.847075283527374	-7.9282169342041	0.00483929552137852	-0.0169138833880424	0.0126314787194133	0.00581331877037883
1733	114.626266479492	1.17174959182739	-7.86328220367432	-0.00749832857400179	-0.0204853005707264	0.0116574559360743	-3.08191010844894e-05
1734	114.626266479492	0.197726652026176	-8.25289154052734	-0.0110697457566857	-0.0208099745213985	-0.00392691092565656	0.00483929552137852
1735	115.924964904785	0.522400975227356	-8.05808639526367	-0.00230353930965066	-0.0149658378213644	-0.021459324285388	-0.00555028254166245
1736	117.223663330078	0.197726652026176	-8.12302207946777	0.00776136433705688	0.00516396993771195	-0.0302255302667618	-0.00555028254166245
1737	116.574310302734	0.197726652026176	-7.79834747314453	-0.00490093370899558	-0.000680167751852423	-0.00847235135734081	-0.00619963090866804
1738	119.17170715332	-0.776296257972717	-7.79834747314453	-0.0026282137259841	-0.0107450718060136	0.00483929552137852	0.00581331877037883
1739	116.574310302734	-0.126947656273842	-8.12302207946777	-0.00457625929266214	-0.00684897974133492	-0.0143164889886975	0.00743668992072344
1740	117.223663330078	0.847075283527374	-8.25289154052734	0.00711201597005129	0.00289124972186983	-0.0191866029053926	-0.00132951640989631
1741	115.924964904785	1.17174959182739	-8.12302207946777	0.0106834331527352	0.01100810803473	-0.0311995539814234	0.00126787810586393
1742	115.924964904785	1.17174959182739	-8.31782627105713	0.00711201597005129	0.0022419011220336	-0.0188619289547205	-0.00814767740666866
1743	116.574310302734	1.17174959182739	-8.05808639526367	0.00289124972186983	0.00483929552137852	-0.0185372550040483	-0.00230353930965066
1744	117.873008728027	0.197726652026176	-8.05808639526367	-0.00132951640989631	0.01100810803473	-0.0169138833880424	0.00354059832170606
1745	118.522354125977	0.847075283527374	-8.25289154052734	0.00906006153672934	-0.00165419070981443	-0.0198359526693821	0.000943203864153475
1746	117.873008728027	0.522400975227356	-8.12302207946777	-0.00490093370899558	-0.00782300252467394	-0.0208099745213985	-0.00522560812532902
1747	115.275611877441	0.197726652026176	-7.86328220367432	0.00159255252219737	-0.0273034609854221	-0.0107450718060136	-3.08191010844894e-05
1748	114.626266479492	0.197726652026176	-7.86328220367432	-0.0130177913233638	0.00354059832170606	-0.00165419070981443	-0.00327756232582033
1749	114.626266479492	0.847075283527374	-7.53860807418823	-0.00100484199356288	0.00354059832170606	0.00970941036939621	0.00354059832170606
1750	115.924964904785	0.847075283527374	-7.79834747314453	0.00289124972186983	0.0113327819854021	0.0152288740500808	0.00483929552137852
1751	117.873008728027	-0.451621979475021	-7.9282169342041	0.00451462110504508	-0.00749832857400179	-0.00782300252467394	-0.00490093370899558
1752	117.873008728027	-1.10097062587738	-7.79834747314453	0.000618529506027699	-0.0133424662053585	-0.0126931173726916	-0.00457625929266214
1753	117.223663330078	-1.10097062587738	-7.60354280471802	0.000943203864153475	0.000618529506027699	-0.00879702530801296	-0.00425158534198999
1754	117.223663330078	0.847075283527374	-7.60354280471802	-0.00652430532500148	-0.00619963090866804	0.00483929552137852	-0.00327756232582033
1755	117.223663330078	1.17174959182739	-7.73341274261475	0.0158782228827477	-0.00782300252467394	0.0226963832974434	0.000293855206109583
1756	116.574310302734	0.522400975227356	-8.51263046264648	0.000293855206109583	-0.00100484199356288	0.0441248863935471	-0.00587495695799589
1757	118.522354125977	-0.126947656273842	-8.18795680999756	0.000618529506027699	-0.00392691092565656	0.0425015166401863	0.00613799272105098
1758	116.574310302734	0.847075283527374	-7.9282169342041	-0.00132951640989631	-0.00717365415766835	0.00906006153672934	0.00516396993771195
1759	117.223663330078	0.197726652026176	-7.6684775352478	-0.000680167751852423	-0.00749832857400179	0.0178262684494257	0.00581331877037883
1760	117.873008728027	0.197726652026176	-7.53860807418823	-0.00360223650932312	0.00678734155371785	-3.08191010844894e-05	0.000293855206109583
1761	115.924964904785	-0.451621979475021	-7.9282169342041	-0.00295288790948689	-0.00165419070981443	-0.0188619289547205	-0.00684897974133492
1762	115.924964904785	0.197726652026176	-7.99315214157104	-0.0100957229733467	0.00646266713738441	-0.0123684434220195	0.00289124972186983
1763	117.223663330078	-0.126947656273842	-7.99315214157104	-0.00327756232582033	0.0200989879667759	0.00711201597005129	-0.00295288790948689
1764	116.574310302734	0.522400975227356	-8.12302207946777	-0.00327756232582033	0.0213976856321096	0.0171769186854362	0.000293855206109583
1765	116.574310302734	-0.451621979475021	-7.79834747314453	0.0103587592020631	0.0178262684494257	0.00873538758605719	0.00483929552137852
1766	115.924964904785	-0.126947656273842	-7.79834747314453	-0.00392691092565656	0.031137915328145	-0.00360223650932312	-0.00619963090866804
1767	117.873008728027	-0.451621979475021	-8.12302207946777	-0.00619963090866804	0.0191249661147594	-0.00100484199356288	0.00256657530553639
1768	115.924964904785	0.847075283527374	-7.99315214157104	-0.0182125810533762	0.0350340083241463	0.00711201597005129	0.00321592413820326
1769	117.873008728027	-0.451621979475021	-7.99315214157104	-0.00425158534198999	0.0431508645415306	-3.08191010844894e-05	-0.00327756232582033
1770	117.873008728027	-0.776296257972717	-7.9282169342041	0.00256657530553639	0.0636053457856178	-0.0107450718060136	0.000293855206109583
1771	118.522354125977	0.522400975227356	-7.79834747314453	-0.00230353930965066	0.047696303576231	-0.0318489037454128	-0.00619963090866804
1772	119.17170715332	0.197726652026176	-8.18795680999756	0.00191722682211548	0.0327612869441509	-0.0341216214001179	-0.00230353930965066
1773	117.223663330078	-0.126947656273842	-7.9282169342041	-0.00100484199356288	0.0152288740500808	-0.0198359526693821	-0.00425158534198999
1774	116.574310302734	-0.126947656273842	-7.86328220367432	-0.00555028254166245	0.000618529506027699	0.0100340843200684	0.00159255252219737
1775	114.626266479492	1.17174959182739	-7.86328220367432	-0.00912170019000769	-0.0159398596733809	0.00938473641872406	0.000293855206109583
1776	116.574310302734	0.197726652026176	-7.73341274261475	-0.00100484199356288	-0.0441865250468254	-0.00619963090866804	-0.00879702530801296
1777	116.574310302734	0.847075283527374	-7.86328220367432	0.00516396993771195	-0.063342310488224	-0.00652430532500148	0.000293855206109583
1778	117.223663330078	-0.451621979475021	-7.99315214157104	-0.00392691092565656	-0.0760046094655991	0.00191722682211548	-3.08191010844894e-05
1779	118.522354125977	-1.42564487457275	-8.18795680999756	0.000943203864153475	-0.0711344927549362	-0.00879702530801296	0.00418994715437293
1780	115.924964904785	0.847075283527374	-8.12302207946777	0.00418994715437293	-0.0282774847000837	-0.0123684434220195	0.000618529506027699
1781	117.223663330078	1.17174959182739	-7.9282169342041	-0.00165419070981443	0.0178262684494257	-0.0182125810533762	-0.00197886489331722
1782	115.924964904785	1.17174959182739	-7.9282169342041	0.00386527273803949	-0.00490093370899558	-0.0185372550040483	-0.00425158534198999
1783	119.17170715332	-0.126947656273842	-8.4476957321167	-0.00197886489331722	-0.0113944197073579	-0.0126931173726916	0.00613799272105098
1784	117.873008728027	-0.126947656273842	-8.12302207946777	0.00451462110504508	0.00289124972186983	-0.0224333461374044	-0.000680167751852423
1785	117.873008728027	0.522400975227356	-8.05808639526367	-0.00100484199356288	-0.0198359526693821	-0.00814767740666866	-0.00360223650932312
1786	117.223663330078	-0.126947656273842	-7.79834747314453	0.00646266713738441	-0.00814767740666866	-3.08191010844894e-05	-0.00100484199356288
1787	113.976921081543	1.82109820842743	-7.9282169342041	-0.00717365415766835	-0.0026282137259841	0.0181509424000978	-0.00100484199356288
1788	115.924964904785	-0.126947656273842	-7.4087381362915	-0.00912170019000769	0.00159255252219737	0.0343846566975117	0.00126787810586393
1789	117.223663330078	1.17174959182739	-8.31782627105713	-0.00490093370899558	0.00873538758605719	0.0519170723855495	0.0022419011220336
1790	117.223663330078	1.17174959182739	-8.18795680999756	0.00581331877037883	0.00386527273803949	0.0480209775269032	0.00418994715437293
1791	115.924964904785	0.847075283527374	-8.12302207946777	0.00808603875339031	0.00451462110504508	0.0301638916134834	-0.00425158534198999
1792	117.223663330078	-0.126947656273842	-7.9282169342041	-0.00490093370899558	-0.0107450718060136	0.0191249661147594	-0.00814767740666866
1793	115.924964904785	0.522400975227356	-7.79834747314453	-0.00457625929266214	0.00581331877037883	0.00321592413820326	0.00678734155371785
1794	117.223663330078	1.17174959182739	-8.31782627105713	-0.00522560812532902	-0.000680167751852423	-0.00912170019000769	-0.0026282137259841
1795	118.522354125977	0.522400975227356	-7.86328220367432	0.00678734155371785	0.0152288740500808	-0.0191866029053926	0.00451462110504508
1796	117.223663330078	1.82109820842743	-8.31782627105713	-0.00165419070981443	0.00516396993771195	-0.0253554154187441	-0.00392691092565656
1797	119.17170715332	0.522400975227356	-8.12302207946777	-0.00230353930965066	0.00191722682211548	-0.0324982516467571	-0.00522560812532902
1798	117.223663330078	1.49642395973206	-8.05808639526367	-0.000355493422830477	-0.0152905117720366	-0.0279528107494116	0.00418994715437293
1799	117.873008728027	1.17174959182739	-7.9282169342041	-0.000680167751852423	-0.0130177913233638	-0.0386670641601086	0.00386527273803949
1800	115.924964904785	0.197726652026176	-7.99315214157104	0.00711201597005129	-0.0100957229733467	-0.0208099745213985	0.00386527273803949
1801	115.275611877441	0.197726652026176	-7.9282169342041	-0.0100957229733467	-0.00327756232582033	-0.0243813935667276	-0.00847235135734081
1802	115.275611877441	1.82109820842743	-7.86328220367432	-0.00587495695799589	-0.0224333461374044	-0.0191866029053926	-0.0026282137259841
1803	116.574310302734	1.82109820842743	-7.79834747314453	-0.00132951640989631	-0.0133424662053585	-0.0130177913233638	-0.00327756232582033
1804	118.522354125977	0.522400975227356	-7.6684775352478	0.000618529506027699	0.00418994715437293	0.00289124972186983	0.00646266713738441
1805	115.275611877441	1.49642395973206	-8.18795680999756	-0.00100484199356288	0.000943203864153475	0.012956153601408	-0.00619963090866804
1806	117.873008728027	0.522400975227356	-8.18795680999756	-3.08191010844894e-05	-0.00717365415766835	-0.00392691092565656	-0.000355493422830477
1807	117.873008728027	0.522400975227356	-7.99315214157104	0.00159255252219737	-0.00944637414067984	-0.0133424662053585	0.00289124972186983
1808	117.873008728027	1.17174959182739	-8.05808639526367	0.000293855206109583	0.000943203864153475	-0.00814767740666866	-0.00327756232582033
1809	116.574310302734	1.82109820842743	-7.79834747314453	-0.00295288790948689	0.00548864435404539	-0.00230353930965066	0.00451462110504508
1810	118.522354125977	0.522400975227356	-8.38276100158691	0.00256657530553639	0.0142548503354192	-0.0243813935667276	-0.00490093370899558
1811	118.522354125977	1.17174959182739	-8.05808639526367	0.00321592413820326	0.00613799272105098	-0.0370436906814575	-0.00684897974133492
1812	117.873008728027	0.847075283527374	-7.9282169342041	0.000618529506027699	-0.00392691092565656	-0.0113944197073579	-0.00814767740666866
1813	118.522354125977	0.847075283527374	-7.79834747314453	0.00354059832170606	-0.00912170019000769	0.0022419011220336	0.00516396993771195
1814	115.924964904785	1.49642395973206	-7.73341274261475	-0.00912170019000769	-0.0143164889886975	0.0194496400654316	0.000618529506027699
1815	115.275611877441	2.1457724571228	-7.99315214157104	-0.00457625929266214	0.00711201597005129	0.00613799272105098	0.00354059832170606
1816	115.924964904785	0.847075283527374	-8.05808639526367	0.00841071270406246	0.0155535480007529	-0.0273034609854221	-0.00132951640989631
1817	117.873008728027	1.82109820842743	-8.05808639526367	-0.000680167751852423	0.00516396993771195	-0.0363943427801132	-0.00230353930965066
1818	115.924964904785	0.847075283527374	-7.86328220367432	0.00613799272105098	-0.00165419070981443	-0.0204853005707264	0.000293855206109583
1819	117.223663330078	-0.126947656273842	-7.73341274261475	0.00451462110504508	0.00581331877037883	0.00289124972186983	0.000618529506027699
1820	119.17170715332	-0.451621979475021	-7.53860807418823	0.00808603875339031	0.00711201597005129	0.0123068047687411	-0.00522560812532902
1821	118.522354125977	1.17174959182739	-7.86328220367432	-3.08191010844894e-05	0.0165275707840919	0.0126314787194133	-0.00555028254166245
1822	118.522354125977	0.847075283527374	-7.9282169342041	0.00711201597005129	0.0145795252174139	0.0171769186854362	-0.00132951640989631
1823	119.17170715332	1.49642395973206	-8.05808639526367	-0.00197886489331722	0.00743668992072344	0.011982130818069	0.00646266713738441
1824	118.522354125977	1.82109820842743	-8.38276100158691	-0.00165419070981443	0.0136055024340749	-0.00814767740666866	-0.00100484199356288
1825	119.82105255127	1.17174959182739	-7.86328220367432	0.00646266713738441	0.0126314787194133	-0.00360223650932312	-0.00230353930965066
1826	119.17170715332	0.522400975227356	-7.86328220367432	0.00191722682211548	-0.000355493422830477	0.00906006153672934	-0.000680167751852423
1827	115.924964904785	2.1457724571228	-8.18795680999756	0.00159255252219737	0.000943203864153475	0.045423585921526	-0.00490093370899558
1828	115.275611877441	1.17174959182739	-7.9282169342041	-0.0104203969240189	-0.00457625929266214	0.0434755384922028	0.000943203864153475
1829	117.223663330078	0.847075283527374	-7.79834747314453	-0.00879702530801296	0.000293855206109583	0.0259431265294552	-3.08191010844894e-05
1830	117.223663330078	2.47044682502747	-7.9282169342041	0.00581331877037883	-0.00327756232582033	0.0301638916134834	-0.00197886489331722
1831	117.223663330078	2.1457724571228	-7.86328220367432	0.00321592413820326	0.00354059832170606	0.0233457311987877	0.00321592413820326
1832	116.574310302734	2.47044682502747	-8.18795680999756	0.00126787810586393	-0.00327756232582033	0.0165275707840919	0.00126787810586393
1833	119.17170715332	1.17174959182739	-8.31782627105713	-0.00327756232582033	-0.0026282137259841	0.00321592413820326	0.000943203864153475
1834	118.522354125977	0.522400975227356	-7.86328220367432	-0.00100484199356288	-0.00587495695799589	0.0285405199974775	0.0022419011220336
1835	118.522354125977	1.17174959182739	-7.86328220367432	-0.00197886489331722	0.00548864435404539	0.0230210572481155	0.00451462110504508
1836	119.82105255127	1.17174959182739	-7.73341274261475	0.00678734155371785	0.0103587592020631	-0.000680167751852423	-0.00360223650932312
1837	118.522354125977	1.49642395973206	-8.05808639526367	0.00256657530553639	0.000943203864153475	-0.0143164889886975	-0.00425158534198999
1838	118.522354125977	1.49642395973206	-7.86328220367432	0.00418994715437293	-3.08191010844894e-05	-0.039641086012125	-0.000680167751852423
1839	117.873008728027	2.79512119293213	-7.99315214157104	-0.00879702530801296	-0.00425158534198999	-0.0295761823654175	-0.00165419070981443
1840	118.522354125977	2.47044682502747	-8.05808639526367	-0.00684897974133492	0.00743668992072344	-0.0324982516467571	0.00321592413820326
1841	117.873008728027	2.1457724571228	-7.9282169342041	-0.00392691092565656	0.00386527273803949	-0.0208099745213985	0.00126787810586393
1842	116.574310302734	2.1457724571228	-7.53860807418823	-0.00912170019000769	-0.00100484199356288	-0.00782300252467394	-0.00392691092565656
1843	115.924964904785	2.47044682502747	-8.25289154052734	-0.00879702530801296	-0.00230353930965066	0.00581331877037883	0.00938473641872406
1844	118.522354125977	1.17174959182739	-7.9282169342041	-0.00165419070981443	-0.00392691092565656	-0.0143164889886975	0.000618529506027699
1845	116.574310302734	2.1457724571228	-7.99315214157104	-0.000355493422830477	0.00548864435404539	0.00516396993771195	0.00483929552137852
1846	119.82105255127	1.17174959182739	-7.99315214157104	0.000618529506027699	-0.0117190945893526	0.0519170723855495	-0.00360223650932312
1847	117.223663330078	-0.126947656273842	-7.47367286682129	-0.00360223650932312	-0.0250307414680719	0.0298392176628113	-0.00327756232582033
1848	120.470405578613	0.847075283527374	-7.6684775352478	-0.000680167751852423	-0.0146411629393697	0.00386527273803949	-0.00132951640989631
1849	119.17170715332	2.47044682502747	-8.12302207946777	-0.00847235135734081	-0.00490093370899558	-0.00587495695799589	0.00159255252219737
1850	117.873008728027	2.47044682502747	-8.12302207946777	0.00418994715437293	-0.0169138833880424	-0.000680167751852423	0.00841071270406246
1851	118.522354125977	1.49642395973206	-7.79834747314453	0.00938473641872406	-0.00652430532500148	-0.0224333461374044	0.000618529506027699
1852	119.17170715332	1.82109820842743	-7.73341274261475	0.0022419011220336	-0.0136671401560307	-0.0552254542708397	-3.08191010844894e-05
1853	118.522354125977	2.47044682502747	-7.53860807418823	0.00418994715437293	-0.0182125810533762	-0.0500306636095047	0.00938473641872406
1854	117.873008728027	2.47044682502747	-7.9282169342041	-0.00425158534198999	-0.0133424662053585	-0.0597708933055401	0.00451462110504508
1855	119.17170715332	1.82109820842743	-7.86328220367432	0.00159255252219737	-0.00555028254166245	-0.0578228458762169	0.000293855206109583
1856	114.626266479492	2.79512119293213	-7.86328220367432	-3.08191010844894e-05	-0.00717365415766835	-0.0587968714535236	0.0022419011220336
1857	117.873008728027	3.11979556083679	-7.79834747314453	0.00126787810586393	-0.0100957229733467	-0.0519787110388279	0.00191722682211548
1858	118.522354125977	1.82109820842743	-7.47367286682129	0.00256657530553639	0.00581331877037883	-0.0282774847000837	0.00646266713738441
1859	118.522354125977	1.49642395973206	-7.60354280471802	-0.00327756232582033	0.0217223595827818	-0.0308748781681061	0.00678734155371785
1860	121.769104003906	0.847075283527374	-7.9282169342041	0.00159255252219737	0.0230210572481155	-0.0172385573387146	-0.00132951640989631
1861	118.522354125977	-0.126947656273842	-7.79834747314453	0.00256657530553639	0.0145795252174139	-0.00197886489331722	-0.00425158534198999
1862	120.470405578613	0.522400975227356	-7.9282169342041	-0.000355493422830477	0.0191249661147594	0.000618529506027699	-0.00782300252467394
1863	118.522354125977	0.847075283527374	-7.53860807418823	0.00548864435404539	0.0230210572481155	0.0285405199974775	0.00321592413820326
1864	117.873008728027	3.11979556083679	-7.9282169342041	0.00126787810586393	0.0162028968334198	0.0405534692108631	-3.08191010844894e-05
1865	117.873008728027	2.47044682502747	-8.05808639526367	0.00191722682211548	0.00873538758605719	0.0463976077735424	0.000618529506027699
1866	118.522354125977	2.47044682502747	-8.38276100158691	-0.00490093370899558	0.0100340843200684	0.0801637396216393	-0.0026282137259841
1867	120.470405578613	1.17174959182739	-8.05808639526367	-3.08191010844894e-05	-0.00230353930965066	0.0957481041550636	-3.08191010844894e-05
1868	117.873008728027	2.79512119293213	-8.05808639526367	0.000293855206109583	-0.00132951640989631	0.0723715499043465	0.00646266713738441
1869	119.17170715332	1.17174959182739	-7.53860807418823	-0.00425158534198999	0.00159255252219737	0.0194496400654316	0.00126787810586393
1870	117.223663330078	1.17174959182739	-7.60354280471802	-0.00814767740666866	-3.08191010844894e-05	0.0282158460468054	0.00581331877037883
1871	118.522354125977	1.17174959182739	-8.05808639526367	-0.00684897974133492	-0.00360223650932312	-0.000355493422830477	-0.00457625929266214
1872	118.522354125977	1.17174959182739	-7.86328220367432	0.000293855206109583	0.0116574559360743	-0.0185372550040483	-0.00295288790948689
1873	119.82105255127	1.17174959182739	-7.86328220367432	-0.00652430532500148	0.00873538758605719	-0.0441865250468254	-0.00132951640989631
1874	119.82105255127	0.522400975227356	-7.73341274261475	-0.00457625929266214	-0.00879702530801296	-0.0539267547428608	-0.000680167751852423
1875	119.17170715332	1.82109820842743	-7.6684775352478	-0.00457625929266214	-0.0100957229733467	-0.0331475995481014	0.00256657530553639
1876	121.119750976563	0.847075283527374	-7.79834747314453	0.00289124972186983	-0.00587495695799589	-0.0237320438027382	0.000943203864153475
1877	117.873008728027	2.1457724571228	-7.86328220367432	-0.00457625929266214	-0.00555028254166245	-0.00587495695799589	0.00418994715437293
1878	120.470405578613	0.522400975227356	-7.99315214157104	-0.0026282137259841	-0.00165419070981443	0.01100810803473	0.0113327819854021
1879	120.470405578613	1.49642395973206	-7.79834747314453	-0.0113944197073579	0.00289124972186983	0.0194496400654316	-0.00295288790948689
1880	118.522354125977	2.1457724571228	-8.12302207946777	0.00289124972186983	0.0171769186854362	0.0191249661147594	-0.000355493422830477
1881	118.522354125977	2.1457724571228	-8.05808639526367	0.00516396993771195	0.0213976856321096	0.00970941036939621	-0.0107450718060136
1882	119.82105255127	2.47044682502747	-8.05808639526367	-0.00295288790948689	0.020423661917448	-0.0126931173726916	0.00776136433705688
1883	119.17170715332	1.17174959182739	-7.6684775352478	-0.00814767740666866	0.0239950809627771	-0.0211346503347158	0.00483929552137852
1884	117.223663330078	1.82109820842743	-7.60354280471802	-0.0156151866540313	0.0226963832974434	-0.0165892094373703	-0.00100484199356288
1885	119.82105255127	1.17174959182739	-7.47367286682129	-0.00944637414067984	0.0158782228827477	-0.00100484199356288	0.00126787810586393
1886	119.17170715332	1.17174959182739	-7.6684775352478	-0.00230353930965066	0.0236704051494598	-0.00425158534198999	0.00289124972186983
1887	118.522354125977	1.82109820842743	-7.99315214157104	-0.00132951640989631	0.0314625911414623	-0.0357449948787689	-0.00327756232582033
1888	119.17170715332	-0.451621979475021	-7.9282169342041	-0.000355493422830477	0.00776136433705688	-0.0428878292441368	0.00451462110504508
1889	119.82105255127	-0.451621979475021	-7.6684775352478	0.00159255252219737	-0.0026282137259841	-0.0542514286935329	-0.00327756232582033
1890	119.17170715332	1.49642395973206	-7.99315214157104	0.00321592413820326	-0.0104203969240189	-0.0513293594121933	-0.0026282137259841
1891	118.522354125977	2.1457724571228	-7.53860807418823	-0.00425158534198999	-0.0152905117720366	-0.0182125810533762	-0.00132951640989631
1892	120.470405578613	2.1457724571228	-7.99315214157104	-0.00717365415766835	-0.0204853005707264	-0.0247060675173998	-0.00490093370899558
1893	119.82105255127	2.1457724571228	-8.51263046264648	-0.00197886489331722	-0.0240567177534103	-0.0217839982360601	0.000293855206109583
1894	122.418449401855	0.847075283527374	-8.12302207946777	-0.00165419070981443	-0.0227580219507217	0.00678734155371785	-0.0026282137259841
1895	119.82105255127	0.522400975227356	-7.99315214157104	-0.00197886489331722	-0.00230353930965066	0.00191722682211548	0.00289124972186983
1896	119.82105255127	1.49642395973206	-8.05808639526367	0.0113327819854021	0.0022419011220336	-0.0026282137259841	0.00256657530553639
1897	118.522354125977	0.197726652026176	-7.53860807418823	-0.00425158534198999	0.00451462110504508	-0.00814767740666866	0.000293855206109583
1898	116.574310302734	1.82109820842743	-8.31782627105713	-0.00847235135734081	-3.08191010844894e-05	-0.00457625929266214	-0.000680167751852423
1899	117.223663330078	1.82109820842743	-8.12302207946777	-0.00619963090866804	0.00678734155371785	0.0308132413774729	-0.00457625929266214
1900	118.522354125977	1.17174959182739	-7.99315214157104	-0.00230353930965066	0.0194496400654316	0.0545144639909267	-0.00100484199356288
1901	119.82105255127	0.197726652026176	-7.53860807418823	0.00256657530553639	0.0152288740500808	0.0337353087961674	0.00451462110504508
1902	118.522354125977	1.17174959182739	-7.4087381362915	0.0022419011220336	0.00321592413820326	0.0282158460468054	-0.00392691092565656
1903	119.17170715332	0.522400975227356	-8.12302207946777	-0.00749832857400179	0.0116574559360743	0.0379560738801956	0.00581331877037883
1904	120.470405578613	1.49642395973206	-8.18795680999756	0.00126787810586393	0.0165275707840919	0.0191249661147594	0.00126787810586393
1905	121.769104003906	0.847075283527374	-7.79834747314453	-0.00522560812532902	0.0132808275520802	-0.000680167751852423	-0.00652430532500148
1906	120.470405578613	0.522400975227356	-7.73341274261475	0.00613799272105098	0.00354059832170606	-0.0165892094373703	-3.08191010844894e-05
1907	119.82105255127	2.1457724571228	-7.79834747314453	0.000618529506027699	0.000293855206109583	-0.00879702530801296	-0.00165419070981443
1908	120.470405578613	0.522400975227356	-7.6684775352478	0.000618529506027699	0.00321592413820326	-0.00392691092565656	0.00646266713738441
1909	119.17170715332	2.47044682502747	-8.38276100158691	-0.00847235135734081	0.00516396993771195	0.00678734155371785	-0.00197886489331722
1910	118.522354125977	1.49642395973206	-8.12302207946777	-0.00230353930965066	-0.000355493422830477	-0.00165419070981443	0.000293855206109583
1911	117.873008728027	0.847075283527374	-7.99315214157104	-0.00522560812532902	0.00256657530553639	-0.0256800893694162	0.00256657530553639
1912	119.17170715332	0.847075283527374	-7.86328220367432	-0.00457625929266214	-0.00197886489331722	-0.0185372550040483	-0.00847235135734081
1913	119.17170715332	0.847075283527374	-7.60354280471802	0.00906006153672934	0.0022419011220336	0.00678734155371785	0.00386527273803949
1914	119.17170715332	1.49642395973206	-7.86328220367432	0.00483929552137852	-0.00425158534198999	0.00191722682211548	-0.00392691092565656
1915	120.470405578613	1.17174959182739	-8.12302207946777	0.00418994715437293	-0.00100484199356288	0.00548864435404539	-3.08191010844894e-05
1916	118.522354125977	0.522400975227356	-8.18795680999756	0.00776136433705688	0.00256657530553639	0.0278911720961332	-0.00100484199356288
1917	120.470405578613	-0.126947656273842	-7.86328220367432	0.00678734155371785	0.000618529506027699	0.0376313999295235	0.00386527273803949
1918	119.17170715332	1.82109820842743	-7.99315214157104	0.00321592413820326	-0.0159398596733809	0.0551638156175613	-0.00132951640989631
1919	119.82105255127	1.49642395973206	-7.9282169342041	-0.00879702530801296	0.0113327819854021	0.0210730116814375	-0.00230353930965066
1920	119.17170715332	1.82109820842743	-8.4476957321167	-0.00814767740666866	0.00970941036939621	0.01100810803473	-0.00360223650932312
1921	119.82105255127	1.49642395973206	-8.4476957321167	0.00386527273803949	0.011982130818069	-0.00652430532500148	0.00516396993771195
1922	119.17170715332	1.49642395973206	-7.9282169342041	0.00581331877037883	0.01100810803473	-0.0146411629393697	-3.08191010844894e-05
1923	121.119750976563	1.49642395973206	-7.79834747314453	-0.00425158534198999	0.011982130818069	-0.0240567177534103	-0.000355493422830477
1924	119.82105255127	0.522400975227356	-7.27886867523193	-0.00360223650932312	-3.08191010844894e-05	-0.0110697457566857	0.00581331877037883
1925	116.574310302734	2.47044682502747	-7.99315214157104	-0.00425158534198999	-0.00230353930965066	0.00841071270406246	0.00451462110504508
1926	115.924964904785	1.49642395973206	-8.25289154052734	0.000293855206109583	-0.00522560812532902	0.0522417463362217	-0.00847235135734081
1927	119.17170715332	1.49642395973206	-7.99315214157104	-0.00295288790948689	-0.00425158534198999	0.0347093306481838	-3.08191010844894e-05
1928	119.17170715332	1.82109820842743	-8.05808639526367	-0.00230353930965066	-0.00749832857400179	0.0275664981454611	0.00516396993771195
1929	117.873008728027	0.197726652026176	-7.47367286682129	-3.08191010844894e-05	-0.00425158534198999	0.0226963832974434	0.00256657530553639
1930	120.470405578613	-0.776296257972717	-7.60354280471802	0.00386527273803949	-0.00749832857400179	-0.00587495695799589	-0.00847235135734081
1931	119.82105255127	0.522400975227356	-7.9282169342041	-0.00457625929266214	-0.0104203969240189	-0.032173577696085	0.00483929552137852
1932	119.17170715332	0.522400975227356	-7.73341274261475	0.00289124972186983	-0.00944637414067984	-0.0659397020936012	0.000293855206109583
1933	119.82105255127	0.847075283527374	-7.86328220367432	-0.00619963090866804	-0.00847235135734081	-0.0370436906814575	0.00841071270406246
1934	119.17170715332	2.1457724571228	-8.25289154052734	-0.00847235135734081	0.000943203864153475	-0.0175632312893867	-0.00652430532500148
1935	117.873008728027	2.47044682502747	-7.86328220367432	-0.00197886489331722	0.00711201597005129	-0.0286021586507559	-3.08191010844894e-05
1936	120.470405578613	1.17174959182739	-7.86328220367432	0.00321592413820326	0.00321592413820326	-0.0256800893694162	0.00581331877037883
1937	119.17170715332	2.1457724571228	-8.25289154052734	0.00418994715437293	0.00743668992072344	-0.0188619289547205	0.00581331877037883
1938	118.522354125977	0.847075283527374	-7.99315214157104	-0.00425158534198999	0.013930176384747	-0.0198359526693821	0.00126787810586393
1939	117.873008728027	1.17174959182739	-7.6684775352478	-0.00230353930965066	0.00516396993771195	-0.0136671401560307	0.00256657530553639
1940	117.873008728027	2.47044682502747	-7.9282169342041	-0.00392691092565656	0.00256657530553639	-0.00814767740666866	-0.00360223650932312
1941	118.522354125977	2.47044682502747	-7.86328220367432	0.00126787810586393	0.0113327819854021	-0.00717365415766835	-0.00457625929266214
1942	119.17170715332	0.522400975227356	-8.12302207946777	0.000618529506027699	0.00516396993771195	-0.00132951640989631	-0.00879702530801296
1943	120.470405578613	-0.126947656273842	-7.99315214157104	-0.00100484199356288	-0.00360223650932312	-0.00944637414067984	0.00126787810586393
1944	117.873008728027	0.847075283527374	-7.6684775352478	-0.00295288790948689	0.00191722682211548	0.00483929552137852	-0.00490093370899558
1945	119.82105255127	1.82109820842743	-7.73341274261475	-0.00100484199356288	0.00776136433705688	0.0103587592020631	-0.00230353930965066
1946	119.82105255127	1.17174959182739	-7.6684775352478	0.00808603875339031	-0.000680167751852423	0.00711201597005129	-0.0026282137259841
1947	116.574310302734	3.11979556083679	-8.38276100158691	-0.00100484199356288	-0.00782300252467394	-0.000355493422830477	-3.08191010844894e-05
1948	120.470405578613	1.49642395973206	-7.9282169342041	0.00256657530553639	-0.00522560812532902	-0.00360223650932312	-0.00100484199356288
1949	120.470405578613	1.17174959182739	-7.6684775352478	-0.00360223650932312	0.00321592413820326	0.011982130818069	0.00841071270406246
1950	119.82105255127	2.47044682502747	-7.86328220367432	0.00483929552137852	0.00516396993771195	0.0191249661147594	-0.000355493422830477
1951	116.574310302734	2.47044682502747	-7.86328220367432	-0.00749832857400179	-0.00490093370899558	-0.00392691092565656	-0.000355493422830477
1952	115.924964904785	2.79512119293213	-7.9282169342041	-0.00327756232582033	-0.00814767740666866	-0.0152905117720366	-0.00555028254166245
1953	118.522354125977	1.49642395973206	-8.25289154052734	-0.00652430532500148	-0.0188619289547205	-0.0113944197073579	-0.00165419070981443
1954	119.17170715332	1.49642395973206	-8.12302207946777	-0.00100484199356288	-0.00197886489331722	-0.00555028254166245	0.00256657530553639
1955	119.17170715332	0.522400975227356	-7.79834747314453	-0.00457625929266214	-0.00100484199356288	-0.00912170019000769	0.0022419011220336
1956	117.223663330078	1.49642395973206	-8.12302207946777	0.00386527273803949	-0.00684897974133492	-0.0120437685400248	-0.00360223650932312
1957	120.470405578613	0.522400975227356	-7.6684775352478	0.00711201597005129	-0.00555028254166245	-0.0100957229733467	0.00126787810586393
1958	118.522354125977	1.82109820842743	-7.86328220367432	-0.00457625929266214	-0.00100484199356288	-0.0110697457566857	0.00159255252219737
1959	117.873008728027	2.1457724571228	-8.25289154052734	0.00256657530553639	-0.00132951640989631	-0.00684897974133492	-0.000355493422830477
1960	116.574310302734	2.1457724571228	-8.12302207946777	0.00808603875339031	0.00938473641872406	-0.00100484199356288	-0.00392691092565656
1961	117.873008728027	2.47044682502747	-8.05808639526367	-0.00165419070981443	0.00516396993771195	-3.08191010844894e-05	-0.00392691092565656
1962	118.522354125977	2.47044682502747	-7.99315214157104	-0.00327756232582033	0.00776136433705688	0.0168522447347641	-0.00490093370899558
1963	118.522354125977	2.47044682502747	-7.6684775352478	-0.00814767740666866	0.00126787810586393	0.0535404421389103	-0.00327756232582033
1964	119.17170715332	1.82109820842743	-8.05808639526367	-0.00295288790948689	0.00256657530553639	0.041852168738842	0.00418994715437293
1965	115.924964904785	2.47044682502747	-8.18795680999756	0.00256657530553639	0.00548864435404539	0.025618452578783	-0.00197886489331722
1966	118.522354125977	1.82109820842743	-8.12302207946777	-0.00912170019000769	-0.0123684434220195	0.0295145437121391	0.00159255252219737
1967	117.873008728027	1.49642395973206	-7.86328220367432	0.00256657530553639	-0.0243813935667276	0.0330859608948231	0.00191722682211548
1968	119.82105255127	1.49642395973206	-7.6684775352478	-0.00587495695799589	-0.0243813935667276	0.0230210572481155	0.0022419011220336
1969	117.873008728027	1.49642395973206	-8.12302207946777	-0.00782300252467394	-0.0331475995481014	-0.0136671401560307	0.00289124972186983
1970	118.522354125977	1.82109820842743	-7.99315214157104	-0.00360223650932312	-0.0360696688294411	-0.0594462193548679	-0.00782300252467394
1971	119.17170715332	1.49642395973206	-7.73341274261475	-0.00100484199356288	-0.0305502042174339	-0.0656150281429291	-0.00165419070981443
1972	117.223663330078	2.1457724571228	-7.99315214157104	-0.0026282137259841	-0.0204853005707264	-0.0662643760442734	-0.0026282137259841
1973	118.522354125977	2.1457724571228	-7.79834747314453	-0.0104203969240189	-0.0204853005707264	-0.090614952147007	0.00970941036939621
1974	118.522354125977	2.1457724571228	-8.12302207946777	-0.00652430532500148	-0.0146411629393697	-0.0607449151575565	0.00418994715437293
1975	119.82105255127	0.847075283527374	-8.25289154052734	-0.00230353930965066	-0.00717365415766835	-0.0113944197073579	-0.00295288790948689
1976	117.223663330078	1.82109820842743	-7.86328220367432	0.00191722682211548	0.00613799272105098	0.0136055024340749	0.000943203864153475
1977	119.17170715332	2.47044682502747	-7.73341274261475	0.00354059832170606	0.0165275707840919	-0.00295288790948689	-0.0026282137259841
1978	116.574310302734	2.1457724571228	-7.6684775352478	-0.00490093370899558	0.0152288740500808	-0.0175632312893867	0.00159255252219737
1979	116.574310302734	1.17174959182739	-7.53860807418823	-0.00425158534198999	0.0249691028147936	-0.00295288790948689	0.00841071270406246
1980	117.873008728027	0.847075283527374	-7.79834747314453	-0.00360223650932312	0.0431508645415306	0.00418994715437293	-0.00100484199356288
1981	119.82105255127	1.17174959182739	-7.6684775352478	0.00516396993771195	0.041852168738842	0.0191249661147594	-0.00425158534198999
1982	119.82105255127	0.522400975227356	-7.6684775352478	0.00159255252219737	0.0207483377307653	0.0337353087961674	0.00581331877037883
1983	117.873008728027	0.197726652026176	-7.86328220367432	-0.00684897974133492	0.013930176384747	0.0480209775269032	0.000293855206109583
1984	117.873008728027	0.522400975227356	-7.99315214157104	-0.00132951640989631	0.0100340843200684	0.0425015166401863	0.000293855206109583
1985	117.223663330078	1.49642395973206	-7.4087381362915	0.00451462110504508	0.0194496400654316	0.0298392176628113	-0.00587495695799589
1986	117.873008728027	1.82109820842743	-8.18795680999756	0.00354059832170606	0.00354059832170606	0.020423661917448	-0.00230353930965066
1987	119.17170715332	0.522400975227356	-7.73341274261475	0.00613799272105098	0.012956153601408	0.0168522447347641	-3.08191010844894e-05
1988	117.223663330078	1.82109820842743	-8.05808639526367	-0.00652430532500148	-0.00197886489331722	0.0194496400654316	-0.00392691092565656
1989	118.522354125977	0.522400975227356	-7.86328220367432	-0.00230353930965066	-0.00360223650932312	0.0207483377307653	0.00159255252219737
1990	118.522354125977	1.17174959182739	-7.53860807418823	0.00321592413820326	-0.0110697457566857	-0.0367190167307854	0.00289124972186983
1991	119.82105255127	0.197726652026176	-7.86328220367432	0.000293855206109583	-0.0146411629393697	-0.0678877532482147	-0.00100484199356288
1992	115.275611877441	0.522400975227356	-8.05808639526367	-0.00684897974133492	-0.0266541130840778	-0.0571734979748726	-0.00100484199356288
1993	117.223663330078	0.197726652026176	-7.9282169342041	-0.00295288790948689	-0.0188619289547205	-0.0360696688294411	0.00678734155371785
1994	117.873008728027	0.522400975227356	-7.34380340576172	-0.0026282137259841	-0.0247060675173998	-0.0386670641601086	0.00548864435404539
1995	117.223663330078	1.82109820842743	-7.9282169342041	0.00873538758605719	-0.0165892094373703	-0.0324982516467571	-0.00814767740666866
1996	118.522354125977	-0.451621979475021	-7.47367286682129	0.00354059832170606	-0.0172385573387146	-0.0256800893694162	-0.00197886489331722
1997	118.522354125977	0.847075283527374	-8.12302207946777	-0.00555028254166245	-0.0253554154187441	-0.0156151866540313	0.00191722682211548
1998	120.470405578613	-0.776296257972717	-7.6684775352478	-0.000680167751852423	-0.0217839982360601	-0.00912170019000769	0.000618529506027699
1999	118.522354125977	0.522400975227356	-7.79834747314453	-0.00490093370899558	-0.00652430532500148	0.00191722682211548	0.00159255252219737
2000	119.17170715332	1.17174959182739	-7.9282169342041	-0.00425158534198999	0.0285405199974775	-0.00749832857400179	0.000943203864153475
[truncated: 6,480 more rows]
