# Supplementary material for: Precise instruction and consideration of the vertical and horizontal force component increases validity and reliability of the 90:20 Isometric Posterior Chain Test
Source: PLoS One. 2024 Oct 28;19(10):e0312843. doi: 10.1371/journal.pone.0312843 (PMC11515970; doi:10.1371/journal.pone.0312843)
Supplement: S1 File — (ZIP) [file pone.0312843.s001.zip › S1_Raw_Data/M1_P31_vh_2.csv]

1	115.924964904785	1.09415245056152	-7.99315214157104	0.00126787810586393	-3.08191010844894e-05	-0.00197886489331722	-0.00587495695799589
2	117.873008728027	0.120129495859146	-7.6684775352478	0.0162028968334198	-0.0026282137259841	-0.0110697457566857	0.00581331877037883
3	117.223663330078	1.4188266992569	-7.9282169342041	-0.00522560812532902	-0.00360223650932312	-0.00782300252467394	-3.08191010844894e-05
4	117.873008728027	1.09415245056152	-8.25289154052734	-0.0026282137259841	-0.00749832857400179	-0.0139918150380254	-0.00132951640989631
5	115.924964904785	1.4188266992569	-8.4476957321167	-0.00652430532500148	-0.00977104809135199	0.00451462110504508	0.00808603875339031
6	120.470405578613	-0.204544812440872	-8.25289154052734	0.00386527273803949	0.00191722682211548	-0.0026282137259841	-0.00165419070981443
7	117.223663330078	0.444803804159164	-7.9282169342041	0.00841071270406246	-0.0100957229733467	0.000293855206109583	0.00841071270406246
8	114.626266479492	0.444803804159164	-7.9282169342041	-0.0152905117720366	-0.00165419070981443	0.000293855206109583	-0.0026282137259841
9	115.275611877441	1.09415245056152	-7.79834747314453	-0.00717365415766835	0.00159255252219737	-0.00425158534198999	0.00191722682211548
10	117.873008728027	0.120129495859146	-7.99315214157104	-0.00555028254166245	-3.08191010844894e-05	0.00581331877037883	-0.00230353930965066
11	116.574310302734	1.09415245056152	-8.12302207946777	0.00581331877037883	0.0136055024340749	-0.00295288790948689	-0.0026282137259841
12	117.873008728027	-0.529219150543213	-7.99315214157104	0.000618529506027699	-0.000680167751852423	-0.00944637414067984	-0.00392691092565656
13	117.223663330078	-0.529219150543213	-8.12302207946777	0.00418994715437293	-0.00392691092565656	-0.00392691092565656	-0.00360223650932312
14	116.574310302734	0.120129495859146	-7.86328220367432	-0.00165419070981443	-0.00782300252467394	0.00289124972186983	0.00321592413820326
15	118.522354125977	-0.204544812440872	-7.53860807418823	-0.00555028254166245	0.00841071270406246	0.00159255252219737	-3.08191010844894e-05
16	117.873008728027	-0.204544812440872	-7.99315214157104	-0.00197886489331722	0.00841071270406246	0.00386527273803949	0.00289124972186983
17	117.223663330078	0.769478142261505	-8.05808639526367	-0.000680167751852423	0.00548864435404539	-0.00652430532500148	-0.00197886489331722
18	116.574310302734	1.09415245056152	-8.38276100158691	0.00289124972186983	0.00548864435404539	-0.00782300252467394	-3.08191010844894e-05
19	118.522354125977	0.444803804159164	-8.18795680999756	-0.00490093370899558	0.00711201597005129	-0.00814767740666866	-0.00230353930965066
20	116.574310302734	1.09415245056152	-7.79834747314453	-0.00555028254166245	-0.00392691092565656	0.00354059832170606	0.00776136433705688
21	117.873008728027	0.120129495859146	-7.73341274261475	0.00678734155371785	-0.00132951640989631	-0.00425158534198999	-0.00392691092565656
22	114.626266479492	1.09415245056152	-7.9282169342041	-0.00230353930965066	-0.00619963090866804	-0.00847235135734081	0.000943203864153475
23	114.626266479492	1.4188266992569	-7.9282169342041	-0.0165892094373703	0.00191722682211548	-0.00944637414067984	-0.00327756232582033
24	116.574310302734	0.769478142261505	-7.60354280471802	-0.00522560812532902	-0.00912170019000769	-0.00555028254166245	0.00516396993771195
25	116.574310302734	0.769478142261505	-7.86328220367432	-0.00100484199356288	-0.00555028254166245	0.00191722682211548	0.00126787810586393
26	117.223663330078	1.09415245056152	-7.86328220367432	0.00581331877037883	-0.000680167751852423	0.000618529506027699	-0.00360223650932312
27	116.574310302734	0.120129495859146	-8.12302207946777	-0.00327756232582033	-0.0104203969240189	0.00159255252219737	-0.00912170019000769
28	119.82105255127	-1.50324213504791	-8.12302207946777	-3.08191010844894e-05	-0.0156151866540313	0.00191722682211548	0.00548864435404539
29	117.223663330078	0.444803804159164	-8.12302207946777	-0.00295288790948689	-0.00327756232582033	-0.00977104809135199	-0.00457625929266214
30	116.574310302734	1.09415245056152	-8.18795680999756	-0.00100484199356288	0.0022419011220336	0.0022419011220336	0.00646266713738441
31	117.873008728027	-0.204544812440872	-7.60354280471802	0.00386527273803949	0.00743668992072344	-0.00197886489331722	-0.00490093370899558
32	116.574310302734	1.74350106716156	-8.05808639526367	0.00159255252219737	0.00256657530553639	0.000618529506027699	0.000293855206109583
33	117.873008728027	1.09415245056152	-7.86328220367432	-0.0026282137259841	0.00386527273803949	-0.00392691092565656	-0.00555028254166245
34	118.522354125977	0.444803804159164	-8.12302207946777	-0.00230353930965066	0.00159255252219737	-0.00230353930965066	0.00516396993771195
35	119.82105255127	0.444803804159164	-7.99315214157104	-0.00360223650932312	0.00938473641872406	-0.00717365415766835	0.0022419011220336
36	119.17170715332	0.444803804159164	-7.9282169342041	0.00354059832170606	0.00906006153672934	0.00191722682211548	-0.00132951640989631
37	117.873008728027	-0.529219150543213	-7.60354280471802	-0.00555028254166245	0.00386527273803949	-0.00327756232582033	-0.00522560812532902
38	115.275611877441	0.444803804159164	-7.73341274261475	-0.00847235135734081	0.00451462110504508	0.00256657530553639	0.00418994715437293
39	115.924964904785	1.09415245056152	-8.31782627105713	-0.00587495695799589	-0.0026282137259841	-0.00782300252467394	0.00386527273803949
40	117.223663330078	0.769478142261505	-7.79834747314453	-0.00327756232582033	-0.00295288790948689	-0.00522560812532902	0.0022419011220336
41	117.873008728027	1.4188266992569	-8.18795680999756	0.00126787810586393	-0.00132951640989631	0.00451462110504508	-0.00587495695799589
42	116.574310302734	0.120129495859146	-7.6684775352478	-0.00327756232582033	-0.017887907102704	0.000618529506027699	-0.00295288790948689
43	117.873008728027	-0.853893458843231	-7.47367286682129	0.00191722682211548	-0.0136671401560307	0.00354059832170606	0.00126787810586393
44	119.17170715332	-0.204544812440872	-7.6684775352478	-0.000680167751852423	-0.0146411629393697	-0.0117190945893526	0.00678734155371785
45	119.17170715332	0.444803804159164	-7.73341274261475	-0.00392691092565656	-3.08191010844894e-05	0.00938473641872406	0.00581331877037883
46	119.17170715332	0.120129495859146	-7.9282169342041	-0.000680167751852423	-0.00977104809135199	-0.00392691092565656	-0.00197886489331722
47	119.17170715332	0.444803804159164	-8.05808639526367	0.00159255252219737	-0.00555028254166245	0.00126787810586393	0.00548864435404539
48	117.873008728027	0.769478142261505	-8.25289154052734	-0.000680167751852423	-3.08191010844894e-05	-0.00132951640989631	0.00191722682211548
49	117.873008728027	0.769478142261505	-7.53860807418823	-0.00197886489331722	0.00126787810586393	-0.0110697457566857	0.00970941036939621
50	116.574310302734	1.09415245056152	-7.99315214157104	0.00159255252219737	0.000293855206109583	0.00289124972186983	0.000293855206109583
51	118.522354125977	1.09415245056152	-8.05808639526367	0.00256657530553639	0.00841071270406246	-0.00197886489331722	-0.0104203969240189
52	114.626266479492	1.74350106716156	-7.9282169342041	-0.00847235135734081	0.00289124972186983	0.00418994715437293	0.0022419011220336
53	115.924964904785	0.444803804159164	-7.47367286682129	-0.00587495695799589	0.00776136433705688	-0.000680167751852423	0.00581331877037883
54	116.574310302734	2.3928496837616	-7.53860807418823	-0.00165419070981443	0.00776136433705688	-0.00490093370899558	-0.00132951640989631
55	117.873008728027	1.74350106716156	-7.86328220367432	-0.00165419070981443	0.0113327819854021	-0.00522560812532902	0.00256657530553639
56	117.223663330078	1.09415245056152	-7.9282169342041	0.000293855206109583	0.0100340843200684	-0.00327756232582033	-0.00327756232582033
57	118.522354125977	0.120129495859146	-8.31782627105713	0.00418994715437293	-0.00165419070981443	-0.00425158534198999	0.000943203864153475
58	117.873008728027	-1.17856776714325	-7.79834747314453	-0.000355493422830477	-0.000680167751852423	-0.00425158534198999	-0.00230353930965066
59	119.82105255127	0.120129495859146	-7.9282169342041	-3.08191010844894e-05	-0.00392691092565656	-0.00749832857400179	-0.00165419070981443
60	118.522354125977	0.769478142261505	-7.27886867523193	0.00321592413820326	-3.08191010844894e-05	0.000943203864153475	0.00516396993771195
61	116.574310302734	1.4188266992569	-8.25289154052734	0.00126787810586393	0.00483929552137852	-0.00100484199356288	-0.00619963090866804
62	117.873008728027	0.444803804159164	-8.12302207946777	-0.00132951640989631	-0.00360223650932312	-0.00717365415766835	0.00418994715437293
63	118.522354125977	1.09415245056152	-8.38276100158691	0.00191722682211548	-0.00132951640989631	-0.00457625929266214	0.00451462110504508
64	117.873008728027	1.4188266992569	-8.25289154052734	0.000618529506027699	0.000293855206109583	-0.00782300252467394	0.00451462110504508
65	117.223663330078	2.3928496837616	-7.79834747314453	0.00354059832170606	0.00256657530553639	0.000943203864153475	0.00678734155371785
66	119.17170715332	1.4188266992569	-7.53860807418823	-0.00295288790948689	-0.00100484199356288	-0.00619963090866804	0.000618529506027699
67	115.275611877441	1.09415245056152	-7.99315214157104	-0.00457625929266214	-0.00490093370899558	0.00321592413820326	0.00841071270406246
68	114.626266479492	0.120129495859146	-7.86328220367432	-0.00555028254166245	-0.00360223650932312	-0.00652430532500148	-0.00555028254166245
69	117.223663330078	0.769478142261505	-7.9282169342041	-0.00100484199356288	0.00126787810586393	-0.00717365415766835	-0.00684897974133492
70	118.522354125977	0.444803804159164	-7.9282169342041	-0.00522560812532902	0.00613799272105098	0.00418994715437293	-0.00360223650932312
71	117.223663330078	1.4188266992569	-7.47367286682129	-0.00327756232582033	0.00678734155371785	-0.00165419070981443	-0.00360223650932312
72	118.522354125977	-0.204544812440872	-7.9282169342041	-0.000355493422830477	-0.00847235135734081	-0.00132951640989631	-0.00295288790948689
73	117.223663330078	0.769478142261505	-8.25289154052734	0.0022419011220336	-0.0107450718060136	-3.08191010844894e-05	0.00743668992072344
74	117.873008728027	1.74350106716156	-8.18795680999756	-0.00425158534198999	0.00126787810586393	-0.00490093370899558	0.000293855206109583
75	118.522354125977	0.769478142261505	-7.79834747314453	0.000293855206109583	0.0152288740500808	0.0022419011220336	-0.00197886489331722
76	117.873008728027	0.444803804159164	-7.86328220367432	-0.00197886489331722	0.00646266713738441	-0.000680167751852423	-0.00717365415766835
77	117.873008728027	1.74350106716156	-7.86328220367432	0.00159255252219737	0.00906006153672934	-0.00360223650932312	0.000293855206109583
78	117.223663330078	1.4188266992569	-8.38276100158691	-0.00100484199356288	0.00321592413820326	-0.0113944197073579	-3.08191010844894e-05
79	119.17170715332	0.769478142261505	-8.25289154052734	0.0022419011220336	-0.00392691092565656	0.00159255252219737	-0.00522560812532902
80	117.223663330078	1.4188266992569	-8.12302207946777	-0.00392691092565656	0.00126787810586393	-0.00295288790948689	0.00581331877037883
81	117.873008728027	0.769478142261505	-7.53860807418823	0.00289124972186983	-0.00132951640989631	-0.000355493422830477	0.00516396993771195
82	114.626266479492	1.4188266992569	-7.60354280471802	-0.00944637414067984	-0.000355493422830477	-0.0152905117720366	-0.0026282137259841
83	113.327568054199	2.06817531585693	-7.86328220367432	-0.0026282137259841	-0.00165419070981443	0.00516396993771195	-0.00230353930965066
84	117.223663330078	2.06817531585693	-8.05808639526367	0.0022419011220336	-0.00360223650932312	-0.00100484199356288	0.0022419011220336
85	115.924964904785	2.06817531585693	-8.18795680999756	0.000293855206109583	0.00159255252219737	0.00159255252219737	-0.00392691092565656
86	117.873008728027	1.09415245056152	-7.99315214157104	-0.00197886489331722	-0.00457625929266214	0.00613799272105098	-0.00360223650932312
87	117.223663330078	0.444803804159164	-7.73341274261475	0.00354059832170606	-0.00652430532500148	-0.00457625929266214	-0.00360223650932312
88	121.119750976563	-0.529219150543213	-7.27886867523193	0.00743668992072344	-0.0110697457566857	-0.00327756232582033	-0.00100484199356288
89	117.223663330078	0.769478142261505	-7.99315214157104	0.000293855206109583	-0.00555028254166245	-0.00457625929266214	-0.00132951640989631
90	117.223663330078	1.09415245056152	-8.31782627105713	-0.00100484199356288	0.00289124972186983	0.00386527273803949	0.00873538758605719
91	119.17170715332	0.444803804159164	-7.99315214157104	0.00483929552137852	0.00938473641872406	-0.000355493422830477	-0.00749832857400179
92	117.223663330078	2.06817531585693	-8.18795680999756	0.00808603875339031	0.00256657530553639	-0.00327756232582033	-0.00814767740666866
93	117.223663330078	1.09415245056152	-7.86328220367432	-3.08191010844894e-05	0.00256657530553639	-0.00457625929266214	-0.00457625929266214
94	118.522354125977	1.09415245056152	-7.60354280471802	0.000618529506027699	0.00613799272105098	-0.00360223650932312	0.00483929552137852
95	118.522354125977	0.444803804159164	-7.73341274261475	-0.00555028254166245	0.0132808275520802	0.000293855206109583	-0.00619963090866804
96	116.574310302734	1.09415245056152	-7.99315214157104	-0.00327756232582033	0.012956153601408	0.00386527273803949	-0.00619963090866804
97	117.223663330078	0.769478142261505	-7.9282169342041	-0.00360223650932312	0.0123068047687411	-0.00230353930965066	-0.000355493422830477
98	115.924964904785	0.444803804159164	-7.9282169342041	-0.00392691092565656	-0.0026282137259841	-0.00555028254166245	0.00289124972186983
99	116.574310302734	0.769478142261505	-7.73341274261475	-0.000680167751852423	0.0103587592020631	-0.00327756232582033	0.000943203864153475
100	117.223663330078	0.769478142261505	-7.6684775352478	0.000943203864153475	-0.00100484199356288	-0.00522560812532902	0.00646266713738441
101	117.223663330078	1.09415245056152	-7.86328220367432	0.00354059832170606	-0.0117190945893526	0.00418994715437293	-0.00555028254166245
102	117.223663330078	-0.853893458843231	-7.6684775352478	0.00418994715437293	-0.0130177913233638	-0.0104203969240189	-0.0026282137259841
103	119.17170715332	-0.204544812440872	-7.60354280471802	0.00126787810586393	-0.0107450718060136	-0.0026282137259841	-0.00327756232582033
104	118.522354125977	0.444803804159164	-7.73341274261475	0.00354059832170606	-0.00100484199356288	0.00321592413820326	-0.00327756232582033
105	119.17170715332	1.09415245056152	-7.6684775352478	0.00289124972186983	0.000293855206109583	-0.00197886489331722	0.00256657530553639
106	119.17170715332	0.444803804159164	-7.99315214157104	0.00451462110504508	0.00451462110504508	-0.00295288790948689	-0.00944637414067984
107	119.17170715332	0.120129495859146	-8.25289154052734	0.00386527273803949	-0.000355493422830477	-0.00522560812532902	-0.0026282137259841
108	117.873008728027	1.4188266992569	-8.25289154052734	-0.000680167751852423	-0.00197886489331722	-0.00684897974133492	0.00711201597005129
109	117.873008728027	0.444803804159164	-7.9282169342041	-0.00132951640989631	-3.08191010844894e-05	0.000293855206109583	0.00711201597005129
110	117.223663330078	1.4188266992569	-7.47367286682129	-0.000680167751852423	0.012956153601408	-0.000680167751852423	0.00354059832170606
111	116.574310302734	1.09415245056152	-7.99315214157104	-0.000355493422830477	0.00873538758605719	0.00354059832170606	-0.00327756232582033
112	113.976921081543	2.06817531585693	-8.12302207946777	-0.0026282137259841	0.00418994715437293	-0.00847235135734081	-0.00295288790948689
113	116.574310302734	0.769478142261505	-7.60354280471802	-0.00230353930965066	0.00256657530553639	-3.08191010844894e-05	0.00321592413820326
114	116.574310302734	2.06817531585693	-8.12302207946777	-0.00490093370899558	0.012956153601408	0.0200989879667759	-0.000680167751852423
115	117.873008728027	1.4188266992569	-7.99315214157104	-0.00652430532500148	0.0178262684494257	0.00906006153672934	0.00256657530553639
116	116.574310302734	1.09415245056152	-7.47367286682129	0.00516396993771195	0.0103587592020631	0.0126314787194133	0.000618529506027699
117	117.873008728027	0.120129495859146	-8.12302207946777	0.00776136433705688	0.00776136433705688	0.00808603875339031	-0.00100484199356288
118	119.17170715332	-0.204544812440872	-7.6684775352478	-0.00555028254166245	-0.0026282137259841	0.00354059832170606	0.00321592413820326
119	118.522354125977	0.444803804159164	-7.6684775352478	-0.00392691092565656	-0.00490093370899558	0.00191722682211548	-0.00587495695799589
120	118.522354125977	0.444803804159164	-7.79834747314453	0.000943203864153475	0.0022419011220336	-0.0110697457566857	0.00548864435404539
121	117.223663330078	1.4188266992569	-7.79834747314453	-0.00100484199356288	-0.00457625929266214	-0.00490093370899558	-0.0136671401560307
122	119.82105255127	0.444803804159164	-7.86328220367432	0.00808603875339031	-0.00749832857400179	-0.0224333461374044	-0.0026282137259841
123	118.522354125977	1.74350106716156	-8.25289154052734	-0.0133424662053585	-0.00555028254166245	-0.0221086721867323	0.00289124972186983
124	117.873008728027	1.74350106716156	-7.9282169342041	0.00321592413820326	-0.00490093370899558	-0.0172385573387146	-0.000355493422830477
125	115.924964904785	2.06817531585693	-7.86328220367432	-0.0107450718060136	0.00159255252219737	-0.0165892094373703	0.00191722682211548
126	115.924964904785	1.4188266992569	-7.79834747314453	0.00289124972186983	0.00256657530553639	-0.00684897974133492	0.00776136433705688
127	115.924964904785	0.444803804159164	-7.4087381362915	-0.00847235135734081	-0.00392691092565656	-0.00457625929266214	0.00256657530553639
128	117.223663330078	0.444803804159164	-7.60354280471802	-0.00457625929266214	-0.0026282137259841	0.00126787810586393	-0.0026282137259841
129	117.873008728027	0.769478142261505	-7.73341274261475	-0.00490093370899558	-0.00717365415766835	-0.00295288790948689	-0.00165419070981443
130	118.522354125977	0.444803804159164	-7.99315214157104	0.00451462110504508	0.00321592413820326	0.00159255252219737	0.00191722682211548
131	116.574310302734	1.09415245056152	-8.05808639526367	0.00159255252219737	0.00711201597005129	-0.000680167751852423	0.00191722682211548
132	119.17170715332	-0.529219150543213	-7.73341274261475	-3.08191010844894e-05	0.00289124972186983	0.0022419011220336	-0.00879702530801296
133	116.574310302734	0.769478142261505	-7.79834747314453	0.00191722682211548	-0.00100484199356288	-0.00555028254166245	0.00321592413820326
134	116.574310302734	1.74350106716156	-8.12302207946777	-0.00230353930965066	0.00548864435404539	-0.000355493422830477	0.000943203864153475
135	118.522354125977	0.120129495859146	-7.86328220367432	-0.00327756232582033	0.0126314787194133	0.00548864435404539	-3.08191010844894e-05
136	118.522354125977	0.769478142261505	-8.05808639526367	-0.00132951640989631	0.0132808275520802	0.00126787810586393	-3.08191010844894e-05
137	117.873008728027	1.09415245056152	-8.05808639526367	0.00256657530553639	0.00776136433705688	-0.00230353930965066	-0.00132951640989631
138	117.223663330078	1.09415245056152	-7.9282169342041	-0.00717365415766835	0.000943203864153475	-0.000680167751852423	0.00418994715437293
139	118.522354125977	1.09415245056152	-8.18795680999756	-3.08191010844894e-05	0.0022419011220336	-0.00425158534198999	-0.00230353930965066
140	117.223663330078	1.4188266992569	-8.18795680999756	-0.00490093370899558	0.00289124972186983	-0.0026282137259841	0.00516396993771195
141	116.574310302734	0.444803804159164	-7.99315214157104	-0.00295288790948689	0.00321592413820326	0.00191722682211548	-0.00912170019000769
142	113.976921081543	1.09415245056152	-8.05808639526367	-0.00847235135734081	0.00613799272105098	0.00386527273803949	0.00321592413820326
143	115.275611877441	2.06817531585693	-7.9282169342041	-0.00457625929266214	-0.00197886489331722	0.00906006153672934	-3.08191010844894e-05
144	117.223663330078	1.4188266992569	-7.53860807418823	-0.00230353930965066	-0.00490093370899558	-0.00360223650932312	0.000943203864153475
145	116.574310302734	1.4188266992569	-7.79834747314453	0.000943203864153475	-0.00490093370899558	-0.00392691092565656	0.00289124972186983
146	118.522354125977	0.769478142261505	-8.12302207946777	0.00159255252219737	-0.00425158534198999	-0.00132951640989631	-0.00295288790948689
147	116.574310302734	0.769478142261505	-8.12302207946777	0.00646266713738441	-0.00684897974133492	-0.00132951640989631	-0.00132951640989631
148	119.17170715332	-0.204544812440872	-7.73341274261475	0.00613799272105098	-0.0139918150380254	0.00191722682211548	0.000618529506027699
149	117.223663330078	1.74350106716156	-7.86328220367432	0.00126787810586393	-0.0100957229733467	0.00743668992072344	0.00418994715437293
150	117.873008728027	1.74350106716156	-7.73341274261475	-0.00132951640989631	0.00873538758605719	-3.08191010844894e-05	0.00126787810586393
151	118.522354125977	0.444803804159164	-7.86328220367432	-0.00360223650932312	0.013930176384747	0.00386527273803949	0.000293855206109583
152	117.873008728027	1.74350106716156	-8.4476957321167	-0.00165419070981443	0.00743668992072344	0.00581331877037883	0.00321592413820326
153	117.223663330078	0.444803804159164	-7.9282169342041	0.00354059832170606	0.00321592413820326	-0.0123684434220195	0.00256657530553639
154	118.522354125977	1.4188266992569	-7.6684775352478	-0.000355493422830477	-0.00522560812532902	-0.00230353930965066	-0.00230353930965066
155	118.522354125977	0.444803804159164	-7.60354280471802	-0.00522560812532902	0.0158782228827477	-0.00132951640989631	0.00159255252219737
156	115.924964904785	1.09415245056152	-8.18795680999756	-0.00327756232582033	0.01100810803473	-0.000680167751852423	0.00386527273803949
157	116.574310302734	0.444803804159164	-7.73341274261475	-0.00652430532500148	0.0116574559360743	-0.0100957229733467	0.000618529506027699
158	118.522354125977	0.769478142261505	-8.12302207946777	-0.00295288790948689	-0.00360223650932312	-0.00457625929266214	0.00483929552137852
159	117.873008728027	1.4188266992569	-7.99315214157104	-0.00847235135734081	0.00483929552137852	-0.00457625929266214	-0.00165419070981443
160	117.223663330078	0.769478142261505	-7.47367286682129	-0.00165419070981443	-0.00295288790948689	-0.00652430532500148	-0.00230353930965066
161	117.873008728027	0.769478142261505	-7.73341274261475	0.00321592413820326	-0.0130177913233638	-0.00165419070981443	-0.00230353930965066
162	117.223663330078	0.120129495859146	-7.9282169342041	-0.00230353930965066	-0.00652430532500148	-0.00132951640989631	-0.00327756232582033
163	118.522354125977	0.444803804159164	-7.9282169342041	0.00418994715437293	-0.0026282137259841	-0.00749832857400179	0.00646266713738441
164	118.522354125977	0.444803804159164	-7.86328220367432	-0.00652430532500148	-0.0110697457566857	-0.00230353930965066	0.00418994715437293
165	118.522354125977	1.4188266992569	-7.86328220367432	0.00581331877037883	0.00256657530553639	-0.000680167751852423	-0.000355493422830477
166	119.82105255127	0.444803804159164	-7.79834747314453	0.00159255252219737	-0.00555028254166245	-0.00587495695799589	-0.00912170019000769
167	118.522354125977	1.09415245056152	-7.9282169342041	-0.000355493422830477	-0.00360223650932312	-0.00977104809135199	0.00451462110504508
168	117.873008728027	1.09415245056152	-7.99315214157104	-0.00132951640989631	-0.00490093370899558	-0.00814767740666866	0.000293855206109583
169	119.17170715332	0.120129495859146	-7.99315214157104	-0.00652430532500148	-0.0026282137259841	-0.00814767740666866	0.00159255252219737
170	118.522354125977	-0.204544812440872	-7.86328220367432	-3.08191010844894e-05	0.00646266713738441	-0.00555028254166245	0.00743668992072344
171	115.275611877441	1.09415245056152	-7.9282169342041	-0.00619963090866804	0.00289124972186983	0.00354059832170606	-0.000680167751852423
172	114.626266479492	0.769478142261505	-7.6684775352478	-0.00749832857400179	0.00159255252219737	0.00483929552137852	-0.00684897974133492
173	118.522354125977	0.769478142261505	-7.99315214157104	-0.0026282137259841	-0.00457625929266214	-0.00360223650932312	0.00191722682211548
174	115.924964904785	1.74350106716156	-8.18795680999756	-0.00457625929266214	-0.00165419070981443	-0.00327756232582033	-0.00295288790948689
175	117.223663330078	1.09415245056152	-8.12302207946777	-0.00360223650932312	0.00418994715437293	-0.00230353930965066	-0.000355493422830477
176	117.223663330078	0.444803804159164	-7.99315214157104	0.00776136433705688	-0.00295288790948689	0.00548864435404539	0.00451462110504508
177	118.522354125977	-0.204544812440872	-7.27886867523193	-0.00165419070981443	0.00418994715437293	-0.00717365415766835	-0.0100957229733467
178	117.873008728027	0.769478142261505	-7.79834747314453	0.00354059832170606	0.00159255252219737	0.000293855206109583	-0.00684897974133492
179	120.470405578613	-0.204544812440872	-7.6684775352478	-0.00327756232582033	0.00678734155371785	-0.00230353930965066	-0.00165419070981443
180	118.522354125977	0.120129495859146	-7.86328220367432	-0.000355493422830477	0.00451462110504508	0.0155535480007529	0.00451462110504508
181	119.17170715332	0.120129495859146	-7.73341274261475	0.00126787810586393	-0.00197886489331722	-0.00197886489331722	-0.00100484199356288
182	118.522354125977	0.444803804159164	-7.79834747314453	-0.000355493422830477	-3.08191010844894e-05	-0.00717365415766835	0.000293855206109583
183	117.873008728027	1.74350106716156	-7.47367286682129	-0.00230353930965066	-0.00912170019000769	0.00126787810586393	-3.08191010844894e-05
184	116.574310302734	1.4188266992569	-7.79834747314453	0.00126787810586393	-0.00587495695799589	-0.00782300252467394	-0.00165419070981443
185	115.924964904785	1.74350106716156	-8.25289154052734	0.000293855206109583	-0.00165419070981443	-0.0026282137259841	-0.00295288790948689
186	114.626266479492	1.74350106716156	-8.18795680999756	-0.00684897974133492	-0.00912170019000769	0.00159255252219737	0.00159255252219737
187	117.223663330078	1.4188266992569	-8.18795680999756	-0.00360223650932312	-0.0026282137259841	0.000618529506027699	-0.00197886489331722
188	118.522354125977	0.120129495859146	-7.73341274261475	-0.00295288790948689	-0.00522560812532902	-0.00197886489331722	0.00354059832170606
189	117.873008728027	1.09415245056152	-7.86328220367432	-0.00230353930965066	-0.000680167751852423	-0.00360223650932312	0.00483929552137852
190	118.522354125977	-0.853893458843231	-7.86328220367432	-0.00522560812532902	0.00159255252219737	0.00354059832170606	-0.00132951640989631
191	116.574310302734	0.444803804159164	-7.6684775352478	-0.00230353930965066	0.00256657530553639	0.00126787810586393	-0.00197886489331722
192	118.522354125977	0.444803804159164	-7.6684775352478	0.00743668992072344	0.0022419011220336	0.00354059832170606	-0.00587495695799589
193	115.924964904785	2.06817531585693	-7.99315214157104	-0.00165419070981443	0.00581331877037883	-0.00360223650932312	0.00418994715437293
194	116.574310302734	0.769478142261505	-7.6684775352478	0.000943203864153475	0.0022419011220336	-0.00295288790948689	-0.00425158534198999
195	118.522354125977	0.769478142261505	-8.05808639526367	0.00354059832170606	0.011982130818069	-0.00814767740666866	0.00191722682211548
196	117.873008728027	0.769478142261505	-8.18795680999756	0.00646266713738441	0.00711201597005129	-0.00165419070981443	-0.000680167751852423
197	118.522354125977	0.444803804159164	-8.05808639526367	-0.000680167751852423	0.00581331877037883	-0.000680167751852423	0.00289124972186983
198	117.873008728027	0.769478142261505	-8.05808639526367	-0.00392691092565656	0.00678734155371785	-0.00717365415766835	0.00256657530553639
199	116.574310302734	1.4188266992569	-8.05808639526367	-0.00587495695799589	0.00386527273803949	0.00159255252219737	-0.00197886489331722
200	114.626266479492	1.09415245056152	-7.9282169342041	-0.0146411629393697	-0.00295288790948689	0.00483929552137852	0.00678734155371785
201	116.574310302734	0.444803804159164	-7.79834747314453	-0.00132951640989631	-0.00100484199356288	-0.00490093370899558	-0.00100484199356288
202	115.924964904785	1.09415245056152	-8.18795680999756	-0.000680167751852423	0.00548864435404539	-0.00197886489331722	-0.00490093370899558
203	117.223663330078	1.09415245056152	-8.05808639526367	-0.000355493422830477	-0.00879702530801296	-0.00587495695799589	-0.00295288790948689
204	117.223663330078	-0.529219150543213	-7.73341274261475	-0.00295288790948689	-0.0104203969240189	-0.00944637414067984	-0.0026282137259841
205	117.873008728027	-0.529219150543213	-7.60354280471802	-0.00360223650932312	-0.0104203969240189	0.00483929552137852	-0.00392691092565656
206	118.522354125977	0.120129495859146	-7.53860807418823	0.00581331877037883	-0.0104203969240189	-0.00879702530801296	0.000293855206109583
207	117.223663330078	1.4188266992569	-7.99315214157104	0.00711201597005129	-0.00782300252467394	0.000618529506027699	-0.00392691092565656
208	119.82105255127	0.444803804159164	-7.86328220367432	-0.00230353930965066	-0.00587495695799589	-0.00522560812532902	0.000293855206109583
209	117.223663330078	1.4188266992569	-8.31782627105713	-0.00197886489331722	0.00354059832170606	-0.00522560812532902	-0.00230353930965066
210	118.522354125977	0.769478142261505	-8.31782627105713	-0.00165419070981443	0.00191722682211548	-0.00360223650932312	0.00451462110504508
211	119.17170715332	0.444803804159164	-7.73341274261475	0.00386527273803949	0.0149041991680861	0.00776136433705688	0.000943203864153475
212	117.873008728027	0.769478142261505	-8.18795680999756	-0.00619963090866804	0.00581331877037883	0.000293855206109583	-0.00457625929266214
213	118.522354125977	0.120129495859146	-7.9282169342041	0.00289124972186983	0.00841071270406246	-0.0152905117720366	0.00289124972186983
214	115.275611877441	1.4188266992569	-8.12302207946777	-0.0162645354866982	-0.00327756232582033	0.00483929552137852	0.00191722682211548
215	114.626266479492	1.09415245056152	-8.12302207946777	-0.00879702530801296	0.0126314787194133	-0.00197886489331722	0.0022419011220336
216	115.924964904785	1.4188266992569	-7.86328220367432	-0.000680167751852423	0.0126314787194133	0.000618529506027699	-0.00295288790948689
217	116.574310302734	0.444803804159164	-7.79834747314453	0.00289124972186983	0.00841071270406246	-0.00684897974133492	-0.00522560812532902
218	117.223663330078	1.09415245056152	-8.25289154052734	-0.00360223650932312	0.00256657530553639	-0.00814767740666866	-0.00392691092565656
219	119.17170715332	0.120129495859146	-8.25289154052734	-0.00490093370899558	-0.00132951640989631	-0.00814767740666866	0.00516396993771195
220	119.82105255127	-1.50324213504791	-7.99315214157104	-0.00457625929266214	-0.00717365415766835	-0.00165419070981443	-0.00165419070981443
221	118.522354125977	0.769478142261505	-7.99315214157104	-0.00360223650932312	-0.00587495695799589	0.00289124972186983	0.00581331877037883
222	117.873008728027	0.444803804159164	-7.86328220367432	0.00191722682211548	-0.00912170019000769	0.00418994715437293	-0.00360223650932312
223	117.223663330078	-0.204544812440872	-7.6684775352478	0.00516396993771195	-0.00132951640989631	0.0379560738801956	-0.00165419070981443
224	117.223663330078	-0.204544812440872	-8.12302207946777	-0.00425158534198999	-0.00490093370899558	0.0808130875229836	0.00191722682211548
225	116.574310302734	0.769478142261505	-8.18795680999756	-0.000355493422830477	0.000293855206109583	0.0515923984348774	-0.00490093370899558
226	117.223663330078	0.444803804159164	-8.12302207946777	-0.00100484199356288	-0.00295288790948689	0.0200989879667759	0.00289124972186983
227	119.17170715332	0.120129495859146	-7.9282169342041	0.00126787810586393	-0.0100957229733467	0.00581331877037883	-0.00197886489331722
228	117.223663330078	0.444803804159164	-7.86328220367432	-0.00587495695799589	-0.000680167751852423	-0.0227580219507217	0.00646266713738441
229	114.626266479492	0.769478142261505	-8.31782627105713	-0.0104203969240189	-0.00197886489331722	-0.0227580219507217	0.0022419011220336
230	118.522354125977	-1.17856776714325	-7.9282169342041	-0.0130177913233638	0.00451462110504508	-0.0350956469774246	0.00451462110504508
231	117.223663330078	0.444803804159164	-8.25289154052734	0.00483929552137852	0.00581331877037883	-0.039641086012125	-0.00295288790948689
232	118.522354125977	-1.17856776714325	-7.73341274261475	0.00483929552137852	0.0022419011220336	-0.0324982516467571	-0.00197886489331722
233	119.17170715332	-1.17856776714325	-7.53860807418823	0.00581331877037883	-0.00230353930965066	-0.0308748781681061	0.00841071270406246
234	117.223663330078	-0.853893458843231	-7.99315214157104	-0.00392691092565656	-0.00717365415766835	-0.0217839982360601	0.00354059832170606
235	117.873008728027	-1.17856776714325	-8.18795680999756	0.00126787810586393	0.00386527273803949	-0.0146411629393697	0.00126787810586393
236	118.522354125977	-0.204544812440872	-7.99315214157104	0.00516396993771195	0.00321592413820326	-0.00165419070981443	0.000943203864153475
237	119.17170715332	-1.17856776714325	-7.86328220367432	0.0022419011220336	0.0106834331527352	-0.00392691092565656	0.00516396993771195
238	118.522354125977	-0.853893458843231	-7.9282169342041	-0.000680167751852423	0.00451462110504508	-0.00749832857400179	0.00126787810586393
239	118.522354125977	-0.853893458843231	-7.79834747314453	-0.00100484199356288	0.000943203864153475	-0.0113944197073579	-0.000355493422830477
240	116.574310302734	0.120129495859146	-8.18795680999756	0.000293855206109583	-0.00295288790948689	-0.0110697457566857	-0.00132951640989631
241	118.522354125977	0.120129495859146	-8.31782627105713	0.00386527273803949	-0.00360223650932312	-0.0113944197073579	0.0022419011220336
242	116.574310302734	-0.529219150543213	-7.99315214157104	-0.00327756232582033	-0.00230353930965066	-0.00490093370899558	-0.00230353930965066
243	117.223663330078	-1.17856776714325	-7.6684775352478	-0.000355493422830477	-0.00295288790948689	-0.00522560812532902	0.00451462110504508
244	115.275611877441	0.120129495859146	-7.6684775352478	-0.00782300252467394	-0.0110697457566857	-0.00230353930965066	0.00451462110504508
245	114.626266479492	-0.204544812440872	-7.99315214157104	-0.00879702530801296	-0.00457625929266214	-0.00360223650932312	-0.00295288790948689
246	115.275611877441	-0.204544812440872	-8.18795680999756	0.00191722682211548	0.00418994715437293	-0.00652430532500148	-0.00457625929266214
247	116.574310302734	0.120129495859146	-7.99315214157104	-0.000355493422830477	-0.00587495695799589	-0.00360223650932312	-0.00782300252467394
248	118.522354125977	-2.15259075164795	-7.6684775352478	-0.00392691092565656	-0.00457625929266214	-0.00327756232582033	0.00483929552137852
249	117.873008728027	-2.15259075164795	-7.53860807418823	0.00126787810586393	-0.00944637414067984	-0.00587495695799589	-0.00132951640989631
250	119.17170715332	-1.82791638374329	-7.79834747314453	-0.0026282137259841	0.00386527273803949	0.00321592413820326	0.00321592413820326
251	117.873008728027	-1.50324213504791	-7.9282169342041	0.00678734155371785	-0.000355493422830477	-0.0117190945893526	0.00841071270406246
252	119.17170715332	-1.17856776714325	-8.25289154052734	0.00321592413820326	0.000943203864153475	0.000618529506027699	-3.08191010844894e-05
253	116.574310302734	-0.529219150543213	-8.25289154052734	0.00159255252219737	0.00873538758605719	-0.00814767740666866	0.00678734155371785
254	117.223663330078	-0.204544812440872	-8.38276100158691	0.0022419011220336	0.0022419011220336	0.00126787810586393	-0.00457625929266214
255	117.223663330078	0.444803804159164	-7.9282169342041	-0.00425158534198999	0.0100340843200684	-0.00522560812532902	0.00289124972186983
256	116.574310302734	0.120129495859146	-7.9282169342041	0.00548864435404539	0.0100340843200684	-0.00327756232582033	-0.00555028254166245
257	117.223663330078	-0.204544812440872	-8.18795680999756	-0.00327756232582033	0.00970941036939621	0.00516396993771195	-0.00457625929266214
258	117.223663330078	-1.17856776714325	-8.18795680999756	-0.00197886489331722	0.00516396993771195	-0.00619963090866804	-0.00327756232582033
259	117.223663330078	-1.17856776714325	-7.73341274261475	-0.0136671401560307	-0.000680167751852423	-0.0162645354866982	0.00548864435404539
260	116.574310302734	-0.853893458843231	-7.60354280471802	-0.00132951640989631	0.00646266713738441	-3.08191010844894e-05	0.00354059832170606
261	117.223663330078	-0.204544812440872	-7.47367286682129	0.000293855206109583	-3.08191010844894e-05	-0.00522560812532902	0.00289124972186983
262	118.522354125977	-0.529219150543213	-7.79834747314453	0.00321592413820326	-0.00165419070981443	0.00321592413820326	0.000618529506027699
263	117.873008728027	-1.17856776714325	-8.25289154052734	-0.000680167751852423	-0.00392691092565656	-0.00360223650932312	0.00678734155371785
264	117.223663330078	-1.50324213504791	-8.12302207946777	0.000293855206109583	-0.00879702530801296	-0.00360223650932312	-0.00457625929266214
265	117.223663330078	-0.853893458843231	-7.86328220367432	-0.00165419070981443	0.00451462110504508	0.00743668992072344	-0.00295288790948689
266	117.223663330078	-0.853893458843231	-7.6684775352478	0.00581331877037883	-0.00555028254166245	0.00354059832170606	-0.000680167751852423
267	116.574310302734	-0.529219150543213	-7.73341274261475	0.000943203864153475	-0.00100484199356288	0.0155535480007529	-0.000355493422830477
268	117.223663330078	-0.529219150543213	-8.31782627105713	-0.00230353930965066	-0.000680167751852423	0.00678734155371785	-0.00490093370899558
269	118.522354125977	-0.529219150543213	-8.31782627105713	0.00386527273803949	-0.00132951640989631	0.0145795252174139	0.00289124972186983
270	117.873008728027	-0.529219150543213	-8.31782627105713	0.00516396993771195	0.00191722682211548	0.0155535480007529	-0.0026282137259841
271	118.522354125977	-1.17856776714325	-7.99315214157104	0.00841071270406246	0.0136055024340749	0.0142548503354192	0.00483929552137852
272	118.522354125977	-0.853893458843231	-7.99315214157104	0.00451462110504508	0.00289124972186983	0.00808603875339031	0.00126787810586393
273	115.924964904785	-0.529219150543213	-7.53860807418823	-0.00327756232582033	0.00289124972186983	-3.08191010844894e-05	0.00256657530553639
274	117.223663330078	-1.82791638374329	-7.9282169342041	-0.00457625929266214	-0.00100484199356288	-0.00425158534198999	0.00678734155371785
275	117.223663330078	-1.82791638374329	-7.86328220367432	-0.00814767740666866	0.00516396993771195	-0.00879702530801296	0.00126787810586393
276	118.522354125977	-1.17856776714325	-7.60354280471802	0.00386527273803949	0.0126314787194133	-0.0211346503347158	-0.00392691092565656
277	116.574310302734	-0.529219150543213	-7.53860807418823	0.00743668992072344	-0.00100484199356288	-0.0188619289547205	-0.00717365415766835
278	117.873008728027	-0.853893458843231	-7.86328220367432	0.0022419011220336	-0.00295288790948689	-0.0208099745213985	-0.00165419070981443
279	117.223663330078	-2.15259075164795	-8.12302207946777	-0.00425158534198999	-0.00782300252467394	-0.0172385573387146	-0.00425158534198999
280	117.223663330078	-0.853893458843231	-7.9282169342041	0.00191722682211548	-0.00295288790948689	-0.0100957229733467	-3.08191010844894e-05
281	120.470405578613	-1.82791638374329	-7.6684775352478	-0.00132951640989631	-0.00197886489331722	-0.00684897974133492	-0.00132951640989631
282	117.223663330078	-0.529219150543213	-8.05808639526367	0.00256657530553639	-0.00490093370899558	-0.00555028254166245	0.000293855206109583
283	117.873008728027	-0.529219150543213	-8.12302207946777	0.00354059832170606	-0.00749832857400179	-0.00327756232582033	-0.00587495695799589
284	118.522354125977	-1.82791638374329	-7.73341274261475	-0.00360223650932312	-0.00555028254166245	-0.0104203969240189	0.00548864435404539
285	117.873008728027	-1.50324213504791	-8.12302207946777	-0.00100484199356288	-0.00132951640989631	-0.000680167751852423	-0.00555028254166245
286	119.17170715332	-1.82791638374329	-8.05808639526367	0.00743668992072344	-0.00522560812532902	0.00354059832170606	0.00159255252219737
287	118.522354125977	-1.50324213504791	-7.6684775352478	-0.00100484199356288	-0.00230353930965066	0.0103587592020631	-0.00197886489331722
288	115.924964904785	-0.529219150543213	-7.60354280471802	-0.00684897974133492	-0.00100484199356288	-0.0026282137259841	0.000293855206109583
289	113.976921081543	-0.204544812440872	-7.9282169342041	-0.0110697457566857	0.0022419011220336	-0.00295288790948689	0.00970941036939621
290	115.924964904785	-1.50324213504791	-7.53860807418823	-0.00425158534198999	0.0113327819854021	0.00808603875339031	0.0022419011220336
291	115.924964904785	-0.204544812440872	-8.25289154052734	0.00256657530553639	0.0149041991680861	0.00354059832170606	0.00451462110504508
292	118.522354125977	-1.50324213504791	-7.60354280471802	0.00451462110504508	0.00776136433705688	-3.08191010844894e-05	-0.00165419070981443
293	118.522354125977	-2.47726511955261	-7.6684775352478	0.0022419011220336	-0.000680167751852423	-0.00165419070981443	-0.00587495695799589
294	118.522354125977	-2.8019392490387	-7.6684775352478	0.00191722682211548	-0.00652430532500148	-0.00912170019000769	0.00613799272105098
295	118.522354125977	-1.50324213504791	-7.53860807418823	-0.00619963090866804	0.013930176384747	-0.00652430532500148	0.00126787810586393
296	118.522354125977	-1.50324213504791	-7.86328220367432	0.00159255252219737	0.0103587592020631	0.00743668992072344	-0.00165419070981443
297	117.873008728027	-1.50324213504791	-7.9282169342041	0.00451462110504508	0.0103587592020631	-0.00165419070981443	0.00581331877037883
298	116.574310302734	-0.853893458843231	-8.12302207946777	-0.00100484199356288	0.00970941036939621	0.0022419011220336	-0.00132951640989631
299	116.574310302734	-1.17856776714325	-7.99315214157104	-0.00165419070981443	-0.00100484199356288	-0.00587495695799589	0.0022419011220336
300	117.223663330078	-0.204544812440872	-7.86328220367432	-0.0120437685400248	0.00191722682211548	0.00581331877037883	-0.00327756232582033
301	119.82105255127	-1.17856776714325	-7.47367286682129	0.00613799272105098	0.00418994715437293	-0.00652430532500148	-0.00652430532500148
302	117.223663330078	-0.204544812440872	-8.12302207946777	-0.000680167751852423	0.00256657530553639	-0.00392691092565656	0.00743668992072344
303	117.223663330078	-1.50324213504791	-7.99315214157104	-0.00522560812532902	-0.00619963090866804	-0.0026282137259841	-0.00587495695799589
304	115.924964904785	-1.17856776714325	-7.60354280471802	-0.00977104809135199	-0.0113944197073579	-0.00782300252467394	0.0022419011220336
305	117.873008728027	-1.17856776714325	-7.86328220367432	-0.00619963090866804	-0.000355493422830477	0.00516396993771195	0.00126787810586393
306	117.873008728027	-0.853893458843231	-7.86328220367432	0.00191722682211548	-0.00652430532500148	-0.00457625929266214	-0.00977104809135199
307	115.924964904785	-1.82791638374329	-7.60354280471802	0.00191722682211548	-0.00717365415766835	0.00354059832170606	-0.00555028254166245
308	117.873008728027	-2.15259075164795	-7.9282169342041	0.00613799272105098	-0.00977104809135199	-3.08191010844894e-05	0.00321592413820326
309	116.574310302734	-0.853893458843231	-7.9282169342041	-0.00749832857400179	-0.00132951640989631	0.00126787810586393	-0.00295288790948689
310	118.522354125977	-1.82791638374329	-7.60354280471802	-3.08191010844894e-05	-0.000355493422830477	-0.00230353930965066	0.00873538758605719
311	115.924964904785	0.120129495859146	-7.60354280471802	-0.00132951640989631	0.00808603875339031	0.00646266713738441	-0.00360223650932312
312	119.17170715332	-0.529219150543213	-7.53860807418823	0.00386527273803949	0.00386527273803949	-0.00490093370899558	0.00321592413820326
313	117.873008728027	0.120129495859146	-8.05808639526367	-0.000680167751852423	-0.00165419070981443	0.000293855206109583	0.00191722682211548
314	117.223663330078	0.120129495859146	-8.57756614685059	-0.00392691092565656	0.000293855206109583	-0.00327756232582033	0.000293855206109583
315	116.574310302734	0.120129495859146	-8.25289154052734	-0.00100484199356288	0.0100340843200684	0.00126787810586393	-0.00100484199356288
316	117.223663330078	0.120129495859146	-8.05808639526367	0.0022419011220336	0.013930176384747	0.00678734155371785	-0.00879702530801296
317	116.574310302734	-0.204544812440872	-7.9282169342041	-0.00879702530801296	0.00418994715437293	0.00743668992072344	0.00646266713738441
318	115.924964904785	-0.853893458843231	-7.73341274261475	-3.08191010844894e-05	0.00613799272105098	0.00906006153672934	-0.00327756232582033
319	116.574310302734	-1.17856776714325	-7.86328220367432	-0.0162645354866982	0.00126787810586393	0.00418994715437293	0.00354059832170606
320	117.873008728027	-0.853893458843231	-8.05808639526367	-0.00555028254166245	-0.00912170019000769	0.000293855206109583	-0.00392691092565656
321	117.873008728027	0.120129495859146	-7.86328220367432	0.00386527273803949	-0.00100484199356288	0.00938473641872406	-0.00327756232582033
322	119.82105255127	-0.853893458843231	-7.53860807418823	0.00483929552137852	-0.00522560812532902	0.000293855206109583	-0.00295288790948689
323	119.17170715332	-1.82791638374329	-7.9282169342041	0.00289124972186983	-0.00684897974133492	-0.00457625929266214	0.00581331877037883
324	116.574310302734	0.120129495859146	-7.86328220367432	0.000943203864153475	-0.00749832857400179	-0.0120437685400248	0.00386527273803949
325	117.873008728027	0.444803804159164	-8.25289154052734	0.00256657530553639	-0.00684897974133492	0.00451462110504508	0.000943203864153475
326	115.924964904785	1.09415245056152	-7.99315214157104	0.00321592413820326	-0.00944637414067984	0.00321592413820326	-0.00360223650932312
327	117.873008728027	0.444803804159164	-8.05808639526367	0.00386527273803949	-0.00944637414067984	-0.00944637414067984	0.0022419011220336
328	116.574310302734	1.4188266992569	-8.12302207946777	0.000618529506027699	-0.00522560812532902	-0.00977104809135199	0.00321592413820326
329	118.522354125977	0.120129495859146	-7.73341274261475	-0.00132951640989631	0.00451462110504508	-0.00490093370899558	0.000943203864153475
330	118.522354125977	0.120129495859146	-8.05808639526367	-0.000355493422830477	0.00938473641872406	-0.000355493422830477	-3.08191010844894e-05
331	119.17170715332	-0.204544812440872	-7.9282169342041	0.000943203864153475	0.00581331877037883	0.00256657530553639	-0.00457625929266214
332	117.223663330078	0.444803804159164	-8.12302207946777	-0.00230353930965066	0.00743668992072344	-0.0198359526693821	0.00191722682211548
333	115.275611877441	2.06817531585693	-8.12302207946777	-0.00814767740666866	0.00873538758605719	0.00321592413820326	-0.0026282137259841
334	116.574310302734	0.769478142261505	-7.99315214157104	-0.00619963090866804	0.00678734155371785	-0.0104203969240189	0.00841071270406246
335	116.574310302734	1.09415245056152	-7.79834747314453	0.00321592413820326	0.0145795252174139	0.00191722682211548	-0.00230353930965066
336	117.223663330078	1.4188266992569	-7.9282169342041	0.00126787810586393	0.0132808275520802	-0.000680167751852423	-0.00327756232582033
337	116.574310302734	0.769478142261505	-7.9282169342041	0.00548864435404539	0.00516396993771195	-0.00392691092565656	-0.000355493422830477
338	118.522354125977	-1.17856776714325	-7.9282169342041	0.00548864435404539	-0.0026282137259841	0.00191722682211548	-0.00749832857400179
339	119.17170715332	0.120129495859146	-7.99315214157104	-0.00684897974133492	-0.00684897974133492	-0.00847235135734081	-0.000680167751852423
340	119.17170715332	0.769478142261505	-7.79834747314453	-0.0026282137259841	-0.00230353930965066	0.00808603875339031	-0.00230353930965066
341	116.574310302734	0.444803804159164	-7.79834747314453	-0.00197886489331722	-0.00522560812532902	0.00191722682211548	-0.00717365415766835
342	118.522354125977	0.769478142261505	-8.12302207946777	-0.00587495695799589	-0.00555028254166245	0.00418994715437293	-0.000680167751852423
343	117.873008728027	1.4188266992569	-8.25289154052734	0.00126787810586393	-0.00100484199356288	-0.00749832857400179	0.00159255252219737
344	115.924964904785	0.769478142261505	-7.99315214157104	-0.00360223650932312	-0.00100484199356288	-0.00944637414067984	0.000943203864153475
345	119.17170715332	0.444803804159164	-7.9282169342041	0.000293855206109583	-0.00555028254166245	0.00256657530553639	0.00126787810586393
346	117.873008728027	0.120129495859146	-7.60354280471802	0.00159255252219737	-0.00230353930965066	-0.00327756232582033	-0.00100484199356288
347	114.626266479492	0.120129495859146	-7.53860807418823	0.0022419011220336	-0.00425158534198999	-0.00457625929266214	0.0022419011220336
348	113.976921081543	0.769478142261505	-7.9282169342041	-0.00360223650932312	-0.0026282137259841	0.00191722682211548	0.00646266713738441
349	115.275611877441	2.06817531585693	-8.12302207946777	-0.00295288790948689	-0.00100484199356288	0.0022419011220336	-0.00749832857400179
350	116.574310302734	1.4188266992569	-7.99315214157104	-0.00360223650932312	0.00841071270406246	0.00191722682211548	0.00354059832170606
351	118.522354125977	0.444803804159164	-7.53860807418823	0.00873538758605719	0.0113327819854021	-0.0026282137259841	-0.00847235135734081
352	115.924964904785	0.120129495859146	-7.73341274261475	-0.00100484199356288	-0.00587495695799589	-0.0113944197073579	-0.000355493422830477
353	114.626266479492	0.444803804159164	-7.9282169342041	0.00516396993771195	0.00126787810586393	-0.00749832857400179	-0.00457625929266214
354	119.17170715332	0.120129495859146	-7.99315214157104	-0.00165419070981443	0.00646266713738441	-0.00684897974133492	-0.00165419070981443
355	117.873008728027	0.769478142261505	-7.99315214157104	-0.00814767740666866	0.0123068047687411	-0.00132951640989631	0.00418994715437293
356	118.522354125977	0.120129495859146	-7.99315214157104	0.00126787810586393	0.0152288740500808	-0.00425158534198999	-0.00619963090866804
357	115.924964904785	2.06817531585693	-8.12302207946777	0.00548864435404539	0.00906006153672934	0.000618529506027699	0.000943203864153475
358	116.574310302734	1.4188266992569	-7.99315214157104	0.00451462110504508	-0.00165419070981443	-0.00360223650932312	0.00126787810586393
359	116.574310302734	1.74350106716156	-8.05808639526367	-0.00847235135734081	0.00581331877037883	-0.000355493422830477	-0.00230353930965066
360	115.275611877441	1.74350106716156	-7.86328220367432	-0.00619963090866804	-0.00197886489331722	0.000293855206109583	0.00191722682211548
361	115.924964904785	0.120129495859146	-7.73341274261475	-0.0100957229733467	-0.00587495695799589	-0.00132951640989631	0.00159255252219737
362	113.976921081543	2.06817531585693	-7.9282169342041	0.00126787810586393	0.0022419011220336	-0.0026282137259841	-0.000355493422830477
363	116.574310302734	0.769478142261505	-7.21393346786499	-0.00360223650932312	0.00126787810586393	-0.0100957229733467	0.0022419011220336
364	117.223663330078	0.769478142261505	-7.73341274261475	0.00126787810586393	-0.0026282137259841	-0.00977104809135199	0.00386527273803949
365	119.17170715332	-0.529219150543213	-7.99315214157104	-0.00684897974133492	-0.0146411629393697	-0.00197886489331722	0.00451462110504508
366	117.873008728027	-0.853893458843231	-7.99315214157104	0.00646266713738441	-0.00295288790948689	-0.00360223650932312	-0.00684897974133492
367	119.17170715332	-0.204544812440872	-7.79834747314453	0.00354059832170606	-0.00490093370899558	-0.0120437685400248	-0.0026282137259841
368	118.522354125977	0.444803804159164	-7.6684775352478	-0.00295288790948689	-0.00555028254166245	-0.00425158534198999	-0.00295288790948689
369	116.574310302734	1.4188266992569	-7.79834747314453	-0.00197886489331722	-0.00132951640989631	-0.00782300252467394	-3.08191010844894e-05
370	116.574310302734	0.769478142261505	-7.99315214157104	0.00191722682211548	0.00483929552137852	0.00321592413820326	-0.00490093370899558
371	117.223663330078	1.09415245056152	-8.4476957321167	-0.00425158534198999	0.00256657530553639	0.00548864435404539	0.00613799272105098
372	117.223663330078	0.444803804159164	-7.79834747314453	0.00548864435404539	-3.08191010844894e-05	-0.00879702530801296	0.000293855206109583
373	117.873008728027	0.769478142261505	-7.9282169342041	-0.00132951640989631	-0.00392691092565656	0.00354059832170606	0.00191722682211548
374	117.223663330078	0.444803804159164	-8.05808639526367	-0.00652430532500148	-0.0026282137259841	-0.0165892094373703	0.00906006153672934
375	115.924964904785	0.769478142261505	-7.86328220367432	-0.00717365415766835	0.0022419011220336	-0.00132951640989631	0.00418994715437293
376	114.626266479492	-0.204544812440872	-8.05808639526367	-0.00717365415766835	0.00873538758605719	-3.08191010844894e-05	-0.00197886489331722
377	117.873008728027	0.120129495859146	-7.86328220367432	-0.00425158534198999	0.00418994715437293	-0.00197886489331722	0.00451462110504508
378	117.223663330078	0.769478142261505	-7.86328220367432	-0.00619963090866804	0.00321592413820326	0.000293855206109583	0.000943203864153475
379	116.574310302734	0.120129495859146	-7.53860807418823	-0.00749832857400179	-0.00717365415766835	-0.00490093370899558	0.00289124972186983
380	117.873008728027	-0.529219150543213	-7.60354280471802	-0.00392691092565656	-0.00425158534198999	-0.0026282137259841	0.0022419011220336
381	117.223663330078	-0.204544812440872	-7.99315214157104	0.0022419011220336	-0.00197886489331722	-0.00555028254166245	-0.00132951640989631
382	116.574310302734	0.120129495859146	-7.73341274261475	0.0230210572481155	-0.0026282137259841	-0.00100484199356288	0.00289124972186983
383	119.17170715332	-0.529219150543213	-8.12302207946777	-0.000355493422830477	-0.00457625929266214	-0.00490093370899558	0.00159255252219737
384	116.574310302734	1.74350106716156	-7.99315214157104	0.0022419011220336	-0.00555028254166245	-0.00457625929266214	0.00548864435404539
385	117.873008728027	0.120129495859146	-7.99315214157104	0.00289124972186983	-0.00165419070981443	0.00126787810586393	0.00354059832170606
386	117.223663330078	0.769478142261505	-7.79834747314453	0.00386527273803949	0.00581331877037883	-0.00165419070981443	-0.00360223650932312
387	117.223663330078	0.444803804159164	-7.99315214157104	0.0106834331527352	-0.00132951640989631	-0.0136671401560307	0.0022419011220336
388	116.574310302734	0.444803804159164	-8.18795680999756	0.000618529506027699	0.000618529506027699	-0.00652430532500148	-0.00132951640989631
389	116.574310302734	0.769478142261505	-8.18795680999756	-0.0100957229733467	0.000943203864153475	-0.00522560812532902	0.00126787810586393
390	115.275611877441	-0.204544812440872	-7.79834747314453	-0.00944637414067984	0.00938473641872406	0.00970941036939621	-0.00457625929266214
391	116.574310302734	0.444803804159164	-7.86328220367432	-0.00165419070981443	0.0113327819854021	0.000293855206109583	-0.00360223650932312
392	117.223663330078	-0.529219150543213	-7.53860807418823	0.00841071270406246	0.012956153601408	-0.00295288790948689	-0.00457625929266214
393	119.17170715332	-1.17856776714325	-8.05808639526367	0.00289124972186983	0.00386527273803949	-0.00295288790948689	0.000943203864153475
394	118.522354125977	-2.47726511955261	-7.86328220367432	-0.000355493422830477	-0.000355493422830477	-0.0159398596733809	-0.00879702530801296
395	118.522354125977	-1.50324213504791	-7.73341274261475	-0.00100484199356288	0.00808603875339031	-0.00165419070981443	0.000943203864153475
396	119.17170715332	-0.853893458843231	-7.73341274261475	0.00451462110504508	0.00743668992072344	-0.00230353930965066	-3.08191010844894e-05
397	117.873008728027	0.444803804159164	-7.73341274261475	0.000943203864153475	0.0168522447347641	-0.00392691092565656	0.00159255252219737
398	118.522354125977	-0.204544812440872	-8.31782627105713	-0.00457625929266214	0.00516396993771195	-0.00555028254166245	0.000618529506027699
399	119.17170715332	-0.529219150543213	-8.38276100158691	0.000943203864153475	-3.08191010844894e-05	-0.00360223650932312	0.00743668992072344
400	119.82105255127	-1.50324213504791	-7.99315214157104	0.00159255252219737	-0.00327756232582033	-0.00522560812532902	0.00451462110504508
401	117.223663330078	-0.204544812440872	-7.86328220367432	-0.00425158534198999	0.00451462110504508	-0.00360223650932312	-0.00425158534198999
402	117.873008728027	-0.853893458843231	-7.9282169342041	0.00418994715437293	-0.00425158534198999	-0.00587495695799589	0.00808603875339031
403	113.976921081543	-0.204544812440872	-7.6684775352478	-0.00327756232582033	-0.0123684434220195	-0.00717365415766835	-0.000680167751852423
404	115.275611877441	-1.17856776714325	-8.05808639526367	-0.0126931173726916	-0.00555028254166245	-0.00684897974133492	0.00451462110504508
405	117.873008728027	-1.82791638374329	-7.73341274261475	-0.0110697457566857	-0.00782300252467394	0.00711201597005129	0.00191722682211548
406	117.873008728027	-0.529219150543213	-7.86328220367432	-0.00555028254166245	-0.0026282137259841	0.00646266713738441	0.00126787810586393
407	119.82105255127	-1.50324213504791	-7.79834747314453	-0.00295288790948689	-0.0198359526693821	0.0022419011220336	0.00451462110504508
408	118.522354125977	-2.8019392490387	-7.60354280471802	0.00289124972186983	-0.0159398596733809	-0.00360223650932312	0.000293855206109583
409	117.223663330078	-1.50324213504791	-7.86328220367432	-0.00100484199356288	-0.0100957229733467	-0.00749832857400179	-0.00879702530801296
410	117.223663330078	-0.853893458843231	-8.25289154052734	0.00126787810586393	0.00873538758605719	-0.00165419070981443	-0.00197886489331722
411	119.17170715332	-1.82791638374329	-7.79834747314453	0.00159255252219737	0.0116574559360743	0.00386527273803949	-0.00197886489331722
412	118.522354125977	-0.529219150543213	-7.9282169342041	-0.000355493422830477	0.00483929552137852	-0.00847235135734081	-0.0026282137259841
413	117.223663330078	-0.204544812440872	-8.31782627105713	0.00970941036939621	0.000618529506027699	-0.00132951640989631	-0.00165419070981443
414	117.873008728027	-0.529219150543213	-7.9282169342041	-0.00132951640989631	0.00289124972186983	-0.00912170019000769	0.00581331877037883
415	116.574310302734	0.444803804159164	-7.99315214157104	-0.00619963090866804	0.00873538758605719	-0.00425158534198999	-0.00295288790948689
416	119.17170715332	-0.853893458843231	-7.9282169342041	0.00711201597005129	0.0116574559360743	-0.00360223650932312	0.000293855206109583
417	115.924964904785	-1.50324213504791	-7.99315214157104	-0.00587495695799589	0.0126314787194133	0.00743668992072344	-0.00327756232582033
418	115.924964904785	-1.82791638374329	-7.79834747314453	-0.00165419070981443	0.00743668992072344	-0.00132951640989631	0.000293855206109583
419	115.924964904785	-0.529219150543213	-7.6684775352478	-0.00230353930965066	0.0103587592020631	-0.00392691092565656	0.00776136433705688
420	117.873008728027	-0.204544812440872	-7.9282169342041	0.000293855206109583	0.00906006153672934	-0.00360223650932312	-0.0026282137259841
421	118.522354125977	-1.82791638374329	-7.79834747314453	-0.00425158534198999	0.00126787810586393	0.00354059832170606	-0.00327756232582033
422	117.873008728027	-2.15259075164795	-8.31782627105713	0.00613799272105098	-0.0107450718060136	-0.000680167751852423	-0.00782300252467394
423	118.522354125977	-2.8019392490387	-7.60354280471802	0.00418994715437293	-0.00684897974133492	-0.000680167751852423	0.00906006153672934
424	117.873008728027	-0.853893458843231	-8.12302207946777	0.00256657530553639	-0.0026282137259841	0.0171769186854362	0.000293855206109583
425	117.873008728027	-0.529219150543213	-7.79834747314453	-0.00619963090866804	-0.00295288790948689	0.00808603875339031	-0.00392691092565656
426	117.223663330078	-0.853893458843231	-8.18795680999756	-0.00490093370899558	0.00548864435404539	0.0200989879667759	0.000293855206109583
427	117.223663330078	-0.529219150543213	-8.4476957321167	0.00159255252219737	-0.00132951640989631	0.0191249661147594	0.00581331877037883
428	117.223663330078	-0.529219150543213	-8.38276100158691	-0.00230353930965066	0.00256657530553639	0.0561378374695778	-3.08191010844894e-05
429	119.17170715332	-2.15259075164795	-8.12302207946777	-0.000680167751852423	0.00418994715437293	0.0681507885456085	0.00321592413820326
430	118.522354125977	-1.82791638374329	-7.6684775352478	-0.00360223650932312	0.01100810803473	0.0415274947881699	0.00483929552137852
431	115.924964904785	-0.529219150543213	-7.9282169342041	-0.00230353930965066	0.0116574559360743	0.025618452578783	-0.00587495695799589
432	114.626266479492	-1.17856776714325	-7.9282169342041	-0.00327756232582033	0.00873538758605719	-0.0159398596733809	-0.00392691092565656
433	117.873008728027	-1.17856776714325	-8.05808639526367	-0.00230353930965066	0.00321592413820326	-0.0295761823654175	-0.00295288790948689
434	118.522354125977	-1.17856776714325	-7.86328220367432	-3.08191010844894e-05	0.00159255252219737	-0.0526280589401722	0.00646266713738441
435	118.522354125977	-1.17856776714325	-7.86328220367432	-0.00652430532500148	0.00289124972186983	-0.0454852245748043	0.000618529506027699
436	119.17170715332	-2.47726511955261	-7.60354280471802	0.00646266713738441	0.000943203864153475	-0.0451605506241322	-0.00392691092565656
437	116.574310302734	-0.853893458843231	-7.9282169342041	0.00548864435404539	0.000618529506027699	-0.0331475995481014	-0.00327756232582033
438	118.522354125977	-0.853893458843231	-7.86328220367432	0.0022419011220336	0.000943203864153475	-0.0279528107494116	-3.08191010844894e-05
439	119.17170715332	-0.529219150543213	-8.31782627105713	-0.0026282137259841	-0.00555028254166245	-0.021459324285388	-0.000355493422830477
440	119.17170715332	-1.17856776714325	-7.99315214157104	0.00191722682211548	-0.00814767740666866	-0.0247060675173998	-0.0026282137259841
441	117.223663330078	0.120129495859146	-7.9282169342041	0.00516396993771195	-0.00392691092565656	-0.00165419070981443	-0.00100484199356288
442	119.82105255127	-0.529219150543213	-7.47367286682129	-0.00197886489331722	-0.0026282137259841	-0.0107450718060136	-0.00360223650932312
443	118.522354125977	-0.204544812440872	-7.99315214157104	0.000618529506027699	0.000943203864153475	-0.00749832857400179	-0.00392691092565656
444	117.223663330078	0.769478142261505	-8.25289154052734	-0.00295288790948689	-0.0026282137259841	-0.00490093370899558	-0.00327756232582033
445	115.275611877441	-0.204544812440872	-7.99315214157104	-0.0104203969240189	-0.00392691092565656	-0.0227580219507217	0.00938473641872406
446	115.275611877441	0.444803804159164	-8.25289154052734	-0.00814767740666866	-0.0104203969240189	0.00386527273803949	0.0022419011220336
447	117.223663330078	0.120129495859146	-7.9282169342041	0.000293855206109583	0.00159255252219737	-0.00457625929266214	-0.00295288790948689
448	119.17170715332	-0.529219150543213	-7.86328220367432	-0.00132951640989631	-0.00197886489331722	-0.00619963090866804	0.00646266713738441
449	119.82105255127	-1.17856776714325	-7.99315214157104	-0.00425158534198999	-0.000355493422830477	0.000618529506027699	0.000618529506027699
450	117.873008728027	-0.529219150543213	-8.25289154052734	-0.00197886489331722	0.00451462110504508	-0.00814767740666866	-0.00100484199356288
451	119.17170715332	-1.50324213504791	-7.86328220367432	-0.00522560812532902	-0.00360223650932312	0.00418994715437293	0.00646266713738441
452	117.223663330078	-0.204544812440872	-8.12302207946777	0.000618529506027699	0.00581331877037883	-0.00132951640989631	-0.00425158534198999
453	117.223663330078	-0.529219150543213	-7.60354280471802	-0.00295288790948689	-0.00619963090866804	0.00516396993771195	-0.00230353930965066
454	118.522354125977	-0.529219150543213	-7.86328220367432	-0.000355493422830477	0.00646266713738441	0.00418994715437293	-0.00392691092565656
455	119.17170715332	0.120129495859146	-7.99315214157104	0.0022419011220336	0.0126314787194133	-0.000680167751852423	-0.000355493422830477
456	119.17170715332	-0.204544812440872	-7.86328220367432	-0.00165419070981443	0.0171769186854362	0.00289124972186983	-0.00360223650932312
457	119.17170715332	-0.204544812440872	-7.6684775352478	0.00613799272105098	0.00354059832170606	0.00159255252219737	0.00159255252219737
458	117.873008728027	0.444803804159164	-7.79834747314453	0.0103587592020631	0.00516396993771195	-0.00782300252467394	-3.08191010844894e-05
459	115.924964904785	0.769478142261505	-7.53860807418823	-0.00619963090866804	0.00256657530553639	-0.00587495695799589	0.00386527273803949
460	115.924964904785	0.120129495859146	-8.18795680999756	-0.0110697457566857	0.00321592413820326	-0.00847235135734081	0.00516396993771195
461	113.976921081543	-0.204544812440872	-8.05808639526367	-0.00197886489331722	-0.000355493422830477	-0.00392691092565656	0.00191722682211548
462	117.873008728027	-0.204544812440872	-7.9282169342041	0.000618529506027699	0.000293855206109583	-0.00230353930965066	-0.00555028254166245
463	116.574310302734	1.4188266992569	-7.73341274261475	0.000293855206109583	-0.00555028254166245	0.00418994715437293	0.00354059832170606
464	116.574310302734	1.09415245056152	-7.86328220367432	-0.00197886489331722	-0.00587495695799589	-0.000355493422830477	0.000293855206109583
465	117.223663330078	-1.17856776714325	-7.73341274261475	-3.08191010844894e-05	-0.0123684434220195	-0.0026282137259841	0.00743668992072344
466	116.574310302734	0.769478142261505	-7.99315214157104	0.00159255252219737	-0.0104203969240189	-0.00717365415766835	-0.00555028254166245
467	118.522354125977	1.4188266992569	-7.9282169342041	-0.0026282137259841	0.00191722682211548	0.00873538758605719	-0.00230353930965066
468	116.574310302734	1.4188266992569	-8.12302207946777	0.00159255252219737	-0.00457625929266214	0.00191722682211548	-0.000680167751852423
469	117.873008728027	0.444803804159164	-7.99315214157104	-0.00457625929266214	-0.00879702530801296	-0.0104203969240189	0.00516396993771195
470	115.924964904785	0.769478142261505	-7.73341274261475	0.00191722682211548	0.00321592413820326	-0.0107450718060136	0.000943203864153475
471	116.574310302734	1.74350106716156	-8.25289154052734	0.00126787810586393	0.0136055024340749	-0.00490093370899558	-0.00587495695799589
472	117.223663330078	0.444803804159164	-7.73341274261475	0.00516396993771195	-3.08191010844894e-05	-0.00684897974133492	0.000293855206109583
473	117.223663330078	0.444803804159164	-7.86328220367432	-0.00555028254166245	-0.0026282137259841	-0.00619963090866804	0.000293855206109583
474	116.574310302734	1.4188266992569	-7.99315214157104	-0.0175632312893867	0.00938473641872406	0.000293855206109583	0.00678734155371785
475	114.626266479492	2.06817531585693	-7.79834747314453	-0.00944637414067984	0.013930176384747	-0.00327756232582033	0.00516396993771195
476	116.574310302734	1.74350106716156	-7.99315214157104	-0.0026282137259841	0.0132808275520802	-3.08191010844894e-05	-0.000355493422830477
477	117.873008728027	1.09415245056152	-7.9282169342041	-0.00555028254166245	0.0142548503354192	0.00159255252219737	-3.08191010844894e-05
478	119.17170715332	-0.529219150543213	-7.99315214157104	0.00646266713738441	0.00581331877037883	-0.00327756232582033	0.00126787810586393
479	115.924964904785	0.444803804159164	-7.86328220367432	-0.00327756232582033	-0.00652430532500148	-0.00457625929266214	0.00711201597005129
480	117.223663330078	0.769478142261505	-7.99315214157104	0.00321592413820326	-0.00425158534198999	-0.00490093370899558	0.000943203864153475
481	118.522354125977	0.444803804159164	-7.53860807418823	-0.00295288790948689	0.00191722682211548	0.000618529506027699	0.00126787810586393
482	116.574310302734	1.4188266992569	-8.25289154052734	-0.00295288790948689	0.000943203864153475	-0.00132951640989631	-0.00652430532500148
483	116.574310302734	0.769478142261505	-8.05808639526367	0.00354059832170606	-0.00132951640989631	-0.00165419070981443	0.00191722682211548
484	117.873008728027	1.09415245056152	-8.18795680999756	-0.00327756232582033	0.000293855206109583	-0.00132951640989631	-0.00522560812532902
485	119.17170715332	0.444803804159164	-7.9282169342041	0.000618529506027699	0.00256657530553639	-0.00327756232582033	0.00516396993771195
486	117.223663330078	0.769478142261505	-7.79834747314453	0.00743668992072344	-0.0026282137259841	-0.00977104809135199	-0.00555028254166245
487	118.522354125977	0.444803804159164	-7.73341274261475	0.00418994715437293	-0.00100484199356288	-0.00749832857400179	0.000293855206109583
488	113.976921081543	1.4188266992569	-8.05808639526367	-0.00295288790948689	-0.00100484199356288	-0.0149658378213644	0.00159255252219737
489	113.976921081543	1.74350106716156	-7.9282169342041	-0.00619963090866804	-0.0026282137259841	-0.00717365415766835	-0.00100484199356288
490	116.574310302734	0.769478142261505	-7.86328220367432	0.00289124972186983	0.011982130818069	-0.00457625929266214	-0.00490093370899558
491	115.275611877441	1.74350106716156	-8.05808639526367	0.00581331877037883	0.00711201597005129	0.00646266713738441	-0.0104203969240189
492	117.873008728027	0.120129495859146	-7.4087381362915	-0.00100484199356288	0.000293855206109583	0.00321592413820326	0.000618529506027699
493	117.873008728027	0.120129495859146	-7.99315214157104	0.00289124972186983	-0.00814767740666866	-0.00132951640989631	0.000943203864153475
494	117.223663330078	1.09415245056152	-8.18795680999756	-0.00619963090866804	-0.0026282137259841	0.00678734155371785	-0.0026282137259841
495	116.574310302734	1.74350106716156	-8.12302207946777	0.00386527273803949	0.00678734155371785	0.00938473641872406	0.00711201597005129
496	117.223663330078	1.4188266992569	-8.12302207946777	0.00613799272105098	0.00483929552137852	0.0158782228827477	-0.00165419070981443
497	115.275611877441	2.06817531585693	-8.25289154052734	-0.000355493422830477	0.0103587592020631	0.00613799272105098	-0.000355493422830477
498	119.82105255127	0.120129495859146	-7.86328220367432	0.00613799272105098	0.00646266713738441	-0.0130177913233638	0.00321592413820326
499	117.223663330078	0.444803804159164	-7.9282169342041	-0.00327756232582033	-0.00457625929266214	-0.00684897974133492	0.00516396993771195
500	115.924964904785	1.09415245056152	-8.25289154052734	0.00418994715437293	0.00191722682211548	0.0100340843200684	0.000618529506027699
501	115.924964904785	1.09415245056152	-8.12302207946777	0.00743668992072344	-0.00684897974133492	0.000293855206109583	-3.08191010844894e-05
502	114.626266479492	1.4188266992569	-7.99315214157104	-0.00847235135734081	0.000943203864153475	-0.00652430532500148	-0.00165419070981443
503	116.574310302734	0.120129495859146	-7.6684775352478	-0.000680167751852423	0.000618529506027699	-0.0133424662053585	0.00321592413820326
504	116.574310302734	1.09415245056152	-7.6684775352478	-0.00165419070981443	-0.0172385573387146	-0.00425158534198999	0.000618529506027699
505	117.223663330078	1.4188266992569	-7.9282169342041	-0.00197886489331722	-0.00782300252467394	0.00516396993771195	-0.00132951640989631
506	115.924964904785	0.769478142261505	-8.18795680999756	0.00581331877037883	-0.00749832857400179	0.0158782228827477	-3.08191010844894e-05
507	117.223663330078	-0.529219150543213	-8.12302207946777	0.00548864435404539	-0.0130177913233638	0.0149041991680861	-0.00619963090866804
508	118.522354125977	-1.17856776714325	-7.9282169342041	0.0142548503354192	-0.00100484199356288	0.00938473641872406	0.00126787810586393
509	117.223663330078	-0.529219150543213	-7.6684775352478	0.00256657530553639	0.00256657530553639	0.0168522447347641	0.00159255252219737
510	117.873008728027	0.120129495859146	-7.53860807418823	-0.00230353930965066	0.0158782228827477	0.00613799272105098	0.00646266713738441
511	115.275611877441	0.444803804159164	-8.31782627105713	0.00321592413820326	0.0106834331527352	0.00711201597005129	-0.00490093370899558
512	117.223663330078	-0.204544812440872	-8.18795680999756	0.000618529506027699	0.00548864435404539	0.00126787810586393	-0.0026282137259841
513	116.574310302734	0.120129495859146	-8.05808639526367	0.0022419011220336	0.00581331877037883	-0.00749832857400179	-0.00522560812532902
514	117.223663330078	0.769478142261505	-8.12302207946777	-0.00522560812532902	-0.00230353930965066	-0.00197886489331722	0.00386527273803949
515	116.574310302734	0.769478142261505	-7.73341274261475	-0.0026282137259841	0.011982130818069	-0.00360223650932312	-0.00230353930965066
516	117.223663330078	-0.204544812440872	-7.9282169342041	0.000618529506027699	0.0103587592020631	-0.0117190945893526	0.00256657530553639
517	114.626266479492	-0.204544812440872	-7.99315214157104	-0.0130177913233638	0.00906006153672934	-0.0123684434220195	0.00418994715437293
518	115.275611877441	1.09415245056152	-8.12302207946777	-0.00587495695799589	0.00289124972186983	-0.0156151866540313	0.00289124972186983
519	117.223663330078	-0.529219150543213	-7.86328220367432	-0.00847235135734081	0.00354059832170606	-0.0182125810533762	0.00321592413820326
520	117.873008728027	-0.529219150543213	-7.99315214157104	0.00159255252219737	0.00289124972186983	-0.0139918150380254	0.00289124972186983
521	115.275611877441	-0.853893458843231	-7.6684775352478	0.00289124972186983	-0.0107450718060136	-0.0126931173726916	-0.0026282137259841
522	116.574310302734	-1.50324213504791	-7.99315214157104	0.00321592413820326	-0.00392691092565656	-0.00230353930965066	-3.08191010844894e-05
523	115.924964904785	-0.529219150543213	-8.18795680999756	0.00191722682211548	-0.00457625929266214	-0.0146411629393697	0.00418994715437293
524	115.924964904785	0.769478142261505	-8.18795680999756	-0.00360223650932312	-0.00197886489331722	-0.00360223650932312	0.00126787810586393
525	116.574310302734	-0.204544812440872	-7.9282169342041	-0.000680167751852423	0.00646266713738441	-0.0146411629393697	-3.08191010844894e-05
526	116.574310302734	-0.204544812440872	-8.05808639526367	0.00581331877037883	0.00126787810586393	-0.00879702530801296	0.00418994715437293
527	117.223663330078	0.444803804159164	-7.99315214157104	0.00321592413820326	0.00483929552137852	-0.0162645354866982	-0.00100484199356288
528	115.924964904785	0.444803804159164	-8.38276100158691	0.00321592413820326	0.00354059832170606	-0.0104203969240189	0.00841071270406246
529	118.522354125977	-1.82791638374329	-8.25289154052734	-0.00814767740666866	-0.00555028254166245	-0.00100484199356288	-0.00295288790948689
530	115.924964904785	0.120129495859146	-8.12302207946777	-0.00522560812532902	0.00548864435404539	0.0106834331527352	0.00354059832170606
531	115.275611877441	-0.529219150543213	-7.79834747314453	-0.00555028254166245	0.00938473641872406	0.0175015944987535	-0.00619963090866804
532	113.976921081543	0.444803804159164	-7.79834747314453	-0.00295288790948689	0.00386527273803949	0.020423661917448	0.000943203864153475
533	115.924964904785	0.769478142261505	-7.79834747314453	-0.00392691092565656	0.000618529506027699	0.012956153601408	-0.00652430532500148
534	116.574310302734	0.120129495859146	-7.6684775352478	-0.0100957229733467	0.0022419011220336	0.00711201597005129	-0.00165419070981443
535	116.574310302734	-0.529219150543213	-7.60354280471802	-0.00522560812532902	0.00938473641872406	0.0226963832974434	0.00386527273803949
536	117.873008728027	-1.17856776714325	-8.12302207946777	0.00418994715437293	0.00873538758605719	-0.00230353930965066	-0.00327756232582033
537	116.574310302734	-0.529219150543213	-7.99315214157104	0.00354059832170606	0.00613799272105098	0.0126314787194133	-0.00230353930965066
538	118.522354125977	-1.17856776714325	-7.60354280471802	-0.00230353930965066	0.00646266713738441	-0.00360223650932312	0.00483929552137852
539	115.924964904785	0.120129495859146	-8.18795680999756	-0.000355493422830477	0.00613799272105098	0.00354059832170606	0.00256657530553639
540	116.574310302734	0.120129495859146	-8.64250087738037	-0.00360223650932312	0.000943203864153475	-0.00619963090866804	-0.00327756232582033
541	118.522354125977	-0.853893458843231	-8.05808639526367	0.0022419011220336	-0.00230353930965066	-0.0120437685400248	-0.00814767740666866
542	116.574310302734	0.120129495859146	-8.18795680999756	-3.08191010844894e-05	-0.000680167751852423	0.0022419011220336	-0.00717365415766835
543	117.223663330078	0.444803804159164	-7.4087381362915	0.0106834331527352	-0.00360223650932312	-0.00327756232582033	-3.08191010844894e-05
544	117.873008728027	-0.529219150543213	-7.6684775352478	-0.00295288790948689	-0.00457625929266214	-0.00490093370899558	0.00808603875339031
545	117.873008728027	-0.853893458843231	-7.6684775352478	-0.00912170019000769	-0.00912170019000769	-3.08191010844894e-05	0.0113327819854021
546	115.924964904785	-0.529219150543213	-7.6684775352478	-0.00457625929266214	-0.00425158534198999	0.0022419011220336	0.00581331877037883
547	118.522354125977	-1.17856776714325	-7.60354280471802	-0.00749832857400179	-0.00165419070981443	0.00743668992072344	0.00354059832170606
548	118.522354125977	-1.50324213504791	-7.53860807418823	0.00191722682211548	-0.00684897974133492	0.0022419011220336	0.000943203864153475
549	117.873008728027	-0.529219150543213	-7.47367286682129	-0.00360223650932312	-0.00652430532500148	-0.00132951640989631	0.00386527273803949
550	117.223663330078	-1.82791638374329	-7.99315214157104	-0.00132951640989631	-0.00295288790948689	0.000293855206109583	0.000943203864153475
551	117.873008728027	-0.204544812440872	-8.12302207946777	0.00386527273803949	0.00516396993771195	0.000293855206109583	-0.00392691092565656
552	117.223663330078	0.120129495859146	-7.73341274261475	0.000618529506027699	0.00613799272105098	0.01100810803473	0.00159255252219737
553	118.522354125977	-0.529219150543213	-7.60354280471802	0.000618529506027699	0.00451462110504508	0.00646266713738441	-0.0110697457566857
554	118.522354125977	-1.17856776714325	-7.60354280471802	-0.00782300252467394	0.00678734155371785	0.0106834331527352	-0.0026282137259841
555	118.522354125977	0.120129495859146	-7.47367286682129	-0.00944637414067984	0.00873538758605719	0.00776136433705688	0.00451462110504508
556	119.82105255127	-1.17856776714325	-7.86328220367432	0.00776136433705688	0.0188002903014421	0.0249691028147936	-0.00619963090866804
557	119.17170715332	-0.529219150543213	-8.05808639526367	0.00191722682211548	0.00841071270406246	0.0548391379415989	-0.00230353930965066
558	117.223663330078	0.444803804159164	-7.9282169342041	0.00191722682211548	0.011982130818069	0.0652287155389786	-0.00197886489331722
559	114.626266479492	0.444803804159164	-7.9282169342041	-0.0143164889886975	-0.000680167751852423	0.0369820520281792	-0.00457625929266214
560	115.275611877441	0.120129495859146	-7.9282169342041	-0.00587495695799589	0.00711201597005129	0.00970941036939621	0.00418994715437293
561	117.223663330078	0.120129495859146	-7.9282169342041	0.00711201597005129	-0.00230353930965066	-0.0227580219507217	-0.000680167751852423
562	116.574310302734	0.769478142261505	-7.9282169342041	-0.000680167751852423	-0.00814767740666866	-0.0337969474494457	-0.00360223650932312
563	117.873008728027	-1.17856776714325	-7.73341274261475	-0.00684897974133492	-0.0185372550040483	-0.0497059896588326	0.00646266713738441
564	117.873008728027	-0.853893458843231	-7.86328220367432	0.00191722682211548	-0.0126931173726916	-0.0652903541922569	-0.00295288790948689
565	117.223663330078	-0.204544812440872	-8.18795680999756	0.00289124972186983	-0.00522560812532902	-0.063342310488224	-0.00100484199356288
566	117.223663330078	0.444803804159164	-7.79834747314453	0.0142548503354192	-0.0113944197073579	-0.0626929625868797	-0.00457625929266214
567	117.873008728027	0.120129495859146	-7.9282169342041	0.00451462110504508	-0.0117190945893526	-0.0549007803201675	0.00126787810586393
568	119.17170715332	-0.204544812440872	-8.4476957321167	0.00776136433705688	-0.00522560812532902	-0.0363943427801132	0.00483929552137852
569	118.522354125977	-0.529219150543213	-8.25289154052734	-0.00197886489331722	-0.00944637414067984	-0.0165892094373703	0.00159255252219737
570	118.522354125977	-0.204544812440872	-7.53860807418823	-0.00197886489331722	0.00970941036939621	0.0132808275520802	0.00743668992072344
571	117.223663330078	0.769478142261505	-8.12302207946777	0.00678734155371785	0.00776136433705688	0.0136055024340749	0.00289124972186983
572	117.223663330078	-0.529219150543213	-7.4087381362915	0.00581331877037883	0.00808603875339031	0.0165275707840919	0.000293855206109583
573	115.924964904785	0.120129495859146	-8.05808639526367	-0.00717365415766835	-0.00132951640989631	0.00646266713738441	-0.00619963090866804
574	115.924964904785	0.120129495859146	-8.12302207946777	-0.00782300252467394	0.00321592413820326	0.000943203864153475	0.000618529506027699
575	116.574310302734	1.09415245056152	-7.9282169342041	-0.0113944197073579	0.0181509424000978	0.00646266713738441	0.0022419011220336
576	119.82105255127	0.120129495859146	-7.9282169342041	0.00289124972186983	0.0123068047687411	-0.00457625929266214	-0.00327756232582033
577	118.522354125977	-0.853893458843231	-7.73341274261475	0.00613799272105098	0.00386527273803949	-0.00230353930965066	-0.00619963090866804
578	117.873008728027	-1.50324213504791	-7.60354280471802	-0.000355493422830477	-0.00132951640989631	-0.00490093370899558	-0.00100484199356288
579	119.17170715332	-0.529219150543213	-7.99315214157104	-0.00100484199356288	-0.00360223650932312	-0.0130177913233638	-0.00165419070981443
580	117.873008728027	0.120129495859146	-7.99315214157104	0.000943203864153475	0.00289124972186983	-0.00749832857400179	-0.00100484199356288
581	116.574310302734	1.09415245056152	-8.05808639526367	0.00256657530553639	0.00483929552137852	-0.00230353930965066	-0.0026282137259841
582	119.17170715332	0.120129495859146	-8.05808639526367	0.00159255252219737	0.00581331877037883	-0.00652430532500148	-0.00295288790948689
583	116.574310302734	1.09415245056152	-7.9282169342041	-0.00100484199356288	-0.00490093370899558	-0.0159398596733809	0.00646266713738441
584	116.574310302734	1.4188266992569	-8.18795680999756	-0.00295288790948689	-0.00132951640989631	-0.00165419070981443	-0.00684897974133492
585	117.873008728027	0.769478142261505	-8.05808639526367	-0.00457625929266214	-0.00457625929266214	-0.000680167751852423	0.00613799272105098
586	117.223663330078	1.09415245056152	-7.6684775352478	0.00548864435404539	0.000293855206109583	0.00126787810586393	0.000293855206109583
587	115.924964904785	0.769478142261505	-8.05808639526367	-0.00327756232582033	-0.00490093370899558	-0.00165419070981443	-0.00327756232582033
588	113.327568054199	1.09415245056152	-7.86328220367432	-0.00425158534198999	-0.00360223650932312	-0.00814767740666866	-0.00197886489331722
589	117.223663330078	0.120129495859146	-7.60354280471802	-0.0026282137259841	0.00581331877037883	-0.00457625929266214	0.00321592413820326
590	117.223663330078	1.09415245056152	-8.05808639526367	-0.00652430532500148	0.00256657530553639	0.00646266713738441	0.0022419011220336
591	117.873008728027	-0.529219150543213	-7.99315214157104	0.00646266713738441	0.00159255252219737	-0.00360223650932312	-0.00490093370899558
592	116.574310302734	0.120129495859146	-7.99315214157104	0.00354059832170606	-0.00360223650932312	0.0022419011220336	0.00159255252219737
593	115.924964904785	0.444803804159164	-7.86328220367432	0.00289124972186983	-0.00197886489331722	0.0100340843200684	-0.00522560812532902
594	118.522354125977	-0.529219150543213	-7.53860807418823	0.00126787810586393	-0.0026282137259841	-0.032173577696085	0.0022419011220336
595	117.873008728027	-0.204544812440872	-7.53860807418823	0.00191722682211548	0.00776136433705688	-0.0224333461374044	-0.00425158534198999
596	118.522354125977	0.120129495859146	-7.73341274261475	0.00548864435404539	0.00191722682211548	-0.0165892094373703	-0.00197886489331722
597	116.574310302734	1.09415245056152	-7.99315214157104	0.00256657530553639	0.00126787810586393	0.00906006153672934	0.000293855206109583
598	117.223663330078	0.769478142261505	-8.4476957321167	0.000293855206109583	0.00256657530553639	0.0158782228827477	0.00418994715437293
599	116.574310302734	0.769478142261505	-7.99315214157104	-0.00912170019000769	-0.00944637414067984	0.0132808275520802	0.00289124972186983
600	119.17170715332	0.769478142261505	-7.86328220367432	-0.00100484199356288	0.000293855206109583	0.0155535480007529	0.00354059832170606
601	118.522354125977	-0.204544812440872	-7.86328220367432	0.000618529506027699	0.00354059832170606	0.00548864435404539	-0.00132951640989631
602	114.626266479492	0.769478142261505	-8.25289154052734	-0.00522560812532902	-0.00587495695799589	0.0165275707840919	-0.00230353930965066
603	115.275611877441	0.444803804159164	-8.05808639526367	-0.00782300252467394	0.00841071270406246	0.0207483377307653	0.00711201597005129
604	117.223663330078	0.120129495859146	-7.4087381362915	-0.00425158534198999	-0.00360223650932312	0.0194496400654316	-0.00457625929266214
605	119.17170715332	-0.204544812440872	-7.6684775352478	-0.00392691092565656	-0.00132951640989631	0.0116574559360743	0.00451462110504508
606	118.522354125977	0.120129495859146	-7.79834747314453	-0.000355493422830477	-0.000680167751852423	0.00354059832170606	0.00321592413820326
607	119.17170715332	-1.50324213504791	-7.6684775352478	0.00256657530553639	-0.00684897974133492	-0.00360223650932312	-0.00295288790948689
608	117.223663330078	-1.17856776714325	-7.6684775352478	0.0022419011220336	-0.00425158534198999	-0.00100484199356288	-0.00132951640989631
609	117.223663330078	0.444803804159164	-8.05808639526367	-3.08191010844894e-05	-0.00360223650932312	-0.00490093370899558	0.00191722682211548
610	116.574310302734	0.769478142261505	-7.9282169342041	-0.00230353930965066	0.0022419011220336	-0.00879702530801296	0.000293855206109583
611	117.223663330078	0.769478142261505	-7.79834747314453	0.00354059832170606	0.00483929552137852	0.00159255252219737	-0.00684897974133492
612	117.223663330078	1.09415245056152	-7.99315214157104	-0.0026282137259841	0.00516396993771195	-0.0172385573387146	0.000943203864153475
613	118.522354125977	0.120129495859146	-8.25289154052734	-0.00197886489331722	0.00711201597005129	-0.00295288790948689	0.00354059832170606
614	117.873008728027	0.120129495859146	-8.05808639526367	-0.00327756232582033	0.00548864435404539	-0.0117190945893526	0.00354059832170606
615	117.873008728027	0.444803804159164	-7.86328220367432	-0.000355493422830477	0.0106834331527352	-0.00587495695799589	0.00354059832170606
616	118.522354125977	-0.204544812440872	-7.6684775352478	0.00126787810586393	0.00808603875339031	-0.0162645354866982	-0.000680167751852423
617	113.976921081543	0.120129495859146	-7.53860807418823	-0.00879702530801296	0.00354059832170606	-0.00782300252467394	0.00256657530553639
618	115.275611877441	0.769478142261505	-8.31782627105713	-0.00522560812532902	-0.00490093370899558	-0.0126931173726916	0.00613799272105098
619	115.924964904785	0.444803804159164	-7.79834747314453	-0.0117190945893526	-0.00132951640989631	-0.0113944197073579	0.00516396993771195
620	115.924964904785	0.444803804159164	-8.18795680999756	-0.00132951640989631	-0.0143164889886975	-0.0100957229733467	0.00418994715437293
621	117.873008728027	-0.853893458843231	-7.99315214157104	0.00256657530553639	-0.00165419070981443	-0.0165892094373703	-0.00230353930965066
622	116.574310302734	0.120129495859146	-7.53860807418823	0.00256657530553639	-0.0123684434220195	-0.0143164889886975	-0.0026282137259841
623	117.873008728027	-1.50324213504791	-7.6684775352478	-0.00100484199356288	-0.0110697457566857	-0.0185372550040483	0.00159255252219737
624	117.873008728027	-0.204544812440872	-8.05808639526367	-0.000355493422830477	-0.00555028254166245	0.000943203864153475	-0.00457625929266214
625	117.223663330078	0.769478142261505	-8.12302207946777	-0.00132951640989631	-0.0100957229733467	-0.000355493422830477	0.00191722682211548
626	116.574310302734	1.74350106716156	-8.4476957321167	0.000943203864153475	0.000943203864153475	-0.0107450718060136	-0.00197886489331722
627	117.223663330078	1.09415245056152	-8.25289154052734	0.00191722682211548	-0.00587495695799589	-0.00197886489331722	-0.000680167751852423
628	117.223663330078	0.120129495859146	-7.53860807418823	-0.00457625929266214	0.00289124972186983	0.0100340843200684	0.00808603875339031
629	118.522354125977	-0.204544812440872	-7.73341274261475	0.00354059832170606	0.000943203864153475	0.0126314787194133	0.00126787810586393
630	116.574310302734	0.120129495859146	-8.05808639526367	-0.00230353930965066	0.00451462110504508	0.0340599827468395	0.00613799272105098
631	113.976921081543	0.769478142261505	-8.12302207946777	-3.08191010844894e-05	0.00646266713738441	0.0340599827468395	-0.00977104809135199
632	115.275611877441	-0.529219150543213	-7.79834747314453	-0.00587495695799589	0.00743668992072344	0.0175015944987535	-0.00327756232582033
633	116.574310302734	0.444803804159164	-7.47367286682129	-0.00132951640989631	0.000618529506027699	0.0239950809627771	-0.00132951640989631
634	117.223663330078	1.09415245056152	-7.86328220367432	-0.00392691092565656	0.0100340843200684	-0.00522560812532902	0.00386527273803949
635	116.574310302734	1.09415245056152	-8.38276100158691	-0.00425158534198999	0.00841071270406246	0.00386527273803949	0.00386527273803949
636	118.522354125977	-0.529219150543213	-8.25289154052734	0.00516396993771195	-0.00165419070981443	0.0022419011220336	-0.00132951640989631
637	117.873008728027	-0.529219150543213	-7.86328220367432	0.00126787810586393	0.00906006153672934	0.00711201597005129	-0.00100484199356288
638	117.873008728027	-0.204544812440872	-7.86328220367432	0.00581331877037883	0.0126314787194133	0.00321592413820326	0.00516396993771195
639	118.522354125977	-0.204544812440872	-7.60354280471802	0.00289124972186983	-0.00619963090866804	-0.0026282137259841	-0.00782300252467394
640	119.17170715332	0.444803804159164	-7.9282169342041	0.00418994715437293	-0.00457625929266214	-0.00100484199356288	-0.00360223650932312
641	115.924964904785	0.769478142261505	-8.31782627105713	-0.00132951640989631	-0.0026282137259841	-0.00490093370899558	-0.00230353930965066
642	118.522354125977	0.120129495859146	-7.79834747314453	0.00418994715437293	-0.000355493422830477	-0.00230353930965066	0.00191722682211548
643	119.17170715332	0.769478142261505	-7.79834747314453	0.00451462110504508	-0.0026282137259841	-0.00814767740666866	0.00191722682211548
644	115.275611877441	1.4188266992569	-7.86328220367432	-0.00327756232582033	-0.00197886489331722	-0.00360223650932312	-0.00165419070981443
645	115.275611877441	0.769478142261505	-7.53860807418823	-0.00847235135734081	-0.00522560812532902	0.0123068047687411	-0.00100484199356288
646	114.626266479492	1.4188266992569	-7.86328220367432	-0.00684897974133492	-0.000680167751852423	-0.00295288790948689	-0.0026282137259841
647	115.924964904785	0.769478142261505	-8.25289154052734	0.00516396993771195	-0.00684897974133492	0.0162028968334198	-0.00749832857400179
648	115.924964904785	1.4188266992569	-7.9282169342041	0.00256657530553639	-0.00425158534198999	-0.00522560812532902	0.00711201597005129
649	118.522354125977	-0.529219150543213	-7.6684775352478	-0.00619963090866804	-0.00814767740666866	-0.000680167751852423	0.000293855206109583
650	117.873008728027	-0.529219150543213	-7.9282169342041	-0.000680167751852423	-0.00490093370899558	0.00581331877037883	0.00776136433705688
651	118.522354125977	-1.17856776714325	-7.6684775352478	0.00191722682211548	0.0022419011220336	0.0132808275520802	-0.00587495695799589
652	117.873008728027	0.444803804159164	-8.05808639526367	0.00159255252219737	0.00386527273803949	0.00970941036939621	0.00321592413820326
653	116.574310302734	1.4188266992569	-8.25289154052734	-0.00555028254166245	-0.000680167751852423	0.0103587592020631	-0.00749832857400179
654	117.873008728027	1.74350106716156	-8.18795680999756	-0.00392691092565656	0.00841071270406246	0.0158782228827477	0.00289124972186983
655	116.574310302734	1.74350106716156	-8.31782627105713	-0.00327756232582033	0.00451462110504508	0.00808603875339031	0.00289124972186983
656	116.574310302734	0.769478142261505	-8.05808639526367	0.00256657530553639	0.00711201597005129	-0.00522560812532902	0.00159255252219737
657	116.574310302734	1.74350106716156	-7.9282169342041	0.00354059832170606	0.011982130818069	-0.0026282137259841	0.000618529506027699
658	119.17170715332	-0.204544812440872	-8.05808639526367	0.00451462110504508	0.00776136433705688	0.000943203864153475	-0.000355493422830477
659	116.574310302734	1.4188266992569	-8.05808639526367	-0.0126931173726916	-0.000680167751852423	-0.00457625929266214	0.00354059832170606
660	117.223663330078	0.444803804159164	-8.18795680999756	-0.0120437685400248	0.00613799272105098	0.00354059832170606	0.00418994715437293
661	115.924964904785	0.769478142261505	-7.73341274261475	0.000293855206109583	-0.00587495695799589	-0.00879702530801296	0.000618529506027699
662	118.522354125977	0.120129495859146	-7.86328220367432	0.00354059832170606	-0.00165419070981443	-0.0123684434220195	-0.00490093370899558
663	116.574310302734	1.09415245056152	-7.73341274261475	-0.000355493422830477	-0.00912170019000769	-0.0120437685400248	0.00483929552137852
664	117.223663330078	0.120129495859146	-7.73341274261475	-0.00100484199356288	-0.0130177913233638	-0.0182125810533762	0.00354059832170606
665	118.522354125977	-0.853893458843231	-7.9282169342041	0.000943203864153475	-0.0130177913233638	-0.00847235135734081	0.000943203864153475
666	118.522354125977	0.120129495859146	-7.47367286682129	0.00451462110504508	-0.0110697457566857	-0.00230353930965066	0.000618529506027699
667	119.82105255127	0.769478142261505	-7.79834747314453	0.01100810803473	-0.00912170019000769	-0.00619963090866804	0.000618529506027699
668	116.574310302734	1.4188266992569	-7.73341274261475	0.00516396993771195	-0.00457625929266214	-0.0107450718060136	0.00256657530553639
669	117.223663330078	2.06817531585693	-8.25289154052734	-0.00490093370899558	-0.00392691092565656	-0.00555028254166245	-0.00132951640989631
670	117.223663330078	1.4188266992569	-8.12302207946777	0.00126787810586393	-0.00100484199356288	0.00191722682211548	0.00191722682211548
671	117.873008728027	0.120129495859146	-8.25289154052734	0.00256657530553639	0.0103587592020631	-0.00522560812532902	-0.00912170019000769
672	117.223663330078	1.74350106716156	-8.05808639526367	-0.00425158534198999	0.00938473641872406	-0.00165419070981443	-3.08191010844894e-05
673	115.275611877441	1.09415245056152	-7.79834747314453	-0.00587495695799589	0.00581331877037883	0.00516396993771195	-0.0123684434220195
674	116.574310302734	0.444803804159164	-7.27886867523193	-0.000680167751852423	0.0132808275520802	-0.00392691092565656	0.0113327819854021
675	116.574310302734	1.09415245056152	-7.9282169342041	-0.00490093370899558	0.0132808275520802	-0.00327756232582033	-0.00295288790948689
676	118.522354125977	0.120129495859146	-7.99315214157104	0.00646266713738441	0.0152288740500808	-0.00230353930965066	-0.00847235135734081
677	116.574310302734	1.74350106716156	-7.9282169342041	0.00321592413820326	0.00256657530553639	-0.00100484199356288	-0.00425158534198999
678	117.873008728027	0.769478142261505	-8.05808639526367	-0.00100484199356288	0.00126787810586393	0.00126787810586393	0.000943203864153475
679	117.223663330078	0.769478142261505	-7.86328220367432	0.00613799272105098	-0.00522560812532902	-0.00230353930965066	-0.00425158534198999
680	117.223663330078	1.09415245056152	-7.6684775352478	-0.00847235135734081	0.00159255252219737	-0.0123684434220195	0.000618529506027699
681	117.873008728027	0.769478142261505	-7.6684775352478	0.00191722682211548	0.00256657530553639	-0.00717365415766835	-0.00457625929266214
682	116.574310302734	2.06817531585693	-7.86328220367432	-0.0026282137259841	-0.00165419070981443	-0.0185372550040483	-0.00425158534198999
683	119.17170715332	0.444803804159164	-7.99315214157104	-0.00425158534198999	-3.08191010844894e-05	-0.0253554154187441	-0.00327756232582033
684	117.873008728027	1.09415245056152	-8.05808639526367	0.00711201597005129	-0.00295288790948689	-0.0130177913233638	0.00191722682211548
685	119.17170715332	1.4188266992569	-7.9282169342041	0.00126787810586393	-0.00392691092565656	0.00159255252219737	-0.000355493422830477
686	117.873008728027	1.74350106716156	-8.12302207946777	-0.00977104809135199	-0.00587495695799589	0.0178262684494257	-0.00782300252467394
687	119.17170715332	0.444803804159164	-8.12302207946777	0.00289124972186983	-0.0113944197073579	0.0162028968334198	-0.00100484199356288
688	116.574310302734	0.444803804159164	-8.05808639526367	-0.0100957229733467	-0.00230353930965066	0.0317872650921345	-3.08191010844894e-05
689	115.275611877441	0.769478142261505	-7.9282169342041	-0.00555028254166245	-0.00749832857400179	0.0489950031042099	-0.00327756232582033
690	116.574310302734	0.444803804159164	-7.86328220367432	-0.00814767740666866	0.00483929552137852	0.0412028171122074	0.00776136433705688
691	117.223663330078	2.06817531585693	-7.53860807418823	0.0103587592020631	0.0116574559360743	0.0155535480007529	-0.00652430532500148
692	117.873008728027	0.120129495859146	-7.53860807418823	-0.000355493422830477	-0.00132951640989631	0.00646266713738441	-0.00165419070981443
693	118.522354125977	-0.204544812440872	-8.05808639526367	0.00418994715437293	-0.0133424662053585	-0.00295288790948689	-0.00100484199356288
694	118.522354125977	0.120129495859146	-8.18795680999756	-0.00457625929266214	-0.00652430532500148	-0.00814767740666866	-0.00230353930965066
695	118.522354125977	1.74350106716156	-7.9282169342041	-0.0110697457566857	0.0142548503354192	-0.0126931173726916	0.00126787810586393
696	119.17170715332	0.769478142261505	-7.99315214157104	0.0022419011220336	0.0181509424000978	-0.0136671401560307	-0.00457625929266214
697	118.522354125977	0.769478142261505	-7.73341274261475	-3.08191010844894e-05	0.013930176384747	-0.0299008563160896	-0.00295288790948689
698	117.223663330078	1.09415245056152	-8.18795680999756	-0.00165419070981443	0.00418994715437293	-0.032173577696085	0.000943203864153475
699	119.17170715332	0.444803804159164	-8.05808639526367	-0.00100484199356288	0.00548864435404539	-0.0334722734987736	0.00743668992072344
700	116.574310302734	0.769478142261505	-7.99315214157104	0.00126787810586393	0.0022419011220336	-0.0204853005707264	-0.00619963090866804
701	116.574310302734	1.74350106716156	-8.05808639526367	-0.00717365415766835	-0.00327756232582033	-0.0136671401560307	-0.00295288790948689
702	114.626266479492	1.09415245056152	-7.73341274261475	-0.00327756232582033	0.00516396993771195	0.00516396993771195	-0.00100484199356288
703	115.924964904785	0.769478142261505	-7.60354280471802	-0.00457625929266214	0.00678734155371785	0.0450989119708538	0.00191722682211548
704	117.223663330078	2.06817531585693	-8.31782627105713	-0.00392691092565656	0.00906006153672934	0.0626313239336014	0.00289124972186983
705	117.223663330078	1.74350106716156	-8.05808639526367	0.00256657530553639	0.00483929552137852	0.0301638916134834	0.00159255252219737
706	116.574310302734	1.4188266992569	-8.12302207946777	-0.0026282137259841	0.000618529506027699	0.0168522447347641	-0.000680167751852423
707	118.522354125977	0.769478142261505	-7.99315214157104	0.00906006153672934	-0.00814767740666866	-0.00457625929266214	0.00191722682211548
708	117.873008728027	-0.529219150543213	-7.86328220367432	-0.00197886489331722	-0.00912170019000769	-0.0263294391334057	0.000943203864153475
709	119.82105255127	-0.529219150543213	-7.79834747314453	-0.00295288790948689	-0.000680167751852423	-0.0419138073921204	0.00516396993771195
710	119.17170715332	0.120129495859146	-7.86328220367432	0.00159255252219737	-3.08191010844894e-05	-0.0399657599627972	0.00289124972186983
711	117.873008728027	0.769478142261505	-8.05808639526367	0.00548864435404539	0.00354059832170606	-0.0357449948787689	-0.00619963090866804
712	119.17170715332	0.769478142261505	-7.99315214157104	0.00483929552137852	0.000943203864153475	-0.0386670641601086	-0.00100484199356288
713	117.223663330078	1.74350106716156	-8.25289154052734	0.00191722682211548	-0.00684897974133492	-0.0260047651827335	0.000293855206109583
714	117.223663330078	1.09415245056152	-7.79834747314453	-0.000680167751852423	-0.00490093370899558	-0.0182125810533762	0.00581331877037883
715	117.223663330078	1.74350106716156	-8.25289154052734	0.00581331877037883	0.0116574559360743	-0.0110697457566857	0.00321592413820326
716	115.924964904785	1.74350106716156	-8.25289154052734	-0.000680167751852423	0.01100810803473	0.00321592413820326	-0.00327756232582033
717	113.327568054199	1.4188266992569	-7.99315214157104	-0.00782300252467394	0.0113327819854021	-0.0117190945893526	0.00548864435404539
718	117.873008728027	0.769478142261505	-7.60354280471802	-0.00522560812532902	0.00191722682211548	-0.00944637414067984	0.00126787810586393
719	118.522354125977	0.444803804159164	-7.4087381362915	-0.00327756232582033	0.00711201597005129	-0.0136671401560307	0.00191722682211548
720	118.522354125977	-0.204544812440872	-7.4087381362915	-0.00652430532500148	0.00126787810586393	-0.00749832857400179	0.00841071270406246
721	117.223663330078	0.444803804159164	-7.79834747314453	0.00516396993771195	-0.0110697457566857	-0.00165419070981443	-0.0026282137259841
722	119.17170715332	-0.529219150543213	-7.73341274261475	-0.0026282137259841	-0.00782300252467394	-0.00879702530801296	-0.00684897974133492
723	117.223663330078	1.09415245056152	-7.79834747314453	0.00451462110504508	-0.00652430532500148	-0.00749832857400179	0.00646266713738441
724	117.223663330078	1.74350106716156	-7.79834747314453	-0.0026282137259841	-3.08191010844894e-05	-0.00944637414067984	-0.000355493422830477
725	117.873008728027	1.09415245056152	-7.4087381362915	0.00354059832170606	-0.00619963090866804	0.00354059832170606	0.00548864435404539
726	117.223663330078	1.09415245056152	-8.18795680999756	0.000293855206109583	-0.00230353930965066	-0.00522560812532902	0.00548864435404539
727	118.522354125977	1.4188266992569	-8.18795680999756	0.00743668992072344	-0.00230353930965066	-0.00392691092565656	-0.00490093370899558
728	117.223663330078	1.4188266992569	-7.9282169342041	0.0022419011220336	-0.0130177913233638	-0.0026282137259841	0.00776136433705688
729	118.522354125977	0.444803804159164	-7.9282169342041	-0.00197886489331722	0.00354059832170606	-0.00360223650932312	-0.00197886489331722
730	115.275611877441	1.09415245056152	-7.86328220367432	0.00256657530553639	0.00451462110504508	-0.00392691092565656	0.00418994715437293
731	115.275611877441	0.120129495859146	-7.60354280471802	0.000293855206109583	0.00841071270406246	0.00354059832170606	-0.00944637414067984
732	114.626266479492	1.4188266992569	-8.05808639526367	-0.00457625929266214	0.00516396993771195	-0.00360223650932312	0.00191722682211548
733	115.275611877441	1.74350106716156	-7.99315214157104	-0.00132951640989631	-0.00555028254166245	0.00938473641872406	0.000943203864153475
734	118.522354125977	0.444803804159164	-7.86328220367432	-0.00165419070981443	0.00841071270406246	-0.0146411629393697	0.00126787810586393
735	117.873008728027	-0.204544812440872	-7.86328220367432	-0.00360223650932312	0.00548864435404539	0.00451462110504508	-0.000355493422830477
736	119.82105255127	-1.17856776714325	-7.6684775352478	-0.00327756232582033	-0.00230353930965066	-0.00197886489331722	-0.00619963090866804
737	117.223663330078	-0.204544812440872	-7.4087381362915	0.00354059832170606	0.00483929552137852	0.00970941036939621	-0.00230353930965066
738	117.873008728027	1.4188266992569	-8.31782627105713	0.00289124972186983	-0.00230353930965066	0.000618529506027699	0.00548864435404539
739	117.223663330078	1.09415245056152	-8.12302207946777	-0.00295288790948689	0.00678734155371785	-0.00814767740666866	0.00483929552137852
740	117.873008728027	0.769478142261505	-8.12302207946777	-0.00230353930965066	-0.00100484199356288	-0.00912170019000769	0.00321592413820326
741	117.223663330078	0.120129495859146	-7.99315214157104	-0.00717365415766835	0.00354059832170606	-0.00490093370899558	0.00289124972186983
742	117.223663330078	1.09415245056152	-7.79834747314453	0.00418994715437293	0.00354059832170606	0.00873538758605719	-0.00587495695799589
743	116.574310302734	1.4188266992569	-7.79834747314453	0.00386527273803949	-0.00814767740666866	-0.00879702530801296	0.00159255252219737
744	116.574310302734	0.769478142261505	-7.79834747314453	-0.00327756232582033	-0.00977104809135199	-0.00360223650932312	-0.00425158534198999
745	116.574310302734	-0.204544812440872	-7.60354280471802	-0.00490093370899558	-0.00684897974133492	-0.00944637414067984	-0.00100484199356288
746	115.275611877441	0.769478142261505	-7.6684775352478	-0.000355493422830477	-0.0026282137259841	0.00256657530553639	0.00321592413820326
747	118.522354125977	-0.204544812440872	-7.47367286682129	-3.08191010844894e-05	-0.00490093370899558	-0.00490093370899558	-0.00782300252467394
748	115.924964904785	1.09415245056152	-7.86328220367432	-0.00230353930965066	-0.0133424662053585	-0.00684897974133492	0.00451462110504508
749	117.223663330078	0.769478142261505	-8.25289154052734	-0.00295288790948689	-0.00360223650932312	-0.00879702530801296	0.00386527273803949
750	116.574310302734	0.444803804159164	-7.86328220367432	-0.00230353930965066	-0.00879702530801296	0.00548864435404539	0.00126787810586393
751	116.574310302734	-0.204544812440872	-8.12302207946777	-0.00132951640989631	-0.00327756232582033	0.00581331877037883	-0.00619963090866804
752	115.924964904785	0.769478142261505	-7.73341274261475	0.00256657530553639	0.00256657530553639	0.00581331877037883	-0.000680167751852423
753	118.522354125977	0.444803804159164	-7.4087381362915	-0.00100484199356288	-0.00587495695799589	0.00159255252219737	0.000943203864153475
754	117.873008728027	0.444803804159164	-7.79834747314453	-0.00684897974133492	0.0100340843200684	-0.00912170019000769	0.00483929552137852
755	117.873008728027	0.444803804159164	-8.4476957321167	0.0022419011220336	0.00808603875339031	-0.0107450718060136	0.00256657530553639
756	119.17170715332	0.120129495859146	-8.12302207946777	0.00126787810586393	0.00678734155371785	-0.00392691092565656	-0.00684897974133492
757	118.522354125977	0.120129495859146	-7.9282169342041	0.00613799272105098	0.0136055024340749	0.00354059832170606	-0.00197886489331722
758	117.223663330078	0.769478142261505	-7.53860807418823	-0.00230353930965066	0.00289124972186983	-0.00587495695799589	0.000293855206109583
759	115.275611877441	1.09415245056152	-7.47367286682129	-0.00555028254166245	-0.00425158534198999	-0.0113944197073579	0.00386527273803949
760	113.976921081543	0.769478142261505	-7.86328220367432	-0.00782300252467394	0.000943203864153475	-0.000355493422830477	0.00321592413820326
761	115.275611877441	0.120129495859146	-7.60354280471802	-0.00944637414067984	-0.000355493422830477	-0.00230353930965066	-0.00652430532500148
762	115.924964904785	1.4188266992569	-7.9282169342041	0.000618529506027699	-0.00100484199356288	-0.00749832857400179	-0.00197886489331722
763	117.873008728027	0.120129495859146	-7.47367286682129	0.00256657530553639	-0.0149658378213644	-0.00555028254166245	-0.00197886489331722
764	117.873008728027	-0.529219150543213	-7.6684775352478	-0.00425158534198999	-0.00879702530801296	0.00289124972186983	0.000618529506027699
765	119.17170715332	-0.853893458843231	-7.86328220367432	-0.0026282137259841	-0.0139918150380254	0.000293855206109583	-0.00132951640989631
766	117.873008728027	0.120129495859146	-8.18795680999756	0.00354059832170606	-0.00555028254166245	0.00678734155371785	-0.000355493422830477
767	118.522354125977	-0.204544812440872	-7.99315214157104	-0.00165419070981443	-0.00457625929266214	0.000618529506027699	-0.00555028254166245
768	117.873008728027	-0.204544812440872	-7.99315214157104	-0.00132951640989631	-0.00587495695799589	-0.00425158534198999	0.00126787810586393
769	116.574310302734	1.09415245056152	-8.12302207946777	-0.00197886489331722	0.00938473641872406	0.00451462110504508	-0.0026282137259841
770	117.873008728027	-0.204544812440872	-7.53860807418823	-0.00360223650932312	0.011982130818069	-0.00360223650932312	-0.000680167751852423
771	116.574310302734	1.09415245056152	-8.05808639526367	-0.00197886489331722	0.0123068047687411	0.00451462110504508	-0.00814767740666866
772	118.522354125977	-0.529219150543213	-7.6684775352478	0.00159255252219737	0.00354059832170606	0.00743668992072344	0.00256657530553639
773	117.873008728027	0.444803804159164	-8.25289154052734	-0.00295288790948689	0.0022419011220336	0.00256657530553639	0.000618529506027699
774	113.976921081543	0.769478142261505	-8.05808639526367	-0.0110697457566857	0.0116574559360743	0.00548864435404539	0.00841071270406246
775	113.976921081543	1.4188266992569	-7.99315214157104	-0.00132951640989631	0.00938473641872406	0.00321592413820326	-0.00327756232582033
776	116.574310302734	1.09415245056152	-7.73341274261475	-0.00230353930965066	0.0106834331527352	0.00808603875339031	-0.00165419070981443
777	117.223663330078	0.769478142261505	-8.25289154052734	0.00418994715437293	0.0123068047687411	0.01100810803473	-0.00619963090866804
778	118.522354125977	-0.853893458843231	-7.9282169342041	0.00289124972186983	0.00321592413820326	-0.00100484199356288	0.000618529506027699
779	118.522354125977	-1.50324213504791	-7.60354280471802	-0.00652430532500148	-0.00684897974133492	0.00386527273803949	0.00613799272105098
780	117.223663330078	-0.853893458843231	-7.86328220367432	-0.00197886489331722	-0.0107450718060136	-0.00165419070981443	-0.000355493422830477
781	116.574310302734	1.09415245056152	-7.60354280471802	0.000293855206109583	-0.000680167751852423	0.00581331877037883	0.00970941036939621
782	119.17170715332	-0.204544812440872	-7.53860807418823	0.0022419011220336	0.00321592413820326	0.0113327819854021	-0.00100484199356288
783	117.873008728027	0.444803804159164	-8.12302207946777	0.000293855206109583	-0.00425158534198999	0.0132808275520802	-0.00717365415766835
784	115.924964904785	1.74350106716156	-8.38276100158691	-0.00490093370899558	-0.00132951640989631	0.0191249661147594	-0.00425158534198999
785	117.223663330078	1.09415245056152	-7.99315214157104	0.000618529506027699	-0.00652430532500148	-0.00457625929266214	-0.00457625929266214
786	116.574310302734	1.4188266992569	-7.99315214157104	0.00289124972186983	-0.00165419070981443	-0.00522560812532902	-0.00327756232582033
787	117.223663330078	1.09415245056152	-7.86328220367432	0.000618529506027699	-0.00522560812532902	-0.0113944197073579	-0.00132951640989631
788	115.275611877441	1.09415245056152	-8.18795680999756	-0.00132951640989631	-0.000355493422830477	-0.0191866029053926	0.00613799272105098
789	115.924964904785	-0.204544812440872	-8.05808639526367	-0.0133424662053585	-0.00814767740666866	-0.0266541130840778	0.00418994715437293
790	117.223663330078	-0.204544812440872	-7.86328220367432	-0.00944637414067984	-0.0026282137259841	-0.0152905117720366	-0.0026282137259841
791	117.223663330078	0.444803804159164	-7.86328220367432	0.00548864435404539	0.00548864435404539	0.0022419011220336	-0.00457625929266214
792	117.223663330078	-0.529219150543213	-7.73341274261475	0.000293855206109583	0.00289124972186983	-3.08191010844894e-05	-0.00619963090866804
793	115.924964904785	0.120129495859146	-7.99315214157104	0.00451462110504508	-0.00782300252467394	-0.00749832857400179	0.00191722682211548
794	117.223663330078	0.120129495859146	-8.18795680999756	-0.00587495695799589	0.00548864435404539	-0.00619963090866804	0.00548864435404539
795	116.574310302734	1.4188266992569	-8.12302207946777	-0.00684897974133492	0.0142548503354192	-0.0107450718060136	0.00321592413820326
796	117.873008728027	1.4188266992569	-8.12302207946777	-0.000680167751852423	0.0145795252174139	-0.0130177913233638	0.000293855206109583
797	115.924964904785	1.09415245056152	-8.25289154052734	0.00483929552137852	0.00776136433705688	0.00386527273803949	-0.00360223650932312
798	118.522354125977	0.120129495859146	-7.86328220367432	-0.00555028254166245	0.00354059832170606	-0.00490093370899558	0.00256657530553639
799	118.522354125977	0.120129495859146	-8.05808639526367	-0.00847235135734081	0.00613799272105098	-0.00100484199356288	-0.00100484199356288
800	117.223663330078	0.769478142261505	-7.86328220367432	-0.00100484199356288	0.00678734155371785	0.0022419011220336	-0.00392691092565656
801	115.924964904785	1.4188266992569	-7.6684775352478	-0.00197886489331722	-0.00522560812532902	0.00126787810586393	-0.000355493422830477
802	115.275611877441	0.769478142261505	-7.99315214157104	-0.00555028254166245	0.000618529506027699	0.000943203864153475	-0.0107450718060136
803	113.327568054199	1.09415245056152	-7.86328220367432	-0.00457625929266214	-0.00782300252467394	-0.00587495695799589	0.00743668992072344
804	115.275611877441	1.4188266992569	-7.86328220367432	-0.00425158534198999	-0.00392691092565656	-0.0149658378213644	0.00516396993771195
805	118.522354125977	0.120129495859146	-8.05808639526367	0.0022419011220336	-0.00782300252467394	-0.0120437685400248	0.00516396993771195
806	117.873008728027	-0.853893458843231	-7.73341274261475	0.00354059832170606	0.0100340843200684	-0.00132951640989631	0.00126787810586393
807	117.223663330078	-1.17856776714325	-7.86328220367432	0.00126787810586393	-0.0149658378213644	0.00808603875339031	-0.00555028254166245
808	115.275611877441	0.120129495859146	-7.99315214157104	0.00906006153672934	-0.00879702530801296	-0.0026282137259841	-0.00522560812532902
809	117.223663330078	0.769478142261505	-7.79834747314453	-0.00197886489331722	-0.00425158534198999	0.00386527273803949	0.00516396993771195
810	116.574310302734	1.09415245056152	-8.05808639526367	0.00386527273803949	0.00289124972186983	0.0132808275520802	0.00321592413820326
811	117.873008728027	0.444803804159164	-7.99315214157104	-0.00522560812532902	0.00581331877037883	0.0103587592020631	-0.00490093370899558
812	115.275611877441	1.09415245056152	-8.12302207946777	0.00451462110504508	0.00581331877037883	0.00321592413820326	0.0022419011220336
813	115.924964904785	0.769478142261505	-7.6684775352478	0.00841071270406246	-0.0026282137259841	0.00321592413820326	0.000618529506027699
814	118.522354125977	0.444803804159164	-7.73341274261475	-0.00555028254166245	-0.00230353930965066	-0.0026282137259841	0.00451462110504508
815	117.223663330078	0.444803804159164	-7.53860807418823	-0.000355493422830477	0.0113327819854021	0.0022419011220336	0.000943203864153475
816	116.574310302734	0.444803804159164	-7.99315214157104	0.000943203864153475	0.0123068047687411	-0.000355493422830477	-0.00522560812532902
817	112.67822265625	0.769478142261505	-7.9282169342041	-0.00749832857400179	0.0171769186854362	0.000293855206109583	-0.00814767740666866
818	115.275611877441	1.09415245056152	-8.18795680999756	-0.00230353930965066	0.00808603875339031	-0.0172385573387146	0.000618529506027699
819	115.924964904785	1.4188266992569	-7.9282169342041	0.000618529506027699	-0.00522560812532902	-0.00522560812532902	-0.0026282137259841
820	115.924964904785	0.769478142261505	-7.86328220367432	0.00126787810586393	-0.00490093370899558	-0.00912170019000769	-3.08191010844894e-05
821	117.223663330078	-0.853893458843231	-7.4087381362915	0.00126787810586393	-0.0139918150380254	-0.0104203969240189	0.00743668992072344
822	115.924964904785	1.4188266992569	-8.25289154052734	-0.00360223650932312	-0.0104203969240189	-0.0172385573387146	0.00418994715437293
823	117.223663330078	0.120129495859146	-7.86328220367432	0.00646266713738441	-0.00684897974133492	-0.0126931173726916	-0.00197886489331722
824	117.873008728027	0.444803804159164	-7.9282169342041	0.00256657530553639	-0.00912170019000769	-0.0188619289547205	0.00159255252219737
825	119.17170715332	0.444803804159164	-7.73341274261475	-0.00327756232582033	-0.00490093370899558	-0.00619963090866804	0.00711201597005129
826	117.873008728027	-0.204544812440872	-7.6684775352478	0.0022419011220336	-0.00749832857400179	-0.0143164889886975	0.000618529506027699
827	118.522354125977	0.444803804159164	-7.99315214157104	0.00354059832170606	0.00938473641872406	0.00126787810586393	-0.00295288790948689
828	118.522354125977	0.120129495859146	-7.73341274261475	-0.000355493422830477	-0.00522560812532902	0.00743668992072344	0.00289124972186983
829	116.574310302734	1.09415245056152	-8.25289154052734	-0.00360223650932312	-0.00457625929266214	0.00873538758605719	-0.00360223650932312
830	115.275611877441	0.769478142261505	-7.6684775352478	-0.00717365415766835	0.00776136433705688	0.000618529506027699	0.000943203864153475
831	113.976921081543	1.4188266992569	-8.05808639526367	-0.00230353930965066	0.00743668992072344	0.00386527273803949	-0.00392691092565656
832	115.275611877441	0.444803804159164	-7.27886867523193	0.00581331877037883	0.0136055024340749	-0.00295288790948689	-0.00197886489331722
833	117.873008728027	0.769478142261505	-7.79834747314453	-0.00587495695799589	0.00386527273803949	-0.0120437685400248	-0.00587495695799589
834	117.873008728027	0.120129495859146	-7.99315214157104	-0.00652430532500148	-0.00360223650932312	-0.00879702530801296	-3.08191010844894e-05
835	117.223663330078	-0.204544812440872	-8.12302207946777	-0.00197886489331722	0.00970941036939621	-0.0026282137259841	0.000618529506027699
836	119.17170715332	-1.17856776714325	-7.4087381362915	0.00159255252219737	0.00126787810586393	-0.00490093370899558	-0.00165419070981443
837	117.873008728027	0.120129495859146	-7.4087381362915	0.00159255252219737	0.0158782228827477	-3.08191010844894e-05	-0.00944637414067984
838	115.924964904785	1.09415245056152	-7.99315214157104	0.00354059832170606	0.00354059832170606	-0.00457625929266214	-0.00522560812532902
839	115.275611877441	0.444803804159164	-7.79834747314453	-0.00977104809135199	0.00548864435404539	0.00386527273803949	-3.08191010844894e-05
840	115.924964904785	1.74350106716156	-8.18795680999756	0.00126787810586393	-0.00230353930965066	-0.00717365415766835	-0.00619963090866804
841	116.574310302734	1.74350106716156	-8.25289154052734	0.00516396993771195	0.000943203864153475	-0.0117190945893526	0.00776136433705688
842	116.574310302734	1.74350106716156	-7.86328220367432	0.00386527273803949	0.000943203864153475	-0.000355493422830477	-0.00100484199356288
843	119.17170715332	0.120129495859146	-7.60354280471802	0.00321592413820326	-0.00522560812532902	-0.00944637414067984	0.00776136433705688
844	115.275611877441	1.74350106716156	-8.25289154052734	-0.00295288790948689	-0.00457625929266214	0.00126787810586393	0.0022419011220336
845	114.626266479492	1.09415245056152	-8.12302207946777	-0.0139918150380254	-0.00230353930965066	-0.0139918150380254	0.00548864435404539
846	113.327568054199	1.4188266992569	-7.79834747314453	-3.08191010844894e-05	-0.0117190945893526	-0.00132951640989631	0.00289124972186983
847	115.275611877441	1.4188266992569	-7.86328220367432	-0.00132951640989631	-0.00782300252467394	-0.00425158534198999	0.00321592413820326
848	117.873008728027	0.120129495859146	-7.60354280471802	-0.00197886489331722	-0.00100484199356288	0.00159255252219737	-0.0026282137259841
849	116.574310302734	-0.529219150543213	-7.47367286682129	-0.0026282137259841	-0.0100957229733467	0.000618529506027699	-0.0130177913233638
850	117.223663330078	-1.50324213504791	-7.86328220367432	0.00159255252219737	-0.00360223650932312	0.00321592413820326	-0.00197886489331722
851	115.275611877441	-0.529219150543213	-7.79834747314453	0.000618529506027699	-0.00327756232582033	0.00613799272105098	-0.000355493422830477
852	117.873008728027	-0.204544812440872	-7.86328220367432	0.00516396993771195	-0.000355493422830477	-0.0133424662053585	-0.00360223650932312
853	115.275611877441	1.74350106716156	-7.99315214157104	0.000943203864153475	-0.00360223650932312	-0.00490093370899558	0.000293855206109583
854	116.574310302734	1.4188266992569	-7.73341274261475	-0.00295288790948689	0.00483929552137852	-0.00879702530801296	-0.000680167751852423
855	114.626266479492	1.4188266992569	-8.31782627105713	-0.000680167751852423	0.00938473641872406	-0.00392691092565656	0.0022419011220336
856	117.223663330078	1.09415245056152	-8.38276100158691	-0.00230353930965066	0.01100810803473	-0.00165419070981443	-0.00360223650932312
857	116.574310302734	1.09415245056152	-8.12302207946777	0.00289124972186983	0.00678734155371785	-0.00652430532500148	0.00483929552137852
858	117.223663330078	0.120129495859146	-7.86328220367432	-0.00197886489331722	0.00776136433705688	0.00386527273803949	-0.00522560812532902
859	113.976921081543	0.120129495859146	-7.53860807418823	-0.0143164889886975	0.00646266713738441	-0.00814767740666866	0.00418994715437293
860	115.924964904785	0.120129495859146	-7.34380340576172	-0.00490093370899558	0.00516396993771195	-0.00100484199356288	0.000618529506027699
861	113.976921081543	1.09415245056152	-7.99315214157104	-0.00457625929266214	-0.000355493422830477	-0.000680167751852423	-0.00132951640989631
862	116.574310302734	0.444803804159164	-7.9282169342041	-0.00165419070981443	0.000293855206109583	-0.00782300252467394	-0.00197886489331722
863	116.574310302734	0.769478142261505	-8.12302207946777	-0.00490093370899558	0.00126787810586393	0.0022419011220336	0.000943203864153475
864	115.924964904785	0.444803804159164	-7.86328220367432	0.0022419011220336	-0.0169138833880424	-0.00457625929266214	-0.00327756232582033
865	117.873008728027	-1.50324213504791	-7.53860807418823	0.00354059832170606	-0.00425158534198999	-0.00425158534198999	0.00256657530553639
866	117.223663330078	-0.529219150543213	-7.79834747314453	0.00289124972186983	-0.00360223650932312	0.00711201597005129	0.000618529506027699
867	117.223663330078	-0.529219150543213	-7.9282169342041	0.0022419011220336	-0.00522560812532902	0.00483929552137852	-0.00749832857400179
868	115.275611877441	1.4188266992569	-8.31782627105713	0.0103587592020631	-0.00295288790948689	-0.00944637414067984	-0.000355493422830477
869	115.275611877441	0.769478142261505	-8.18795680999756	0.00418994715437293	0.00289124972186983	0.00483929552137852	-3.08191010844894e-05
870	116.574310302734	1.4188266992569	-8.12302207946777	-0.0120437685400248	0.0149041991680861	0.00906006153672934	0.00386527273803949
871	117.223663330078	0.120129495859146	-7.6684775352478	0.00321592413820326	0.0123068047687411	0.00483929552137852	0.00354059832170606
872	116.574310302734	1.09415245056152	-7.9282169342041	0.00938473641872406	0.0116574559360743	-0.00717365415766835	0.000293855206109583
873	114.626266479492	1.09415245056152	-8.18795680999756	-0.00717365415766835	0.00678734155371785	0.00289124972186983	-3.08191010844894e-05
874	114.626266479492	0.120129495859146	-7.99315214157104	-0.00879702530801296	-0.00197886489331722	-0.00717365415766835	0.00321592413820326
875	114.626266479492	0.120129495859146	-7.79834747314453	-0.0120437685400248	0.00970941036939621	0.0022419011220336	0.00354059832170606
876	115.924964904785	0.444803804159164	-7.73341274261475	0.0100340843200684	0.0145795252174139	-0.00327756232582033	-0.00295288790948689
877	115.275611877441	1.09415245056152	-7.6684775352478	0.00289124972186983	0.00581331877037883	-0.00295288790948689	-0.000355493422830477
878	117.223663330078	-0.853893458843231	-7.9282169342041	-0.00132951640989631	-0.0126931173726916	-0.00814767740666866	-3.08191010844894e-05
879	115.924964904785	-0.853893458843231	-8.12302207946777	0.000943203864153475	-0.0104203969240189	-0.0152905117720366	0.00548864435404539
880	115.275611877441	0.444803804159164	-7.9282169342041	-0.00197886489331722	0.000293855206109583	-0.0110697457566857	-0.00100484199356288
881	117.223663330078	-0.529219150543213	-7.73341274261475	-0.00132951640989631	-0.00652430532500148	-0.0104203969240189	-0.00457625929266214
882	114.626266479492	1.09415245056152	-7.86328220367432	-0.00230353930965066	-0.00425158534198999	0.00126787810586393	-0.00652430532500148
883	117.873008728027	-0.529219150543213	-7.9282169342041	-0.00132951640989631	-0.00392691092565656	-0.00490093370899558	0.000293855206109583
884	117.223663330078	-0.204544812440872	-7.99315214157104	0.00256657530553639	-0.00814767740666866	-0.00749832857400179	0.00711201597005129
885	119.17170715332	-0.529219150543213	-8.18795680999756	0.00776136433705688	-0.00425158534198999	0.0100340843200684	0.0100340843200684
886	116.574310302734	0.444803804159164	-8.12302207946777	0.00678734155371785	-0.00230353930965066	0.0155535480007529	0.00159255252219737
887	116.574310302734	-0.529219150543213	-7.47367286682129	-0.00132951640989631	-0.00814767740666866	0.0499690249562263	-0.00100484199356288
888	114.626266479492	0.120129495859146	-7.34380340576172	-0.00847235135734081	0.00126787810586393	0.0710728541016579	0.00548864435404539
889	113.976921081543	0.769478142261505	-8.05808639526367	-0.00847235135734081	0.00743668992072344	0.0525664202868938	0.00386527273803949
890	115.275611877441	-0.204544812440872	-7.9282169342041	0.00256657530553639	0.0175015944987535	0.0226963832974434	0.000618529506027699
891	115.275611877441	1.09415245056152	-8.18795680999756	-0.00100484199356288	0.0178262684494257	0.00126787810586393	-0.00490093370899558
892	115.924964904785	-0.529219150543213	-7.6684775352478	0.00321592413820326	0.00613799272105098	-0.0172385573387146	-0.0026282137259841
893	116.574310302734	-1.17856776714325	-7.53860807418823	0.00191722682211548	0.000293855206109583	-0.0363943427801132	0.00970941036939621
894	117.223663330078	-1.17856776714325	-7.60354280471802	0.00126787810586393	0.00321592413820326	-0.0360696688294411	0.000293855206109583
895	117.873008728027	-0.529219150543213	-8.05808639526367	-0.00457625929266214	0.0175015944987535	-0.0412644557654858	0.00321592413820326
896	117.873008728027	0.120129495859146	-7.6684775352478	0.0022419011220336	0.00841071270406246	-0.0247060675173998	-0.00425158534198999
897	117.873008728027	-0.529219150543213	-7.73341274261475	-0.00230353930965066	0.0100340843200684	-0.0156151866540313	0.00321592413820326
898	115.924964904785	0.444803804159164	-7.99315214157104	-0.00165419070981443	0.0116574559360743	-0.023407369852066	-3.08191010844894e-05
899	115.275611877441	0.120129495859146	-7.60354280471802	-0.00717365415766835	0.00516396993771195	-0.00749832857400179	0.00418994715437293
900	115.924964904785	0.769478142261505	-8.05808639526367	-0.00197886489331722	0.000943203864153475	-0.00100484199356288	-0.00619963090866804
901	116.574310302734	0.444803804159164	-8.18795680999756	0.00646266713738441	0.00256657530553639	-0.017887907102704	0.00613799272105098
902	114.626266479492	0.444803804159164	-7.9282169342041	-0.00684897974133492	0.000293855206109583	-0.00457625929266214	-0.00425158534198999
903	115.924964904785	-0.204544812440872	-7.9282169342041	-0.00619963090866804	-0.00165419070981443	-0.0198359526693821	-0.00197886489331722
904	114.626266479492	0.769478142261505	-7.99315214157104	-0.000355493422830477	0.000943203864153475	-0.0169138833880424	-0.000680167751852423
905	117.223663330078	0.444803804159164	-7.99315214157104	-0.00490093370899558	0.00548864435404539	-0.0221086721867323	0.00256657530553639
906	116.574310302734	0.769478142261505	-8.25289154052734	-0.00132951640989631	-0.00360223650932312	-0.0120437685400248	-0.00652430532500148
907	116.574310302734	-0.529219150543213	-8.25289154052734	-0.00132951640989631	-0.00977104809135199	-0.0120437685400248	0.00548864435404539
908	116.574310302734	-0.529219150543213	-8.12302207946777	0.00451462110504508	-0.0104203969240189	0.00743668992072344	0.00841071270406246
909	117.873008728027	-1.17856776714325	-7.79834747314453	0.00289124972186983	-0.0100957229733467	0.00159255252219737	-0.00360223650932312
910	117.873008728027	-0.529219150543213	-7.53860807418823	-0.0130177913233638	0.000293855206109583	0.00743668992072344	0.00289124972186983
911	117.223663330078	0.120129495859146	-7.9282169342041	-0.00327756232582033	0.0106834331527352	-0.00944637414067984	-0.00392691092565656
912	117.873008728027	-0.204544812440872	-8.12302207946777	0.000618529506027699	0.00841071270406246	-0.00165419070981443	0.00841071270406246
913	115.275611877441	1.4188266992569	-8.12302207946777	-3.08191010844894e-05	-3.08191010844894e-05	-0.00977104809135199	0.00126787810586393
914	117.223663330078	0.769478142261505	-7.9282169342041	-0.00230353930965066	0.00191722682211548	-0.0107450718060136	0.00191722682211548
915	116.574310302734	0.769478142261505	-7.6684775352478	-3.08191010844894e-05	0.0100340843200684	-0.00197886489331722	-0.00165419070981443
916	115.924964904785	0.769478142261505	-7.53860807418823	0.00321592413820326	0.00678734155371785	0.00841071270406246	-0.0026282137259841
917	113.327568054199	0.444803804159164	-8.05808639526367	-0.00522560812532902	0.00970941036939621	0.0136055024340749	-0.00360223650932312
918	114.626266479492	-0.204544812440872	-7.73341274261475	-0.00230353930965066	0.000943203864153475	0.00483929552137852	0.000618529506027699
919	116.574310302734	-0.529219150543213	-7.79834747314453	-0.00814767740666866	-0.00230353930965066	0.00548864435404539	0.0022419011220336
920	116.574310302734	0.120129495859146	-7.79834747314453	-3.08191010844894e-05	-0.0026282137259841	0.00776136433705688	-0.00360223650932312
921	115.924964904785	-0.529219150543213	-7.73341274261475	0.00548864435404539	-0.00197886489331722	-0.00847235135734081	-0.00912170019000769
922	117.873008728027	-1.17856776714325	-7.73341274261475	0.00483929552137852	-0.0201606266200542	-0.00555028254166245	-0.00457625929266214
923	117.223663330078	0.120129495859146	-8.18795680999756	-0.00555028254166245	-0.00619963090866804	-0.0110697457566857	0.00191722682211548
924	115.275611877441	0.769478142261505	-7.9282169342041	0.00289124972186983	-0.00749832857400179	-0.00392691092565656	0.00418994715437293
925	117.223663330078	-0.529219150543213	-7.6684775352478	0.00126787810586393	0.00289124972186983	0.000618529506027699	-0.000680167751852423
926	117.873008728027	-0.204544812440872	-7.73341274261475	0.0022419011220336	-0.0315242260694504	0.00743668992072344	-0.00392691092565656
927	117.223663330078	0.120129495859146	-7.9282169342041	0.000293855206109583	0.000293855206109583	0.00516396993771195	-0.00360223650932312
928	115.924964904785	0.444803804159164	-7.9282169342041	-0.000355493422830477	-0.0026282137259841	0.00776136433705688	-0.00327756232582033
929	116.574310302734	0.444803804159164	-8.18795680999756	-0.000680167751852423	-0.00555028254166245	0.0100340843200684	0.00191722682211548
930	114.626266479492	0.769478142261505	-8.18795680999756	-0.00490093370899558	-0.00132951640989631	0.0100340843200684	0.00646266713738441
931	114.626266479492	-0.529219150543213	-7.86328220367432	-0.000355493422830477	0.00808603875339031	0.00711201597005129	-0.00327756232582033
932	113.327568054199	0.120129495859146	-7.86328220367432	-0.00425158534198999	0.00548864435404539	0.00191722682211548	0.00321592413820326
933	113.976921081543	1.4188266992569	-7.60354280471802	-0.00327756232582033	0.00451462110504508	-0.00295288790948689	-0.00425158534198999
934	116.574310302734	-0.204544812440872	-7.99315214157104	-0.000680167751852423	0.00678734155371785	-0.00327756232582033	0.00646266713738441
935	117.223663330078	-0.204544812440872	-7.9282169342041	-0.00360223650932312	0.00289124972186983	0.0103587592020631	0.00743668992072344
936	116.574310302734	-1.17856776714325	-7.86328220367432	0.00483929552137852	0.00354059832170606	0.0220470335334539	-0.00652430532500148
937	115.924964904785	-0.204544812440872	-7.73341274261475	0.00613799272105098	0.00126787810586393	0.00743668992072344	-0.00425158534198999
938	117.873008728027	0.120129495859146	-7.9282169342041	0.00321592413820326	-0.00392691092565656	0.0136055024340749	0.000293855206109583
939	115.924964904785	0.769478142261505	-7.99315214157104	-0.00392691092565656	0.00289124972186983	0.0022419011220336	0.00451462110504508
940	116.574310302734	0.769478142261505	-8.4476957321167	-0.00555028254166245	0.0022419011220336	0.0136055024340749	-0.000355493422830477
941	117.873008728027	-0.529219150543213	-8.12302207946777	-0.00490093370899558	0.00418994715437293	-0.00717365415766835	-0.0100957229733467
942	115.924964904785	0.769478142261505	-8.25289154052734	0.00646266713738441	0.00808603875339031	-0.0117190945893526	0.000618529506027699
943	115.924964904785	-0.204544812440872	-7.47367286682129	-0.00490093370899558	-0.00392691092565656	-0.00847235135734081	0.000943203864153475
944	117.223663330078	-0.204544812440872	-7.4087381362915	-0.00327756232582033	-0.00360223650932312	-0.0139918150380254	0.00126787810586393
945	116.574310302734	-0.204544812440872	-7.53860807418823	-0.00457625929266214	-0.0026282137259841	-0.0117190945893526	0.00906006153672934
946	115.924964904785	-0.204544812440872	-8.18795680999756	-0.0026282137259841	0.00776136433705688	-0.0113944197073579	0.00451462110504508
947	117.223663330078	-0.529219150543213	-7.99315214157104	-0.00652430532500148	0.00256657530553639	-0.00165419070981443	0.00289124972186983
948	117.223663330078	0.120129495859146	-7.86328220367432	-0.00132951640989631	0.00256657530553639	-0.0156151866540313	0.00386527273803949
949	116.574310302734	0.120129495859146	-7.99315214157104	0.00386527273803949	0.000943203864153475	-0.00749832857400179	-0.00132951640989631
950	113.976921081543	0.120129495859146	-7.4087381362915	-0.00230353930965066	0.00418994715437293	-0.00100484199356288	0.000293855206109583
951	115.924964904785	-0.204544812440872	-7.99315214157104	0.00256657530553639	0.0158782228827477	-0.00652430532500148	-0.00944637414067984
952	114.626266479492	-1.17856776714325	-7.86328220367432	0.00483929552137852	0.000293855206109583	-0.00912170019000769	-0.000355493422830477
953	117.223663330078	-0.529219150543213	-7.79834747314453	0.00289124972186983	0.00613799272105098	-0.0136671401560307	-0.00522560812532902
954	118.522354125977	-0.204544812440872	-7.60354280471802	-0.00230353930965066	0.00126787810586393	-0.0110697457566857	-0.00132951640989631
955	117.223663330078	0.120129495859146	-7.9282169342041	0.00159255252219737	0.0113327819854021	-0.00684897974133492	0.00451462110504508
956	119.17170715332	-0.529219150543213	-7.6684775352478	0.00191722682211548	0.011982130818069	-0.0165892094373703	-0.0026282137259841
957	117.223663330078	-0.204544812440872	-7.9282169342041	-0.00392691092565656	0.00548864435404539	-0.0104203969240189	-0.00230353930965066
958	115.275611877441	1.09415245056152	-7.9282169342041	0.00289124972186983	-0.00230353930965066	-0.00197886489331722	-0.00165419070981443
959	115.275611877441	0.769478142261505	-8.05808639526367	-0.00100484199356288	-0.00295288790948689	-0.0188619289547205	0.00386527273803949
960	115.275611877441	0.444803804159164	-8.05808639526367	-0.00847235135734081	-0.00587495695799589	-0.0217839982360601	0.0022419011220336
961	115.275611877441	0.769478142261505	-7.79834747314453	-0.00684897974133492	-0.00944637414067984	-0.0208099745213985	0.000943203864153475
962	114.626266479492	0.444803804159164	-7.9282169342041	-0.00165419070981443	-0.00425158534198999	-0.0201606266200542	-0.0026282137259841
963	116.574310302734	0.120129495859146	-7.9282169342041	-0.00132951640989631	-0.00684897974133492	-0.0224333461374044	-0.00327756232582033
964	114.626266479492	1.09415245056152	-7.99315214157104	-0.000680167751852423	-0.00360223650932312	-0.00912170019000769	-0.00425158534198999
965	117.223663330078	-0.529219150543213	-7.99315214157104	-0.000355493422830477	-0.0302255302667618	0.00191722682211548	0.00483929552137852
966	115.275611877441	-1.50324213504791	-7.73341274261475	-0.000680167751852423	-0.0292515084147453	0.00191722682211548	-0.00230353930965066
967	117.873008728027	-1.82791638374329	-7.53860807418823	0.00159255252219737	-0.000355493422830477	-0.00847235135734081	0.00386527273803949
968	115.275611877441	0.444803804159164	-8.25289154052734	0.00743668992072344	-0.00100484199356288	-0.00847235135734081	0.00289124972186983
969	115.924964904785	0.444803804159164	-8.25289154052734	0.000293855206109583	-0.00100484199356288	0.00191722682211548	0.000618529506027699
970	118.522354125977	-0.529219150543213	-8.05808639526367	0.00483929552137852	-0.00197886489331722	0.00970941036939621	0.00678734155371785
971	116.574310302734	0.769478142261505	-8.38276100158691	0.00841071270406246	0.013930176384747	0.0106834331527352	-0.00425158534198999
972	117.873008728027	-0.204544812440872	-7.6684775352478	0.00321592413820326	0.00938473641872406	-0.00327756232582033	-3.08191010844894e-05
973	117.873008728027	-0.529219150543213	-7.6684775352478	-0.00100484199356288	0.00321592413820326	-0.00587495695799589	-0.00879702530801296
974	117.873008728027	-0.853893458843231	-7.9282169342041	0.000943203864153475	0.00516396993771195	-0.00847235135734081	0.00289124972186983
975	115.924964904785	-0.204544812440872	-7.99315214157104	-0.00782300252467394	0.01847561635077	0.01100810803473	0.0022419011220336
976	115.275611877441	-0.853893458843231	-7.86328220367432	0.00256657530553639	0.0168522447347641	0.0142548503354192	-0.00555028254166245
977	115.924964904785	0.444803804159164	-8.05808639526367	0.00613799272105098	0.0158782228827477	0.00321592413820326	0.00126787810586393
978	116.574310302734	0.444803804159164	-7.79834747314453	0.000293855206109583	0.00646266713738441	0.00581331877037883	0.000618529506027699
979	116.574310302734	0.120129495859146	-7.99315214157104	-0.00717365415766835	0.00548864435404539	-3.08191010844894e-05	-0.00392691092565656
980	118.522354125977	-2.15259075164795	-8.05808639526367	0.00159255252219737	-0.00522560812532902	0.00938473641872406	-3.08191010844894e-05
981	115.924964904785	-0.529219150543213	-7.73341274261475	0.00548864435404539	0.00289124972186983	0.0213976856321096	-0.000680167751852423
982	117.873008728027	-0.529219150543213	-7.53860807418823	0.00386527273803949	0.00354059832170606	0.025618452578783	-0.00457625929266214
983	118.522354125977	-0.204544812440872	-7.86328220367432	0.00256657530553639	0.00354059832170606	0.00483929552137852	-0.000680167751852423
984	116.574310302734	0.769478142261505	-7.99315214157104	-0.00425158534198999	-0.00847235135734081	0.00354059832170606	0.00646266713738441
985	117.223663330078	0.444803804159164	-8.38276100158691	0.0113327819854021	0.00126787810586393	0.000293855206109583	0.00354059832170606
986	116.574310302734	0.444803804159164	-8.31782627105713	0.00938473641872406	-0.00100484199356288	0.00841071270406246	0.00581331877037883
987	117.223663330078	-0.204544812440872	-8.25289154052734	-0.0026282137259841	-0.00197886489331722	0.00256657530553639	0.000293855206109583
988	117.223663330078	-0.853893458843231	-7.86328220367432	-0.00652430532500148	0.00191722682211548	0.00354059832170606	-0.00100484199356288
989	115.924964904785	-1.17856776714325	-7.53860807418823	-0.0107450718060136	0.00256657530553639	0.0116574559360743	0.000943203864153475
990	112.67822265625	0.444803804159164	-7.47367286682129	-0.00327756232582033	0.00516396993771195	0.0116574559360743	-0.00327756232582033
991	115.275611877441	0.444803804159164	-8.05808639526367	0.000618529506027699	0.00613799272105098	0.0116574559360743	0.000618529506027699
992	116.574310302734	0.120129495859146	-7.73341274261475	0.00321592413820326	0.00873538758605719	-0.00977104809135199	0.00191722682211548
993	117.223663330078	-0.853893458843231	-7.99315214157104	-0.000680167751852423	0.00191722682211548	-0.0120437685400248	-0.00522560812532902
994	117.873008728027	-1.17856776714325	-7.99315214157104	0.00159255252219737	-0.00912170019000769	-0.00782300252467394	-0.000355493422830477
995	116.574310302734	-0.529219150543213	-7.99315214157104	-0.00132951640989631	-0.000680167751852423	-0.00197886489331722	0.00354059832170606
996	117.873008728027	-0.529219150543213	-7.86328220367432	-0.00490093370899558	0.00354059832170606	-0.00977104809135199	-0.00814767740666866
997	118.522354125977	-0.204544812440872	-8.25289154052734	-0.00587495695799589	0.00938473641872406	-0.00684897974133492	0.00289124972186983
998	118.522354125977	-1.17856776714325	-7.99315214157104	-0.00295288790948689	-0.00100484199356288	-0.00295288790948689	0.00256657530553639
999	115.924964904785	-0.529219150543213	-7.99315214157104	0.00159255252219737	0.00191722682211548	-0.00847235135734081	-0.00879702530801296
1000	118.522354125977	-1.17856776714325	-8.05808639526367	-0.000680167751852423	-0.00490093370899558	-0.0113944197073579	-0.000355493422830477
1001	117.873008728027	-0.853893458843231	-7.34380340576172	0.00418994715437293	-0.00457625929266214	-0.00522560812532902	-0.000680167751852423
1002	117.223663330078	-0.204544812440872	-8.12302207946777	0.00776136433705688	-0.00392691092565656	0.000293855206109583	-0.00587495695799589
1003	115.924964904785	0.120129495859146	-7.86328220367432	-0.00230353930965066	-0.0117190945893526	-0.00100484199356288	-0.0026282137259841
1004	113.976921081543	0.444803804159164	-7.9282169342041	-0.00327756232582033	-0.00425158534198999	-0.00684897974133492	-0.000355493422830477
1005	115.924964904785	-0.853893458843231	-7.9282169342041	-0.00847235135734081	-0.00230353930965066	-0.00749832857400179	0.00451462110504508
1006	115.275611877441	-0.529219150543213	-7.79834747314453	-0.00717365415766835	-0.00165419070981443	0.00386527273803949	0.00256657530553639
1007	116.574310302734	0.120129495859146	-7.79834747314453	0.00548864435404539	-0.00327756232582033	0.00321592413820326	-3.08191010844894e-05
1008	115.275611877441	0.444803804159164	-7.99315214157104	-0.00360223650932312	-0.00814767740666866	0.00841071270406246	0.00873538758605719
1009	118.522354125977	-1.82791638374329	-7.86328220367432	-0.000680167751852423	-0.00555028254166245	-0.00197886489331722	-0.00132951640989631
1010	118.522354125977	-2.15259075164795	-7.6684775352478	-0.00425158534198999	-3.08191010844894e-05	0.00321592413820326	-0.000355493422830477
1011	115.924964904785	-0.529219150543213	-8.05808639526367	0.00711201597005129	0.00386527273803949	0.00191722682211548	-0.00717365415766835
1012	117.873008728027	-0.853893458843231	-7.6684775352478	0.00451462110504508	0.0100340843200684	-0.00684897974133492	-3.08191010844894e-05
1013	115.924964904785	0.444803804159164	-7.6684775352478	0.00289124972186983	-0.00230353930965066	-0.000680167751852423	-0.00457625929266214
1014	116.574310302734	0.120129495859146	-8.31782627105713	-0.00782300252467394	0.000293855206109583	-0.0113944197073579	-0.00587495695799589
1015	115.924964904785	0.769478142261505	-8.4476957321167	-0.00522560812532902	0.00906006153672934	-0.000355493422830477	-0.000355493422830477
1016	117.223663330078	0.120129495859146	-8.05808639526367	-0.00295288790948689	0.0145795252174139	-0.0198359526693821	-0.000680167751852423
1017	116.574310302734	0.444803804159164	-8.12302207946777	0.00191722682211548	0.00678734155371785	-0.0133424662053585	-0.00392691092565656
1018	115.275611877441	0.120129495859146	-7.9282169342041	0.00256657530553639	-0.00360223650932312	-0.00392691092565656	-0.000355493422830477
1019	115.275611877441	-0.853893458843231	-7.60354280471802	-0.00684897974133492	0.00711201597005129	-0.00425158534198999	0.00516396993771195
1020	113.327568054199	0.769478142261505	-7.86328220367432	-0.00587495695799589	-0.00555028254166245	0.00159255252219737	0.00970941036939621
1021	116.574310302734	-0.853893458843231	-7.60354280471802	-0.00230353930965066	-0.00230353930965066	0.00386527273803949	0.00321592413820326
1022	115.275611877441	0.444803804159164	-7.79834747314453	0.00289124972186983	-0.00944637414067984	-0.00425158534198999	0.00191722682211548
1023	115.275611877441	-1.50324213504791	-7.73341274261475	0.00711201597005129	-0.0110697457566857	0.00906006153672934	-0.00230353930965066
1024	117.223663330078	-1.17856776714325	-7.4087381362915	0.00386527273803949	-0.0104203969240189	0.00581331877037883	0.00159255252219737
1025	117.873008728027	-1.82791638374329	-7.60354280471802	0.00418994715437293	-0.00782300252467394	0.0100340843200684	0.00159255252219737
1026	118.522354125977	-0.853893458843231	-7.60354280471802	0.00354059832170606	-0.000680167751852423	0.0220470335334539	0.00581331877037883
1027	117.223663330078	-1.17856776714325	-7.73341274261475	-0.00230353930965066	-0.000680167751852423	0.0535404421389103	0.000943203864153475
1028	116.574310302734	0.769478142261505	-8.25289154052734	0.00581331877037883	0.000943203864153475	0.049319677054882	0.00256657530553639
1029	116.574310302734	0.769478142261505	-7.99315214157104	0.00289124972186983	0.00256657530553639	0.0337353087961674	-0.00100484199356288
1030	117.873008728027	-0.529219150543213	-7.99315214157104	0.00711201597005129	0.00873538758605719	0.0168522447347641	0.00126787810586393
1031	118.522354125977	-0.204544812440872	-7.99315214157104	-0.000680167751852423	0.000943203864153475	0.00126787810586393	0.00191722682211548
1032	117.873008728027	0.120129495859146	-8.31782627105713	0.000943203864153475	-0.00327756232582033	-0.0191866029053926	0.000618529506027699
1033	114.626266479492	0.769478142261505	-7.9282169342041	-0.00555028254166245	0.00126787810586393	-0.0350956469774246	-0.00360223650932312
1034	115.924964904785	-0.529219150543213	-7.86328220367432	-0.00847235135734081	0.00646266713738441	-0.0474332682788372	0.00516396993771195
1035	117.223663330078	-0.204544812440872	-7.6684775352478	-0.00295288790948689	0.0132808275520802	-0.0363943427801132	0.00159255252219737
1036	118.522354125977	0.120129495859146	-7.6684775352478	0.00613799272105098	0.0113327819854021	-0.0328229255974293	0.00191722682211548
1037	117.873008728027	-0.853893458843231	-8.05808639526367	0.00159255252219737	0.0106834331527352	-0.0143164889886975	0.00516396993771195
1038	117.223663330078	-0.853893458843231	-7.99315214157104	0.00354059832170606	-0.00652430532500148	-0.0201606266200542	-0.00425158534198999
1039	115.924964904785	-0.529219150543213	-8.05808639526367	0.00354059832170606	-0.00132951640989631	-0.0117190945893526	0.000293855206109583
1040	117.223663330078	0.444803804159164	-7.79834747314453	-0.00165419070981443	-0.00197886489331722	-0.0110697457566857	-0.00425158534198999
1041	115.924964904785	0.769478142261505	-7.86328220367432	-0.0107450718060136	-0.00165419070981443	-0.00912170019000769	-0.000680167751852423
1042	115.924964904785	0.120129495859146	-7.86328220367432	0.0022419011220336	-0.00100484199356288	-0.0159398596733809	-0.00879702530801296
1043	117.873008728027	-0.529219150543213	-8.31782627105713	0.00516396993771195	-0.00197886489331722	-0.0185372550040483	-0.000355493422830477
1044	117.873008728027	0.120129495859146	-8.25289154052734	-0.00197886489331722	-0.00327756232582033	-0.00165419070981443	-0.000680167751852423
1045	117.873008728027	0.444803804159164	-7.99315214157104	-0.00327756232582033	-0.000355493422830477	-0.00814767740666866	0.00451462110504508
1046	117.223663330078	0.120129495859146	-8.05808639526367	-0.00490093370899558	-0.00230353930965066	0.00159255252219737	-0.00782300252467394
1047	117.223663330078	-0.529219150543213	-7.60354280471802	0.00126787810586393	-0.00100484199356288	-0.00684897974133492	-0.00392691092565656
1048	114.626266479492	-0.204544812440872	-7.79834747314453	-0.00587495695799589	-0.00619963090866804	-0.00197886489331722	0.00873538758605719
1049	115.275611877441	1.09415245056152	-7.6684775352478	-0.00522560812532902	-0.00425158534198999	-0.00879702530801296	0.00646266713738441
1050	115.275611877441	0.444803804159164	-7.86328220367432	-0.00230353930965066	0.00906006153672934	0.00126787810586393	0.00321592413820326
1051	117.873008728027	-0.204544812440872	-8.12302207946777	0.00126787810586393	0.00256657530553639	-0.0107450718060136	-0.00327756232582033
1052	116.574310302734	0.120129495859146	-7.9282169342041	0.0165275707840919	-0.00230353930965066	0.0022419011220336	-0.000680167751852423
1053	117.873008728027	-1.17856776714325	-7.60354280471802	-0.00457625929266214	-0.0182125810533762	0.000618529506027699	-0.00100484199356288
1054	117.873008728027	-0.853893458843231	-8.05808639526367	-0.00197886489331722	0.000293855206109583	-0.0104203969240189	-0.00230353930965066
1055	117.873008728027	1.09415245056152	-8.38276100158691	-0.00425158534198999	0.00289124972186983	0.00451462110504508	0.00354059832170606
1056	117.873008728027	0.769478142261505	-7.9282169342041	0.00159255252219737	0.0116574559360743	0.0207483377307653	0.00581331877037883
1057	117.223663330078	1.09415245056152	-8.05808639526367	-0.00425158534198999	0.00841071270406246	0.0295145437121391	-0.00457625929266214
1058	118.522354125977	-0.204544812440872	-8.12302207946777	0.000293855206109583	-0.00392691092565656	0.00581331877037883	0.00191722682211548
1059	117.223663330078	-0.204544812440872	-7.60354280471802	-0.0104203969240189	0.00321592413820326	0.000293855206109583	-0.00132951640989631
1060	118.522354125977	-0.204544812440872	-7.9282169342041	-0.00749832857400179	-0.00392691092565656	-0.0113944197073579	0.00776136433705688
1061	115.924964904785	0.769478142261505	-7.86328220367432	0.00126787810586393	-0.00327756232582033	-0.0156151866540313	0.00126787810586393
1062	116.574310302734	-0.204544812440872	-7.79834747314453	-0.0110697457566857	-0.000680167751852423	-0.0146411629393697	-0.00100484199356288
1063	115.275611877441	0.444803804159164	-7.79834747314453	-0.00295288790948689	-0.0117190945893526	-0.0130177913233638	-0.00392691092565656
1064	114.626266479492	1.74350106716156	-8.05808639526367	-0.00295288790948689	-0.00782300252467394	-0.0110697457566857	0.0022419011220336
1065	116.574310302734	1.4188266992569	-7.79834747314453	0.00126787810586393	-0.000680167751852423	-0.00587495695799589	0.000293855206109583
1066	115.924964904785	0.769478142261505	-7.86328220367432	-0.00132951640989631	-0.0107450718060136	-0.0165892094373703	0.0022419011220336
1067	118.522354125977	-0.853893458843231	-8.18795680999756	0.000293855206109583	-0.0026282137259841	-0.00684897974133492	-0.00295288790948689
1068	117.873008728027	-1.50324213504791	-7.73341274261475	-0.00327756232582033	-0.0133424662053585	-0.00392691092565656	0.00483929552137852
1069	117.873008728027	-0.529219150543213	-7.99315214157104	0.000943203864153475	-0.000680167751852423	-0.00132951640989631	0.00483929552137852
1070	117.873008728027	-0.204544812440872	-7.27886867523193	-3.08191010844894e-05	0.0100340843200684	-0.00425158534198999	0.00711201597005129
1071	115.924964904785	0.769478142261505	-7.73341274261475	0.00646266713738441	0.0123068047687411	0.0100340843200684	-0.00684897974133492
1072	117.873008728027	-0.204544812440872	-7.99315214157104	-0.00230353930965066	0.0103587592020631	-0.00912170019000769	-0.00587495695799589
1073	117.223663330078	1.09415245056152	-8.12302207946777	0.00451462110504508	0.00743668992072344	-0.00360223650932312	-0.00197886489331722
1074	118.522354125977	1.09415245056152	-8.18795680999756	0.000618529506027699	0.0123068047687411	0.00289124972186983	0.00354059832170606
1075	115.924964904785	1.4188266992569	-7.86328220367432	0.00581331877037883	0.0207483377307653	0.00678734155371785	-0.00295288790948689
1076	115.924964904785	0.769478142261505	-7.79834747314453	-0.0143164889886975	0.0194496400654316	0.00548864435404539	0.00613799272105098
1077	113.327568054199	1.4188266992569	-7.9282169342041	-0.00100484199356288	0.00906006153672934	0.00451462110504508	-0.00295288790948689
1078	115.275611877441	1.4188266992569	-8.38276100158691	-0.000355493422830477	0.00678734155371785	0.000293855206109583	-0.00100484199356288
1079	116.574310302734	0.444803804159164	-7.99315214157104	0.00159255252219737	0.00483929552137852	-0.000355493422830477	-0.00360223650932312
1080	117.873008728027	0.769478142261505	-8.18795680999756	-0.00360223650932312	-0.00100484199356288	-0.00327756232582033	0.00289124972186983
1081	118.522354125977	-0.853893458843231	-7.73341274261475	0.000293855206109583	-0.00587495695799589	-0.00360223650932312	0.000293855206109583
1082	117.873008728027	0.769478142261505	-7.86328220367432	0.00321592413820326	-0.0026282137259841	0.000618529506027699	0.00159255252219737
1083	117.223663330078	0.769478142261505	-8.05808639526367	0.00256657530553639	-0.00879702530801296	-3.08191010844894e-05	0.00354059832170606
1084	115.924964904785	1.4188266992569	-8.18795680999756	0.00126787810586393	0.000293855206109583	0.00321592413820326	0.00516396993771195
1085	117.223663330078	1.09415245056152	-7.79834747314453	-0.00230353930965066	0.000943203864153475	0.012956153601408	0.00289124972186983
1086	115.924964904785	1.4188266992569	-8.05808639526367	0.00418994715437293	0.00581331877037883	0.00711201597005129	-0.00392691092565656
1087	117.873008728027	1.4188266992569	-8.31782627105713	0.00451462110504508	0.0022419011220336	-0.00425158534198999	-0.000355493422830477
1088	117.873008728027	0.769478142261505	-7.6684775352478	0.000618529506027699	-0.00197886489331722	-0.0110697457566857	0.00321592413820326
1089	118.522354125977	0.769478142261505	-8.18795680999756	-0.00165419070981443	-0.00327756232582033	-0.00912170019000769	-0.00392691092565656
1090	116.574310302734	0.444803804159164	-7.86328220367432	-0.00490093370899558	0.0100340843200684	0.00548864435404539	0.00159255252219737
1091	113.976921081543	1.4188266992569	-7.6684775352478	-0.00457625929266214	0.0106834331527352	-0.00847235135734081	-0.00360223650932312
1092	114.626266479492	0.769478142261505	-7.73341274261475	-0.00652430532500148	0.00483929552137852	-0.0107450718060136	-0.00360223650932312
1093	115.275611877441	2.06817531585693	-7.6684775352478	-0.00165419070981443	0.00386527273803949	-0.00814767740666866	0.00256657530553639
1094	119.17170715332	0.120129495859146	-7.34380340576172	-0.00619963090866804	0.00581331877037883	-0.00977104809135199	0.00581331877037883
1095	117.223663330078	0.120129495859146	-7.9282169342041	-0.00295288790948689	0.00906006153672934	-0.00847235135734081	0.00451462110504508
1096	117.873008728027	-0.853893458843231	-7.99315214157104	0.0022419011220336	-3.08191010844894e-05	0.00418994715437293	-0.00165419070981443
1097	117.873008728027	-0.204544812440872	-7.79834747314453	-0.00230353930965066	0.0106834331527352	0.00678734155371785	-0.00132951640989631
1098	117.873008728027	-0.204544812440872	-7.79834747314453	0.00613799272105098	0.00613799272105098	0.0022419011220336	0.0022419011220336
1099	116.574310302734	1.74350106716156	-7.73341274261475	0.00321592413820326	0.00646266713738441	-0.00197886489331722	-0.00230353930965066
1100	115.275611877441	1.4188266992569	-7.99315214157104	0.0022419011220336	-0.000680167751852423	-0.0104203969240189	-0.00360223650932312
1101	117.873008728027	0.120129495859146	-8.31782627105713	0.00451462110504508	0.00159255252219737	-0.00684897974133492	0.00191722682211548
1102	115.924964904785	2.3928496837616	-8.31782627105713	0.00776136433705688	-0.000355493422830477	0.0100340843200684	-0.00684897974133492
1103	117.223663330078	0.769478142261505	-7.6684775352478	-0.00912170019000769	-0.00327756232582033	0.000293855206109583	0.00516396993771195
1104	117.223663330078	1.09415245056152	-7.53860807418823	0.0022419011220336	-0.00457625929266214	0.0145795252174139	0.00191722682211548
1105	116.574310302734	0.769478142261505	-7.4087381362915	0.00126787810586393	-0.00132951640989631	0.0136055024340749	-0.00100484199356288
1106	113.976921081543	0.120129495859146	-7.53860807418823	-0.00100484199356288	-0.0217839982360601	0.0194496400654316	0.000293855206109583
1107	115.924964904785	1.74350106716156	-8.31782627105713	-0.00295288790948689	-0.00392691092565656	0.00159255252219737	-0.00132951640989631
1108	115.924964904785	1.4188266992569	-8.25289154052734	0.00678734155371785	-0.00555028254166245	0.00159255252219737	0.000293855206109583
1109	115.924964904785	1.09415245056152	-8.05808639526367	0.00581331877037883	-0.00457625929266214	-0.00457625929266214	-0.00360223650932312
1110	115.275611877441	0.444803804159164	-7.9282169342041	0.00126787810586393	-0.00295288790948689	0.00418994715437293	0.000618529506027699
1111	117.223663330078	0.120129495859146	-7.6684775352478	-0.000680167751852423	0.000293855206109583	0.01100810803473	-0.0110697457566857
1112	114.626266479492	0.769478142261505	-8.12302207946777	-0.00165419070981443	0.00289124972186983	0.00386527273803949	0.00386527273803949
1113	117.873008728027	0.444803804159164	-7.99315214157104	0.00776136433705688	-0.00327756232582033	0.00646266713738441	0.00678734155371785
1114	118.522354125977	0.120129495859146	-7.9282169342041	-0.00132951640989631	-0.00749832857400179	-0.00230353930965066	-0.000355493422830477
1115	117.223663330078	2.06817531585693	-8.38276100158691	0.0113327819854021	-0.0026282137259841	-0.0143164889886975	0.00289124972186983
1116	116.574310302734	1.4188266992569	-8.38276100158691	-0.00295288790948689	0.00776136433705688	-0.0198359526693821	0.0022419011220336
1117	117.873008728027	1.4188266992569	-7.86328220367432	-0.00132951640989631	0.0113327819854021	-0.00814767740666866	-0.00782300252467394
1118	117.873008728027	0.120129495859146	-7.99315214157104	-0.00230353930965066	0.000618529506027699	-0.00522560812532902	-0.000355493422830477
1119	113.976921081543	1.09415245056152	-7.86328220367432	-0.00684897974133492	-3.08191010844894e-05	0.000293855206109583	0.000943203864153475
1120	115.924964904785	0.769478142261505	-7.9282169342041	-0.0130177913233638	0.00938473641872406	0.00711201597005129	0.00418994715437293
1121	113.327568054199	1.4188266992569	-7.86328220367432	-0.00782300252467394	-0.00295288790948689	0.0116574559360743	0.00191722682211548
1122	117.223663330078	0.769478142261505	-7.60354280471802	-0.00165419070981443	0.000293855206109583	-0.00425158534198999	-0.00684897974133492
1123	117.873008728027	0.769478142261505	-7.4087381362915	0.00191722682211548	0.00191722682211548	-3.08191010844894e-05	0.00451462110504508
1124	117.223663330078	1.4188266992569	-8.12302207946777	-0.00295288790948689	-0.00457625929266214	0.00808603875339031	0.00289124972186983
1125	117.223663330078	0.444803804159164	-8.18795680999756	-0.000355493422830477	-0.00879702530801296	0.00646266713738441	0.00289124972186983
1126	117.223663330078	0.444803804159164	-7.79834747314453	-0.00619963090866804	-0.00457625929266214	-0.000680167751852423	-0.00165419070981443
1127	118.522354125977	0.444803804159164	-7.73341274261475	0.00159255252219737	-0.00555028254166245	-0.00717365415766835	-0.00425158534198999
1128	117.223663330078	0.769478142261505	-7.60354280471802	0.00386527273803949	-0.00912170019000769	-0.02697878703475	0.0022419011220336
1129	117.873008728027	0.120129495859146	-7.9282169342041	-0.00360223650932312	-0.0100957229733467	-0.0175632312893867	-0.00327756232582033
1130	115.924964904785	0.444803804159164	-8.18795680999756	0.00613799272105098	-0.00132951640989631	-0.0198359526693821	-0.000355493422830477
1131	115.924964904785	1.74350106716156	-8.05808639526367	-0.00652430532500148	0.00256657530553639	0.00386527273803949	-0.00457625929266214
1132	118.522354125977	1.09415245056152	-7.9282169342041	0.00289124972186983	0.00581331877037883	-0.00165419070981443	-0.000355493422830477
1133	117.223663330078	1.4188266992569	-8.05808639526367	-0.00132951640989631	0.00678734155371785	-0.0221086721867323	-0.000680167751852423
1134	114.626266479492	1.4188266992569	-7.79834747314453	-0.0123684434220195	0.00159255252219737	-0.0182125810533762	0.00386527273803949
1135	113.976921081543	1.74350106716156	-8.12302207946777	-0.00847235135734081	0.0116574559360743	-0.0120437685400248	-0.00490093370899558
1136	114.626266479492	1.74350106716156	-8.18795680999756	-0.00555028254166245	0.00711201597005129	-0.0143164889886975	-0.00100484199356288
1137	115.924964904785	1.4188266992569	-7.9282169342041	-0.00814767740666866	0.012956153601408	-0.0146411629393697	-0.00555028254166245
1138	117.223663330078	1.74350106716156	-7.79834747314453	0.000618529506027699	0.000943203864153475	-0.021459324285388	-0.00619963090866804
1139	117.873008728027	-0.204544812440872	-7.53860807418823	-0.0026282137259841	-0.00100484199356288	-0.0100957229733467	0.00289124972186983
1140	117.223663330078	-0.853893458843231	-7.79834747314453	-3.08191010844894e-05	-0.00652430532500148	-0.00425158534198999	0.00126787810586393
1141	117.223663330078	-0.529219150543213	-7.79834747314453	-0.00327756232582033	-0.00912170019000769	-0.00555028254166245	-0.00165419070981443
1142	117.873008728027	0.769478142261505	-8.18795680999756	0.000943203864153475	-0.00619963090866804	-0.000355493422830477	-0.00944637414067984
1143	115.924964904785	1.09415245056152	-8.12302207946777	-0.00295288790948689	-0.00652430532500148	-0.00197886489331722	-0.00392691092565656
1144	116.574310302734	2.3928496837616	-8.18795680999756	-0.00555028254166245	-3.08191010844894e-05	0.00386527273803949	0.00581331877037883
1145	117.223663330078	1.09415245056152	-8.18795680999756	-3.08191010844894e-05	-0.000355493422830477	-0.0026282137259841	-0.00360223650932312
1146	116.574310302734	1.4188266992569	-7.9282169342041	-3.08191010844894e-05	-0.0026282137259841	0.00354059832170606	-0.00295288790948689
1147	117.873008728027	1.09415245056152	-7.99315214157104	0.000293855206109583	0.00159255252219737	-0.00490093370899558	0.00483929552137852
1148	117.873008728027	0.120129495859146	-7.86328220367432	-0.00132951640989631	-0.00619963090866804	-0.00197886489331722	0.00646266713738441
1149	117.223663330078	0.120129495859146	-8.25289154052734	-0.0107450718060136	-0.000680167751852423	0.0116574559360743	0.00548864435404539
1150	115.275611877441	0.444803804159164	-7.86328220367432	-0.00717365415766835	0.00678734155371785	0.00581331877037883	0.00516396993771195
1151	115.924964904785	0.444803804159164	-7.6684775352478	-0.0026282137259841	0.00646266713738441	0.00289124972186983	-0.00392691092565656
1152	117.873008728027	0.120129495859146	-7.60354280471802	0.00191722682211548	0.00841071270406246	-0.00295288790948689	-0.00230353930965066
1153	115.924964904785	1.09415245056152	-8.12302207946777	0.00126787810586393	0.00159255252219737	-0.00555028254166245	0.000293855206109583
1154	117.873008728027	-1.50324213504791	-7.9282169342041	-0.00749832857400179	-0.00587495695799589	-0.00425158534198999	0.00418994715437293
1155	118.522354125977	-0.529219150543213	-7.79834747314453	-0.00165419070981443	0.00678734155371785	0.000618529506027699	-0.00490093370899558
1156	118.522354125977	-0.853893458843231	-7.73341274261475	0.00386527273803949	0.0123068047687411	0.00126787810586393	0.0022419011220336
1157	117.873008728027	-0.204544812440872	-7.6684775352478	0.00418994715437293	0.00970941036939621	0.00256657530553639	-0.00392691092565656
1158	117.223663330078	0.444803804159164	-7.47367286682129	-0.00360223650932312	0.00646266713738441	-0.00100484199356288	0.00354059832170606
1159	116.574310302734	1.09415245056152	-8.51263046264648	-0.00392691092565656	-3.08191010844894e-05	-0.00619963090866804	0.00581331877037883
1160	116.574310302734	0.769478142261505	-8.31782627105713	-0.00490093370899558	-0.00717365415766835	-0.00522560812532902	-0.00847235135734081
1161	117.873008728027	-0.529219150543213	-7.99315214157104	0.00743668992072344	0.00289124972186983	-0.00555028254166245	-0.00295288790948689
1162	116.574310302734	1.09415245056152	-7.99315214157104	0.00191722682211548	-0.00295288790948689	-0.00230353930965066	-0.00717365415766835
1163	114.626266479492	0.444803804159164	-7.21393346786499	-0.00490093370899558	-0.00555028254166245	-0.0143164889886975	-3.08191010844894e-05
1164	115.275611877441	-0.204544812440872	-7.86328220367432	-0.0117190945893526	-0.00522560812532902	-0.00749832857400179	0.00516396993771195
1165	116.574310302734	-0.529219150543213	-7.99315214157104	0.00256657530553639	-0.00132951640989631	0.00451462110504508	-0.00360223650932312
1166	117.223663330078	-0.204544812440872	-7.9282169342041	0.00321592413820326	-0.00327756232582033	-0.00132951640989631	0.00126787810586393
1167	117.873008728027	0.444803804159164	-7.99315214157104	0.00646266713738441	-0.00457625929266214	-0.00295288790948689	0.000618529506027699
1168	116.574310302734	0.120129495859146	-8.05808639526367	0.0175015944987535	-0.00425158534198999	-0.00132951640989631	-0.00327756232582033
1169	116.574310302734	-0.204544812440872	-7.86328220367432	-0.0026282137259841	-0.00944637414067984	0.000618529506027699	0.00321592413820326
1170	117.223663330078	-0.204544812440872	-8.05808639526367	-0.00392691092565656	0.00159255252219737	0.00354059832170606	-0.00230353930965066
1171	118.522354125977	-0.204544812440872	-8.05808639526367	-0.000680167751852423	0.0155535480007529	0.00159255252219737	-3.08191010844894e-05
1172	116.574310302734	0.444803804159164	-7.79834747314453	0.0022419011220336	0.00354059832170606	-0.00490093370899558	-3.08191010844894e-05
1173	117.223663330078	-0.204544812440872	-7.99315214157104	-0.00490093370899558	0.00743668992072344	-0.00457625929266214	-0.00197886489331722
1174	118.522354125977	-0.204544812440872	-7.99315214157104	-0.0117190945893526	-0.00230353930965066	-0.00490093370899558	0.00289124972186983
1175	117.873008728027	1.09415245056152	-8.05808639526367	-0.00944637414067984	0.0162028968334198	0.013930176384747	-0.00457625929266214
1176	117.223663330078	0.120129495859146	-8.25289154052734	0.000618529506027699	0.0165275707840919	0.052891094237566	0.00256657530553639
1177	117.223663330078	0.444803804159164	-8.18795680999756	-0.00490093370899558	0.0213976856321096	0.0678261145949364	0.00289124972186983
1178	117.223663330078	-0.853893458843231	-7.79834747314453	0.000293855206109583	0.00711201597005129	0.0463976077735424	0.00159255252219737
1179	114.626266479492	-0.529219150543213	-7.79834747314453	-0.0107450718060136	0.00841071270406246	0.0200989879667759	0.00159255252219737
1180	115.924964904785	0.120129495859146	-7.73341274261475	-0.00522560812532902	0.00418994715437293	0.00938473641872406	0.00191722682211548
1181	116.574310302734	0.769478142261505	-7.53860807418823	0.00711201597005129	-0.00555028254166245	-0.0113944197073579	-0.00490093370899558
1182	115.924964904785	-0.204544812440872	-8.12302207946777	0.000293855206109583	-0.0026282137259841	-0.0292515084147453	-0.00197886489331722
1183	117.223663330078	-1.82791638374329	-7.86328220367432	0.00548864435404539	-0.00392691092565656	-0.0402904339134693	-0.00197886489331722
1184	117.873008728027	-0.853893458843231	-7.9282169342041	-0.00165419070981443	-0.00457625929266214	-0.0354203209280968	-0.000680167751852423
1185	117.873008728027	-0.529219150543213	-7.79834747314453	-0.00327756232582033	-0.0146411629393697	-0.0253554154187441	0.00516396993771195
1186	118.522354125977	-0.204544812440872	-7.6684775352478	0.00354059832170606	-0.00360223650932312	-0.0256800893694162	0.000293855206109583
1187	118.522354125977	-0.204544812440872	-7.79834747314453	0.00256657530553639	-0.0247060675173998	-0.023407369852066	-0.0026282137259841
1188	117.873008728027	0.769478142261505	-8.57756614685059	-0.00100484199356288	-0.00717365415766835	-0.00782300252467394	-0.00360223650932312
1189	117.873008728027	-0.529219150543213	-8.05808639526367	0.000293855206109583	-0.00587495695799589	-0.0120437685400248	0.0022419011220336
1190	116.574310302734	-0.529219150543213	-7.86328220367432	-0.00490093370899558	0.00483929552137852	-0.0113944197073579	-0.00425158534198999
1191	116.574310302734	1.09415245056152	-7.86328220367432	0.00289124972186983	0.00289124972186983	-0.0133424662053585	0.00548864435404539
1192	115.924964904785	-0.204544812440872	-7.27886867523193	-0.00847235135734081	0.00548864435404539	-0.00295288790948689	-0.000680167751852423
1193	114.626266479492	-0.204544812440872	-7.79834747314453	-0.00652430532500148	0.00776136433705688	-0.00652430532500148	-0.00457625929266214
1194	115.275611877441	0.120129495859146	-8.18795680999756	-0.0026282137259841	-0.00392691092565656	-0.00782300252467394	0.00386527273803949
1195	115.924964904785	1.09415245056152	-8.05808639526367	-0.00749832857400179	0.01100810803473	-0.00490093370899558	-0.0026282137259841
1196	116.574310302734	0.444803804159164	-7.99315214157104	0.0022419011220336	0.0123068047687411	-0.00587495695799589	-0.00100484199356288
1197	116.574310302734	-0.204544812440872	-7.9282169342041	0.00126787810586393	-0.00295288790948689	-0.00295288790948689	-0.00425158534198999
1198	117.223663330078	-0.529219150543213	-7.73341274261475	0.00841071270406246	-0.00555028254166245	-0.00360223650932312	-0.00230353930965066
1199	117.223663330078	-0.853893458843231	-7.9282169342041	-0.00327756232582033	-0.00457625929266214	0.00159255252219737	-0.00132951640989631
1200	118.522354125977	-0.529219150543213	-7.86328220367432	-0.00197886489331722	-3.08191010844894e-05	-0.00392691092565656	0.00159255252219737
1201	116.574310302734	-0.204544812440872	-7.86328220367432	0.00289124972186983	0.00646266713738441	0.00418994715437293	0.00354059832170606
1202	117.873008728027	-0.204544812440872	-8.05808639526367	0.0022419011220336	-0.00295288790948689	0.00548864435404539	-0.00165419070981443
1203	116.574310302734	0.444803804159164	-7.9282169342041	-0.00490093370899558	-0.00197886489331722	-0.0026282137259841	0.00581331877037883
1204	116.574310302734	1.09415245056152	-7.53860807418823	0.00126787810586393	-0.00652430532500148	0.00548864435404539	-0.00132951640989631
1205	116.574310302734	0.769478142261505	-8.18795680999756	0.00906006153672934	-0.00360223650932312	0.00159255252219737	-0.00490093370899558
1206	114.626266479492	1.09415245056152	-7.86328220367432	-0.0026282137259841	-0.00360223650932312	0.0106834331527352	0.00126787810586393
1207	115.275611877441	0.444803804159164	-7.99315214157104	-0.00977104809135199	-0.00132951640989631	0.00451462110504508	0.00256657530553639
1208	115.924964904785	-0.204544812440872	-7.6684775352478	-0.00392691092565656	-0.00814767740666866	-0.00652430532500148	-0.00165419070981443
1209	117.873008728027	-0.853893458843231	-7.86328220367432	-0.00457625929266214	0.00191722682211548	-0.00555028254166245	0.000618529506027699
1210	117.873008728027	-0.529219150543213	-7.60354280471802	0.00841071270406246	0.00516396993771195	0.00776136433705688	-0.00230353930965066
1211	116.574310302734	-0.853893458843231	-7.9282169342041	0.00126787810586393	0.00548864435404539	0.00743668992072344	-0.00619963090866804
1212	117.873008728027	-1.82791638374329	-7.86328220367432	0.00159255252219737	-0.00197886489331722	-0.00490093370899558	0.00354059832170606
1213	115.924964904785	-0.529219150543213	-7.79834747314453	0.000618529506027699	0.000618529506027699	-0.00555028254166245	-0.00230353930965066
1214	117.873008728027	-0.529219150543213	-7.53860807418823	-0.00490093370899558	-0.00295288790948689	-0.0133424662053585	0.00159255252219737
1215	117.873008728027	-0.529219150543213	-7.4087381362915	-0.00717365415766835	0.00938473641872406	-0.00619963090866804	0.000618529506027699
1216	119.17170715332	-0.204544812440872	-7.9282169342041	0.000943203864153475	0.0106834331527352	-0.0100957229733467	-0.00360223650932312
1217	117.873008728027	-0.529219150543213	-8.25289154052734	-0.00165419070981443	0.012956153601408	0.00548864435404539	0.00321592413820326
1218	117.223663330078	-0.529219150543213	-8.18795680999756	-0.00782300252467394	0.01100810803473	-0.0026282137259841	0.00191722682211548
1219	116.574310302734	-0.204544812440872	-7.86328220367432	0.000618529506027699	0.00711201597005129	-0.0113944197073579	0.00873538758605719
1220	115.275611877441	0.444803804159164	-7.79834747314453	-0.0117190945893526	0.00516396993771195	-0.00197886489331722	0.00256657530553639
1221	115.275611877441	-0.529219150543213	-7.21393346786499	-0.00587495695799589	0.000618529506027699	-0.0107450718060136	0.0022419011220336
1222	114.626266479492	0.444803804159164	-8.31782627105713	-0.00782300252467394	0.00289124972186983	-0.000680167751852423	-0.00230353930965066
1223	115.924964904785	0.120129495859146	-7.86328220367432	-0.00132951640989631	0.000943203864153475	-0.0110697457566857	0.0022419011220336
1224	117.873008728027	0.120129495859146	-7.99315214157104	-0.00132951640989631	-0.00587495695799589	-0.00847235135734081	0.000293855206109583
1225	118.522354125977	-1.50324213504791	-7.60354280471802	-0.00392691092565656	-0.00522560812532902	-0.00327756232582033	-0.00132951640989631
1226	117.223663330078	-1.50324213504791	-7.47367286682129	0.011982130818069	-0.00619963090866804	-0.00555028254166245	-0.000680167751852423
1227	117.223663330078	-0.853893458843231	-7.47367286682129	0.00386527273803949	-0.021459324285388	-0.0139918150380254	0.000293855206109583
1228	116.574310302734	0.769478142261505	-8.25289154052734	-0.00425158534198999	-0.00425158534198999	-0.00749832857400179	-0.00230353930965066
1229	115.924964904785	0.769478142261505	-8.31782627105713	0.0100340843200684	-0.00684897974133492	-0.00684897974133492	0.00289124972186983
1230	115.924964904785	0.444803804159164	-8.38276100158691	-0.0026282137259841	0.00289124972186983	-0.0204853005707264	0.00386527273803949
1231	118.522354125977	-0.529219150543213	-7.86328220367432	0.0100340843200684	0.00678734155371785	-0.0136671401560307	-0.00522560812532902
1232	116.574310302734	0.769478142261505	-7.6684775352478	0.00743668992072344	0.00418994715437293	-0.00490093370899558	-0.00782300252467394
1233	117.873008728027	-0.204544812440872	-7.4087381362915	0.000943203864153475	0.00386527273803949	-3.08191010844894e-05	0.0022419011220336
1234	118.522354125977	-0.529219150543213	-7.99315214157104	-0.00295288790948689	0.000943203864153475	-0.00587495695799589	-0.00100484199356288
1235	115.275611877441	1.09415245056152	-8.25289154052734	-0.0113944197073579	0.01100810803473	0.0132808275520802	-0.00100484199356288
1236	114.626266479492	0.769478142261505	-8.12302207946777	-0.00457625929266214	0.0155535480007529	0.00776136433705688	-0.00230353930965066
1237	116.574310302734	0.769478142261505	-7.9282169342041	-0.00392691092565656	0.0113327819854021	0.012956153601408	-0.0026282137259841
1238	117.873008728027	-0.529219150543213	-7.34380340576172	-0.00197886489331722	0.013930176384747	-0.00360223650932312	0.000293855206109583
1239	117.873008728027	-0.529219150543213	-7.79834747314453	-0.00457625929266214	0.0106834331527352	0.00126787810586393	0.000618529506027699
1240	115.924964904785	-1.50324213504791	-7.99315214157104	-0.000355493422830477	-0.00717365415766835	0.0132808275520802	0.00289124972186983
1241	116.574310302734	-0.853893458843231	-8.12302207946777	0.00451462110504508	-0.00977104809135199	0.0236704051494598	0.00418994715437293
1242	115.924964904785	-0.204544812440872	-7.9282169342041	-0.000680167751852423	-0.00360223650932312	0.00451462110504508	-0.00132951640989631
1243	117.873008728027	-0.204544812440872	-7.73341274261475	0.00678734155371785	-0.00425158534198999	0.0113327819854021	-0.00100484199356288
1244	117.223663330078	0.444803804159164	-7.73341274261475	-0.00425158534198999	-0.00392691092565656	0.00711201597005129	0.00126787810586393
1245	118.522354125977	0.120129495859146	-8.12302207946777	-0.000680167751852423	0.00126787810586393	0.00289124972186983	0.00289124972186983
1246	117.223663330078	0.769478142261505	-8.25289154052734	0.000293855206109583	-0.00522560812532902	0.00711201597005129	0.00581331877037883
1247	117.873008728027	-0.204544812440872	-7.9282169342041	0.00581331877037883	0.00159255252219737	-0.0107450718060136	-0.00197886489331722
1248	115.275611877441	1.09415245056152	-7.79834747314453	0.00613799272105098	-0.00197886489331722	-0.021459324285388	-0.00684897974133492
1249	115.924964904785	-0.204544812440872	-7.34380340576172	-0.00100484199356288	-0.0100957229733467	-0.0198359526693821	0.000293855206109583
1250	115.275611877441	0.120129495859146	-7.53860807418823	-0.0139918150380254	-0.00327756232582033	-0.00132951640989631	-0.00165419070981443
1251	115.275611877441	1.74350106716156	-7.99315214157104	0.00581331877037883	0.00711201597005129	-0.00814767740666866	0.00451462110504508
1252	117.223663330078	-0.204544812440872	-7.79834747314453	0.00256657530553639	0.00548864435404539	-0.0247060675173998	0.00126787810586393
1253	117.223663330078	1.09415245056152	-8.18795680999756	0.00386527273803949	-0.000680167751852423	-0.0156151866540313	0.000293855206109583
1254	115.924964904785	0.444803804159164	-7.9282169342041	-0.00295288790948689	-0.00847235135734081	-0.00782300252467394	-0.00132951640989631
1255	116.574310302734	0.769478142261505	-7.86328220367432	-0.00360223650932312	-0.000355493422830477	0.0337353087961674	-0.0026282137259841
1256	117.223663330078	0.120129495859146	-7.60354280471802	0.00256657530553639	0.00906006153672934	0.0457482598721981	-0.0026282137259841
1257	115.924964904785	1.09415245056152	-8.31782627105713	0.00159255252219737	0.00289124972186983	0.0386054255068302	-0.00230353930965066
1258	117.223663330078	1.4188266992569	-8.18795680999756	0.00386527273803949	0.00970941036939621	0.0142548503354192	0.000293855206109583
1259	118.522354125977	1.09415245056152	-8.05808639526367	0.00354059832170606	0.000943203864153475	0.0136055024340749	0.0106834331527352
1260	117.873008728027	1.09415245056152	-7.9282169342041	-0.00717365415766835	0.0022419011220336	0.00256657530553639	-0.00327756232582033
1261	115.275611877441	0.769478142261505	-7.73341274261475	0.00841071270406246	-0.00425158534198999	-0.0152905117720366	-0.00100484199356288
1262	117.873008728027	0.769478142261505	-7.73341274261475	-0.0026282137259841	-0.00847235135734081	-0.0263294391334057	-0.00619963090866804
1263	115.275611877441	1.4188266992569	-8.25289154052734	0.00126787810586393	-0.00652430532500148	-0.0266541130840778	-0.00327756232582033
1264	114.626266479492	2.06817531585693	-8.18795680999756	-0.0100957229733467	-0.00392691092565656	-0.0419138073921204	0.00354059832170606
1265	113.976921081543	1.4188266992569	-8.18795680999756	-0.00555028254166245	-0.00522560812532902	-0.0363943427801132	0.00191722682211548
1266	113.976921081543	2.06817531585693	-7.99315214157104	-0.00295288790948689	-0.000680167751852423	-0.00912170019000769	-0.00555028254166245
1267	117.223663330078	1.74350106716156	-7.86328220367432	0.00581331877037883	0.00159255252219737	-0.0195112787187099	-0.00100484199356288
1268	116.574310302734	0.120129495859146	-7.9282169342041	-0.000355493422830477	-0.00457625929266214	-0.017887907102704	-0.00327756232582033
1269	117.223663330078	-0.529219150543213	-7.9282169342041	0.00451462110504508	-0.0162645354866982	-0.0136671401560307	0.00354059832170606
1270	116.574310302734	-0.529219150543213	-7.6684775352478	-0.00360223650932312	-0.000680167751852423	-0.00522560812532902	-0.000680167751852423
1271	115.924964904785	1.09415245056152	-7.6684775352478	0.00548864435404539	0.00386527273803949	-0.00814767740666866	0.00126787810586393
1272	117.223663330078	0.120129495859146	-7.47367286682129	0.00289124972186983	0.00451462110504508	-0.00684897974133492	0.00256657530553639
1273	115.924964904785	2.06817531585693	-7.86328220367432	0.000943203864153475	0.00841071270406246	-0.0026282137259841	-0.00132951640989631
1274	118.522354125977	0.444803804159164	-8.18795680999756	-0.00490093370899558	0.00873538758605719	-0.0133424662053585	0.00256657530553639
1275	117.223663330078	1.09415245056152	-8.25289154052734	-0.00230353930965066	0.0136055024340749	0.00354059832170606	0.00451462110504508
1276	118.522354125977	0.120129495859146	-7.79834747314453	0.00126787810586393	0.0249691028147936	0.00191722682211548	-0.00457625929266214
1277	117.873008728027	0.769478142261505	-7.86328220367432	0.0022419011220336	0.0142548503354192	0.00613799272105098	0.0022419011220336
1278	115.275611877441	0.769478142261505	-7.6684775352478	0.000293855206109583	0.01100810803473	-3.08191010844894e-05	-0.000355493422830477
1279	113.327568054199	1.4188266992569	-7.9282169342041	-0.00749832857400179	0.00646266713738441	0.00516396993771195	0.00483929552137852
1280	112.67822265625	1.74350106716156	-7.9282169342041	-0.0123684434220195	0.00386527273803949	-0.00295288790948689	-0.000355493422830477
1281	114.626266479492	0.769478142261505	-7.6684775352478	0.000293855206109583	0.00581331877037883	-0.00457625929266214	-0.00230353930965066
1282	115.275611877441	2.06817531585693	-7.86328220367432	0.00451462110504508	-0.00100484199356288	-0.00587495695799589	-0.00132951640989631
1283	117.873008728027	0.444803804159164	-7.79834747314453	-0.000680167751852423	-0.00132951640989631	0.01100810803473	-0.00619963090866804
1284	118.522354125977	-0.204544812440872	-7.34380340576172	-0.00132951640989631	-0.0100957229733467	0.01100810803473	0.000293855206109583
1285	117.873008728027	-0.853893458843231	-7.86328220367432	-0.0113944197073579	-0.0130177913233638	0.0149041991680861	0.00906006153672934
1286	116.574310302734	0.444803804159164	-7.9282169342041	0.011982130818069	0.0022419011220336	0.0191249661147594	-0.00100484199356288
1287	117.223663330078	0.769478142261505	-7.86328220367432	0.00516396993771195	-0.00652430532500148	0.00646266713738441	0.0022419011220336
1288	115.924964904785	1.09415245056152	-7.86328220367432	-0.00197886489331722	-0.00814767740666866	0.00289124972186983	-0.00327756232582033
1289	115.275611877441	1.74350106716156	-8.05808639526367	-3.08191010844894e-05	-0.00100484199356288	-0.00619963090866804	-0.00587495695799589
1290	116.574310302734	1.09415245056152	-7.73341274261475	-0.000355493422830477	0.00159255252219737	-0.000680167751852423	0.00516396993771195
1291	117.223663330078	0.444803804159164	-7.99315214157104	0.00516396993771195	0.00321592413820326	-0.00912170019000769	0.000943203864153475
1292	115.275611877441	0.769478142261505	-8.18795680999756	0.00159255252219737	0.000293855206109583	-0.0165892094373703	-0.00132951640989631
1293	115.924964904785	1.09415245056152	-7.86328220367432	-0.00295288790948689	0.00451462110504508	-0.0185372550040483	0.00483929552137852
1294	114.626266479492	1.4188266992569	-8.05808639526367	-0.00782300252467394	-0.00522560812532902	-0.0260047651827335	0.00548864435404539
1295	113.976921081543	1.74350106716156	-7.99315214157104	-0.00490093370899558	0.00776136433705688	-0.0110697457566857	0.00256657530553639
1296	115.275611877441	1.09415245056152	-7.60354280471802	-0.00360223650932312	0.013930176384747	-0.0100957229733467	-0.00392691092565656
1297	115.924964904785	1.4188266992569	-8.18795680999756	-0.00100484199356288	0.00126787810586393	-0.00555028254166245	0.000618529506027699
1298	115.924964904785	0.444803804159164	-8.25289154052734	0.00386527273803949	0.00126787810586393	-0.00619963090866804	0.00159255252219737
1299	116.574310302734	-1.17856776714325	-8.05808639526367	-0.00327756232582033	-0.00717365415766835	-0.00522560812532902	0.00776136433705688
1300	116.574310302734	-0.853893458843231	-7.9282169342041	-0.00165419070981443	-0.00327756232582033	-0.00587495695799589	-0.00587495695799589
1301	117.223663330078	0.120129495859146	-7.79834747314453	0.00483929552137852	-0.0026282137259841	-0.00360223650932312	0.00354059832170606
1302	115.275611877441	1.4188266992569	-7.99315214157104	0.00841071270406246	0.00483929552137852	0.000618529506027699	-0.00684897974133492
1303	115.924964904785	-0.204544812440872	-8.12302207946777	0.00516396993771195	-0.00425158534198999	-0.00749832857400179	0.00841071270406246
1304	116.574310302734	0.444803804159164	-8.18795680999756	-0.00327756232582033	0.00191722682211548	-0.00522560812532902	-0.00230353930965066
1305	116.574310302734	0.120129495859146	-8.05808639526367	0.0217223595827818	-0.00522560812532902	-0.00100484199356288	0.00581331877037883
1306	114.626266479492	1.4188266992569	-7.99315214157104	-0.00165419070981443	-0.00100484199356288	0.00191722682211548	-0.00360223650932312
1307	116.574310302734	1.09415245056152	-7.79834747314453	0.00256657530553639	-0.00100484199356288	0.00256657530553639	0.00581331877037883
1308	115.275611877441	-0.204544812440872	-8.05808639526367	-0.00652430532500148	0.00354059832170606	-0.00425158534198999	-0.0026282137259841
1309	115.275611877441	-0.204544812440872	-7.9282169342041	0.00418994715437293	0.00256657530553639	0.0022419011220336	0.00678734155371785
1310	115.275611877441	-0.529219150543213	-7.53860807418823	-0.00230353930965066	0.00711201597005129	0.00516396993771195	-0.00230353930965066
1311	115.275611877441	1.09415245056152	-7.86328220367432	-3.08191010844894e-05	0.0100340843200684	0.00613799272105098	-0.00944637414067984
1312	115.924964904785	0.769478142261505	-7.79834747314453	-0.00360223650932312	0.00418994715437293	-0.00782300252467394	-0.00132951640989631
1313	118.522354125977	-0.853893458843231	-7.27886867523193	0.00126787810586393	-0.00132951640989631	-0.00360223650932312	-0.00879702530801296
1314	117.873008728027	-0.853893458843231	-8.12302207946777	-0.00360223650932312	-0.00684897974133492	-0.00392691092565656	0.00808603875339031
1315	115.924964904785	0.444803804159164	-8.25289154052734	0.000618529506027699	0.00743668992072344	0.0145795252174139	0.00418994715437293
1316	115.924964904785	0.444803804159164	-8.25289154052734	-0.000355493422830477	0.00711201597005129	0.00808603875339031	-0.00132951640989631
1317	117.223663330078	-0.204544812440872	-8.12302207946777	0.00159255252219737	0.0100340843200684	0.0126314787194133	0.00256657530553639
1318	118.522354125977	-0.204544812440872	-7.9282169342041	-0.00522560812532902	0.000943203864153475	0.0191249661147594	-0.00684897974133492
1319	116.574310302734	-0.204544812440872	-7.79834747314453	0.000943203864153475	0.00451462110504508	0.0142548503354192	0.00743668992072344
1320	115.275611877441	1.09415245056152	-8.05808639526367	-0.00522560812532902	-0.00555028254166245	-0.00425158534198999	0.000943203864153475
1321	118.522354125977	-0.529219150543213	-7.9282169342041	0.00191722682211548	-0.000355493422830477	-0.0026282137259841	0.00126787810586393
1322	115.924964904785	0.769478142261505	-8.05808639526367	0.000618529506027699	-0.00425158534198999	-0.0126931173726916	-0.000680167751852423
1323	116.574310302734	-0.204544812440872	-7.79834747314453	-0.00165419070981443	0.00548864435404539	-0.0123684434220195	0.00354059832170606
1324	115.275611877441	-0.204544812440872	-7.6684775352478	-0.0165892094373703	-0.00197886489331722	-0.00912170019000769	0.00159255252219737
1325	116.574310302734	-0.204544812440872	-7.60354280471802	0.000943203864153475	-0.0217839982360601	-0.00977104809135199	-0.00132951640989631
1326	117.223663330078	0.120129495859146	-7.99315214157104	0.00354059832170606	0.0181509424000978	0.0330859608948231	0.0022419011220336
1327	117.873008728027	-0.529219150543213	-7.6684775352478	0.0149041991680861	-0.00782300252467394	0.0769169926643372	0.000618529506027699
1328	117.223663330078	-1.17856776714325	-7.47367286682129	-0.00295288790948689	-0.00392691092565656	0.0629559978842735	-3.08191010844894e-05
1329	115.924964904785	-0.529219150543213	-7.73341274261475	-0.000680167751852423	-0.000355493422830477	0.0288651939481497	-0.00425158534198999
1330	116.574310302734	-0.853893458843231	-7.21393346786499	0.00126787810586393	0.00548864435404539	0.0191249661147594	0.00126787810586393
1331	116.574310302734	1.4188266992569	-7.99315214157104	0.00548864435404539	0.00711201597005129	-0.0110697457566857	-3.08191010844894e-05
1332	118.522354125977	-0.529219150543213	-8.05808639526367	0.00970941036939621	0.00483929552137852	-0.0357449948787689	0.00483929552137852
1333	117.223663330078	0.769478142261505	-8.31782627105713	-0.00165419070981443	-0.00425158534198999	-0.0363943427801132	-0.00197886489331722
1334	116.574310302734	0.769478142261505	-7.99315214157104	-0.000355493422830477	-0.00230353930965066	-0.0451605506241322	0.00256657530553639
1335	115.924964904785	0.444803804159164	-7.73341274261475	0.00321592413820326	0.00646266713738441	-0.0149658378213644	0.00646266713738441
1336	117.223663330078	0.769478142261505	-7.9282169342041	0.00191722682211548	0.01100810803473	-0.02697878703475	0.00646266713738441
1337	114.626266479492	0.769478142261505	-8.25289154052734	-0.00587495695799589	0.0116574559360743	-0.0126931173726916	0.00548864435404539
1338	114.626266479492	0.120129495859146	-7.73341274261475	-0.00749832857400179	0.00126787810586393	-0.00100484199356288	0.00516396993771195
1339	115.924964904785	-0.529219150543213	-7.6684775352478	-0.00360223650932312	0.00776136433705688	0.00159255252219737	0.00613799272105098
1340	115.924964904785	1.09415245056152	-7.53860807418823	0.000293855206109583	0.00159255252219737	-0.00847235135734081	-0.000355493422830477
1341	116.574310302734	0.769478142261505	-7.86328220367432	0.00159255252219737	0.00126787810586393	-0.0100957229733467	-0.00392691092565656
1342	115.924964904785	-1.17856776714325	-7.60354280471802	-0.00717365415766835	-3.08191010844894e-05	-0.0100957229733467	-0.00490093370899558
1343	119.17170715332	-1.82791638374329	-8.05808639526367	0.00418994715437293	-0.0117190945893526	0.00451462110504508	0.00743668992072344
1344	117.223663330078	0.444803804159164	-7.86328220367432	0.00256657530553639	-0.00619963090866804	0.000618529506027699	-0.00425158534198999
1345	117.223663330078	0.769478142261505	-7.99315214157104	-0.00814767740666866	-0.0123684434220195	0.00126787810586393	0.0106834331527352
1346	117.223663330078	0.444803804159164	-8.12302207946777	-0.00197886489331722	-0.00132951640989631	0.00808603875339031	-0.00847235135734081
1347	115.924964904785	0.769478142261505	-8.12302207946777	0.00808603875339031	-0.00555028254166245	-0.00295288790948689	-0.00295288790948689
1348	117.223663330078	-0.204544812440872	-7.79834747314453	0.000943203864153475	0.000943203864153475	-0.00879702530801296	0.000943203864153475
1349	117.873008728027	0.120129495859146	-8.18795680999756	0.00191722682211548	-3.08191010844894e-05	0.000618529506027699	-0.00327756232582033
1350	118.522354125977	-0.204544812440872	-8.12302207946777	0.00126787810586393	0.00548864435404539	-0.0113944197073579	0.00386527273803949
1351	117.873008728027	0.444803804159164	-7.6684775352478	-0.00684897974133492	0.00938473641872406	-0.0162645354866982	-0.00425158534198999
1352	116.574310302734	0.444803804159164	-7.86328220367432	0.0022419011220336	0.00548864435404539	-0.0123684434220195	0.00354059832170606
1353	113.327568054199	1.4188266992569	-7.53860807418823	-0.00425158534198999	-0.00295288790948689	-0.00295288790948689	0.00418994715437293
1354	115.924964904785	-0.204544812440872	-7.60354280471802	-0.00392691092565656	0.0123068047687411	-0.00295288790948689	-0.0026282137259841
1355	117.223663330078	-0.204544812440872	-7.6684775352478	0.00321592413820326	0.0123068047687411	0.00126787810586393	0.000293855206109583
1356	117.873008728027	-0.529219150543213	-7.6684775352478	0.00678734155371785	0.00841071270406246	0.0155535480007529	-0.00425158534198999
1357	115.924964904785	-0.529219150543213	-8.05808639526367	0.00418994715437293	0.00483929552137852	0.0126314787194133	0.00548864435404539
1358	117.873008728027	-0.204544812440872	-8.05808639526367	-0.000355493422830477	-0.00555028254166245	0.00938473641872406	0.0022419011220336
1359	117.873008728027	-0.204544812440872	-7.47367286682129	-0.00100484199356288	-0.00230353930965066	0.0022419011220336	-0.00392691092565656
1360	118.522354125977	-0.204544812440872	-7.86328220367432	0.000293855206109583	-0.00165419070981443	0.00159255252219737	0.00451462110504508
1361	115.924964904785	0.769478142261505	-7.99315214157104	0.00841071270406246	0.00289124972186983	-0.0182125810533762	-0.00197886489331722
1362	117.223663330078	0.444803804159164	-7.86328220367432	0.00386527273803949	0.00191722682211548	-0.0136671401560307	-0.00197886489331722
1363	117.223663330078	0.769478142261505	-7.99315214157104	-0.00132951640989631	-0.00197886489331722	-0.0230826959013939	0.00386527273803949
1364	116.574310302734	0.769478142261505	-8.05808639526367	-0.000355493422830477	-0.00327756232582033	-0.0126931173726916	0.000618529506027699
1365	117.873008728027	0.444803804159164	-7.6684775352478	0.00191722682211548	-0.00230353930965066	-0.0227580219507217	0.00548864435404539
1366	115.924964904785	0.444803804159164	-7.6684775352478	-0.00165419070981443	0.00483929552137852	-0.00977104809135199	-3.08191010844894e-05
1367	114.626266479492	1.09415245056152	-8.18795680999756	-0.00619963090866804	-0.00717365415766835	-0.0175632312893867	-0.00197886489331722
1368	114.626266479492	1.09415245056152	-8.18795680999756	-0.00555028254166245	-0.0120437685400248	-0.00522560812532902	0.00256657530553639
1369	116.574310302734	0.444803804159164	-7.99315214157104	-0.00555028254166245	-0.00490093370899558	-0.00457625929266214	-0.00652430532500148
1370	115.924964904785	1.09415245056152	-7.9282169342041	-0.00132951640989631	0.00808603875339031	-0.00912170019000769	-0.00100484199356288
1371	117.873008728027	-0.204544812440872	-7.79834747314453	0.00483929552137852	0.00191722682211548	-0.00197886489331722	-0.00327756232582033
1372	117.873008728027	-0.204544812440872	-7.99315214157104	-0.00490093370899558	-0.00587495695799589	-0.00132951640989631	0.000618529506027699
1373	117.873008728027	-0.529219150543213	-7.9282169342041	-0.000355493422830477	-0.00749832857400179	-0.00392691092565656	-0.00327756232582033
1374	118.522354125977	0.120129495859146	-7.9282169342041	-0.00555028254166245	0.000943203864153475	-0.0026282137259841	0.000618529506027699
1375	117.223663330078	0.120129495859146	-7.60354280471802	-0.00457625929266214	0.01100810803473	-0.00814767740666866	0.00548864435404539
1376	118.522354125977	-0.204544812440872	-7.47367286682129	-0.00457625929266214	0.00451462110504508	-0.00912170019000769	-0.00197886489331722
1377	118.522354125977	0.444803804159164	-7.79834747314453	-0.00165419070981443	0.00906006153672934	-0.0026282137259841	-0.00392691092565656
1378	116.574310302734	1.4188266992569	-8.25289154052734	-0.00165419070981443	0.00678734155371785	-0.0110697457566857	-0.00457625929266214
1379	115.924964904785	0.769478142261505	-8.18795680999756	-0.00522560812532902	-0.00392691092565656	-0.00749832857400179	-0.00100484199356288
1380	115.924964904785	1.74350106716156	-7.86328220367432	-0.00197886489331722	-0.00327756232582033	-0.00782300252467394	0.00126787810586393
1381	115.924964904785	0.444803804159164	-7.79834747314453	-0.00100484199356288	0.00191722682211548	-0.00684897974133492	-0.0026282137259841
1382	113.327568054199	2.3928496837616	-7.6684775352478	-0.0104203969240189	-0.00165419070981443	-3.08191010844894e-05	-0.00879702530801296
1383	115.924964904785	0.769478142261505	-7.79834747314453	-0.00555028254166245	-0.00197886489331722	-0.00782300252467394	0.00418994715437293
1384	117.223663330078	0.769478142261505	-7.99315214157104	-0.00295288790948689	0.000618529506027699	-0.00425158534198999	0.00386527273803949
1385	119.17170715332	0.769478142261505	-7.6684775352478	0.00191722682211548	-0.00360223650932312	0.00678734155371785	0.00354059832170606
1386	117.873008728027	-0.853893458843231	-7.53860807418823	-0.00165419070981443	-0.00944637414067984	0.013930176384747	-0.00587495695799589
1387	118.522354125977	-0.204544812440872	-7.60354280471802	0.0022419011220336	-0.0110697457566857	0.00516396993771195	-0.00814767740666866
1388	117.223663330078	0.120129495859146	-7.6684775352478	-3.08191010844894e-05	-0.00165419070981443	0.00483929552137852	0.00321592413820326
1389	117.223663330078	1.74350106716156	-8.25289154052734	-0.00522560812532902	-0.00295288790948689	0.00354059832170606	-0.00132951640989631
1390	116.574310302734	0.444803804159164	-7.73341274261475	0.00548864435404539	0.0022419011220336	0.00126787810586393	-0.00392691092565656
1391	116.574310302734	2.3928496837616	-8.12302207946777	0.0022419011220336	0.00678734155371785	0.00354059832170606	-0.00132951640989631
1392	118.522354125977	0.444803804159164	-7.6684775352478	0.00289124972186983	0.000293855206109583	-0.00197886489331722	0.00613799272105098
1393	117.223663330078	1.09415245056152	-7.6684775352478	0.00159255252219737	0.00191722682211548	-0.00230353930965066	0.000618529506027699
1394	116.574310302734	1.4188266992569	-8.18795680999756	-0.00587495695799589	-0.000355493422830477	-0.00555028254166245	0.00159255252219737
1395	113.976921081543	1.74350106716156	-7.9282169342041	-0.00977104809135199	0.00418994715437293	0.0103587592020631	0.00613799272105098
1396	114.626266479492	1.4188266992569	-7.86328220367432	-0.00457625929266214	0.0123068047687411	0.0132808275520802	0.00386527273803949
1397	116.574310302734	1.09415245056152	-7.73341274261475	0.00191722682211548	0.0239950809627771	0.00451462110504508	-0.0026282137259841
1398	117.223663330078	0.120129495859146	-7.86328220367432	0.00289124972186983	0.00289124972186983	0.00776136433705688	0.00354059832170606
1399	117.223663330078	0.769478142261505	-7.47367286682129	0.00126787810586393	-0.0026282137259841	0.00808603875339031	0.00386527273803949
1400	115.275611877441	0.769478142261505	-8.12302207946777	-0.0026282137259841	-0.00749832857400179	-0.00587495695799589	-0.0026282137259841
1401	117.873008728027	0.769478142261505	-8.12302207946777	-3.08191010844894e-05	-0.00684897974133492	0.00386527273803949	-0.00295288790948689
1402	115.924964904785	1.74350106716156	-8.05808639526367	0.00516396993771195	0.00256657530553639	0.000618529506027699	-0.00652430532500148
1403	117.873008728027	0.120129495859146	-7.79834747314453	0.00191722682211548	0.00711201597005129	-0.00522560812532902	0.00289124972186983
1404	117.873008728027	1.09415245056152	-7.99315214157104	0.000618529506027699	0.00873538758605719	-0.00425158534198999	0.00418994715437293
1405	115.924964904785	2.06817531585693	-7.9282169342041	-0.00684897974133492	-0.00522560812532902	-0.00977104809135199	0.00159255252219737
1406	115.275611877441	1.74350106716156	-8.18795680999756	0.000293855206109583	-0.00295288790948689	-0.00392691092565656	0.00256657530553639
1407	117.223663330078	1.4188266992569	-7.9282169342041	0.00743668992072344	0.00159255252219737	-0.00165419070981443	0.000943203864153475
1408	117.223663330078	0.444803804159164	-7.86328220367432	0.00776136433705688	-0.00522560812532902	-0.0026282137259841	0.00711201597005129
1409	115.275611877441	0.769478142261505	-7.86328220367432	-0.0117190945893526	-0.00230353930965066	0.00354059832170606	0.00256657530553639
1410	113.976921081543	0.769478142261505	-7.53860807418823	-0.0146411629393697	0.00711201597005129	0.00321592413820326	0.00159255252219737
1411	114.626266479492	2.06817531585693	-7.86328220367432	-0.00457625929266214	0.00516396993771195	0.00938473641872406	0.000293855206109583
1412	117.873008728027	0.769478142261505	-8.05808639526367	0.00613799272105098	0.00841071270406246	0.00548864435404539	-0.000355493422830477
1413	115.275611877441	1.74350106716156	-7.9282169342041	-0.00587495695799589	-0.00360223650932312	0.0100340843200684	0.00418994715437293
1414	117.873008728027	0.769478142261505	-7.79834747314453	-0.00522560812532902	-0.00392691092565656	0.00321592413820326	0.00321592413820326
1415	115.275611877441	0.444803804159164	-7.79834747314453	-0.00100484199356288	-0.00165419070981443	0.000943203864153475	0.00354059832170606
1416	116.574310302734	1.4188266992569	-7.73341274261475	0.0022419011220336	0.00743668992072344	0.00354059832170606	-0.00684897974133492
1417	114.626266479492	1.74350106716156	-8.05808639526367	-3.08191010844894e-05	0.01100810803473	0.00906006153672934	-0.00522560812532902
1418	117.873008728027	0.769478142261505	-8.12302207946777	0.00126787810586393	-0.00100484199356288	-0.00165419070981443	-0.00619963090866804
1419	117.223663330078	0.444803804159164	-8.05808639526367	-0.00230353930965066	0.00613799272105098	-0.00132951640989631	0.00808603875339031
1420	116.574310302734	0.769478142261505	-8.05808639526367	-0.00360223650932312	-0.000680167751852423	-0.0107450718060136	-0.00327756232582033
1421	117.223663330078	1.4188266992569	-7.86328220367432	-0.00782300252467394	-0.00392691092565656	0.00646266713738441	0.00548864435404539
1422	116.574310302734	0.769478142261505	-7.73341274261475	0.00483929552137852	-0.00360223650932312	-0.00879702530801296	-0.00230353930965066
1423	116.574310302734	0.769478142261505	-8.25289154052734	-0.00490093370899558	-0.00100484199356288	-0.00944637414067984	0.00418994715437293
1424	112.67822265625	2.06817531585693	-8.25289154052734	0.00386527273803949	-0.00522560812532902	-0.00327756232582033	0.00873538758605719
1425	114.626266479492	1.4188266992569	-8.12302207946777	-0.00782300252467394	-0.0104203969240189	0.00159255252219737	0.00548864435404539
1426	115.275611877441	1.74350106716156	-8.05808639526367	0.00483929552137852	0.00516396993771195	0.00483929552137852	0.00354059832170606
1427	115.924964904785	1.4188266992569	-7.79834747314453	0.00289124972186983	-0.0143164889886975	0.000618529506027699	-0.0117190945893526
1428	116.574310302734	0.769478142261505	-7.99315214157104	0.00483929552137852	-0.0143164889886975	-0.00197886489331722	0.00191722682211548
1429	117.873008728027	-0.529219150543213	-8.05808639526367	0.00516396993771195	-0.00847235135734081	-0.00132951640989631	-0.00555028254166245
1430	115.924964904785	0.769478142261505	-8.12302207946777	-0.00100484199356288	0.00418994715437293	-0.000355493422830477	0.000943203864153475
1431	117.223663330078	0.444803804159164	-7.86328220367432	0.00808603875339031	0.0126314787194133	0.00873538758605719	-0.00327756232582033
1432	116.574310302734	1.4188266992569	-8.05808639526367	0.00451462110504508	0.00906006153672934	-0.00165419070981443	0.00613799272105098
1433	115.924964904785	1.4188266992569	-7.9282169342041	0.00678734155371785	0.00451462110504508	-0.0110697457566857	-0.00132951640989631
1434	117.873008728027	0.444803804159164	-7.9282169342041	-0.00392691092565656	0.00289124972186983	-0.00587495695799589	0.00613799272105098
1435	117.223663330078	0.444803804159164	-7.73341274261475	-0.0026282137259841	0.00386527273803949	0.000293855206109583	-0.000355493422830477
1436	117.873008728027	0.769478142261505	-7.6684775352478	0.01100810803473	0.00776136433705688	0.00646266713738441	-0.00490093370899558
1437	113.976921081543	1.4188266992569	-7.73341274261475	-0.00619963090866804	0.00256657530553639	-0.00457625929266214	-0.000680167751852423
1438	113.327568054199	1.4188266992569	-7.9282169342041	-0.00490093370899558	0.00678734155371785	-0.00522560812532902	0.000293855206109583
1439	115.275611877441	1.74350106716156	-7.53860807418823	-0.017887907102704	0.00776136433705688	-0.00652430532500148	0.00841071270406246
1440	115.924964904785	1.09415245056152	-8.12302207946777	-0.000355493422830477	0.00386527273803949	-0.0156151866540313	0.00711201597005129
1441	115.924964904785	-0.204544812440872	-7.9282169342041	0.00386527273803949	0.00418994715437293	-0.0123684434220195	-0.00197886489331722
1442	117.873008728027	0.444803804159164	-8.12302207946777	-0.0026282137259841	-0.0026282137259841	-0.00165419070981443	-0.00684897974133492
1443	117.873008728027	0.120129495859146	-7.60354280471802	0.00159255252219737	-0.00717365415766835	-0.0126931173726916	0.00581331877037883
1444	116.574310302734	0.120129495859146	-7.34380340576172	0.00548864435404539	-0.00522560812532902	-0.00165419070981443	0.00613799272105098
1445	118.522354125977	0.444803804159164	-7.4087381362915	-3.08191010844894e-05	-0.00425158534198999	-0.00749832857400179	-0.00749832857400179
1446	117.873008728027	1.09415245056152	-8.05808639526367	-0.00197886489331722	-0.00197886489331722	0.0022419011220336	0.000943203864153475
1447	117.873008728027	0.444803804159164	-7.99315214157104	0.000943203864153475	-0.00490093370899558	0.00289124972186983	-0.00619963090866804
1448	115.924964904785	0.769478142261505	-7.73341274261475	0.00354059832170606	-0.00327756232582033	-0.00587495695799589	0.00483929552137852
1449	115.275611877441	1.4188266992569	-8.18795680999756	-0.00392691092565656	-0.00522560812532902	-0.000680167751852423	0.0022419011220336
1450	114.626266479492	1.09415245056152	-7.47367286682129	-0.000355493422830477	0.00451462110504508	0.00451462110504508	-0.00165419070981443
1451	117.223663330078	1.09415245056152	-8.18795680999756	0.000943203864153475	0.013930176384747	-0.00197886489331722	-0.00587495695799589
1452	115.275611877441	1.4188266992569	-8.18795680999756	-0.00977104809135199	0.00483929552137852	-0.00132951640989631	-0.00165419070981443
1453	113.976921081543	1.09415245056152	-8.05808639526367	-0.0100957229733467	0.00613799272105098	-0.00425158534198999	-3.08191010844894e-05
1454	116.574310302734	0.769478142261505	-7.9282169342041	-0.0113944197073579	-0.00165419070981443	0.000618529506027699	-0.00165419070981443
1455	117.873008728027	0.769478142261505	-7.60354280471802	-0.00522560812532902	0.0149041991680861	0.00743668992072344	0.00386527273803949
1456	117.223663330078	0.120129495859146	-7.53860807418823	0.000293855206109583	0.00548864435404539	0.00678734155371785	-0.00425158534198999
1457	116.574310302734	-0.853893458843231	-7.86328220367432	-0.00100484199356288	0.00386527273803949	0.0249691028147936	-0.00197886489331722
1458	115.275611877441	0.120129495859146	-8.18795680999756	0.00581331877037883	-3.08191010844894e-05	0.00776136433705688	-0.00619963090866804
1459	115.275611877441	1.09415245056152	-7.99315214157104	-0.00749832857400179	0.00646266713738441	0.00776136433705688	0.00126787810586393
1460	115.924964904785	1.74350106716156	-8.05808639526367	0.000293855206109583	0.0022419011220336	0.0106834331527352	-0.00295288790948689
1461	117.873008728027	0.120129495859146	-7.79834747314453	0.00938473641872406	-0.0026282137259841	-0.00587495695799589	-0.00100484199356288
1462	115.924964904785	1.09415245056152	-8.18795680999756	0.00841071270406246	0.00321592413820326	-0.0126931173726916	-3.08191010844894e-05
1463	117.873008728027	0.120129495859146	-8.12302207946777	0.00191722682211548	-0.00165419070981443	-0.00977104809135199	-0.00230353930965066
1464	116.574310302734	0.120129495859146	-8.18795680999756	0.00678734155371785	-0.00782300252467394	-0.0165892094373703	-0.000680167751852423
1465	117.873008728027	0.769478142261505	-8.18795680999756	0.00808603875339031	0.00126787810586393	-0.0136671401560307	-0.000355493422830477
1466	114.626266479492	1.09415245056152	-7.73341274261475	-3.08191010844894e-05	-0.00619963090866804	-0.0117190945893526	-0.00360223650932312
1467	114.626266479492	0.444803804159164	-7.53860807418823	-3.08191010844894e-05	-0.00100484199356288	-0.0139918150380254	0.00321592413820326
1468	114.626266479492	0.120129495859146	-7.79834747314453	-0.00425158534198999	-0.00392691092565656	-0.0156151866540313	0.00191722682211548
1469	116.574310302734	0.120129495859146	-7.9282169342041	-0.000680167751852423	-0.0113944197073579	-0.00360223650932312	0.000943203864153475
1470	116.574310302734	-0.529219150543213	-7.79834747314453	0.00159255252219737	0.00613799272105098	-0.00977104809135199	0.0022419011220336
1471	115.275611877441	0.769478142261505	-7.79834747314453	0.00743668992072344	0.00418994715437293	0.00451462110504508	-0.00522560812532902
1472	117.223663330078	-1.50324213504791	-7.6684775352478	0.00711201597005129	-0.00165419070981443	-0.00230353930965066	-0.00392691092565656
1473	115.924964904785	-0.529219150543213	-7.60354280471802	0.00581331877037883	-0.0026282137259841	-0.0110697457566857	-0.00490093370899558
1474	117.873008728027	0.769478142261505	-8.18795680999756	-0.00457625929266214	-0.00197886489331722	-0.00522560812532902	-0.00684897974133492
1475	115.275611877441	1.74350106716156	-7.9282169342041	-0.00555028254166245	0.0136055024340749	0.00581331877037883	-0.00230353930965066
1476	117.223663330078	0.769478142261505	-7.99315214157104	-3.08191010844894e-05	0.0106834331527352	0.0103587592020631	-0.00295288790948689
1477	117.223663330078	-0.529219150543213	-8.05808639526367	0.00516396993771195	0.0106834331527352	0.0181509424000978	-0.00652430532500148
1478	117.223663330078	-0.204544812440872	-7.53860807418823	0.00548864435404539	0.000618529506027699	-0.0026282137259841	-0.00652430532500148
1479	117.223663330078	-0.204544812440872	-7.34380340576172	0.000293855206109583	-0.000680167751852423	0.00126787810586393	0.00321592413820326
1480	115.924964904785	0.444803804159164	-7.73341274261475	-0.0026282137259841	0.00321592413820326	-0.00587495695799589	-0.00457625929266214
1481	113.976921081543	1.09415245056152	-7.99315214157104	-0.00360223650932312	0.000293855206109583	-0.00912170019000769	0.00711201597005129
1482	113.327568054199	0.444803804159164	-7.9282169342041	-0.00165419070981443	-0.00100484199356288	-0.00230353930965066	0.00386527273803949
1483	117.223663330078	-0.204544812440872	-7.86328220367432	0.00159255252219737	-0.00392691092565656	-0.0230826959013939	0.00451462110504508
1484	115.924964904785	0.769478142261505	-7.86328220367432	-0.00360223650932312	-0.0026282137259841	-0.0253554154187441	-3.08191010844894e-05
1485	115.275611877441	0.120129495859146	-7.9282169342041	0.00126787810586393	-0.00749832857400179	-0.0139918150380254	0.00321592413820326
1486	115.924964904785	0.120129495859146	-8.12302207946777	0.00159255252219737	-0.00977104809135199	0.0145795252174139	0.000293855206109583
1487	117.873008728027	-0.529219150543213	-8.18795680999756	0.00191722682211548	-0.0126931173726916	0.0525664202868938	-0.00490093370899558
1488	115.275611877441	0.444803804159164	-8.05808639526367	0.00386527273803949	-0.00230353930965066	0.0889299437403679	0.00418994715437293
1489	117.223663330078	0.120129495859146	-7.86328220367432	-0.000355493422830477	-0.00392691092565656	0.0830858051776886	0.00581331877037883
1490	117.223663330078	-0.529219150543213	-7.73341274261475	-0.00522560812532902	0.00581331877037883	0.0567871853709221	0.000293855206109583
1491	115.275611877441	0.120129495859146	-7.79834747314453	0.00354059832170606	0.01100810803473	0.0324366129934788	0.0022419011220336
1492	117.223663330078	0.120129495859146	-7.86328220367432	-0.00425158534198999	0.00256657530553639	0.0136055024340749	-0.00555028254166245
1493	114.626266479492	0.444803804159164	-8.25289154052734	-0.00425158534198999	0.0100340843200684	-0.0337969474494457	0.0022419011220336
1494	115.924964904785	0.444803804159164	-8.12302207946777	-0.00360223650932312	0.00159255252219737	-0.0597708933055401	0.00354059832170606
1495	113.327568054199	0.769478142261505	-7.9282169342041	-0.0120437685400248	-0.000355493422830477	-0.0539267547428608	0.00873538758605719
1496	112.028869628906	0.444803804159164	-7.9282169342041	-0.0120437685400248	0.00906006153672934	-0.0516540370881557	0.00646266713738441
1497	113.327568054199	0.120129495859146	-8.12302207946777	-0.00977104809135199	0.00256657530553639	-0.048407293856144	0.00743668992072344
1498	116.574310302734	-0.204544812440872	-7.99315214157104	0.000943203864153475	0.00256657530553639	-0.0428878292441368	-0.00100484199356288
1499	117.223663330078	-0.853893458843231	-7.79834747314453	-0.00522560812532902	-0.00100484199356288	-0.0549007803201675	0.00678734155371785
1500	116.574310302734	-0.853893458843231	-7.9282169342041	0.000293855206109583	-0.00392691092565656	-0.0169138833880424	-0.00490093370899558
1501	117.223663330078	-1.17856776714325	-7.79834747314453	-0.00295288790948689	-0.0104203969240189	-0.0188619289547205	0.00256657530553639
1502	117.873008728027	-1.17856776714325	-7.86328220367432	0.00159255252219737	-0.00522560812532902	-0.0130177913233638	-0.00295288790948689
1503	115.924964904785	-0.204544812440872	-8.12302207946777	-0.00230353930965066	-0.00327756232582033	-0.0253554154187441	0.00646266713738441
1504	115.924964904785	-0.204544812440872	-7.99315214157104	0.00873538758605719	-0.00197886489331722	-0.0227580219507217	-0.00197886489331722
1505	117.223663330078	-0.529219150543213	-8.12302207946777	-0.00197886489331722	-0.00392691092565656	-0.0341216214001179	0.00808603875339031
1506	116.574310302734	-0.853893458843231	-7.99315214157104	0.0100340843200684	0.0100340843200684	-0.0305502042174339	-0.00197886489331722
1507	116.574310302734	-0.853893458843231	-7.4087381362915	0.000618529506027699	0.00159255252219737	-0.0292515084147453	0.00289124972186983
1508	116.574310302734	0.120129495859146	-7.6684775352478	0.00386527273803949	-0.0104203969240189	-0.0350956469774246	0.00321592413820326
1509	115.924964904785	0.444803804159164	-8.18795680999756	-0.00490093370899558	-0.0026282137259841	-0.021459324285388	0.00776136433705688
1510	112.67822265625	0.120129495859146	-8.25289154052734	-0.0201606266200542	0.00516396993771195	-0.00749832857400179	-3.08191010844894e-05
1511	114.626266479492	-0.529219150543213	-7.60354280471802	-0.00587495695799589	0.00126787810586393	-0.00490093370899558	0.00354059832170606
1512	114.626266479492	0.769478142261505	-7.86328220367432	-0.00295288790948689	0.00289124972186983	0.00483929552137852	-0.000355493422830477
1513	115.275611877441	0.120129495859146	-7.6684775352478	0.00191722682211548	0.00548864435404539	0.0123068047687411	-3.08191010844894e-05
1514	116.574310302734	-1.17856776714325	-7.9282169342041	-0.000680167751852423	-0.00392691092565656	0.00841071270406246	0.000618529506027699
1515	117.223663330078	-3.12661361694336	-7.60354280471802	-0.000680167751852423	0.00711201597005129	0.0188002903014421	0.000618529506027699
1516	116.574310302734	-1.50324213504791	-7.9282169342041	0.01100810803473	0.0155535480007529	0.0158782228827477	-0.00230353930965066
1517	115.275611877441	0.120129495859146	-7.99315214157104	-0.00555028254166245	0.01847561635077	0.0239950809627771	-0.00100484199356288
1518	114.626266479492	1.09415245056152	-8.05808639526367	0.00354059832170606	0.0155535480007529	0.0200989879667759	-0.00392691092565656
1519	115.275611877441	-0.204544812440872	-8.05808639526367	0.00321592413820326	0.00321592413820326	0.00289124972186983	0.00386527273803949
1520	115.275611877441	0.444803804159164	-8.51263046264648	-0.00879702530801296	0.00678734155371785	0.00743668992072344	0.000293855206109583
1521	117.873008728027	-1.50324213504791	-7.99315214157104	0.00516396993771195	0.00256657530553639	-0.000680167751852423	-0.00392691092565656
1522	115.275611877441	0.120129495859146	-8.05808639526367	0.00289124972186983	0.00516396993771195	0.00516396993771195	0.00191722682211548
1523	115.275611877441	-1.17856776714325	-7.86328220367432	0.00321592413820326	-0.00555028254166245	-0.00847235135734081	0.00321592413820326
1524	113.976921081543	-1.50324213504791	-7.6684775352478	-0.00132951640989631	-0.0311995539814234	-0.0133424662053585	-0.00100484199356288
1525	115.275611877441	-0.853893458843231	-7.73341274261475	-0.00457625929266214	-0.0169138833880424	-0.00490093370899558	0.00191722682211548
1526	115.924964904785	-1.17856776714325	-8.05808639526367	0.0022419011220336	-0.00814767740666866	-0.00944637414067984	-0.00392691092565656
1527	117.873008728027	-1.17856776714325	-7.99315214157104	0.000293855206109583	-0.00619963090866804	-0.0175632312893867	-0.00684897974133492
1528	117.223663330078	-1.50324213504791	-7.60354280471802	0.00386527273803949	-0.0110697457566857	-0.0113944197073579	0.00126787810586393
1529	115.924964904785	-1.50324213504791	-7.60354280471802	0.000618529506027699	-0.0149658378213644	0.00289124972186983	0.00191722682211548
1530	115.924964904785	-1.50324213504791	-7.34380340576172	-0.000355493422830477	-0.00132951640989631	0.00906006153672934	0.00743668992072344
1531	115.924964904785	-0.204544812440872	-7.86328220367432	0.00159255252219737	0.00646266713738441	-0.00717365415766835	-0.0026282137259841
1532	116.574310302734	-1.50324213504791	-7.99315214157104	0.00873538758605719	-0.00165419070981443	-0.00425158534198999	-3.08191010844894e-05
1533	117.873008728027	-1.82791638374329	-8.12302207946777	0.000618529506027699	0.00646266713738441	0.00451462110504508	-0.00684897974133492
1534	117.223663330078	-1.50324213504791	-8.18795680999756	-0.00392691092565656	-0.00100484199356288	0.0155535480007529	-0.00100484199356288
1535	115.924964904785	-1.50324213504791	-7.99315214157104	-0.00457625929266214	0.0106834331527352	0.0197743140161037	0.0022419011220336
1536	117.873008728027	-1.50324213504791	-7.6684775352478	0.000943203864153475	0.00678734155371785	0.0194496400654316	-0.00295288790948689
1537	116.574310302734	-1.82791638374329	-7.73341274261475	-0.00360223650932312	0.00289124972186983	0.00873538758605719	-0.00230353930965066
1538	112.67822265625	-0.204544812440872	-8.12302207946777	-0.00587495695799589	0.00743668992072344	0.00873538758605719	-3.08191010844894e-05
1539	113.327568054199	-0.853893458843231	-7.73341274261475	-0.00879702530801296	0.00354059832170606	0.00873538758605719	0.00289124972186983
1540	114.626266479492	0.120129495859146	-7.9282169342041	-0.00717365415766835	-0.00132951640989631	0.00970941036939621	-0.00100484199356288
1541	115.924964904785	-0.853893458843231	-7.9282169342041	0.00743668992072344	0.0100340843200684	-0.00165419070981443	0.000943203864153475
1542	115.275611877441	-1.17856776714325	-7.60354280471802	-0.00392691092565656	0.00256657530553639	-0.00360223650932312	0.000943203864153475
1543	118.522354125977	-2.8019392490387	-8.12302207946777	0.00451462110504508	-0.00652430532500148	0.000943203864153475	-0.0026282137259841
1544	115.924964904785	-1.50324213504791	-8.18795680999756	-3.08191010844894e-05	-0.00782300252467394	0.000618529506027699	-0.000355493422830477
1545	115.275611877441	-0.529219150543213	-8.18795680999756	-0.00165419070981443	0.000618529506027699	0.00906006153672934	-3.08191010844894e-05
1546	115.275611877441	-1.17856776714325	-7.9282169342041	0.000618529506027699	-3.08191010844894e-05	0.00418994715437293	0.00483929552137852
1547	115.924964904785	-0.204544812440872	-8.05808639526367	-0.00100484199356288	-0.00912170019000769	0.0168522447347641	-0.0110697457566857
1548	115.924964904785	-0.204544812440872	-8.25289154052734	0.00418994715437293	-0.00684897974133492	0.0197743140161037	-0.00132951640989631
1549	116.574310302734	-1.17856776714325	-8.25289154052734	0.00126787810586393	-0.000680167751852423	0.01847561635077	0.00126787810586393
1550	117.873008728027	-1.82791638374329	-8.05808639526367	0.000943203864153475	0.0123068047687411	0.0136055024340749	0.00581331877037883
1551	115.924964904785	0.120129495859146	-7.9282169342041	0.00678734155371785	0.00808603875339031	0.0155535480007529	0.00256657530553639
1552	116.574310302734	-1.82791638374329	-7.73341274261475	-0.0143164889886975	0.00548864435404539	0.00418994715437293	0.00159255252219737
1553	113.976921081543	-0.853893458843231	-7.79834747314453	-0.00619963090866804	0.0106834331527352	0.00743668992072344	-0.00327756232582033
1554	113.976921081543	-0.204544812440872	-8.18795680999756	-0.00392691092565656	0.00483929552137852	-0.00814767740666866	0.00451462110504508
1555	113.976921081543	-0.853893458843231	-8.18795680999756	-0.00749832857400179	0.0116574559360743	-0.00197886489331722	0.000293855206109583
1556	115.275611877441	-0.529219150543213	-8.12302207946777	0.00321592413820326	0.011982130818069	-0.00977104809135199	-0.00619963090866804
1557	116.574310302734	-1.82791638374329	-7.99315214157104	-0.0026282137259841	0.0106834331527352	-0.00847235135734081	0.000943203864153475
1558	117.223663330078	-2.8019392490387	-7.79834747314453	-0.00555028254166245	-3.08191010844894e-05	-0.0191866029053926	-0.00490093370899558
1559	117.223663330078	-1.82791638374329	-7.53860807418823	-0.0026282137259841	-0.000680167751852423	-0.0315242260694504	0.00646266713738441
1560	117.873008728027	-1.50324213504791	-8.12302207946777	0.0022419011220336	0.00289124972186983	-0.0295761823654175	0.00548864435404539
1561	116.574310302734	-0.529219150543213	-8.25289154052734	-0.00327756232582033	-0.00392691092565656	-0.0256800893694162	0.00451462110504508
1562	116.574310302734	-0.853893458843231	-8.05808639526367	0.00386527273803949	0.000293855206109583	-0.021459324285388	-0.00555028254166245
1563	115.924964904785	-0.853893458843231	-8.31782627105713	0.00711201597005129	-0.00230353930965066	-0.00847235135734081	-0.00392691092565656
1564	115.275611877441	-0.529219150543213	-8.05808639526367	-0.0026282137259841	-0.00684897974133492	-0.00522560812532902	0.00776136433705688
1565	115.924964904785	-1.50324213504791	-7.60354280471802	0.00159255252219737	-0.00360223650932312	0.00938473641872406	-0.00100484199356288
1566	116.574310302734	-1.50324213504791	-8.05808639526367	0.00126787810586393	0.0022419011220336	0.00938473641872406	-0.00230353930965066
1567	113.327568054199	-1.17856776714325	-7.99315214157104	-0.00360223650932312	-0.000355493422830477	0.012956153601408	-0.000680167751852423
1568	112.67822265625	-0.853893458843231	-7.99315214157104	-0.00587495695799589	-0.000355493422830477	0.0103587592020631	-0.000355493422830477
1569	114.626266479492	0.444803804159164	-8.05808639526367	-0.00879702530801296	-0.00295288790948689	-0.00295288790948689	-0.00587495695799589
1570	115.275611877441	-0.204544812440872	-7.79834747314453	0.00289124972186983	0.00191722682211548	0.00613799272105098	0.000943203864153475
1571	116.574310302734	-1.17856776714325	-7.79834747314453	-3.08191010844894e-05	0.0103587592020631	-0.00132951640989631	0.000293855206109583
1572	117.223663330078	-1.50324213504791	-8.18795680999756	0.00808603875339031	-0.00327756232582033	-0.023407369852066	-0.00555028254166245
1573	114.626266479492	-0.529219150543213	-8.25289154052734	-0.00100484199356288	-0.00230353930965066	-0.0324982516467571	0.000943203864153475
1574	116.574310302734	-0.853893458843231	-7.53860807418823	-0.00295288790948689	-0.00165419070981443	-0.0146411629393697	0.00613799272105098
1575	114.626266479492	-1.17856776714325	-7.47367286682129	-0.00944637414067984	0.000618529506027699	-0.00814767740666866	-0.00587495695799589
1576	115.924964904785	0.444803804159164	-7.79834747314453	0.00289124972186983	0.00841071270406246	-0.0120437685400248	-0.00684897974133492
1577	115.275611877441	0.120129495859146	-8.38276100158691	0.00516396993771195	0.00126787810586393	-0.0026282137259841	-0.00295288790948689
1578	117.223663330078	0.120129495859146	-8.25289154052734	0.00321592413820326	0.00126787810586393	-0.00360223650932312	-0.0026282137259841
1579	116.574310302734	0.120129495859146	-8.05808639526367	0.00613799272105098	0.00191722682211548	-0.0130177913233638	0.000293855206109583
1580	116.574310302734	0.120129495859146	-7.99315214157104	-0.0026282137259841	0.00159255252219737	-0.00425158534198999	-0.00230353930965066
1581	114.626266479492	-0.853893458843231	-7.73341274261475	-0.000355493422830477	-0.00360223650932312	-0.00782300252467394	0.000293855206109583
1582	113.327568054199	0.120129495859146	-7.9282169342041	-0.00522560812532902	-0.00490093370899558	-0.0126931173726916	-0.000355493422830477
1583	115.924964904785	-0.204544812440872	-8.05808639526367	0.00126787810586393	-0.00847235135734081	-0.0136671401560307	0.00256657530553639
1584	117.223663330078	-1.50324213504791	-7.9282169342041	-0.000680167751852423	0.0022419011220336	-0.00555028254166245	-0.00587495695799589
1585	117.223663330078	-1.17856776714325	-7.9282169342041	-0.00132951640989631	-0.00425158534198999	0.00354059832170606	0.00711201597005129
1586	115.924964904785	-2.15259075164795	-7.9282169342041	0.00354059832170606	-0.00684897974133492	-0.00165419070981443	-0.000355493422830477
1587	116.574310302734	-2.15259075164795	-7.53860807418823	0.00256657530553639	-0.0123684434220195	0.00970941036939621	-0.00132951640989631
1588	116.574310302734	-1.17856776714325	-7.6684775352478	-0.00847235135734081	-0.00392691092565656	0.0142548503354192	0.00321592413820326
1589	115.275611877441	0.120129495859146	-8.25289154052734	-0.00295288790948689	-0.00392691092565656	0.00906006153672934	-0.00132951640989631
1590	115.924964904785	0.120129495859146	-8.18795680999756	-0.00392691092565656	0.000943203864153475	0.013930176384747	0.00191722682211548
1591	115.924964904785	0.120129495859146	-8.31782627105713	0.00581331877037883	0.0136055024340749	0.0155535480007529	0.00126787810586393
1592	115.924964904785	0.120129495859146	-7.86328220367432	0.00191722682211548	0.00548864435404539	-0.00360223650932312	-0.00425158534198999
1593	116.574310302734	-0.204544812440872	-7.73341274261475	-0.00652430532500148	-0.00230353930965066	-0.00684897974133492	-0.00197886489331722
1594	117.873008728027	-0.853893458843231	-8.12302207946777	-0.00392691092565656	0.00321592413820326	-0.00879702530801296	0.000943203864153475
1595	115.924964904785	-0.529219150543213	-7.6684775352478	-0.00457625929266214	0.00451462110504508	-0.00977104809135199	0.000618529506027699
1596	114.626266479492	-0.529219150543213	-7.6684775352478	-0.00587495695799589	0.0100340843200684	-0.00587495695799589	0.000943203864153475
1597	113.976921081543	-0.853893458843231	-7.6684775352478	-0.00490093370899558	0.00906006153672934	-0.0126931173726916	-0.0026282137259841
1598	113.976921081543	0.444803804159164	-7.86328220367432	0.00354059832170606	0.00808603875339031	-0.00749832857400179	-0.00425158534198999
1599	115.924964904785	0.444803804159164	-7.99315214157104	-0.00522560812532902	0.00483929552137852	-0.00619963090866804	0.00159255252219737
1600	115.275611877441	0.769478142261505	-8.25289154052734	0.00159255252219737	0.00483929552137852	0.00354059832170606	0.000943203864153475
1601	117.873008728027	-0.529219150543213	-7.79834747314453	0.0022419011220336	-0.00327756232582033	-0.00457625929266214	-0.00522560812532902
1602	114.626266479492	-1.17856776714325	-7.79834747314453	0.00256657530553639	-0.0026282137259841	-0.00360223650932312	-0.00457625929266214
1603	117.873008728027	-0.529219150543213	-7.99315214157104	0.000943203864153475	-0.00392691092565656	-0.00132951640989631	0.00451462110504508
1604	115.275611877441	0.769478142261505	-7.86328220367432	-0.00587495695799589	0.00321592413820326	-3.08191010844894e-05	-0.000680167751852423
1605	115.924964904785	-0.204544812440872	-7.9282169342041	0.00191722682211548	0.00126787810586393	-0.00100484199356288	0.00126787810586393
1606	116.574310302734	-0.529219150543213	-8.12302207946777	0.00159255252219737	-0.00165419070981443	-0.00295288790948689	-0.00425158534198999
1607	116.574310302734	-0.853893458843231	-8.12302207946777	0.000618529506027699	-0.00100484199356288	0.00159255252219737	-0.00717365415766835
1608	115.924964904785	-0.204544812440872	-7.79834747314453	0.000943203864153475	-0.00392691092565656	0.000618529506027699	-0.000680167751852423
1609	115.924964904785	1.4188266992569	-7.9282169342041	0.00451462110504508	-0.00717365415766835	-0.00230353930965066	0.00354059832170606
1610	114.626266479492	0.769478142261505	-7.99315214157104	0.00126787810586393	0.00126787810586393	0.00906006153672934	0.00516396993771195
1611	112.028869628906	1.09415245056152	-7.99315214157104	-0.000355493422830477	0.00451462110504508	0.00906006153672934	0.000943203864153475
1612	113.976921081543	0.120129495859146	-7.6684775352478	-0.00197886489331722	0.00516396993771195	-0.00814767740666866	-0.00457625929266214
1613	117.223663330078	-0.204544812440872	-7.60354280471802	-0.00165419070981443	0.00126787810586393	0.012956153601408	-0.00295288790948689
1614	117.223663330078	-0.204544812440872	-7.53860807418823	-0.00522560812532902	-0.00100484199356288	-0.00392691092565656	-0.000355493422830477
1615	115.924964904785	-1.17856776714325	-7.6684775352478	-0.00587495695799589	-3.08191010844894e-05	0.00841071270406246	0.00483929552137852
1616	115.275611877441	-0.204544812440872	-7.79834747314453	0.00418994715437293	0.000943203864153475	0.00743668992072344	-0.000355493422830477
1617	114.626266479492	0.120129495859146	-8.12302207946777	0.00191722682211548	0.00354059832170606	-0.00230353930965066	-0.000355493422830477
1618	114.626266479492	1.09415245056152	-8.12302207946777	0.00159255252219737	-0.000355493422830477	0.00256657530553639	-0.00619963090866804
1619	114.626266479492	1.09415245056152	-7.99315214157104	0.00256657530553639	0.00808603875339031	0.00581331877037883	-0.000680167751852423
1620	117.223663330078	-0.204544812440872	-7.9282169342041	0.00354059832170606	0.00743668992072344	0.00808603875339031	-0.00197886489331722
1621	115.275611877441	0.444803804159164	-7.9282169342041	-0.000355493422830477	0.00418994715437293	-0.00360223650932312	-0.00522560812532902
1622	116.574310302734	0.120129495859146	-8.05808639526367	0.00386527273803949	0.00354059832170606	-0.00327756232582033	-0.00230353930965066
1623	117.873008728027	0.120129495859146	-7.9282169342041	-0.00522560812532902	-3.08191010844894e-05	-0.00555028254166245	-0.00100484199356288
1624	114.626266479492	0.769478142261505	-7.9282169342041	0.00191722682211548	0.0022419011220336	-0.00295288790948689	0.00711201597005129
1625	113.327568054199	0.769478142261505	-7.79834747314453	-0.00425158534198999	-0.00522560812532902	-0.000680167751852423	0.00581331877037883
1626	112.67822265625	1.09415245056152	-7.79834747314453	-0.00814767740666866	-0.0123684434220195	0.00321592413820326	0.0022419011220336
1627	114.626266479492	0.769478142261505	-7.73341274261475	-0.00717365415766835	-0.000355493422830477	-0.000680167751852423	0.00191722682211548
1628	115.924964904785	0.120129495859146	-7.99315214157104	0.0123068047687411	-0.00977104809135199	0.00646266713738441	-0.00392691092565656
1629	115.924964904785	0.120129495859146	-7.79834747314453	-0.00457625929266214	-0.00425158534198999	-0.0107450718060136	-0.00100484199356288
1630	115.275611877441	-1.17856776714325	-7.79834747314453	0.000943203864153475	-0.00847235135734081	-0.000680167751852423	0.00646266713738441
1631	114.626266479492	0.444803804159164	-8.18795680999756	-0.00230353930965066	0.00354059832170606	0.00808603875339031	0.00516396993771195
1632	115.924964904785	-0.529219150543213	-7.60354280471802	0.00776136433705688	0.00256657530553639	0.00159255252219737	0.0022419011220336
1633	116.574310302734	0.120129495859146	-7.99315214157104	-0.00717365415766835	-0.00165419070981443	-0.0113944197073579	0.00386527273803949
1634	115.275611877441	1.09415245056152	-8.25289154052734	0.0022419011220336	0.0113327819854021	-0.00717365415766835	-3.08191010844894e-05
1635	114.626266479492	1.4188266992569	-8.4476957321167	0.000293855206109583	0.00581331877037883	-0.00977104809135199	0.0100340843200684
1636	115.275611877441	1.4188266992569	-8.25289154052734	-3.08191010844894e-05	0.0165275707840919	0.00646266713738441	-0.00587495695799589
1637	113.976921081543	1.4188266992569	-8.05808639526367	0.000943203864153475	0.012956153601408	-0.00555028254166245	-0.000355493422830477
1638	115.275611877441	1.4188266992569	-7.86328220367432	0.00354059832170606	-0.000355493422830477	-0.00100484199356288	0.00321592413820326
1639	115.275611877441	0.444803804159164	-7.9282169342041	-0.00587495695799589	-0.00197886489331722	0.000618529506027699	-0.00165419070981443
1640	113.976921081543	0.769478142261505	-8.25289154052734	-0.00879702530801296	-0.00197886489331722	0.00808603875339031	0.00516396993771195
1641	113.976921081543	0.120129495859146	-7.60354280471802	-0.00977104809135199	0.000943203864153475	0.00841071270406246	0.000293855206109583
1642	115.924964904785	1.09415245056152	-7.86328220367432	-0.00230353930965066	-0.000680167751852423	0.0512677207589149	-0.00197886489331722
1643	115.924964904785	1.4188266992569	-7.9282169342041	0.000618529506027699	-0.00100484199356288	0.0882805958390236	0.00841071270406246
1644	114.626266479492	0.769478142261505	-7.9282169342041	-0.00165419070981443	-0.00425158534198999	0.0675014406442642	0.0022419011220336
1645	115.275611877441	-0.204544812440872	-8.18795680999756	0.0103587592020631	-0.00717365415766835	0.041852168738842	-0.000680167751852423
1646	114.626266479492	0.769478142261505	-8.05808639526367	-0.00197886489331722	-0.00652430532500148	0.00808603875339031	-0.00490093370899558
1647	114.626266479492	1.09415245056152	-7.86328220367432	0.000293855206109583	-0.00132951640989631	-0.0139918150380254	-0.00555028254166245
1648	115.924964904785	0.120129495859146	-7.6684775352478	-0.00230353930965066	-0.00749832857400179	-0.0451605506241322	-0.00132951640989631
1649	115.924964904785	0.444803804159164	-7.79834747314453	0.00516396993771195	-3.08191010844894e-05	-0.0565241500735283	-0.000355493422830477
1650	117.873008728027	0.444803804159164	-7.99315214157104	0.000293855206109583	0.0103587592020631	-0.0630176365375519	-0.00197886489331722
1651	114.626266479492	1.4188266992569	-7.9282169342041	0.000943203864153475	0.00191722682211548	-0.038017712533474	-0.00555028254166245
1652	117.873008728027	0.444803804159164	-8.12302207946777	0.000618529506027699	0.00808603875339031	-0.0383423902094364	-0.00619963090866804
1653	114.626266479492	1.4188266992569	-8.12302207946777	0.00159255252219737	-0.00717365415766835	-0.0318489037454128	0.000293855206109583
1654	115.275611877441	0.120129495859146	-7.79834747314453	-0.00425158534198999	0.00548864435404539	-0.0224333461374044	0.000293855206109583
1655	113.976921081543	0.444803804159164	-7.53860807418823	-0.00847235135734081	0.01100810803473	-0.00100484199356288	0.000943203864153475
1656	114.626266479492	0.444803804159164	-7.86328220367432	-0.00100484199356288	0.0100340843200684	-0.00555028254166245	-0.00100484199356288
1657	114.626266479492	0.120129495859146	-7.9282169342041	0.00711201597005129	0.01847561635077	-0.017887907102704	-0.00295288790948689
1658	115.924964904785	0.769478142261505	-7.79834747314453	0.0106834331527352	-0.00230353930965066	-0.00749832857400179	0.00451462110504508
1659	114.626266479492	0.444803804159164	-7.99315214157104	-0.00132951640989631	-0.00230353930965066	-0.0201606266200542	0.00646266713738441
1660	114.626266479492	0.444803804159164	-7.79834747314453	-0.00717365415766835	-0.00652430532500148	-0.0169138833880424	-0.00360223650932312
1661	117.223663330078	-1.17856776714325	-7.6684775352478	0.000943203864153475	-0.0143164889886975	-0.0126931173726916	-0.00587495695799589
1662	113.976921081543	1.09415245056152	-7.99315214157104	-0.00132951640989631	-0.00197886489331722	-0.00652430532500148	-0.00295288790948689
1663	116.574310302734	0.120129495859146	-7.73341274261475	-0.00100484199356288	-0.0117190945893526	-0.00360223650932312	-0.00490093370899558
1664	117.223663330078	0.769478142261505	-7.79834747314453	-0.00847235135734081	-0.00522560812532902	0.00321592413820326	0.00743668992072344
1665	116.574310302734	0.769478142261505	-7.79834747314453	0.0022419011220336	-0.00490093370899558	-0.00879702530801296	0.00289124972186983
1666	116.574310302734	0.444803804159164	-7.6684775352478	0.000618529506027699	0.000293855206109583	-0.0110697457566857	0.00483929552137852
1667	114.626266479492	1.4188266992569	-7.86328220367432	0.00126787810586393	-0.00100484199356288	-0.00847235135734081	-0.00197886489331722
1668	115.275611877441	1.4188266992569	-8.18795680999756	0.00191722682211548	-0.00977104809135199	-0.0123684434220195	-0.000355493422830477
1669	112.67822265625	1.74350106716156	-7.9282169342041	-0.00555028254166245	0.000943203864153475	0.00126787810586393	0.00126787810586393
1670	112.67822265625	2.06817531585693	-7.9282169342041	-0.00944637414067984	0.00289124972186983	-0.000355493422830477	0.0022419011220336
1671	114.626266479492	0.769478142261505	-7.47367286682129	-0.00717365415766835	0.00159255252219737	-0.000680167751852423	0.00678734155371785
1672	115.275611877441	1.09415245056152	-7.9282169342041	0.00354059832170606	0.00386527273803949	0.00321592413820326	-0.000355493422830477
1673	116.574310302734	0.120129495859146	-7.79834747314453	-0.00165419070981443	-0.00132951640989631	-0.00100484199356288	0.00289124972186983
1674	117.223663330078	-1.17856776714325	-8.25289154052734	-0.000355493422830477	-0.00879702530801296	0.00678734155371785	0.00159255252219737
1675	115.275611877441	-0.529219150543213	-7.86328220367432	-0.00132951640989631	0.00321592413820326	0.00354059832170606	0.00289124972186983
1676	115.275611877441	0.769478142261505	-7.86328220367432	0.000943203864153475	0.000618529506027699	-0.00425158534198999	-0.00295288790948689
1677	115.924964904785	1.4188266992569	-7.86328220367432	0.00646266713738441	0.00451462110504508	-0.00587495695799589	-0.00165419070981443
1678	116.574310302734	0.769478142261505	-7.79834747314453	0.00613799272105098	-0.00295288790948689	-0.00100484199356288	-0.00132951640989631
1679	116.574310302734	0.120129495859146	-8.12302207946777	0.0022419011220336	0.00126787810586393	-0.0120437685400248	-0.00197886489331722
1680	117.223663330078	0.444803804159164	-8.12302207946777	0.00483929552137852	0.00191722682211548	-0.00749832857400179	0.0123068047687411
1681	115.924964904785	1.09415245056152	-8.31782627105713	0.000618529506027699	0.0100340843200684	0.00613799272105098	-0.00230353930965066
1682	116.574310302734	0.444803804159164	-7.73341274261475	0.00159255252219737	0.000618529506027699	0.000943203864153475	-0.00847235135734081
1683	117.223663330078	-0.204544812440872	-7.79834747314453	0.000293855206109583	-0.00360223650932312	0.00548864435404539	0.000943203864153475
1684	115.275611877441	0.444803804159164	-7.47367286682129	-0.00522560812532902	-0.00197886489331722	0.00516396993771195	0.000943203864153475
1685	114.626266479492	0.769478142261505	-8.31782627105713	-0.00425158534198999	-0.00717365415766835	0.00711201597005129	0.00613799272105098
1686	113.976921081543	-0.204544812440872	-7.9282169342041	-0.00619963090866804	-0.00425158534198999	0.00581331877037883	-0.00132951640989631
1687	116.574310302734	0.120129495859146	-7.9282169342041	0.000293855206109583	-0.00197886489331722	-0.00197886489331722	-0.0182125810533762
1688	115.275611877441	1.09415245056152	-7.9282169342041	-0.00132951640989631	-0.00522560812532902	-0.00165419070981443	0.00159255252219737
1689	116.574310302734	-0.529219150543213	-7.6684775352478	-0.00425158534198999	-0.00360223650932312	-0.00392691092565656	0.00451462110504508
1690	117.873008728027	-0.853893458843231	-7.6684775352478	0.00451462110504508	0.000943203864153475	-0.00749832857400179	0.00776136433705688
1691	115.275611877441	0.444803804159164	-8.18795680999756	-0.00197886489331722	-3.08191010844894e-05	-0.00717365415766835	-0.00100484199356288
1692	117.873008728027	0.120129495859146	-7.9282169342041	0.0100340843200684	0.00289124972186983	-0.0113944197073579	0.00126787810586393
1693	116.574310302734	-0.204544812440872	-8.12302207946777	-3.08191010844894e-05	0.00191722682211548	-3.08191010844894e-05	0.00159255252219737
1694	115.275611877441	1.09415245056152	-8.12302207946777	-0.00327756232582033	-0.00327756232582033	0.0126314787194133	0.00354059832170606
1695	115.275611877441	1.09415245056152	-7.99315214157104	-0.00165419070981443	0.00841071270406246	0.013930176384747	-0.000680167751852423
1696	115.924964904785	1.09415245056152	-7.79834747314453	0.000943203864153475	0.00646266713738441	0.0171769186854362	0.00126787810586393
1697	115.275611877441	1.09415245056152	-7.86328220367432	0.013930176384747	0.0132808275520802	0.0126314787194133	-0.00327756232582033
1698	115.275611877441	1.4188266992569	-8.25289154052734	0.00354059832170606	0.00159255252219737	0.01100810803473	-0.00132951640989631
1699	115.924964904785	0.120129495859146	-7.99315214157104	-0.00912170019000769	0.00451462110504508	0.0213976856321096	0.000293855206109583
1700	115.275611877441	0.769478142261505	-7.79834747314453	-0.0110697457566857	0.00873538758605719	0.0210730116814375	-0.000680167751852423
1701	114.626266479492	0.120129495859146	-7.53860807418823	-0.00392691092565656	0.00613799272105098	0.000618529506027699	0.00321592413820326
1702	115.275611877441	0.120129495859146	-8.18795680999756	0.00256657530553639	0.000293855206109583	0.00418994715437293	0.00321592413820326
1703	115.275611877441	0.769478142261505	-7.99315214157104	0.00386527273803949	-0.00360223650932312	-0.0110697457566857	0.00321592413820326
1704	115.275611877441	-0.204544812440872	-7.79834747314453	-0.0026282137259841	-0.000355493422830477	-0.0110697457566857	0.000943203864153475
1705	116.574310302734	-0.853893458843231	-7.99315214157104	-0.00425158534198999	-0.0120437685400248	-0.0120437685400248	-0.00425158534198999
1706	114.626266479492	-0.204544812440872	-7.73341274261475	0.00678734155371785	-0.00749832857400179	-0.0136671401560307	-0.00392691092565656
1707	115.275611877441	1.09415245056152	-8.12302207946777	0.00743668992072344	-0.0175632312893867	-0.0156151866540313	-0.00619963090866804
1708	116.574310302734	-0.204544812440872	-7.86328220367432	0.00126787810586393	-0.0139918150380254	-0.00879702530801296	0.00386527273803949
1709	116.574310302734	0.444803804159164	-8.05808639526367	-0.00327756232582033	0.00159255252219737	-0.017887907102704	-0.000680167751852423
1710	117.873008728027	-0.529219150543213	-7.86328220367432	0.00808603875339031	0.00451462110504508	-0.0123684434220195	0.00841071270406246
1711	115.275611877441	0.444803804159164	-7.86328220367432	-0.00619963090866804	0.0123068047687411	0.00386527273803949	-0.00555028254166245
1712	117.223663330078	0.120129495859146	-7.73341274261475	0.00159255252219737	0.0145795252174139	0.00776136433705688	-0.00652430532500148
1713	115.275611877441	1.09415245056152	-7.99315214157104	0.00321592413820326	-0.000680167751852423	0.0103587592020631	-0.00295288790948689
1714	115.275611877441	-0.529219150543213	-7.6684775352478	-0.0113944197073579	0.00191722682211548	0.00516396993771195	0.00256657530553639
1715	114.626266479492	-0.204544812440872	-7.60354280471802	-0.0107450718060136	0.013930176384747	0.0123068047687411	-0.00230353930965066
1716	115.924964904785	-0.204544812440872	-7.60354280471802	-0.00522560812532902	0.0142548503354192	0.0213976856321096	-0.000355493422830477
1717	117.223663330078	0.120129495859146	-7.60354280471802	-0.00522560812532902	0.011982130818069	0.0103587592020631	0.00451462110504508
1718	115.924964904785	0.769478142261505	-7.47367286682129	0.0022419011220336	0.0165275707840919	0.0103587592020631	-0.00100484199356288
1719	115.924964904785	0.120129495859146	-8.25289154052734	0.0022419011220336	-0.000680167751852423	0.00613799272105098	-0.00522560812532902
1720	115.924964904785	0.120129495859146	-8.12302207946777	-0.00457625929266214	-0.00814767740666866	-0.00165419070981443	0.00646266713738441
1721	118.522354125977	-0.529219150543213	-7.9282169342041	0.000293855206109583	-0.00165419070981443	-0.0107450718060136	-0.00197886489331722
1722	115.275611877441	1.09415245056152	-7.86328220367432	0.00548864435404539	0.000293855206109583	-0.021459324285388	-0.00132951640989631
1723	115.275611877441	0.769478142261505	-7.6684775352478	-0.000355493422830477	-0.00392691092565656	-0.0331475995481014	0.00321592413820326
1724	117.873008728027	-0.204544812440872	-7.99315214157104	0.00126787810586393	-0.00717365415766835	-0.0445111989974976	0.00256657530553639
1725	115.924964904785	0.120129495859146	-8.25289154052734	-0.00425158534198999	-0.00749832857400179	-0.0386670641601086	-0.00360223650932312
1726	117.223663330078	-0.853893458843231	-8.05808639526367	0.00126787810586393	-0.00197886489331722	-0.0311995539814234	0.00159255252219737
1727	114.626266479492	1.4188266992569	-7.86328220367432	-3.08191010844894e-05	-0.0110697457566857	-0.0195112787187099	-0.00522560812532902
1728	115.924964904785	1.09415245056152	-7.79834747314453	0.00191722682211548	-0.00814767740666866	-0.0266541130840778	0.00418994715437293
1729	112.67822265625	1.74350106716156	-7.86328220367432	-0.00717365415766835	-0.00100484199356288	-0.00587495695799589	-0.00165419070981443
1730	112.67822265625	0.444803804159164	-8.18795680999756	0.000618529506027699	0.000943203864153475	0.00938473641872406	0.00418994715437293
1731	115.275611877441	0.120129495859146	-7.99315214157104	-0.00197886489331722	0.00451462110504508	0.0239950809627771	0.00743668992072344
1732	115.924964904785	0.444803804159164	-7.99315214157104	0.0022419011220336	0.00321592413820326	0.01847561635077	-0.00295288790948689
1733	115.924964904785	-0.529219150543213	-7.53860807418823	-0.000355493422830477	-0.00295288790948689	-0.000680167751852423	0.00256657530553639
1734	117.223663330078	-1.50324213504791	-7.47367286682129	-0.00132951640989631	-0.00944637414067984	-0.00684897974133492	0.00126787810586393
1735	115.275611877441	-0.529219150543213	-7.86328220367432	0.00159255252219737	-0.00944637414067984	-0.0026282137259841	0.00354059832170606
1736	114.626266479492	0.120129495859146	-7.99315214157104	0.00711201597005129	-0.000680167751852423	0.0100340843200684	-0.0026282137259841
1737	115.924964904785	0.769478142261505	-7.9282169342041	0.00873538758605719	0.00191722682211548	0.00256657530553639	0.000943203864153475
1738	116.574310302734	-0.204544812440872	-7.60354280471802	-0.00360223650932312	-0.00230353930965066	-0.0026282137259841	-3.08191010844894e-05
1739	116.574310302734	-0.853893458843231	-7.60354280471802	-0.00230353930965066	0.0113327819854021	-0.00230353930965066	0.00289124972186983
1740	115.924964904785	0.120129495859146	-7.53860807418823	-0.00392691092565656	-0.00879702530801296	-0.00392691092565656	-3.08191010844894e-05
1741	115.275611877441	0.444803804159164	-8.12302207946777	0.00386527273803949	-0.0139918150380254	-0.00100484199356288	-0.0026282137259841
1742	117.873008728027	-0.529219150543213	-7.9282169342041	0.00256657530553639	-0.0159398596733809	0.0116574559360743	0.00483929552137852
1743	115.924964904785	-0.529219150543213	-7.99315214157104	0.00418994715437293	-0.0133424662053585	0.0022419011220336	-0.000680167751852423
1744	115.275611877441	-0.204544812440872	-8.05808639526367	-0.0120437685400248	-0.0182125810533762	0.00970941036939621	0.00841071270406246
1745	113.976921081543	0.769478142261505	-7.99315214157104	-0.00684897974133492	-0.0273034609854221	0.00873538758605719	-0.00360223650932312
1746	115.924964904785	-0.529219150543213	-7.73341274261475	-0.00490093370899558	-0.0273034609854221	0.00581331877037883	0.0022419011220336
1747	116.574310302734	0.120129495859146	-7.99315214157104	-0.000355493422830477	-0.021459324285388	0.0223717093467712	0.00451462110504508
1748	115.924964904785	-0.204544812440872	-7.79834747314453	0.00289124972186983	-0.0230826959013939	0.000943203864153475	-0.00100484199356288
1749	115.924964904785	-1.50324213504791	-7.9282169342041	0.000293855206109583	-0.0315242260694504	-0.0143164889886975	0.000618529506027699
1750	115.924964904785	-1.17856776714325	-7.86328220367432	0.000618529506027699	-0.0117190945893526	-0.00782300252467394	-0.00782300252467394
1751	114.626266479492	0.444803804159164	-7.86328220367432	0.00516396993771195	-0.00100484199356288	-0.000355493422830477	-0.00230353930965066
1752	115.924964904785	-0.529219150543213	-7.60354280471802	0.000618529506027699	0.00711201597005129	0.01100810803473	0.000943203864153475
1753	117.873008728027	-0.529219150543213	-7.73341274261475	0.00516396993771195	0.011982130818069	0.00418994715437293	-0.000680167751852423
1754	115.924964904785	1.09415245056152	-8.38276100158691	0.00289124972186983	0.0213976856321096	-0.00457625929266214	0.00126787810586393
1755	115.924964904785	0.769478142261505	-8.25289154052734	-3.08191010844894e-05	0.0337353087961674	-0.0156151866540313	0.00126787810586393
1756	115.275611877441	1.4188266992569	-8.05808639526367	0.000618529506027699	0.0350340083241463	-0.00295288790948689	-0.00619963090866804
1757	115.275611877441	0.769478142261505	-7.73341274261475	0.00321592413820326	0.0535404421389103	0.0213976856321096	0.000943203864153475
1758	114.626266479492	1.4188266992569	-8.25289154052734	0.00321592413820326	0.0554884895682335	0.0681507885456085	0.00548864435404539
1759	115.924964904785	-0.204544812440872	-7.86328220367432	-0.0110697457566857	0.0408781431615353	0.0496443510055542	0.00581331877037883
1760	115.924964904785	0.120129495859146	-7.9282169342041	-0.00230353930965066	0.00873538758605719	-0.00619963090866804	0.00451462110504508
1761	115.924964904785	-0.853893458843231	-7.86328220367432	0.000618529506027699	-0.021459324285388	-0.02697878703475	-0.000355493422830477
1762	116.574310302734	-0.853893458843231	-7.86328220367432	-0.00230353930965066	-0.0204853005707264	-0.0230826959013939	-0.00879702530801296
1763	115.275611877441	-0.204544812440872	-7.86328220367432	0.00451462110504508	-0.0318489037454128	-0.0350956469774246	-0.00782300252467394
1764	115.275611877441	-0.853893458843231	-8.05808639526367	-0.00165419070981443	-0.0409397818148136	-0.0510046854615211	0.00418994715437293
1765	115.275611877441	-0.529219150543213	-8.05808639526367	-0.000680167751852423	-0.0334722734987736	-0.0510046854615211	-0.000355493422830477
1766	115.924964904785	-0.204544812440872	-8.12302207946777	0.00159255252219737	-0.0337969474494457	-0.0389917381107807	-0.00490093370899558
1767	115.275611877441	1.09415245056152	-8.05808639526367	0.00386527273803949	-0.02697878703475	-0.0425631552934647	-0.00652430532500148
1768	117.873008728027	-0.529219150543213	-7.86328220367432	-0.00100484199356288	-0.0237320438027382	-0.0561994761228561	0.00581331877037883
1769	117.223663330078	-0.204544812440872	-7.79834747314453	-0.00360223650932312	-0.0204853005707264	-0.0328229255974293	0.00678734155371785
1770	117.873008728027	-0.853893458843231	-8.05808639526367	0.00354059832170606	0.00841071270406246	-0.0357449948787689	-0.000355493422830477
1771	115.924964904785	0.120129495859146	-8.12302207946777	0.00646266713738441	0.040228795260191	-0.0273034609854221	0.000943203864153475
1772	116.574310302734	-1.17856776714325	-7.6684775352478	-0.00132951640989631	0.0879559218883514	-0.0198359526693821	-0.00522560812532902
1773	112.67822265625	0.769478142261505	-7.73341274261475	-0.00717365415766835	0.0850338488817215	0.00191722682211548	0.00873538758605719
1774	115.275611877441	-1.50324213504791	-7.4087381362915	-0.00944637414067984	0.0697741582989693	0.00873538758605719	0.000943203864153475
1775	116.574310302734	-0.853893458843231	-7.60354280471802	-0.00457625929266214	0.0431508645415306	0.00646266713738441	0.00548864435404539
1776	116.574310302734	-0.853893458843231	-8.05808639526367	0.00354059832170606	0.0123068047687411	0.020423661917448	-0.0100957229733467
1777	117.223663330078	-1.50324213504791	-7.6684775352478	-0.000355493422830477	0.0223717093467712	0.0249691028147936	-0.00360223650932312
1778	117.873008728027	-1.50324213504791	-7.60354280471802	-0.00555028254166245	0.0463976077735424	0.020423661917448	0.000943203864153475
1779	117.223663330078	-1.17856776714325	-7.79834747314453	-0.000680167751852423	0.0425015166401863	0.0236704051494598	0.0022419011220336
1780	114.626266479492	0.120129495859146	-7.6684775352478	0.00289124972186983	0.0408781431615353	0.0191249661147594	0.0022419011220336
1781	117.873008728027	-1.17856776714325	-7.60354280471802	-0.000355493422830477	0.0249691028147936	0.000618529506027699	-0.00230353930965066
1782	115.924964904785	0.120129495859146	-8.4476957321167	0.0022419011220336	0.0149041991680861	-0.00132951640989631	-0.00327756232582033
1783	115.924964904785	0.120129495859146	-8.38276100158691	0.00548864435404539	0.0136055024340749	-0.00360223650932312	0.000943203864153475
1784	116.574310302734	-0.853893458843231	-7.79834747314453	-0.00327756232582033	0.00126787810586393	0.00678734155371785	0.00743668992072344
1785	115.924964904785	-0.853893458843231	-7.73341274261475	-0.000680167751852423	-0.0191866029053926	0.013930176384747	-0.00295288790948689
1786	115.275611877441	-0.204544812440872	-7.47367286682129	-0.00392691092565656	-0.0347709693014622	0.0220470335334539	0.00191722682211548
1787	112.67822265625	0.769478142261505	-7.9282169342041	-0.00555028254166245	-0.0243813935667276	0.0269171483814716	-0.00555028254166245
1788	113.327568054199	-0.204544812440872	-8.18795680999756	-0.00782300252467394	-0.00392691092565656	-0.00652430532500148	-0.00165419070981443
1789	114.626266479492	0.444803804159164	-8.18795680999756	0.00256657530553639	-0.0100957229733467	-0.000680167751852423	0.00191722682211548
1790	115.275611877441	0.120129495859146	-8.18795680999756	0.00159255252219737	0.00354059832170606	0.00126787810586393	-0.00100484199356288
1791	116.574310302734	-1.17856776714325	-7.6684775352478	0.00418994715437293	0.00126787810586393	-0.00230353930965066	0.00354059832170606
1792	115.924964904785	-0.853893458843231	-7.73341274261475	0.00191722682211548	-0.00847235135734081	-0.0152905117720366	-0.00327756232582033
1793	116.574310302734	-2.15259075164795	-7.9282169342041	0.00256657530553639	-0.0113944197073579	-0.0224333461374044	0.000293855206109583
1794	115.275611877441	-0.204544812440872	-8.18795680999756	-0.00132951640989631	-0.0146411629393697	0.000943203864153475	-0.00100484199356288
1795	115.275611877441	0.120129495859146	-7.99315214157104	-0.00425158534198999	-0.0026282137259841	0.0155535480007529	0.00386527273803949
1796	116.574310302734	-0.529219150543213	-7.9282169342041	-0.00490093370899558	-0.00165419070981443	0.0220470335334539	-0.00165419070981443
1797	115.924964904785	-0.853893458843231	-7.73341274261475	-0.00197886489331722	-0.00587495695799589	0.00418994715437293	-0.000355493422830477
1798	115.275611877441	0.769478142261505	-7.99315214157104	-3.08191010844894e-05	-0.0253554154187441	-0.0204853005707264	-0.00100484199356288
1799	117.223663330078	0.120129495859146	-8.05808639526367	-0.00522560812532902	-0.0139918150380254	-0.0113944197073579	-0.00230353930965066
1800	117.873008728027	-0.853893458843231	-8.05808639526367	0.000293855206109583	-0.023407369852066	-0.00295288790948689	0.000943203864153475
1801	117.223663330078	-0.529219150543213	-8.18795680999756	-0.00295288790948689	-0.0260047651827335	0.00613799272105098	-0.00457625929266214
1802	112.67822265625	-0.204544812440872	-7.99315214157104	-0.00555028254166245	-0.00197886489331722	0.00776136433705688	-0.00132951640989631
1803	114.626266479492	-0.529219150543213	-7.34380340576172	-0.00230353930965066	-0.0217839982360601	0.00256657530553639	-0.00555028254166245
1804	115.924964904785	-0.529219150543213	-7.60354280471802	0.00191722682211548	-0.0299008563160896	-0.000355493422830477	0.00613799272105098
1805	115.924964904785	0.120129495859146	-7.99315214157104	-0.0026282137259841	-0.0279528107494116	0.0450989119708538	-0.00425158534198999
1806	116.574310302734	-0.529219150543213	-8.05808639526367	0.00159255252219737	-0.0282774847000837	0.0405534692108631	0.00418994715437293
1807	117.223663330078	-1.50324213504791	-8.05808639526367	0.0175015944987535	-0.00684897974133492	0.0213976856321096	-0.00490093370899558
1808	117.223663330078	-0.529219150543213	-7.9282169342041	-0.00555028254166245	0.0171769186854362	0.0188002903014421	-0.00749832857400179
1809	117.223663330078	-0.529219150543213	-7.79834747314453	0.000943203864153475	0.0567871853709221	-0.00295288790948689	0.00743668992072344
1810	117.873008728027	-0.853893458843231	-7.6684775352478	-0.00197886489331722	0.0850338488817215	0.0142548503354192	0.00483929552137852
1811	115.924964904785	0.444803804159164	-8.31782627105713	0.000293855206109583	0.0600339286029339	0.00841071270406246	0.00126787810586393
1812	115.924964904785	-0.204544812440872	-8.05808639526367	-0.00132951640989631	0.0376313999295235	-0.0100957229733467	0.000293855206109583
1813	118.522354125977	-0.853893458843231	-7.9282169342041	0.00126787810586393	0.0369820520281792	-0.00814767740666866	-0.00230353930965066
1814	117.223663330078	-1.17856776714325	-7.6684775352478	-0.00360223650932312	0.0340599827468395	-0.0240567177534103	0.00159255252219737
1815	117.223663330078	-0.853893458843231	-7.99315214157104	-0.00587495695799589	0.0116574559360743	-0.0146411629393697	-0.00165419070981443
1816	115.924964904785	-0.529219150543213	-7.9282169342041	-0.00490093370899558	-0.0198359526693821	-0.0201606266200542	-0.00327756232582033
1817	114.626266479492	-0.853893458843231	-7.53860807418823	-0.00847235135734081	-0.0623682886362076	-0.02697878703475	0.000943203864153475
1818	114.626266479492	-0.204544812440872	-7.60354280471802	-0.00782300252467394	-0.0815240740776062	-0.02697878703475	0.000618529506027699
1819	117.223663330078	-0.853893458843231	-7.79834747314453	-0.00360223650932312	-0.0503553375601768	-0.032173577696085	0.00516396993771195
1820	115.924964904785	0.120129495859146	-7.79834747314453	-0.00392691092565656	0.00354059832170606	-0.0263294391334057	-0.00197886489331722
1821	116.574310302734	-0.853893458843231	-8.18795680999756	0.000618529506027699	0.00289124972186983	-0.0360696688294411	0.000293855206109583
1822	115.924964904785	-2.15259075164795	-7.79834747314453	0.00743668992072344	-0.0113944197073579	-0.0328229255974293	-0.00652430532500148
1823	117.873008728027	-1.82791638374329	-7.73341274261475	0.00808603875339031	-0.00977104809135199	-0.0113944197073579	0.00256657530553639
1824	115.275611877441	0.120129495859146	-7.99315214157104	-0.00295288790948689	-0.0169138833880424	-0.0139918150380254	0.00386527273803949
1825	115.924964904785	0.120129495859146	-7.9282169342041	0.000943203864153475	-0.0169138833880424	-0.00230353930965066	-0.00587495695799589
1826	115.275611877441	-0.204544812440872	-8.12302207946777	-0.00165419070981443	-0.0188619289547205	-0.00782300252467394	-0.00457625929266214
1827	115.275611877441	0.120129495859146	-8.18795680999756	-0.000680167751852423	-0.0195112787187099	-0.00879702530801296	-0.0107450718060136
1828	115.924964904785	0.444803804159164	-7.86328220367432	0.00678734155371785	-0.0191866029053926	-0.0367190167307854	0.00159255252219737
1829	117.223663330078	-0.529219150543213	-7.6684775352478	0.00191722682211548	-0.0224333461374044	-0.0165892094373703	0.00126787810586393
1830	117.873008728027	-0.529219150543213	-7.73341274261475	-0.00749832857400179	-0.0126931173726916	0.00321592413820326	-3.08191010844894e-05
1831	112.67822265625	0.769478142261505	-7.73341274261475	0.000943203864153475	-0.00100484199356288	0.0194496400654316	0.00743668992072344
1832	114.626266479492	-0.853893458843231	-7.99315214157104	-0.00457625929266214	0.00613799272105098	0.0278911720961332	0.00418994715437293
1833	114.626266479492	0.444803804159164	-8.18795680999756	0.000618529506027699	0.00354059832170606	0.0347093306481838	0.00354059832170606
1834	116.574310302734	-0.204544812440872	-8.12302207946777	0.000618529506027699	0.00776136433705688	0.00841071270406246	0.00126787810586393
1835	114.626266479492	0.120129495859146	-8.05808639526367	-0.00879702530801296	0.00808603875339031	0.0252937767654657	-0.000680167751852423
1836	115.275611877441	-1.17856776714325	-7.73341274261475	-0.000680167751852423	0.00678734155371785	0.0226963832974434	-0.00652430532500148
1837	116.574310302734	-1.50324213504791	-7.6684775352478	0.00451462110504508	0.00483929552137852	0.0233457311987877	0.00126787810586393
1838	117.223663330078	-1.17856776714325	-7.79834747314453	-0.00295288790948689	-0.00425158534198999	0.000618529506027699	-0.00490093370899558
1839	117.223663330078	-1.50324213504791	-7.9282169342041	-3.08191010844894e-05	-0.00295288790948689	0.00126787810586393	-3.08191010844894e-05
1840	117.873008728027	-0.529219150543213	-7.99315214157104	-0.00457625929266214	-0.00360223650932312	-0.00912170019000769	0.00289124972186983
1841	117.223663330078	0.120129495859146	-8.05808639526367	0.00191722682211548	-0.0156151866540313	-0.0260047651827335	0.00938473641872406
1842	117.873008728027	-0.529219150543213	-7.86328220367432	0.00289124972186983	-0.0117190945893526	-0.0357449948787689	-3.08191010844894e-05
1843	115.924964904785	0.120129495859146	-8.38276100158691	0.00159255252219737	-0.0195112787187099	-0.0162645354866982	0.00516396993771195
1844	117.223663330078	-0.853893458843231	-7.99315214157104	0.00386527273803949	-0.02697878703475	0.00159255252219737	0.00743668992072344
1845	115.924964904785	-0.853893458843231	-7.9282169342041	-0.00165419070981443	0.00613799272105098	-0.00230353930965066	-0.00100484199356288
1846	114.626266479492	-0.853893458843231	-7.79834747314453	0.00386527273803949	-0.00295288790948689	-0.0133424662053585	-3.08191010844894e-05
1847	114.626266479492	-0.204544812440872	-7.6684775352478	0.00191722682211548	0.00451462110504508	-0.0195112787187099	0.000618529506027699
1848	116.574310302734	-1.17856776714325	-7.60354280471802	0.00646266713738441	0.00841071270406246	-0.0169138833880424	0.000293855206109583
1849	116.574310302734	-0.529219150543213	-7.99315214157104	-0.00360223650932312	0.0116574559360743	-0.00100484199356288	-0.0026282137259841
1850	116.574310302734	0.444803804159164	-8.12302207946777	0.00159255252219737	0.0152288740500808	-0.00814767740666866	-0.0107450718060136
1851	116.574310302734	-1.50324213504791	-7.9282169342041	0.000943203864153475	0.0123068047687411	0.00256657530553639	0.000618529506027699
1852	119.17170715332	-2.47726511955261	-7.86328220367432	-0.00392691092565656	0.00321592413820326	0.00126787810586393	-0.0026282137259841
1853	115.924964904785	-0.529219150543213	-7.6684775352478	0.000943203864153475	0.0145795252174139	-0.00977104809135199	0.000943203864153475
1854	115.924964904785	-0.204544812440872	-7.9282169342041	-0.00717365415766835	0.011982130818069	-0.00555028254166245	-0.00490093370899558
1855	115.924964904785	0.120129495859146	-8.18795680999756	-0.00197886489331722	0.0168522447347641	-0.00165419070981443	0.00418994715437293
1856	117.873008728027	-1.17856776714325	-8.25289154052734	0.000618529506027699	0.0233457311987877	-0.0156151866540313	-0.00684897974133492
1857	117.873008728027	-1.50324213504791	-8.05808639526367	0.000618529506027699	0.0207483377307653	-0.00944637414067984	0.00191722682211548
1858	115.924964904785	-0.529219150543213	-7.73341274261475	-0.00555028254166245	0.01847561635077	-0.00165419070981443	-0.00327756232582033
1859	116.574310302734	0.444803804159164	-7.47367286682129	-0.00230353930965066	0.0149041991680861	-0.00490093370899558	0.00159255252219737
1860	116.574310302734	0.444803804159164	-8.25289154052734	-0.00652430532500148	0.0103587592020631	-0.00327756232582033	-0.0026282137259841
1861	117.223663330078	-1.17856776714325	-7.99315214157104	-0.00230353930965066	0.00646266713738441	-0.00230353930965066	0.000293855206109583
1862	114.626266479492	0.120129495859146	-8.12302207946777	-0.0110697457566857	-0.0169138833880424	0.00418994715437293	0.00159255252219737
1863	114.626266479492	0.120129495859146	-8.05808639526367	-0.000680167751852423	-0.0133424662053585	-0.00587495695799589	0.00483929552137852
1864	115.924964904785	-0.529219150543213	-7.47367286682129	0.0022419011220336	-0.00879702530801296	-0.0133424662053585	0.00386527273803949
1865	117.873008728027	-1.17856776714325	-7.6684775352478	0.00256657530553639	-0.0026282137259841	-0.00132951640989631	-0.00132951640989631
1866	117.223663330078	-1.50324213504791	-7.9282169342041	0.00321592413820326	-0.0243813935667276	-0.0026282137259841	0.00126787810586393
1867	116.574310302734	-1.82791638374329	-7.99315214157104	-0.000355493422830477	-0.0133424662053585	-0.00749832857400179	0.000943203864153475
1868	115.924964904785	-0.204544812440872	-8.05808639526367	-0.00165419070981443	-0.00717365415766835	-0.00619963090866804	-0.00132951640989631
1869	117.223663330078	0.120129495859146	-8.12302207946777	-0.00230353930965066	-0.0198359526693821	-0.00944637414067984	0.000618529506027699
1870	117.873008728027	-0.853893458843231	-7.34380340576172	0.00354059832170606	0.00548864435404539	-0.00425158534198999	0.00191722682211548
1871	116.574310302734	-0.204544812440872	-7.99315214157104	0.00418994715437293	-0.000355493422830477	-0.00457625929266214	0.00483929552137852
1872	119.17170715332	-1.17856776714325	-8.18795680999756	0.00808603875339031	0.00321592413820326	-0.00230353930965066	-0.00425158534198999
1873	117.223663330078	0.120129495859146	-8.05808639526367	0.00548864435404539	-0.00165419070981443	0.0142548503354192	0.00418994715437293
1874	116.574310302734	-0.204544812440872	-8.05808639526367	0.00581331877037883	-0.00944637414067984	0.0175015944987535	-0.00392691092565656
1875	117.223663330078	-1.17856776714325	-7.6684775352478	-0.00912170019000769	0.000293855206109583	0.0285405199974775	0.00841071270406246
1876	115.275611877441	-0.529219150543213	-7.60354280471802	-0.00912170019000769	0.00743668992072344	0.0200989879667759	-0.00652430532500148
1877	113.976921081543	-0.529219150543213	-7.79834747314453	-0.0100957229733467	0.000293855206109583	0.00289124972186983	0.00548864435404539
1878	114.626266479492	0.444803804159164	-8.18795680999756	-0.00392691092565656	0.00906006153672934	0.0434755384922028	-0.000355493422830477
1879	118.522354125977	0.120129495859146	-8.05808639526367	-0.00717365415766835	0.00548864435404539	0.0778910145163536	0.0022419011220336
1880	115.275611877441	0.444803804159164	-8.12302207946777	-0.00652430532500148	0.00191722682211548	0.0665274113416672	0.000618529506027699
1881	118.522354125977	-2.15259075164795	-7.4087381362915	0.0126314787194133	0.00386527273803949	0.0142548503354192	-0.0026282137259841
1882	115.924964904785	-0.853893458843231	-7.73341274261475	-0.00847235135734081	0.00321592413820326	-0.00587495695799589	0.00126787810586393
1883	116.574310302734	-1.50324213504791	-7.79834747314453	-0.000355493422830477	0.0022419011220336	-0.0253554154187441	-0.00327756232582033
1884	117.873008728027	-0.853893458843231	-7.9282169342041	0.0022419011220336	0.000943203864153475	-0.0487319678068161	-0.00360223650932312
1885	117.873008728027	-1.50324213504791	-8.05808639526367	-0.00555028254166245	-0.00197886489331722	-0.0620436146855354	-0.00327756232582033
1886	117.873008728027	-0.853893458843231	-7.99315214157104	0.00581331877037883	-0.00392691092565656	-0.050680011510849	0.00711201597005129
1887	117.873008728027	-0.529219150543213	-7.9282169342041	0.00321592413820326	-0.0273034609854221	-0.039641086012125	-0.00490093370899558
1888	116.574310302734	-0.204544812440872	-7.99315214157104	-0.00327756232582033	-0.00392691092565656	-0.0328229255974293	0.00191722682211548
1889	116.574310302734	0.769478142261505	-8.31782627105713	-0.00230353930965066	-0.00165419070981443	-0.0191866029053926	0.00418994715437293
1890	119.17170715332	-0.853893458843231	-8.25289154052734	-0.00295288790948689	-0.00295288790948689	-0.00652430532500148	0.00126787810586393
1891	115.924964904785	-0.529219150543213	-7.86328220367432	-0.00132951640989631	-0.00100484199356288	-0.00814767740666866	-0.00327756232582033
1892	115.924964904785	-0.204544812440872	-7.86328220367432	-0.00522560812532902	-0.00490093370899558	-0.00522560812532902	-0.000680167751852423
1893	114.626266479492	0.120129495859146	-7.60354280471802	-0.00490093370899558	-0.00782300252467394	-0.00392691092565656	0.0022419011220336
1894	118.522354125977	-1.82791638374329	-7.9282169342041	-0.00652430532500148	0.0116574559360743	-0.00360223650932312	0.00126787810586393
1895	117.223663330078	-1.17856776714325	-7.99315214157104	0.000618529506027699	0.012956153601408	0.00808603875339031	0.00289124972186983
1896	117.873008728027	-2.15259075164795	-7.9282169342041	-0.00230353930965066	0.00873538758605719	0.000293855206109583	-0.00197886489331722
1897	118.522354125977	-2.47726511955261	-7.6684775352478	-0.00490093370899558	0.00126787810586393	0.0106834331527352	0.000293855206109583
1898	119.17170715332	-1.50324213504791	-7.73341274261475	-0.00360223650932312	0.00289124972186983	0.00678734155371785	0.000618529506027699
1899	116.574310302734	-0.204544812440872	-7.73341274261475	0.00646266713738441	0.0126314787194133	0.00743668992072344	-0.00165419070981443
1900	116.574310302734	0.120129495859146	-7.86328220367432	-0.00457625929266214	0.0149041991680861	0.0126314787194133	0.00159255252219737
1901	117.223663330078	-0.204544812440872	-8.25289154052734	0.00159255252219737	0.00613799272105098	0.000618529506027699	0.000293855206109583
1902	115.924964904785	-0.853893458843231	-8.12302207946777	0.00354059832170606	0.00289124972186983	-0.00555028254166245	0.000293855206109583
1903	119.17170715332	-1.50324213504791	-7.99315214157104	-3.08191010844894e-05	0.0123068047687411	-3.08191010844894e-05	0.00646266713738441
1904	118.522354125977	-1.17856776714325	-7.53860807418823	-0.00619963090866804	0.00159255252219737	0.0162028968334198	0.00841071270406246
1905	118.522354125977	-0.853893458843231	-7.99315214157104	0.00289124972186983	-0.00782300252467394	0.0230210572481155	0.00418994715437293
1906	116.574310302734	-1.17856776714325	-8.12302207946777	-0.00782300252467394	-0.00879702530801296	0.0230210572481155	0.000293855206109583
1907	115.924964904785	-1.82791638374329	-7.6684775352478	0.00126787810586393	-0.0172385573387146	0.00159255252219737	-0.00197886489331722
1908	117.223663330078	-1.17856776714325	-7.86328220367432	0.00159255252219737	-0.0195112787187099	-0.0156151866540313	-0.00425158534198999
1909	116.574310302734	0.120129495859146	-7.99315214157104	0.000293855206109583	-0.0256800893694162	-0.0250307414680719	0.00938473641872406
1910	116.574310302734	-0.204544812440872	-7.9282169342041	-0.000355493422830477	-0.0152905117720366	-0.0182125810533762	0.00126787810586393
1911	118.522354125977	-2.47726511955261	-7.60354280471802	0.00418994715437293	-0.00684897974133492	-0.00847235135734081	-0.00295288790948689
1912	117.873008728027	-1.50324213504791	-7.9282169342041	0.000618529506027699	-0.0156151866540313	-0.0224333461374044	-0.00230353930965066
1913	119.17170715332	-1.17856776714325	-7.86328220367432	0.013930176384747	-0.0240567177534103	-0.0107450718060136	-0.00392691092565656
1914	117.873008728027	-0.204544812440872	-8.05808639526367	-0.00555028254166245	-0.00814767740666866	-0.00327756232582033	0.00873538758605719
1915	117.223663330078	-0.204544812440872	-7.9282169342041	0.00354059832170606	0.000293855206109583	-0.00619963090866804	0.000618529506027699
1916	117.223663330078	-0.529219150543213	-7.86328220367432	-0.000680167751852423	0.00841071270406246	-0.00879702530801296	-0.00165419070981443
1917	117.223663330078	-0.204544812440872	-8.12302207946777	0.00126787810586393	0.00581331877037883	-0.0217839982360601	0.00321592413820326
1918	117.223663330078	0.444803804159164	-8.18795680999756	-0.00132951640989631	0.0136055024340749	-0.00100484199356288	-0.00392691092565656
1919	117.873008728027	-0.853893458843231	-8.05808639526367	0.00126787810586393	0.0152288740500808	0.00483929552137852	0.00711201597005129
1920	116.574310302734	-1.50324213504791	-7.86328220367432	-0.00879702530801296	0.00906006153672934	0.00418994715437293	-0.00814767740666866
1921	115.924964904785	-1.17856776714325	-7.53860807418823	-0.00457625929266214	0.0126314787194133	-0.00490093370899558	0.0022419011220336
1922	113.976921081543	-0.204544812440872	-7.47367286682129	-0.00327756232582033	0.0145795252174139	-0.00197886489331722	-0.00814767740666866
1923	119.17170715332	-2.15259075164795	-7.9282169342041	-0.00652430532500148	0.0152288740500808	0.00743668992072344	-0.00392691092565656
1924	117.873008728027	-1.50324213504791	-8.05808639526367	-0.00457625929266214	0.0132808275520802	0.00418994715437293	0.00256657530553639
1925	119.82105255127	-2.47726511955261	-7.9282169342041	-0.00392691092565656	0.0103587592020631	0.0126314787194133	-0.000355493422830477
1926	119.17170715332	-2.47726511955261	-7.6684775352478	-0.000680167751852423	0.00646266713738441	0.0113327819854021	-0.00457625929266214
1927	117.873008728027	-1.50324213504791	-7.73341274261475	0.00126787810586393	-0.00132951640989631	-0.000680167751852423	-0.00652430532500148
1928	117.873008728027	-0.529219150543213	-8.05808639526367	-0.00100484199356288	-0.00295288790948689	0.00711201597005129	0.00711201597005129
1929	119.82105255127	-0.853893458843231	-7.6684775352478	-0.000680167751852423	0.01100810803473	-0.00717365415766835	-0.00392691092565656
1930	119.82105255127	-1.82791638374329	-8.05808639526367	0.00483929552137852	0.0113327819854021	-0.00717365415766835	0.00191722682211548
1931	117.223663330078	0.120129495859146	-7.99315214157104	0.00321592413820326	0.0155535480007529	-0.00197886489331722	0.00159255252219737
1932	120.470405578613	-1.82791638374329	-7.86328220367432	0.00451462110504508	0.0123068047687411	0.00646266713738441	-0.00360223650932312
1933	119.17170715332	-1.17856776714325	-7.6684775352478	0.00321592413820326	0.00516396993771195	0.00841071270406246	0.00191722682211548
1934	118.522354125977	-0.529219150543213	-8.18795680999756	-0.00944637414067984	0.0022419011220336	0.00841071270406246	-0.00327756232582033
1935	115.275611877441	-0.204544812440872	-8.25289154052734	-0.0117190945893526	0.0171769186854362	-0.00490093370899558	-0.00165419070981443
1936	115.924964904785	-0.529219150543213	-8.12302207946777	-0.0110697457566857	0.0103587592020631	0.011982130818069	-0.00814767740666866
1937	117.223663330078	0.120129495859146	-7.9282169342041	0.00256657530553639	0.00418994715437293	0.0152288740500808	0.00386527273803949
1938	118.522354125977	-0.529219150543213	-7.9282169342041	0.00808603875339031	0.00191722682211548	0.0149041991680861	-0.00555028254166245
1939	119.17170715332	-1.50324213504791	-7.6684775352478	-0.000355493422830477	0.000293855206109583	-0.000680167751852423	0.00126787810586393
1940	118.522354125977	-1.17856776714325	-8.18795680999756	-0.00165419070981443	-0.00879702530801296	-0.00879702530801296	-0.00555028254166245
1941	121.119750976563	-2.47726511955261	-8.05808639526367	-0.00392691092565656	-0.0139918150380254	-0.00230353930965066	-0.00295288790948689
1942	117.873008728027	-0.204544812440872	-8.12302207946777	0.00354059832170606	-0.00197886489331722	0.0022419011220336	-0.00100484199356288
1943	119.82105255127	-0.853893458843231	-7.6684775352478	-0.00295288790948689	-0.00197886489331722	-0.0136671401560307	0.000293855206109583
1944	119.82105255127	-1.17856776714325	-7.6684775352478	0.00386527273803949	-0.00295288790948689	-0.0152905117720366	-0.00132951640989631
1945	120.470405578613	-0.529219150543213	-8.18795680999756	-0.0026282137259841	0.00321592413820326	-0.0201606266200542	-0.00132951640989631
1946	121.119750976563	-0.853893458843231	-8.25289154052734	-0.00814767740666866	-0.0026282137259841	-0.0159398596733809	-0.0026282137259841
1947	119.17170715332	-1.17856776714325	-7.99315214157104	0.00289124972186983	-0.00490093370899558	-0.0182125810533762	-0.00327756232582033
1948	117.223663330078	-0.853893458843231	-7.79834747314453	-0.00327756232582033	-0.00457625929266214	-0.0149658378213644	-0.00230353930965066
1949	116.574310302734	0.444803804159164	-7.99315214157104	-0.00197886489331722	-3.08191010844894e-05	-0.0126931173726916	-0.00295288790948689
1950	117.223663330078	-1.17856776714325	-7.21393346786499	-0.00684897974133492	0.00126787810586393	0.00873538758605719	0.000618529506027699
1951	115.924964904785	0.120129495859146	-7.99315214157104	-0.0117190945893526	0.0113327819854021	0.0181509424000978	-0.00360223650932312
1952	120.470405578613	-1.50324213504791	-7.86328220367432	0.0022419011220336	0.00678734155371785	0.0259431265294552	-0.00652430532500148
1953	117.223663330078	0.444803804159164	-8.12302207946777	0.00354059832170606	0.00548864435404539	0.0136055024340749	0.00354059832170606
1954	118.522354125977	-0.204544812440872	-7.86328220367432	-0.00587495695799589	0.00451462110504508	0.00321592413820326	-3.08191010844894e-05
1955	119.82105255127	-2.15259075164795	-7.73341274261475	0.000293855206109583	0.000943203864153475	-0.00230353930965066	0.00159255252219737
1956	120.470405578613	-1.82791638374329	-7.60354280471802	-0.00100484199356288	0.000943203864153475	0.000618529506027699	0.00873538758605719
1957	118.522354125977	-0.204544812440872	-7.79834747314453	0.00873538758605719	0.00970941036939621	-0.00717365415766835	0.00256657530553639
1958	118.522354125977	0.444803804159164	-7.86328220367432	0.0022419011220336	-0.00360223650932312	-0.0227580219507217	-0.000355493422830477
1959	120.470405578613	-0.529219150543213	-7.9282169342041	-0.00522560812532902	0.0022419011220336	-0.0165892094373703	-0.00165419070981443
1960	118.522354125977	0.444803804159164	-7.99315214157104	-0.00197886489331722	-0.00619963090866804	-0.0243813935667276	-0.000355493422830477
1961	119.17170715332	0.120129495859146	-7.73341274261475	-0.00587495695799589	-0.000355493422830477	-0.0406151078641415	0.000943203864153475
1962	119.17170715332	0.444803804159164	-7.53860807418823	-0.00197886489331722	-0.00652430532500148	-0.0224333461374044	-0.00197886489331722
1963	121.119750976563	-0.853893458843231	-7.73341274261475	-0.00165419070981443	-0.00197886489331722	-0.00749832857400179	0.00613799272105098
1964	117.873008728027	-0.853893458843231	-8.05808639526367	-0.00555028254166245	-0.00490093370899558	0.0106834331527352	0.0022419011220336
1965	117.223663330078	0.120129495859146	-8.18795680999756	-0.00652430532500148	-0.00457625929266214	-0.00295288790948689	0.00938473641872406
1966	118.522354125977	-0.204544812440872	-7.9282169342041	-0.00392691092565656	-0.017887907102704	-0.00197886489331722	-0.00490093370899558
1967	119.82105255127	-1.17856776714325	-7.6684775352478	0.00126787810586393	0.00191722682211548	-0.0169138833880424	-0.0100957229733467
1968	120.470405578613	-1.17856776714325	-7.79834747314453	-0.000355493422830477	-0.0211346503347158	0.00418994715437293	0.00581331877037883
1969	117.873008728027	-0.204544812440872	-7.79834747314453	0.000618529506027699	-0.00782300252467394	0.00970941036939621	0.000293855206109583
1970	119.17170715332	-0.853893458843231	-8.18795680999756	0.00613799272105098	-0.00912170019000769	0.0126314787194133	0.00873538758605719
1971	119.82105255127	-0.853893458843231	-7.53860807418823	0.00646266713738441	0.00776136433705688	0.0269171483814716	-0.00522560812532902
1972	119.17170715332	0.120129495859146	-7.73341274261475	0.00678734155371785	-0.00197886489331722	0.0210730116814375	0.00126787810586393
1973	117.873008728027	-0.529219150543213	-7.47367286682129	0.00938473641872406	-0.00457625929266214	0.0233457311987877	-0.00457625929266214
1974	120.470405578613	-0.529219150543213	-8.38276100158691	-0.00295288790948689	-0.00555028254166245	0.0152288740500808	-0.000680167751852423
1975	119.82105255127	-0.529219150543213	-7.9282169342041	-0.00912170019000769	-0.000355493422830477	0.00711201597005129	0.00516396993771195
1976	120.470405578613	-0.529219150543213	-7.79834747314453	0.00678734155371785	-0.00847235135734081	-0.00490093370899558	-0.00425158534198999
1977	119.82105255127	-0.853893458843231	-7.53860807418823	-0.000680167751852423	-0.0204853005707264	-0.0123684434220195	-0.00782300252467394
1978	118.522354125977	-0.204544812440872	-7.60354280471802	-0.000355493422830477	-0.0100957229733467	-0.00295288790948689	0.00516396993771195
1979	116.574310302734	0.120129495859146	-7.9282169342041	-0.0120437685400248	-0.00100484199356288	-0.023407369852066	0.000943203864153475
1980	117.223663330078	-0.204544812440872	-7.9282169342041	-0.00555028254166245	-0.00360223650932312	-0.0328229255974293	-0.00197886489331722
1981	119.17170715332	0.444803804159164	-8.18795680999756	-0.00392691092565656	-0.0120437685400248	-0.043212503194809	-0.000680167751852423
1982	119.82105255127	0.120129495859146	-7.60354280471802	0.00159255252219737	-0.0217839982360601	-0.0386670641601086	-0.00100484199356288
1983	120.470405578613	-0.204544812440872	-8.05808639526367	0.00743668992072344	-0.00100484199356288	-0.0273034609854221	0.0022419011220336
1984	117.873008728027	-0.204544812440872	-7.9282169342041	-0.00814767740666866	-0.00652430532500148	0.000618529506027699	0.00354059832170606
1985	119.17170715332	-0.204544812440872	-8.18795680999756	-0.0026282137259841	0.00418994715437293	-0.0026282137259841	0.00678734155371785
1986	117.873008728027	0.769478142261505	-8.12302207946777	0.00354059832170606	0.0103587592020631	-0.00197886489331722	0.00483929552137852
1987	117.873008728027	1.09415245056152	-8.18795680999756	0.00516396993771195	0.0100340843200684	-0.00392691092565656	-0.00197886489331722
1988	119.82105255127	-0.204544812440872	-7.99315214157104	0.00613799272105098	0.00776136433705688	-0.00425158534198999	-3.08191010844894e-05
1989	120.470405578613	-0.204544812440872	-7.99315214157104	-0.00457625929266214	0.0132808275520802	0.000943203864153475	0.00386527273803949
1990	117.873008728027	0.769478142261505	-7.9282169342041	0.000618529506027699	0.0233457311987877	0.00289124972186983	-0.000355493422830477
1991	118.522354125977	1.4188266992569	-8.18795680999756	0.00289124972186983	0.0269171483814716	0.00483929552137852	-0.00587495695799589
1992	117.873008728027	0.444803804159164	-7.9282169342041	0.01100810803473	0.0191249661147594	0.0132808275520802	0.00516396993771195
1993	117.873008728027	0.120129495859146	-7.6684775352478	-0.00230353930965066	0.0197743140161037	0.0113327819854021	0.00451462110504508
1994	115.275611877441	1.09415245056152	-7.99315214157104	-0.00944637414067984	0.00841071270406246	0.0106834331527352	-0.00295288790948689
1995	116.574310302734	1.09415245056152	-7.86328220367432	-0.00749832857400179	-0.00197886489331722	0.00418994715437293	0.000618529506027699
1996	117.223663330078	1.09415245056152	-7.9282169342041	-0.000355493422830477	0.00289124972186983	0.00354059832170606	-0.00230353930965066
1997	117.873008728027	1.09415245056152	-8.12302207946777	0.00418994715437293	0.013930176384747	0.00873538758605719	-0.000355493422830477
1998	119.82105255127	-0.529219150543213	-8.05808639526367	0.00613799272105098	0.00191722682211548	0.000293855206109583	-0.00619963090866804
1999	120.470405578613	-1.50324213504791	-7.86328220367432	-0.00360223650932312	-0.00684897974133492	0.000943203864153475	0.00354059832170606
2000	119.82105255127	-0.529219150543213	-7.86328220367432	0.00646266713738441	0.00841071270406246	-0.00132951640989631	0.00613799272105098
[truncated: 7,040 more rows]
