# Supplementary material for: Precise instruction and consideration of the vertical and horizontal force component increases validity and reliability of the 90:20 Isometric Posterior Chain Test
Source: PLoS One. 2024 Oct 28;19(10):e0312843. doi: 10.1371/journal.pone.0312843 (PMC11515970; doi:10.1371/journal.pone.0312843)
Supplement: S1 File — (ZIP) [file pone.0312843.s001.zip › S1_Raw_Data/M1_P31_vh_3.csv]

1	121.769104003906	-6.37335681915283	-7.9282169342041	0.00289124972186983	-0.00619963090866804	0.00159255252219737	-0.00425158534198999
2	121.119750976563	-6.04868268966675	-7.86328220367432	-0.00457625929266214	0.00386527273803949	0.0022419011220336	-0.00165419070981443
3	121.119750976563	-5.72400808334351	-7.9282169342041	0.00906006153672934	0.01100810803473	0.00159255252219737	-0.00619963090866804
4	124.366493225098	-7.34737968444824	-7.79834747314453	-0.00100484199356288	0.00159255252219737	-0.00392691092565656	0.00321592413820326
5	121.769104003906	-6.04868268966675	-8.25289154052734	0.00451462110504508	0.00906006153672934	-0.0130177913233638	-0.00457625929266214
6	122.418449401855	-5.72400808334351	-8.4476957321167	0.00256657530553639	0.00354059832170606	-0.00197886489331722	0.00483929552137852
7	121.119750976563	-5.39933395385742	-7.99315214157104	0.00711201597005129	0.00808603875339031	0.00516396993771195	-3.08191010844894e-05
8	121.769104003906	-6.04868268966675	-8.12302207946777	-0.00165419070981443	0.012956153601408	-0.00360223650932312	0.000618529506027699
9	121.769104003906	-7.02270555496216	-7.47367286682129	-0.00490093370899558	0.00678734155371785	0.00516396993771195	0.00613799272105098
10	121.769104003906	-7.02270555496216	-7.4087381362915	-0.0104203969240189	0.00743668992072344	-0.00230353930965066	0.00483929552137852
11	121.119750976563	-7.02270555496216	-7.60354280471802	-0.0123684434220195	0.00483929552137852	0.00483929552137852	0.000293855206109583
12	123.067794799805	-6.69803094863892	-8.05808639526367	-3.08191010844894e-05	0.00386527273803949	-0.00360223650932312	-0.00392691092565656
13	122.418449401855	-6.04868268966675	-7.9282169342041	-0.0026282137259841	-0.0100957229733467	-0.00522560812532902	0.000618529506027699
14	123.067794799805	-7.02270555496216	-7.86328220367432	0.000293855206109583	-0.00652430532500148	-0.00327756232582033	0.00126787810586393
15	122.418449401855	-7.02270555496216	-7.9282169342041	-0.000355493422830477	-0.00522560812532902	-0.00587495695799589	0.00126787810586393
16	121.769104003906	-7.67205429077148	-7.53860807418823	0.0022419011220336	-3.08191010844894e-05	0.00873538758605719	0.00126787810586393
17	123.717147827148	-7.34737968444824	-7.99315214157104	-0.000355493422830477	-0.000355493422830477	0.00289124972186983	-0.00490093370899558
18	123.717147827148	-7.67205429077148	-7.86328220367432	-3.08191010844894e-05	-0.00977104809135199	-0.0104203969240189	0.00159255252219737
19	123.067794799805	-7.02270555496216	-7.99315214157104	0.00906006153672934	-0.0117190945893526	-0.00230353930965066	0.0022419011220336
20	122.418449401855	-6.69803094863892	-7.86328220367432	0.00386527273803949	-0.0123684434220195	0.00126787810586393	0.00321592413820326
21	121.119750976563	-6.37335681915283	-8.18795680999756	-0.00360223650932312	0.00548864435404539	-0.00100484199356288	-0.0120437685400248
22	120.470405578613	-6.04868268966675	-7.86328220367432	0.00386527273803949	0.00483929552137852	0.000293855206109583	-0.0110697457566857
23	123.067794799805	-6.37335681915283	-8.05808639526367	0.00386527273803949	0.00613799272105098	0.000293855206109583	-0.00457625929266214
24	121.769104003906	-6.37335681915283	-8.18795680999756	-0.00360223650932312	0.00581331877037883	0.00581331877037883	0.00548864435404539
25	121.769104003906	-6.69803094863892	-7.9282169342041	-0.0143164889886975	0.0022419011220336	-3.08191010844894e-05	0.00321592413820326
26	121.119750976563	-7.02270555496216	-7.9282169342041	-0.0110697457566857	0.0100340843200684	-0.00457625929266214	-0.00100484199356288
27	120.470405578613	-7.02270555496216	-7.86328220367432	-0.00555028254166245	0.0178262684494257	-3.08191010844894e-05	0.00289124972186983
28	122.418449401855	-7.02270555496216	-8.05808639526367	0.000618529506027699	0.00613799272105098	-0.000680167751852423	-0.00165419070981443
29	122.418449401855	-7.67205429077148	-7.99315214157104	0.00548864435404539	0.000943203864153475	-0.00490093370899558	0.00191722682211548
30	123.067794799805	-7.99672842025757	-7.6684775352478	-0.00587495695799589	0.00841071270406246	0.00256657530553639	-0.00197886489331722
31	121.769104003906	-7.67205429077148	-7.79834747314453	0.00483929552137852	-0.00814767740666866	0.00191722682211548	-0.00100484199356288
32	123.067794799805	-8.32140254974365	-7.9282169342041	-0.0100957229733467	-0.00165419070981443	0.000618529506027699	-3.08191010844894e-05
33	123.717147827148	-8.32140254974365	-7.47367286682129	0.00126787810586393	-0.00717365415766835	-0.00197886489331722	-0.00230353930965066
34	120.470405578613	-5.72400808334351	-8.18795680999756	0.00483929552137852	-0.00782300252467394	-0.00782300252467394	0.00516396993771195
35	122.418449401855	-7.02270555496216	-7.73341274261475	-3.08191010844894e-05	-0.00100484199356288	-0.00295288790948689	-0.00425158534198999
36	122.418449401855	-7.02270555496216	-8.12302207946777	-0.00814767740666866	0.00126787810586393	-0.00360223650932312	0.00451462110504508
37	123.717147827148	-7.34737968444824	-8.18795680999756	0.0106834331527352	0.00256657530553639	-0.00879702530801296	0.000293855206109583
38	123.067794799805	-7.02270555496216	-8.05808639526367	0.00451462110504508	-0.0143164889886975	-0.00555028254166245	0.000943203864153475
39	124.366493225098	-7.99672842025757	-7.79834747314453	0.00516396993771195	-0.00652430532500148	-0.00360223650932312	-0.00327756232582033
40	123.067794799805	-7.67205429077148	-7.9282169342041	-0.00587495695799589	-3.08191010844894e-05	0.00191722682211548	-0.000355493422830477
41	121.769104003906	-6.37335681915283	-8.25289154052734	0.0022419011220336	-0.00230353930965066	-0.00555028254166245	-0.00814767740666866
42	118.522354125977	-6.69803094863892	-7.60354280471802	-0.00230353930965066	0.00483929552137852	-3.08191010844894e-05	-0.00295288790948689
43	119.17170715332	-6.37335681915283	-8.05808639526367	-3.08191010844894e-05	0.0100340843200684	0.00321592413820326	-0.00847235135734081
44	123.717147827148	-7.99672842025757	-7.6684775352478	0.000293855206109583	0.00289124972186983	0.00159255252219737	0.000293855206109583
45	123.717147827148	-7.67205429077148	-7.86328220367432	-0.00619963090866804	0.00483929552137852	-0.00165419070981443	0.00321592413820326
46	121.769104003906	-7.02270555496216	-7.9282169342041	-0.00490093370899558	0.00354059832170606	-0.0026282137259841	0.00386527273803949
47	121.769104003906	-7.67205429077148	-7.99315214157104	-0.000680167751852423	-0.00165419070981443	0.00159255252219737	0.000293855206109583
48	121.119750976563	-7.99672842025757	-7.86328220367432	0.00548864435404539	0.000293855206109583	-0.00100484199356288	-0.00555028254166245
49	122.418449401855	-7.67205429077148	-7.6684775352478	-0.0026282137259841	0.00613799272105098	-0.00197886489331722	-0.00100484199356288
50	124.366493225098	-7.67205429077148	-7.53860807418823	0.00483929552137852	0.00483929552137852	-0.000355493422830477	-0.00457625929266214
51	123.717147827148	-8.32140254974365	-7.79834747314453	-0.00197886489331722	0.00808603875339031	-0.00100484199356288	0.00646266713738441
52	121.769104003906	-6.37335681915283	-8.31782627105713	0.00451462110504508	0.00516396993771195	0.000943203864153475	-0.0026282137259841
53	124.366493225098	-8.32140254974365	-7.99315214157104	0.00321592413820326	0.00191722682211548	-0.00425158534198999	-0.000680167751852423
54	122.418449401855	-6.37335681915283	-8.25289154052734	0.00418994715437293	-0.00490093370899558	-0.0100957229733467	0.00581331877037883
55	125.015846252441	-7.99672842025757	-7.73341274261475	0.000293855206109583	-0.00295288790948689	-0.00944637414067984	0.00711201597005129
56	124.366493225098	-7.99672842025757	-7.73341274261475	-0.00392691092565656	0.00159255252219737	0.00548864435404539	0.00289124972186983
57	121.119750976563	-7.02270555496216	-8.31782627105713	0.00386527273803949	0.00256657530553639	-0.00100484199356288	-0.000355493422830477
58	119.82105255127	-7.02270555496216	-8.18795680999756	0.00126787810586393	-0.00587495695799589	-0.00100484199356288	-0.000680167751852423
59	119.82105255127	-7.02270555496216	-8.31782627105713	-0.00652430532500148	-0.00457625929266214	-0.00295288790948689	-0.000680167751852423
60	123.717147827148	-7.99672842025757	-7.86328220367432	-0.0100957229733467	-0.00619963090866804	-0.00749832857400179	0.0106834331527352
61	123.067794799805	-7.99672842025757	-7.6684775352478	-0.00132951640989631	0.00581331877037883	0.00159255252219737	0.000293855206109583
62	123.717147827148	-8.32140254974365	-7.60354280471802	0.00776136433705688	-0.000680167751852423	-0.00392691092565656	0.00321592413820326
63	121.769104003906	-7.34737968444824	-8.25289154052734	-0.00457625929266214	0.00581331877037883	0.00191722682211548	-0.00490093370899558
64	125.015846252441	-9.94477462768555	-8.05808639526367	0.00418994715437293	-0.00522560812532902	-0.00587495695799589	-0.00230353930965066
65	122.418449401855	-8.32140254974365	-8.12302207946777	-0.00230353930965066	0.00451462110504508	-0.00132951640989631	-0.0026282137259841
66	122.418449401855	-7.67205429077148	-8.05808639526367	-0.00392691092565656	0.00548864435404539	-0.00457625929266214	0.00808603875339031
67	122.418449401855	-7.99672842025757	-7.60354280471802	-0.00100484199356288	0.00451462110504508	0.00159255252219737	0.00191722682211548
68	122.418449401855	-7.99672842025757	-7.86328220367432	0.00256657530553639	0.00906006153672934	0.00516396993771195	0.00159255252219737
69	121.769104003906	-6.69803094863892	-8.38276100158691	-0.000355493422830477	0.00191722682211548	-0.0117190945893526	-0.00457625929266214
70	121.769104003906	-6.69803094863892	-8.51263046264648	-0.0104203969240189	0.0022419011220336	-0.0026282137259841	0.00321592413820326
71	123.717147827148	-7.99672842025757	-7.73341274261475	-0.00425158534198999	0.00613799272105098	-0.00684897974133492	0.00159255252219737
72	121.769104003906	-7.02270555496216	-8.05808639526367	0.000618529506027699	-0.00360223650932312	-0.00652430532500148	-0.00360223650932312
73	123.067794799805	-6.69803094863892	-7.73341274261475	0.000293855206109583	-0.00944637414067984	-0.0104203969240189	-0.0026282137259841
74	120.470405578613	-7.67205429077148	-7.73341274261475	-0.0107450718060136	-0.00360223650932312	-0.00327756232582033	0.0100340843200684
75	121.119750976563	-7.99672842025757	-7.99315214157104	-0.00847235135734081	0.00159255252219737	0.000618529506027699	0.000293855206109583
76	119.17170715332	-7.02270555496216	-7.86328220367432	-0.00425158534198999	-0.00197886489331722	-0.00295288790948689	0.00743668992072344
77	121.119750976563	-7.02270555496216	-8.05808639526367	-0.00100484199356288	-0.00652430532500148	0.00159255252219737	-3.08191010844894e-05
78	121.769104003906	-7.34737968444824	-7.73341274261475	-0.000680167751852423	-0.00522560812532902	0.000618529506027699	-0.00327756232582033
79	121.769104003906	-7.34737968444824	-7.86328220367432	0.00159255252219737	-0.0113944197073579	-0.00814767740666866	-0.00165419070981443
80	121.769104003906	-8.32140254974365	-7.99315214157104	-0.000355493422830477	-0.0117190945893526	-0.00360223650932312	0.00159255252219737
81	123.717147827148	-8.64607715606689	-7.99315214157104	-0.00360223650932312	-0.00587495695799589	-0.00392691092565656	-0.00165419070981443
82	123.717147827148	-7.99672842025757	-7.86328220367432	0.00938473641872406	0.0022419011220336	0.000293855206109583	0.00159255252219737
83	123.067794799805	-7.99672842025757	-7.86328220367432	-0.00165419070981443	0.00613799272105098	0.00451462110504508	0.00354059832170606
84	123.717147827148	-7.34737968444824	-7.86328220367432	0.00354059832170606	0.00613799272105098	-0.00652430532500148	0.00126787810586393
85	121.119750976563	-7.02270555496216	-8.18795680999756	0.000618529506027699	0.0113327819854021	-0.00360223650932312	0.000943203864153475
86	123.067794799805	-7.99672842025757	-8.31782627105713	-0.00749832857400179	0.00646266713738441	0.00159255252219737	-3.08191010844894e-05
87	123.717147827148	-8.64607715606689	-7.9282169342041	-0.00165419070981443	0.0145795252174139	0.00581331877037883	-0.000355493422830477
88	123.717147827148	-7.67205429077148	-7.99315214157104	0.00289124972186983	0.00906006153672934	-0.0026282137259841	-0.00619963090866804
89	122.418449401855	-8.32140254974365	-7.73341274261475	-0.00490093370899558	0.0132808275520802	-0.00457625929266214	0.00289124972186983
90	119.17170715332	-6.69803094863892	-7.79834747314453	-0.00652430532500148	0.00418994715437293	-0.00165419070981443	0.00126787810586393
91	119.17170715332	-7.02270555496216	-8.18795680999756	-0.00652430532500148	0.0113327819854021	0.00191722682211548	0.00841071270406246
92	119.17170715332	-7.02270555496216	-7.99315214157104	-0.00944637414067984	-0.00619963090866804	-0.00652430532500148	0.0103587592020631
93	121.769104003906	-7.34737968444824	-8.25289154052734	0.00581331877037883	-0.00360223650932312	-0.0026282137259841	0.00386527273803949
94	123.717147827148	-8.32140254974365	-7.60354280471802	0.000293855206109583	0.000618529506027699	-0.00587495695799589	0.0022419011220336
95	123.717147827148	-7.67205429077148	-7.9282169342041	-0.00457625929266214	0.000618529506027699	-3.08191010844894e-05	0.000293855206109583
96	122.418449401855	-7.99672842025757	-7.47367286682129	-0.00100484199356288	-0.00132951640989631	0.00386527273803949	0.00126787810586393
97	122.418449401855	-7.99672842025757	-8.12302207946777	0.0113327819854021	-0.0120437685400248	-0.00587495695799589	0.00906006153672934
98	122.418449401855	-7.34737968444824	-7.60354280471802	0.00483929552137852	-0.00555028254166245	-0.000680167751852423	0.00289124972186983
99	121.119750976563	-7.02270555496216	-8.05808639526367	-0.00652430532500148	-0.00717365415766835	-0.00327756232582033	-0.00457625929266214
100	122.418449401855	-7.02270555496216	-8.12302207946777	0.00256657530553639	-0.00230353930965066	-0.00100484199356288	0.000618529506027699
101	123.067794799805	-7.34737968444824	-7.9282169342041	-0.00360223650932312	0.00191722682211548	-0.00165419070981443	0.00191722682211548
102	123.717147827148	-7.02270555496216	-8.31782627105713	0.00191722682211548	0.000293855206109583	0.00126787810586393	0.000943203864153475
103	123.067794799805	-7.67205429077148	-8.25289154052734	-0.00490093370899558	0.011982130818069	0.00354059832170606	-0.00230353930965066
104	121.769104003906	-7.02270555496216	-8.18795680999756	0.00516396993771195	0.00451462110504508	-0.00360223650932312	-0.0026282137259841
105	122.418449401855	-7.99672842025757	-7.9282169342041	-0.00132951640989631	-3.08191010844894e-05	-0.00295288790948689	-0.00360223650932312
106	122.418449401855	-7.99672842025757	-7.86328220367432	-0.00814767740666866	0.00808603875339031	-0.000355493422830477	0.00191722682211548
107	121.769104003906	-8.32140254974365	-7.14899873733521	0.00159255252219737	0.0100340843200684	0.000293855206109583	-0.00100484199356288
108	122.418449401855	-7.34737968444824	-7.9282169342041	-0.0117190945893526	0.00841071270406246	-0.00490093370899558	0.00678734155371785
109	124.366493225098	-8.32140254974365	-7.86328220367432	-0.00197886489331722	0.000943203864153475	-0.00879702530801296	0.00354059832170606
110	123.717147827148	-7.34737968444824	-7.9282169342041	-0.0026282137259841	0.0126314787194133	-0.00619963090866804	-0.00197886489331722
111	123.717147827148	-7.67205429077148	-7.99315214157104	-0.00749832857400179	0.00906006153672934	-0.000680167751852423	-0.00165419070981443
112	123.717147827148	-8.97075176239014	-7.73341274261475	0.00418994715437293	-0.00684897974133492	-0.00132951640989631	0.00646266713738441
113	123.067794799805	-7.99672842025757	-7.6684775352478	0.00321592413820326	-0.0104203969240189	0.00191722682211548	-0.00197886489331722
114	123.717147827148	-7.67205429077148	-7.9282169342041	-0.00457625929266214	-0.00555028254166245	-0.00230353930965066	0.00256657530553639
115	123.067794799805	-6.37335681915283	-8.12302207946777	-0.00230353930965066	-0.000680167751852423	-0.00165419070981443	-0.00360223650932312
116	122.418449401855	-6.69803094863892	-7.86328220367432	0.000618529506027699	0.00743668992072344	0.000943203864153475	0.00256657530553639
117	124.366493225098	-7.02270555496216	-7.9282169342041	0.00516396993771195	0.00386527273803949	-0.00295288790948689	-0.00847235135734081
118	124.366493225098	-7.67205429077148	-7.47367286682129	0.00354059832170606	0.000943203864153475	-0.00912170019000769	-0.000355493422830477
119	123.067794799805	-7.02270555496216	-7.86328220367432	0.00321592413820326	-0.0139918150380254	-0.00327756232582033	-0.00165419070981443
120	123.067794799805	-6.37335681915283	-7.9282169342041	-0.00165419070981443	0.00256657530553639	-0.000355493422830477	-0.00327756232582033
121	122.418449401855	-5.72400808334351	-7.9282169342041	-0.00912170019000769	-3.08191010844894e-05	0.00516396993771195	-0.00457625929266214
122	122.418449401855	-6.37335681915283	-7.86328220367432	-0.00392691092565656	0.00678734155371785	-0.00717365415766835	0.000293855206109583
123	120.470405578613	-6.04868268966675	-7.79834747314453	-0.00717365415766835	0.00776136433705688	-0.00327756232582033	0.00646266713738441
124	121.119750976563	-7.02270555496216	-7.34380340576172	-0.00132951640989631	0.000293855206109583	0.00483929552137852	-0.00132951640989631
125	123.067794799805	-7.02270555496216	-7.79834747314453	-0.00425158534198999	0.00126787810586393	0.00321592413820326	0.00256657530553639
126	123.067794799805	-6.37335681915283	-8.25289154052734	0.00191722682211548	0.0142548503354192	0.00354059832170606	-0.00944637414067984
127	121.769104003906	-6.37335681915283	-8.18795680999756	0.00581331877037883	0.00613799272105098	-0.00327756232582033	0.000293855206109583
128	121.769104003906	-6.69803094863892	-8.05808639526367	0.0022419011220336	0.00613799272105098	-3.08191010844894e-05	-0.00425158534198999
129	123.067794799805	-7.34737968444824	-7.9282169342041	-0.00165419070981443	0.00126787810586393	-0.00197886489331722	-0.000680167751852423
130	123.717147827148	-7.34737968444824	-7.60354280471802	-3.08191010844894e-05	0.00321592413820326	0.00289124972186983	0.00548864435404539
131	124.366493225098	-7.34737968444824	-7.79834747314453	0.000293855206109583	0.0136055024340749	-0.00295288790948689	-0.00490093370899558
132	123.067794799805	-7.34737968444824	-8.05808639526367	0.00289124972186983	-0.000680167751852423	0.00841071270406246	0.000293855206109583
133	124.366493225098	-7.02270555496216	-8.12302207946777	-0.000680167751852423	0.00126787810586393	-0.00327756232582033	0.00159255252219737
134	121.769104003906	-5.72400808334351	-8.18795680999756	0.00581331877037883	-0.000680167751852423	-0.00295288790948689	-0.00132951640989631
135	123.067794799805	-6.04868268966675	-7.60354280471802	-0.000680167751852423	-0.00490093370899558	0.00776136433705688	-0.00197886489331722
136	123.067794799805	-7.02270555496216	-7.73341274261475	-0.00392691092565656	-0.00132951640989631	0.00483929552137852	0.00451462110504508
137	123.717147827148	-6.37335681915283	-8.05808639526367	0.00678734155371785	-0.00619963090866804	-0.00295288790948689	-0.00360223650932312
138	124.366493225098	-7.02270555496216	-7.9282169342041	-0.00197886489331722	-0.00425158534198999	-0.00490093370899558	0.00483929552137852
139	121.769104003906	-6.37335681915283	-7.9282169342041	-0.00847235135734081	-0.0100957229733467	0.00159255252219737	0.000943203864153475
140	121.769104003906	-7.02270555496216	-7.6684775352478	-0.00425158534198999	-0.00587495695799589	-0.00295288790948689	0.00354059832170606
141	119.82105255127	-5.72400808334351	-7.73341274261475	-0.00684897974133492	-0.00392691092565656	0.000618529506027699	0.000293855206109583
142	122.418449401855	-6.69803094863892	-7.99315214157104	-0.00165419070981443	0.00418994715437293	-0.000355493422830477	-0.00197886489331722
143	121.119750976563	-5.72400808334351	-7.9282169342041	0.00289124972186983	0.00678734155371785	0.00386527273803949	-0.00392691092565656
144	123.067794799805	-8.32140254974365	-7.60354280471802	0.000943203864153475	-0.00944637414067984	0.000618529506027699	0.00418994715437293
145	123.067794799805	-7.34737968444824	-7.9282169342041	-0.00490093370899558	-0.00522560812532902	-0.00100484199356288	-0.00327756232582033
146	122.418449401855	-6.04868268966675	-7.79834747314453	-0.00457625929266214	0.000943203864153475	-0.00684897974133492	-0.00295288790948689
147	123.067794799805	-5.72400808334351	-8.05808639526367	0.0100340843200684	0.00613799272105098	-0.00132951640989631	0.000293855206109583
148	121.119750976563	-5.72400808334351	-8.25289154052734	0.00646266713738441	0.00938473641872406	-0.00684897974133492	-0.000355493422830477
149	122.418449401855	-5.72400808334351	-8.38276100158691	0.00711201597005129	0.00548864435404539	-0.00879702530801296	0.00776136433705688
150	121.769104003906	-5.72400808334351	-8.12302207946777	-0.00977104809135199	0.00321592413820326	-0.0113944197073579	0.00451462110504508
151	123.717147827148	-6.69803094863892	-7.9282169342041	-0.00457625929266214	0.00386527273803949	0.00289124972186983	-0.00425158534198999
152	122.418449401855	-5.72400808334351	-7.86328220367432	0.0113327819854021	0.0022419011220336	-0.00619963090866804	-0.00912170019000769
153	123.067794799805	-6.04868268966675	-8.05808639526367	0.00906006153672934	-0.00587495695799589	0.00191722682211548	-0.00100484199356288
154	119.82105255127	-5.39933395385742	-8.12302207946777	-0.00782300252467394	-0.00814767740666866	-0.00587495695799589	0.00743668992072344
155	119.82105255127	-6.04868268966675	-7.86328220367432	-0.0100957229733467	-0.00652430532500148	-0.00782300252467394	-0.00197886489331722
156	121.769104003906	-6.04868268966675	-7.79834747314453	-0.0113944197073579	0.00516396993771195	0.00451462110504508	0.0022419011220336
157	122.418449401855	-5.39933395385742	-7.6684775352478	0.00906006153672934	-0.000680167751852423	-0.0026282137259841	-0.00392691092565656
158	123.717147827148	-5.72400808334351	-8.05808639526367	0.00906006153672934	-0.00684897974133492	0.00126787810586393	-0.00230353930965066
159	122.418449401855	-6.69803094863892	-8.25289154052734	-0.000680167751852423	-0.00814767740666866	-0.00814767740666866	-0.00230353930965066
160	123.717147827148	-7.99672842025757	-7.9282169342041	-0.000355493422830477	-0.0149658378213644	-0.00197886489331722	-0.00327756232582033
161	121.119750976563	-6.37335681915283	-7.86328220367432	-0.00425158534198999	-0.00295288790948689	0.000293855206109583	-0.00295288790948689
162	123.067794799805	-7.02270555496216	-7.79834747314453	0.00516396993771195	-0.000680167751852423	0.000943203864153475	-0.00327756232582033
163	121.119750976563	-5.72400808334351	-7.21393346786499	-0.00327756232582033	0.00678734155371785	0.00418994715437293	-0.00457625929266214
164	123.067794799805	-6.37335681915283	-8.12302207946777	0.011982130818069	-0.00197886489331722	-0.00490093370899558	0.0022419011220336
165	121.119750976563	-5.39933395385742	-8.38276100158691	-0.00912170019000769	0.00159255252219737	-0.0152905117720366	0.00159255252219737
166	121.119750976563	-5.72400808334351	-8.12302207946777	-0.00652430532500148	0.00776136433705688	-0.00295288790948689	-0.00100484199356288
167	123.067794799805	-5.72400808334351	-7.9282169342041	0.00841071270406246	0.00743668992072344	-0.000355493422830477	-0.00360223650932312
168	122.418449401855	-6.04868268966675	-7.79834747314453	0.00418994715437293	0.01100810803473	0.00159255252219737	0.00354059832170606
169	123.717147827148	-6.37335681915283	-7.73341274261475	-0.00197886489331722	0.00646266713738441	0.00516396993771195	-0.00100484199356288
170	119.82105255127	-4.7499852180481	-8.25289154052734	-0.0026282137259841	0.00808603875339031	0.00126787810586393	0.00354059832170606
171	118.522354125977	-4.7499852180481	-8.18795680999756	-0.0117190945893526	0.0126314787194133	0.00873538758605719	0.00418994715437293
172	119.82105255127	-5.07465934753418	-7.99315214157104	-0.00684897974133492	0.00483929552137852	-0.0107450718060136	-0.000680167751852423
173	121.769104003906	-4.7499852180481	-8.12302207946777	0.000943203864153475	-0.0026282137259841	-0.00782300252467394	-0.00749832857400179
174	121.769104003906	-5.72400808334351	-7.53860807418823	-0.00652430532500148	-0.0107450718060136	-0.0100957229733467	0.00516396993771195
175	122.418449401855	-5.72400808334351	-7.99315214157104	-0.00912170019000769	-0.0026282137259841	-0.00944637414067984	0.00191722682211548
176	124.366493225098	-5.72400808334351	-7.99315214157104	0.00256657530553639	-0.00619963090866804	-0.00392691092565656	0.00418994715437293
177	121.119750976563	-6.37335681915283	-8.31782627105713	0.00548864435404539	-0.00652430532500148	0.000618529506027699	-3.08191010844894e-05
178	123.067794799805	-6.04868268966675	-8.18795680999756	0.00678734155371785	-0.0143164889886975	-0.00327756232582033	-0.0026282137259841
179	121.769104003906	-4.7499852180481	-7.86328220367432	-0.00165419070981443	-0.00619963090866804	0.000618529506027699	-0.000680167751852423
180	123.067794799805	-6.37335681915283	-7.79834747314453	0.00126787810586393	-0.00912170019000769	0.00159255252219737	-0.0026282137259841
181	122.418449401855	-6.04868268966675	-8.12302207946777	-0.00555028254166245	0.00386527273803949	0.0022419011220336	-0.00490093370899558
182	122.418449401855	-5.72400808334351	-8.38276100158691	0.00354059832170606	0.0126314787194133	-0.00360223650932312	-0.0113944197073579
183	122.418449401855	-6.04868268966675	-7.9282169342041	0.00646266713738441	0.00678734155371785	-0.00944637414067984	0.00289124972186983
184	121.119750976563	-4.42531108856201	-7.79834747314453	0.00159255252219737	0.00289124972186983	-0.00392691092565656	-0.00749832857400179
185	121.769104003906	-6.04868268966675	-7.60354280471802	-0.00522560812532902	0.00451462110504508	-0.00522560812532902	-0.000680167751852423
186	121.769104003906	-6.37335681915283	-7.9282169342041	-0.00132951640989631	0.00256657530553639	0.00678734155371785	0.00159255252219737
187	121.119750976563	-6.37335681915283	-7.86328220367432	-0.0100957229733467	0.00613799272105098	0.0022419011220336	-0.00295288790948689
188	119.17170715332	-6.04868268966675	-8.12302207946777	-0.00879702530801296	0.00743668992072344	-0.000680167751852423	0.00159255252219737
189	121.119750976563	-6.37335681915283	-7.86328220367432	-0.00749832857400179	0.00126787810586393	-3.08191010844894e-05	0.00873538758605719
190	122.418449401855	-6.69803094863892	-7.60354280471802	0.000618529506027699	0.00418994715437293	0.00548864435404539	0.00678734155371785
191	121.119750976563	-5.07465934753418	-7.86328220367432	-0.00360223650932312	0.00354059832170606	0.00483929552137852	0.0022419011220336
192	122.418449401855	-6.04868268966675	-7.79834747314453	-0.00165419070981443	-0.00749832857400179	-0.00717365415766835	0.00418994715437293
193	121.119750976563	-5.72400808334351	-8.18795680999756	0.00191722682211548	-0.0110697457566857	-0.00100484199356288	-0.00327756232582033
194	123.067794799805	-7.34737968444824	-7.79834747314453	0.00451462110504508	-0.0221086721867323	-0.0136671401560307	0.00354059832170606
195	122.418449401855	-5.72400808334351	-8.05808639526367	-0.000355493422830477	-0.00197886489331722	0.0022419011220336	0.0022419011220336
196	122.418449401855	-5.72400808334351	-7.79834747314453	-0.00555028254166245	0.00289124972186983	0.00613799272105098	-0.00782300252467394
197	121.119750976563	-5.39933395385742	-7.99315214157104	-3.08191010844894e-05	-0.00360223650932312	-0.00132951640989631	-0.00587495695799589
198	121.769104003906	-5.72400808334351	-8.38276100158691	0.00646266713738441	-0.0104203969240189	-0.00912170019000769	-0.0026282137259841
199	120.470405578613	-5.39933395385742	-8.38276100158691	-0.000355493422830477	-0.0113944197073579	-0.00555028254166245	0.00386527273803949
200	122.418449401855	-5.39933395385742	-8.18795680999756	-0.00522560812532902	-0.00782300252467394	-0.00879702530801296	-0.00652430532500148
201	122.418449401855	-7.02270555496216	-7.47367286682129	-0.00132951640989631	0.00776136433705688	0.000293855206109583	-0.000355493422830477
202	121.119750976563	-4.7499852180481	-7.73341274261475	0.00191722682211548	0.0100340843200684	0.000618529506027699	-0.00555028254166245
203	123.067794799805	-6.37335681915283	-7.99315214157104	-0.00100484199356288	0.00418994715437293	-0.00295288790948689	0.000293855206109583
204	118.522354125977	-5.07465934753418	-8.05808639526367	-0.00522560812532902	0.00711201597005129	0.00808603875339031	0.00191722682211548
205	121.119750976563	-7.02270555496216	-7.86328220367432	-0.00197886489331722	0.00581331877037883	-0.00360223650932312	0.00418994715437293
206	121.119750976563	-6.04868268966675	-7.99315214157104	-0.00327756232582033	0.00516396993771195	0.00191722682211548	0.00613799272105098
207	121.119750976563	-5.39933395385742	-7.99315214157104	-0.00295288790948689	0.0123068047687411	-0.00555028254166245	-3.08191010844894e-05
208	120.470405578613	-6.37335681915283	-7.79834747314453	0.00159255252219737	0.00126787810586393	-0.000680167751852423	0.00191722682211548
209	120.470405578613	-6.69803094863892	-8.31782627105713	-0.00392691092565656	0.0022419011220336	-0.00165419070981443	0.0022419011220336
210	122.418449401855	-7.99672842025757	-7.79834747314453	-0.00490093370899558	-0.00587495695799589	-0.00652430532500148	-0.000680167751852423
211	122.418449401855	-7.02270555496216	-7.60354280471802	-0.00100484199356288	0.00126787810586393	0.00548864435404539	0.00256657530553639
212	124.366493225098	-7.02270555496216	-7.6684775352478	0.00159255252219737	-0.00392691092565656	-0.00165419070981443	-0.00197886489331722
213	121.119750976563	-5.72400808334351	-7.79834747314453	0.0022419011220336	-0.0130177913233638	-0.000680167751852423	0.0022419011220336
214	124.366493225098	-6.69803094863892	-7.99315214157104	-0.00197886489331722	0.0100340843200684	-0.00100484199356288	-3.08191010844894e-05
215	121.769104003906	-5.72400808334351	-8.4476957321167	0.000943203864153475	-0.00782300252467394	-0.00327756232582033	0.000618529506027699
216	121.769104003906	-6.04868268966675	-8.4476957321167	-0.000355493422830477	0.000943203864153475	0.00678734155371785	0.00451462110504508
217	121.769104003906	-6.04868268966675	-7.86328220367432	0.00289124972186983	0.0022419011220336	-0.00230353930965066	0.000618529506027699
218	121.769104003906	-5.72400808334351	-7.79834747314453	-3.08191010844894e-05	-0.000355493422830477	-0.00392691092565656	-0.00619963090866804
219	120.470405578613	-5.72400808334351	-7.73341274261475	-0.00717365415766835	-0.00717365415766835	0.00256657530553639	0.00776136433705688
220	119.82105255127	-5.39933395385742	-8.18795680999756	-0.00652430532500148	-0.00100484199356288	-0.00457625929266214	0.000943203864153475
221	119.82105255127	-7.02270555496216	-7.9282169342041	-0.00912170019000769	-0.000680167751852423	0.00483929552137852	-0.00100484199356288
222	119.82105255127	-5.39933395385742	-8.05808639526367	0.000943203864153475	0.00970941036939621	-0.00132951640989631	-0.00392691092565656
223	123.067794799805	-6.37335681915283	-8.05808639526367	0.00321592413820326	0.00646266713738441	0.00289124972186983	-0.00392691092565656
224	123.067794799805	-7.34737968444824	-7.60354280471802	-3.08191010844894e-05	-3.08191010844894e-05	0.0022419011220336	0.00159255252219737
225	123.717147827148	-7.99672842025757	-7.9282169342041	-0.00197886489331722	-0.0026282137259841	0.000943203864153475	-0.00749832857400179
226	121.769104003906	-7.67205429077148	-8.12302207946777	-0.00132951640989631	-0.00360223650932312	-0.0026282137259841	0.00321592413820326
227	122.418449401855	-7.34737968444824	-7.99315214157104	0.000293855206109583	0.0022419011220336	-0.00457625929266214	-0.00555028254166245
228	122.418449401855	-7.34737968444824	-7.73341274261475	0.00256657530553639	0.00776136433705688	0.00711201597005129	0.000618529506027699
229	121.769104003906	-6.37335681915283	-7.79834747314453	-0.00230353930965066	-0.000680167751852423	-0.00490093370899558	-0.00230353930965066
230	122.418449401855	-6.37335681915283	-7.47367286682129	0.00451462110504508	0.00776136433705688	-0.00457625929266214	-0.00197886489331722
231	121.769104003906	-5.72400808334351	-8.12302207946777	-0.00555028254166245	0.00841071270406246	0.00126787810586393	-0.00360223650932312
232	123.067794799805	-7.02270555496216	-8.31782627105713	-0.00197886489331722	-0.000355493422830477	-0.00814767740666866	0.000293855206109583
233	123.067794799805	-7.34737968444824	-7.99315214157104	0.00256657530553639	-3.08191010844894e-05	-0.00165419070981443	-0.0026282137259841
234	122.418449401855	-6.37335681915283	-8.12302207946777	-0.00165419070981443	-0.0136671401560307	-0.00619963090866804	0.00256657530553639
235	120.470405578613	-6.69803094863892	-7.9282169342041	-0.00522560812532902	-0.00230353930965066	-0.00555028254166245	0.00646266713738441
236	119.82105255127	-7.02270555496216	-7.47367286682129	-0.00555028254166245	0.00418994715437293	0.00321592413820326	0.00191722682211548
237	119.82105255127	-7.34737968444824	-7.9282169342041	-0.00879702530801296	0.00711201597005129	-0.00457625929266214	-3.08191010844894e-05
238	121.119750976563	-7.99672842025757	-7.9282169342041	0.00256657530553639	-0.00652430532500148	-0.00197886489331722	-0.00944637414067984
239	121.119750976563	-7.02270555496216	-7.86328220367432	-0.00132951640989631	-0.00782300252467394	-0.00977104809135199	0.00159255252219737
240	121.769104003906	-6.37335681915283	-8.05808639526367	-3.08191010844894e-05	-0.00522560812532902	0.00548864435404539	-0.00132951640989631
241	123.067794799805	-8.32140254974365	-7.9282169342041	-0.00165419070981443	-0.00327756232582033	0.0022419011220336	-0.00360223650932312
242	123.717147827148	-8.64607715606689	-7.86328220367432	-0.0026282137259841	-0.0133424662053585	-0.000680167751852423	0.000293855206109583
243	123.067794799805	-8.32140254974365	-7.99315214157104	0.00743668992072344	-0.00165419070981443	-0.0123684434220195	0.00126787810586393
244	123.067794799805	-8.32140254974365	-8.25289154052734	0.00776136433705688	-0.00425158534198999	-0.00165419070981443	0.00418994715437293
245	122.418449401855	-7.34737968444824	-8.18795680999756	-0.00360223650932312	-0.000355493422830477	-0.0026282137259841	0.00354059832170606
246	123.717147827148	-8.32140254974365	-7.73341274261475	0.000293855206109583	0.0022419011220336	0.00418994715437293	0.00159255252219737
247	123.717147827148	-8.64607715606689	-7.79834747314453	0.000618529506027699	0.00873538758605719	-0.00490093370899558	-0.00717365415766835
248	123.067794799805	-7.99672842025757	-8.12302207946777	0.00906006153672934	0.00289124972186983	-0.00814767740666866	-0.00165419070981443
249	123.717147827148	-7.34737968444824	-7.99315214157104	0.000293855206109583	0.00613799272105098	-0.00555028254166245	-0.00197886489331722
250	124.366493225098	-8.32140254974365	-8.12302207946777	-0.00490093370899558	0.00191722682211548	-0.0100957229733467	0.00418994715437293
251	121.119750976563	-7.67205429077148	-7.73341274261475	-3.08191010844894e-05	0.00321592413820326	-0.00717365415766835	0.000943203864153475
252	121.769104003906	-6.69803094863892	-7.9282169342041	0.000943203864153475	-3.08191010844894e-05	-0.000680167751852423	-0.00457625929266214
253	121.119750976563	-8.32140254974365	-7.6684775352478	-0.00944637414067984	-0.00425158534198999	-0.00684897974133492	-0.00327756232582033
254	120.470405578613	-6.69803094863892	-8.25289154052734	-0.00457625929266214	-0.00392691092565656	-0.00457625929266214	0.00483929552137852
255	121.119750976563	-8.32140254974365	-7.86328220367432	-3.08191010844894e-05	-0.00684897974133492	-0.00555028254166245	0.00906006153672934
256	123.717147827148	-8.32140254974365	-7.79834747314453	0.00808603875339031	-0.00327756232582033	0.000618529506027699	-0.00847235135734081
257	123.067794799805	-8.64607715606689	-7.73341274261475	0.00548864435404539	0.00451462110504508	-0.000680167751852423	0.00256657530553639
258	123.717147827148	-8.97075176239014	-7.73341274261475	-0.000680167751852423	-0.0146411629393697	-3.08191010844894e-05	0.000943203864153475
259	124.366493225098	-9.6201000213623	-7.34380340576172	-0.000355493422830477	-0.0133424662053585	0.000943203864153475	0.000618529506027699
260	121.769104003906	-6.69803094863892	-7.86328220367432	0.000943203864153475	-0.00814767740666866	-0.00490093370899558	-0.00490093370899558
261	123.717147827148	-7.67205429077148	-7.99315214157104	-0.000680167751852423	0.00548864435404539	0.000293855206109583	-0.00100484199356288
262	123.717147827148	-7.34737968444824	-8.25289154052734	0.000293855206109583	0.00191722682211548	0.00516396993771195	-0.00132951640989631
263	124.366493225098	-8.32140254974365	-7.9282169342041	0.00126787810586393	0.00808603875339031	0.00159255252219737	-0.00360223650932312
264	121.769104003906	-7.02270555496216	-8.12302207946777	0.0022419011220336	0.00776136433705688	-0.00360223650932312	0.00776136433705688
265	123.067794799805	-7.67205429077148	-7.9282169342041	0.000293855206109583	0.00483929552137852	0.00159255252219737	0.000943203864153475
266	123.717147827148	-7.99672842025757	-7.99315214157104	-0.00392691092565656	0.0123068047687411	0.00483929552137852	0.000618529506027699
267	121.769104003906	-7.02270555496216	-8.25289154052734	0.00126787810586393	0.0194496400654316	-0.00197886489331722	0.00289124972186983
268	120.470405578613	-7.02270555496216	-8.18795680999756	-0.00555028254166245	0.0100340843200684	-0.0026282137259841	0.00289124972186983
269	119.17170715332	-6.69803094863892	-8.05808639526367	-0.00652430532500148	0.00743668992072344	0.0022419011220336	0.00451462110504508
270	122.418449401855	-8.32140254974365	-7.79834747314453	-0.00684897974133492	0.00581331877037883	0.000618529506027699	0.00256657530553639
271	123.067794799805	-8.32140254974365	-7.99315214157104	-0.00132951640989631	0.00289124972186983	-0.00295288790948689	0.00126787810586393
272	121.769104003906	-7.67205429077148	-7.9282169342041	0.000943203864153475	0.00289124972186983	0.000293855206109583	-0.00197886489331722
273	122.418449401855	-7.34737968444824	-8.12302207946777	-0.00230353930965066	-0.00392691092565656	-0.00619963090866804	-0.00652430532500148
274	123.067794799805	-9.29542541503906	-7.60354280471802	0.00256657530553639	-0.0165892094373703	-0.00230353930965066	-0.00392691092565656
275	123.067794799805	-8.97075176239014	-7.4087381362915	-0.00749832857400179	-0.0143164889886975	0.000293855206109583	0.00126787810586393
276	123.067794799805	-7.02270555496216	-7.86328220367432	-0.00425158534198999	-0.00360223650932312	0.00418994715437293	-0.00847235135734081
277	122.418449401855	-7.34737968444824	-8.25289154052734	0.000943203864153475	0.0022419011220336	-0.00425158534198999	0.00256657530553639
278	121.769104003906	-6.69803094863892	-8.25289154052734	-0.0026282137259841	0.000943203864153475	-0.00814767740666866	-0.000355493422830477
279	125.015846252441	-8.32140254974365	-8.18795680999756	-0.00100484199356288	-0.00587495695799589	-0.0146411629393697	0.00906006153672934
280	123.717147827148	-7.99672842025757	-7.99315214157104	-0.00457625929266214	-0.00782300252467394	-0.00619963090866804	0.00548864435404539
281	123.067794799805	-7.99672842025757	-7.86328220367432	0.00418994715437293	0.00451462110504508	-0.00555028254166245	-0.00522560812532902
282	120.470405578613	-7.34737968444824	-7.6684775352478	0.000293855206109583	0.0136055024340749	-0.000680167751852423	0.00191722682211548
283	123.717147827148	-7.02270555496216	-8.25289154052734	0.000618529506027699	0.0113327819854021	-0.0117190945893526	-0.0026282137259841
284	119.82105255127	-6.69803094863892	-7.86328220367432	-0.00684897974133492	0.0113327819854021	0.0022419011220336	-0.00782300252467394
285	121.119750976563	-7.34737968444824	-7.9282169342041	-0.0182125810533762	0.000618529506027699	-0.00782300252467394	0.0022419011220336
286	119.82105255127	-6.69803094863892	-7.9282169342041	-0.00717365415766835	0.00386527273803949	-0.00522560812532902	0.00646266713738441
287	120.470405578613	-6.37335681915283	-7.79834747314453	-0.00490093370899558	0.0142548503354192	0.000618529506027699	-0.00100484199356288
288	123.067794799805	-6.69803094863892	-7.79834747314453	0.00418994715437293	0.0126314787194133	0.00159255252219737	0.00159255252219737
289	121.119750976563	-7.34737968444824	-7.9282169342041	0.0022419011220336	0.0116574559360743	-0.00684897974133492	-0.00230353930965066
290	121.119750976563	-7.99672842025757	-7.9282169342041	-0.00197886489331722	-0.00230353930965066	0.000618529506027699	0.00159255252219737
291	123.717147827148	-8.97075176239014	-7.9282169342041	0.00678734155371785	0.00191722682211548	-0.00230353930965066	0.00516396993771195
292	123.067794799805	-8.32140254974365	-7.73341274261475	0.000943203864153475	0.000943203864153475	0.00191722682211548	-0.0026282137259841
293	122.418449401855	-6.69803094863892	-7.47367286682129	-0.000680167751852423	-0.00197886489331722	-0.00392691092565656	-3.08191010844894e-05
294	123.067794799805	-7.34737968444824	-8.05808639526367	0.0022419011220336	-0.00197886489331722	-0.00392691092565656	-0.000355493422830477
295	121.119750976563	-6.69803094863892	-8.25289154052734	0.0022419011220336	-0.00425158534198999	-0.00425158534198999	0.000293855206109583
296	121.769104003906	-6.04868268966675	-8.12302207946777	0.00159255252219737	0.00191722682211548	-0.00522560812532902	-0.00197886489331722
297	121.769104003906	-7.02270555496216	-7.79834747314453	-0.000680167751852423	-0.00652430532500148	-0.00522560812532902	-0.00327756232582033
298	121.119750976563	-6.37335681915283	-7.99315214157104	0.00386527273803949	-0.00717365415766835	-0.000680167751852423	-0.00327756232582033
299	121.769104003906	-6.69803094863892	-7.73341274261475	-0.0026282137259841	-0.00749832857400179	-0.00555028254166245	0.00354059832170606
300	121.119750976563	-6.37335681915283	-8.12302207946777	-0.00360223650932312	-0.00587495695799589	-0.00912170019000769	0.00256657530553639
301	121.769104003906	-7.34737968444824	-7.9282169342041	-0.00490093370899558	-0.000355493422830477	0.00418994715437293	-0.00230353930965066
302	119.82105255127	-7.34737968444824	-7.86328220367432	-0.0110697457566857	0.00256657530553639	0.00581331877037883	-0.00749832857400179
303	118.522354125977	-5.39933395385742	-8.05808639526367	-0.00360223650932312	0.00646266713738441	-0.00619963090866804	0.000943203864153475
304	121.119750976563	-7.02270555496216	-7.47367286682129	0.00126787810586393	0.000293855206109583	-0.00847235135734081	0.00256657530553639
305	121.119750976563	-5.39933395385742	-7.79834747314453	0.00191722682211548	0.000618529506027699	-0.00814767740666866	-0.00425158534198999
306	123.067794799805	-7.02270555496216	-7.9282169342041	-0.00619963090866804	0.00646266713738441	-0.00425158534198999	0.00613799272105098
307	123.067794799805	-7.67205429077148	-7.99315214157104	0.00126787810586393	0.00418994715437293	0.00678734155371785	-0.000355493422830477
308	122.418449401855	-8.32140254974365	-7.9282169342041	0.0022419011220336	-3.08191010844894e-05	-0.00360223650932312	-0.00327756232582033
309	122.418449401855	-7.67205429077148	-7.86328220367432	0.00646266713738441	0.00581331877037883	0.00386527273803949	0.00321592413820326
310	123.717147827148	-7.67205429077148	-7.6684775352478	-0.00425158534198999	0.00191722682211548	-0.00652430532500148	-0.00522560812532902
311	120.470405578613	-5.72400808334351	-7.86328220367432	0.0022419011220336	0.00938473641872406	0.0022419011220336	0.00516396993771195
312	120.470405578613	-5.39933395385742	-8.31782627105713	0.000293855206109583	0.00743668992072344	-0.00360223650932312	-0.00652430532500148
313	123.717147827148	-6.69803094863892	-8.25289154052734	-0.00327756232582033	-0.00392691092565656	-0.0104203969240189	0.00581331877037883
314	121.119750976563	-5.39933395385742	-8.4476957321167	0.000293855206109583	-0.0117190945893526	-0.00847235135734081	0.00418994715437293
315	121.769104003906	-6.37335681915283	-7.99315214157104	-0.000680167751852423	-0.00197886489331722	-0.00555028254166245	0.00678734155371785
316	122.418449401855	-7.02270555496216	-7.60354280471802	0.00321592413820326	0.00289124972186983	-0.00392691092565656	-3.08191010844894e-05
317	123.067794799805	-6.69803094863892	-7.99315214157104	0.000293855206109583	-0.00847235135734081	0.00354059832170606	0.00191722682211548
318	121.119750976563	-7.02270555496216	-7.79834747314453	0.00256657530553639	-0.00749832857400179	0.000943203864153475	-0.000355493422830477
319	119.82105255127	-7.02270555496216	-7.73341274261475	-0.00360223650932312	-0.0117190945893526	-0.00879702530801296	0.00321592413820326
320	119.82105255127	-6.37335681915283	-8.05808639526367	-0.00782300252467394	-0.00652430532500148	-0.00360223650932312	0.00808603875339031
321	120.470405578613	-5.39933395385742	-7.99315214157104	0.00354059832170606	0.0022419011220336	0.00581331877037883	0.00159255252219737
322	122.418449401855	-6.37335681915283	-7.79834747314453	0.000943203864153475	0.00711201597005129	-0.00100484199356288	-0.0026282137259841
323	122.418449401855	-6.37335681915283	-8.05808639526367	0.0022419011220336	0.00548864435404539	0.00126787810586393	-0.00165419070981443
324	121.769104003906	-6.37335681915283	-8.18795680999756	0.00613799272105098	-0.00749832857400179	-0.00652430532500148	0.00418994715437293
325	121.769104003906	-7.34737968444824	-7.86328220367432	0.0022419011220336	-0.0169138833880424	0.00191722682211548	0.00418994715437293
326	123.717147827148	-7.02270555496216	-8.05808639526367	-0.00230353930965066	0.00613799272105098	0.000293855206109583	-0.0026282137259841
327	121.119750976563	-5.39933395385742	-7.86328220367432	0.000943203864153475	0.00613799272105098	-0.000355493422830477	-0.00327756232582033
328	121.769104003906	-5.39933395385742	-7.73341274261475	0.00256657530553639	0.00483929552137852	0.00159255252219737	-0.00197886489331722
329	121.119750976563	-4.7499852180481	-8.25289154052734	0.000943203864153475	0.00516396993771195	-0.00847235135734081	-0.00230353930965066
330	121.769104003906	-4.7499852180481	-8.4476957321167	-0.00522560812532902	0.00743668992072344	-0.0100957229733467	-0.00100484199356288
331	121.769104003906	-6.04868268966675	-7.99315214157104	0.000943203864153475	-0.0026282137259841	0.00581331877037883	0.000293855206109583
332	123.067794799805	-5.72400808334351	-7.79834747314453	0.00386527273803949	-0.00230353930965066	-0.00847235135734081	-0.00619963090866804
333	123.067794799805	-5.07465934753418	-7.6684775352478	0.000618529506027699	-0.00522560812532902	-0.00619963090866804	0.00386527273803949
334	121.119750976563	-6.04868268966675	-7.73341274261475	-0.000355493422830477	-0.00847235135734081	-0.00392691092565656	0.00418994715437293
335	121.119750976563	-6.69803094863892	-7.79834747314453	-0.00327756232582033	-0.00425158534198999	-0.000680167751852423	0.00483929552137852
336	119.82105255127	-6.04868268966675	-8.18795680999756	-0.00197886489331722	0.00386527273803949	-0.00619963090866804	0.00873538758605719
337	118.522354125977	-5.07465934753418	-8.12302207946777	0.00516396993771195	-0.00490093370899558	0.00256657530553639	0.00321592413820326
338	121.769104003906	-6.04868268966675	-7.79834747314453	-3.08191010844894e-05	-0.0159398596733809	-0.00457625929266214	0.00483929552137852
339	122.418449401855	-6.69803094863892	-7.60354280471802	0.00418994715437293	-0.00912170019000769	-0.00684897974133492	-0.00230353930965066
340	122.418449401855	-7.02270555496216	-7.86328220367432	-0.00132951640989631	-0.00490093370899558	-0.00327756232582033	-3.08191010844894e-05
341	119.17170715332	-6.04868268966675	-7.86328220367432	0.00126787810586393	-0.00490093370899558	0.00256657530553639	0.00613799272105098
342	122.418449401855	-7.02270555496216	-7.86328220367432	0.00289124972186983	-0.0113944197073579	-0.00295288790948689	-0.00652430532500148
343	121.119750976563	-5.39933395385742	-8.05808639526367	0.000943203864153475	0.00289124972186983	-0.00132951640989631	0.000943203864153475
344	122.418449401855	-6.69803094863892	-7.6684775352478	-0.00230353930965066	-0.00132951640989631	0.000943203864153475	-0.00100484199356288
345	120.470405578613	-5.72400808334351	-8.05808639526367	0.000943203864153475	0.00386527273803949	0.00451462110504508	0.00159255252219737
346	120.470405578613	-6.69803094863892	-8.12302207946777	-0.00360223650932312	0.00613799272105098	-0.00717365415766835	-3.08191010844894e-05
347	121.119750976563	-6.37335681915283	-8.12302207946777	0.00808603875339031	0.00711201597005129	0.000618529506027699	-0.0026282137259841
348	121.769104003906	-6.69803094863892	-8.25289154052734	0.00808603875339031	0.00548864435404539	-0.0104203969240189	-0.00717365415766835
349	122.418449401855	-6.04868268966675	-7.99315214157104	-0.00197886489331722	0.00191722682211548	-0.00749832857400179	-0.00327756232582033
350	121.769104003906	-6.04868268966675	-7.73341274261475	-0.00295288790948689	0.00483929552137852	-0.00295288790948689	0.0116574559360743
351	121.769104003906	-6.37335681915283	-7.86328220367432	-0.00165419070981443	0.0103587592020631	-0.00457625929266214	-0.00295288790948689
352	118.522354125977	-6.04868268966675	-7.99315214157104	-0.00717365415766835	0.00126787810586393	-3.08191010844894e-05	0.00159255252219737
353	116.574310302734	-5.39933395385742	-7.9282169342041	-0.00684897974133492	-0.000355493422830477	-0.00684897974133492	0.00678734155371785
354	119.82105255127	-6.69803094863892	-7.60354280471802	-0.00490093370899558	-0.00490093370899558	-0.00165419070981443	0.00548864435404539
355	121.119750976563	-6.37335681915283	-7.9282169342041	0.000943203864153475	-3.08191010844894e-05	-3.08191010844894e-05	-0.00327756232582033
356	122.418449401855	-5.72400808334351	-7.86328220367432	0.00386527273803949	0.000618529506027699	0.000618529506027699	-0.00100484199356288
357	122.418449401855	-6.37335681915283	-7.9282169342041	-3.08191010844894e-05	-0.00847235135734081	0.00970941036939621	-0.00522560812532902
358	123.067794799805	-7.99672842025757	-7.9282169342041	0.00613799272105098	-0.00879702530801296	-0.00522560812532902	0.00256657530553639
359	121.769104003906	-7.67205429077148	-7.86328220367432	-0.00100484199356288	-0.0130177913233638	0.00159255252219737	-0.00555028254166245
360	120.470405578613	-6.04868268966675	-8.18795680999756	0.00159255252219737	-0.00944637414067984	0.000293855206109583	0.00743668992072344
361	119.82105255127	-4.7499852180481	-7.73341274261475	-0.00360223650932312	0.00451462110504508	0.00354059832170606	0.00159255252219737
362	123.717147827148	-6.69803094863892	-8.12302207946777	-3.08191010844894e-05	-0.00100484199356288	0.00483929552137852	0.000618529506027699
363	120.470405578613	-5.39933395385742	-7.99315214157104	-0.00230353930965066	0.013930176384747	-0.00230353930965066	0.000293855206109583
364	123.067794799805	-7.02270555496216	-8.18795680999756	-0.00100484199356288	0.000943203864153475	-0.00490093370899558	0.00354059832170606
365	120.470405578613	-5.72400808334351	-8.25289154052734	-0.00165419070981443	0.00354059832170606	-0.00392691092565656	0.00159255252219737
366	120.470405578613	-6.04868268966675	-7.99315214157104	-0.00587495695799589	0.0106834331527352	0.00289124972186983	-0.00230353930965066
367	120.470405578613	-6.37335681915283	-7.47367286682129	0.000618529506027699	0.0123068047687411	-0.00132951640989631	0.000618529506027699
368	120.470405578613	-6.37335681915283	-8.12302207946777	-0.00295288790948689	0.00581331877037883	-0.00392691092565656	0.00159255252219737
369	118.522354125977	-5.72400808334351	-8.05808639526367	-0.00782300252467394	0.00906006153672934	-0.0113944197073579	0.00126787810586393
370	117.873008728027	-5.39933395385742	-8.25289154052734	-0.00814767740666866	0.0126314787194133	-0.00360223650932312	0.00126787810586393
371	121.119750976563	-7.02270555496216	-7.99315214157104	-0.00425158534198999	0.0171769186854362	-0.00555028254166245	-0.00425158534198999
372	121.119750976563	-6.37335681915283	-7.73341274261475	0.00354059832170606	0.00516396993771195	-0.000355493422830477	0.000943203864153475
373	121.119750976563	-6.04868268966675	-7.86328220367432	0.00289124972186983	0.00613799272105098	-0.00782300252467394	-0.00132951640989631
374	122.418449401855	-7.99672842025757	-7.9282169342041	0.000943203864153475	-0.0100957229733467	-0.0026282137259841	-0.00197886489331722
375	120.470405578613	-7.34737968444824	-8.18795680999756	0.000618529506027699	-0.00652430532500148	-0.00295288790948689	-0.00197886489331722
376	121.119750976563	-7.02270555496216	-7.86328220367432	0.00386527273803949	0.00354059832170606	-0.000355493422830477	0.0113327819854021
377	122.418449401855	-6.69803094863892	-7.86328220367432	0.01100810803473	0.00126787810586393	0.000943203864153475	-0.0110697457566857
378	122.418449401855	-6.69803094863892	-7.60354280471802	-0.00132951640989631	-0.00619963090866804	-0.00360223650932312	0.000293855206109583
379	122.418449401855	-6.37335681915283	-7.73341274261475	0.00321592413820326	-0.00782300252467394	-0.00782300252467394	-3.08191010844894e-05
380	121.769104003906	-6.69803094863892	-7.99315214157104	0.00451462110504508	0.00159255252219737	0.000943203864153475	0.000943203864153475
381	121.119750976563	-5.39933395385742	-8.12302207946777	0.00289124972186983	0.01100810803473	0.00321592413820326	0.000943203864153475
382	121.769104003906	-5.72400808334351	-7.99315214157104	0.00970941036939621	0.00289124972186983	0.000293855206109583	0.0022419011220336
383	122.418449401855	-7.34737968444824	-7.47367286682129	0.00906006153672934	0.0178262684494257	-0.00295288790948689	-0.00295288790948689
384	119.82105255127	-6.04868268966675	-7.9282169342041	-0.00230353930965066	0.00159255252219737	-0.00132951640989631	0.00451462110504508
385	117.873008728027	-6.37335681915283	-7.9282169342041	-0.0159398596733809	0.00354059832170606	-0.00457625929266214	0.00418994715437293
386	119.82105255127	-7.34737968444824	-8.05808639526367	0.000618529506027699	0.0103587592020631	-0.00165419070981443	-0.000680167751852423
387	121.119750976563	-6.37335681915283	-7.86328220367432	-0.00327756232582033	0.0152288740500808	0.00256657530553639	-0.00100484199356288
388	122.418449401855	-6.37335681915283	-7.86328220367432	-0.00197886489331722	0.012956153601408	0.00159255252219737	-0.00100484199356288
389	123.067794799805	-7.67205429077148	-7.6684775352478	0.000618529506027699	0.00516396993771195	-0.0026282137259841	0.00451462110504508
390	119.82105255127	-6.37335681915283	-7.9282169342041	-0.00425158534198999	0.00711201597005129	-0.00684897974133492	0.00841071270406246
391	122.418449401855	-7.67205429077148	-8.25289154052734	-0.00327756232582033	0.000618529506027699	0.00159255252219737	0.00581331877037883
392	123.067794799805	-7.99672842025757	-7.86328220367432	0.00386527273803949	-0.0100957229733467	-0.00619963090866804	-0.0026282137259841
393	123.067794799805	-7.67205429077148	-7.86328220367432	0.00191722682211548	-0.00230353930965066	-0.00295288790948689	-0.00132951640989631
394	122.418449401855	-6.37335681915283	-7.9282169342041	-0.00197886489331722	-0.00295288790948689	-0.00652430532500148	0.00581331877037883
395	121.119750976563	-5.72400808334351	-7.86328220367432	0.00126787810586393	-0.00555028254166245	0.00159255252219737	-0.00457625929266214
396	123.717147827148	-6.69803094863892	-7.73341274261475	-0.00587495695799589	-0.0026282137259841	-0.00100484199356288	0.00516396993771195
397	122.418449401855	-6.37335681915283	-7.99315214157104	0.00548864435404539	-0.00392691092565656	-0.0143164889886975	-0.0026282137259841
398	121.769104003906	-7.02270555496216	-8.18795680999756	0.0194496400654316	0.00256657530553639	-0.00425158534198999	-0.000355493422830477
399	121.769104003906	-6.37335681915283	-7.86328220367432	-0.000680167751852423	-0.00749832857400179	-0.00587495695799589	-0.000355493422830477
400	123.067794799805	-7.02270555496216	-7.6684775352478	0.00873538758605719	-0.00619963090866804	-0.00230353930965066	-0.00100484199356288
401	119.17170715332	-6.37335681915283	-7.6684775352478	-0.00717365415766835	0.00191722682211548	0.00451462110504508	0.00516396993771195
402	118.522354125977	-5.72400808334351	-8.12302207946777	-0.00814767740666866	-0.00197886489331722	-3.08191010844894e-05	-0.0026282137259841
403	119.82105255127	-7.02270555496216	-7.99315214157104	-0.00230353930965066	0.00418994715437293	0.000943203864153475	-0.00230353930965066
404	119.82105255127	-5.72400808334351	-7.79834747314453	-0.00490093370899558	0.00256657530553639	-0.00814767740666866	0.000618529506027699
405	122.418449401855	-7.02270555496216	-7.6684775352478	0.000618529506027699	0.00418994715437293	-0.00587495695799589	-0.000680167751852423
406	122.418449401855	-7.02270555496216	-7.79834747314453	0.000943203864153475	0.00548864435404539	0.00191722682211548	-0.00619963090866804
407	121.119750976563	-6.69803094863892	-7.99315214157104	0.000943203864153475	0.0022419011220336	0.00126787810586393	0.00159255252219737
408	121.769104003906	-6.69803094863892	-8.12302207946777	0.00289124972186983	0.000293855206109583	-0.00847235135734081	-0.00132951640989631
409	123.067794799805	-7.67205429077148	-8.12302207946777	0.0022419011220336	-0.00165419070981443	-0.00652430532500148	-3.08191010844894e-05
410	123.067794799805	-7.02270555496216	-7.47367286682129	0.00159255252219737	0.00743668992072344	-0.00717365415766835	-0.00619963090866804
411	121.119750976563	-5.39933395385742	-7.53860807418823	0.00451462110504508	0.000618529506027699	-0.00132951640989631	-0.00717365415766835
412	123.067794799805	-5.72400808334351	-7.79834747314453	0.0149041991680861	-0.00132951640989631	0.00256657530553639	-0.00587495695799589
413	121.769104003906	-6.37335681915283	-8.18795680999756	-0.00717365415766835	-0.00295288790948689	-0.00490093370899558	-0.00295288790948689
414	121.119750976563	-5.39933395385742	-8.4476957321167	-0.00165419070981443	-0.00490093370899558	-0.0130177913233638	-0.000355493422830477
415	122.418449401855	-6.04868268966675	-7.99315214157104	-0.00230353930965066	-0.00100484199356288	-0.00230353930965066	-0.00652430532500148
416	123.067794799805	-6.69803094863892	-7.79834747314453	-0.00327756232582033	-3.08191010844894e-05	-0.00230353930965066	0.000943203864153475
417	119.82105255127	-5.07465934753418	-7.99315214157104	0.00646266713738441	0.00159255252219737	-0.0026282137259841	0.00321592413820326
418	120.470405578613	-5.72400808334351	-7.9282169342041	-0.0113944197073579	0.00159255252219737	-0.00555028254166245	0.00126787810586393
419	117.873008728027	-5.72400808334351	-8.25289154052734	-0.00100484199356288	-0.00749832857400179	-0.00490093370899558	0.00613799272105098
420	121.119750976563	-5.72400808334351	-7.9282169342041	-0.0107450718060136	-0.0110697457566857	-0.000680167751852423	0.00159255252219737
421	121.769104003906	-6.04868268966675	-7.79834747314453	-0.00165419070981443	0.000293855206109583	0.000618529506027699	0.00808603875339031
422	121.769104003906	-6.04868268966675	-7.86328220367432	0.00743668992072344	0.00289124972186983	-0.0026282137259841	-0.00392691092565656
423	120.470405578613	-5.72400808334351	-7.86328220367432	0.0171769186854362	0.00776136433705688	0.00256657530553639	-0.00847235135734081
424	122.418449401855	-7.34737968444824	-7.9282169342041	0.0022419011220336	-0.00879702530801296	-0.00782300252467394	-0.000355493422830477
425	123.067794799805	-7.02270555496216	-8.25289154052734	0.00516396993771195	-0.0120437685400248	0.00321592413820326	-0.000355493422830477
426	120.470405578613	-5.07465934753418	-8.25289154052734	-0.0100957229733467	0.00873538758605719	0.00191722682211548	0.000618529506027699
427	121.769104003906	-5.07465934753418	-7.86328220367432	0.00678734155371785	0.0123068047687411	-0.00522560812532902	-0.0026282137259841
428	120.470405578613	-4.7499852180481	-7.99315214157104	0.00613799272105098	0.0106834331527352	-0.00392691092565656	-0.00392691092565656
429	121.769104003906	-5.07465934753418	-7.99315214157104	-0.00230353930965066	0.0123068047687411	-0.00944637414067984	0.000943203864153475
430	122.418449401855	-5.39933395385742	-8.51263046264648	-0.00619963090866804	0.000943203864153475	-0.00879702530801296	0.00841071270406246
431	122.418449401855	-6.04868268966675	-8.12302207946777	-0.00425158534198999	0.00678734155371785	0.00256657530553639	-0.00132951640989631
432	121.119750976563	-4.7499852180481	-8.18795680999756	0.0116574559360743	-0.00197886489331722	-0.00619963090866804	-0.00360223650932312
433	121.119750976563	-5.07465934753418	-8.05808639526367	0.00126787810586393	-0.000680167751852423	0.00191722682211548	-0.00619963090866804
434	120.470405578613	-6.04868268966675	-7.60354280471802	-0.000680167751852423	-0.0026282137259841	-0.00490093370899558	0.00418994715437293
435	119.82105255127	-5.39933395385742	-8.05808639526367	-0.00977104809135199	-0.00165419070981443	-0.00132951640989631	-0.00619963090866804
436	119.17170715332	-4.7499852180481	-8.18795680999756	-0.00912170019000769	-0.000355493422830477	-0.00360223650932312	0.00191722682211548
437	119.82105255127	-4.10063648223877	-8.05808639526367	0.00906006153672934	-0.00327756232582033	-0.00847235135734081	-0.00295288790948689
438	121.119750976563	-4.42531108856201	-7.9282169342041	0.000618529506027699	-0.0126931173726916	-0.00652430532500148	-0.00684897974133492
439	120.470405578613	-5.07465934753418	-7.9282169342041	0.000618529506027699	-0.00522560812532902	-0.00100484199356288	-0.00100484199356288
440	121.119750976563	-6.04868268966675	-7.86328220367432	0.00451462110504508	-0.0198359526693821	0.000293855206109583	-0.00782300252467394
441	121.769104003906	-6.37335681915283	-7.86328220367432	-0.00327756232582033	-0.00425158534198999	0.00191722682211548	0.00126787810586393
442	122.418449401855	-5.39933395385742	-7.86328220367432	0.0116574559360743	-0.00522560812532902	0.00126787810586393	-0.00230353930965066
443	120.470405578613	-5.72400808334351	-7.60354280471802	0.00289124972186983	0.00159255252219737	-0.00230353930965066	-0.00555028254166245
444	122.418449401855	-4.42531108856201	-7.9282169342041	0.00321592413820326	0.00159255252219737	-0.000355493422830477	0.00743668992072344
445	122.418449401855	-4.7499852180481	-8.18795680999756	-0.00165419070981443	0.00159255252219737	-0.00165419070981443	-0.00165419070981443
446	120.470405578613	-4.7499852180481	-7.6684775352478	-0.00555028254166245	0.0145795252174139	0.00386527273803949	0.00321592413820326
447	123.717147827148	-5.39933395385742	-7.9282169342041	-0.00295288790948689	0.00938473641872406	-0.0110697457566857	-0.00782300252467394
448	122.418449401855	-5.39933395385742	-7.99315214157104	-3.08191010844894e-05	0.0100340843200684	-0.00522560812532902	-0.000355493422830477
449	121.769104003906	-5.07465934753418	-7.9282169342041	0.000618529506027699	0.00483929552137852	-0.00100484199356288	-0.000680167751852423
450	119.17170715332	-4.10063648223877	-7.99315214157104	-0.00652430532500148	0.00321592413820326	-0.00879702530801296	0.00289124972186983
451	120.470405578613	-5.07465934753418	-7.9282169342041	-0.00619963090866804	0.00483929552137852	0.00613799272105098	-0.000355493422830477
452	119.17170715332	-5.07465934753418	-7.6684775352478	-3.08191010844894e-05	0.00354059832170606	-0.00327756232582033	0.00159255252219737
453	120.470405578613	-4.10063648223877	-8.25289154052734	-0.00490093370899558	-0.000680167751852423	0.00354059832170606	0.000618529506027699
454	123.067794799805	-5.07465934753418	-7.6684775352478	-0.00392691092565656	-0.00165419070981443	-0.0107450718060136	0.00418994715437293
455	120.470405578613	-4.10063648223877	-8.05808639526367	-0.00100484199356288	-0.00360223650932312	0.00126787810586393	0.00126787810586393
456	121.119750976563	-6.37335681915283	-7.73341274261475	-0.00425158534198999	-0.00457625929266214	0.000943203864153475	-0.00230353930965066
457	122.418449401855	-6.69803094863892	-7.4087381362915	0.00386527273803949	-0.00879702530801296	-0.00425158534198999	-0.000680167751852423
458	122.418449401855	-5.72400808334351	-7.73341274261475	0.00516396993771195	-0.00619963090866804	0.00938473641872406	-0.00100484199356288
459	121.769104003906	-5.72400808334351	-7.86328220367432	-0.00749832857400179	-0.0146411629393697	-0.00522560812532902	0.00841071270406246
460	122.418449401855	-5.07465934753418	-7.9282169342041	-0.0026282137259841	-0.00100484199356288	-0.00522560812532902	0.00191722682211548
461	120.470405578613	-4.7499852180481	-8.18795680999756	-0.000355493422830477	-0.00392691092565656	-0.00100484199356288	0.00613799272105098
462	121.119750976563	-3.77596235275269	-8.25289154052734	0.00841071270406246	0.000943203864153475	0.00159255252219737	-0.00555028254166245
463	122.418449401855	-5.72400808334351	-7.73341274261475	-0.00457625929266214	0.0116574559360743	0.00159255252219737	-0.00295288790948689
464	120.470405578613	-3.77596235275269	-8.05808639526367	0.000943203864153475	0.000943203864153475	-0.00522560812532902	0.00386527273803949
465	121.119750976563	-5.39933395385742	-7.6684775352478	-0.0026282137259841	-0.00327756232582033	-0.00132951640989631	0.00321592413820326
466	120.470405578613	-5.39933395385742	-7.99315214157104	-0.0123684434220195	0.0022419011220336	-0.00425158534198999	0.00970941036939621
467	120.470405578613	-5.72400808334351	-7.79834747314453	-0.0130177913233638	0.00743668992072344	-0.00944637414067984	-0.00457625929266214
468	120.470405578613	-4.7499852180481	-7.53860807418823	-0.0113944197073579	0.00678734155371785	0.00483929552137852	-3.08191010844894e-05
469	121.769104003906	-5.39933395385742	-7.73341274261475	-0.00814767740666866	0.00678734155371785	0.000293855206109583	-0.00944637414067984
470	121.119750976563	-4.10063648223877	-7.99315214157104	-0.00879702530801296	-0.00425158534198999	-0.00295288790948689	0.00191722682211548
471	121.119750976563	-4.7499852180481	-8.18795680999756	-0.000680167751852423	0.00711201597005129	0.00581331877037883	-0.00327756232582033
472	121.769104003906	-7.02270555496216	-7.9282169342041	0.00516396993771195	-0.0126931173726916	-0.0107450718060136	0.000943203864153475
473	121.769104003906	-6.04868268966675	-7.79834747314453	0.00548864435404539	-0.0146411629393697	-0.000680167751852423	-0.00230353930965066
474	121.119750976563	-5.39933395385742	-7.79834747314453	-3.08191010844894e-05	-0.00717365415766835	-0.00522560812532902	-0.00327756232582033
475	120.470405578613	-4.10063648223877	-7.99315214157104	-0.00295288790948689	-0.00782300252467394	-0.0026282137259841	0.00321592413820326
476	123.717147827148	-5.72400808334351	-7.99315214157104	0.000293855206109583	-0.00555028254166245	0.00646266713738441	0.00256657530553639
477	121.769104003906	-5.39933395385742	-7.86328220367432	0.00743668992072344	-0.00295288790948689	0.00418994715437293	0.00159255252219737
478	121.769104003906	-5.72400808334351	-8.38276100158691	0.00938473641872406	-0.00522560812532902	-0.00522560812532902	-0.00652430532500148
479	121.769104003906	-5.39933395385742	-8.05808639526367	-0.0026282137259841	-0.0026282137259841	-0.00230353930965066	0.000618529506027699
480	122.418449401855	-5.39933395385742	-7.6684775352478	0.0022419011220336	-0.00555028254166245	0.00289124972186983	-0.00425158534198999
481	121.119750976563	-5.72400808334351	-8.12302207946777	-0.00230353930965066	0.00970941036939621	0.00548864435404539	0.00548864435404539
482	119.82105255127	-4.10063648223877	-8.12302207946777	0.00613799272105098	0.0022419011220336	0.000943203864153475	0.00191722682211548
483	120.470405578613	-5.07465934753418	-8.18795680999756	-0.00619963090866804	0.0100340843200684	-0.00490093370899558	0.00548864435404539
484	117.873008728027	-5.07465934753418	-7.6684775352478	-0.00782300252467394	0.01100810803473	-0.00327756232582033	0.00711201597005129
485	123.067794799805	-5.72400808334351	-7.73341274261475	-0.00360223650932312	0.00743668992072344	-0.0026282137259841	0.00289124972186983
486	122.418449401855	-5.07465934753418	-7.73341274261475	0.000293855206109583	0.00354059832170606	0.00418994715437293	-0.00132951640989631
487	120.470405578613	-4.7499852180481	-8.05808639526367	0.00646266713738441	0.012956153601408	0.00418994715437293	-0.00392691092565656
488	120.470405578613	-5.39933395385742	-7.86328220367432	0.00191722682211548	0.013930176384747	0.012956153601408	0.000618529506027699
489	122.418449401855	-6.37335681915283	-8.18795680999756	0.000293855206109583	0.00126787810586393	0.000293855206109583	-0.00230353930965066
490	123.067794799805	-6.37335681915283	-7.73341274261475	0.00289124972186983	0.000943203864153475	-0.0110697457566857	0.00159255252219737
491	120.470405578613	-4.7499852180481	-7.60354280471802	-0.00522560812532902	0.0106834331527352	-3.08191010844894e-05	-0.00360223650932312
492	123.717147827148	-5.39933395385742	-8.18795680999756	0.0022419011220336	0.00289124972186983	-0.000355493422830477	0.00159255252219737
493	122.418449401855	-5.39933395385742	-8.18795680999756	-0.00457625929266214	-3.08191010844894e-05	-0.00165419070981443	-0.00295288790948689
494	121.119750976563	-5.07465934753418	-8.4476957321167	-0.00295288790948689	-0.00847235135734081	-0.00977104809135199	0.00289124972186983
495	122.418449401855	-5.39933395385742	-8.05808639526367	0.00126787810586393	-0.0026282137259841	-0.0113944197073579	0.00321592413820326
496	123.067794799805	-5.39933395385742	-8.05808639526367	0.00191722682211548	0.00289124972186983	0.0022419011220336	-0.00197886489331722
497	120.470405578613	-4.7499852180481	-7.53860807418823	-0.00165419070981443	0.000293855206109583	0.00159255252219737	0.00418994715437293
498	119.82105255127	-4.7499852180481	-7.99315214157104	0.00516396993771195	-0.00132951640989631	0.00289124972186983	0.000293855206109583
499	118.522354125977	-4.42531108856201	-7.9282169342041	-0.00944637414067984	-0.00425158534198999	-0.00392691092565656	0.00516396993771195
500	119.17170715332	-4.42531108856201	-7.86328220367432	-0.00295288790948689	-0.00652430532500148	-0.000355493422830477	-0.000355493422830477
501	122.418449401855	-5.39933395385742	-7.79834747314453	-3.08191010844894e-05	0.00289124972186983	0.00159255252219737	0.00126787810586393
502	121.769104003906	-5.07465934753418	-7.6684775352478	-0.00230353930965066	0.00516396993771195	-0.00490093370899558	-0.00652430532500148
503	120.470405578613	-4.7499852180481	-7.9282169342041	0.00646266713738441	0.00743668992072344	0.00386527273803949	-0.00295288790948689
504	123.067794799805	-6.69803094863892	-7.79834747314453	0.00386527273803949	0.00126787810586393	0.00451462110504508	0.00548864435404539
505	123.067794799805	-5.07465934753418	-8.05808639526367	0.00126787810586393	-0.00392691092565656	0.000618529506027699	-0.00132951640989631
506	120.470405578613	-4.7499852180481	-7.9282169342041	0.0100340843200684	0.00581331877037883	0.00289124972186983	-0.00425158534198999
507	120.470405578613	-4.10063648223877	-8.12302207946777	0.0165275707840919	0.00646266713738441	0.00646266713738441	-0.00652430532500148
508	121.769104003906	-4.42531108856201	-7.6684775352478	0.00289124972186983	0.0126314787194133	0.000618529506027699	-0.00684897974133492
509	120.470405578613	-4.10063648223877	-8.18795680999756	-0.000355493422830477	0.0100340843200684	-0.00392691092565656	-0.00619963090866804
510	121.769104003906	-4.42531108856201	-8.31782627105713	0.00548864435404539	0.01100810803473	-0.00360223650932312	-3.08191010844894e-05
511	121.769104003906	-4.42531108856201	-7.9282169342041	-0.00749832857400179	0.00418994715437293	-0.00295288790948689	-0.00100484199356288
512	121.769104003906	-4.42531108856201	-7.9282169342041	-0.000680167751852423	0.00516396993771195	-0.0126931173726916	0.0022419011220336
513	121.769104003906	-4.10063648223877	-7.73341274261475	-0.00132951640989631	0.000293855206109583	0.00321592413820326	-0.00165419070981443
514	120.470405578613	-4.42531108856201	-7.21393346786499	0.000618529506027699	-3.08191010844894e-05	-0.0026282137259841	0.00191722682211548
515	120.470405578613	-5.39933395385742	-7.9282169342041	-0.0113944197073579	-0.00490093370899558	-0.00165419070981443	0.00354059832170606
516	118.522354125977	-4.42531108856201	-8.18795680999756	0.000293855206109583	0.00126787810586393	0.00678734155371785	0.000293855206109583
517	119.17170715332	-4.42531108856201	-8.05808639526367	-0.00555028254166245	-3.08191010844894e-05	-0.0026282137259841	0.00354059832170606
518	120.470405578613	-3.77596235275269	-8.05808639526367	0.0103587592020631	-0.00555028254166245	-0.00717365415766835	-0.00295288790948689
519	121.119750976563	-3.77596235275269	-7.9282169342041	-0.00652430532500148	-0.0100957229733467	-0.00425158534198999	0.00386527273803949
520	120.470405578613	-4.10063648223877	-7.86328220367432	-0.000680167751852423	-0.0123684434220195	-0.00555028254166245	-0.00100484199356288
521	123.717147827148	-6.04868268966675	-7.99315214157104	0.00126787810586393	-0.00425158534198999	0.00159255252219737	-0.00392691092565656
522	123.067794799805	-5.39933395385742	-7.99315214157104	0.00906006153672934	-0.000355493422830477	-0.00132951640989631	0.00678734155371785
523	121.769104003906	-4.10063648223877	-8.12302207946777	-3.08191010844894e-05	0.01100810803473	0.00289124972186983	0.00386527273803949
524	123.067794799805	-5.07465934753418	-7.86328220367432	-0.00619963090866804	0.00613799272105098	-0.00100484199356288	-0.000355493422830477
525	121.769104003906	-4.10063648223877	-8.05808639526367	-0.00327756232582033	0.00613799272105098	-0.00782300252467394	-0.00392691092565656
526	121.119750976563	-3.77596235275269	-8.18795680999756	-0.00100484199356288	0.00548864435404539	-0.00295288790948689	0.000943203864153475
527	121.119750976563	-4.10063648223877	-8.31782627105713	-0.0026282137259841	0.0106834331527352	0.00613799272105098	-0.00587495695799589
528	121.119750976563	-4.42531108856201	-7.99315214157104	-0.000680167751852423	0.00321592413820326	-0.00457625929266214	-0.000680167751852423
529	120.470405578613	-3.45128798484802	-7.9282169342041	-0.00490093370899558	0.00776136433705688	-0.00165419070981443	-0.00360223650932312
530	120.470405578613	-3.77596235275269	-8.05808639526367	-0.00457625929266214	0.00808603875339031	-0.0149658378213644	0.000943203864153475
531	120.470405578613	-4.10063648223877	-7.60354280471802	-0.0107450718060136	0.00841071270406246	0.00516396993771195	-0.00230353930965066
532	119.82105255127	-3.77596235275269	-8.05808639526367	-0.0159398596733809	0.00451462110504508	-0.0026282137259841	0.000943203864153475
533	120.470405578613	-3.45128798484802	-8.25289154052734	0.000293855206109583	0.00159255252219737	-0.00197886489331722	0.00191722682211548
534	123.067794799805	-4.42531108856201	-7.99315214157104	-3.08191010844894e-05	0.000293855206109583	-0.00749832857400179	0.00354059832170606
535	121.119750976563	-4.42531108856201	-7.99315214157104	-3.08191010844894e-05	-0.00392691092565656	-0.000355493422830477	-0.00360223650932312
536	121.119750976563	-5.07465934753418	-7.99315214157104	0.00483929552137852	-0.000680167751852423	0.00321592413820326	-0.00197886489331722
537	122.418449401855	-6.04868268966675	-7.47367286682129	-0.00619963090866804	-0.00197886489331722	-0.0026282137259841	0.000293855206109583
538	122.418449401855	-5.07465934753418	-7.86328220367432	0.00483929552137852	-0.0113944197073579	-0.00912170019000769	-0.00749832857400179
539	123.067794799805	-4.7499852180481	-7.6684775352478	-0.00555028254166245	0.000943203864153475	0.000293855206109583	0.00451462110504508
540	121.119750976563	-3.77596235275269	-7.6684775352478	-0.000680167751852423	-0.00814767740666866	0.00321592413820326	0.00256657530553639
541	121.119750976563	-3.45128798484802	-7.99315214157104	-0.00490093370899558	0.00613799272105098	-0.00230353930965066	0.00159255252219737
542	121.769104003906	-3.77596235275269	-8.18795680999756	0.00483929552137852	0.00548864435404539	-0.00360223650932312	-3.08191010844894e-05
543	121.119750976563	-4.10063648223877	-7.86328220367432	0.00516396993771195	0.00808603875339031	-0.00425158534198999	0.00289124972186983
544	121.119750976563	-3.77596235275269	-8.18795680999756	0.0145795252174139	0.00906006153672934	-0.00457625929266214	0.00386527273803949
545	121.119750976563	-3.45128798484802	-7.99315214157104	-0.00392691092565656	-0.00327756232582033	-0.00587495695799589	0.000943203864153475
546	118.522354125977	-3.77596235275269	-7.60354280471802	-0.00392691092565656	0.0103587592020631	0.000618529506027699	0.0022419011220336
547	119.82105255127	-4.10063648223877	-7.53860807418823	-0.0107450718060136	0.0162028968334198	0.00289124972186983	0.0022419011220336
548	121.769104003906	-4.10063648223877	-7.60354280471802	0.00581331877037883	0.00289124972186983	-0.00230353930965066	-0.00295288790948689
549	121.119750976563	-3.45128798484802	-8.05808639526367	-0.00490093370899558	0.0103587592020631	-0.00652430532500148	-0.00555028254166245
550	121.769104003906	-3.12661361694336	-8.18795680999756	-0.00197886489331722	0.0022419011220336	-0.0152905117720366	0.00581331877037883
551	121.769104003906	-4.7499852180481	-8.18795680999756	0.000943203864153475	-0.0026282137259841	0.00841071270406246	-0.00165419070981443
552	123.717147827148	-5.72400808334351	-7.86328220367432	-0.00197886489331722	-0.0026282137259841	0.000293855206109583	0.00289124972186983
553	120.470405578613	-4.10063648223877	-7.73341274261475	0.000618529506027699	-0.00879702530801296	-0.00977104809135199	0.00126787810586393
554	122.418449401855	-4.7499852180481	-7.79834747314453	0.000293855206109583	-0.00197886489331722	0.00126787810586393	-0.00490093370899558
555	120.470405578613	-3.45128798484802	-8.25289154052734	0.000293855206109583	-3.08191010844894e-05	-0.00392691092565656	-0.000680167751852423
556	123.067794799805	-4.10063648223877	-8.18795680999756	0.00256657530553639	-3.08191010844894e-05	0.00126787810586393	-0.00295288790948689
557	123.717147827148	-4.42531108856201	-8.12302207946777	0.00418994715437293	0.00159255252219737	-0.00360223650932312	-0.00132951640989631
558	123.067794799805	-3.77596235275269	-8.05808639526367	0.00548864435404539	-0.00782300252467394	0.00126787810586393	-0.00587495695799589
559	123.717147827148	-4.42531108856201	-7.73341274261475	-0.00587495695799589	-0.00879702530801296	-0.00425158534198999	-3.08191010844894e-05
560	121.769104003906	-4.10063648223877	-7.79834747314453	-0.00977104809135199	-0.00327756232582033	-0.0133424662053585	0.00418994715437293
561	120.470405578613	-4.42531108856201	-7.9282169342041	-0.00587495695799589	0.000293855206109583	0.00126787810586393	0.0022419011220336
562	117.873008728027	-3.45128798484802	-8.25289154052734	-0.00814767740666866	0.00646266713738441	0.00451462110504508	0.00159255252219737
563	120.470405578613	-4.42531108856201	-7.9282169342041	-0.00425158534198999	0.00841071270406246	-0.00652430532500148	0.00191722682211548
564	119.82105255127	-3.12661361694336	-7.9282169342041	0.00548864435404539	-0.000680167751852423	-0.000355493422830477	-0.00132951640989631
565	123.067794799805	-4.10063648223877	-7.47367286682129	-0.000680167751852423	-0.000680167751852423	-0.0104203969240189	0.00354059832170606
566	122.418449401855	-4.42531108856201	-7.9282169342041	-3.08191010844894e-05	0.000293855206109583	0.00289124972186983	-0.00327756232582033
567	123.067794799805	-5.39933395385742	-7.73341274261475	0.00516396993771195	0.00159255252219737	-0.00587495695799589	-3.08191010844894e-05
568	123.717147827148	-5.39933395385742	-7.6684775352478	-0.00230353930965066	0.00191722682211548	-0.00522560812532902	0.00159255252219737
569	122.418449401855	-4.42531108856201	-7.79834747314453	-0.000680167751852423	0.00678734155371785	-0.00360223650932312	0.00126787810586393
570	122.418449401855	-4.42531108856201	-7.6684775352478	0.000293855206109583	0.00516396993771195	0.000293855206109583	0.000618529506027699
571	121.119750976563	-3.45128798484802	-7.9282169342041	-0.00522560812532902	0.00743668992072344	0.000618529506027699	0.00613799272105098
572	123.067794799805	-4.7499852180481	-8.12302207946777	-0.00425158534198999	0.00386527273803949	-3.08191010844894e-05	0.00516396993771195
573	123.067794799805	-4.42531108856201	-8.12302207946777	0.00418994715437293	-0.0026282137259841	-0.0130177913233638	-0.00295288790948689
574	120.470405578613	-3.45128798484802	-8.18795680999756	0.00418994715437293	-0.00490093370899558	0.000293855206109583	-0.0026282137259841
575	121.119750976563	-4.7499852180481	-7.60354280471802	-0.00619963090866804	0.00418994715437293	-0.0120437685400248	-0.0026282137259841
576	122.418449401855	-4.42531108856201	-7.60354280471802	0.000943203864153475	0.0022419011220336	0.000293855206109583	0.00159255252219737
577	121.119750976563	-4.7499852180481	-7.73341274261475	-0.00749832857400179	0.0022419011220336	-0.00132951640989631	0.00711201597005129
578	119.17170715332	-3.45128798484802	-7.9282169342041	-0.000355493422830477	-0.00912170019000769	-0.0126931173726916	-0.000680167751852423
579	120.470405578613	-4.10063648223877	-7.9282169342041	-0.00230353930965066	-0.0107450718060136	0.00191722682211548	-0.0026282137259841
580	121.769104003906	-4.7499852180481	-7.53860807418823	-0.00457625929266214	-0.0026282137259841	-0.000680167751852423	0.00354059832170606
581	123.067794799805	-4.7499852180481	-7.79834747314453	-0.00327756232582033	0.00321592413820326	0.000293855206109583	0.000293855206109583
582	121.119750976563	-4.10063648223877	-7.6684775352478	0.00289124972186983	-0.00197886489331722	-0.00490093370899558	0.00159255252219737
583	121.769104003906	-4.42531108856201	-8.31782627105713	0.0103587592020631	-0.00457625929266214	0.00678734155371785	0.00548864435404539
584	122.418449401855	-5.72400808334351	-7.79834747314453	0.00354059832170606	-0.0110697457566857	-0.00100484199356288	0.000293855206109583
585	122.418449401855	-4.42531108856201	-7.79834747314453	-0.00587495695799589	-0.00230353930965066	-0.00490093370899558	-0.00165419070981443
586	121.119750976563	-4.10063648223877	-7.79834747314453	-0.00295288790948689	0.00581331877037883	-0.00619963090866804	0.00321592413820326
587	121.769104003906	-3.45128798484802	-7.86328220367432	0.00418994715437293	0.0116574559360743	-0.000355493422830477	0.000618529506027699
588	122.418449401855	-3.77596235275269	-7.86328220367432	-0.00327756232582033	0.0123068047687411	-0.0130177913233638	0.000618529506027699
589	120.470405578613	-4.10063648223877	-8.64250087738037	0.00191722682211548	0.00776136433705688	-0.00230353930965066	0.00321592413820326
590	123.717147827148	-5.07465934753418	-8.12302207946777	-0.0100957229733467	0.00354059832170606	0.0022419011220336	0.000618529506027699
591	122.418449401855	-5.07465934753418	-7.86328220367432	0.000943203864153475	0.00906006153672934	0.00451462110504508	-3.08191010844894e-05
592	120.470405578613	-4.10063648223877	-8.05808639526367	0.000293855206109583	0.0103587592020631	-0.00814767740666866	-0.00327756232582033
593	121.119750976563	-5.39933395385742	-7.34380340576172	-0.00522560812532902	-0.00392691092565656	-0.00165419070981443	0.00516396993771195
594	117.873008728027	-4.10063648223877	-7.79834747314453	-0.00457625929266214	-0.00522560812532902	-0.00587495695799589	0.00126787810586393
595	120.470405578613	-5.39933395385742	-7.79834747314453	-0.0143164889886975	0.00516396993771195	-0.00684897974133492	0.00548864435404539
596	122.418449401855	-4.10063648223877	-8.18795680999756	0.000293855206109583	0.0103587592020631	-3.08191010844894e-05	0.00256657530553639
597	121.769104003906	-3.77596235275269	-8.12302207946777	-0.00652430532500148	-0.0026282137259841	-0.000355493422830477	-0.00360223650932312
598	121.119750976563	-4.7499852180481	-7.99315214157104	0.0106834331527352	-0.00944637414067984	-0.00912170019000769	-0.00327756232582033
599	121.769104003906	-5.07465934753418	-7.79834747314453	0.000943203864153475	-0.0139918150380254	0.00321592413820326	0.00354059832170606
600	122.418449401855	-5.07465934753418	-8.25289154052734	-0.00197886489331722	-0.00295288790948689	-0.00165419070981443	0.000618529506027699
601	123.067794799805	-5.07465934753418	-7.9282169342041	-0.00587495695799589	0.00321592413820326	-0.00392691092565656	0.00191722682211548
602	122.418449401855	-5.72400808334351	-7.53860807418823	0.00354059832170606	0.00646266713738441	-0.00132951640989631	-0.00165419070981443
603	120.470405578613	-3.77596235275269	-8.25289154052734	0.0100340843200684	0.0123068047687411	-0.00717365415766835	-0.00392691092565656
604	122.418449401855	-5.07465934753418	-7.60354280471802	-0.00230353930965066	0.00970941036939621	-0.00555028254166245	0.00613799272105098
605	121.119750976563	-3.45128798484802	-7.79834747314453	-0.00555028254166245	-0.00327756232582033	-0.00749832857400179	0.00548864435404539
606	122.418449401855	-4.7499852180481	-8.25289154052734	-0.00132951640989631	0.00613799272105098	0.000618529506027699	0.00483929552137852
607	120.470405578613	-4.42531108856201	-7.99315214157104	0.000943203864153475	0.0132808275520802	-0.00587495695799589	0.00126787810586393
608	121.119750976563	-5.07465934753418	-7.99315214157104	-0.000355493422830477	0.0126314787194133	-0.00197886489331722	-0.00327756232582033
609	119.17170715332	-4.10063648223877	-7.99315214157104	-0.00457625929266214	0.00711201597005129	0.00289124972186983	0.00646266713738441
610	117.873008728027	-4.10063648223877	-7.86328220367432	-0.0123684434220195	0.00483929552137852	-3.08191010844894e-05	0.00548864435404539
611	121.119750976563	-5.07465934753418	-7.79834747314453	-0.0100957229733467	0.00808603875339031	0.00354059832170606	-3.08191010844894e-05
612	121.119750976563	-4.10063648223877	-8.25289154052734	0.000618529506027699	0.00386527273803949	0.00483929552137852	-0.000680167751852423
613	121.119750976563	-4.7499852180481	-8.05808639526367	-0.00457625929266214	-0.00522560812532902	-0.00392691092565656	0.00159255252219737
614	121.769104003906	-5.39933395385742	-7.73341274261475	0.00581331877037883	-0.0104203969240189	0.000943203864153475	-0.00360223650932312
615	123.067794799805	-6.69803094863892	-7.9282169342041	-0.00490093370899558	-0.00944637414067984	-0.00522560812532902	0.0022419011220336
616	121.119750976563	-5.07465934753418	-7.79834747314453	-0.000355493422830477	-0.00360223650932312	0.0022419011220336	0.00256657530553639
617	122.418449401855	-4.42531108856201	-8.12302207946777	0.0022419011220336	0.00256657530553639	-0.000355493422830477	-0.00230353930965066
618	121.119750976563	-4.42531108856201	-8.05808639526367	0.00613799272105098	-0.00230353930965066	-0.00295288790948689	0.00808603875339031
619	121.119750976563	-4.42531108856201	-8.25289154052734	0.00548864435404539	-0.00717365415766835	0.000618529506027699	-0.00197886489331722
620	121.769104003906	-4.42531108856201	-8.25289154052734	-0.00197886489331722	-0.00100484199356288	-0.00879702530801296	0.00938473641872406
621	122.418449401855	-4.42531108856201	-8.31782627105713	0.00873538758605719	-0.00425158534198999	-0.00165419070981443	-0.00360223650932312
622	123.067794799805	-5.39933395385742	-7.60354280471802	0.00386527273803949	0.00678734155371785	0.00386527273803949	0.000293855206109583
623	121.119750976563	-4.42531108856201	-7.99315214157104	0.00191722682211548	0.000293855206109583	-0.00100484199356288	-0.00100484199356288
624	121.119750976563	-3.77596235275269	-8.31782627105713	0.00256657530553639	0.00678734155371785	0.000293855206109583	-0.00425158534198999
625	119.82105255127	-3.77596235275269	-7.79834747314453	-0.0100957229733467	0.00581331877037883	-0.00425158534198999	0.00711201597005129
626	119.82105255127	-5.07465934753418	-7.6684775352478	-0.0110697457566857	0.00808603875339031	0.00159255252219737	-0.00230353930965066
627	121.119750976563	-5.07465934753418	-7.6684775352478	-0.000355493422830477	0.00711201597005129	-3.08191010844894e-05	0.00646266713738441
628	123.067794799805	-5.07465934753418	-7.86328220367432	-0.00619963090866804	0.0162028968334198	0.00191722682211548	-0.00392691092565656
629	123.067794799805	-4.7499852180481	-7.9282169342041	0.00548864435404539	0.00126787810586393	-0.00587495695799589	-0.00360223650932312
630	120.470405578613	-4.42531108856201	-8.25289154052734	-0.00457625929266214	0.000618529506027699	-0.00490093370899558	-0.00457625929266214
631	120.470405578613	-5.07465934753418	-8.12302207946777	0.00126787810586393	-0.00230353930965066	0.00906006153672934	-0.000355493422830477
632	120.470405578613	-4.7499852180481	-7.60354280471802	0.00906006153672934	-0.00555028254166245	0.00548864435404539	-0.00327756232582033
633	122.418449401855	-4.42531108856201	-7.47367286682129	0.00386527273803949	-0.00847235135734081	-0.00295288790948689	0.00159255252219737
634	122.418449401855	-4.7499852180481	-7.99315214157104	0.00516396993771195	-0.00944637414067984	-0.00944637414067984	0.00743668992072344
635	121.769104003906	-3.77596235275269	-8.38276100158691	-0.00522560812532902	-0.00392691092565656	-0.00619963090866804	0.00646266713738441
636	120.470405578613	-3.77596235275269	-8.38276100158691	-0.00295288790948689	0.00354059832170606	0.00386527273803949	0.00418994715437293
637	122.418449401855	-4.7499852180481	-8.12302207946777	0.00191722682211548	-0.00132951640989631	-0.0026282137259841	-0.00457625929266214
638	122.418449401855	-5.07465934753418	-7.86328220367432	0.00711201597005129	-0.00587495695799589	-0.0139918150380254	-0.00100484199356288
639	123.067794799805	-5.07465934753418	-7.53860807418823	-0.000355493422830477	-0.0104203969240189	0.00191722682211548	-3.08191010844894e-05
640	120.470405578613	-3.45128798484802	-8.25289154052734	0.00159255252219737	-0.00619963090866804	0.00159255252219737	0.00418994715437293
641	118.522354125977	-3.77596235275269	-8.31782627105713	-0.00879702530801296	-0.00132951640989631	-0.000680167751852423	-0.00392691092565656
642	119.17170715332	-3.45128798484802	-7.79834747314453	0.00256657530553639	0.00191722682211548	-0.00555028254166245	-0.00165419070981443
643	120.470405578613	-4.42531108856201	-7.47367286682129	-0.0026282137259841	0.00808603875339031	0.000943203864153475	-0.00197886489331722
644	121.769104003906	-3.45128798484802	-7.53860807418823	-0.00165419070981443	-0.00230353930965066	-0.00749832857400179	-0.00197886489331722
645	121.769104003906	-3.77596235275269	-7.86328220367432	-0.00587495695799589	-0.00100484199356288	-0.0026282137259841	0.00451462110504508
646	123.717147827148	-5.07465934753418	-7.9282169342041	-0.0110697457566857	0.00321592413820326	0.00451462110504508	-0.00100484199356288
647	123.717147827148	-5.39933395385742	-7.99315214157104	-0.00132951640989631	-0.00230353930965066	-0.00132951640989631	-0.00457625929266214
648	122.418449401855	-6.69803094863892	-7.6684775352478	-0.00100484199356288	0.00711201597005129	-0.00230353930965066	-3.08191010844894e-05
649	123.067794799805	-5.39933395385742	-7.4087381362915	0.000943203864153475	0.00386527273803949	-0.00457625929266214	-0.00717365415766835
650	123.067794799805	-5.07465934753418	-7.60354280471802	0.00321592413820326	0.00321592413820326	-0.00165419070981443	-0.00392691092565656
651	120.470405578613	-4.10063648223877	-8.12302207946777	-0.00652430532500148	0.00841071270406246	0.00159255252219737	-0.00100484199356288
652	123.067794799805	-4.10063648223877	-7.99315214157104	0.00418994715437293	0.000293855206109583	0.00289124972186983	-0.00360223650932312
653	121.769104003906	-4.42531108856201	-8.12302207946777	0.0022419011220336	-0.00165419070981443	-0.00944637414067984	-0.000680167751852423
654	123.067794799805	-4.42531108856201	-8.25289154052734	0.00126787810586393	-0.00879702530801296	-0.00619963090866804	0.00354059832170606
655	122.418449401855	-3.77596235275269	-7.99315214157104	-0.00490093370899558	-0.00684897974133492	-0.0149658378213644	0.00289124972186983
656	122.418449401855	-4.42531108856201	-7.73341274261475	-0.00360223650932312	-0.00295288790948689	-0.00782300252467394	-0.00100484199356288
657	123.067794799805	-5.07465934753418	-8.05808639526367	-0.00425158534198999	-0.00717365415766835	0.00126787810586393	0.00159255252219737
658	120.470405578613	-4.42531108856201	-7.99315214157104	-0.00165419070981443	-0.00360223650932312	-0.0026282137259841	0.00386527273803949
659	119.82105255127	-5.07465934753418	-7.86328220367432	-0.00782300252467394	-0.00879702530801296	-0.000680167751852423	0.00483929552137852
660	121.119750976563	-5.07465934753418	-7.6684775352478	0.00159255252219737	-0.00165419070981443	-0.00295288790948689	0.00289124972186983
661	120.470405578613	-3.45128798484802	-7.73341274261475	-0.00392691092565656	-0.00327756232582033	-0.00652430532500148	0.00159255252219737
662	120.470405578613	-3.77596235275269	-8.05808639526367	0.00191722682211548	-0.00295288790948689	0.00321592413820326	-0.00392691092565656
663	123.717147827148	-5.72400808334351	-8.18795680999756	0.00548864435404539	0.00548864435404539	-0.00327756232582033	-0.00457625929266214
664	121.769104003906	-5.07465934753418	-7.9282169342041	0.00483929552137852	-0.00522560812532902	-0.00847235135734081	0.00386527273803949
665	123.067794799805	-5.07465934753418	-7.79834747314453	0.000618529506027699	-0.00847235135734081	0.000943203864153475	0.00159255252219737
666	122.418449401855	-3.45128798484802	-7.9282169342041	-0.00977104809135199	0.00386527273803949	-0.00814767740666866	-0.00327756232582033
667	121.119750976563	-3.45128798484802	-7.86328220367432	0.000293855206109583	0.00451462110504508	0.00516396993771195	-0.00522560812532902
668	120.470405578613	-3.77596235275269	-8.31782627105713	-0.00197886489331722	0.00808603875339031	-0.00100484199356288	-0.00587495695799589
669	121.119750976563	-3.77596235275269	-8.38276100158691	0.00678734155371785	0.00126787810586393	-0.00230353930965066	-3.08191010844894e-05
670	122.418449401855	-4.42531108856201	-8.12302207946777	-0.00425158534198999	-0.00100484199356288	-0.00360223650932312	-0.00879702530801296
671	122.418449401855	-5.07465934753418	-7.79834747314453	-0.00197886489331722	0.00354059832170606	-0.00717365415766835	-0.00100484199356288
672	122.418449401855	-4.42531108856201	-7.6684775352478	0.0106834331527352	0.00548864435404539	0.00906006153672934	-0.00684897974133492
673	123.067794799805	-4.7499852180481	-7.73341274261475	-0.00555028254166245	-0.00879702530801296	-0.00295288790948689	-0.00132951640989631
674	118.522354125977	-3.77596235275269	-8.25289154052734	-0.00587495695799589	-0.0149658378213644	-0.00522560812532902	-0.00197886489331722
675	119.17170715332	-4.42531108856201	-7.86328220367432	-0.0185372550040483	-0.00197886489331722	0.000943203864153475	-0.00100484199356288
676	121.119750976563	-5.07465934753418	-7.79834747314453	-0.0026282137259841	0.00386527273803949	0.00418994715437293	0.0022419011220336
677	122.418449401855	-5.07465934753418	-7.99315214157104	-0.00230353930965066	-0.000355493422830477	0.00711201597005129	-0.00879702530801296
678	121.769104003906	-4.10063648223877	-7.73341274261475	0.00321592413820326	-0.00230353930965066	-0.00652430532500148	0.00159255252219737
679	121.769104003906	-5.39933395385742	-8.18795680999756	-0.00132951640989631	-0.0156151866540313	-0.00749832857400179	-0.00522560812532902
680	122.418449401855	-6.69803094863892	-7.9282169342041	-0.00360223650932312	-0.0104203969240189	-0.00165419070981443	-0.00165419070981443
681	122.418449401855	-5.07465934753418	-7.9282169342041	0.00191722682211548	-0.00587495695799589	0.00483929552137852	-0.00619963090866804
682	121.769104003906	-4.10063648223877	-7.86328220367432	0.000943203864153475	0.00159255252219737	-0.0136671401560307	0.00159255252219737
683	120.470405578613	-4.10063648223877	-8.05808639526367	0.00159255252219737	0.00516396993771195	0.00386527273803949	0.00418994715437293
684	122.418449401855	-5.07465934753418	-7.73341274261475	-0.000355493422830477	0.00516396993771195	-0.0139918150380254	0.00159255252219737
685	122.418449401855	-4.42531108856201	-8.4476957321167	-3.08191010844894e-05	0.00256657530553639	-0.00132951640989631	-0.00392691092565656
686	121.769104003906	-3.77596235275269	-8.38276100158691	-0.00327756232582033	0.01100810803473	0.00159255252219737	-3.08191010844894e-05
687	120.470405578613	-4.10063648223877	-8.18795680999756	0.00808603875339031	0.00808603875339031	-0.00165419070981443	0.0100340843200684
688	121.119750976563	-3.77596235275269	-8.05808639526367	0.00354059832170606	0.013930176384747	0.00776136433705688	-0.00782300252467394
689	120.470405578613	-4.10063648223877	-7.53860807418823	-0.000355493422830477	0.00873538758605719	-0.0201606266200542	-0.00165419070981443
690	118.522354125977	-3.45128798484802	-8.05808639526367	-0.0100957229733467	0.011982130818069	-0.00197886489331722	0.0022419011220336
691	121.119750976563	-5.39933395385742	-7.99315214157104	-0.00879702530801296	0.00906006153672934	0.00256657530553639	0.00873538758605719
692	119.17170715332	-4.42531108856201	-8.18795680999756	-0.00327756232582033	0.00808603875339031	-0.000355493422830477	-0.00165419070981443
693	122.418449401855	-5.07465934753418	-8.05808639526367	-0.00360223650932312	0.000943203864153475	0.00126787810586393	-3.08191010844894e-05
694	121.119750976563	-4.42531108856201	-8.05808639526367	-0.00522560812532902	-0.00619963090866804	-0.00392691092565656	0.00548864435404539
695	123.067794799805	-6.04868268966675	-7.60354280471802	0.00289124972186983	-0.00782300252467394	-0.0100957229733467	-0.00782300252467394
696	121.769104003906	-5.72400808334351	-7.86328220367432	-0.00879702530801296	-0.00425158534198999	-0.000680167751852423	0.00418994715437293
697	119.82105255127	-4.42531108856201	-8.25289154052734	0.00646266713738441	-0.00652430532500148	-0.00652430532500148	-0.00879702530801296
698	120.470405578613	-4.7499852180481	-7.79834747314453	0.00418994715437293	-0.00977104809135199	0.000618529506027699	0.000943203864153475
699	120.470405578613	-4.10063648223877	-7.86328220367432	0.00159255252219737	-0.00847235135734081	-3.08191010844894e-05	-0.00555028254166245
700	122.418449401855	-4.10063648223877	-8.12302207946777	0.00516396993771195	-0.00814767740666866	-0.00555028254166245	0.00354059832170606
701	122.418449401855	-5.07465934753418	-7.9282169342041	0.000943203864153475	0.00159255252219737	-0.000680167751852423	0.00451462110504508
702	123.067794799805	-5.72400808334351	-8.12302207946777	0.00126787810586393	0.00354059832170606	-0.00392691092565656	0.000943203864153475
703	120.470405578613	-3.77596235275269	-8.25289154052734	0.0262678004801273	0.0103587592020631	0.00386527273803949	0.0103587592020631
704	122.418449401855	-5.72400808334351	-7.9282169342041	0.000293855206109583	0.00354059832170606	-0.00132951640989631	0.0022419011220336
705	119.17170715332	-4.42531108856201	-7.73341274261475	-0.00230353930965066	0.00126787810586393	0.00289124972186983	0.00321592413820326
706	119.17170715332	-4.42531108856201	-7.60354280471802	-0.00619963090866804	0.00808603875339031	-0.00165419070981443	-0.00165419070981443
707	119.82105255127	-5.72400808334351	-7.79834747314453	-0.00522560812532902	0.0103587592020631	-0.00879702530801296	0.00126787810586393
708	121.769104003906	-5.07465934753418	-7.9282169342041	0.00321592413820326	0.0194496400654316	-0.000680167751852423	0.00191722682211548
709	120.470405578613	-5.72400808334351	-7.99315214157104	-0.00392691092565656	0.0106834331527352	-0.0113944197073579	0.000293855206109583
710	120.470405578613	-4.42531108856201	-8.12302207946777	-0.00360223650932312	-0.00814767740666866	-0.00490093370899558	0.00256657530553639
711	122.418449401855	-6.37335681915283	-7.9282169342041	-0.00522560812532902	0.000293855206109583	0.00256657530553639	-0.00295288790948689
712	120.470405578613	-5.39933395385742	-7.79834747314453	0.00548864435404539	-0.00652430532500148	-0.00457625929266214	0.000293855206109583
713	120.470405578613	-5.07465934753418	-8.18795680999756	0.000618529506027699	-0.00295288790948689	-0.0123684434220195	-0.00847235135734081
714	122.418449401855	-5.39933395385742	-7.99315214157104	-0.00100484199356288	-0.00814767740666866	-0.00522560812532902	0.00483929552137852
715	123.067794799805	-6.04868268966675	-8.12302207946777	-0.000680167751852423	-0.00327756232582033	-3.08191010844894e-05	0.00386527273803949
716	120.470405578613	-4.7499852180481	-8.38276100158691	-0.00230353930965066	-0.00132951640989631	-0.00132951640989631	0.00126787810586393
717	121.119750976563	-4.7499852180481	-7.99315214157104	0.00191722682211548	-0.00587495695799589	-0.00555028254166245	-0.00490093370899558
718	121.769104003906	-4.7499852180481	-7.79834747314453	-0.000355493422830477	-0.00522560812532902	-0.00197886489331722	0.000943203864153475
719	119.82105255127	-4.42531108856201	-7.99315214157104	0.00483929552137852	-0.00490093370899558	-0.00619963090866804	0.0022419011220336
720	121.119750976563	-5.07465934753418	-8.18795680999756	0.000618529506027699	-0.00749832857400179	0.00191722682211548	-0.0026282137259841
721	120.470405578613	-6.04868268966675	-8.12302207946777	-0.00717365415766835	0.00386527273803949	-3.08191010844894e-05	0.00548864435404539
722	119.82105255127	-6.04868268966675	-7.86328220367432	-0.00879702530801296	0.00321592413820326	-0.000355493422830477	-0.00165419070981443
723	120.470405578613	-5.72400808334351	-7.53860807418823	-0.0026282137259841	0.00776136433705688	-0.00230353930965066	-0.00230353930965066
724	119.82105255127	-5.07465934753418	-8.18795680999756	-0.00165419070981443	0.00256657530553639	-0.00165419070981443	-0.00522560812532902
725	121.119750976563	-4.7499852180481	-8.12302207946777	-0.00425158534198999	-0.000680167751852423	-0.00100484199356288	0.00646266713738441
726	121.769104003906	-6.04868268966675	-7.73341274261475	-0.00749832857400179	0.00256657530553639	-0.00100484199356288	-0.00490093370899558
727	123.067794799805	-6.69803094863892	-7.86328220367432	-3.08191010844894e-05	0.00776136433705688	-0.00165419070981443	0.00256657530553639
728	122.418449401855	-6.69803094863892	-7.79834747314453	-0.00360223650932312	-0.00457625929266214	0.00256657530553639	0.00191722682211548
729	123.717147827148	-6.69803094863892	-7.34380340576172	0.000293855206109583	0.00711201597005129	-0.0182125810533762	0.00354059832170606
730	121.119750976563	-5.39933395385742	-7.9282169342041	0.00159255252219737	-0.00132951640989631	-0.00619963090866804	-0.0026282137259841
731	121.769104003906	-4.7499852180481	-8.31782627105713	-0.00490093370899558	0.00873538758605719	-0.00327756232582033	-0.00555028254166245
732	121.119750976563	-5.72400808334351	-8.05808639526367	-0.00165419070981443	0.00159255252219737	-0.00392691092565656	-0.00490093370899558
733	120.470405578613	-5.07465934753418	-8.38276100158691	0.00191722682211548	-0.00782300252467394	-0.00977104809135199	-0.00392691092565656
734	123.067794799805	-6.69803094863892	-7.79834747314453	0.00418994715437293	0.00256657530553639	-0.00619963090866804	-0.000355493422830477
735	120.470405578613	-4.7499852180481	-7.99315214157104	0.00256657530553639	-0.00490093370899558	-0.0026282137259841	0.000943203864153475
736	121.769104003906	-5.39933395385742	-7.99315214157104	-0.00619963090866804	0.00256657530553639	-0.00197886489331722	0.00418994715437293
737	119.82105255127	-6.04868268966675	-8.05808639526367	-0.00230353930965066	-0.00555028254166245	-0.0026282137259841	0.0113327819854021
738	121.119750976563	-6.69803094863892	-7.86328220367432	0.000618529506027699	-0.00490093370899558	-0.00100484199356288	0.00678734155371785
739	121.119750976563	-6.04868268966675	-7.86328220367432	-0.00587495695799589	-0.0110697457566857	-0.00100484199356288	0.00483929552137852
740	121.119750976563	-6.04868268966675	-7.6684775352478	-0.00197886489331722	-0.0120437685400248	0.00256657530553639	-0.00360223650932312
741	119.82105255127	-5.07465934753418	-7.73341274261475	-0.000355493422830477	-0.000355493422830477	0.00386527273803949	0.00191722682211548
742	121.769104003906	-6.69803094863892	-7.99315214157104	0.00548864435404539	-0.00132951640989631	-3.08191010844894e-05	-0.00132951640989631
743	123.067794799805	-7.99672842025757	-7.79834747314453	0.012956153601408	-0.00132951640989631	0.00418994715437293	0.00516396993771195
744	121.119750976563	-5.72400808334351	-8.18795680999756	0.000293855206109583	0.00159255252219737	-0.00457625929266214	0.00191722682211548
745	122.418449401855	-6.04868268966675	-7.73341274261475	0.00289124972186983	-0.00132951640989631	-0.00749832857400179	-3.08191010844894e-05
746	123.067794799805	-5.72400808334351	-7.6684775352478	-0.00490093370899558	0.00483929552137852	-3.08191010844894e-05	0.000618529506027699
747	123.067794799805	-6.04868268966675	-8.12302207946777	0.00808603875339031	0.00873538758605719	-0.00522560812532902	-0.00879702530801296
748	121.769104003906	-6.04868268966675	-8.25289154052734	0.00126787810586393	0.0106834331527352	-0.00425158534198999	-0.00879702530801296
749	123.067794799805	-6.37335681915283	-7.73341274261475	-0.00392691092565656	0.00483929552137852	-0.00879702530801296	-0.00425158534198999
750	123.067794799805	-6.69803094863892	-7.73341274261475	-0.00165419070981443	0.00613799272105098	-0.00392691092565656	0.000943203864153475
751	121.119750976563	-5.72400808334351	-7.99315214157104	-0.00327756232582033	0.00613799272105098	-0.00132951640989631	-0.00392691092565656
752	119.82105255127	-6.37335681915283	-7.47367286682129	-0.00652430532500148	-0.00165419070981443	-0.00619963090866804	0.000943203864153475
753	119.17170715332	-6.04868268966675	-7.99315214157104	-0.00912170019000769	0.00548864435404539	-0.00490093370899558	-0.00100484199356288
754	119.82105255127	-6.04868268966675	-8.18795680999756	-0.0107450718060136	-0.00522560812532902	-0.0100957229733467	0.00321592413820326
755	120.470405578613	-4.7499852180481	-8.05808639526367	-0.00587495695799589	-0.00425158534198999	0.000943203864153475	-0.000680167751852423
756	123.717147827148	-6.37335681915283	-7.73341274261475	-0.00944637414067984	0.00418994715437293	-0.00879702530801296	0.00126787810586393
757	122.418449401855	-7.02270555496216	-7.6684775352478	-0.00555028254166245	0.0022419011220336	0.00159255252219737	-0.00587495695799589
758	123.717147827148	-7.34737968444824	-7.73341274261475	0.00483929552137852	-0.0113944197073579	0.000943203864153475	-0.000355493422830477
759	122.418449401855	-7.02270555496216	-7.73341274261475	0.0022419011220336	-0.0133424662053585	-0.00522560812532902	-0.00392691092565656
760	123.717147827148	-6.69803094863892	-7.73341274261475	-0.00652430532500148	-0.00165419070981443	-0.00652430532500148	-0.0104203969240189
761	120.470405578613	-6.04868268966675	-7.9282169342041	-0.00132951640989631	0.00386527273803949	0.00483929552137852	-0.000355493422830477
762	122.418449401855	-5.07465934753418	-8.25289154052734	0.0022419011220336	0.00516396993771195	-0.00100484199356288	-0.00360223650932312
763	123.067794799805	-6.37335681915283	-7.99315214157104	0.00289124972186983	0.000618529506027699	-0.00360223650932312	0.000293855206109583
764	121.119750976563	-5.07465934753418	-7.99315214157104	0.00256657530553639	0.00483929552137852	-0.00912170019000769	0.0022419011220336
765	123.717147827148	-6.04868268966675	-8.05808639526367	0.0022419011220336	-0.000680167751852423	-0.00230353930965066	-0.000680167751852423
766	121.769104003906	-5.39933395385742	-8.38276100158691	-0.000355493422830477	0.0100340843200684	0.00321592413820326	-0.00165419070981443
767	121.119750976563	-5.39933395385742	-8.12302207946777	-0.000355493422830477	0.00938473641872406	-0.000355493422830477	0.00159255252219737
768	117.873008728027	-5.07465934753418	-8.12302207946777	-0.00555028254166245	0.01100810803473	0.00646266713738441	0.00548864435404539
769	119.17170715332	-5.07465934753418	-7.79834747314453	-0.0104203969240189	0.00354059832170606	0.000618529506027699	0.00321592413820326
770	121.769104003906	-6.04868268966675	-7.79834747314453	-0.0120437685400248	0.00711201597005129	-0.00230353930965066	-0.00230353930965066
771	122.418449401855	-6.04868268966675	-7.86328220367432	-0.00587495695799589	0.00776136433705688	-0.00587495695799589	-0.00230353930965066
772	122.418449401855	-6.37335681915283	-8.12302207946777	0.00841071270406246	-0.000355493422830477	-0.00132951640989631	0.00516396993771195
773	122.418449401855	-7.02270555496216	-7.86328220367432	-0.00230353930965066	-0.0133424662053585	-0.0130177913233638	-0.00847235135734081
774	121.769104003906	-6.37335681915283	-8.05808639526367	0.000943203864153475	-0.00555028254166245	-0.00717365415766835	0.00321592413820326
775	123.067794799805	-7.02270555496216	-7.27886867523193	0.00321592413820326	-0.00619963090866804	-0.00522560812532902	-0.000680167751852423
776	123.067794799805	-6.69803094863892	-8.25289154052734	-0.000355493422830477	0.00126787810586393	0.00289124972186983	0.00386527273803949
777	121.119750976563	-5.72400808334351	-8.25289154052734	0.00581331877037883	-0.00392691092565656	0.00386527273803949	-0.00360223650932312
778	121.769104003906	-5.39933395385742	-7.99315214157104	0.00483929552137852	0.00159255252219737	-3.08191010844894e-05	-0.00555028254166245
779	120.470405578613	-5.72400808334351	-7.99315214157104	-3.08191010844894e-05	-0.0113944197073579	-0.00295288790948689	0.00289124972186983
780	122.418449401855	-5.39933395385742	-8.25289154052734	0.00321592413820326	-0.00912170019000769	-0.0026282137259841	-0.00652430532500148
781	122.418449401855	-6.37335681915283	-7.47367286682129	-0.00100484199356288	0.00354059832170606	-0.000680167751852423	0.00418994715437293
782	122.418449401855	-6.37335681915283	-7.73341274261475	0.00938473641872406	0.00743668992072344	0.00191722682211548	-0.00100484199356288
783	120.470405578613	-6.04868268966675	-8.25289154052734	0.00613799272105098	0.00776136433705688	-0.00360223650932312	0.0022419011220336
784	120.470405578613	-6.37335681915283	-7.86328220367432	-0.00749832857400179	0.00711201597005129	-3.08191010844894e-05	0.0106834331527352
785	121.119750976563	-6.04868268966675	-8.05808639526367	-0.00457625929266214	0.00581331877037883	-0.0143164889886975	0.00418994715437293
786	120.470405578613	-5.39933395385742	-7.86328220367432	-0.00100484199356288	0.0132808275520802	-0.00360223650932312	-0.00100484199356288
787	120.470405578613	-6.37335681915283	-8.05808639526367	0.000618529506027699	0.00841071270406246	-0.00684897974133492	-0.00522560812532902
788	120.470405578613	-6.37335681915283	-8.12302207946777	0.00386527273803949	0.00743668992072344	0.00548864435404539	-0.00295288790948689
789	121.119750976563	-7.02270555496216	-8.31782627105713	-0.00392691092565656	-0.00912170019000769	0.00126787810586393	-0.00230353930965066
790	121.119750976563	-6.69803094863892	-7.99315214157104	0.0022419011220336	-0.00197886489331722	-0.00619963090866804	0.00159255252219737
791	121.769104003906	-6.69803094863892	-7.86328220367432	-0.00555028254166245	0.00256657530553639	0.00256657530553639	-3.08191010844894e-05
792	121.769104003906	-6.04868268966675	-7.79834747314453	0.000293855206109583	0.0116574559360743	-0.00165419070981443	-0.000355493422830477
793	121.769104003906	-6.04868268966675	-8.31782627105713	0.00159255252219737	0.000618529506027699	0.00321592413820326	-0.00977104809135199
794	122.418449401855	-6.04868268966675	-7.99315214157104	0.0165275707840919	-0.00360223650932312	-0.0107450718060136	0.00711201597005129
795	123.067794799805	-6.69803094863892	-8.05808639526367	0.012956153601408	-0.00197886489331722	-0.00165419070981443	-0.000680167751852423
796	121.119750976563	-5.72400808334351	-7.99315214157104	-0.00230353930965066	0.0022419011220336	-0.00619963090866804	0.00321592413820326
797	121.119750976563	-6.04868268966675	-7.9282169342041	0.00289124972186983	-0.00684897974133492	0.00386527273803949	-0.00457625929266214
798	119.82105255127	-6.04868268966675	-7.73341274261475	-0.00327756232582033	-0.00977104809135199	-0.00490093370899558	-0.00132951640989631
799	117.873008728027	-6.04868268966675	-7.9282169342041	-0.0117190945893526	-0.00490093370899558	0.00256657530553639	0.0100340843200684
800	119.17170715332	-5.07465934753418	-8.18795680999756	-0.00782300252467394	-0.0107450718060136	-0.00749832857400179	-0.00197886489331722
801	122.418449401855	-6.37335681915283	-7.79834747314453	-0.00295288790948689	-0.00132951640989631	0.000293855206109583	0.00289124972186983
802	122.418449401855	-6.37335681915283	-7.60354280471802	0.00483929552137852	-0.00197886489331722	-3.08191010844894e-05	-0.00295288790948689
803	121.769104003906	-6.69803094863892	-7.6684775352478	0.00516396993771195	-0.00197886489331722	-0.00295288790948689	0.000293855206109583
804	121.769104003906	-7.67205429077148	-7.53860807418823	0.00613799272105098	-0.00717365415766835	0.00159255252219737	-0.00100484199356288
805	121.119750976563	-6.04868268966675	-8.18795680999756	-0.00100484199356288	0.00256657530553639	-0.00587495695799589	0.00386527273803949
806	121.119750976563	-6.37335681915283	-7.73341274261475	-0.00814767740666866	0.00938473641872406	-0.000680167751852423	0.00256657530553639
807	122.418449401855	-7.34737968444824	-7.99315214157104	0.00386527273803949	0.00678734155371785	-0.00587495695799589	0.0022419011220336
808	121.119750976563	-7.34737968444824	-7.99315214157104	0.00256657530553639	0.00646266713738441	-0.00197886489331722	-0.00392691092565656
809	120.470405578613	-7.02270555496216	-7.99315214157104	-0.00295288790948689	0.00970941036939621	-0.00490093370899558	-0.00522560812532902
810	120.470405578613	-6.04868268966675	-7.9282169342041	-3.08191010844894e-05	0.00289124972186983	-0.00425158534198999	0.00873538758605719
811	123.067794799805	-5.72400808334351	-8.38276100158691	-0.00132951640989631	0.0113327819854021	0.00354059832170606	0.000943203864153475
812	119.82105255127	-5.72400808334351	-8.18795680999756	0.00289124972186983	0.000293855206109583	-0.00652430532500148	0.00354059832170606
813	118.522354125977	-5.39933395385742	-7.9282169342041	0.000293855206109583	0.00321592413820326	-0.00717365415766835	0.00581331877037883
814	120.470405578613	-6.69803094863892	-7.53860807418823	-0.00977104809135199	-0.0113944197073579	-0.00457625929266214	0.000293855206109583
815	119.82105255127	-6.04868268966675	-7.99315214157104	-0.000680167751852423	-0.00295288790948689	-0.00749832857400179	-0.00457625929266214
816	121.119750976563	-6.04868268966675	-8.05808639526367	-0.00100484199356288	-0.00295288790948689	0.00516396993771195	0.000293855206109583
817	121.119750976563	-7.34737968444824	-7.9282169342041	0.000943203864153475	0.00159255252219737	0.000293855206109583	-0.000355493422830477
818	123.067794799805	-7.99672842025757	-7.9282169342041	0.00256657530553639	-0.0130177913233638	0.00256657530553639	0.000293855206109583
819	120.470405578613	-7.99672842025757	-7.79834747314453	-0.00555028254166245	-0.0120437685400248	-0.00782300252467394	0.00126787810586393
820	121.119750976563	-6.37335681915283	-7.9282169342041	0.000293855206109583	-0.0126931173726916	-0.0143164889886975	-3.08191010844894e-05
821	121.119750976563	-6.04868268966675	-7.79834747314453	-0.0104203969240189	0.00191722682211548	0.00386527273803949	0.00678734155371785
822	122.418449401855	-6.04868268966675	-8.25289154052734	0.00548864435404539	0.00711201597005129	0.000943203864153475	-0.00230353930965066
823	123.067794799805	-7.34737968444824	-7.99315214157104	-0.0026282137259841	0.0100340843200684	-0.00587495695799589	-0.00392691092565656
824	121.119750976563	-5.39933395385742	-8.18795680999756	-0.000680167751852423	-3.08191010844894e-05	-0.00425158534198999	0.00256657530553639
825	122.418449401855	-6.37335681915283	-7.79834747314453	-0.00555028254166245	-3.08191010844894e-05	-0.00587495695799589	-0.00132951640989631
826	123.067794799805	-7.02270555496216	-7.47367286682129	-0.00490093370899558	0.0103587592020631	0.00159255252219737	0.00516396993771195
827	121.769104003906	-7.02270555496216	-7.73341274261475	-0.00132951640989631	0.00873538758605719	-0.00392691092565656	-0.00360223650932312
828	119.82105255127	-7.02270555496216	-7.99315214157104	-0.00490093370899558	0.00711201597005129	-0.00425158534198999	-3.08191010844894e-05
829	119.82105255127	-6.69803094863892	-7.73341274261475	-0.00749832857400179	0.00548864435404539	0.00126787810586393	0.00289124972186983
830	121.119750976563	-7.34737968444824	-7.60354280471802	-0.00847235135734081	0.00906006153672934	0.00418994715437293	0.00289124972186983
831	120.470405578613	-5.72400808334351	-7.79834747314453	-0.00230353930965066	0.00548864435404539	0.00126787810586393	0.00126787810586393
832	123.067794799805	-7.02270555496216	-7.34380340576172	-0.00522560812532902	-3.08191010844894e-05	0.00256657530553639	-0.00587495695799589
833	120.470405578613	-6.69803094863892	-7.86328220367432	-0.00132951640989631	-0.00522560812532902	-0.00522560812532902	-0.00652430532500148
834	123.067794799805	-8.32140254974365	-8.05808639526367	0.00516396993771195	-0.0113944197073579	-0.00165419070981443	0.00289124972186983
835	121.119750976563	-6.04868268966675	-8.12302207946777	0.00159255252219737	-0.00490093370899558	-0.00295288790948689	0.00289124972186983
836	122.418449401855	-7.02270555496216	-7.9282169342041	0.00906006153672934	0.00581331877037883	-3.08191010844894e-05	-0.00230353930965066
837	121.119750976563	-6.69803094863892	-7.73341274261475	0.000618529506027699	0.00126787810586393	-0.00619963090866804	0.00386527273803949
838	123.067794799805	-6.37335681915283	-7.79834747314453	0.0113327819854021	-0.0104203969240189	-0.00327756232582033	-0.00555028254166245
839	123.067794799805	-7.34737968444824	-8.05808639526367	0.00126787810586393	-0.00749832857400179	-3.08191010844894e-05	0.00191722682211548
840	121.769104003906	-6.69803094863892	-7.9282169342041	0.000618529506027699	-0.00782300252467394	-0.0113944197073579	0.000293855206109583
841	121.769104003906	-6.37335681915283	-8.12302207946777	-0.00717365415766835	0.0022419011220336	-0.00197886489331722	0.00126787810586393
842	120.470405578613	-5.39933395385742	-8.18795680999756	0.00711201597005129	0.00386527273803949	0.00516396993771195	-0.00392691092565656
843	121.119750976563	-7.02270555496216	-7.79834747314453	0.00354059832170606	0.0136055024340749	-0.000355493422830477	-0.000680167751852423
844	119.17170715332	-6.37335681915283	-7.79834747314453	-0.0107450718060136	0.00483929552137852	-0.00782300252467394	0.00321592413820326
845	121.119750976563	-6.69803094863892	-7.9282169342041	-0.00619963090866804	-3.08191010844894e-05	0.00841071270406246	-0.00360223650932312
846	123.067794799805	-7.02270555496216	-7.9282169342041	-0.00295288790948689	0.0136055024340749	-0.00587495695799589	0.000293855206109583
847	121.119750976563	-5.39933395385742	-7.99315214157104	0.00386527273803949	0.00970941036939621	0.00321592413820326	-0.00749832857400179
848	121.769104003906	-6.69803094863892	-7.99315214157104	-0.00100484199356288	0.00126787810586393	0.000943203864153475	-0.00327756232582033
849	121.119750976563	-6.37335681915283	-7.99315214157104	-0.00327756232582033	-0.00132951640989631	0.000293855206109583	0.00191722682211548
850	124.366493225098	-7.67205429077148	-7.34380340576172	-0.00425158534198999	-3.08191010844894e-05	-0.00490093370899558	0.0022419011220336
851	123.067794799805	-7.02270555496216	-7.9282169342041	-0.00165419070981443	-3.08191010844894e-05	0.00743668992072344	-0.00327756232582033
852	123.717147827148	-7.02270555496216	-7.99315214157104	-0.00132951640989631	-0.00197886489331722	-0.00360223650932312	-0.0026282137259841
853	121.769104003906	-6.69803094863892	-8.05808639526367	0.000943203864153475	0.000943203864153475	-0.0139918150380254	0.00483929552137852
854	121.119750976563	-5.72400808334351	-8.4476957321167	0.00126787810586393	-0.00555028254166245	-0.00652430532500148	-0.00457625929266214
855	121.119750976563	-6.37335681915283	-7.60354280471802	-0.00360223650932312	-0.00165419070981443	0.00289124972186983	-0.00197886489331722
856	123.067794799805	-6.04868268966675	-7.6684775352478	-0.00717365415766835	0.00191722682211548	0.00386527273803949	-0.00749832857400179
857	121.769104003906	-6.04868268966675	-8.12302207946777	-0.00327756232582033	-0.000680167751852423	-0.00944637414067984	0.00256657530553639
858	119.17170715332	-5.07465934753418	-8.12302207946777	-0.00847235135734081	-0.00295288790948689	-0.00684897974133492	0.000943203864153475
859	121.119750976563	-6.04868268966675	-8.12302207946777	-0.00782300252467394	-0.00912170019000769	-0.00684897974133492	0.00386527273803949
860	122.418449401855	-7.02270555496216	-7.6684775352478	0.000293855206109583	-0.00814767740666866	0.00159255252219737	-0.00100484199356288
861	122.418449401855	-7.34737968444824	-7.4087381362915	-0.00555028254166245	0.000943203864153475	0.000618529506027699	-0.00230353930965066
862	120.470405578613	-6.04868268966675	-7.60354280471802	0.00418994715437293	-0.00490093370899558	0.00613799272105098	0.000293855206109583
863	121.119750976563	-7.02270555496216	-8.25289154052734	0.0106834331527352	0.00321592413820326	-0.00392691092565656	0.00451462110504508
864	123.067794799805	-7.99672842025757	-7.79834747314453	-0.00717365415766835	-0.00295288790948689	0.00386527273803949	0.00159255252219737
865	123.067794799805	-7.02270555496216	-8.12302207946777	0.00289124972186983	0.000943203864153475	-0.00457625929266214	0.000943203864153475
866	121.769104003906	-6.04868268966675	-7.86328220367432	0.00581331877037883	0.00678734155371785	0.00354059832170606	-0.00165419070981443
867	121.769104003906	-5.07465934753418	-8.05808639526367	0.00386527273803949	0.00776136433705688	0.00354059832170606	-0.00327756232582033
868	121.769104003906	-6.04868268966675	-8.18795680999756	0.00613799272105098	0.00938473641872406	-0.00912170019000769	0.00289124972186983
869	120.470405578613	-5.39933395385742	-8.4476957321167	-0.00197886489331722	0.0106834331527352	-0.00619963090866804	-0.00165419070981443
870	121.769104003906	-5.07465934753418	-8.18795680999756	0.000618529506027699	0.00678734155371785	-0.00100484199356288	-0.00197886489331722
871	121.769104003906	-6.37335681915283	-7.86328220367432	0.00386527273803949	0.00906006153672934	0.000618529506027699	-0.00782300252467394
872	121.119750976563	-5.72400808334351	-7.99315214157104	0.00289124972186983	0.00191722682211548	0.00451462110504508	-0.00100484199356288
873	119.17170715332	-7.02270555496216	-7.47367286682129	-0.00100484199356288	-0.00392691092565656	0.0022419011220336	-0.00132951640989631
874	119.82105255127	-5.39933395385742	-8.25289154052734	-0.017887907102704	-0.00684897974133492	-0.0120437685400248	0.00126787810586393
875	122.418449401855	-6.69803094863892	-7.9282169342041	-0.0026282137259841	0.000293855206109583	-0.00652430532500148	0.00418994715437293
876	122.418449401855	-5.07465934753418	-8.18795680999756	0.00418994715437293	-0.00392691092565656	-0.00100484199356288	-0.00132951640989631
877	122.418449401855	-5.39933395385742	-8.12302207946777	0.00256657530553639	0.0022419011220336	-0.00165419070981443	0.00613799272105098
878	121.119750976563	-6.37335681915283	-7.99315214157104	0.00354059832170606	-0.00944637414067984	-0.00392691092565656	-0.00100484199356288
879	122.418449401855	-6.69803094863892	-7.86328220367432	0.000293855206109583	-0.0208099745213985	0.00256657530553639	0.00159255252219737
880	120.470405578613	-6.04868268966675	-8.38276100158691	-0.00327756232582033	-0.00879702530801296	-0.00652430532500148	0.00289124972186983
881	123.067794799805	-7.02270555496216	-7.9282169342041	-0.00295288790948689	-0.00912170019000769	0.0022419011220336	-0.0026282137259841
882	121.769104003906	-7.02270555496216	-7.9282169342041	0.00321592413820326	-3.08191010844894e-05	0.00418994715437293	0.000618529506027699
883	121.119750976563	-4.7499852180481	-8.25289154052734	0.00613799272105098	0.00581331877037883	0.00354059832170606	0.000943203864153475
884	122.418449401855	-6.37335681915283	-8.05808639526367	0.00451462110504508	-0.00230353930965066	-0.00782300252467394	0.00354059832170606
885	121.119750976563	-4.7499852180481	-8.05808639526367	0.0123068047687411	0.00613799272105098	0.00256657530553639	0.00321592413820326
886	122.418449401855	-5.39933395385742	-8.25289154052734	0.00354059832170606	0.00711201597005129	-0.00879702530801296	0.000293855206109583
887	123.067794799805	-6.37335681915283	-7.73341274261475	0.00191722682211548	0.00841071270406246	0.00191722682211548	-0.00295288790948689
888	121.769104003906	-6.37335681915283	-7.79834747314453	-0.00490093370899558	0.00418994715437293	-0.00165419070981443	0.00613799272105098
889	118.522354125977	-6.37335681915283	-7.73341274261475	-0.00619963090866804	0.00646266713738441	-0.000355493422830477	0.000293855206109583
890	119.17170715332	-5.07465934753418	-7.9282169342041	-0.00165419070981443	-0.00165419070981443	-0.00392691092565656	0.000618529506027699
891	121.119750976563	-5.72400808334351	-7.99315214157104	-0.0026282137259841	0.00776136433705688	-0.00749832857400179	0.00418994715437293
892	120.470405578613	-5.39933395385742	-8.38276100158691	0.00321592413820326	0.000618529506027699	0.00321592413820326	-0.00652430532500148
893	121.119750976563	-6.04868268966675	-8.05808639526367	-0.00847235135734081	-0.00879702530801296	-0.0185372550040483	0.00256657530553639
894	121.769104003906	-7.02270555496216	-7.53860807418823	-0.000680167751852423	-0.0152905117720366	-0.00392691092565656	0.00386527273803949
895	124.366493225098	-7.34737968444824	-8.05808639526367	0.00418994715437293	-0.00555028254166245	-0.00717365415766835	0.00548864435404539
896	120.470405578613	-5.39933395385742	-7.79834747314453	-0.00295288790948689	-0.000680167751852423	0.00354059832170606	-0.0026282137259841
897	121.769104003906	-5.72400808334351	-8.12302207946777	-0.00230353930965066	0.00289124972186983	0.00191722682211548	0.00126787810586393
898	120.470405578613	-5.39933395385742	-8.05808639526367	0.00906006153672934	-0.0104203969240189	-0.00587495695799589	-0.00230353930965066
899	121.769104003906	-5.72400808334351	-8.31782627105713	0.00289124972186983	-0.0123684434220195	-0.00490093370899558	0.00451462110504508
900	121.769104003906	-5.39933395385742	-8.18795680999756	-0.00619963090866804	-0.00230353930965066	-0.00457625929266214	-0.000355493422830477
901	123.067794799805	-6.04868268966675	-8.05808639526367	0.00159255252219737	-0.00197886489331722	-0.000355493422830477	-0.00132951640989631
902	122.418449401855	-7.02270555496216	-7.53860807418823	-0.00392691092565656	0.00451462110504508	-0.00360223650932312	0.00191722682211548
903	121.119750976563	-5.72400808334351	-8.05808639526367	-0.00230353930965066	0.00451462110504508	-0.00749832857400179	-0.00490093370899558
904	119.17170715332	-5.72400808334351	-8.18795680999756	-0.00749832857400179	-3.08191010844894e-05	-0.00197886489331722	0.00938473641872406
905	118.522354125977	-5.72400808334351	-8.18795680999756	-0.0152905117720366	-0.00165419070981443	0.00191722682211548	0.00256657530553639
906	122.418449401855	-6.69803094863892	-7.53860807418823	0.000943203864153475	0.0103587592020631	0.00418994715437293	-0.00425158534198999
907	123.067794799805	-7.02270555496216	-7.4087381362915	0.00386527273803949	0.0132808275520802	-0.0130177913233638	-0.00522560812532902
908	121.769104003906	-7.02270555496216	-7.34380340576172	0.00646266713738441	0.00483929552137852	-0.00100484199356288	-0.0026282137259841
909	123.717147827148	-7.67205429077148	-7.6684775352478	-0.00652430532500148	-0.00295288790948689	-0.00327756232582033	0.00289124972186983
910	121.769104003906	-7.34737968444824	-7.86328220367432	0.000293855206109583	-0.000680167751852423	0.00646266713738441	0.000618529506027699
911	121.119750976563	-6.37335681915283	-7.86328220367432	0.00808603875339031	0.00451462110504508	-0.00197886489331722	-0.00100484199356288
912	121.119750976563	-5.07465934753418	-7.47367286682129	-0.0100957229733467	0.00678734155371785	0.000293855206109583	-0.00165419070981443
913	121.769104003906	-5.72400808334351	-7.60354280471802	0.00289124972186983	0.000293855206109583	-0.0100957229733467	0.00548864435404539
914	122.418449401855	-6.04868268966675	-8.05808639526367	-0.00295288790948689	0.00256657530553639	-0.0107450718060136	0.00646266713738441
915	122.418449401855	-5.72400808334351	-8.4476957321167	-0.00814767740666866	-0.00522560812532902	-0.0117190945893526	-0.00132951640989631
916	120.470405578613	-5.39933395385742	-8.38276100158691	-0.00327756232582033	-0.000680167751852423	0.00451462110504508	-0.00490093370899558
917	123.067794799805	-6.69803094863892	-7.53860807418823	0.00321592413820326	-0.00392691092565656	-0.00555028254166245	0.000293855206109583
918	121.769104003906	-6.69803094863892	-7.73341274261475	0.00970941036939621	-0.00392691092565656	-0.00684897974133492	0.00321592413820326
919	120.470405578613	-6.37335681915283	-7.47367286682129	-0.00392691092565656	-0.0133424662053585	-0.00360223650932312	0.00289124972186983
920	118.522354125977	-6.04868268966675	-7.79834747314453	-0.00912170019000769	-0.0104203969240189	-0.00425158534198999	0.00354059832170606
921	119.17170715332	-5.39933395385742	-7.9282169342041	-0.00522560812532902	0.00418994715437293	0.000943203864153475	0.00126787810586393
922	121.769104003906	-5.72400808334351	-8.12302207946777	-0.000355493422830477	0.00938473641872406	0.00159255252219737	-0.00295288790948689
923	123.067794799805	-6.04868268966675	-7.60354280471802	-0.00132951640989631	0.0126314787194133	0.00516396993771195	0.000293855206109583
924	122.418449401855	-5.72400808334351	-7.99315214157104	0.000618529506027699	0.00159255252219737	-3.08191010844894e-05	0.00418994715437293
925	121.769104003906	-7.99672842025757	-7.47367286682129	-0.00327756232582033	0.000943203864153475	0.00613799272105098	0.00126787810586393
926	123.067794799805	-7.67205429077148	-7.9282169342041	-0.00814767740666866	0.00126787810586393	0.00191722682211548	-0.00652430532500148
927	121.769104003906	-6.37335681915283	-8.12302207946777	0.00191722682211548	0.00646266713738441	0.00191722682211548	0.00126787810586393
928	121.119750976563	-6.04868268966675	-7.86328220367432	-0.00457625929266214	0.00711201597005129	-0.00457625929266214	-0.00327756232582033
929	121.769104003906	-7.02270555496216	-8.05808639526367	-3.08191010844894e-05	0.0106834331527352	-0.00490093370899558	-0.000355493422830477
930	121.769104003906	-6.37335681915283	-7.99315214157104	-0.00587495695799589	0.00678734155371785	-0.00197886489331722	0.00159255252219737
931	122.418449401855	-6.69803094863892	-7.53860807418823	0.00289124972186983	0.00841071270406246	-0.0110697457566857	0.00126787810586393
932	122.418449401855	-6.69803094863892	-8.18795680999756	-0.00490093370899558	0.00256657530553639	-0.00555028254166245	-0.00555028254166245
933	121.769104003906	-6.69803094863892	-7.99315214157104	0.00126787810586393	-0.00847235135734081	-0.0110697457566857	-0.00132951640989631
934	121.119750976563	-6.37335681915283	-8.12302207946777	-0.000355493422830477	-0.00522560812532902	-0.00555028254166245	0.00906006153672934
935	118.522354125977	-6.04868268966675	-7.9282169342041	-0.00749832857400179	-0.00197886489331722	-0.00619963090866804	0.00548864435404539
936	120.470405578613	-7.34737968444824	-7.53860807418823	-0.0149658378213644	0.0022419011220336	-0.00165419070981443	0.0100340843200684
937	121.769104003906	-7.02270555496216	-7.86328220367432	-0.000680167751852423	-0.00165419070981443	0.00126787810586393	-0.00749832857400179
938	121.769104003906	-6.69803094863892	-7.86328220367432	-3.08191010844894e-05	-0.00717365415766835	-0.00977104809135199	0.00418994715437293
939	121.769104003906	-6.37335681915283	-7.99315214157104	0.0022419011220336	-0.0100957229733467	-0.0113944197073579	-0.00197886489331722
940	121.769104003906	-7.99672842025757	-7.79834747314453	-0.000680167751852423	-0.0113944197073579	-0.00522560812532902	0.000618529506027699
941	121.119750976563	-6.04868268966675	-7.99315214157104	0.000293855206109583	0.0022419011220336	-0.00165419070981443	-0.000680167751852423
942	123.067794799805	-6.69803094863892	-7.9282169342041	0.00873538758605719	0.00159255252219737	-0.00652430532500148	0.000618529506027699
943	122.418449401855	-6.69803094863892	-8.38276100158691	0.00743668992072344	0.00613799272105098	-0.00327756232582033	-0.00522560812532902
944	122.418449401855	-6.37335681915283	-7.9282169342041	-3.08191010844894e-05	0.00321592413820326	-0.00749832857400179	-0.00327756232582033
945	122.418449401855	-6.69803094863892	-8.12302207946777	0.00548864435404539	0.00841071270406246	0.00191722682211548	0.00126787810586393
946	121.769104003906	-5.72400808334351	-8.38276100158691	-0.00100484199356288	-0.000680167751852423	-0.00587495695799589	0.000618529506027699
947	120.470405578613	-5.72400808334351	-8.05808639526367	0.000943203864153475	0.0123068047687411	0.000618529506027699	-0.00619963090866804
948	119.82105255127	-5.07465934753418	-7.99315214157104	0.00191722682211548	0.012956153601408	0.00711201597005129	-0.0117190945893526
949	121.119750976563	-5.39933395385742	-8.31782627105713	-0.00165419070981443	0.00548864435404539	-0.0165892094373703	-0.00295288790948689
950	122.418449401855	-6.04868268966675	-7.79834747314453	-0.0026282137259841	0.00548864435404539	0.00548864435404539	-0.000680167751852423
951	121.119750976563	-7.02270555496216	-7.6684775352478	-0.00912170019000769	0.00483929552137852	-0.00295288790948689	0.000618529506027699
952	120.470405578613	-6.37335681915283	-7.60354280471802	-0.00944637414067984	0.00678734155371785	-0.000355493422830477	0.00711201597005129
953	121.769104003906	-6.69803094863892	-7.4087381362915	0.00613799272105098	0.00418994715437293	-0.0123684434220195	0.00256657530553639
954	121.119750976563	-5.39933395385742	-7.73341274261475	-0.00295288790948689	0.000618529506027699	-0.00782300252467394	0.00126787810586393
955	121.769104003906	-7.02270555496216	-7.99315214157104	-0.00392691092565656	-0.000355493422830477	-0.0026282137259841	-0.00360223650932312
956	122.418449401855	-7.67205429077148	-7.79834747314453	0.0022419011220336	-0.00814767740666866	-0.00230353930965066	-0.00100484199356288
957	122.418449401855	-6.04868268966675	-7.9282169342041	0.00289124972186983	-0.00425158534198999	-0.00457625929266214	-0.0104203969240189
958	121.119750976563	-5.72400808334351	-7.9282169342041	0.0100340843200684	-0.00360223650932312	-0.00132951640989631	0.000293855206109583
959	121.119750976563	-5.07465934753418	-7.79834747314453	0.00678734155371785	-0.00522560812532902	0.00613799272105098	-0.00295288790948689
960	123.717147827148	-6.69803094863892	-7.99315214157104	-0.00392691092565656	-0.00490093370899558	-0.00522560812532902	0.00873538758605719
961	122.418449401855	-6.37335681915283	-8.25289154052734	0.00548864435404539	-0.00295288790948689	-0.00327756232582033	0.000618529506027699
962	121.769104003906	-5.39933395385742	-7.86328220367432	0.00711201597005129	0.0106834331527352	-0.00132951640989631	-0.00360223650932312
963	120.470405578613	-5.07465934753418	-7.99315214157104	0.0171769186854362	0.00776136433705688	-0.000355493422830477	-0.00100484199356288
964	123.067794799805	-6.37335681915283	-7.47367286682129	-0.00295288790948689	0.00386527273803949	0.000618529506027699	-3.08191010844894e-05
965	122.418449401855	-6.04868268966675	-7.53860807418823	-0.00457625929266214	0.00451462110504508	-3.08191010844894e-05	-0.000680167751852423
966	117.873008728027	-5.07465934753418	-8.25289154052734	-0.0107450718060136	0.000943203864153475	0.00483929552137852	0.00451462110504508
967	118.522354125977	-5.07465934753418	-8.12302207946777	-0.000355493422830477	0.0149041991680861	0.00289124972186983	0.00159255252219737
968	119.82105255127	-4.7499852180481	-8.18795680999756	0.00289124972186983	0.00678734155371785	0.0022419011220336	0.00354059832170606
969	121.119750976563	-5.39933395385742	-7.73341274261475	0.00159255252219737	0.00743668992072344	-0.00717365415766835	0.00321592413820326
970	121.119750976563	-5.72400808334351	-7.86328220367432	-0.00230353930965066	0.00711201597005129	-0.00100484199356288	0.000943203864153475
971	123.717147827148	-7.67205429077148	-7.79834747314453	-0.00230353930965066	-0.00490093370899558	-0.00100484199356288	-0.00392691092565656
972	122.418449401855	-6.69803094863892	-7.9282169342041	0.00418994715437293	-0.0100957229733467	-0.00392691092565656	-0.0026282137259841
973	123.067794799805	-6.37335681915283	-7.6684775352478	0.00126787810586393	-0.00814767740666866	-0.00360223650932312	-0.00587495695799589
974	121.119750976563	-5.39933395385742	-7.73341274261475	0.00646266713738441	-0.00490093370899558	-0.00619963090866804	0.00126787810586393
975	121.769104003906	-5.72400808334351	-7.9282169342041	-3.08191010844894e-05	-0.000680167751852423	0.0022419011220336	0.00386527273803949
976	123.067794799805	-5.39933395385742	-7.73341274261475	-0.0026282137259841	-0.000680167751852423	-0.0110697457566857	-0.00490093370899558
977	120.470405578613	-4.7499852180481	-8.51263046264648	0.00354059832170606	0.0100340843200684	-0.000355493422830477	-0.00490093370899558
978	122.418449401855	-5.39933395385742	-8.25289154052734	-3.08191010844894e-05	-0.00814767740666866	-0.00457625929266214	-3.08191010844894e-05
979	120.470405578613	-4.7499852180481	-7.86328220367432	0.00191722682211548	-0.00555028254166245	-0.00100484199356288	-3.08191010844894e-05
980	122.418449401855	-5.72400808334351	-7.86328220367432	-0.00490093370899558	-0.00555028254166245	-0.00165419070981443	0.00613799272105098
981	119.82105255127	-6.04868268966675	-7.4087381362915	-0.0120437685400248	0.0022419011220336	0.00159255252219737	0.000293855206109583
982	120.470405578613	-6.37335681915283	-7.6684775352478	-0.00522560812532902	-0.00132951640989631	-3.08191010844894e-05	-0.000355493422830477
983	120.470405578613	-5.07465934753418	-8.05808639526367	-0.00100484199356288	0.00938473641872406	-0.00555028254166245	0.00516396993771195
984	123.067794799805	-6.04868268966675	-7.99315214157104	-0.000680167751852423	0.00289124972186983	-0.00165419070981443	-0.00392691092565656
985	120.470405578613	-5.72400808334351	-8.05808639526367	-0.000680167751852423	-0.00100484199356288	-0.00295288790948689	-0.00165419070981443
986	120.470405578613	-6.04868268966675	-7.99315214157104	-0.00165419070981443	-0.00295288790948689	0.00354059832170606	-0.00132951640989631
987	123.717147827148	-7.67205429077148	-7.27886867523193	0.00646266713738441	0.0106834331527352	-0.00425158534198999	-0.00230353930965066
988	122.418449401855	-5.72400808334351	-7.4087381362915	-0.00847235135734081	0.0116574559360743	-0.00295288790948689	-0.00165419070981443
989	122.418449401855	-6.04868268966675	-7.73341274261475	0.0022419011220336	0.0116574559360743	-0.00360223650932312	-0.00132951640989631
990	121.119750976563	-5.07465934753418	-8.05808639526367	-0.00749832857400179	0.00938473641872406	0.00354059832170606	-0.00132951640989631
991	121.769104003906	-5.39933395385742	-8.4476957321167	-0.00457625929266214	0.0100340843200684	-0.00619963090866804	0.00191722682211548
992	121.769104003906	-5.07465934753418	-8.05808639526367	0.0022419011220336	0.00711201597005129	-0.00295288790948689	-0.00100484199356288
993	122.418449401855	-6.04868268966675	-7.6684775352478	-0.00295288790948689	0.00126787810586393	-0.00587495695799589	-0.0026282137259841
994	121.769104003906	-5.72400808334351	-7.73341274261475	0.00516396993771195	-0.00879702530801296	-0.00425158534198999	0.000943203864153475
995	121.119750976563	-5.72400808334351	-8.05808639526367	-0.0026282137259841	-0.000680167751852423	-0.00132951640989631	0.00646266713738441
996	119.17170715332	-5.07465934753418	-8.12302207946777	-0.00879702530801296	0.00354059832170606	-0.00425158534198999	0.00126787810586393
997	119.17170715332	-5.39933395385742	-7.86328220367432	-0.00197886489331722	-0.00100484199356288	-0.00327756232582033	-3.08191010844894e-05
998	121.769104003906	-6.37335681915283	-7.4087381362915	0.00126787810586393	0.000943203864153475	0.000293855206109583	0.00289124972186983
999	121.119750976563	-6.37335681915283	-7.53860807418823	-0.00165419070981443	-0.00652430532500148	-0.00425158534198999	0.00354059832170606
1000	121.119750976563	-5.72400808334351	-8.25289154052734	-0.00490093370899558	-0.00652430532500148	-0.00327756232582033	0.00126787810586393
1001	121.119750976563	-6.69803094863892	-8.05808639526367	0.00386527273803949	-0.00490093370899558	0.000293855206109583	0.00289124972186983
1002	123.067794799805	-6.69803094863892	-8.05808639526367	0.00418994715437293	-0.00490093370899558	0.00126787810586393	-0.00197886489331722
1003	121.769104003906	-5.72400808334351	-7.6684775352478	-0.00100484199356288	0.00418994715437293	-0.00457625929266214	0.00451462110504508
1004	123.717147827148	-6.37335681915283	-7.79834747314453	0.00581331877037883	0.00126787810586393	-0.000355493422830477	0.00743668992072344
1005	122.418449401855	-5.07465934753418	-7.79834747314453	-0.00652430532500148	0.00873538758605719	-0.000355493422830477	-0.000680167751852423
1006	121.119750976563	-4.7499852180481	-8.57756614685059	-0.00230353930965066	0.00418994715437293	-0.00782300252467394	-0.00132951640989631
1007	123.067794799805	-5.39933395385742	-8.25289154052734	-0.00457625929266214	0.01100810803473	0.00256657530553639	-0.00684897974133492
1008	120.470405578613	-5.39933395385742	-7.99315214157104	0.00613799272105098	0.01100810803473	0.00678734155371785	-0.00327756232582033
1009	122.418449401855	-5.39933395385742	-8.05808639526367	0.00581331877037883	0.00256657530553639	-0.0026282137259841	-0.00197886489331722
1010	123.067794799805	-7.02270555496216	-7.73341274261475	0.000943203864153475	0.00289124972186983	0.00678734155371785	-0.00230353930965066
1011	121.119750976563	-6.04868268966675	-7.9282169342041	-0.00912170019000769	0.00418994715437293	0.00386527273803949	-0.000680167751852423
1012	119.17170715332	-5.72400808334351	-7.86328220367432	-0.00555028254166245	-0.00132951640989631	0.00159255252219737	-0.00360223650932312
1013	120.470405578613	-5.39933395385742	-8.25289154052734	-0.00295288790948689	-0.00425158534198999	-0.00652430532500148	-0.00165419070981443
1014	122.418449401855	-7.02270555496216	-7.86328220367432	-0.00587495695799589	-0.00652430532500148	-0.00749832857400179	-0.00165419070981443
1015	121.119750976563	-6.04868268966675	-7.99315214157104	0.00191722682211548	-0.00392691092565656	-0.00490093370899558	0.0022419011220336
1016	121.769104003906	-6.69803094863892	-7.73341274261475	0.000618529506027699	-0.00619963090866804	-0.00165419070981443	0.00289124972186983
1017	122.418449401855	-7.99672842025757	-7.99315214157104	0.00256657530553639	-0.0143164889886975	-0.00100484199356288	-0.00165419070981443
1018	123.067794799805	-7.99672842025757	-7.99315214157104	0.000618529506027699	-0.0165892094373703	0.00548864435404539	-0.00165419070981443
1019	123.067794799805	-7.02270555496216	-7.9282169342041	0.00159255252219737	-0.0113944197073579	-0.00717365415766835	0.00451462110504508
1020	122.418449401855	-7.02270555496216	-7.60354280471802	-0.00619963090866804	0.000618529506027699	0.00191722682211548	-0.00230353930965066
1021	121.769104003906	-6.37335681915283	-7.86328220367432	-0.00327756232582033	-3.08191010844894e-05	-0.00197886489331722	0.00386527273803949
1022	121.119750976563	-5.72400808334351	-7.99315214157104	-0.000680167751852423	0.00191722682211548	-0.00457625929266214	-0.00977104809135199
1023	121.119750976563	-6.69803094863892	-8.12302207946777	-3.08191010844894e-05	0.00613799272105098	-0.00619963090866804	-0.0026282137259841
1024	120.470405578613	-5.39933395385742	-8.38276100158691	0.00386527273803949	0.00418994715437293	0.00256657530553639	-0.00230353930965066
1025	121.769104003906	-5.72400808334351	-7.86328220367432	0.00191722682211548	0.0022419011220336	-0.00457625929266214	0.0022419011220336
1026	120.470405578613	-6.69803094863892	-7.86328220367432	-0.00879702530801296	0.00256657530553639	-0.00457625929266214	-0.0026282137259841
1027	121.119750976563	-7.02270555496216	-7.6684775352478	0.0022419011220336	0.00451462110504508	0.00191722682211548	-0.00684897974133492
1028	120.470405578613	-7.34737968444824	-7.73341274261475	-0.00327756232582033	0.013930176384747	-0.00555028254166245	-0.00100484199356288
1029	121.769104003906	-7.34737968444824	-8.05808639526367	-3.08191010844894e-05	0.00386527273803949	-0.00847235135734081	-0.00425158534198999
1030	120.470405578613	-6.04868268966675	-8.12302207946777	-0.00749832857400179	0.00126787810586393	-0.00132951640989631	0.0022419011220336
1031	121.769104003906	-6.37335681915283	-8.18795680999756	0.00386527273803949	-3.08191010844894e-05	0.00256657530553639	-0.00392691092565656
1032	121.769104003906	-8.64607715606689	-7.6684775352478	0.000618529506027699	-0.0100957229733467	-0.0100957229733467	-0.00392691092565656
1033	121.769104003906	-7.02270555496216	-7.86328220367432	0.00613799272105098	-0.0104203969240189	-0.00295288790948689	0.000618529506027699
1034	123.717147827148	-7.02270555496216	-7.86328220367432	-0.000355493422830477	-0.000680167751852423	-0.00327756232582033	0.00970941036939621
1035	121.769104003906	-5.72400808334351	-8.25289154052734	-0.0026282137259841	-0.00587495695799589	-0.00749832857400179	-0.00912170019000769
1036	123.717147827148	-7.34737968444824	-8.12302207946777	-0.00100484199356288	0.00678734155371785	-0.00100484199356288	-0.00295288790948689
1037	123.067794799805	-7.34737968444824	-8.18795680999756	0.00289124972186983	0.00126787810586393	-0.00717365415766835	-0.00425158534198999
1038	123.067794799805	-7.67205429077148	-7.9282169342041	0.00646266713738441	-0.00100484199356288	-0.00392691092565656	-0.00197886489331722
1039	121.769104003906	-7.34737968444824	-7.6684775352478	0.00386527273803949	-0.00684897974133492	-0.00295288790948689	0.00159255252219737
1040	123.067794799805	-7.34737968444824	-7.99315214157104	0.00646266713738441	-0.00457625929266214	0.00970941036939621	-0.00295288790948689
1041	121.119750976563	-7.02270555496216	-7.73341274261475	-0.00749832857400179	0.0022419011220336	0.0022419011220336	0.00581331877037883
1042	117.873008728027	-6.04868268966675	-8.18795680999756	-0.0026282137259841	0.00548864435404539	0.00873538758605719	-0.00652430532500148
1043	121.119750976563	-7.67205429077148	-7.47367286682129	0.000293855206109583	0.00873538758605719	0.00743668992072344	0.00256657530553639
1044	119.82105255127	-6.04868268966675	-7.79834747314453	0.00548864435404539	0.00354059832170606	-0.00392691092565656	0.00646266713738441
1045	122.418449401855	-7.67205429077148	-7.73341274261475	0.00321592413820326	-0.000680167751852423	-3.08191010844894e-05	0.0022419011220336
1046	123.067794799805	-7.34737968444824	-7.99315214157104	-0.00360223650932312	-0.00100484199356288	-0.00197886489331722	0.00386527273803949
1047	122.418449401855	-7.99672842025757	-8.18795680999756	-0.000680167751852423	0.00451462110504508	-0.0133424662053585	-0.00230353930965066
1048	120.470405578613	-7.99672842025757	-8.05808639526367	0.00516396993771195	0.00841071270406246	-0.00295288790948689	0.00548864435404539
1049	123.067794799805	-7.99672842025757	-7.79834747314453	0.00354059832170606	-0.000355493422830477	-0.0156151866540313	-0.00587495695799589
1050	122.418449401855	-7.99672842025757	-7.47367286682129	-0.00587495695799589	-0.00587495695799589	-0.00847235135734081	-0.00360223650932312
1051	121.119750976563	-5.72400808334351	-7.99315214157104	-0.00619963090866804	0.00418994715437293	0.000293855206109583	-0.00100484199356288
1052	123.067794799805	-7.34737968444824	-8.18795680999756	-0.00295288790948689	-0.000680167751852423	-0.00814767740666866	0.00386527273803949
1053	122.418449401855	-6.69803094863892	-8.12302207946777	0.00256657530553639	-0.00165419070981443	-0.00847235135734081	0.00126787810586393
1054	122.418449401855	-5.72400808334351	-8.12302207946777	-0.00490093370899558	-0.00619963090866804	-0.0133424662053585	0.00776136433705688
1055	121.769104003906	-7.02270555496216	-7.99315214157104	-0.00392691092565656	0.00418994715437293	0.00159255252219737	-0.000355493422830477
1056	123.067794799805	-6.69803094863892	-7.6684775352478	-0.00457625929266214	0.00418994715437293	-0.0026282137259841	0.00581331877037883
1057	121.769104003906	-6.37335681915283	-8.31782627105713	0.00418994715437293	0.000618529506027699	-0.0026282137259841	-0.00197886489331722
1058	119.17170715332	-6.04868268966675	-8.31782627105713	-0.00652430532500148	-0.00132951640989631	-0.00295288790948689	-0.00295288790948689
1059	119.82105255127	-6.04868268966675	-8.18795680999756	-0.00132951640989631	-0.00425158534198999	-0.00912170019000769	0.00126787810586393
1060	122.418449401855	-6.37335681915283	-7.60354280471802	-0.00782300252467394	-0.0146411629393697	-0.000680167751852423	0.00256657530553639
1061	122.418449401855	-6.69803094863892	-7.47367286682129	-0.00425158534198999	0.00451462110504508	0.000293855206109583	-0.00652430532500148
1062	121.119750976563	-5.72400808334351	-7.6684775352478	0.00938473641872406	0.00159255252219737	-0.00100484199356288	0.00191722682211548
1063	123.067794799805	-7.02270555496216	-8.31782627105713	0.00418994715437293	0.00613799272105098	-3.08191010844894e-05	-0.00100484199356288
1064	121.769104003906	-7.99672842025757	-7.9282169342041	-0.00197886489331722	-0.00165419070981443	-0.00327756232582033	0.00776136433705688
1065	123.717147827148	-7.34737968444824	-8.05808639526367	-0.000680167751852423	0.00483929552137852	0.00159255252219737	0.00386527273803949
1066	121.119750976563	-5.72400808334351	-7.99315214157104	-0.00490093370899558	0.00938473641872406	-0.000680167751852423	-3.08191010844894e-05
1067	121.769104003906	-5.39933395385742	-7.79834747314453	0.00548864435404539	0.0103587592020631	-0.0104203969240189	-0.00197886489331722
1068	121.119750976563	-5.39933395385742	-7.86328220367432	0.00159255252219737	0.0103587592020631	-0.00132951640989631	-0.000680167751852423
1069	120.470405578613	-4.7499852180481	-8.38276100158691	-0.00587495695799589	0.00256657530553639	-0.00749832857400179	-0.00327756232582033
1070	121.769104003906	-5.72400808334351	-8.05808639526367	0.00906006153672934	0.00743668992072344	-0.0104203969240189	0.00776136433705688
1071	121.769104003906	-6.37335681915283	-7.9282169342041	-0.00132951640989631	0.0126314787194133	0.00678734155371785	0.00126787810586393
1072	123.067794799805	-7.02270555496216	-7.86328220367432	-0.00165419070981443	-0.0026282137259841	-0.00295288790948689	-0.00230353930965066
1073	120.470405578613	-6.04868268966675	-7.6684775352478	-0.00944637414067984	-0.0204853005707264	0.00126787810586393	-0.00295288790948689
1074	119.17170715332	-5.72400808334351	-7.99315214157104	-0.00587495695799589	-0.00912170019000769	0.00548864435404539	0.00776136433705688
1075	121.769104003906	-6.69803094863892	-7.99315214157104	-0.00392691092565656	-0.00652430532500148	0.000943203864153475	0.000293855206109583
1076	122.418449401855	-6.37335681915283	-8.18795680999756	0.00256657530553639	-0.00100484199356288	-0.00392691092565656	0.00191722682211548
1077	121.769104003906	-5.39933395385742	-8.05808639526367	0.000618529506027699	-0.00814767740666866	-0.00230353930965066	-0.00360223650932312
1078	121.769104003906	-5.72400808334351	-8.05808639526367	0.00516396993771195	-0.00782300252467394	0.00386527273803949	-0.00684897974133492
1079	121.769104003906	-6.69803094863892	-7.60354280471802	-0.00944637414067984	-0.0149658378213644	-0.00555028254166245	0.00386527273803949
1080	122.418449401855	-6.37335681915283	-7.99315214157104	0.00159255252219737	-0.0162645354866982	-0.00230353930965066	0.00289124972186983
1081	123.067794799805	-6.69803094863892	-7.9282169342041	-0.00360223650932312	0.00159255252219737	0.0022419011220336	-0.00295288790948689
1082	123.067794799805	-6.04868268966675	-8.05808639526367	0.000618529506027699	0.00126787810586393	0.00581331877037883	0.00418994715437293
1083	121.769104003906	-5.07465934753418	-8.25289154052734	0.00808603875339031	0.0123068047687411	0.00646266713738441	0.00126787810586393
1084	123.067794799805	-6.04868268966675	-7.99315214157104	-0.0026282137259841	0.00841071270406246	-0.00684897974133492	0.00613799272105098
1085	122.418449401855	-5.07465934753418	-8.05808639526367	0.00548864435404539	0.00906006153672934	0.00289124972186983	0.00289124972186983
1086	120.470405578613	-5.39933395385742	-8.25289154052734	-0.00684897974133492	0.00321592413820326	0.0022419011220336	0.00321592413820326
1087	122.418449401855	-6.04868268966675	-7.99315214157104	0.00191722682211548	0.00646266713738441	-0.00230353930965066	-0.0107450718060136
1088	123.067794799805	-6.04868268966675	-7.60354280471802	0.00970941036939621	0.00678734155371785	-0.00490093370899558	-0.0026282137259841
1089	119.17170715332	-5.39933395385742	-7.86328220367432	-0.00782300252467394	0.00711201597005129	-0.00684897974133492	0.00451462110504508
1090	119.82105255127	-5.39933395385742	-7.73341274261475	-0.0026282137259841	0.00646266713738441	-0.00652430532500148	0.00159255252219737
1091	120.470405578613	-4.7499852180481	-7.99315214157104	-0.00717365415766835	0.0100340843200684	0.00418994715437293	0.00451462110504508
1092	121.769104003906	-5.39933395385742	-8.25289154052734	-0.00165419070981443	0.00678734155371785	-0.00327756232582033	-0.00782300252467394
1093	122.418449401855	-6.04868268966675	-8.18795680999756	0.00159255252219737	-0.00619963090866804	-0.00490093370899558	-0.00100484199356288
1094	121.769104003906	-7.34737968444824	-7.99315214157104	0.000618529506027699	-0.0165892094373703	-0.00100484199356288	-0.00392691092565656
1095	121.769104003906	-7.34737968444824	-7.73341274261475	-0.00587495695799589	-0.0117190945893526	-0.00457625929266214	-0.000355493422830477
1096	121.119750976563	-5.39933395385742	-7.53860807418823	-0.00327756232582033	0.00451462110504508	0.00289124972186983	-0.00847235135734081
1097	121.119750976563	-5.39933395385742	-7.79834747314453	0.00483929552137852	-3.08191010844894e-05	-0.00522560812532902	0.000293855206109583
1098	121.119750976563	-4.42531108856201	-7.9282169342041	0.00126787810586393	-0.00587495695799589	-0.00392691092565656	0.00516396993771195
1099	122.418449401855	-4.7499852180481	-8.12302207946777	0.00321592413820326	-0.00717365415766835	-0.0120437685400248	0.000943203864153475
1100	121.769104003906	-5.07465934753418	-8.05808639526367	-0.000355493422830477	-0.00490093370899558	-0.00360223650932312	-0.00132951640989631
1101	124.366493225098	-6.04868268966675	-7.6684775352478	-0.00555028254166245	0.00289124972186983	0.00451462110504508	0.00289124972186983
1102	123.067794799805	-6.04868268966675	-7.47367286682129	0.00646266713738441	0.00483929552137852	-0.00327756232582033	-0.00295288790948689
1103	121.119750976563	-5.72400808334351	-8.05808639526367	0.00483929552137852	0.0132808275520802	0.00678734155371785	-0.0026282137259841
1104	120.470405578613	-4.7499852180481	-8.05808639526367	-0.000680167751852423	0.00289124972186983	0.00354059832170606	0.00354059832170606
1105	118.522354125977	-5.07465934753418	-8.12302207946777	-0.00912170019000769	0.00354059832170606	0.0022419011220336	-0.00392691092565656
1106	123.067794799805	-6.37335681915283	-7.73341274261475	-0.00392691092565656	0.0178262684494257	-0.000680167751852423	0.00516396993771195
1107	121.769104003906	-6.04868268966675	-7.34380340576172	0.000943203864153475	0.00841071270406246	0.000293855206109583	-0.00425158534198999
1108	123.717147827148	-6.37335681915283	-7.4087381362915	0.00256657530553639	0.0106834331527352	0.00418994715437293	-0.00847235135734081
1109	122.418449401855	-7.02270555496216	-7.6684775352478	0.00126787810586393	0.00321592413820326	-0.00100484199356288	0.00191722682211548
1110	123.067794799805	-7.67205429077148	-7.86328220367432	-0.00490093370899558	-0.00717365415766835	-0.00490093370899558	-0.00132951640989631
1111	121.119750976563	-5.72400808334351	-8.05808639526367	-0.00457625929266214	0.00321592413820326	-3.08191010844894e-05	0.00191722682211548
1112	121.769104003906	-5.72400808334351	-7.99315214157104	0.00159255252219737	-0.00457625929266214	-0.00360223650932312	-0.00749832857400179
1113	121.769104003906	-5.07465934753418	-7.86328220367432	-0.00100484199356288	-0.00457625929266214	-0.00165419070981443	0.00581331877037883
1114	123.067794799805	-6.04868268966675	-7.99315214157104	0.00159255252219737	-0.00782300252467394	-0.00619963090866804	0.00483929552137852
1115	122.418449401855	-5.39933395385742	-8.38276100158691	0.00126787810586393	-0.00295288790948689	-0.00782300252467394	-0.00327756232582033
1116	120.470405578613	-4.7499852180481	-8.25289154052734	0.00418994715437293	-0.000680167751852423	0.0022419011220336	-0.00132951640989631
1117	121.769104003906	-5.72400808334351	-7.6684775352478	0.00711201597005129	-0.00327756232582033	-0.00522560812532902	0.00191722682211548
1118	122.418449401855	-6.04868268966675	-7.4087381362915	0.000293855206109583	-0.00814767740666866	-0.00197886489331722	-0.00652430532500148
1119	121.119750976563	-6.04868268966675	-7.34380340576172	-0.00619963090866804	-0.0146411629393697	-0.00132951640989631	0.00548864435404539
1120	118.522354125977	-5.07465934753418	-7.86328220367432	-0.00392691092565656	0.000618529506027699	0.00516396993771195	0.0022419011220336
1121	118.522354125977	-5.07465934753418	-7.86328220367432	-0.0107450718060136	-0.000680167751852423	-0.00392691092565656	-0.000680167751852423
1122	121.119750976563	-6.37335681915283	-7.73341274261475	0.00191722682211548	0.00418994715437293	-0.00392691092565656	0.0022419011220336
1123	122.418449401855	-6.04868268966675	-7.6684775352478	0.00516396993771195	0.00613799272105098	0.00256657530553639	-0.00717365415766835
1124	120.470405578613	-5.72400808334351	-7.73341274261475	0.00191722682211548	0.00483929552137852	-0.00132951640989631	-0.00165419070981443
1125	122.418449401855	-7.02270555496216	-7.73341274261475	-0.000680167751852423	-0.00717365415766835	-0.00230353930965066	-0.00717365415766835
1126	123.067794799805	-7.99672842025757	-7.86328220367432	0.000293855206109583	-0.00847235135734081	0.00776136433705688	0.00126787810586393
1127	122.418449401855	-6.04868268966675	-8.18795680999756	-0.0026282137259841	0.00483929552137852	0.000618529506027699	0.000943203864153475
1128	122.418449401855	-5.72400808334351	-8.12302207946777	0.00451462110504508	0.00418994715437293	-0.000355493422830477	-0.00100484199356288
1129	122.418449401855	-6.69803094863892	-7.99315214157104	0.000618529506027699	0.000293855206109583	-0.00100484199356288	0.00321592413820326
1130	123.717147827148	-6.69803094863892	-7.73341274261475	0.00321592413820326	0.00418994715437293	-0.00327756232582033	0.000618529506027699
1131	121.119750976563	-6.69803094863892	-8.12302207946777	-0.00295288790948689	0.0100340843200684	-0.00555028254166245	0.00191722682211548
1132	121.769104003906	-6.04868268966675	-7.86328220367432	0.00289124972186983	0.00548864435404539	0.00418994715437293	-0.00100484199356288
1133	121.769104003906	-6.04868268966675	-8.05808639526367	0.000943203864153475	-0.00197886489331722	-0.00230353930965066	-0.000680167751852423
1134	123.717147827148	-6.37335681915283	-7.9282169342041	-0.0026282137259841	-0.00814767740666866	-0.00295288790948689	0.00483929552137852
1135	120.470405578613	-6.04868268966675	-7.86328220367432	-0.00555028254166245	-0.00425158534198999	-0.00717365415766835	0.00906006153672934
1136	118.522354125977	-5.39933395385742	-7.6684775352478	-0.00230353930965066	0.00516396993771195	0.00126787810586393	-0.000355493422830477
1137	121.119750976563	-6.69803094863892	-7.86328220367432	-0.00587495695799589	0.00256657530553639	0.00159255252219737	-0.00327756232582033
1138	121.769104003906	-6.37335681915283	-7.73341274261475	0.00256657530553639	-0.00944637414067984	0.00289124972186983	-0.00295288790948689
1139	122.418449401855	-7.34737968444824	-7.6684775352478	-0.00100484199356288	-0.00522560812532902	-3.08191010844894e-05	0.000293855206109583
1140	121.769104003906	-6.37335681915283	-7.73341274261475	-0.0117190945893526	-0.0143164889886975	-0.00197886489331722	0.00516396993771195
1141	120.470405578613	-7.02270555496216	-7.60354280471802	-0.00230353930965066	-0.00100484199356288	0.000943203864153475	-0.000355493422830477
1142	121.119750976563	-6.69803094863892	-8.05808639526367	-3.08191010844894e-05	-0.00132951640989631	0.000293855206109583	-0.00490093370899558
1143	122.418449401855	-7.02270555496216	-8.25289154052734	0.00841071270406246	0.00873538758605719	0.00581331877037883	-0.00522560812532902
1144	121.769104003906	-6.69803094863892	-7.86328220367432	-0.000355493422830477	0.00776136433705688	0.00191722682211548	0.00743668992072344
1145	122.418449401855	-6.69803094863892	-7.73341274261475	0.0022419011220336	0.00289124972186983	-0.00100484199356288	0.000943203864153475
1146	122.418449401855	-5.72400808334351	-8.38276100158691	-0.00132951640989631	0.0103587592020631	0.000293855206109583	-0.00100484199356288
1147	120.470405578613	-5.39933395385742	-8.05808639526367	-0.00587495695799589	0.0103587592020631	-0.00230353930965066	-0.00230353930965066
1148	121.119750976563	-6.04868268966675	-8.31782627105713	0.00613799272105098	0.00646266713738441	-0.00457625929266214	-0.00100484199356288
1149	120.470405578613	-6.37335681915283	-8.12302207946777	0.00613799272105098	0.0171769186854362	0.000618529506027699	0.00354059832170606
1150	120.470405578613	-5.39933395385742	-8.31782627105713	-0.00425158534198999	0.00191722682211548	-0.000680167751852423	-0.00132951640989631
1151	120.470405578613	-7.02270555496216	-7.79834747314453	-0.00392691092565656	0.0106834331527352	-0.00230353930965066	0.00418994715437293
1152	120.470405578613	-6.04868268966675	-7.6684775352478	-0.0146411629393697	0.00191722682211548	-0.00360223650932312	-0.000355493422830477
1153	119.82105255127	-6.04868268966675	-7.79834747314453	-0.00197886489331722	0.00516396993771195	-0.0113944197073579	-0.00100484199356288
1154	121.769104003906	-5.72400808334351	-8.25289154052734	-0.00132951640989631	-0.00879702530801296	-0.00977104809135199	0.00516396993771195
1155	122.418449401855	-6.04868268966675	-8.12302207946777	-0.00392691092565656	-0.00425158534198999	-0.00814767740666866	0.00321592413820326
1156	122.418449401855	-7.99672842025757	-7.9282169342041	-0.00327756232582033	-0.00230353930965066	-0.00457625929266214	0.00483929552137852
1157	124.366493225098	-7.99672842025757	-7.47367286682129	0.00776136433705688	-0.00587495695799589	-0.00100484199356288	-0.00197886489331722
1158	121.769104003906	-7.67205429077148	-7.60354280471802	-0.0026282137259841	-0.0123684434220195	-3.08191010844894e-05	0.00159255252219737
1159	123.067794799805	-7.34737968444824	-7.99315214157104	-0.00100484199356288	-0.00295288790948689	-0.00197886489331722	0.0022419011220336
1160	121.769104003906	-6.04868268966675	-7.9282169342041	0.00483929552137852	-0.00847235135734081	-0.00490093370899558	0.00354059832170606
1161	121.119750976563	-6.04868268966675	-8.38276100158691	0.00516396993771195	-0.00619963090866804	-0.00652430532500148	0.00386527273803949
1162	121.119750976563	-5.72400808334351	-8.31782627105713	0.00386527273803949	0.00418994715437293	-0.00230353930965066	0.00516396993771195
1163	121.769104003906	-5.39933395385742	-8.18795680999756	0.0022419011220336	0.00191722682211548	0.00743668992072344	-0.00522560812532902
1164	124.366493225098	-6.69803094863892	-7.53860807418823	0.00548864435404539	0.00126787810586393	-3.08191010844894e-05	0.00289124972186983
1165	121.119750976563	-5.72400808334351	-7.99315214157104	0.00126787810586393	0.00289124972186983	0.00159255252219737	0.00581331877037883
1166	120.470405578613	-5.72400808334351	-7.99315214157104	-0.00327756232582033	0.0149041991680861	0.00321592413820326	-0.00132951640989631
1167	119.82105255127	-6.69803094863892	-7.6684775352478	-0.0100957229733467	0.00646266713738441	0.00483929552137852	0.00873538758605719
1168	119.82105255127	-6.69803094863892	-7.79834747314453	-0.00360223650932312	0.0113327819854021	0.0022419011220336	0.0022419011220336
1169	123.067794799805	-7.02270555496216	-7.60354280471802	0.00516396993771195	0.0022419011220336	-0.00230353930965066	-0.00392691092565656
1170	120.470405578613	-5.39933395385742	-7.9282169342041	0.00321592413820326	0.00418994715437293	-0.00879702530801296	0.00354059832170606
1171	121.769104003906	-6.69803094863892	-7.9282169342041	-0.00197886489331722	0.00873538758605719	-0.000355493422830477	0.00289124972186983
1172	123.067794799805	-6.69803094863892	-8.18795680999756	-0.000355493422830477	-0.00555028254166245	-0.00360223650932312	-0.0026282137259841
1173	123.717147827148	-7.99672842025757	-7.86328220367432	0.00354059832170606	-0.0143164889886975	-0.0139918150380254	-0.00490093370899558
1174	121.769104003906	-6.04868268966675	-7.73341274261475	0.00289124972186983	-0.00165419070981443	0.00191722682211548	0.00159255252219737
1175	122.418449401855	-6.69803094863892	-7.34380340576172	0.00418994715437293	-0.00587495695799589	-0.00944637414067984	0.00451462110504508
1176	123.067794799805	-6.69803094863892	-8.05808639526367	-0.00749832857400179	0.00483929552137852	0.00354059832170606	0.00418994715437293
1177	123.067794799805	-6.69803094863892	-8.18795680999756	-0.00132951640989631	-0.00457625929266214	-0.00360223650932312	-0.0026282137259841
1178	123.067794799805	-6.69803094863892	-7.99315214157104	-0.00100484199356288	-0.00555028254166245	-0.00165419070981443	-0.00295288790948689
1179	122.418449401855	-7.02270555496216	-7.99315214157104	0.00386527273803949	-0.0107450718060136	-0.00652430532500148	-0.00490093370899558
1180	122.418449401855	-7.02270555496216	-7.73341274261475	-0.0100957229733467	-0.00684897974133492	-0.00847235135734081	-0.00847235135734081
1181	122.418449401855	-5.39933395385742	-7.73341274261475	-0.0026282137259841	0.000943203864153475	-0.00230353930965066	-0.00782300252467394
1182	119.17170715332	-6.04868268966675	-7.9282169342041	-0.00425158534198999	0.00516396993771195	-0.00684897974133492	-0.00944637414067984
1183	117.873008728027	-5.39933395385742	-8.05808639526367	-0.000680167751852423	0.00711201597005129	0.00159255252219737	0.00418994715437293
1184	121.769104003906	-7.02270555496216	-7.9282169342041	0.00418994715437293	0.00191722682211548	-0.00490093370899558	0.00289124972186983
1185	121.119750976563	-6.04868268966675	-8.05808639526367	-0.00847235135734081	0.00256657530553639	0.00126787810586393	0.00548864435404539
1186	123.067794799805	-7.34737968444824	-7.34380340576172	-0.00197886489331722	-0.00295288790948689	0.00386527273803949	-0.00652430532500148
1187	123.717147827148	-7.99672842025757	-7.86328220367432	0.00159255252219737	-0.00197886489331722	0.00354059832170606	-0.00749832857400179
1188	123.717147827148	-7.99672842025757	-7.73341274261475	0.00613799272105098	0.00289124972186983	-3.08191010844894e-05	-0.00295288790948689
1189	123.067794799805	-7.99672842025757	-7.60354280471802	0.012956153601408	-0.000680167751852423	0.00159255252219737	-0.00360223650932312
1190	123.067794799805	-6.37335681915283	-7.47367286682129	-0.00717365415766835	0.00321592413820326	0.000943203864153475	-0.00392691092565656
1191	122.418449401855	-5.72400808334351	-7.4087381362915	-0.00327756232582033	0.00548864435404539	-0.00587495695799589	0.000293855206109583
1192	120.470405578613	-5.39933395385742	-7.79834747314453	0.00386527273803949	0.00321592413820326	0.00354059832170606	0.00126787810586393
1193	123.717147827148	-6.69803094863892	-8.25289154052734	0.00970941036939621	-3.08191010844894e-05	-0.0172385573387146	0.00289124972186983
1194	120.470405578613	-5.39933395385742	-8.38276100158691	0.00386527273803949	-0.00555028254166245	-0.00717365415766835	-0.00197886489331722
1195	124.366493225098	-6.37335681915283	-7.9282169342041	0.000618529506027699	-0.0026282137259841	0.000293855206109583	0.000943203864153475
1196	122.418449401855	-6.69803094863892	-7.86328220367432	0.00126787810586393	0.00678734155371785	-0.000680167751852423	-0.000355493422830477
1197	122.418449401855	-6.37335681915283	-7.79834747314453	-0.000355493422830477	-0.00165419070981443	-0.00197886489331722	-0.0026282137259841
1198	121.119750976563	-6.37335681915283	-8.12302207946777	-0.00165419070981443	-0.00100484199356288	0.00191722682211548	0.00386527273803949
1199	120.470405578613	-6.04868268966675	-7.9282169342041	-0.00944637414067984	-0.0107450718060136	-0.00360223650932312	-0.00132951640989631
1200	121.119750976563	-6.69803094863892	-7.9282169342041	-0.00782300252467394	-0.00360223650932312	-0.00847235135734081	0.000293855206109583
1201	120.470405578613	-5.07465934753418	-7.9282169342041	0.00159255252219737	-0.00814767740666866	-0.00457625929266214	-0.00652430532500148
1202	122.418449401855	-7.02270555496216	-7.73341274261475	0.000943203864153475	0.0022419011220336	-0.00879702530801296	0.00256657530553639
1203	120.470405578613	-7.02270555496216	-7.53860807418823	0.00613799272105098	0.00126787810586393	-0.000680167751852423	-0.00782300252467394
1204	122.418449401855	-7.02270555496216	-7.9282169342041	0.00289124972186983	-0.00717365415766835	0.00873538758605719	0.00289124972186983
1205	121.119750976563	-7.02270555496216	-7.6684775352478	-0.00457625929266214	-0.00977104809135199	-0.00977104809135199	0.000293855206109583
1206	123.067794799805	-6.69803094863892	-7.73341274261475	0.00808603875339031	0.00516396993771195	-0.00425158534198999	0.00354059832170606
1207	121.119750976563	-5.39933395385742	-7.73341274261475	-0.000680167751852423	0.00841071270406246	-0.00165419070981443	0.00548864435404539
1208	120.470405578613	-5.39933395385742	-7.6684775352478	0.0113327819854021	0.0113327819854021	0.0022419011220336	0.00126787810586393
1209	121.119750976563	-5.72400808334351	-7.86328220367432	-0.00230353930965066	0.00191722682211548	-0.00132951640989631	0.0022419011220336
1210	120.470405578613	-5.39933395385742	-8.4476957321167	-0.00165419070981443	0.01100810803473	-0.00230353930965066	-0.00165419070981443
1211	122.418449401855	-5.39933395385742	-7.99315214157104	-0.00392691092565656	0.00451462110504508	-0.00619963090866804	0.00191722682211548
1212	123.067794799805	-6.37335681915283	-7.60354280471802	-0.00360223650932312	0.00289124972186983	0.0022419011220336	-0.000680167751852423
1213	122.418449401855	-7.02270555496216	-7.47367286682129	-0.00392691092565656	0.00159255252219737	-0.0100957229733467	0.00321592413820326
1214	118.522354125977	-5.72400808334351	-7.79834747314453	-0.00912170019000769	0.000943203864153475	0.00516396993771195	0.00711201597005129
1215	120.470405578613	-6.69803094863892	-8.05808639526367	-0.0130177913233638	0.00354059832170606	-0.00392691092565656	-3.08191010844894e-05
1216	122.418449401855	-6.69803094863892	-7.86328220367432	-3.08191010844894e-05	0.00418994715437293	-0.00619963090866804	-0.00555028254166245
1217	123.067794799805	-7.02270555496216	-7.99315214157104	-0.00392691092565656	0.00256657530553639	-0.00944637414067984	0.00418994715437293
1218	123.067794799805	-7.99672842025757	-7.73341274261475	0.00743668992072344	-0.0354203209280968	-0.0123684434220195	-0.00392691092565656
1219	121.119750976563	-6.69803094863892	-7.9282169342041	0.000943203864153475	-0.0143164889886975	0.00126787810586393	0.00191722682211548
1220	121.119750976563	-6.37335681915283	-7.73341274261475	-0.0123684434220195	-0.0159398596733809	0.00321592413820326	0.00613799272105098
1221	120.470405578613	-5.07465934753418	-8.31782627105713	-0.00165419070981443	0.00191722682211548	0.00191722682211548	0.00191722682211548
1222	122.418449401855	-5.72400808334351	-8.25289154052734	0.00256657530553639	0.00483929552137852	-0.000680167751852423	-0.00327756232582033
1223	123.067794799805	-6.69803094863892	-8.12302207946777	0.00386527273803949	0.00906006153672934	-0.000680167751852423	-0.00197886489331722
1224	122.418449401855	-6.04868268966675	-8.31782627105713	0.000943203864153475	0.00451462110504508	-0.00522560812532902	0.00386527273803949
1225	123.067794799805	-6.69803094863892	-7.73341274261475	0.00613799272105098	0.00354059832170606	-0.00749832857400179	0.00516396993771195
1226	122.418449401855	-6.69803094863892	-8.25289154052734	-0.00132951640989631	0.00808603875339031	0.00289124972186983	-0.000680167751852423
1227	121.119750976563	-5.72400808334351	-7.99315214157104	-0.00230353930965066	0.00451462110504508	0.0022419011220336	0.00126787810586393
1228	119.17170715332	-5.72400808334351	-8.18795680999756	-0.0104203969240189	0.00841071270406246	0.00191722682211548	-0.00360223650932312
1229	118.522354125977	-5.39933395385742	-8.05808639526367	-0.00977104809135199	0.000293855206109583	-0.00425158534198999	0.000293855206109583
1230	120.470405578613	-6.69803094863892	-7.79834747314453	-0.00977104809135199	0.0116574559360743	-0.00457625929266214	-0.0026282137259841
1231	123.067794799805	-6.69803094863892	-7.9282169342041	-0.00132951640989631	0.00418994715437293	-0.00165419070981443	0.000618529506027699
1232	123.067794799805	-6.69803094863892	-7.9282169342041	-0.00944637414067984	0.00581331877037883	-0.00360223650932312	-0.00230353930965066
1233	121.769104003906	-6.69803094863892	-8.18795680999756	-0.00392691092565656	0.000943203864153475	-3.08191010844894e-05	0.00159255252219737
1234	123.067794799805	-7.99672842025757	-7.79834747314453	-0.00132951640989631	-0.00749832857400179	-0.00684897974133492	0.00126787810586393
1235	121.119750976563	-7.02270555496216	-7.73341274261475	-0.00749832857400179	-0.00977104809135199	-0.00684897974133492	0.00354059832170606
1236	122.418449401855	-7.02270555496216	-7.53860807418823	-0.00425158534198999	-0.00457625929266214	-0.00457625929266214	0.00970941036939621
1237	123.067794799805	-6.69803094863892	-8.18795680999756	0.00483929552137852	-0.00295288790948689	-0.000680167751852423	-0.000355493422830477
1238	121.769104003906	-7.02270555496216	-7.99315214157104	0.00418994715437293	-0.00230353930965066	-0.00457625929266214	-0.00100484199356288
1239	122.418449401855	-6.69803094863892	-8.05808639526367	-0.00230353930965066	-0.00587495695799589	-0.0169138833880424	0.00159255252219737
1240	121.769104003906	-7.02270555496216	-7.79834747314453	-0.00847235135734081	-0.0123684434220195	-0.0136671401560307	0.00386527273803949
1241	121.119750976563	-5.39933395385742	-7.99315214157104	-0.00425158534198999	-0.00295288790948689	-0.00619963090866804	-0.00295288790948689
1242	122.418449401855	-6.04868268966675	-7.79834747314453	0.00159255252219737	0.00483929552137852	0.00808603875339031	0.00516396993771195
1243	121.769104003906	-5.72400808334351	-7.99315214157104	-0.00100484199356288	0.00906006153672934	-0.00100484199356288	0.000943203864153475
1244	121.119750976563	-6.69803094863892	-8.05808639526367	-3.08191010844894e-05	0.00386527273803949	0.00354059832170606	0.00418994715437293
1245	119.17170715332	-6.69803094863892	-8.05808639526367	-0.0136671401560307	0.00581331877037883	0.00126787810586393	0.000293855206109583
1246	119.82105255127	-5.72400808334351	-8.12302207946777	-0.000355493422830477	0.00808603875339031	0.00354059832170606	-0.00457625929266214
1247	120.470405578613	-5.72400808334351	-7.6684775352478	-0.0026282137259841	0.00613799272105098	0.000293855206109583	-0.000680167751852423
1248	120.470405578613	-5.72400808334351	-8.05808639526367	0.00483929552137852	0.00906006153672934	0.00581331877037883	-0.00295288790948689
1249	121.119750976563	-7.02270555496216	-7.99315214157104	0.00483929552137852	0.000943203864153475	-0.00717365415766835	-0.00360223650932312
1250	121.769104003906	-7.34737968444824	-8.18795680999756	-0.00295288790948689	-0.00132951640989631	0.00354059832170606	0.00418994715437293
1251	123.717147827148	-7.02270555496216	-8.05808639526367	0.000618529506027699	0.00678734155371785	-3.08191010844894e-05	0.00808603875339031
1252	121.769104003906	-7.02270555496216	-7.73341274261475	-0.00457625929266214	0.00678734155371785	0.00256657530553639	-0.0026282137259841
1253	123.067794799805	-6.69803094863892	-7.73341274261475	-0.00327756232582033	-0.00230353930965066	-0.00197886489331722	0.000293855206109583
1254	121.119750976563	-6.04868268966675	-8.12302207946777	0.00354059832170606	-0.00749832857400179	-0.0100957229733467	0.00418994715437293
1255	121.119750976563	-5.72400808334351	-8.25289154052734	-0.00132951640989631	0.000618529506027699	0.000943203864153475	0.00711201597005129
1256	122.418449401855	-7.02270555496216	-7.9282169342041	0.00386527273803949	0.00159255252219737	-0.00132951640989631	-0.00165419070981443
1257	122.418449401855	-6.37335681915283	-7.86328220367432	0.00159255252219737	0.00321592413820326	-0.0026282137259841	-0.0026282137259841
1258	123.067794799805	-7.02270555496216	-7.73341274261475	0.00451462110504508	-0.00197886489331722	-0.00295288790948689	0.00873538758605719
1259	120.470405578613	-6.04868268966675	-7.9282169342041	-0.00295288790948689	-0.00782300252467394	-0.00619963090866804	0.000293855206109583
1260	121.119750976563	-7.02270555496216	-7.73341274261475	-0.0113944197073579	-0.00814767740666866	-0.00295288790948689	0.00126787810586393
1261	119.17170715332	-5.72400808334351	-7.9282169342041	-0.00100484199356288	0.0022419011220336	0.000293855206109583	0.00841071270406246
1262	121.119750976563	-6.04868268966675	-7.73341274261475	0.0022419011220336	0.00613799272105098	0.00711201597005129	-0.00457625929266214
1263	120.470405578613	-6.04868268966675	-7.9282169342041	-0.00327756232582033	0.00613799272105098	0.00256657530553639	-0.00100484199356288
1264	122.418449401855	-7.67205429077148	-7.60354280471802	0.01100810803473	-0.00165419070981443	0.00159255252219737	-0.00132951640989631
1265	121.119750976563	-7.02270555496216	-8.18795680999756	-0.00587495695799589	-0.00717365415766835	0.000618529506027699	0.000943203864153475
1266	121.119750976563	-6.37335681915283	-7.99315214157104	0.00483929552137852	0.00418994715437293	0.0106834331527352	-0.00230353930965066
1267	123.067794799805	-7.67205429077148	-7.60354280471802	0.000618529506027699	0.0100340843200684	-0.00295288790948689	-0.00230353930965066
1268	123.067794799805	-6.37335681915283	-7.73341274261475	-0.00100484199356288	0.00841071270406246	0.00321592413820326	-0.00522560812532902
1269	123.717147827148	-6.69803094863892	-7.60354280471802	0.0022419011220336	0.00548864435404539	0.00289124972186983	0.00451462110504508
1270	121.769104003906	-6.04868268966675	-8.18795680999756	-0.00490093370899558	0.00678734155371785	-0.0113944197073579	-3.08191010844894e-05
1271	122.418449401855	-5.72400808334351	-8.38276100158691	-0.00197886489331722	0.00548864435404539	0.00483929552137852	0.000618529506027699
1272	121.769104003906	-5.72400808334351	-8.18795680999756	0.000293855206109583	0.00451462110504508	-0.00847235135734081	-0.000355493422830477
1273	122.418449401855	-7.02270555496216	-7.86328220367432	-0.00132951640989631	-0.00197886489331722	-0.000680167751852423	0.00126787810586393
1274	120.470405578613	-6.04868268966675	-7.86328220367432	-0.00230353930965066	-0.00652430532500148	-0.00814767740666866	0.00386527273803949
1275	119.17170715332	-6.37335681915283	-7.60354280471802	-0.00522560812532902	0.000293855206109583	-0.00587495695799589	-0.00165419070981443
1276	120.470405578613	-5.72400808334351	-7.86328220367432	-0.00522560812532902	0.00776136433705688	0.000618529506027699	0.00678734155371785
1277	119.82105255127	-5.39933395385742	-8.12302207946777	0.00354059832170606	-0.00197886489331722	0.00646266713738441	-0.00879702530801296
1278	121.769104003906	-5.72400808334351	-7.86328220367432	0.00581331877037883	-0.00360223650932312	-0.000680167751852423	-0.00360223650932312
1279	121.119750976563	-6.37335681915283	-7.99315214157104	0.00289124972186983	-0.0110697457566857	-0.00490093370899558	-0.000680167751852423
1280	123.067794799805	-7.67205429077148	-7.79834747314453	0.00159255252219737	-0.017887907102704	-0.00392691092565656	0.00418994715437293
1281	122.418449401855	-7.99672842025757	-7.86328220367432	-0.00457625929266214	-0.00912170019000769	0.000943203864153475	0.00256657530553639
1282	123.717147827148	-7.02270555496216	-7.86328220367432	0.00808603875339031	0.00159255252219737	-0.000355493422830477	-0.00490093370899558
1283	121.769104003906	-6.37335681915283	-7.9282169342041	0.00256657530553639	0.00743668992072344	0.00321592413820326	-0.00295288790948689
1284	123.067794799805	-5.72400808334351	-8.25289154052734	-0.00132951640989631	0.00418994715437293	-0.00197886489331722	0.000293855206109583
1285	121.119750976563	-5.72400808334351	-8.25289154052734	-0.00555028254166245	-0.00360223650932312	-0.00327756232582033	-0.00197886489331722
1286	123.067794799805	-6.37335681915283	-7.79834747314453	-0.00230353930965066	0.00873538758605719	0.00126787810586393	-0.00392691092565656
1287	123.067794799805	-7.02270555496216	-7.99315214157104	0.00354059832170606	0.00581331877037883	-0.00197886489331722	0.0022419011220336
1288	123.067794799805	-6.37335681915283	-8.05808639526367	0.00678734155371785	0.00873538758605719	-0.000680167751852423	0.00191722682211548
1289	123.067794799805	-6.04868268966675	-7.86328220367432	-0.00230353930965066	0.00418994715437293	-0.0120437685400248	0.00289124972186983
1290	119.82105255127	-6.37335681915283	-7.86328220367432	-0.00619963090866804	0.0100340843200684	-0.00425158534198999	0.00354059832170606
1291	118.522354125977	-6.04868268966675	-7.60354280471802	-0.0104203969240189	0.00808603875339031	0.00256657530553639	-0.0026282137259841
1292	119.82105255127	-5.07465934753418	-7.6684775352478	0.0022419011220336	0.00321592413820326	0.000293855206109583	-0.00327756232582033
1293	121.769104003906	-6.04868268966675	-7.9282169342041	-0.00847235135734081	-0.00327756232582033	-0.00165419070981443	-0.00360223650932312
1294	122.418449401855	-7.34737968444824	-8.05808639526367	0.00386527273803949	-0.0113944197073579	-0.00684897974133492	0.00191722682211548
1295	122.418449401855	-7.02270555496216	-7.86328220367432	-0.00100484199356288	-0.00944637414067984	-0.00684897974133492	-0.000355493422830477
1296	122.418449401855	-6.69803094863892	-8.18795680999756	-0.000680167751852423	-0.00555028254166245	-0.00879702530801296	-0.000680167751852423
1297	121.119750976563	-5.72400808334351	-7.73341274261475	0.00776136433705688	-0.000355493422830477	0.00256657530553639	-0.00100484199356288
1298	121.119750976563	-5.72400808334351	-7.99315214157104	-0.00490093370899558	-0.00165419070981443	-0.00132951640989631	-0.00295288790948689
1299	120.470405578613	-5.39933395385742	-7.99315214157104	0.00743668992072344	-0.0113944197073579	-0.00392691092565656	0.00613799272105098
1300	121.769104003906	-5.39933395385742	-8.18795680999756	0.00159255252219737	-0.000680167751852423	-0.00457625929266214	-0.00230353930965066
1301	123.067794799805	-7.02270555496216	-7.86328220367432	0.00386527273803949	-0.00327756232582033	-0.00977104809135199	-0.00392691092565656
1302	122.418449401855	-6.37335681915283	-7.79834747314453	0.0142548503354192	-0.0026282137259841	0.00289124972186983	-0.0100957229733467
1303	123.067794799805	-6.69803094863892	-7.60354280471802	0.000618529506027699	0.00873538758605719	0.00126787810586393	-0.00555028254166245
1304	121.119750976563	-5.07465934753418	-7.99315214157104	0.00970941036939621	0.00386527273803949	-0.0026282137259841	0.00613799272105098
1305	121.769104003906	-6.37335681915283	-7.86328220367432	-0.0120437685400248	0.00516396993771195	-0.00100484199356288	-0.00230353930965066
1306	119.82105255127	-6.04868268966675	-7.99315214157104	-0.0149658378213644	0.00386527273803949	0.00646266713738441	0.00906006153672934
1307	119.82105255127	-5.07465934753418	-8.18795680999756	0.00613799272105098	0.00646266713738441	0.00354059832170606	-0.00165419070981443
1308	119.82105255127	-5.39933395385742	-7.86328220367432	-0.00230353930965066	0.00678734155371785	-0.00197886489331722	-0.00100484199356288
1309	121.119750976563	-5.39933395385742	-8.12302207946777	0.00613799272105098	0.0136055024340749	-0.00587495695799589	0.00159255252219737
1310	121.769104003906	-6.04868268966675	-8.25289154052734	-0.00392691092565656	0.00483929552137852	-0.00782300252467394	0.00289124972186983
1311	123.067794799805	-7.67205429077148	-8.18795680999756	0.00159255252219737	-0.00490093370899558	-0.00230353930965066	-0.000355493422830477
1312	122.418449401855	-7.99672842025757	-7.79834747314453	0.000618529506027699	-0.00230353930965066	-0.00490093370899558	-0.00522560812532902
1313	122.418449401855	-6.37335681915283	-7.79834747314453	-0.000355493422830477	0.00289124972186983	-0.0107450718060136	-0.00912170019000769
1314	121.119750976563	-5.39933395385742	-7.60354280471802	0.00613799272105098	-0.00619963090866804	-0.00944637414067984	0.00126787810586393
1315	123.067794799805	-5.72400808334351	-8.18795680999756	-0.00100484199356288	-0.00132951640989631	-0.00912170019000769	-0.00977104809135199
1316	123.067794799805	-6.37335681915283	-8.51263046264648	0.00938473641872406	-0.00392691092565656	-0.00684897974133492	0.000293855206109583
1317	123.067794799805	-5.07465934753418	-8.31782627105713	0.00289124972186983	0.00126787810586393	-0.00587495695799589	-0.00490093370899558
1318	123.067794799805	-5.07465934753418	-8.18795680999756	-0.000355493422830477	-0.00230353930965066	-0.000680167751852423	-0.0026282137259841
1319	122.418449401855	-6.04868268966675	-7.4087381362915	-0.00425158534198999	-0.00912170019000769	-0.00684897974133492	0.00516396993771195
1320	120.470405578613	-6.04868268966675	-7.53860807418823	0.00451462110504508	-0.00327756232582033	-0.00360223650932312	-0.0110697457566857
1321	118.522354125977	-5.39933395385742	-7.99315214157104	-0.0143164889886975	0.000293855206109583	-0.0026282137259841	0.00289124972186983
1322	119.17170715332	-4.42531108856201	-7.9282169342041	-0.00360223650932312	0.00938473641872406	-0.00197886489331722	-0.00912170019000769
1323	122.418449401855	-6.37335681915283	-8.05808639526367	-0.0117190945893526	0.00841071270406246	-0.00165419070981443	0.00581331877037883
1324	120.470405578613	-4.7499852180481	-7.73341274261475	0.0106834331527352	0.00841071270406246	0.00386527273803949	0.00776136433705688
1325	123.717147827148	-6.69803094863892	-7.47367286682129	-0.00425158534198999	0.00321592413820326	-0.00457625929266214	-0.00197886489331722
1326	120.470405578613	-5.72400808334351	-7.9282169342041	-0.00717365415766835	-0.00327756232582033	-0.00522560812532902	-0.00165419070981443
1327	122.418449401855	-7.02270555496216	-7.9282169342041	0.000293855206109583	-0.00392691092565656	0.000618529506027699	-0.00555028254166245
1328	121.119750976563	-7.02270555496216	-7.86328220367432	-0.0026282137259841	0.00516396993771195	-0.00847235135734081	-0.00782300252467394
1329	121.119750976563	-6.37335681915283	-7.86328220367432	0.00126787810586393	-0.00100484199356288	-0.00295288790948689	-0.00490093370899558
1330	121.119750976563	-5.39933395385742	-7.79834747314453	-0.0026282137259841	0.00776136433705688	-0.00360223650932312	0.00678734155371785
1331	121.119750976563	-4.7499852180481	-7.99315214157104	-0.00619963090866804	0.0106834331527352	0.00418994715437293	0.00354059832170606
1332	123.067794799805	-5.72400808334351	-7.9282169342041	-0.00197886489331722	0.00613799272105098	-0.00847235135734081	-0.00327756232582033
1333	121.119750976563	-4.7499852180481	-8.12302207946777	-0.00619963090866804	-3.08191010844894e-05	-0.00457625929266214	-0.00100484199356288
1334	124.366493225098	-6.04868268966675	-7.9282169342041	-0.00165419070981443	-0.00684897974133492	-0.00132951640989631	0.00256657530553639
1335	121.119750976563	-4.7499852180481	-8.12302207946777	-0.00522560812532902	-0.00555028254166245	0.00516396993771195	-0.00327756232582033
1336	119.82105255127	-5.07465934753418	-7.86328220367432	-0.00392691092565656	0.0022419011220336	0.00516396993771195	0.00516396993771195
1337	118.522354125977	-5.07465934753418	-7.79834747314453	0.0132808275520802	-0.00360223650932312	-0.000680167751852423	-0.0026282137259841
1338	117.873008728027	-5.39933395385742	-7.99315214157104	-0.000680167751852423	-0.00814767740666866	-0.00132951640989631	-0.0026282137259841
1339	119.17170715332	-5.07465934753418	-7.99315214157104	0.00159255252219737	-0.00392691092565656	-0.00912170019000769	0.000618529506027699
1340	120.470405578613	-5.07465934753418	-8.12302207946777	-3.08191010844894e-05	-3.08191010844894e-05	-0.000355493422830477	-0.000355493422830477
1341	123.067794799805	-6.69803094863892	-7.60354280471802	0.000293855206109583	-0.00197886489331722	-0.0120437685400248	-3.08191010844894e-05
1342	121.769104003906	-5.72400808334351	-7.79834747314453	-0.00555028254166245	-0.00587495695799589	-0.00360223650932312	-0.00295288790948689
1343	122.418449401855	-6.37335681915283	-8.18795680999756	0.0022419011220336	0.00451462110504508	-0.00457625929266214	0.00516396993771195
1344	122.418449401855	-7.02270555496216	-7.99315214157104	-0.000355493422830477	0.00451462110504508	-0.00912170019000769	0.00256657530553639
1345	123.067794799805	-5.39933395385742	-8.05808639526367	-0.00327756232582033	0.00808603875339031	0.00776136433705688	-0.00327756232582033
1346	121.119750976563	-5.39933395385742	-7.73341274261475	-0.00100484199356288	0.00256657530553639	-0.00360223650932312	0.00159255252219737
1347	122.418449401855	-6.04868268966675	-7.47367286682129	-0.00230353930965066	0.00906006153672934	0.000293855206109583	-0.00457625929266214
1348	123.717147827148	-6.37335681915283	-7.9282169342041	-0.00360223650932312	0.00776136433705688	-0.00619963090866804	-0.00230353930965066
1349	122.418449401855	-6.04868268966675	-8.31782627105713	-0.00100484199356288	0.00808603875339031	-0.000680167751852423	0.000618529506027699
1350	122.418449401855	-6.69803094863892	-8.05808639526367	-0.000355493422830477	0.0022419011220336	-0.0117190945893526	0.00483929552137852
1351	120.470405578613	-4.7499852180481	-7.99315214157104	-0.00522560812532902	0.00841071270406246	-0.000680167751852423	0.00256657530553639
1352	121.769104003906	-5.39933395385742	-7.99315214157104	-0.00197886489331722	0.00386527273803949	-0.0113944197073579	0.00354059832170606
1353	119.82105255127	-5.72400808334351	-7.73341274261475	-0.00847235135734081	0.00386527273803949	-0.00132951640989631	0.00256657530553639
1354	118.522354125977	-5.07465934753418	-8.18795680999756	-0.00555028254166245	0.00418994715437293	-0.00360223650932312	0.00289124972186983
1355	119.17170715332	-5.72400808334351	-7.86328220367432	-0.00587495695799589	-0.00295288790948689	0.00418994715437293	0.00289124972186983
1356	121.769104003906	-6.37335681915283	-7.9282169342041	-0.00782300252467394	0.00581331877037883	-0.00230353930965066	0.00321592413820326
1357	122.418449401855	-6.04868268966675	-7.9282169342041	0.00938473641872406	0.00386527273803949	-0.00295288790948689	-0.00327756232582033
1358	123.067794799805	-6.69803094863892	-7.73341274261475	0.00711201597005129	0.00321592413820326	-0.00522560812532902	0.00418994715437293
1359	122.418449401855	-7.34737968444824	-7.53860807418823	0.000943203864153475	-0.0149658378213644	-0.00749832857400179	-0.0026282137259841
1360	121.119750976563	-7.34737968444824	-7.9282169342041	-3.08191010844894e-05	-0.0123684434220195	0.00386527273803949	0.000293855206109583
1361	122.418449401855	-5.72400808334351	-8.18795680999756	-0.00132951640989631	-3.08191010844894e-05	0.00256657530553639	0.00256657530553639
1362	121.769104003906	-6.04868268966675	-7.79834747314453	0.00548864435404539	-3.08191010844894e-05	0.000618529506027699	-0.00457625929266214
1363	122.418449401855	-5.39933395385742	-7.86328220367432	-0.0026282137259841	0.00938473641872406	0.00516396993771195	-0.000680167751852423
1364	122.418449401855	-5.72400808334351	-8.05808639526367	-0.0026282137259841	0.00191722682211548	-0.00522560812532902	0.00776136433705688
1365	121.119750976563	-5.07465934753418	-7.9282169342041	-0.00457625929266214	0.0022419011220336	-0.00944637414067984	-0.00587495695799589
1366	122.418449401855	-6.69803094863892	-7.9282169342041	-0.00749832857400179	0.011982130818069	0.00451462110504508	0.000618529506027699
1367	122.418449401855	-5.72400808334351	-8.05808639526367	0.000293855206109583	0.00776136433705688	-0.00490093370899558	-0.00197886489331722
1368	121.119750976563	-5.07465934753418	-8.05808639526367	0.00483929552137852	0.00906006153672934	-0.00327756232582033	-0.00327756232582033
1369	120.470405578613	-5.07465934753418	-7.86328220367432	0.00191722682211548	0.000618529506027699	0.0022419011220336	-0.00555028254166245
1370	121.769104003906	-6.04868268966675	-7.79834747314453	-0.00912170019000769	0.00906006153672934	-0.00295288790948689	0.00548864435404539
1371	119.17170715332	-6.04868268966675	-7.86328220367432	-0.0159398596733809	0.00841071270406246	0.000618529506027699	0.0022419011220336
1372	119.82105255127	-5.07465934753418	-8.05808639526367	-0.0026282137259841	0.000293855206109583	-0.00327756232582033	-0.0026282137259841
1373	121.119750976563	-6.69803094863892	-7.9282169342041	-3.08191010844894e-05	0.000943203864153475	0.00646266713738441	0.00126787810586393
1374	121.119750976563	-5.39933395385742	-8.05808639526367	0.00548864435404539	-0.0165892094373703	-0.00555028254166245	-0.000680167751852423
1375	122.418449401855	-6.69803094863892	-7.73341274261475	-3.08191010844894e-05	-0.0107450718060136	-0.00879702530801296	-0.00457625929266214
1376	123.067794799805	-7.02270555496216	-7.6684775352478	0.00289124972186983	-0.0104203969240189	0.00386527273803949	-0.000680167751852423
1377	122.418449401855	-6.69803094863892	-7.9282169342041	0.00321592413820326	-0.00944637414067984	-0.000355493422830477	-0.0107450718060136
1378	122.418449401855	-5.72400808334351	-8.31782627105713	0.00938473641872406	-0.00652430532500148	-0.00360223650932312	-0.0026282137259841
1379	122.418449401855	-6.04868268966675	-8.05808639526367	-0.00230353930965066	-0.00684897974133492	-0.0130177913233638	0.00646266713738441
1380	122.418449401855	-6.04868268966675	-7.99315214157104	-0.00392691092565656	-0.00717365415766835	-0.000355493422830477	0.00191722682211548
1381	121.769104003906	-5.39933395385742	-8.05808639526367	-0.00100484199356288	0.00159255252219737	0.00451462110504508	0.00354059832170606
1382	121.769104003906	-6.37335681915283	-7.99315214157104	0.00418994715437293	0.00321592413820326	0.00386527273803949	0.00256657530553639
1383	123.067794799805	-6.37335681915283	-8.12302207946777	0.000293855206109583	0.0103587592020631	-0.00295288790948689	-0.000680167751852423
1384	121.119750976563	-5.07465934753418	-7.99315214157104	-0.00230353930965066	0.00581331877037883	-0.000355493422830477	0.00289124972186983
1385	121.769104003906	-5.72400808334351	-7.86328220367432	0.000293855206109583	0.00191722682211548	-0.00457625929266214	-0.00944637414067984
1386	119.17170715332	-5.07465934753418	-7.86328220367432	-0.00717365415766835	0.00386527273803949	-0.0117190945893526	0.00256657530553639
1387	118.522354125977	-4.7499852180481	-7.60354280471802	-0.00165419070981443	0.00906006153672934	-0.00360223650932312	-0.00132951640989631
1388	121.769104003906	-5.39933395385742	-7.47367286682129	-0.00749832857400179	0.0113327819854021	-0.00230353930965066	-0.000680167751852423
1389	121.769104003906	-5.72400808334351	-7.86328220367432	0.00191722682211548	0.00418994715437293	-0.00360223650932312	0.00646266713738441
1390	122.418449401855	-6.04868268966675	-7.6684775352478	-0.000680167751852423	0.0022419011220336	0.000293855206109583	-3.08191010844894e-05
1391	120.470405578613	-6.04868268966675	-7.86328220367432	-0.00100484199356288	0.00678734155371785	0.00873538758605719	0.00483929552137852
1392	120.470405578613	-5.39933395385742	-8.05808639526367	0.0142548503354192	-0.00912170019000769	-0.0026282137259841	-0.00327756232582033
1393	120.470405578613	-6.04868268966675	-7.73341274261475	-0.00100484199356288	-0.0143164889886975	-0.00392691092565656	0.00256657530553639
1394	121.769104003906	-4.7499852180481	-8.05808639526367	0.00354059832170606	-0.0113944197073579	-0.0107450718060136	0.000618529506027699
1395	123.067794799805	-5.72400808334351	-7.9282169342041	-0.00879702530801296	-0.00425158534198999	-0.00587495695799589	-0.000355493422830477
1396	121.119750976563	-5.07465934753418	-8.12302207946777	0.0126314787194133	0.00191722682211548	-0.00457625929266214	0.00451462110504508
1397	121.769104003906	-5.39933395385742	-7.86328220367432	-3.08191010844894e-05	-0.00327756232582033	-0.00717365415766835	-0.00522560812532902
1398	122.418449401855	-5.39933395385742	-7.79834747314453	0.00548864435404539	-0.00555028254166245	-0.00230353930965066	0.00256657530553639
1399	123.067794799805	-5.72400808334351	-7.73341274261475	0.00126787810586393	-0.00295288790948689	-0.00652430532500148	0.00581331877037883
1400	121.119750976563	-4.42531108856201	-8.31782627105713	0.000293855206109583	-0.00490093370899558	-0.000680167751852423	-3.08191010844894e-05
1401	122.418449401855	-5.72400808334351	-7.99315214157104	-0.00717365415766835	0.00646266713738441	-0.00782300252467394	-0.00132951640989631
1402	119.17170715332	-5.39933395385742	-7.79834747314453	-0.0026282137259841	0.012956153601408	0.00678734155371785	-0.00327756232582033
1403	117.873008728027	-4.7499852180481	-7.9282169342041	-0.00360223650932312	0.00711201597005129	0.00191722682211548	-0.00392691092565656
1404	118.522354125977	-5.39933395385742	-7.6684775352478	-0.00619963090866804	0.00386527273803949	-0.000355493422830477	0.00354059832170606
1405	120.470405578613	-5.39933395385742	-7.73341274261475	-0.00100484199356288	-0.000680167751852423	0.00191722682211548	-0.00619963090866804
1406	121.119750976563	-4.42531108856201	-8.31782627105713	-0.00652430532500148	0.00808603875339031	-0.000680167751852423	-0.00197886489331722
1407	120.470405578613	-4.7499852180481	-8.18795680999756	-0.000680167751852423	0.00386527273803949	-3.08191010844894e-05	-0.00717365415766835
1408	120.470405578613	-6.04868268966675	-8.12302207946777	0.00354059832170606	0.0022419011220336	-3.08191010844894e-05	-0.00619963090866804
1409	121.119750976563	-5.72400808334351	-7.99315214157104	-0.00847235135734081	0.00418994715437293	-0.00327756232582033	-0.00230353930965066
1410	121.119750976563	-4.7499852180481	-7.86328220367432	-0.0026282137259841	-0.00392691092565656	-0.00522560812532902	-0.00522560812532902
1411	121.769104003906	-5.39933395385742	-7.86328220367432	-0.00587495695799589	0.00841071270406246	-0.00327756232582033	0.00483929552137852
1412	123.067794799805	-4.42531108856201	-8.25289154052734	0.00483929552137852	0.00418994715437293	0.000618529506027699	-0.00457625929266214
1413	122.418449401855	-5.39933395385742	-8.12302207946777	-0.0026282137259841	-0.00100484199356288	-0.0113944197073579	0.00321592413820326
1414	119.82105255127	-3.77596235275269	-7.99315214157104	0.00678734155371785	-0.00684897974133492	-0.00912170019000769	0.00581331877037883
1415	123.067794799805	-5.39933395385742	-7.73341274261475	-0.00327756232582033	-0.00879702530801296	-0.00814767740666866	0.00354059832170606
1416	119.82105255127	-4.10063648223877	-7.9282169342041	-0.00522560812532902	0.00451462110504508	0.0022419011220336	-0.000355493422830477
1417	121.119750976563	-5.07465934753418	-8.31782627105713	0.0123068047687411	-0.000355493422830477	-0.00457625929266214	0.0022419011220336
1418	118.522354125977	-5.07465934753418	-7.73341274261475	-3.08191010844894e-05	0.00321592413820326	-0.0100957229733467	0.00678734155371785
1419	117.223663330078	-5.39933395385742	-7.60354280471802	-0.0107450718060136	-0.00652430532500148	0.00808603875339031	-0.00132951640989631
1420	117.873008728027	-4.10063648223877	-7.99315214157104	0.00289124972186983	-0.00652430532500148	-0.00749832857400179	0.00678734155371785
1421	118.522354125977	-4.42531108856201	-7.79834747314453	-0.00360223650932312	-0.00197886489331722	0.00483929552137852	-0.00555028254166245
1422	121.119750976563	-5.39933395385742	-7.73341274261475	0.00256657530553639	0.00711201597005129	-0.00619963090866804	-0.00360223650932312
1423	119.17170715332	-4.42531108856201	-8.31782627105713	0.00678734155371785	0.00483929552137852	0.00386527273803949	-0.00619963090866804
1424	122.418449401855	-6.37335681915283	-7.9282169342041	-0.00100484199356288	-0.00814767740666866	-0.00717365415766835	-0.00197886489331722
1425	120.470405578613	-5.39933395385742	-7.86328220367432	-0.00425158534198999	-0.0100957229733467	-0.0175632312893867	-0.00165419070981443
1426	121.769104003906	-4.7499852180481	-7.79834747314453	-0.00619963090866804	0.00451462110504508	0.00159255252219737	-0.00132951640989631
1427	122.418449401855	-5.72400808334351	-7.6684775352478	0.0022419011220336	0.00289124972186983	0.00841071270406246	-0.00717365415766835
1428	122.418449401855	-6.04868268966675	-7.86328220367432	0.000943203864153475	0.0103587592020631	-0.0026282137259841	-0.0100957229733467
1429	119.82105255127	-5.07465934753418	-8.25289154052734	-0.00197886489331722	0.00808603875339031	-0.00100484199356288	0.00906006153672934
1430	119.17170715332	-4.10063648223877	-8.38276100158691	-0.00165419070981443	-0.00132951640989631	-0.0107450718060136	-0.0026282137259841
1431	121.119750976563	-4.10063648223877	-8.18795680999756	-0.00100484199356288	0.00126787810586393	-0.0110697457566857	-0.00295288790948689
1432	119.82105255127	-3.77596235275269	-7.9282169342041	-3.08191010844894e-05	0.0022419011220336	-0.00392691092565656	0.00289124972186983
1433	121.119750976563	-4.7499852180481	-7.99315214157104	0.000293855206109583	0.00711201597005129	-0.00749832857400179	0.000618529506027699
1434	121.119750976563	-4.7499852180481	-7.99315214157104	-0.0026282137259841	-0.00392691092565656	-0.00684897974133492	0.00841071270406246
1435	117.873008728027	-4.42531108856201	-8.25289154052734	-0.00879702530801296	-0.00879702530801296	-0.0136671401560307	0.00386527273803949
1436	117.223663330078	-4.7499852180481	-7.6684775352478	-0.0120437685400248	0.00386527273803949	0.00256657530553639	0.011982130818069
1437	120.470405578613	-6.04868268966675	-7.9282169342041	0.00191722682211548	0.00646266713738441	-0.00100484199356288	-0.000355493422830477
1438	120.470405578613	-5.07465934753418	-7.27886867523193	0.00386527273803949	-0.0146411629393697	-0.0104203969240189	-0.00197886489331722
1439	121.119750976563	-5.39933395385742	-7.6684775352478	-0.00522560812532902	-0.00587495695799589	-0.00295288790948689	-0.00327756232582033
1440	122.418449401855	-6.37335681915283	-7.9282169342041	0.00191722682211548	-0.0107450718060136	-0.00814767740666866	0.00126787810586393
1441	121.119750976563	-5.72400808334351	-7.73341274261475	-0.00587495695799589	-0.00555028254166245	0.00191722682211548	0.00451462110504508
1442	119.82105255127	-5.39933395385742	-7.99315214157104	0.000943203864153475	-0.00230353930965066	0.00354059832170606	0.00743668992072344
1443	121.769104003906	-5.07465934753418	-7.79834747314453	-0.00100484199356288	0.00906006153672934	-0.00295288790948689	-0.00100484199356288
1444	121.769104003906	-4.42531108856201	-7.86328220367432	0.00191722682211548	0.0022419011220336	0.00256657530553639	0.00613799272105098
1445	121.119750976563	-5.07465934753418	-8.18795680999756	-0.00327756232582033	0.00743668992072344	-0.00717365415766835	-0.00587495695799589
1446	122.418449401855	-5.72400808334351	-8.18795680999756	0.00126787810586393	0.00548864435404539	-0.00100484199356288	-0.00425158534198999
1447	121.769104003906	-5.72400808334351	-8.05808639526367	0.00386527273803949	0.0152288740500808	-0.00165419070981443	-0.00360223650932312
1448	122.418449401855	-5.39933395385742	-7.9282169342041	0.000943203864153475	0.00841071270406246	0.00646266713738441	-0.00360223650932312
1449	122.418449401855	-5.72400808334351	-7.34380340576172	-0.000355493422830477	0.00581331877037883	-0.00197886489331722	0.000618529506027699
1450	119.82105255127	-5.39933395385742	-7.47367286682129	-0.00717365415766835	0.00873538758605719	-0.00197886489331722	-0.00490093370899558
1451	118.522354125977	-5.07465934753418	-7.99315214157104	-0.00555028254166245	0.00938473641872406	0.00873538758605719	0.000943203864153475
1452	119.82105255127	-5.07465934753418	-7.6684775352478	-0.00944637414067984	0.00646266713738441	0.000293855206109583	0.00516396993771195
1453	120.470405578613	-5.39933395385742	-7.86328220367432	0.0116574559360743	-0.00165419070981443	-0.0136671401560307	-0.00360223650932312
1454	122.418449401855	-5.07465934753418	-7.99315214157104	0.0022419011220336	-0.00782300252467394	-0.00392691092565656	0.00159255252219737
1455	121.119750976563	-5.39933395385742	-7.6684775352478	-0.00165419070981443	-0.00295288790948689	0.0022419011220336	-0.000355493422830477
1456	122.418449401855	-7.34737968444824	-7.86328220367432	-0.00652430532500148	-0.00587495695799589	0.00126787810586393	-0.00425158534198999
1457	121.769104003906	-6.69803094863892	-8.18795680999756	-0.00360223650932312	-0.0146411629393697	0.00159255252219737	0.00354059832170606
1458	120.470405578613	-5.39933395385742	-7.86328220367432	0.00321592413820326	-0.00295288790948689	0.000943203864153475	-0.00522560812532902
1459	120.470405578613	-4.42531108856201	-8.05808639526367	0.00873538758605719	-0.00132951640989631	-0.00457625929266214	0.000618529506027699
1460	123.067794799805	-5.39933395385742	-7.9282169342041	-0.00165419070981443	-0.0260047651827335	-0.00977104809135199	-0.00555028254166245
1461	122.418449401855	-6.04868268966675	-7.73341274261475	0.0022419011220336	0.00418994715437293	0.00451462110504508	0.00613799272105098
1462	121.769104003906	-6.37335681915283	-8.31782627105713	0.00548864435404539	-0.000355493422830477	-0.0104203969240189	-0.00165419070981443
1463	123.067794799805	-6.04868268966675	-7.99315214157104	0.00873538758605719	-0.00100484199356288	-0.0107450718060136	0.000293855206109583
1464	121.769104003906	-5.07465934753418	-8.12302207946777	0.00483929552137852	0.00418994715437293	-0.00392691092565656	0.00418994715437293
1465	122.418449401855	-6.37335681915283	-7.53860807418823	-0.00392691092565656	0.00191722682211548	-0.0100957229733467	0.0103587592020631
1466	121.119750976563	-6.04868268966675	-7.79834747314453	-0.00425158534198999	0.00256657530553639	-0.0104203969240189	0.000293855206109583
1467	118.522354125977	-5.07465934753418	-7.9282169342041	-0.00749832857400179	0.00711201597005129	-0.00587495695799589	-0.00295288790948689
1468	119.17170715332	-5.07465934753418	-7.99315214157104	-0.00490093370899558	0.00711201597005129	0.00354059832170606	-0.00295288790948689
1469	121.769104003906	-6.37335681915283	-8.05808639526367	-0.00360223650932312	0.00678734155371785	-0.00327756232582033	0.00808603875339031
1470	122.418449401855	-5.72400808334351	-7.79834747314453	-3.08191010844894e-05	0.00418994715437293	0.0022419011220336	-0.00230353930965066
1471	121.769104003906	-5.72400808334351	-7.86328220367432	-0.00327756232582033	0.00289124972186983	0.00678734155371785	0.00191722682211548
1472	122.418449401855	-7.99672842025757	-7.60354280471802	0.00191722682211548	0.000618529506027699	0.00483929552137852	0.00386527273803949
1473	123.067794799805	-7.67205429077148	-7.99315214157104	0.00451462110504508	-0.00457625929266214	-0.00197886489331722	-0.00619963090866804
1474	120.470405578613	-6.04868268966675	-8.12302207946777	0.00646266713738441	-0.00230353930965066	0.000293855206109583	0.00776136433705688
1475	123.717147827148	-6.37335681915283	-7.9282169342041	-0.00555028254166245	-0.0026282137259841	-0.00327756232582033	0.00289124972186983
1476	120.470405578613	-5.39933395385742	-7.9282169342041	-0.00425158534198999	0.00548864435404539	0.000293855206109583	0.00548864435404539
1477	120.470405578613	-5.07465934753418	-8.05808639526367	-0.00295288790948689	0.00289124972186983	0.00256657530553639	-0.00652430532500148
1478	120.470405578613	-6.04868268966675	-8.12302207946777	0.00581331877037883	-0.00652430532500148	-0.0143164889886975	0.00548864435404539
1479	120.470405578613	-5.07465934753418	-8.31782627105713	0.000618529506027699	-0.00457625929266214	0.00678734155371785	0.000943203864153475
1480	121.769104003906	-6.04868268966675	-7.9282169342041	0.000293855206109583	-0.00132951640989631	-0.00847235135734081	0.00386527273803949
1481	120.470405578613	-5.39933395385742	-7.99315214157104	-0.00165419070981443	0.00126787810586393	0.000943203864153475	-0.00619963090866804
1482	123.067794799805	-7.02270555496216	-7.99315214157104	0.00126787810586393	0.01100810803473	0.000618529506027699	-0.00230353930965066
1483	119.17170715332	-5.07465934753418	-7.86328220367432	0.000943203864153475	0.00906006153672934	0.00256657530553639	0.000943203864153475
1484	119.82105255127	-6.69803094863892	-7.9282169342041	-0.00522560812532902	-0.00295288790948689	-0.00132951640989631	-0.00684897974133492
1485	121.119750976563	-6.04868268966675	-8.18795680999756	-0.0026282137259841	0.00938473641872406	-0.00717365415766835	0.000618529506027699
1486	120.470405578613	-5.39933395385742	-8.18795680999756	-0.00327756232582033	0.00678734155371785	0.00289124972186983	-0.00132951640989631
1487	120.470405578613	-6.04868268966675	-7.99315214157104	0.00678734155371785	0.0116574559360743	-0.00977104809135199	0.000943203864153475
1488	120.470405578613	-6.69803094863892	-7.9282169342041	0.00581331877037883	0.00678734155371785	-0.0026282137259841	-0.00522560812532902
1489	121.769104003906	-7.02270555496216	-7.79834747314453	-0.0026282137259841	-0.00457625929266214	-0.00457625929266214	-0.000680167751852423
1490	122.418449401855	-7.34737968444824	-8.25289154052734	0.00743668992072344	0.00483929552137852	-0.00749832857400179	0.00483929552137852
1491	122.418449401855	-7.02270555496216	-8.05808639526367	0.00289124972186983	0.00418994715437293	0.00548864435404539	0.0106834331527352
1492	119.82105255127	-6.04868268966675	-8.25289154052734	-0.00360223650932312	0.0158782228827477	0.000293855206109583	0.00711201597005129
1493	120.470405578613	-6.04868268966675	-7.9282169342041	0.00483929552137852	0.00776136433705688	-0.00522560812532902	0.00289124972186983
1494	123.067794799805	-6.37335681915283	-7.53860807418823	0.000293855206109583	-0.00490093370899558	-0.00132951640989631	-0.00100484199356288
1495	121.119750976563	-5.72400808334351	-8.25289154052734	-0.00587495695799589	-0.00295288790948689	-0.000355493422830477	-0.00327756232582033
1496	120.470405578613	-5.72400808334351	-7.99315214157104	0.00483929552137852	0.00483929552137852	-0.00327756232582033	0.00906006153672934
1497	123.067794799805	-6.37335681915283	-7.99315214157104	0.0158782228827477	0.00191722682211548	-0.00197886489331722	0.00808603875339031
1498	123.067794799805	-6.69803094863892	-7.86328220367432	0.00938473641872406	0.0136055024340749	-0.00587495695799589	0.00516396993771195
1499	120.470405578613	-6.69803094863892	-7.47367286682129	-0.00555028254166245	-0.00717365415766835	-0.00977104809135199	0.00646266713738441
1500	121.119750976563	-7.02270555496216	-7.34380340576172	-0.00652430532500148	-0.0243813935667276	-0.00457625929266214	0.0022419011220336
1501	119.17170715332	-6.04868268966675	-7.60354280471802	-0.00132951640989631	-0.00425158534198999	0.00483929552137852	-0.00360223650932312
1502	121.119750976563	-6.37335681915283	-8.25289154052734	0.000943203864153475	0.00613799272105098	-0.00295288790948689	-0.00100484199356288
1503	121.119750976563	-5.39933395385742	-7.9282169342041	0.00321592413820326	0.00418994715437293	0.00451462110504508	-0.00652430532500148
1504	123.067794799805	-7.02270555496216	-7.99315214157104	0.00126787810586393	-0.00132951640989631	0.0106834331527352	-0.00230353930965066
1505	120.470405578613	-7.02270555496216	-7.79834747314453	-0.00619963090866804	0.00191722682211548	-0.00360223650932312	-0.00165419070981443
1506	121.119750976563	-7.34737968444824	-7.79834747314453	-0.00749832857400179	0.0022419011220336	0.00159255252219737	-0.00100484199356288
1507	123.067794799805	-7.34737968444824	-7.99315214157104	-0.00522560812532902	0.0100340843200684	0.000293855206109583	0.00678734155371785
1508	122.418449401855	-6.69803094863892	-7.86328220367432	-0.000680167751852423	0.0100340843200684	-0.00392691092565656	0.00126787810586393
1509	123.067794799805	-7.02270555496216	-7.6684775352478	-0.00295288790948689	0.00776136433705688	-0.000680167751852423	-0.00132951640989631
1510	121.119750976563	-5.72400808334351	-8.18795680999756	-0.0100957229733467	0.00678734155371785	-0.00425158534198999	-0.00100484199356288
1511	123.067794799805	-7.02270555496216	-8.05808639526367	0.00126787810586393	0.00191722682211548	0.000293855206109583	-0.00165419070981443
1512	121.769104003906	-5.07465934753418	-8.12302207946777	-0.00652430532500148	0.00354059832170606	-0.0126931173726916	0.00126787810586393
1513	120.470405578613	-5.72400808334351	-8.25289154052734	0.00256657530553639	-0.00100484199356288	-0.00425158534198999	-0.00814767740666866
1514	122.418449401855	-7.02270555496216	-7.73341274261475	-0.00100484199356288	-0.00555028254166245	-0.0123684434220195	0.00386527273803949
1515	118.522354125977	-4.7499852180481	-7.79834747314453	-0.0120437685400248	-0.000680167751852423	0.0022419011220336	-0.00490093370899558
1516	120.470405578613	-6.37335681915283	-7.34380340576172	-0.0149658378213644	0.00451462110504508	-0.000355493422830477	0.00613799272105098
1517	120.470405578613	-5.39933395385742	-7.99315214157104	-0.00165419070981443	0.00159255252219737	-0.0026282137259841	-0.00490093370899558
1518	121.119750976563	-5.72400808334351	-8.18795680999756	-0.00457625929266214	-0.00230353930965066	0.00289124972186983	-0.00360223650932312
1519	120.470405578613	-5.39933395385742	-8.18795680999756	0.01100810803473	-0.0136671401560307	-0.00782300252467394	0.00256657530553639
1520	121.769104003906	-6.69803094863892	-8.12302207946777	0.00256657530553639	-0.00879702530801296	0.000293855206109583	-0.00749832857400179
1521	119.82105255127	-7.34737968444824	-7.99315214157104	-0.00522560812532902	-0.00814767740666866	0.00126787810586393	0.00613799272105098
1522	122.418449401855	-7.67205429077148	-7.86328220367432	0.00613799272105098	0.00256657530553639	-0.00197886489331722	-0.00457625929266214
1523	122.418449401855	-7.34737968444824	-7.79834747314453	0.0022419011220336	0.00483929552137852	0.00483929552137852	-0.000355493422830477
1524	121.119750976563	-5.39933395385742	-8.38276100158691	0.00711201597005129	-0.00100484199356288	0.00256657530553639	-0.00197886489331722
1525	121.119750976563	-5.72400808334351	-8.18795680999756	-0.00555028254166245	0.000943203864153475	-0.00977104809135199	0.000943203864153475
1526	119.82105255127	-4.7499852180481	-8.4476957321167	0.00159255252219737	0.00126787810586393	-0.00100484199356288	-0.00132951640989631
1527	121.119750976563	-5.39933395385742	-8.25289154052734	0.0022419011220336	0.00646266713738441	0.0022419011220336	-0.00717365415766835
1528	121.119750976563	-5.07465934753418	-8.05808639526367	0.00126787810586393	0.0116574559360743	0.00386527273803949	0.00256657530553639
1529	122.418449401855	-5.39933395385742	-8.31782627105713	0.00418994715437293	0.012956153601408	-0.0100957229733467	0.00548864435404539
1530	121.119750976563	-6.69803094863892	-8.12302207946777	0.000293855206109583	0.00516396993771195	-0.00652430532500148	-0.00100484199356288
1531	118.522354125977	-5.72400808334351	-8.18795680999756	-0.0126931173726916	0.00191722682211548	0.00386527273803949	-0.00230353930965066
1532	118.522354125977	-5.39933395385742	-8.12302207946777	-0.0026282137259841	0.0142548503354192	-0.000355493422830477	0.000293855206109583
1533	121.119750976563	-6.37335681915283	-7.53860807418823	-0.00425158534198999	-0.00392691092565656	0.0022419011220336	-0.00165419070981443
1534	122.418449401855	-5.39933395385742	-7.79834747314453	0.000618529506027699	-0.00879702530801296	-0.00425158534198999	0.00483929552137852
1535	121.769104003906	-5.07465934753418	-8.12302207946777	0.00289124972186983	0.00126787810586393	-0.000355493422830477	-0.00522560812532902
1536	123.067794799805	-7.67205429077148	-7.99315214157104	-0.00100484199356288	-0.00490093370899558	-0.00230353930965066	0.00418994715437293
1537	121.119750976563	-7.67205429077148	-7.6684775352478	0.00289124972186983	-0.00522560812532902	0.00126787810586393	-0.00555028254166245
1538	123.067794799805	-7.02270555496216	-7.4087381362915	0.00289124972186983	-0.00490093370899558	-0.0120437685400248	0.00711201597005129
1539	122.418449401855	-6.69803094863892	-7.53860807418823	0.00256657530553639	-0.00749832857400179	-0.00165419070981443	0.00321592413820326
1540	121.769104003906	-6.04868268966675	-8.05808639526367	-0.00100484199356288	-0.00814767740666866	0.00321592413820326	0.00808603875339031
1541	120.470405578613	-5.39933395385742	-8.31782627105713	-0.00295288790948689	-0.00457625929266214	0.000943203864153475	-0.000680167751852423
1542	120.470405578613	-6.37335681915283	-8.18795680999756	0.00321592413820326	0.000293855206109583	-0.00619963090866804	-0.00879702530801296
1543	121.769104003906	-5.72400808334351	-8.05808639526367	-0.00360223650932312	0.00808603875339031	0.00321592413820326	-0.00327756232582033
1544	122.418449401855	-6.37335681915283	-7.6684775352478	0.00613799272105098	0.00191722682211548	0.000293855206109583	-0.00132951640989631
1545	121.769104003906	-5.72400808334351	-7.60354280471802	-0.00490093370899558	0.00191722682211548	-0.00230353930965066	0.00938473641872406
1546	121.119750976563	-6.04868268966675	-7.79834747314453	-0.00717365415766835	0.000943203864153475	-0.000355493422830477	-0.00100484199356288
1547	121.119750976563	-5.72400808334351	-8.25289154052734	-0.00490093370899558	0.00483929552137852	-0.00230353930965066	0.00191722682211548
1548	117.873008728027	-4.7499852180481	-8.18795680999756	-0.00652430532500148	0.00321592413820326	-0.00879702530801296	0.00418994715437293
1549	121.769104003906	-5.07465934753418	-8.05808639526367	0.00841071270406246	0.00841071270406246	-0.00100484199356288	0.00418994715437293
1550	122.418449401855	-6.69803094863892	-7.79834747314453	0.000293855206109583	0.00613799272105098	-0.00100484199356288	0.00938473641872406
1551	122.418449401855	-6.69803094863892	-7.99315214157104	-3.08191010844894e-05	-0.00360223650932312	-0.00295288790948689	-0.0026282137259841
1552	119.17170715332	-6.69803094863892	-7.60354280471802	0.00483929552137852	0.00386527273803949	0.00321592413820326	-0.00555028254166245
1553	121.769104003906	-7.67205429077148	-7.73341274261475	-0.00782300252467394	-0.00717365415766835	-0.00814767740666866	-0.00457625929266214
1554	121.119750976563	-6.04868268966675	-8.05808639526367	0.0022419011220336	-0.0104203969240189	-0.00879702530801296	0.00873538758605719
1555	123.067794799805	-6.04868268966675	-7.73341274261475	-0.00197886489331722	-0.00425158534198999	-0.00619963090866804	0.00159255252219737
1556	123.717147827148	-6.69803094863892	-7.60354280471802	0.000943203864153475	0.00418994715437293	-0.00522560812532902	0.00159255252219737
1557	122.418449401855	-5.72400808334351	-8.31782627105713	0.00159255252219737	0.000943203864153475	-0.00652430532500148	0.00289124972186983
1558	123.717147827148	-5.39933395385742	-8.38276100158691	0.00418994715437293	0.00970941036939621	-0.00327756232582033	-0.00327756232582033
1559	122.418449401855	-6.04868268966675	-7.73341274261475	0.00516396993771195	-0.00652430532500148	-0.00749832857400179	0.00516396993771195
1560	122.418449401855	-6.69803094863892	-7.6684775352478	-0.00132951640989631	-0.0188619289547205	-0.00555028254166245	0.000943203864153475
1561	120.470405578613	-5.72400808334351	-7.6684775352478	-0.00327756232582033	-0.000355493422830477	0.00418994715437293	0.00191722682211548
1562	120.470405578613	-6.04868268966675	-7.86328220367432	0.00126787810586393	-0.0026282137259841	0.00354059832170606	0.00256657530553639
1563	120.470405578613	-6.69803094863892	-7.86328220367432	-0.00717365415766835	0.00321592413820326	-0.00327756232582033	0.00321592413820326
1564	118.522354125977	-4.7499852180481	-8.12302207946777	0.00159255252219737	0.00906006153672934	-0.00360223650932312	0.000943203864153475
1565	123.067794799805	-6.37335681915283	-7.79834747314453	-0.00684897974133492	-3.08191010844894e-05	-0.00652430532500148	0.00256657530553639
1566	123.067794799805	-5.72400808334351	-7.79834747314453	-0.00847235135734081	0.00873538758605719	-0.00619963090866804	-0.000355493422830477
1567	123.067794799805	-6.37335681915283	-7.53860807418823	-0.000680167751852423	0.0100340843200684	0.00711201597005129	-0.00100484199356288
1568	121.119750976563	-6.69803094863892	-8.12302207946777	-0.000355493422830477	0.0022419011220336	-0.00684897974133492	-0.00165419070981443
1569	121.119750976563	-6.04868268966675	-8.25289154052734	-0.00165419070981443	0.00386527273803949	0.000618529506027699	-0.00197886489331722
1570	121.119750976563	-5.72400808334351	-7.99315214157104	-0.0110697457566857	0.00483929552137852	0.000618529506027699	0.00483929552137852
1571	121.119750976563	-5.07465934753418	-8.12302207946777	-0.00490093370899558	0.00776136433705688	-0.00847235135734081	0.000943203864153475
1572	123.067794799805	-7.02270555496216	-7.86328220367432	0.000293855206109583	0.00938473641872406	-0.00619963090866804	0.00256657530553639
1573	123.067794799805	-5.39933395385742	-8.25289154052734	-0.00197886489331722	-0.00327756232582033	-0.00457625929266214	-0.00522560812532902
1574	123.717147827148	-6.37335681915283	-7.79834747314453	-0.00360223650932312	-0.00457625929266214	-0.00977104809135199	-0.00197886489331722
1575	123.067794799805	-6.37335681915283	-7.99315214157104	0.00386527273803949	-0.00392691092565656	-0.00132951640989631	0.00289124972186983
1576	121.119750976563	-5.39933395385742	-7.86328220367432	-0.00392691092565656	-0.00230353930965066	-0.00847235135734081	0.00581331877037883
1577	119.82105255127	-5.07465934753418	-7.86328220367432	0.00354059832170606	0.00451462110504508	-0.00295288790948689	-0.0026282137259841
1578	119.17170715332	-5.39933395385742	-7.60354280471802	0.000618529506027699	-0.00587495695799589	-0.00490093370899558	-0.00295288790948689
1579	118.522354125977	-5.39933395385742	-7.79834747314453	-0.00197886489331722	-0.00749832857400179	0.000618529506027699	0.000293855206109583
1580	121.769104003906	-6.37335681915283	-7.99315214157104	0.0100340843200684	-0.00132951640989631	-0.0117190945893526	0.000618529506027699
1581	121.769104003906	-6.69803094863892	-7.9282169342041	-0.00230353930965066	-0.00555028254166245	0.0022419011220336	-0.00100484199356288
1582	121.119750976563	-5.39933395385742	-8.12302207946777	0.00873538758605719	0.00841071270406246	0.00418994715437293	0.00159255252219737
1583	123.717147827148	-6.04868268966675	-8.18795680999756	0.00386527273803949	0.0022419011220336	0.00613799272105098	-0.00457625929266214
1584	121.769104003906	-7.34737968444824	-7.47367286682129	0.00126787810586393	0.00191722682211548	0.00321592413820326	-0.000680167751852423
1585	123.717147827148	-7.34737968444824	-8.25289154052734	-0.00100484199356288	0.00354059832170606	-0.00717365415766835	0.00256657530553639
1586	120.470405578613	-5.72400808334351	-8.25289154052734	-0.0026282137259841	0.0103587592020631	0.000293855206109583	-3.08191010844894e-05
1587	122.418449401855	-6.37335681915283	-7.73341274261475	0.00808603875339031	0.0171769186854362	0.00289124972186983	-0.00230353930965066
1588	123.067794799805	-6.69803094863892	-7.73341274261475	0.000293855206109583	0.0126314787194133	0.00191722682211548	-0.00100484199356288
1589	122.418449401855	-6.69803094863892	-7.79834747314453	0.000943203864153475	0.0113327819854021	-0.00944637414067984	0.00483929552137852
1590	121.769104003906	-6.69803094863892	-7.47367286682129	-0.00360223650932312	0.011982130818069	-0.00327756232582033	-0.00392691092565656
1591	121.119750976563	-5.39933395385742	-8.25289154052734	0.00289124972186983	0.00548864435404539	-0.00295288790948689	-0.00295288790948689
1592	122.418449401855	-5.07465934753418	-8.25289154052734	-0.000680167751852423	0.00906006153672934	-0.00425158534198999	0.00581331877037883
1593	118.522354125977	-5.39933395385742	-8.18795680999756	-0.00555028254166245	-3.08191010844894e-05	-0.00879702530801296	0.00289124972186983
1594	121.119750976563	-6.69803094863892	-7.79834747314453	-0.0146411629393697	-0.00847235135734081	-0.00100484199356288	-3.08191010844894e-05
1595	118.522354125977	-5.39933395385742	-7.79834747314453	-0.0143164889886975	-0.00425158534198999	-0.000680167751852423	0.0100340843200684
1596	121.119750976563	-5.72400808334351	-8.18795680999756	-0.00360223650932312	0.00711201597005129	0.00289124972186983	0.0022419011220336
1597	120.470405578613	-6.37335681915283	-7.73341274261475	0.00159255252219737	-0.0026282137259841	0.00126787810586393	-0.00879702530801296
1598	121.769104003906	-6.04868268966675	-7.99315214157104	-0.00230353930965066	-0.00652430532500148	-0.00197886489331722	-0.00360223650932312
1599	120.470405578613	-6.69803094863892	-7.99315214157104	0.000293855206109583	-0.0123684434220195	-0.00652430532500148	-0.00197886489331722
1600	121.119750976563	-6.04868268966675	-8.05808639526367	-0.0120437685400248	-0.0162645354866982	-0.0026282137259841	-0.00782300252467394
1601	123.067794799805	-7.02270555496216	-7.53860807418823	0.000293855206109583	-0.000680167751852423	-0.0117190945893526	0.0022419011220336
1602	121.119750976563	-4.7499852180481	-7.99315214157104	-0.00295288790948689	0.00191722682211548	-0.000355493422830477	-0.00100484199356288
1603	121.769104003906	-5.72400808334351	-7.99315214157104	-0.00425158534198999	0.00354059832170606	-0.00814767740666866	-0.00100484199356288
1604	122.418449401855	-6.37335681915283	-7.99315214157104	-0.00295288790948689	-0.000355493422830477	0.000618529506027699	-0.00132951640989631
1605	122.418449401855	-5.39933395385742	-8.38276100158691	-0.00197886489331722	0.00256657530553639	-0.00360223650932312	-0.00327756232582033
1606	122.418449401855	-6.69803094863892	-7.73341274261475	-0.00814767740666866	0.0100340843200684	0.00126787810586393	0.00321592413820326
1607	120.470405578613	-5.07465934753418	-7.99315214157104	-0.00327756232582033	0.00970941036939621	0.000943203864153475	-0.000355493422830477
1608	121.119750976563	-5.72400808334351	-8.25289154052734	-0.00295288790948689	0.00906006153672934	-0.00490093370899558	0.00191722682211548
1609	119.82105255127	-5.07465934753418	-7.9282169342041	-0.00165419070981443	0.0126314787194133	0.000293855206109583	-0.000355493422830477
1610	118.522354125977	-5.07465934753418	-7.73341274261475	-0.0136671401560307	0.00354059832170606	-0.000680167751852423	0.00126787810586393
1611	118.522354125977	-5.07465934753418	-7.86328220367432	-0.00749832857400179	0.00873538758605719	-0.00132951640989631	-0.00100484199356288
1612	123.067794799805	-5.72400808334351	-7.9282169342041	0.000618529506027699	-0.00230353930965066	0.00159255252219737	0.00386527273803949
1613	122.418449401855	-6.69803094863892	-7.86328220367432	0.000943203864153475	0.0022419011220336	-0.00165419070981443	-0.000680167751852423
1614	124.366493225098	-7.34737968444824	-8.18795680999756	0.00613799272105098	-0.00847235135734081	-0.0100957229733467	0.00289124972186983
1615	121.119750976563	-6.69803094863892	-8.12302207946777	-0.00392691092565656	-0.00522560812532902	-0.00490093370899558	-0.00197886489331722
1616	120.470405578613	-7.02270555496216	-8.05808639526367	0.00678734155371785	-0.00749832857400179	0.000943203864153475	-0.00132951640989631
1617	121.119750976563	-6.04868268966675	-7.86328220367432	-0.00197886489331722	0.0022419011220336	0.00548864435404539	-0.00392691092565656
1618	121.769104003906	-5.72400808334351	-7.86328220367432	0.000293855206109583	-0.00230353930965066	0.0022419011220336	-0.00392691092565656
1619	121.769104003906	-5.72400808334351	-8.18795680999756	0.00418994715437293	-0.00749832857400179	-0.00684897974133492	-3.08191010844894e-05
1620	123.717147827148	-6.04868268966675	-8.18795680999756	-0.00100484199356288	0.00808603875339031	0.00256657530553639	-0.00555028254166245
1621	121.119750976563	-5.07465934753418	-8.38276100158691	0.00354059832170606	-0.00749832857400179	-0.0126931173726916	0.00354059832170606
1622	122.418449401855	-5.07465934753418	-7.99315214157104	-0.000355493422830477	0.00646266713738441	-0.00197886489331722	-0.00684897974133492
1623	123.717147827148	-6.69803094863892	-7.47367286682129	0.0149041991680861	0.00386527273803949	0.00289124972186983	0.00483929552137852
1624	121.119750976563	-5.39933395385742	-7.60354280471802	0.0022419011220336	0.00678734155371785	0.000293855206109583	0.00159255252219737
1625	120.470405578613	-5.07465934753418	-8.05808639526367	-0.00555028254166245	0.00808603875339031	0.00483929552137852	0.00808603875339031
1626	119.82105255127	-6.04868268966675	-7.79834747314453	-0.0110697457566857	0.00548864435404539	0.000293855206109583	-0.00100484199356288
1627	121.119750976563	-6.04868268966675	-7.9282169342041	-0.00327756232582033	0.00386527273803949	0.00483929552137852	-0.00457625929266214
1628	122.418449401855	-6.69803094863892	-7.86328220367432	-0.00652430532500148	0.00613799272105098	-0.0117190945893526	0.00873538758605719
1629	122.418449401855	-5.72400808334351	-7.60354280471802	-0.00230353930965066	0.00386527273803949	0.00191722682211548	-0.00197886489331722
1630	123.717147827148	-6.37335681915283	-7.86328220367432	0.000293855206109583	0.012956153601408	-0.00717365415766835	-0.00327756232582033
1631	121.119750976563	-6.04868268966675	-7.99315214157104	-0.00684897974133492	-0.00295288790948689	0.00354059832170606	0.00354059832170606
1632	122.418449401855	-7.34737968444824	-7.79834747314453	0.00386527273803949	-0.00977104809135199	-0.0026282137259841	-0.00197886489331722
1633	122.418449401855	-6.04868268966675	-7.86328220367432	0.00191722682211548	-0.00230353930965066	-0.00619963090866804	0.000293855206109583
1634	123.067794799805	-5.39933395385742	-7.99315214157104	-0.00230353930965066	-0.00717365415766835	-0.00327756232582033	0.00516396993771195
1635	121.769104003906	-4.7499852180481	-7.6684775352478	0.00191722682211548	-0.00425158534198999	-0.00717365415766835	0.00289124972186983
1636	123.067794799805	-6.04868268966675	-8.25289154052734	-0.000680167751852423	0.0022419011220336	0.000943203864153475	-0.00879702530801296
1637	123.717147827148	-5.72400808334351	-8.38276100158691	0.00321592413820326	0.000293855206109583	-0.00782300252467394	-0.00457625929266214
1638	121.119750976563	-4.42531108856201	-8.25289154052734	0.01100810803473	-0.00100484199356288	-0.00490093370899558	-0.00490093370899558
1639	121.769104003906	-5.39933395385742	-8.05808639526367	0.00354059832170606	-0.00782300252467394	-0.00132951640989631	0.00256657530553639
1640	121.769104003906	-5.07465934753418	-7.86328220367432	-0.00587495695799589	0.00159255252219737	0.00126787810586393	-0.000680167751852423
1641	121.769104003906	-6.69803094863892	-7.9282169342041	-0.0107450718060136	-0.00132951640989631	-0.0117190945893526	-0.00165419070981443
1642	119.82105255127	-6.37335681915283	-8.05808639526367	-0.00230353930965066	0.00191722682211548	-3.08191010844894e-05	-0.00197886489331722
1643	120.470405578613	-6.04868268966675	-7.73341274261475	0.00516396993771195	0.00646266713738441	0.00808603875339031	-0.00425158534198999
1644	119.82105255127	-5.07465934753418	-7.79834747314453	0.00126787810586393	0.00418994715437293	-0.000355493422830477	-0.00100484199356288
1645	123.717147827148	-5.72400808334351	-7.73341274261475	0.000618529506027699	0.00159255252219737	0.000293855206109583	-0.0026282137259841
1646	123.067794799805	-6.69803094863892	-7.60354280471802	-0.00425158534198999	0.000618529506027699	-0.00197886489331722	-0.00132951640989631
1647	120.470405578613	-5.72400808334351	-8.05808639526367	0.00548864435404539	-0.000355493422830477	-0.00360223650932312	-0.00457625929266214
1648	122.418449401855	-6.37335681915283	-8.31782627105713	0.00418994715437293	0.00159255252219737	-0.00619963090866804	-3.08191010844894e-05
1649	123.717147827148	-5.72400808334351	-8.18795680999756	0.00321592413820326	0.00126787810586393	0.000293855206109583	0.00808603875339031
1650	123.717147827148	-6.69803094863892	-7.99315214157104	-0.00619963090866804	0.00646266713738441	0.0022419011220336	0.00386527273803949
1651	121.769104003906	-6.69803094863892	-7.60354280471802	-0.0110697457566857	0.00711201597005129	0.00256657530553639	0.000618529506027699
1652	123.717147827148	-6.04868268966675	-8.18795680999756	0.00126787810586393	-0.00295288790948689	-0.00327756232582033	-0.00847235135734081
1653	124.366493225098	-6.69803094863892	-7.9282169342041	0.00159255252219737	-0.00132951640989631	-0.00814767740666866	-0.00619963090866804
1654	121.769104003906	-4.7499852180481	-8.12302207946777	0.00841071270406246	-0.00749832857400179	-0.00360223650932312	-0.00295288790948689
1655	123.067794799805	-6.37335681915283	-7.9282169342041	-0.00684897974133492	-0.00197886489331722	-0.00392691092565656	-0.00132951640989631
1656	123.067794799805	-5.07465934753418	-7.99315214157104	-0.00587495695799589	-0.00295288790948689	-0.000680167751852423	-0.000680167751852423
1657	121.119750976563	-5.07465934753418	-7.86328220367432	0.00256657530553639	0.00548864435404539	0.000618529506027699	-3.08191010844894e-05
1658	118.522354125977	-5.07465934753418	-8.25289154052734	-0.00392691092565656	-0.0107450718060136	0.00451462110504508	0.00321592413820326
1659	120.470405578613	-5.07465934753418	-8.25289154052734	-0.00847235135734081	-0.00717365415766835	0.00581331877037883	0.00483929552137852
1660	120.470405578613	-5.07465934753418	-8.12302207946777	0.00289124972186983	-0.00327756232582033	0.00776136433705688	0.00159255252219737
1661	123.717147827148	-5.39933395385742	-8.12302207946777	-0.00327756232582033	-0.00490093370899558	0.0149041991680861	-0.000680167751852423
1662	123.717147827148	-6.69803094863892	-7.53860807418823	0.00970941036939621	0.00126787810586393	0.011982130818069	-0.00197886489331722
1663	121.769104003906	-6.04868268966675	-8.05808639526367	0.00841071270406246	-0.00587495695799589	0.00581331877037883	0.00191722682211548
1664	123.067794799805	-7.67205429077148	-7.86328220367432	0.000618529506027699	-0.00360223650932312	-0.00977104809135199	-0.00717365415766835
1665	123.067794799805	-5.72400808334351	-8.25289154052734	0.00841071270406246	-0.000355493422830477	0.00256657530553639	-0.00132951640989631
1666	121.119750976563	-5.39933395385742	-7.86328220367432	-0.000680167751852423	0.00841071270406246	-0.00457625929266214	0.000618529506027699
1667	121.769104003906	-5.39933395385742	-7.79834747314453	-0.00100484199356288	0.00548864435404539	-0.0104203969240189	0.000293855206109583
1668	122.418449401855	-5.39933395385742	-7.99315214157104	0.00256657530553639	0.0126314787194133	-0.0120437685400248	-0.00295288790948689
1669	121.119750976563	-5.07465934753418	-8.31782627105713	0.000618529506027699	0.00743668992072344	-0.017887907102704	0.00256657530553639
1670	121.769104003906	-5.39933395385742	-8.38276100158691	-0.00425158534198999	0.000293855206109583	-0.0143164889886975	-0.000355493422830477
1671	123.717147827148	-6.69803094863892	-7.79834747314453	-0.00912170019000769	0.00646266713738441	-0.0162645354866982	0.00191722682211548
1672	122.418449401855	-5.07465934753418	-8.18795680999756	-0.00230353930965066	0.000943203864153475	-0.00165419070981443	-0.00782300252467394
1673	123.067794799805	-5.72400808334351	-7.53860807418823	-0.00490093370899558	-0.00197886489331722	-0.0120437685400248	0.00289124972186983
1674	119.82105255127	-6.04868268966675	-7.34380340576172	0.000618529506027699	-0.0149658378213644	-0.00392691092565656	0.00711201597005129
1675	121.769104003906	-6.04868268966675	-7.86328220367432	-0.0126931173726916	-0.0100957229733467	-0.0107450718060136	-0.000680167751852423
1676	121.119750976563	-4.7499852180481	-7.86328220367432	0.00354059832170606	0.00321592413820326	0.00516396993771195	0.000293855206109583
1677	122.418449401855	-6.37335681915283	-7.86328220367432	0.000618529506027699	0.000943203864153475	-0.00490093370899558	0.00548864435404539
1678	122.418449401855	-6.37335681915283	-7.73341274261475	0.00483929552137852	-0.00847235135734081	-0.00197886489331722	-0.000680167751852423
1679	123.717147827148	-7.99672842025757	-7.60354280471802	0.00159255252219737	-0.0169138833880424	-0.00522560812532902	0.00256657530553639
1680	122.418449401855	-7.99672842025757	-7.73341274261475	-0.000355493422830477	-0.0328229255974293	-0.00749832857400179	-0.00327756232582033
1681	121.119750976563	-6.37335681915283	-8.25289154052734	-0.00197886489331722	0.000943203864153475	-0.0026282137259841	-0.00457625929266214
1682	121.769104003906	-5.39933395385742	-8.18795680999756	-0.00392691092565656	0.00516396993771195	0.00126787810586393	-0.00165419070981443
1683	120.470405578613	-5.39933395385742	-8.12302207946777	-0.00392691092565656	0.01100810803473	0.0022419011220336	-0.00327756232582033
1684	123.067794799805	-6.37335681915283	-7.99315214157104	0.00678734155371785	0.00776136433705688	-0.00587495695799589	0.00386527273803949
1685	121.119750976563	-4.10063648223877	-8.12302207946777	-0.00587495695799589	0.00483929552137852	0.00418994715437293	0.00483929552137852
1686	122.418449401855	-5.39933395385742	-8.12302207946777	0.00126787810586393	0.0022419011220336	-0.00717365415766835	0.00126787810586393
1687	123.067794799805	-6.04868268966675	-8.25289154052734	0.00418994715437293	0.00841071270406246	0.00646266713738441	-0.00327756232582033
1688	123.067794799805	-6.69803094863892	-7.9282169342041	0.000943203864153475	0.0171769186854362	-0.00100484199356288	0.000943203864153475
1689	121.769104003906	-6.04868268966675	-7.9282169342041	-0.00457625929266214	0.0171769186854362	0.00289124972186983	0.00906006153672934
1690	119.82105255127	-6.04868268966675	-7.9282169342041	-0.000355493422830477	0.00743668992072344	-0.00100484199356288	0.00159255252219737
1691	119.82105255127	-6.04868268966675	-7.86328220367432	-0.0107450718060136	0.0123068047687411	0.00386527273803949	0.0126314787194133
1692	119.82105255127	-6.04868268966675	-8.18795680999756	0.000618529506027699	0.00711201597005129	0.000943203864153475	-0.00457625929266214
1693	121.769104003906	-5.39933395385742	-8.25289154052734	0.000293855206109583	0.00386527273803949	-0.00425158534198999	0.000618529506027699
1694	123.067794799805	-6.04868268966675	-7.9282169342041	-0.00392691092565656	-0.00457625929266214	-0.00912170019000769	-0.00230353930965066
1695	121.769104003906	-5.39933395385742	-8.12302207946777	-0.00684897974133492	-0.00977104809135199	-0.00814767740666866	0.00970941036939621
1696	122.418449401855	-7.34737968444824	-7.47367286682129	-0.000355493422830477	-0.00230353930965066	-3.08191010844894e-05	0.00126787810586393
1697	123.717147827148	-8.32140254974365	-7.47367286682129	-0.000680167751852423	-0.00165419070981443	0.00451462110504508	0.000293855206109583
1698	123.067794799805	-6.69803094863892	-7.99315214157104	0.00418994715437293	-0.00879702530801296	-0.00327756232582033	-0.00619963090866804
1699	123.717147827148	-6.69803094863892	-8.05808639526367	-0.000355493422830477	-0.00425158534198999	-0.00360223650932312	0.00386527273803949
1700	123.067794799805	-6.37335681915283	-7.6684775352478	0.000943203864153475	0.00548864435404539	-0.00295288790948689	-0.00490093370899558
1701	123.067794799805	-6.37335681915283	-8.05808639526367	-0.00230353930965066	0.0022419011220336	0.00191722682211548	-0.00230353930965066
1702	121.119750976563	-5.39933395385742	-7.99315214157104	0.011982130818069	0.00906006153672934	-0.00230353930965066	0.000943203864153475
1703	122.418449401855	-5.72400808334351	-7.9282169342041	0.00776136433705688	0.00841071270406246	-3.08191010844894e-05	-0.000355493422830477
1704	121.769104003906	-5.72400808334351	-8.18795680999756	0.00841071270406246	0.00159255252219737	0.000618529506027699	-0.000680167751852423
1705	121.119750976563	-6.69803094863892	-7.86328220367432	0.000943203864153475	-3.08191010844894e-05	-0.00360223650932312	0.00581331877037883
1706	123.067794799805	-6.69803094863892	-7.9282169342041	-0.0113944197073579	0.012956153601408	0.00678734155371785	0.00126787810586393
1707	120.470405578613	-6.69803094863892	-7.86328220367432	-0.00165419070981443	0.00711201597005129	-0.00360223650932312	-0.00100484199356288
1708	121.119750976563	-6.69803094863892	-7.6684775352478	-0.00847235135734081	0.00581331877037883	-0.0104203969240189	-0.00392691092565656
1709	122.418449401855	-6.69803094863892	-7.86328220367432	-0.00327756232582033	0.000293855206109583	-0.00425158534198999	0.00711201597005129
1710	122.418449401855	-7.02270555496216	-8.05808639526367	-0.00132951640989631	0.00418994715437293	0.00126787810586393	-0.00327756232582033
1711	121.119750976563	-6.04868268966675	-8.05808639526367	0.000293855206109583	0.00808603875339031	-0.00490093370899558	0.00321592413820326
1712	121.769104003906	-6.69803094863892	-7.53860807418823	-0.00587495695799589	-0.00360223650932312	0.00548864435404539	-0.00782300252467394
1713	122.418449401855	-7.02270555496216	-7.6684775352478	0.0022419011220336	-0.0113944197073579	-3.08191010844894e-05	-0.00457625929266214
1714	122.418449401855	-6.04868268966675	-7.79834747314453	0.00841071270406246	-0.0123684434220195	-0.0123684434220195	0.00841071270406246
1715	121.769104003906	-5.39933395385742	-7.86328220367432	-0.00360223650932312	-0.00587495695799589	-0.000355493422830477	-0.000680167751852423
1716	123.067794799805	-6.04868268966675	-7.79834747314453	0.00548864435404539	-0.00392691092565656	0.0103587592020631	0.00159255252219737
1717	123.717147827148	-6.04868268966675	-8.38276100158691	0.000293855206109583	0.000293855206109583	-0.00490093370899558	-3.08191010844894e-05
1718	121.119750976563	-5.39933395385742	-8.25289154052734	0.0213976856321096	0.0126314787194133	-0.000680167751852423	-0.00814767740666866
1719	121.119750976563	-5.07465934753418	-7.9282169342041	0.00970941036939621	-0.00360223650932312	-0.00555028254166245	0.00483929552137852
1720	123.067794799805	-5.07465934753418	-7.53860807418823	-0.00457625929266214	-0.0292515084147453	-0.00587495695799589	0.00321592413820326
1721	122.418449401855	-6.04868268966675	-7.86328220367432	0.00354059832170606	0.00321592413820326	0.0022419011220336	0.000943203864153475
1722	120.470405578613	-6.69803094863892	-7.6684775352478	0.000293855206109583	0.00386527273803949	-0.00879702530801296	0.00191722682211548
1723	120.470405578613	-5.72400808334351	-7.6684775352478	-0.00165419070981443	0.00321592413820326	0.00516396993771195	-0.00555028254166245
1724	119.17170715332	-5.07465934753418	-7.86328220367432	-0.00814767740666866	0.00548864435404539	-0.00652430532500148	0.00743668992072344
1725	121.769104003906	-7.02270555496216	-7.34380340576172	0.00159255252219737	-0.000355493422830477	-0.00457625929266214	0.00743668992072344
1726	123.067794799805	-6.04868268966675	-7.86328220367432	-0.00132951640989631	0.000618529506027699	-0.00360223650932312	-0.00165419070981443
1727	121.119750976563	-6.04868268966675	-8.05808639526367	-0.00457625929266214	0.00678734155371785	0.00191722682211548	-0.00619963090866804
1728	121.119750976563	-6.04868268966675	-8.25289154052734	0.00581331877037883	0.00451462110504508	0.00289124972186983	-0.000355493422830477
1729	120.470405578613	-6.69803094863892	-7.99315214157104	-3.08191010844894e-05	-0.0026282137259841	-0.00619963090866804	-0.00165419070981443
1730	123.717147827148	-7.02270555496216	-7.86328220367432	-3.08191010844894e-05	0.00451462110504508	-0.00327756232582033	-0.00490093370899558
1731	123.717147827148	-6.69803094863892	-7.34380340576172	0.000293855206109583	0.00841071270406246	-0.00165419070981443	-0.00522560812532902
1732	123.067794799805	-6.37335681915283	-7.99315214157104	-0.00587495695799589	0.0022419011220336	-0.00684897974133492	-0.00295288790948689
1733	124.366493225098	-6.69803094863892	-8.12302207946777	0.00646266713738441	-0.00457625929266214	-0.00717365415766835	-0.00392691092565656
1734	121.769104003906	-4.7499852180481	-8.38276100158691	0.000293855206109583	-0.00457625929266214	-0.00490093370899558	0.000618529506027699
1735	123.717147827148	-6.69803094863892	-8.12302207946777	0.000618529506027699	-0.000355493422830477	0.000618529506027699	-0.000355493422830477
1736	122.418449401855	-5.72400808334351	-8.18795680999756	-0.000355493422830477	0.00613799272105098	-0.00522560812532902	0.00613799272105098
1737	122.418449401855	-5.39933395385742	-7.79834747314453	-0.00295288790948689	-0.00425158534198999	0.00548864435404539	0.000618529506027699
1738	121.119750976563	-5.72400808334351	-8.25289154052734	0.000618529506027699	-0.0165892094373703	0.00613799272105098	0.00321592413820326
1739	119.17170715332	-4.7499852180481	-7.9282169342041	-0.00847235135734081	-0.0104203969240189	-0.00522560812532902	-0.00295288790948689
1740	117.873008728027	-4.7499852180481	-8.12302207946777	-0.00490093370899558	-0.021459324285388	-0.00749832857400179	0.00418994715437293
1741	121.119750976563	-5.07465934753418	-8.18795680999756	-0.000680167751852423	0.0123068047687411	-0.00197886489331722	-0.00230353930965066
1742	123.067794799805	-6.04868268966675	-7.6684775352478	0.000618529506027699	0.00191722682211548	-0.0107450718060136	-0.00197886489331722
1743	121.769104003906	-5.07465934753418	-7.9282169342041	-0.00100484199356288	0.0123068047687411	0.00321592413820326	-0.00912170019000769
1744	125.015846252441	-7.34737968444824	-7.79834747314453	0.00191722682211548	0.000618529506027699	0.00289124972186983	0.00646266713738441
1745	122.418449401855	-7.02270555496216	-7.99315214157104	-0.00944637414067984	-3.08191010844894e-05	-0.00717365415766835	0.00354059832170606
1746	121.119750976563	-6.04868268966675	-8.12302207946777	-0.00360223650932312	0.00743668992072344	0.00613799272105098	-0.00295288790948689
1747	121.119750976563	-5.72400808334351	-7.6684775352478	-0.000355493422830477	0.0181509424000978	0.00386527273803949	0.00256657530553639
1748	121.119750976563	-5.07465934753418	-7.47367286682129	-0.00132951640989631	0.00678734155371785	0.0022419011220336	-0.00912170019000769
1749	122.418449401855	-5.07465934753418	-8.12302207946777	0.00451462110504508	0.0106834331527352	-0.00847235135734081	-0.00619963090866804
1750	121.769104003906	-4.7499852180481	-8.51263046264648	-0.00230353930965066	0.00321592413820326	-0.00717365415766835	0.00808603875339031
1751	122.418449401855	-6.04868268966675	-8.12302207946777	-0.00230353930965066	0.00873538758605719	-0.000355493422830477	0.00581331877037883
1752	122.418449401855	-5.07465934753418	-8.25289154052734	0.00483929552137852	0.0022419011220336	0.00321592413820326	-0.00327756232582033
1753	123.717147827148	-6.69803094863892	-7.99315214157104	0.00483929552137852	0.00191722682211548	-0.00749832857400179	0.00289124972186983
1754	121.119750976563	-6.37335681915283	-7.60354280471802	-0.00165419070981443	-0.00652430532500148	-0.0120437685400248	0.00159255252219737
1755	121.119750976563	-6.37335681915283	-7.99315214157104	-0.00165419070981443	0.00256657530553639	-0.00587495695799589	0.00613799272105098
1756	117.873008728027	-5.07465934753418	-8.25289154052734	-0.00684897974133492	0.000943203864153475	0.00289124972186983	-0.00360223650932312
1757	119.82105255127	-5.72400808334351	-8.12302207946777	-0.00425158534198999	0.00613799272105098	-0.00100484199356288	0.00321592413820326
1758	121.119750976563	-6.37335681915283	-7.53860807418823	0.0178262684494257	-0.00555028254166245	0.00548864435404539	-0.000680167751852423
1759	122.418449401855	-6.69803094863892	-7.47367286682129	-0.0026282137259841	-0.00782300252467394	0.00581331877037883	0.00191722682211548
1760	121.119750976563	-5.72400808334351	-7.73341274261475	-0.00327756232582033	-0.00684897974133492	-0.00879702530801296	-0.00490093370899558
1761	121.119750976563	-5.72400808334351	-8.25289154052734	-0.00230353930965066	-0.0139918150380254	0.00191722682211548	-0.00132951640989631
1762	123.717147827148	-7.02270555496216	-7.79834747314453	-0.000680167751852423	-3.08191010844894e-05	-3.08191010844894e-05	-0.00392691092565656
1763	121.119750976563	-5.07465934753418	-7.86328220367432	0.00873538758605719	0.000618529506027699	-0.00100484199356288	0.00321592413820326
1764	123.717147827148	-6.69803094863892	-7.86328220367432	-0.00165419070981443	0.00191722682211548	0.00483929552137852	0.000943203864153475
1765	121.119750976563	-5.07465934753418	-7.60354280471802	-0.00100484199356288	-0.00230353930965066	-0.00912170019000769	0.00581331877037883
1766	121.769104003906	-6.04868268966675	-7.73341274261475	-0.00684897974133492	0.00873538758605719	-0.00230353930965066	-3.08191010844894e-05
1767	123.067794799805	-6.37335681915283	-8.12302207946777	-0.00490093370899558	0.0106834331527352	-0.00457625929266214	0.00354059832170606
1768	123.067794799805	-6.04868268966675	-7.79834747314453	0.000943203864153475	0.00581331877037883	-0.00165419070981443	-0.0130177913233638
1769	123.067794799805	-6.69803094863892	-7.47367286682129	-0.00327756232582033	0.0116574559360743	-0.00197886489331722	-0.00132951640989631
1770	121.769104003906	-5.07465934753418	-7.53860807418823	-0.00327756232582033	0.00321592413820326	-0.00360223650932312	-0.000680167751852423
1771	120.470405578613	-5.07465934753418	-7.73341274261475	-0.0133424662053585	0.0165275707840919	-3.08191010844894e-05	0.00289124972186983
1772	119.17170715332	-4.7499852180481	-8.25289154052734	-0.00490093370899558	0.00743668992072344	-0.00197886489331722	0.00289124972186983
1773	120.470405578613	-5.39933395385742	-8.25289154052734	-0.00490093370899558	-0.00522560812532902	-0.00619963090866804	-3.08191010844894e-05
1774	122.418449401855	-6.04868268966675	-7.9282169342041	0.00516396993771195	-0.00522560812532902	0.0022419011220336	0.00191722682211548
1775	121.769104003906	-5.07465934753418	-8.31782627105713	0.00386527273803949	-0.00684897974133492	-0.00587495695799589	0.00354059832170606
1776	121.769104003906	-6.04868268966675	-7.6684775352478	0.000618529506027699	-0.0026282137259841	0.000293855206109583	-0.00100484199356288
1777	123.067794799805	-7.34737968444824	-7.6684775352478	-0.00782300252467394	-0.00912170019000769	-0.00327756232582033	-0.00295288790948689
1778	123.067794799805	-7.67205429077148	-7.86328220367432	0.00581331877037883	-0.00814767740666866	-0.00165419070981443	0.00159255252219737
1779	123.067794799805	-6.69803094863892	-8.05808639526367	0.00581331877037883	-0.0156151866540313	0.00386527273803949	-0.00165419070981443
1780	123.067794799805	-6.37335681915283	-7.79834747314453	-0.00360223650932312	-0.00132951640989631	-0.0110697457566857	0.00354059832170606
1781	121.769104003906	-4.42531108856201	-7.9282169342041	0.00451462110504508	0.00451462110504508	-0.000355493422830477	0.00548864435404539
1782	121.769104003906	-5.07465934753418	-8.05808639526367	-3.08191010844894e-05	0.00970941036939621	-0.0026282137259841	0.00321592413820326
1783	122.418449401855	-5.72400808334351	-7.9282169342041	0.00581331877037883	0.00678734155371785	-0.00100484199356288	-3.08191010844894e-05
1784	122.418449401855	-5.39933395385742	-8.25289154052734	0.00808603875339031	0.00386527273803949	0.00841071270406246	0.00646266713738441
1785	122.418449401855	-6.04868268966675	-8.05808639526367	-0.00197886489331722	0.000618529506027699	-0.00522560812532902	0.000618529506027699
1786	123.717147827148	-6.04868268966675	-7.99315214157104	0.000293855206109583	0.000293855206109583	0.0022419011220336	-0.00100484199356288
1787	120.470405578613	-5.72400808334351	-7.86328220367432	-0.00652430532500148	0.00970941036939621	0.00191722682211548	-0.00132951640989631
1788	119.82105255127	-5.39933395385742	-7.6684775352478	0.00256657530553639	0.00906006153672934	-0.00295288790948689	-0.00425158534198999
1789	119.82105255127	-5.72400808334351	-7.73341274261475	0.000293855206109583	0.00711201597005129	-0.0026282137259841	0.00646266713738441
1790	123.067794799805	-6.04868268966675	-7.99315214157104	0.00256657530553639	0.00548864435404539	0.000618529506027699	-0.00522560812532902
1791	121.769104003906	-5.39933395385742	-7.99315214157104	0.000618529506027699	-0.00327756232582033	-0.00652430532500148	-0.00197886489331722
1792	121.769104003906	-7.02270555496216	-7.86328220367432	0.00191722682211548	0.00256657530553639	0.00386527273803949	0.00256657530553639
1793	121.769104003906	-6.37335681915283	-7.86328220367432	0.00321592413820326	-0.0110697457566857	-0.00717365415766835	-0.00392691092565656
1794	123.067794799805	-7.02270555496216	-7.73341274261475	-0.00295288790948689	-0.0156151866540313	-0.00555028254166245	0.00321592413820326
1795	120.470405578613	-5.72400808334351	-8.18795680999756	-0.000680167751852423	-0.000355493422830477	-0.00295288790948689	0.00126787810586393
1796	122.418449401855	-6.69803094863892	-7.9282169342041	-0.00132951640989631	-0.00392691092565656	0.00354059832170606	0.00711201597005129
1797	122.418449401855	-5.72400808334351	-8.05808639526367	0.00711201597005129	0.00159255252219737	0.00126787810586393	-0.00327756232582033
1798	123.717147827148	-6.04868268966675	-8.18795680999756	-0.00132951640989631	-0.0104203969240189	-0.0113944197073579	-0.00100484199356288
1799	123.067794799805	-5.39933395385742	-8.18795680999756	-0.00165419070981443	-0.00132951640989631	-0.00619963090866804	0.00126787810586393
1800	123.717147827148	-6.04868268966675	-7.6684775352478	-0.00295288790948689	-0.00977104809135199	-0.0152905117720366	-0.00197886489331722
1801	123.067794799805	-6.04868268966675	-7.99315214157104	0.00191722682211548	-0.00165419070981443	0.00289124972186983	-0.00230353930965066
1802	122.418449401855	-5.07465934753418	-8.05808639526367	-0.000355493422830477	0.00256657530553639	0.00451462110504508	-3.08191010844894e-05
1803	122.418449401855	-6.69803094863892	-7.73341274261475	0.000943203864153475	0.00841071270406246	-3.08191010844894e-05	0.00256657530553639
1804	119.82105255127	-5.72400808334351	-7.60354280471802	0.0162028968334198	0.0022419011220336	-0.00490093370899558	0.00159255252219737
1805	119.82105255127	-6.04868268966675	-7.4087381362915	-0.0156151866540313	0.01100810803473	-0.00619963090866804	0.00354059832170606
1806	122.418449401855	-5.07465934753418	-7.99315214157104	0.000293855206109583	0.00970941036939621	0.00386527273803949	-0.00360223650932312
1807	121.119750976563	-5.39933395385742	-8.12302207946777	-3.08191010844894e-05	0.0113327819854021	0.00483929552137852	0.00159255252219737
1808	121.769104003906	-5.72400808334351	-8.12302207946777	0.00159255252219737	0.00548864435404539	-0.00230353930965066	-0.00392691092565656
1809	121.119750976563	-6.04868268966675	-7.6684775352478	-0.000355493422830477	0.00776136433705688	-0.000680167751852423	0.00581331877037883
1810	122.418449401855	-7.67205429077148	-7.99315214157104	-0.00587495695799589	-0.00457625929266214	-0.00295288790948689	-0.00425158534198999
1811	123.717147827148	-6.69803094863892	-7.27886867523193	-3.08191010844894e-05	0.00646266713738441	-3.08191010844894e-05	-0.0026282137259841
1812	123.067794799805	-6.37335681915283	-7.60354280471802	0.00126787810586393	0.00191722682211548	-3.08191010844894e-05	-0.00197886489331722
1813	123.717147827148	-6.69803094863892	-7.6684775352478	0.00743668992072344	0.00354059832170606	-0.00847235135734081	-0.00522560812532902
1814	121.119750976563	-6.04868268966675	-8.05808639526367	0.00354059832170606	-0.0113944197073579	0.00191722682211548	0.000618529506027699
1815	122.418449401855	-6.69803094863892	-8.12302207946777	-0.00457625929266214	-0.00652430532500148	0.000293855206109583	0.00418994715437293
1816	123.067794799805	-7.02270555496216	-7.86328220367432	-0.00132951640989631	-0.00782300252467394	0.00418994715437293	0.00646266713738441
1817	121.119750976563	-5.39933395385742	-7.60354280471802	-0.00165419070981443	-3.08191010844894e-05	-0.00619963090866804	-0.00360223650932312
1818	121.119750976563	-5.72400808334351	-7.99315214157104	-0.000680167751852423	-0.0139918150380254	-0.00457625929266214	-0.00425158534198999
1819	119.82105255127	-5.39933395385742	-8.18795680999756	-0.00717365415766835	-0.00230353930965066	0.000293855206109583	0.00808603875339031
1820	120.470405578613	-5.72400808334351	-8.18795680999756	-0.00749832857400179	-0.00619963090866804	0.000618529506027699	0.0022419011220336
1821	121.119750976563	-6.69803094863892	-7.86328220367432	-0.0139918150380254	-0.0026282137259841	-0.0026282137259841	0.0022419011220336
1822	122.418449401855	-7.02270555496216	-7.86328220367432	0.00548864435404539	0.0106834331527352	-0.00392691092565656	-0.00295288790948689
1823	121.769104003906	-6.37335681915283	-7.86328220367432	0.00483929552137852	0.00418994715437293	-0.00522560812532902	0.00321592413820326
1824	123.067794799805	-7.34737968444824	-8.12302207946777	0.00321592413820326	0.00548864435404539	-3.08191010844894e-05	0.00678734155371785
1825	122.418449401855	-7.34737968444824	-8.18795680999756	-0.00587495695799589	-3.08191010844894e-05	-0.00814767740666866	0.00191722682211548
1826	121.769104003906	-7.02270555496216	-8.12302207946777	-0.00230353930965066	-0.00360223650932312	0.00126787810586393	-0.00360223650932312
1827	121.769104003906	-6.69803094863892	-7.79834747314453	-0.0026282137259841	0.00289124972186983	-0.00230353930965066	-0.00327756232582033
1828	121.769104003906	-6.37335681915283	-7.60354280471802	0.00873538758605719	0.00581331877037883	-0.00100484199356288	-0.00847235135734081
1829	121.769104003906	-6.69803094863892	-7.73341274261475	0.0022419011220336	0.00906006153672934	-0.00717365415766835	0.00256657530553639
1830	120.470405578613	-5.39933395385742	-8.38276100158691	-0.00684897974133492	0.00678734155371785	-0.0026282137259841	-3.08191010844894e-05
1831	122.418449401855	-5.72400808334351	-8.4476957321167	-0.00295288790948689	0.00126787810586393	-0.00360223650932312	-0.00295288790948689
1832	122.418449401855	-5.72400808334351	-8.31782627105713	0.0116574559360743	0.000293855206109583	-0.00749832857400179	-0.0026282137259841
1833	123.717147827148	-7.34737968444824	-7.9282169342041	0.00483929552137852	-0.00425158534198999	-0.00197886489331722	-0.00100484199356288
1834	121.119750976563	-5.72400808334351	-7.47367286682129	-0.00295288790948689	-0.00652430532500148	-0.00360223650932312	-0.00457625929266214
1835	123.067794799805	-7.34737968444824	-8.05808639526367	-0.00197886489331722	0.000943203864153475	-3.08191010844894e-05	-0.000680167751852423
1836	118.522354125977	-5.39933395385742	-8.12302207946777	-0.00230353930965066	-0.00132951640989631	-0.00457625929266214	-0.00100484199356288
1837	119.17170715332	-5.72400808334351	-8.18795680999756	-0.0100957229733467	-3.08191010844894e-05	0.000293855206109583	-0.00425158534198999
1838	119.82105255127	-5.72400808334351	-8.05808639526367	0.00191722682211548	-0.0305502042174339	-0.00879702530801296	0.00126787810586393
1839	120.470405578613	-5.39933395385742	-7.73341274261475	-0.00360223650932312	-0.00197886489331722	-0.00392691092565656	-3.08191010844894e-05
1840	121.769104003906	-5.39933395385742	-7.53860807418823	-0.00652430532500148	0.00126787810586393	-0.00782300252467394	0.00191722682211548
1841	122.418449401855	-6.37335681915283	-7.9282169342041	-0.0100957229733467	-0.00587495695799589	0.00678734155371785	-0.00132951640989631
1842	122.418449401855	-8.32140254974365	-7.6684775352478	0.0022419011220336	-0.00295288790948689	0.00386527273803949	-0.00132951640989631
1843	121.119750976563	-6.69803094863892	-8.12302207946777	0.00451462110504508	-0.00587495695799589	0.00906006153672934	-0.00132951640989631
1844	123.067794799805	-7.34737968444824	-7.86328220367432	0.00613799272105098	-0.00847235135734081	0.00354059832170606	0.00321592413820326
1845	121.769104003906	-6.04868268966675	-7.73341274261475	0.000293855206109583	0.00126787810586393	0.00451462110504508	0.01100810803473
1846	121.769104003906	-6.37335681915283	-7.73341274261475	-0.0026282137259841	0.00289124972186983	-0.00555028254166245	0.000293855206109583
1847	123.067794799805	-7.02270555496216	-8.05808639526367	0.00256657530553639	0.00711201597005129	0.00873538758605719	0.000618529506027699
1848	123.067794799805	-6.37335681915283	-8.25289154052734	-0.000680167751852423	0.0113327819854021	-0.00457625929266214	-3.08191010844894e-05
1849	123.717147827148	-6.69803094863892	-8.12302207946777	0.00126787810586393	0.00256657530553639	-0.00782300252467394	0.000943203864153475
1850	121.119750976563	-6.37335681915283	-7.86328220367432	-0.00652430532500148	0.00711201597005129	-0.00392691092565656	0.00483929552137852
1851	123.067794799805	-5.72400808334351	-7.79834747314453	0.00321592413820326	0.0100340843200684	0.00191722682211548	-0.00132951640989631
1852	120.470405578613	-5.72400808334351	-7.9282169342041	0.000293855206109583	-0.000355493422830477	-0.00132951640989631	-0.000680167751852423
1853	120.470405578613	-5.07465934753418	-7.9282169342041	0.00354059832170606	0.000618529506027699	-0.00197886489331722	-0.00230353930965066
1854	119.82105255127	-7.02270555496216	-7.53860807418823	-0.00490093370899558	-0.00684897974133492	-0.00425158534198999	0.00159255252219737
1855	121.769104003906	-5.72400808334351	-7.79834747314453	-0.0104203969240189	-0.00230353930965066	-0.00912170019000769	-0.00165419070981443
1856	121.119750976563	-5.39933395385742	-7.73341274261475	-0.00944637414067984	0.00873538758605719	-0.000680167751852423	0.00126787810586393
1857	120.470405578613	-6.04868268966675	-7.21393346786499	0.00126787810586393	0.00289124972186983	0.00159255252219737	-0.00782300252467394
1858	123.067794799805	-7.67205429077148	-7.99315214157104	0.00126787810586393	-0.00814767740666866	-0.00879702530801296	-0.00392691092565656
1859	123.717147827148	-7.99672842025757	-7.73341274261475	-0.00230353930965066	0.00321592413820326	-3.08191010844894e-05	0.00418994715437293
1860	122.418449401855	-7.34737968444824	-7.73341274261475	-0.0107450718060136	-0.00717365415766835	0.00256657530553639	-0.00457625929266214
1861	120.470405578613	-6.04868268966675	-7.79834747314453	0.00386527273803949	-0.00490093370899558	0.00386527273803949	0.00386527273803949
1862	121.769104003906	-6.04868268966675	-7.73341274261475	0.00321592413820326	0.00418994715437293	0.00516396993771195	-0.00619963090866804
1863	123.067794799805	-6.37335681915283	-7.47367286682129	0.000293855206109583	0.00321592413820326	-0.00457625929266214	-0.00295288790948689
1864	121.119750976563	-5.39933395385742	-8.18795680999756	0.00581331877037883	0.00581331877037883	-0.00327756232582033	-0.00392691092565656
1865	121.119750976563	-6.69803094863892	-8.18795680999756	-0.00165419070981443	0.000618529506027699	-0.00522560812532902	0.00159255252219737
1866	122.418449401855	-6.37335681915283	-8.12302207946777	-0.00132951640989631	0.00873538758605719	-0.000355493422830477	-0.00132951640989631
1867	124.366493225098	-5.72400808334351	-8.12302207946777	0.000943203864153475	0.00613799272105098	-0.00230353930965066	0.00354059832170606
1868	123.067794799805	-5.39933395385742	-7.86328220367432	-0.000680167751852423	0.0100340843200684	0.00354059832170606	-3.08191010844894e-05
1869	123.067794799805	-6.69803094863892	-8.18795680999756	-3.08191010844894e-05	0.00418994715437293	-0.00100484199356288	0.00711201597005129
1870	121.769104003906	-6.69803094863892	-8.18795680999756	-0.00944637414067984	0.00743668992072344	0.00646266713738441	0.00581331877037883
1871	119.82105255127	-6.37335681915283	-8.05808639526367	-0.00587495695799589	0.0113327819854021	-0.0026282137259841	0.00678734155371785
1872	120.470405578613	-6.04868268966675	-7.86328220367432	-0.00619963090866804	0.011982130818069	0.00191722682211548	-0.00230353930965066
1873	120.470405578613	-5.39933395385742	-7.79834747314453	-0.00327756232582033	0.000293855206109583	-0.0146411629393697	-0.00490093370899558
1874	123.067794799805	-7.34737968444824	-7.34380340576172	0.00159255252219737	0.00938473641872406	-0.00490093370899558	-0.00230353930965066
1875	121.119750976563	-5.72400808334351	-7.99315214157104	-0.00165419070981443	-0.00944637414067984	0.00159255252219737	-0.000355493422830477
1876	123.067794799805	-7.67205429077148	-7.99315214157104	-0.00230353930965066	-0.00847235135734081	0.00126787810586393	-0.000680167751852423
1877	123.067794799805	-7.34737968444824	-7.9282169342041	-0.00197886489331722	-0.00749832857400179	-0.00230353930965066	0.000293855206109583
1878	123.717147827148	-6.37335681915283	-7.9282169342041	-0.00587495695799589	-0.00847235135734081	-0.0104203969240189	0.00191722682211548
1879	122.418449401855	-6.04868268966675	-7.86328220367432	0.00386527273803949	-0.00652430532500148	-0.00327756232582033	-0.00295288790948689
1880	123.717147827148	-7.02270555496216	-7.6684775352478	-3.08191010844894e-05	-0.00197886489331722	-0.0107450718060136	0.00711201597005129
1881	121.119750976563	-6.37335681915283	-7.9282169342041	0.00613799272105098	-0.000355493422830477	-0.00360223650932312	0.00321592413820326
1882	122.418449401855	-5.39933395385742	-8.25289154052734	0.00646266713738441	0.00159255252219737	0.00256657530553639	-0.00392691092565656
1883	123.067794799805	-5.72400808334351	-7.73341274261475	0.00711201597005129	0.0100340843200684	-0.00392691092565656	0.00289124972186983
1884	121.119750976563	-5.39933395385742	-7.73341274261475	0.00289124972186983	0.0022419011220336	0.000293855206109583	-0.00457625929266214
1885	121.769104003906	-6.37335681915283	-7.53860807418823	-0.00360223650932312	0.00191722682211548	-0.00717365415766835	0.00418994715437293
1886	122.418449401855	-5.07465934753418	-7.99315214157104	-0.00295288790948689	0.00256657530553639	-0.00652430532500148	-3.08191010844894e-05
1887	119.82105255127	-5.07465934753418	-8.18795680999756	-0.00295288790948689	0.0106834331527352	-0.00327756232582033	0.000943203864153475
1888	117.873008728027	-4.7499852180481	-8.12302207946777	-0.0100957229733467	0.00613799272105098	-0.00392691092565656	0.00191722682211548
1889	120.470405578613	-5.07465934753418	-8.05808639526367	-0.00457625929266214	0.00873538758605719	-0.00132951640989631	0.000943203864153475
1890	121.119750976563	-5.07465934753418	-7.99315214157104	-0.00814767740666866	0.00159255252219737	-0.00555028254166245	0.00808603875339031
1891	123.717147827148	-6.69803094863892	-7.53860807418823	-0.00132951640989631	0.0022419011220336	-0.0026282137259841	-0.00132951640989631
1892	122.418449401855	-7.67205429077148	-7.79834747314453	-0.00295288790948689	0.000618529506027699	-0.000680167751852423	-0.0130177913233638
1893	121.769104003906	-7.67205429077148	-7.99315214157104	0.00386527273803949	-0.0120437685400248	-0.00327756232582033	0.0022419011220336
1894	120.470405578613	-6.37335681915283	-8.05808639526367	0.000293855206109583	-0.0113944197073579	-0.00782300252467394	-3.08191010844894e-05
1895	121.119750976563	-5.72400808334351	-7.53860807418823	-0.00587495695799589	-0.0146411629393697	0.0022419011220336	-0.00522560812532902
1896	124.366493225098	-6.37335681915283	-7.4087381362915	-0.00360223650932312	0.00581331877037883	-0.0110697457566857	0.000618529506027699
1897	121.769104003906	-5.07465934753418	-7.86328220367432	0.00711201597005129	-0.00490093370899558	-0.00295288790948689	0.00678734155371785
1898	121.769104003906	-5.39933395385742	-8.4476957321167	0.00483929552137852	-3.08191010844894e-05	-0.0100957229733467	0.0022419011220336
1899	120.470405578613	-5.07465934753418	-8.51263046264648	0.0100340843200684	-0.0156151866540313	-0.00392691092565656	0.000943203864153475
1900	123.717147827148	-5.39933395385742	-8.31782627105713	0.000943203864153475	-0.00782300252467394	-0.0123684434220195	-0.000355493422830477
1901	121.769104003906	-6.37335681915283	-7.73341274261475	-0.0026282137259841	-0.00652430532500148	0.00191722682211548	-0.00165419070981443
1902	121.769104003906	-6.04868268966675	-7.4087381362915	0.00159255252219737	0.00126787810586393	0.00808603875339031	-0.00782300252467394
1903	119.82105255127	-6.69803094863892	-7.27886867523193	-0.00717365415766835	0.0123068047687411	0.000293855206109583	0.000618529506027699
1904	119.17170715332	-6.37335681915283	-7.79834747314453	-0.00749832857400179	0.000618529506027699	-0.000355493422830477	0.00613799272105098
1905	121.769104003906	-6.37335681915283	-7.86328220367432	-0.00555028254166245	0.00906006153672934	-0.00100484199356288	0.00418994715437293
1906	121.769104003906	-4.7499852180481	-7.9282169342041	-0.00165419070981443	0.00548864435404539	-0.00327756232582033	0.00289124972186983
1907	121.119750976563	-5.39933395385742	-7.86328220367432	0.00581331877037883	0.0022419011220336	0.00451462110504508	-0.00295288790948689
1908	120.470405578613	-5.39933395385742	-7.53860807418823	0.000293855206109583	-0.0026282137259841	-0.00360223650932312	-3.08191010844894e-05
1909	121.769104003906	-6.69803094863892	-8.12302207946777	0.00743668992072344	-0.000680167751852423	-0.00392691092565656	0.00451462110504508
1910	120.470405578613	-6.04868268966675	-8.25289154052734	0.000943203864153475	0.00516396993771195	-0.00165419070981443	-0.00295288790948689
1911	122.418449401855	-6.37335681915283	-8.18795680999756	-0.00100484199356288	0.00646266713738441	-0.00587495695799589	-0.00490093370899558
1912	121.769104003906	-6.37335681915283	-7.9282169342041	0.00548864435404539	0.00451462110504508	-0.00490093370899558	-0.00425158534198999
1913	123.067794799805	-6.04868268966675	-7.99315214157104	0.00321592413820326	-0.00197886489331722	-0.0123684434220195	0.0022419011220336
1914	122.418449401855	-5.39933395385742	-8.12302207946777	0.00386527273803949	-0.0201606266200542	-0.0139918150380254	0.00906006153672934
1915	123.067794799805	-5.72400808334351	-8.18795680999756	-0.000355493422830477	-0.000680167751852423	-0.00197886489331722	0.00841071270406246
1916	121.769104003906	-5.07465934753418	-8.38276100158691	-0.00587495695799589	-0.0100957229733467	-0.00360223650932312	0.00516396993771195
1917	121.119750976563	-5.07465934753418	-8.18795680999756	-0.00100484199356288	0.000618529506027699	0.00906006153672934	-0.0100957229733467
1918	121.119750976563	-5.07465934753418	-8.12302207946777	-0.00360223650932312	-0.000355493422830477	-0.00847235135734081	-0.00457625929266214
1919	118.522354125977	-5.39933395385742	-8.05808639526367	-0.00619963090866804	-0.00814767740666866	0.00256657530553639	-0.00619963090866804
1920	117.873008728027	-5.39933395385742	-7.79834747314453	-0.00230353930965066	0.0100340843200684	-0.00165419070981443	0.00418994715437293
1921	119.17170715332	-5.39933395385742	-8.25289154052734	-0.00522560812532902	0.00418994715437293	0.00451462110504508	0.00483929552137852
1922	122.418449401855	-6.04868268966675	-7.99315214157104	0.00191722682211548	0.00613799272105098	0.00516396993771195	-0.00392691092565656
1923	120.470405578613	-5.72400808334351	-8.12302207946777	0.00289124972186983	0.012956153601408	0.00873538758605719	-0.00327756232582033
1924	121.769104003906	-7.02270555496216	-7.79834747314453	0.0230210572481155	-0.00425158534198999	-0.00717365415766835	0.00354059832170606
1925	122.418449401855	-6.69803094863892	-7.9282169342041	-0.00847235135734081	-0.00717365415766835	0.000293855206109583	0.00256657530553639
1926	121.119750976563	-6.04868268966675	-7.53860807418823	0.00126787810586393	-0.000355493422830477	0.00354059832170606	0.0022419011220336
1927	123.067794799805	-6.69803094863892	-7.73341274261475	-0.00100484199356288	0.00581331877037883	0.00256657530553639	-0.000680167751852423
1928	121.769104003906	-6.69803094863892	-7.79834747314453	-0.00814767740666866	0.01100810803473	-0.00490093370899558	-0.00619963090866804
1929	123.067794799805	-7.02270555496216	-7.6684775352478	0.00126787810586393	0.00646266713738441	-0.000680167751852423	-3.08191010844894e-05
1930	120.470405578613	-5.39933395385742	-7.99315214157104	-0.00847235135734081	-3.08191010844894e-05	0.00159255252219737	0.00191722682211548
1931	121.119750976563	-5.07465934753418	-8.18795680999756	-0.00652430532500148	0.00256657530553639	0.00256657530553639	-0.00619963090866804
1932	121.119750976563	-5.07465934753418	-7.99315214157104	-0.000355493422830477	0.000943203864153475	-0.0026282137259841	0.00581331877037883
1933	122.418449401855	-6.37335681915283	-8.31782627105713	0.000293855206109583	-0.00392691092565656	0.00678734155371785	-0.00457625929266214
1934	122.418449401855	-6.69803094863892	-7.99315214157104	-0.00327756232582033	-0.0146411629393697	-0.00879702530801296	0.00613799272105098
1935	121.119750976563	-6.04868268966675	-7.79834747314453	-0.00782300252467394	-0.0198359526693821	0.00418994715437293	0.000618529506027699
1936	119.17170715332	-5.07465934753418	-8.05808639526367	-0.0107450718060136	0.00776136433705688	0.00256657530553639	0.00386527273803949
1937	119.17170715332	-6.37335681915283	-7.53860807418823	-0.00230353930965066	-0.00230353930965066	-0.00555028254166245	-0.00555028254166245
1938	122.418449401855	-6.69803094863892	-7.79834747314453	-0.00197886489331722	-0.000355493422830477	-0.00100484199356288	0.00483929552137852
1939	123.067794799805	-6.37335681915283	-7.99315214157104	0.00159255252219737	-0.0104203969240189	0.00289124972186983	-0.00197886489331722
1940	121.119750976563	-6.69803094863892	-7.9282169342041	-0.000355493422830477	-0.0230826959013939	-0.00587495695799589	-0.00295288790948689
1941	121.119750976563	-6.37335681915283	-8.05808639526367	-0.00490093370899558	-0.000355493422830477	0.00321592413820326	-0.0100957229733467
1942	123.067794799805	-6.04868268966675	-8.12302207946777	0.00289124972186983	-0.00132951640989631	-0.00360223650932312	-0.00944637414067984
1943	121.769104003906	-5.39933395385742	-7.73341274261475	0.00159255252219737	0.00711201597005129	-0.00197886489331722	-0.000355493422830477
1944	121.769104003906	-6.37335681915283	-8.05808639526367	0.00354059832170606	0.000293855206109583	0.00386527273803949	0.00613799272105098
1945	121.769104003906	-5.39933395385742	-8.4476957321167	0.00483929552137852	0.00743668992072344	-0.00587495695799589	-0.00490093370899558
1946	122.418449401855	-6.69803094863892	-8.25289154052734	-0.000680167751852423	0.0123068047687411	-0.00652430532500148	0.00126787810586393
1947	123.067794799805	-6.69803094863892	-7.86328220367432	0.00516396993771195	0.0126314787194133	0.00354059832170606	-0.00392691092565656
1948	122.418449401855	-6.37335681915283	-7.47367286682129	0.000943203864153475	0.0100340843200684	-0.0026282137259841	-0.00327756232582033
1949	122.418449401855	-6.37335681915283	-7.47367286682129	0.00776136433705688	0.00191722682211548	-0.00295288790948689	0.00256657530553639
1950	121.769104003906	-6.04868268966675	-7.60354280471802	-0.00490093370899558	0.00678734155371785	-0.00132951640989631	0.00354059832170606
1951	119.17170715332	-5.07465934753418	-7.9282169342041	-0.0100957229733467	0.00808603875339031	0.00808603875339031	-0.00197886489331722
1952	118.522354125977	-5.39933395385742	-7.79834747314453	-0.00360223650932312	0.000618529506027699	-0.00749832857400179	0.000293855206109583
1953	119.17170715332	-4.42531108856201	-7.9282169342041	-0.0026282137259841	-0.000355493422830477	-0.00230353930965066	-0.0026282137259841
1954	122.418449401855	-6.04868268966675	-7.47367286682129	-0.00457625929266214	-0.0126931173726916	-0.0113944197073579	0.00386527273803949
1955	119.82105255127	-4.42531108856201	-7.6684775352478	0.00386527273803949	0.00678734155371785	0.000943203864153475	0.000293855206109583
1956	121.119750976563	-6.04868268966675	-7.73341274261475	0.00321592413820326	-0.00944637414067984	-0.00522560812532902	0.000943203864153475
1957	122.418449401855	-6.69803094863892	-8.05808639526367	0.00256657530553639	-0.0354203209280968	0.00451462110504508	-0.000355493422830477
1958	123.067794799805	-7.34737968444824	-7.86328220367432	0.0100340843200684	-0.00360223650932312	-0.00944637414067984	-3.08191010844894e-05
1959	123.067794799805	-6.69803094863892	-7.79834747314453	0.00321592413820326	-0.00684897974133492	-0.00944637414067984	0.000943203864153475
1960	123.067794799805	-6.04868268966675	-7.4087381362915	-0.00814767740666866	-0.00555028254166245	-0.00717365415766835	0.00159255252219737
1961	121.119750976563	-5.39933395385742	-7.34380340576172	0.0116574559360743	0.00256657530553639	-0.0026282137259841	-0.00457625929266214
1962	120.470405578613	-4.42531108856201	-8.51263046264648	0.000293855206109583	0.000293855206109583	0.000293855206109583	-0.00782300252467394
1963	122.418449401855	-5.39933395385742	-8.12302207946777	0.00126787810586393	0.00906006153672934	-0.00295288790948689	-0.00392691092565656
1964	120.470405578613	-4.42531108856201	-8.12302207946777	-0.00165419070981443	0.00159255252219737	-0.00360223650932312	0.00321592413820326
1965	121.769104003906	-5.72400808334351	-7.86328220367432	0.00386527273803949	0.00776136433705688	0.00159255252219737	0.00418994715437293
1966	123.717147827148	-6.04868268966675	-7.6684775352478	-0.00490093370899558	0.00970941036939621	-0.00457625929266214	0.00581331877037883
1967	123.067794799805	-6.04868268966675	-7.99315214157104	-0.000680167751852423	0.00418994715437293	0.00776136433705688	-0.00587495695799589
1968	120.470405578613	-5.39933395385742	-8.12302207946777	-0.00879702530801296	0.0158782228827477	-0.00165419070981443	0.00516396993771195
1969	119.82105255127	-5.72400808334351	-7.9282169342041	-0.00847235135734081	0.0106834331527352	-0.00230353930965066	0.00743668992072344
1970	121.119750976563	-6.04868268966675	-7.79834747314453	-0.0133424662053585	0.00938473641872406	0.000943203864153475	0.000293855206109583
1971	120.470405578613	-4.42531108856201	-7.86328220367432	-0.00295288790948689	0.0116574559360743	0.00970941036939621	0.00126787810586393
1972	121.769104003906	-5.72400808334351	-7.27886867523193	0.0022419011220336	-0.0026282137259841	-0.00587495695799589	-0.00197886489331722
1973	120.470405578613	-5.39933395385742	-7.79834747314453	0.00191722682211548	-0.00327756232582033	0.00321592413820326	-0.00490093370899558
1974	123.067794799805	-7.02270555496216	-8.05808639526367	0.00289124972186983	-0.00684897974133492	-0.0113944197073579	0.0022419011220336
1975	119.82105255127	-4.7499852180481	-8.18795680999756	-0.00587495695799589	-0.00132951640989631	0.00289124972186983	0.00646266713738441
1976	122.418449401855	-6.04868268966675	-7.6684775352478	-0.00652430532500148	0.00159255252219737	0.00321592413820326	-0.00165419070981443
1977	121.769104003906	-5.72400808334351	-7.53860807418823	0.00418994715437293	-0.00197886489331722	-0.000680167751852423	-0.00392691092565656
1978	123.067794799805	-4.10063648223877	-7.73341274261475	0.00841071270406246	0.00159255252219737	0.000618529506027699	-0.00425158534198999
1979	121.119750976563	-4.7499852180481	-8.05808639526367	-3.08191010844894e-05	-0.0110697457566857	-0.00295288790948689	0.00483929552137852
1980	122.418449401855	-5.39933395385742	-7.9282169342041	0.000293855206109583	-0.00555028254166245	-0.000355493422830477	-0.00100484199356288
1981	121.769104003906	-5.72400808334351	-7.9282169342041	-0.000680167751852423	-0.00587495695799589	0.00126787810586393	0.00581331877037883
1982	119.82105255127	-4.10063648223877	-7.99315214157104	0.0106834331527352	-0.000355493422830477	-0.00165419070981443	0.0022419011220336
1983	121.119750976563	-5.07465934753418	-7.86328220367432	0.00191722682211548	0.00418994715437293	-0.00197886489331722	-0.00457625929266214
1984	117.873008728027	-3.77596235275269	-7.6684775352478	0.0220470335334539	0.011982130818069	-0.00879702530801296	0.00548864435404539
1985	120.470405578613	-5.39933395385742	-7.9282169342041	-0.0100957229733467	0.00678734155371785	-0.00197886489331722	0.00776136433705688
1986	119.82105255127	-4.42531108856201	-8.25289154052734	-0.00912170019000769	0.00191722682211548	0.00159255252219737	-0.00165419070981443
1987	120.470405578613	-4.42531108856201	-8.18795680999756	0.00386527273803949	0.00841071270406246	-0.00197886489331722	0.000618529506027699
1988	119.17170715332	-4.42531108856201	-7.9282169342041	-0.00425158534198999	0.0106834331527352	0.00256657530553639	-0.00457625929266214
1989	120.470405578613	-5.07465934753418	-7.99315214157104	0.00289124972186983	0.00678734155371785	-0.00490093370899558	-0.00847235135734081
1990	121.119750976563	-5.39933395385742	-7.47367286682129	-0.00425158534198999	-0.00587495695799589	0.00256657530553639	0.00354059832170606
1991	121.119750976563	-5.39933395385742	-7.6684775352478	0.000943203864153475	0.00808603875339031	-0.000680167751852423	0.00516396993771195
1992	122.418449401855	-5.72400808334351	-7.6684775352478	0.000618529506027699	0.000943203864153475	-0.000355493422830477	0.00126787810586393
1993	121.119750976563	-5.07465934753418	-7.9282169342041	0.00256657530553639	0.00126787810586393	-0.0026282137259841	-0.00230353930965066
1994	120.470405578613	-4.10063648223877	-8.12302207946777	0.00386527273803949	-0.00782300252467394	-0.0026282137259841	0.00548864435404539
1995	120.470405578613	-5.07465934753418	-7.9282169342041	-0.00749832857400179	0.00256657530553639	-0.00522560812532902	0.0022419011220336
1996	120.470405578613	-5.07465934753418	-8.12302207946777	-0.00132951640989631	-0.00132951640989631	0.0022419011220336	-0.00197886489331722
1997	119.17170715332	-4.10063648223877	-8.05808639526367	0.00191722682211548	0.00126787810586393	-0.00587495695799589	0.000943203864153475
1998	119.82105255127	-4.10063648223877	-7.99315214157104	0.00516396993771195	0.00256657530553639	0.00191722682211548	-0.00652430532500148
1999	119.82105255127	-4.42531108856201	-7.73341274261475	-3.08191010844894e-05	0.000618529506027699	-0.00522560812532902	0.00906006153672934
2000	118.522354125977	-3.45128798484802	-7.79834747314453	-0.00132951640989631	-0.00619963090866804	-0.00100484199356288	0.00646266713738441
[truncated: 8,540 more rows]
