# Supplementary material for: Precise instruction and consideration of the vertical and horizontal force component increases validity and reliability of the 90:20 Isometric Posterior Chain Test
Source: PLoS One. 2024 Oct 28;19(10):e0312843. doi: 10.1371/journal.pone.0312843 (PMC11515970; doi:10.1371/journal.pone.0312843)
Supplement: S1 File — (ZIP) [file pone.0312843.s001.zip › S1_Raw_Data/M1_P31_v_1.csv]

1	115.924964904785	2.06817531585693	-7.60354280471802	0.00451462110504508	0.0100340843200684	0.0132808275520802	0.00386527273803949
2	115.924964904785	1.4188266992569	-7.08406400680542	0.00483929552137852	0.00159255252219737	-3.08191010844894e-05	-0.00652430532500148
3	117.873008728027	1.09415245056152	-6.75938940048218	0.00321592413820326	0.00256657530553639	0.000293855206109583	-0.000680167751852423
4	117.223663330078	2.3928496837616	-7.01912927627563	-0.000680167751852423	0.00321592413820326	-0.00327756232582033	-0.00197886489331722
5	119.17170715332	2.06817531585693	-6.69445466995239	-0.0120437685400248	-0.00425158534198999	-0.00749832857400179	0.00159255252219737
6	115.275611877441	2.3928496837616	-6.49965000152588	0.000943203864153475	-0.00522560812532902	-0.00295288790948689	0.00776136433705688
7	116.574310302734	1.4188266992569	-6.75938940048218	0.000293855206109583	-0.00295288790948689	-0.00749832857400179	0.00516396993771195
8	117.223663330078	2.3928496837616	-7.21393346786499	-0.000355493422830477	-0.00197886489331722	-0.00782300252467394	0.00451462110504508
9	115.275611877441	3.04219841957092	-7.73341274261475	0.00191722682211548	-0.00944637414067984	-0.00392691092565656	0.000293855206109583
10	114.626266479492	3.04219841957092	-7.47367286682129	-0.00782300252467394	-0.032173577696085	-0.00327756232582033	0.00483929552137852
11	112.67822265625	3.04219841957092	-7.6684775352478	-0.00619963090866804	-0.00425158534198999	-0.00165419070981443	0.00126787810586393
12	113.327568054199	2.71752405166626	-8.12302207946777	-0.00522560812532902	-0.00814767740666866	-0.00165419070981443	0.00191722682211548
13	116.574310302734	2.71752405166626	-8.05808639526367	0.00191722682211548	-0.00132951640989631	0.000293855206109583	-0.00555028254166245
14	116.574310302734	1.4188266992569	-7.86328220367432	-0.00132951640989631	-0.00944637414067984	-0.00490093370899558	-0.00100484199356288
15	113.976921081543	2.3928496837616	-8.12302207946777	-0.00392691092565656	-0.00392691092565656	0.00516396993771195	-0.0026282137259841
16	117.873008728027	0.120129495859146	-8.05808639526367	0.00354059832170606	-0.0107450718060136	-3.08191010844894e-05	0.000293855206109583
17	115.924964904785	2.3928496837616	-8.18795680999756	0.00354059832170606	0.00386527273803949	0.011982130818069	-0.00165419070981443
18	115.275611877441	2.3928496837616	-8.4476957321167	-0.000680167751852423	-0.0026282137259841	-0.00360223650932312	-0.00912170019000769
19	115.275611877441	2.06817531585693	-8.12302207946777	-0.000680167751852423	0.00191722682211548	-0.00782300252467394	0.00354059832170606
20	115.275611877441	3.04219841957092	-8.31782627105713	0.00159255252219737	0.000943203864153475	-0.00295288790948689	-0.0026282137259841
21	115.275611877441	3.04219841957092	-8.18795680999756	0.000293855206109583	0.00354059832170606	-0.00912170019000769	-0.00392691092565656
22	115.924964904785	3.36687254905701	-7.9282169342041	-0.00132951640989631	0.000943203864153475	0.00159255252219737	0.00743668992072344
23	117.223663330078	1.74350106716156	-7.86328220367432	0.00256657530553639	0.00613799272105098	-0.00490093370899558	0.00126787810586393
24	114.626266479492	3.04219841957092	-8.25289154052734	-0.00619963090866804	-0.00295288790948689	-0.00132951640989631	0.00289124972186983
25	112.67822265625	2.06817531585693	-8.18795680999756	-0.00717365415766835	-0.00619963090866804	-0.00360223650932312	0.00678734155371785
26	115.275611877441	1.09415245056152	-7.9282169342041	-0.00717365415766835	0.00451462110504508	0.000293855206109583	0.00386527273803949
27	116.574310302734	1.4188266992569	-7.9282169342041	0.000943203864153475	-0.00587495695799589	-0.00100484199356288	-0.00944637414067984
28	114.626266479492	2.06817531585693	-7.53860807418823	0.00970941036939621	-0.0026282137259841	-0.0133424662053585	-0.00490093370899558
29	115.275611877441	1.74350106716156	-7.4087381362915	0.00191722682211548	-0.0175632312893867	-0.00684897974133492	0.00841071270406246
30	116.574310302734	-0.204544812440872	-7.34380340576172	0.00354059832170606	-0.0299008563160896	-0.0136671401560307	-0.00132951640989631
31	115.275611877441	1.09415245056152	-7.47367286682129	0.00451462110504508	-0.0185372550040483	-0.0165892094373703	0.00321592413820326
32	116.574310302734	2.06817531585693	-7.47367286682129	0.0100340843200684	0.00418994715437293	-0.0149658378213644	-0.00814767740666866
33	114.626266479492	2.71752405166626	-7.6684775352478	0.00548864435404539	-0.0237320438027382	-0.0159398596733809	-0.00392691092565656
34	115.924964904785	1.74350106716156	-7.9282169342041	0.00191722682211548	-0.00295288790948689	0.0149041991680861	0.000293855206109583
35	115.924964904785	0.769478142261505	-7.6684775352478	-0.00100484199356288	0.0103587592020631	0.0360080301761627	-0.00132951640989631
36	115.275611877441	2.06817531585693	-7.73341274261475	-0.00814767740666866	0.00776136433705688	0.0558131635189056	0.00289124972186983
37	114.626266479492	2.06817531585693	-7.86328220367432	0.00516396993771195	0.0106834331527352	0.0450989119708538	-0.00717365415766835
38	114.626266479492	1.09415245056152	-7.47367286682129	-0.00230353930965066	0.00906006153672934	0.0389300994575024	-0.0104203969240189
39	114.626266479492	0.444803804159164	-7.47367286682129	-0.00879702530801296	0.00451462110504508	0.00581331877037883	0.00126787810586393
40	115.924964904785	1.4188266992569	-7.9282169342041	-3.08191010844894e-05	0.0113327819854021	0.0168522447347641	0.0103587592020631
41	117.873008728027	1.09415245056152	-7.9282169342041	0.00743668992072344	0.0188002903014421	-0.00360223650932312	-3.08191010844894e-05
42	115.924964904785	2.06817531585693	-7.9282169342041	0.000618529506027699	0.0178262684494257	-0.0211346503347158	0.00418994715437293
43	115.275611877441	0.769478142261505	-8.12302207946777	0.00581331877037883	0.00808603875339031	-0.0188619289547205	0.000618529506027699
44	116.574310302734	-0.204544812440872	-7.73341274261475	-0.00230353930965066	-0.00814767740666866	-0.0370436906814575	0.00321592413820326
45	115.275611877441	0.444803804159164	-7.60354280471802	0.000618529506027699	-0.0100957229733467	-0.0497059896588326	-0.00522560812532902
46	116.574310302734	0.444803804159164	-8.18795680999756	0.000943203864153475	-0.00360223650932312	-0.0409397818148136	0.00191722682211548
47	115.924964904785	2.06817531585693	-8.25289154052734	-0.00132951640989631	-0.0156151866540313	-0.0292515084147453	-0.00230353930965066
48	117.873008728027	0.444803804159164	-8.4476957321167	-0.00847235135734081	0.00321592413820326	-0.0201606266200542	-0.00555028254166245
49	117.873008728027	0.769478142261505	-7.99315214157104	0.00159255252219737	-0.00652430532500148	-0.023407369852066	0.00256657530553639
50	117.873008728027	0.444803804159164	-8.05808639526367	0.00159255252219737	-0.00425158534198999	-0.00944637414067984	0.00548864435404539
51	117.873008728027	0.769478142261505	-8.05808639526367	-0.00295288790948689	-0.00684897974133492	-0.0149658378213644	0.00841071270406246
52	117.223663330078	0.120129495859146	-8.12302207946777	0.000293855206109583	0.000618529506027699	-0.00587495695799589	0.000618529506027699
53	113.976921081543	0.120129495859146	-7.6684775352478	-0.0026282137259841	-0.00425158534198999	-0.000680167751852423	-0.00295288790948689
54	113.327568054199	1.09415245056152	-7.99315214157104	-0.00100484199356288	-0.00132951640989631	-0.00522560812532902	0.00386527273803949
55	116.574310302734	-0.529219150543213	-7.6684775352478	0.00159255252219737	0.00289124972186983	-0.00457625929266214	-0.00132951640989631
56	116.574310302734	1.4188266992569	-7.86328220367432	-0.000355493422830477	0.00938473641872406	-0.0100957229733467	0.000618529506027699
57	117.873008728027	-1.17856776714325	-7.73341274261475	0.00711201597005129	0.00516396993771195	-0.0211346503347158	0.00159255252219737
58	117.873008728027	-0.853893458843231	-7.73341274261475	0.00906006153672934	-0.00749832857400179	-0.0198359526693821	-0.00522560812532902
59	117.873008728027	0.444803804159164	-7.99315214157104	-0.00295288790948689	0.000618529506027699	-0.00782300252467394	0.00126787810586393
60	115.924964904785	1.09415245056152	-8.18795680999756	-0.00392691092565656	-0.00132951640989631	0.000618529506027699	0.00516396993771195
61	117.873008728027	-0.204544812440872	-7.53860807418823	-0.00327756232582033	0.00808603875339031	0.0116574559360743	-0.00425158534198999
62	117.873008728027	0.120129495859146	-7.73341274261475	0.00386527273803949	0.00451462110504508	0.01100810803473	-0.00392691092565656
63	116.574310302734	0.769478142261505	-8.05808639526367	0.00711201597005129	-0.00100484199356288	0.000293855206109583	-0.00847235135734081
64	116.574310302734	1.09415245056152	-7.86328220367432	-0.00749832857400179	-0.00327756232582033	-0.00490093370899558	0.00159255252219737
65	117.223663330078	0.444803804159164	-7.60354280471802	-0.0026282137259841	-0.00944637414067984	0.00548864435404539	-0.00295288790948689
66	114.626266479492	0.444803804159164	-7.73341274261475	-0.00879702530801296	0.00354059832170606	-0.0146411629393697	0.00906006153672934
67	115.924964904785	0.120129495859146	-7.53860807418823	-0.00100484199356288	-0.00295288790948689	-0.00619963090866804	0.000618529506027699
68	116.574310302734	1.09415245056152	-8.12302207946777	0.00418994715437293	-0.00490093370899558	-0.0159398596733809	-0.00652430532500148
69	116.574310302734	0.769478142261505	-8.25289154052734	-0.0107450718060136	-0.0204853005707264	-0.00912170019000769	0.00354059832170606
70	115.924964904785	0.120129495859146	-8.18795680999756	0.000618529506027699	-0.0169138833880424	-0.00457625929266214	0.000293855206109583
71	116.574310302734	-1.17856776714325	-7.99315214157104	0.00646266713738441	-0.0126931173726916	-0.0221086721867323	0.00581331877037883
72	116.574310302734	-0.204544812440872	-7.99315214157104	0.00581331877037883	-0.00749832857400179	-0.0175632312893867	-0.00197886489331722
73	116.574310302734	0.120129495859146	-7.86328220367432	0.00256657530553639	-0.00944637414067984	-0.00392691092565656	-0.00230353930965066
74	117.873008728027	-0.204544812440872	-8.12302207946777	0.000618529506027699	-0.00392691092565656	0.0343846566975117	-0.00197886489331722
75	117.223663330078	0.444803804159164	-8.38276100158691	-0.00847235135734081	-0.000680167751852423	0.0675014406442642	0.00289124972186983
76	117.873008728027	0.120129495859146	-8.18795680999756	-0.00619963090866804	0.00841071270406246	0.0613326244056225	0.00678734155371785
77	117.223663330078	0.444803804159164	-8.18795680999756	0.000943203864153475	0.00678734155371785	0.041852168738842	0.00256657530553639
78	115.924964904785	0.769478142261505	-7.73341274261475	0.00354059832170606	0.00256657530553639	0.0178262684494257	-0.00457625929266214
79	115.924964904785	0.444803804159164	-8.12302207946777	-0.00327756232582033	0.00581331877037883	-0.00652430532500148	0.00516396993771195
80	112.67822265625	0.120129495859146	-8.18795680999756	-0.0136671401560307	-0.000355493422830477	-0.0208099745213985	0.00256657530553639
81	114.626266479492	0.444803804159164	-8.05808639526367	-0.0104203969240189	0.0106834331527352	-0.0302255302667618	-0.00782300252467394
82	115.275611877441	1.09415245056152	-7.99315214157104	0.00289124972186983	0.000943203864153475	-0.0370436906814575	-0.00490093370899558
83	118.522354125977	-0.529219150543213	-7.73341274261475	0.00646266713738441	0.00776136433705688	-0.0240567177534103	-0.00360223650932312
84	116.574310302734	-0.204544812440872	-7.79834747314453	-0.00717365415766835	0.00159255252219737	-0.0240567177534103	-0.00100484199356288
85	116.574310302734	-0.529219150543213	-8.18795680999756	-0.00295288790948689	-0.0156151866540313	-0.0123684434220195	-0.00327756232582033
86	118.522354125977	-1.50324213504791	-7.9282169342041	-0.0107450718060136	0.00613799272105098	-0.00684897974133492	0.00711201597005129
87	115.924964904785	0.120129495859146	-8.18795680999756	0.00126787810586393	0.0165275707840919	0.0103587592020631	-0.00717365415766835
88	117.873008728027	-0.853893458843231	-7.79834747314453	0.000293855206109583	0.0171769186854362	0.0162028968334198	0.00873538758605719
89	117.873008728027	-0.529219150543213	-7.86328220367432	0.000618529506027699	0.00906006153672934	0.00516396993771195	-0.00165419070981443
90	117.223663330078	0.120129495859146	-8.12302207946777	-0.00522560812532902	0.00743668992072344	0.00354059832170606	0.0022419011220336
91	116.574310302734	0.120129495859146	-7.99315214157104	0.00548864435404539	0.0106834331527352	0.00711201597005129	-3.08191010844894e-05
92	118.522354125977	0.769478142261505	-7.9282169342041	-0.00100484199356288	0.00970941036939621	0.00678734155371785	-0.00100484199356288
93	117.873008728027	-0.529219150543213	-7.53860807418823	0.00126787810586393	0.00516396993771195	0.00613799272105098	0.000618529506027699
94	114.626266479492	-0.204544812440872	-7.53860807418823	-0.00749832857400179	0.00386527273803949	0.00159255252219737	-3.08191010844894e-05
95	114.626266479492	-0.853893458843231	-7.27886867523193	-0.00619963090866804	0.00970941036939621	0.000293855206109583	-0.00165419070981443
96	117.223663330078	-0.529219150543213	-8.18795680999756	-0.00457625929266214	0.0106834331527352	0.000943203864153475	-0.00425158534198999
97	116.574310302734	0.444803804159164	-8.25289154052734	0.00126787810586393	0.00678734155371785	0.00321592413820326	-0.00197886489331722
98	116.574310302734	-0.529219150543213	-8.12302207946777	0.00646266713738441	0.011982130818069	0.00126787810586393	-0.00555028254166245
99	116.574310302734	-0.529219150543213	-7.86328220367432	0.00776136433705688	0.000293855206109583	-0.00522560812532902	0.00256657530553639
100	116.574310302734	-0.853893458843231	-7.99315214157104	0.000943203864153475	0.00938473641872406	0.00386527273803949	0.00386527273803949
101	117.223663330078	-0.529219150543213	-7.79834747314453	-0.00197886489331722	0.0103587592020631	0.00354059832170606	-0.00457625929266214
102	119.17170715332	-1.17856776714325	-7.73341274261475	-0.00165419070981443	0.01100810803473	-0.00197886489331722	-0.00327756232582033
103	116.574310302734	0.769478142261505	-8.25289154052734	0.00191722682211548	0.0022419011220336	-0.00912170019000769	-0.00165419070981443
104	117.873008728027	0.120129495859146	-8.12302207946777	-0.00652430532500148	0.000293855206109583	-0.0198359526693821	0.00126787810586393
105	117.873008728027	-1.17856776714325	-7.60354280471802	0.00289124972186983	-0.000355493422830477	0.00256657530553639	0.00451462110504508
106	117.223663330078	0.444803804159164	-7.99315214157104	-0.00230353930965066	0.00873538758605719	-0.00197886489331722	0.0022419011220336
107	115.275611877441	-0.204544812440872	-7.6684775352478	-0.00230353930965066	0.0022419011220336	-0.00295288790948689	0.00451462110504508
108	115.275611877441	-1.17856776714325	-7.99315214157104	-3.08191010844894e-05	-0.00425158534198999	-0.00457625929266214	-0.000680167751852423
109	116.574310302734	-1.17856776714325	-7.86328220367432	-0.00717365415766835	-0.0110697457566857	-0.00619963090866804	0.00613799272105098
110	117.873008728027	-0.853893458843231	-7.86328220367432	0.00289124972186983	-0.00652430532500148	-0.0026282137259841	-0.000355493422830477
111	117.873008728027	-0.853893458843231	-7.73341274261475	-0.00457625929266214	-0.0227580219507217	-0.00717365415766835	0.000618529506027699
112	118.522354125977	-2.15259075164795	-7.47367286682129	-0.00457625929266214	-0.00619963090866804	-0.00360223650932312	0.00159255252219737
113	117.873008728027	-1.17856776714325	-8.18795680999756	0.000293855206109583	-0.0227580219507217	-0.0113944197073579	-0.00619963090866804
114	115.924964904785	-1.17856776714325	-7.99315214157104	0.00516396993771195	-0.0026282137259841	-0.00977104809135199	0.00646266713738441
115	116.574310302734	-0.529219150543213	-8.18795680999756	-0.00490093370899558	-0.00619963090866804	-0.0139918150380254	0.00906006153672934
116	118.522354125977	-1.50324213504791	-7.47367286682129	0.000293855206109583	-0.0026282137259841	-0.00879702530801296	-0.00132951640989631
117	116.574310302734	0.444803804159164	-7.79834747314453	-3.08191010844894e-05	0.00256657530553639	-0.00652430532500148	0.00354059832170606
118	116.574310302734	-0.204544812440872	-7.86328220367432	-0.00425158534198999	0.00451462110504508	-0.00230353930965066	-0.00197886489331722
119	118.522354125977	-0.853893458843231	-7.79834747314453	-0.00879702530801296	0.000293855206109583	-3.08191010844894e-05	-0.00100484199356288
120	118.522354125977	-0.853893458843231	-7.60354280471802	-0.00230353930965066	-0.00360223650932312	-0.00490093370899558	0.00386527273803949
121	116.574310302734	-0.204544812440872	-7.6684775352478	-0.00230353930965066	-0.00619963090866804	-0.000355493422830477	-0.00100484199356288
122	114.626266479492	0.120129495859146	-8.18795680999756	-0.00652430532500148	-0.00587495695799589	-3.08191010844894e-05	-0.00197886489331722
123	115.275611877441	0.120129495859146	-7.9282169342041	-0.00197886489331722	-0.0026282137259841	0.00289124972186983	0.00613799272105098
124	115.924964904785	0.120129495859146	-7.99315214157104	-0.00132951640989631	-0.00132951640989631	-0.0026282137259841	-3.08191010844894e-05
125	117.873008728027	-0.853893458843231	-8.12302207946777	-0.0100957229733467	-0.0117190945893526	-0.000355493422830477	0.0126314787194133
126	116.574310302734	-0.853893458843231	-7.6684775352478	0.000293855206109583	-0.00555028254166245	0.00873538758605719	0.000618529506027699
127	117.873008728027	-2.47726511955261	-7.79834747314453	-0.00230353930965066	0.000618529506027699	0.00906006153672934	0.00126787810586393
128	117.223663330078	-0.204544812440872	-8.12302207946777	0.00776136433705688	0.00906006153672934	0.00841071270406246	-0.00392691092565656
129	115.924964904785	-0.204544812440872	-7.79834747314453	0.00906006153672934	0.00483929552137852	0.0155535480007529	-0.000680167751852423
130	115.275611877441	0.444803804159164	-8.18795680999756	-0.00457625929266214	-0.000355493422830477	0.0239950809627771	0.00548864435404539
131	117.223663330078	-0.204544812440872	-8.18795680999756	0.00483929552137852	0.00841071270406246	0.0136055024340749	-0.00197886489331722
132	117.223663330078	-0.853893458843231	-8.31782627105713	0.00256657530553639	0.00289124972186983	0.0113327819854021	-0.000680167751852423
133	118.522354125977	-1.17856776714325	-8.05808639526367	0.00548864435404539	-0.0026282137259841	0.00808603875339031	0.00548864435404539
134	119.82105255127	-0.853893458843231	-7.73341274261475	0.000943203864153475	0.0126314787194133	-0.0162645354866982	-0.00100484199356288
135	117.223663330078	-0.853893458843231	-7.73341274261475	-0.00100484199356288	0.00743668992072344	-0.0136671401560307	-0.00522560812532902
136	113.327568054199	0.120129495859146	-8.18795680999756	-0.00425158534198999	0.0162028968334198	-0.0282774847000837	0.00354059832170606
137	113.976921081543	0.444803804159164	-7.99315214157104	-0.00522560812532902	0.00776136433705688	-0.0172385573387146	-0.00652430532500148
138	117.223663330078	-0.853893458843231	-7.86328220367432	-0.00360223650932312	0.00386527273803949	-0.028926832601428	0.0022419011220336
139	117.873008728027	-0.853893458843231	-7.9282169342041	0.00289124972186983	0.0123068047687411	-0.0354203209280968	-0.00587495695799589
140	119.17170715332	-1.17856776714325	-7.73341274261475	-0.00912170019000769	0.00516396993771195	-0.0191866029053926	0.0022419011220336
141	117.873008728027	-2.15259075164795	-7.9282169342041	0.00126787810586393	0.00418994715437293	-0.0139918150380254	-0.00197886489331722
142	117.223663330078	-2.15259075164795	-7.6684775352478	0.00646266713738441	0.013930176384747	-0.00295288790948689	-0.000680167751852423
143	115.275611877441	-0.529219150543213	-8.18795680999756	0.00743668992072344	0.0116574559360743	-0.00327756232582033	0.00289124972186983
144	116.574310302734	-0.853893458843231	-7.86328220367432	-0.00295288790948689	0.00613799272105098	-0.00749832857400179	-0.00490093370899558
145	115.924964904785	-0.204544812440872	-8.12302207946777	-0.00425158534198999	-0.00327756232582033	-0.00457625929266214	0.00126787810586393
146	117.873008728027	-0.204544812440872	-7.86328220367432	0.000943203864153475	0.00386527273803949	0.00743668992072344	-0.00360223650932312
147	117.223663330078	0.444803804159164	-8.18795680999756	-0.00165419070981443	0.00613799272105098	0.00451462110504508	0.000618529506027699
148	116.574310302734	0.769478142261505	-8.25289154052734	-3.08191010844894e-05	0.00418994715437293	0.0123068047687411	0.00126787810586393
149	115.275611877441	-0.853893458843231	-7.73341274261475	-0.00490093370899558	-0.00425158534198999	0.00646266713738441	0.00159255252219737
150	114.626266479492	-0.204544812440872	-7.79834747314453	-0.00457625929266214	-0.00360223650932312	0.00613799272105098	0.00743668992072344
151	114.626266479492	0.444803804159164	-7.34380340576172	-0.00392691092565656	-0.00327756232582033	0.0113327819854021	-0.00132951640989631
152	115.275611877441	-0.204544812440872	-8.05808639526367	0.00289124972186983	0.00126787810586393	-0.00100484199356288	-0.00652430532500148
153	117.223663330078	-0.204544812440872	-8.4476957321167	0.00321592413820326	-0.0100957229733467	-0.0126931173726916	0.00191722682211548
154	115.924964904785	-0.529219150543213	-8.12302207946777	0.00418994715437293	-0.00230353930965066	-0.0276281367987394	-0.00295288790948689
155	116.574310302734	-0.529219150543213	-8.18795680999756	-0.00587495695799589	-0.00392691092565656	-0.0211346503347158	-0.00360223650932312
156	115.924964904785	-0.853893458843231	-7.6684775352478	-0.00360223650932312	0.000293855206109583	-0.0263294391334057	0.00646266713738441
157	117.223663330078	0.120129495859146	-7.60354280471802	0.00126787810586393	0.00646266713738441	-0.0230826959013939	-0.00295288790948689
158	117.223663330078	0.120129495859146	-8.31782627105713	0.000943203864153475	-0.00425158534198999	-0.0224333461374044	0.000943203864153475
159	115.924964904785	0.769478142261505	-8.51263046264648	-0.00847235135734081	0.00256657530553639	-0.00360223650932312	-0.000680167751852423
160	115.924964904785	0.444803804159164	-8.31782627105713	-0.00295288790948689	-0.00392691092565656	-0.000355493422830477	-0.000680167751852423
161	115.275611877441	1.4188266992569	-8.05808639526367	0.0022419011220336	0.0126314787194133	0.0100340843200684	-0.00132951640989631
162	115.924964904785	0.769478142261505	-7.99315214157104	0.00548864435404539	0.00646266713738441	0.000618529506027699	-0.00619963090866804
163	116.574310302734	0.120129495859146	-7.34380340576172	0.00126787810586393	0.00613799272105098	-0.00100484199356288	-0.00522560812532902
164	115.275611877441	0.120129495859146	-7.79834747314453	-0.0130177913233638	-0.00327756232582033	-0.00879702530801296	-0.00197886489331722
165	115.275611877441	-0.529219150543213	-7.73341274261475	-0.00587495695799589	-0.00392691092565656	0.00126787810586393	-0.00392691092565656
166	115.275611877441	1.4188266992569	-8.12302207946777	0.00613799272105098	-0.00295288790948689	-0.00197886489331722	-0.00132951640989631
167	115.924964904785	0.444803804159164	-7.73341274261475	0.00256657530553639	0.00646266713738441	-0.00230353930965066	-0.00295288790948689
168	117.223663330078	-0.853893458843231	-7.27886867523193	0.00386527273803949	-0.0110697457566857	0.00289124972186983	-0.00165419070981443
169	116.574310302734	-1.17856776714325	-7.60354280471802	0.000943203864153475	-0.00684897974133492	0.00418994715437293	0.00483929552137852
170	115.924964904785	-0.529219150543213	-7.60354280471802	-0.00327756232582033	-0.0117190945893526	0.00613799272105098	0.00516396993771195
171	115.924964904785	0.444803804159164	-7.60354280471802	0.00126787810586393	0.00354059832170606	0.00321592413820326	-0.00457625929266214
172	115.275611877441	1.09415245056152	-7.47367286682129	0.00776136433705688	0.00354059832170606	-3.08191010844894e-05	0.00159255252219737
173	115.275611877441	1.74350106716156	-8.31782627105713	0.0022419011220336	-0.00587495695799589	-0.00100484199356288	-0.00879702530801296
174	115.924964904785	0.444803804159164	-7.86328220367432	-0.00977104809135199	-0.00814767740666866	0.000293855206109583	0.000618529506027699
175	114.626266479492	1.74350106716156	-8.12302207946777	0.00581331877037883	0.000943203864153475	0.00256657530553639	0.000618529506027699
176	116.574310302734	0.120129495859146	-8.12302207946777	0.00906006153672934	0.0100340843200684	-0.00100484199356288	0.00743668992072344
177	113.327568054199	1.09415245056152	-8.25289154052734	-3.08191010844894e-05	0.00548864435404539	-0.00100484199356288	-0.00652430532500148
178	112.028869628906	0.769478142261505	-7.86328220367432	0.000618529506027699	-0.000355493422830477	0.00354059832170606	0.00418994715437293
179	115.275611877441	0.120129495859146	-7.53860807418823	0.00289124972186983	0.0116574559360743	0.00126787810586393	0.00581331877037883
180	116.574310302734	0.769478142261505	-7.9282169342041	-0.00230353930965066	0.00776136433705688	-0.00295288790948689	-0.00295288790948689
181	115.924964904785	-0.204544812440872	-7.79834747314453	0.00483929552137852	0.0116574559360743	-3.08191010844894e-05	0.00289124972186983
182	113.976921081543	0.769478142261505	-7.9282169342041	0.00354059832170606	-0.00327756232582033	0.00159255252219737	-0.000680167751852423
183	115.275611877441	0.769478142261505	-8.12302207946777	-0.00327756232582033	-0.00360223650932312	-0.00619963090866804	-0.00230353930965066
184	113.327568054199	2.06817531585693	-7.99315214157104	-0.00392691092565656	-0.00327756232582033	0.000943203864153475	-0.00327756232582033
185	116.574310302734	0.444803804159164	-7.34380340576172	-0.00132951640989631	-0.00555028254166245	-0.00912170019000769	0.00646266713738441
186	113.327568054199	1.74350106716156	-7.99315214157104	-0.00457625929266214	-0.00360223650932312	0.00451462110504508	0.00906006153672934
187	115.924964904785	0.444803804159164	-8.05808639526367	0.00191722682211548	-0.00360223650932312	-0.00749832857400179	-0.00165419070981443
188	115.275611877441	0.769478142261505	-7.99315214157104	-0.0026282137259841	-0.00847235135734081	-0.00847235135734081	0.0022419011220336
189	115.275611877441	1.4188266992569	-8.12302207946777	0.000943203864153475	-0.00652430532500148	-0.000680167751852423	-0.00522560812532902
190	115.275611877441	1.09415245056152	-7.73341274261475	-0.00230353930965066	-0.00749832857400179	-0.0110697457566857	0.00906006153672934
191	113.327568054199	1.09415245056152	-7.34380340576172	-0.00944637414067984	-0.00327756232582033	0.00126787810586393	0.00256657530553639
192	113.976921081543	0.444803804159164	-7.73341274261475	-0.00619963090866804	0.000293855206109583	-0.00327756232582033	0.00581331877037883
193	112.028869628906	2.3928496837616	-7.79834747314453	-0.00749832857400179	-0.00327756232582033	-0.00360223650932312	-0.00490093370899558
194	116.574310302734	0.769478142261505	-7.73341274261475	-0.00100484199356288	-0.000355493422830477	0.00289124972186983	0.00256657530553639
195	115.924964904785	0.444803804159164	-7.53860807418823	-0.00165419070981443	-0.00197886489331722	0.0113327819854021	0.000943203864153475
196	114.626266479492	0.769478142261505	-7.73341274261475	0.00808603875339031	-0.0026282137259841	-0.00392691092565656	-3.08191010844894e-05
197	114.626266479492	-0.529219150543213	-7.9282169342041	-0.00392691092565656	0.000943203864153475	-3.08191010844894e-05	-0.00814767740666866
198	115.275611877441	0.769478142261505	-7.9282169342041	-0.00879702530801296	-3.08191010844894e-05	-0.00100484199356288	-0.00814767740666866
199	114.626266479492	1.74350106716156	-7.79834747314453	-0.00360223650932312	0.00873538758605719	-0.00847235135734081	0.000293855206109583
200	113.976921081543	2.3928496837616	-8.05808639526367	-0.00392691092565656	0.00678734155371785	-0.00684897974133492	0.00126787810586393
201	114.626266479492	1.4188266992569	-8.18795680999756	-0.00717365415766835	0.0178262684494257	-0.00749832857400179	0.00321592413820326
202	114.626266479492	1.09415245056152	-7.99315214157104	0.00483929552137852	0.012956153601408	0.00191722682211548	-0.0026282137259841
203	117.223663330078	0.444803804159164	-7.86328220367432	-0.00165419070981443	0.00418994715437293	-0.0026282137259841	0.00159255252219737
204	113.976921081543	0.444803804159164	-7.9282169342041	-0.00197886489331722	0.00354059832170606	-0.00912170019000769	0.00548864435404539
205	112.028869628906	2.3928496837616	-8.12302207946777	-0.00912170019000769	-0.00782300252467394	-0.00360223650932312	-0.000680167751852423
206	113.976921081543	1.09415245056152	-7.79834747314453	-0.00652430532500148	-3.08191010844894e-05	-0.00165419070981443	-0.00327756232582033
207	115.924964904785	1.4188266992569	-7.86328220367432	0.00321592413820326	0.00256657530553639	-0.00684897974133492	-0.00360223650932312
208	113.327568054199	1.74350106716156	-7.99315214157104	0.00159255252219737	-0.00717365415766835	-0.00295288790948689	-0.00912170019000769
209	113.976921081543	2.06817531585693	-8.25289154052734	0.00321592413820326	-0.00814767740666866	-0.00684897974133492	0.00159255252219737
210	115.275611877441	0.444803804159164	-8.18795680999756	0.0132808275520802	-0.00814767740666866	-0.00652430532500148	0.00191722682211548
211	114.626266479492	2.06817531585693	-8.05808639526367	-0.000355493422830477	0.000618529506027699	0.000943203864153475	0.00256657530553639
212	116.574310302734	1.09415245056152	-7.73341274261475	0.00776136433705688	0.00418994715437293	-0.00392691092565656	-0.0026282137259841
213	115.924964904785	1.09415245056152	-7.73341274261475	0.00159255252219737	0.00418994715437293	0.00354059832170606	-0.00782300252467394
214	113.976921081543	2.3928496837616	-8.4476957321167	-0.00165419070981443	0.00126787810586393	0.00873538758605719	0.0022419011220336
215	114.626266479492	2.06817531585693	-8.31782627105713	0.00191722682211548	0.00776136433705688	-0.00100484199356288	0.000943203864153475
216	117.223663330078	1.09415245056152	-7.99315214157104	-0.00132951640989631	0.00548864435404539	0.00711201597005129	-0.00457625929266214
217	114.626266479492	2.3928496837616	-7.73341274261475	0.00354059832170606	0.00548864435404539	0.000943203864153475	0.000943203864153475
218	112.67822265625	3.04219841957092	-7.60354280471802	-0.00587495695799589	0.0022419011220336	0.00743668992072344	-0.00619963090866804
219	112.67822265625	1.4188266992569	-7.47367286682129	-0.00587495695799589	0.00873538758605719	-0.00392691092565656	0.00289124972186983
220	115.275611877441	1.09415245056152	-8.18795680999756	-0.00197886489331722	0.000293855206109583	-0.00392691092565656	0.00126787810586393
221	116.574310302734	1.4188266992569	-7.86328220367432	-0.00619963090866804	0.00418994715437293	-0.0133424662053585	0.000618529506027699
222	113.976921081543	2.06817531585693	-7.60354280471802	0.000618529506027699	0.00483929552137852	-0.0136671401560307	0.000618529506027699
223	115.275611877441	1.4188266992569	-7.79834747314453	-0.00684897974133492	-0.00132951640989631	-0.0169138833880424	0.00386527273803949
224	115.275611877441	1.4188266992569	-7.53860807418823	-3.08191010844894e-05	-0.00197886489331722	-0.0162645354866982	0.000943203864153475
225	113.976921081543	1.09415245056152	-7.73341274261475	-0.00879702530801296	-0.0113944197073579	-0.00977104809135199	0.00418994715437293
226	115.275611877441	2.71752405166626	-7.86328220367432	0.00451462110504508	-0.00652430532500148	-0.00392691092565656	0.00873538758605719
227	113.976921081543	3.04219841957092	-7.99315214157104	0.00581331877037883	0.000943203864153475	-0.00977104809135199	-0.00782300252467394
228	114.626266479492	2.06817531585693	-7.86328220367432	0.00159255252219737	-0.00814767740666866	-0.00230353930965066	0.00256657530553639
229	113.976921081543	2.06817531585693	-7.86328220367432	0.00289124972186983	-0.00717365415766835	0.000943203864153475	-0.00197886489331722
230	114.626266479492	2.3928496837616	-7.79834747314453	-0.00100484199356288	-0.00717365415766835	-0.00165419070981443	0.00483929552137852
231	113.976921081543	2.3928496837616	-8.31782627105713	-0.00165419070981443	-0.00522560812532902	-0.00912170019000769	0.00289124972186983
232	112.67822265625	2.71752405166626	-8.31782627105713	-0.00360223650932312	-0.00587495695799589	0.00581331877037883	0.00386527273803949
233	111.379524230957	1.74350106716156	-8.12302207946777	-0.0162645354866982	-0.0188619289547205	-0.00425158534198999	0.00516396993771195
234	113.327568054199	1.4188266992569	-7.9282169342041	0.000618529506027699	0.00256657530553639	-0.00490093370899558	0.00256657530553639
235	114.626266479492	1.74350106716156	-7.53860807418823	-0.00165419070981443	0.00938473641872406	-0.00327756232582033	0.000618529506027699
236	113.976921081543	2.71752405166626	-8.31782627105713	0.000293855206109583	0.00581331877037883	0.00743668992072344	-0.00295288790948689
237	113.327568054199	1.4188266992569	-7.9282169342041	0.0022419011220336	0.00418994715437293	-0.00782300252467394	0.000293855206109583
238	114.626266479492	0.444803804159164	-7.99315214157104	0.0022419011220336	-0.00587495695799589	-0.000355493422830477	-0.00360223650932312
239	115.275611877441	1.09415245056152	-7.99315214157104	-0.00100484199356288	0.00126787810586393	-0.0113944197073579	-3.08191010844894e-05
240	112.67822265625	2.71752405166626	-7.9282169342041	-0.000355493422830477	-0.00327756232582033	0.0022419011220336	0.000618529506027699
241	114.626266479492	2.06817531585693	-7.99315214157104	-0.00425158534198999	0.00548864435404539	0.00483929552137852	0.00321592413820326
242	113.327568054199	1.74350106716156	-8.18795680999756	0.00191722682211548	0.00613799272105098	-0.00100484199356288	-0.00425158534198999
243	114.626266479492	1.09415245056152	-7.86328220367432	-0.00132951640989631	0.000618529506027699	0.00386527273803949	-0.00295288790948689
244	112.67822265625	2.3928496837616	-7.6684775352478	-0.00587495695799589	-0.000680167751852423	-0.00360223650932312	0.00646266713738441
245	115.924964904785	1.4188266992569	-7.6684775352478	-0.00165419070981443	-0.00132951640989631	-0.00197886489331722	-0.00197886489331722
246	111.379524230957	2.06817531585693	-7.27886867523193	-0.00879702530801296	0.00418994715437293	0.00808603875339031	0.00970941036939621
247	112.028869628906	1.4188266992569	-7.79834747314453	-0.00392691092565656	-0.00619963090866804	-0.00165419070981443	-0.00912170019000769
248	112.67822265625	1.74350106716156	-7.86328220367432	0.00321592413820326	-0.00814767740666866	-0.00490093370899558	0.000293855206109583
249	113.327568054199	1.4188266992569	-7.86328220367432	0.000618529506027699	-0.00197886489331722	-0.00457625929266214	0.000943203864153475
250	114.626266479492	1.09415245056152	-7.9282169342041	-0.00684897974133492	-0.00555028254166245	-0.00782300252467394	-0.00132951640989631
251	113.976921081543	0.120129495859146	-7.6684775352478	0.00451462110504508	-0.0191866029053926	0.00289124972186983	0.00548864435404539
252	112.028869628906	0.769478142261505	-7.53860807418823	0.000618529506027699	-0.00587495695799589	-0.00782300252467394	0.00483929552137852
253	112.67822265625	2.06817531585693	-7.9282169342041	-0.00165419070981443	-0.00490093370899558	0.000293855206109583	-0.00197886489331722
254	112.67822265625	2.71752405166626	-8.12302207946777	0.00126787810586393	-0.00100484199356288	0.00418994715437293	-0.0026282137259841
255	115.275611877441	1.4188266992569	-8.12302207946777	0.00256657530553639	0.00646266713738441	0.00418994715437293	-0.00295288790948689
256	112.67822265625	2.71752405166626	-8.31782627105713	-3.08191010844894e-05	0.011982130818069	0.000618529506027699	0.00418994715437293
257	115.275611877441	1.09415245056152	-7.9282169342041	0.00808603875339031	0.00191722682211548	0.00451462110504508	-0.00165419070981443
258	112.67822265625	2.3928496837616	-8.25289154052734	0.00321592413820326	0.0142548503354192	0.00256657530553639	-0.00522560812532902
259	114.626266479492	2.3928496837616	-8.25289154052734	0.00483929552137852	0.00646266713738441	0.0100340843200684	0.00483929552137852
260	112.67822265625	2.3928496837616	-7.79834747314453	-0.00847235135734081	0.013930176384747	-0.00327756232582033	0.00483929552137852
261	111.379524230957	1.74350106716156	-7.86328220367432	-0.00360223650932312	0.00938473641872406	0.00678734155371785	0.00970941036939621
262	111.379524230957	1.74350106716156	-7.60354280471802	-0.00295288790948689	0.0207483377307653	0.000618529506027699	-0.0026282137259841
263	113.976921081543	1.09415245056152	-7.4087381362915	0.000293855206109583	0.00646266713738441	0.000618529506027699	-0.00555028254166245
264	115.275611877441	0.769478142261505	-7.73341274261475	-0.00749832857400179	-3.08191010844894e-05	-0.0026282137259841	0.00321592413820326
265	113.976921081543	1.4188266992569	-7.79834747314453	-0.00132951640989631	-0.00230353930965066	0.00126787810586393	0.000293855206109583
266	117.223663330078	-0.529219150543213	-7.60354280471802	-0.00652430532500148	-0.00522560812532902	0.000943203864153475	0.00159255252219737
267	114.626266479492	1.09415245056152	-7.6684775352478	0.00451462110504508	0.00289124972186983	0.00938473641872406	0.0022419011220336
268	115.275611877441	1.09415245056152	-7.47367286682129	0.00191722682211548	0.000943203864153475	-0.00327756232582033	-0.00360223650932312
269	113.976921081543	1.4188266992569	-7.60354280471802	0.000293855206109583	-0.0026282137259841	0.00354059832170606	0.00126787810586393
270	115.275611877441	1.4188266992569	-8.18795680999756	-0.000680167751852423	0.00191722682211548	-0.00425158534198999	-0.0026282137259841
271	114.626266479492	0.769478142261505	-8.31782627105713	-0.00977104809135199	0.000943203864153475	0.00548864435404539	0.00808603875339031
272	115.275611877441	1.4188266992569	-7.86328220367432	0.00159255252219737	0.00126787810586393	0.00678734155371785	-0.00944637414067984
273	116.574310302734	0.120129495859146	-7.6684775352478	0.000618529506027699	0.00126787810586393	-0.00360223650932312	-0.00100484199356288
274	113.976921081543	1.4188266992569	-7.79834747314453	-0.000680167751852423	0.00873538758605719	0.00548864435404539	-0.00100484199356288
275	113.327568054199	1.09415245056152	-8.31782627105713	-0.0104203969240189	0.00776136433705688	-0.00684897974133492	-0.00295288790948689
276	113.976921081543	0.120129495859146	-7.99315214157104	-0.00749832857400179	0.01100810803473	0.0132808275520802	0.00678734155371785
277	114.626266479492	0.444803804159164	-8.12302207946777	0.00678734155371785	0.011982130818069	-0.00490093370899558	-0.00197886489331722
278	115.924964904785	-0.204544812440872	-7.6684775352478	-0.0026282137259841	-0.0026282137259841	-0.00684897974133492	0.00191722682211548
279	115.924964904785	-0.853893458843231	-7.60354280471802	-0.00490093370899558	-0.00717365415766835	-0.0117190945893526	-0.00100484199356288
280	116.574310302734	-1.17856776714325	-8.12302207946777	0.00386527273803949	-0.00977104809135199	-0.0110697457566857	0.00159255252219737
281	115.924964904785	-0.529219150543213	-7.9282169342041	0.00678734155371785	0.00126787810586393	0.00159255252219737	-0.00977104809135199
282	115.924964904785	-0.529219150543213	-7.53860807418823	-0.00425158534198999	-0.00522560812532902	-0.00457625929266214	0.000618529506027699
283	115.275611877441	-0.204544812440872	-7.47367286682129	0.00613799272105098	-0.00295288790948689	-0.00522560812532902	-0.00295288790948689
284	115.275611877441	0.120129495859146	-8.05808639526367	-0.00619963090866804	-0.00327756232582033	-0.00717365415766835	-0.00230353930965066
285	114.626266479492	0.120129495859146	-7.99315214157104	0.000943203864153475	-0.00912170019000769	-0.0113944197073579	0.00711201597005129
286	116.574310302734	-0.204544812440872	-8.51263046264648	-0.00165419070981443	-0.00165419070981443	0.0220470335334539	0.00418994715437293
287	113.976921081543	0.120129495859146	-8.18795680999756	0.00938473641872406	0.00711201597005129	0.0415274947881699	-0.0026282137259841
288	114.626266479492	0.120129495859146	-8.12302207946777	-3.08191010844894e-05	-0.00360223650932312	0.0249691028147936	-0.00230353930965066
289	112.67822265625	0.120129495859146	-7.9282169342041	0.00321592413820326	-0.0117190945893526	0.0149041991680861	0.00516396993771195
290	112.028869628906	-0.204544812440872	-7.79834747314453	-0.00619963090866804	-0.0156151866540313	0.00321592413820326	-0.00587495695799589
291	115.275611877441	-1.50324213504791	-7.6684775352478	-0.00425158534198999	-0.00425158534198999	-0.00100484199356288	0.00386527273803949
292	114.626266479492	-1.50324213504791	-7.6684775352478	0.00418994715437293	0.00906006153672934	-0.00782300252467394	-0.00327756232582033
293	115.924964904785	-1.17856776714325	-8.18795680999756	0.00289124972186983	-0.00944637414067984	-0.0282774847000837	-0.00652430532500148
294	115.275611877441	-1.17856776714325	-7.79834747314453	0.00776136433705688	-0.0350956469774246	-0.017887907102704	-0.00295288790948689
295	117.223663330078	-2.8019392490387	-7.47367286682129	0.00126787810586393	0.000943203864153475	-0.0273034609854221	0.00191722682211548
296	114.626266479492	-0.204544812440872	-7.53860807418823	-3.08191010844894e-05	0.00321592413820326	-0.0104203969240189	0.00743668992072344
297	114.626266479492	-1.50324213504791	-7.86328220367432	0.00386527273803949	-0.00587495695799589	-0.0295761823654175	-0.00944637414067984
298	116.574310302734	-1.82791638374329	-7.79834747314453	0.00808603875339031	-0.00132951640989631	-0.0266541130840778	0.00581331877037883
299	115.924964904785	-1.17856776714325	-8.18795680999756	-0.000680167751852423	0.00906006153672934	-0.00847235135734081	-0.00522560812532902
300	116.574310302734	-1.82791638374329	-8.05808639526367	-0.000355493422830477	0.0113327819854021	-0.00587495695799589	0.000293855206109583
301	115.924964904785	-1.17856776714325	-7.79834747314453	0.000293855206109583	0.0126314787194133	-0.00327756232582033	0.00191722682211548
302	117.873008728027	-2.15259075164795	-7.73341274261475	0.00483929552137852	0.0123068047687411	0.00256657530553639	0.00321592413820326
303	113.327568054199	-0.853893458843231	-8.18795680999756	-3.08191010844894e-05	0.0145795252174139	0.00354059832170606	0.00191722682211548
304	113.327568054199	-2.15259075164795	-7.9282169342041	-0.0123684434220195	-0.00587495695799589	-3.08191010844894e-05	-0.00197886489331722
305	112.67822265625	-1.50324213504791	-7.73341274261475	-0.0126931173726916	0.00613799272105098	0.0343846566975117	0.0022419011220336
306	115.924964904785	-2.15259075164795	-7.99315214157104	-0.0026282137259841	0.00808603875339031	0.0665274113416672	0.00191722682211548
307	115.924964904785	-1.50324213504791	-7.6684775352478	0.00483929552137852	0.00581331877037883	0.0571118593215942	-0.00100484199356288
308	113.976921081543	-2.8019392490387	-7.99315214157104	0.00354059832170606	-0.00425158534198999	0.0288651939481497	-0.00555028254166245
309	116.574310302734	-3.77596235275269	-7.99315214157104	0.00418994715437293	-0.0146411629393697	0.011982130818069	-0.00490093370899558
310	117.223663330078	-2.47726511955261	-7.73341274261475	0.00386527273803949	-0.00587495695799589	-0.00749832857400179	-0.000355493422830477
311	117.873008728027	-2.8019392490387	-7.6684775352478	-0.00197886489331722	0.00418994715437293	-0.00457625929266214	0.00418994715437293
312	114.626266479492	-0.853893458843231	-7.73341274261475	0.00386527273803949	0.00354059832170606	-0.0136671401560307	0.00159255252219737
313	117.223663330078	-1.17856776714325	-8.12302207946777	0.00516396993771195	-0.00327756232582033	-0.0266541130840778	-0.00100484199356288
314	115.275611877441	-1.17856776714325	-8.18795680999756	0.00159255252219737	-0.000355493422830477	-0.0195112787187099	0.00418994715437293
315	117.223663330078	-1.50324213504791	-8.05808639526367	0.00159255252219737	0.00613799272105098	-0.0120437685400248	-0.00619963090866804
316	115.924964904785	-1.82791638374329	-7.53860807418823	0.00289124972186983	0.0152288740500808	-0.00944637414067984	0.00646266713738441
317	115.924964904785	-1.50324213504791	-7.86328220367432	-0.00392691092565656	0.0236704051494598	-0.0221086721867323	-0.00425158534198999
318	112.67822265625	-0.853893458843231	-7.79834747314453	0.00289124972186983	0.0100340843200684	-0.02697878703475	0.000293855206109583
319	112.67822265625	-0.204544812440872	-8.12302207946777	-0.00652430532500148	0.0217223595827818	-0.0149658378213644	0.00516396993771195
320	114.626266479492	-0.529219150543213	-8.25289154052734	-0.00230353930965066	0.0155535480007529	-0.0286021586507559	-0.00425158534198999
321	114.626266479492	-0.853893458843231	-8.25289154052734	0.00159255252219737	0.012956153601408	-0.0191866029053926	0.00159255252219737
322	117.223663330078	-2.8019392490387	-7.9282169342041	0.0022419011220336	-0.000680167751852423	-0.0286021586507559	-0.000680167751852423
323	117.873008728027	-2.8019392490387	-7.73341274261475	-0.00230353930965066	-0.00392691092565656	-0.02697878703475	-0.00100484199356288
324	116.574310302734	-1.17856776714325	-7.86328220367432	-0.00425158534198999	-0.0100957229733467	-0.0126931173726916	0.00711201597005129
325	117.223663330078	-1.82791638374329	-7.9282169342041	-0.00392691092565656	-0.000680167751852423	-0.0172385573387146	0.0022419011220336
326	115.924964904785	-0.204544812440872	-8.25289154052734	0.000293855206109583	0.0022419011220336	-0.00100484199356288	-0.00100484199356288
327	117.873008728027	-1.82791638374329	-7.99315214157104	-0.00425158534198999	-0.00717365415766835	-0.00555028254166245	-0.0026282137259841
328	117.873008728027	-1.17856776714325	-7.99315214157104	0.00808603875339031	-0.00522560812532902	-0.00100484199356288	-0.00295288790948689
329	119.17170715332	-1.50324213504791	-7.86328220367432	-0.00197886489331722	-0.00360223650932312	-0.0113944197073579	0.00776136433705688
330	117.873008728027	-1.17856776714325	-7.99315214157104	0.00354059832170606	-0.00425158534198999	-0.0149658378213644	0.00581331877037883
331	117.223663330078	-1.50324213504791	-7.99315214157104	-0.0026282137259841	0.00451462110504508	-0.00814767740666866	0.00191722682211548
332	115.275611877441	-1.82791638374329	-7.9282169342041	-0.00100484199356288	-0.0162645354866982	-0.00814767740666866	-3.08191010844894e-05
333	114.626266479492	-0.204544812440872	-7.9282169342041	0.00548864435404539	-0.0130177913233638	-0.00944637414067984	-0.0107450718060136
334	117.223663330078	-1.50324213504791	-7.73341274261475	-0.00684897974133492	-0.00490093370899558	-0.0100957229733467	-0.00684897974133492
335	115.924964904785	-0.529219150543213	-7.34380340576172	-0.000355493422830477	-0.00165419070981443	-0.00490093370899558	0.00126787810586393
336	118.522354125977	-3.12661361694336	-7.79834747314453	-3.08191010844894e-05	-0.00587495695799589	-0.0211346503347158	0.00808603875339031
337	115.924964904785	-1.17856776714325	-8.05808639526367	0.00191722682211548	0.00873538758605719	-0.00879702530801296	0.00191722682211548
338	116.574310302734	-1.50324213504791	-7.99315214157104	0.00938473641872406	-0.00684897974133492	-0.0126931173726916	-0.00847235135734081
339	117.223663330078	-0.853893458843231	-7.9282169342041	-0.00132951640989631	-0.00132951640989631	-0.00425158534198999	0.00548864435404539
340	117.873008728027	-0.853893458843231	-7.53860807418823	-0.00587495695799589	0.00354059832170606	0.000618529506027699	-0.00782300252467394
341	116.574310302734	-0.529219150543213	-7.79834747314453	0.00191722682211548	0.0106834331527352	0.00743668992072344	-0.00100484199356288
342	115.924964904785	0.120129495859146	-8.18795680999756	0.000943203864153475	0.00841071270406246	0.011982130818069	-0.00587495695799589
343	117.223663330078	0.444803804159164	-8.18795680999756	0.000293855206109583	0.0113327819854021	-0.00100484199356288	0.000618529506027699
344	115.275611877441	1.09415245056152	-7.73341274261475	-0.00392691092565656	0.00256657530553639	0.00191722682211548	0.00678734155371785
345	114.626266479492	0.120129495859146	-7.99315214157104	-0.00912170019000769	0.000943203864153475	0.0103587592020631	-0.0026282137259841
346	113.976921081543	-0.853893458843231	-7.34380340576172	-0.00327756232582033	0.00289124972186983	0.0136055024340749	-0.0026282137259841
347	117.223663330078	-0.529219150543213	-8.18795680999756	-0.00165419070981443	0.00906006153672934	0.00289124972186983	-0.00555028254166245
348	115.275611877441	0.444803804159164	-8.25289154052734	0.00483929552137852	0.0123068047687411	0.0106834331527352	-0.00522560812532902
349	115.275611877441	0.444803804159164	-8.12302207946777	0.00678734155371785	-0.00555028254166245	0.00516396993771195	0.00873538758605719
350	115.924964904785	-0.204544812440872	-7.6684775352478	-0.00132951640989631	-0.00912170019000769	0.00126787810586393	0.00418994715437293
351	113.976921081543	-0.204544812440872	-7.99315214157104	0.00321592413820326	-0.00555028254166245	0.00126787810586393	-0.00360223650932312
352	115.275611877441	0.769478142261505	-7.86328220367432	-0.00295288790948689	0.00354059832170606	0.000943203864153475	-0.00165419070981443
353	116.574310302734	0.120129495859146	-8.05808639526367	0.00451462110504508	0.00808603875339031	-3.08191010844894e-05	-0.00327756232582033
354	116.574310302734	1.09415245056152	-8.25289154052734	0.00581331877037883	-0.00197886489331722	0.00548864435404539	0.00354059832170606
355	115.924964904785	0.120129495859146	-8.05808639526367	-0.00684897974133492	0.00808603875339031	0.00548864435404539	0.000943203864153475
356	114.626266479492	1.09415245056152	-8.12302207946777	-0.00100484199356288	0.00613799272105098	0.00970941036939621	0.00386527273803949
357	115.275611877441	0.120129495859146	-7.53860807418823	0.00516396993771195	0.0132808275520802	0.00386527273803949	0.0022419011220336
358	115.924964904785	0.444803804159164	-7.86328220367432	0.00386527273803949	0.00743668992072344	0.00613799272105098	0.000618529506027699
359	115.275611877441	0.444803804159164	-8.12302207946777	-0.00782300252467394	0.00516396993771195	0.00646266713738441	0.0022419011220336
360	112.67822265625	1.09415245056152	-8.25289154052734	-0.0156151866540313	0.0149041991680861	0.00483929552137852	-0.00230353930965066
361	115.275611877441	0.120129495859146	-7.73341274261475	-0.000680167751852423	0.00841071270406246	0.00678734155371785	-0.00619963090866804
362	115.275611877441	0.769478142261505	-7.79834747314453	0.000293855206109583	0.012956153601408	0.00483929552137852	0.00289124972186983
363	115.275611877441	1.4188266992569	-7.79834747314453	-0.00392691092565656	-0.00100484199356288	-0.000680167751852423	-0.00490093370899558
364	115.924964904785	0.120129495859146	-8.05808639526367	0.00483929552137852	-0.0185372550040483	0.00581331877037883	0.000293855206109583
365	115.275611877441	-0.204544812440872	-7.86328220367432	-0.00684897974133492	-0.0104203969240189	-0.00100484199356288	0.00451462110504508
366	115.924964904785	1.09415245056152	-7.9282169342041	-0.00425158534198999	-0.00165419070981443	0.00451462110504508	0.00906006153672934
367	115.275611877441	2.06817531585693	-7.73341274261475	0.00451462110504508	0.00159255252219737	-0.000355493422830477	-0.00197886489331722
368	115.924964904785	2.3928496837616	-7.34380340576172	0.000943203864153475	0.00191722682211548	-0.0026282137259841	-0.0100957229733467
369	116.574310302734	1.4188266992569	-8.18795680999756	0.00126787810586393	-0.0113944197073579	-0.00879702530801296	-0.00652430532500148
370	116.574310302734	1.4188266992569	-8.12302207946777	0.00483929552137852	-0.0139918150380254	-0.00457625929266214	-0.00197886489331722
371	114.626266479492	2.3928496837616	-7.99315214157104	-0.00392691092565656	-0.0156151866540313	0.00451462110504508	0.00321592413820326
372	114.626266479492	2.3928496837616	-7.86328220367432	0.000618529506027699	0.0100340843200684	-0.00327756232582033	0.00321592413820326
373	114.626266479492	1.09415245056152	-7.73341274261475	-0.00230353930965066	-0.00457625929266214	0.00321592413820326	-0.00425158534198999
374	113.327568054199	2.3928496837616	-7.53860807418823	-0.00425158534198999	0.00354059832170606	0.0123068047687411	-0.000355493422830477
375	113.976921081543	2.06817531585693	-7.99315214157104	0.00386527273803949	0.00906006153672934	0.00126787810586393	-3.08191010844894e-05
376	115.924964904785	1.74350106716156	-7.9282169342041	-0.00425158534198999	0.0142548503354192	0.00548864435404539	-0.00197886489331722
377	116.574310302734	1.4188266992569	-7.79834747314453	0.00483929552137852	-0.00100484199356288	0.00386527273803949	0.000618529506027699
378	113.976921081543	2.06817531585693	-8.18795680999756	0.000943203864153475	0.00126787810586393	-0.00912170019000769	-0.00749832857400179
379	114.626266479492	2.06817531585693	-7.79834747314453	-0.00327756232582033	-0.00619963090866804	-0.00717365415766835	-3.08191010844894e-05
380	114.626266479492	2.71752405166626	-8.12302207946777	-3.08191010844894e-05	0.00678734155371785	-0.00360223650932312	0.00386527273803949
381	115.275611877441	2.71752405166626	-8.25289154052734	-0.00360223650932312	0.00938473641872406	-0.00392691092565656	0.000618529506027699
382	115.924964904785	3.04219841957092	-8.31782627105713	-0.00165419070981443	0.00646266713738441	-0.00100484199356288	-0.00165419070981443
383	116.574310302734	1.4188266992569	-8.25289154052734	-0.00132951640989631	0.00321592413820326	-0.00977104809135199	-0.00619963090866804
384	115.275611877441	3.04219841957092	-8.05808639526367	0.00289124972186983	-0.00392691092565656	-0.00814767740666866	-0.00100484199356288
385	116.574310302734	1.74350106716156	-7.79834747314453	-0.00230353930965066	0.00126787810586393	-0.00490093370899558	0.00256657530553639
386	114.626266479492	3.04219841957092	-8.05808639526367	0.0022419011220336	-0.00782300252467394	0.00321592413820326	0.00483929552137852
387	112.67822265625	2.71752405166626	-7.99315214157104	0.000943203864153475	-0.00132951640989631	-0.00230353930965066	0.00126787810586393
388	113.976921081543	2.3928496837616	-7.79834747314453	-0.00652430532500148	-0.000680167751852423	-0.00879702530801296	0.00191722682211548
389	114.626266479492	2.71752405166626	-7.99315214157104	-0.000355493422830477	-0.00555028254166245	-0.00847235135734081	0.0126314787194133
390	115.924964904785	2.3928496837616	-7.6684775352478	-0.00132951640989631	-0.00912170019000769	-0.00522560812532902	-0.00165419070981443
391	115.275611877441	2.3928496837616	-7.4087381362915	0.00354059832170606	0.00548864435404539	0.00841071270406246	-0.00295288790948689
392	115.924964904785	1.74350106716156	-7.73341274261475	-0.00165419070981443	-0.00457625929266214	0.00613799272105098	-0.000680167751852423
393	113.976921081543	2.06817531585693	-7.79834747314453	0.00191722682211548	-0.00197886489331722	0.00354059832170606	0.000618529506027699
394	117.223663330078	2.06817531585693	-7.99315214157104	-0.00555028254166245	0.000293855206109583	0.0145795252174139	0.00191722682211548
395	116.574310302734	2.3928496837616	-7.53860807418823	0.00159255252219737	-0.00197886489331722	0.000293855206109583	0.000618529506027699
396	115.924964904785	3.04219841957092	-7.73341274261475	0.0022419011220336	0.00873538758605719	0.00873538758605719	-0.00392691092565656
397	114.626266479492	3.69154691696167	-8.05808639526367	0.00548864435404539	0.0132808275520802	-0.00197886489331722	0.00126787810586393
398	115.275611877441	2.71752405166626	-8.25289154052734	0.00256657530553639	0.00743668992072344	-0.00814767740666866	-0.000680167751852423
399	117.873008728027	2.3928496837616	-7.99315214157104	0.00289124972186983	0.00646266713738441	-0.00555028254166245	-3.08191010844894e-05
400	115.924964904785	2.71752405166626	-7.9282169342041	-0.00619963090866804	0.0100340843200684	-0.00425158534198999	-3.08191010844894e-05
401	114.626266479492	2.71752405166626	-7.73341274261475	-0.00392691092565656	0.0132808275520802	0.00808603875339031	-0.000680167751852423
402	111.379524230957	3.36687254905701	-7.53860807418823	-0.00879702530801296	0.011982130818069	0.0168522447347641	0.000293855206109583
403	112.028869628906	4.01622104644775	-8.18795680999756	-0.00230353930965066	0.00386527273803949	0.0126314787194133	-0.00197886489331722
404	113.327568054199	3.36687254905701	-7.99315214157104	-0.00879702530801296	-0.00327756232582033	0.00841071270406246	0.00191722682211548
405	113.327568054199	4.340895652771	-8.05808639526367	-0.000680167751852423	-0.00197886489331722	0.00191722682211548	-0.00587495695799589
406	114.626266479492	2.06817531585693	-7.73341274261475	-0.00327756232582033	0.00159255252219737	-0.000680167751852423	0.00386527273803949
407	116.574310302734	2.06817531585693	-7.6684775352478	-0.00555028254166245	-0.00230353930965066	-0.00587495695799589	-0.00490093370899558
408	117.223663330078	3.04219841957092	-7.9282169342041	0.00483929552137852	0.00126787810586393	-0.00717365415766835	-0.00619963090866804
409	113.976921081543	4.01622104644775	-8.25289154052734	-0.00132951640989631	-0.00360223650932312	-0.0224333461374044	0.00126787810586393
410	114.626266479492	3.69154691696167	-8.12302207946777	-0.00360223650932312	-0.00684897974133492	-0.0113944197073579	0.00483929552137852
411	115.924964904785	3.04219841957092	-8.31782627105713	0.000943203864153475	0.00873538758605719	-0.0162645354866982	-0.000355493422830477
412	115.924964904785	2.71752405166626	-7.99315214157104	0.0103587592020631	-0.0152905117720366	-0.0230826959013939	-0.00490093370899558
413	112.67822265625	3.04219841957092	-7.53860807418823	0.000618529506027699	0.00289124972186983	-0.0243813935667276	0.0022419011220336
414	113.976921081543	4.01622104644775	-8.25289154052734	0.00321592413820326	-0.0104203969240189	-0.0165892094373703	-0.00132951640989631
415	114.626266479492	2.71752405166626	-7.99315214157104	-0.00392691092565656	-0.00295288790948689	-0.0113944197073579	0.0022419011220336
416	111.379524230957	4.01622104644775	-8.31782627105713	-0.00392691092565656	-0.00457625929266214	-0.0100957229733467	0.00613799272105098
417	114.626266479492	2.3928496837616	-7.73341274261475	-0.00457625929266214	0.00354059832170606	-0.0120437685400248	0.00289124972186983
418	115.275611877441	3.36687254905701	-8.05808639526367	0.00159255252219737	-0.000680167751852423	-0.00912170019000769	-0.00100484199356288
419	113.976921081543	3.36687254905701	-7.86328220367432	-0.0026282137259841	-0.00132951640989631	-0.00782300252467394	0.00321592413820326
420	113.327568054199	3.04219841957092	-8.31782627105713	-0.000355493422830477	-0.00327756232582033	-0.000680167751852423	0.00581331877037883
421	114.626266479492	2.71752405166626	-8.18795680999756	0.000618529506027699	0.00516396993771195	0.00906006153672934	0.000293855206109583
422	115.275611877441	2.71752405166626	-7.79834747314453	0.00581331877037883	0.00126787810586393	-0.00100484199356288	-0.00197886489331722
423	115.924964904785	3.04219841957092	-7.73341274261475	0.00483929552137852	0.00743668992072344	0.00548864435404539	-0.0026282137259841
424	116.574310302734	3.04219841957092	-7.73341274261475	0.00126787810586393	0.00256657530553639	-0.00944637414067984	0.000293855206109583
425	113.976921081543	4.01622104644775	-7.99315214157104	-0.00197886489331722	-0.00684897974133492	-0.00197886489331722	0.00159255252219737
426	115.924964904785	2.71752405166626	-8.25289154052734	0.000943203864153475	0.00354059832170606	0.00418994715437293	0.000293855206109583
427	113.976921081543	3.36687254905701	-8.25289154052734	0.00191722682211548	0.00906006153672934	0.0158782228827477	-0.00197886489331722
428	113.976921081543	3.36687254905701	-8.12302207946777	-0.000355493422830477	0.0103587592020631	0.0100340843200684	-0.00425158534198999
429	113.327568054199	3.36687254905701	-7.73341274261475	-0.00360223650932312	-0.00425158534198999	0.012956153601408	0.00613799272105098
430	112.028869628906	4.340895652771	-7.60354280471802	-0.0130177913233638	-0.00132951640989631	0.00938473641872406	0.000943203864153475
431	112.028869628906	3.69154691696167	-8.12302207946777	-0.00587495695799589	0.00321592413820326	0.000943203864153475	-0.00295288790948689
432	113.976921081543	3.36687254905701	-8.12302207946777	0.00418994715437293	-0.00197886489331722	-0.00295288790948689	-0.00132951640989631
433	115.924964904785	3.04219841957092	-7.86328220367432	0.00354059832170606	0.0022419011220336	-0.00652430532500148	0.000618529506027699
434	114.626266479492	1.74350106716156	-7.60354280471802	-0.00587495695799589	-0.00749832857400179	-0.00230353930965066	-0.00230353930965066
435	115.924964904785	1.74350106716156	-7.73341274261475	0.00256657530553639	-0.00522560812532902	-0.00457625929266214	0.00191722682211548
436	115.924964904785	1.74350106716156	-7.73341274261475	0.00159255252219737	0.00386527273803949	0.00386527273803949	0.00776136433705688
437	115.275611877441	3.36687254905701	-8.31782627105713	-0.00619963090866804	0.00776136433705688	-0.0133424662053585	-0.0123684434220195
438	113.976921081543	3.69154691696167	-8.12302207946777	-0.00490093370899558	-0.00197886489331722	-0.00132951640989631	-0.00132951640989631
439	115.924964904785	2.3928496837616	-7.9282169342041	-0.00230353930965066	0.00938473641872406	-0.00295288790948689	-0.00360223650932312
440	115.924964904785	2.06817531585693	-7.99315214157104	-0.0117190945893526	0.0022419011220336	-0.00944637414067984	-0.000680167751852423
441	115.924964904785	2.71752405166626	-7.47367286682129	0.00191722682211548	0.00548864435404539	0.00516396993771195	-0.00360223650932312
442	115.275611877441	3.04219841957092	-7.9282169342041	0.0022419011220336	-0.000680167751852423	-0.0117190945893526	-3.08191010844894e-05
443	113.976921081543	3.69154691696167	-7.99315214157104	0.00483929552137852	0.00126787810586393	-0.00490093370899558	-0.00230353930965066
444	113.327568054199	3.36687254905701	-7.99315214157104	-0.0107450718060136	-0.00230353930965066	-0.0198359526693821	-0.00392691092565656
445	114.626266479492	2.3928496837616	-7.53860807418823	-0.00814767740666866	0.00126787810586393	0.000293855206109583	0.0022419011220336
446	113.976921081543	3.04219841957092	-7.99315214157104	-0.00814767740666866	-0.00100484199356288	-0.00490093370899558	0.00483929552137852
447	113.976921081543	3.04219841957092	-7.73341274261475	0.00711201597005129	-0.00619963090866804	-0.00392691092565656	-0.00522560812532902
448	115.275611877441	1.4188266992569	-8.05808639526367	0.00613799272105098	-0.00522560812532902	-0.00165419070981443	-0.00360223650932312
449	115.924964904785	0.769478142261505	-7.86328220367432	0.0022419011220336	-0.00879702530801296	-0.00652430532500148	0.000293855206109583
450	115.924964904785	1.4188266992569	-7.79834747314453	-0.00165419070981443	-0.0120437685400248	0.00321592413820326	-0.0026282137259841
451	115.275611877441	3.04219841957092	-7.86328220367432	0.00418994715437293	-0.00879702530801296	-0.0126931173726916	-0.00425158534198999
452	114.626266479492	2.71752405166626	-8.05808639526367	0.0022419011220336	0.000618529506027699	0.00516396993771195	-3.08191010844894e-05
453	114.626266479492	3.04219841957092	-8.18795680999756	0.00256657530553639	0.00126787810586393	0.000293855206109583	-0.00100484199356288
454	115.275611877441	2.71752405166626	-8.31782627105713	-0.00652430532500148	0.00191722682211548	0.0022419011220336	0.00808603875339031
455	117.873008728027	1.74350106716156	-7.9282169342041	-0.00457625929266214	0.00418994715437293	0.012956153601408	0.00548864435404539
456	114.626266479492	3.04219841957092	-7.79834747314453	0.00256657530553639	-0.00132951640989631	0.00321592413820326	0.00354059832170606
457	112.67822265625	2.3928496837616	-7.60354280471802	-3.08191010844894e-05	0.01100810803473	0.0022419011220336	-0.00619963090866804
458	113.327568054199	1.4188266992569	-7.21393346786499	-0.00555028254166245	-0.00490093370899558	0.00126787810586393	0.00743668992072344
459	114.626266479492	2.06817531585693	-8.38276100158691	0.00159255252219737	0.00321592413820326	-0.00360223650932312	0.00159255252219737
460	114.626266479492	3.04219841957092	-8.05808639526367	-0.00684897974133492	0.0142548503354192	-0.00782300252467394	0.00548864435404539
461	115.275611877441	2.06817531585693	-8.05808639526367	-0.0026282137259841	0.00808603875339031	0.000943203864153475	-3.08191010844894e-05
462	117.873008728027	1.09415245056152	-7.79834747314453	0.00841071270406246	-0.000680167751852423	-0.00879702530801296	0.000943203864153475
463	115.275611877441	0.444803804159164	-7.6684775352478	0.00386527273803949	0.000293855206109583	0.00191722682211548	-3.08191010844894e-05
464	115.275611877441	1.4188266992569	-7.60354280471802	0.00581331877037883	0.00126787810586393	0.00970941036939621	0.000618529506027699
465	113.327568054199	2.71752405166626	-7.9282169342041	-0.00425158534198999	-0.0136671401560307	0.0314625911414623	0.00159255252219737
466	116.574310302734	1.74350106716156	-7.73341274261475	-0.00100484199356288	-0.00392691092565656	0.0353586822748184	0.00159255252219737
467	115.275611877441	1.74350106716156	-7.99315214157104	0.00256657530553639	-0.000355493422830477	0.012956153601408	0.00386527273803949
468	117.223663330078	2.3928496837616	-8.25289154052734	-0.00684897974133492	-0.00457625929266214	0.0126314787194133	-0.000355493422830477
469	116.574310302734	2.71752405166626	-7.9282169342041	0.00354059832170606	-0.0100957229733467	0.00256657530553639	-0.00490093370899558
470	116.574310302734	2.06817531585693	-7.86328220367432	-0.00392691092565656	-0.00425158534198999	-0.0026282137259841	0.0132808275520802
471	115.924964904785	1.4188266992569	-8.05808639526367	-0.000355493422830477	-0.00100484199356288	0.00159255252219737	0.000618529506027699
472	113.976921081543	0.769478142261505	-7.99315214157104	-0.00619963090866804	-3.08191010844894e-05	-0.00749832857400179	0.00126787810586393
473	112.67822265625	1.09415245056152	-7.99315214157104	-0.00749832857400179	-0.00425158534198999	-0.0143164889886975	0.00256657530553639
474	113.976921081543	2.06817531585693	-7.6684775352478	-0.00100484199356288	0.00289124972186983	-0.0240567177534103	-0.00132951640989631
475	113.976921081543	2.71752405166626	-7.79834747314453	-0.0026282137259841	0.00548864435404539	-0.0273034609854221	0.000943203864153475
476	116.574310302734	0.444803804159164	-7.86328220367432	-0.00197886489331722	-0.0026282137259841	-0.0256800893694162	0.00808603875339031
477	115.924964904785	0.120129495859146	-8.18795680999756	0.00386527273803949	-0.0026282137259841	-0.00814767740666866	-0.00132951640989631
478	113.976921081543	1.09415245056152	-7.99315214157104	-0.00132951640989631	0.00906006153672934	-0.0104203969240189	-0.00392691092565656
479	114.626266479492	1.74350106716156	-8.05808639526367	0.00289124972186983	0.00678734155371785	-0.00879702530801296	-3.08191010844894e-05
480	114.626266479492	2.06817531585693	-7.73341274261475	-0.00100484199356288	0.00483929552137852	-0.00392691092565656	0.00451462110504508
481	113.976921081543	2.3928496837616	-8.05808639526367	-0.00100484199356288	0.00841071270406246	-0.00555028254166245	0.00483929552137852
482	114.626266479492	2.06817531585693	-8.4476957321167	0.00483929552137852	0.00483929552137852	-0.00165419070981443	-0.00749832857400179
483	115.924964904785	1.09415245056152	-7.86328220367432	-0.00132951640989631	0.00581331877037883	-0.00425158534198999	-3.08191010844894e-05
484	116.574310302734	1.74350106716156	-7.73341274261475	0.00386527273803949	-0.0104203969240189	-0.00360223650932312	-0.00132951640989631
485	114.626266479492	1.4188266992569	-7.47367286682129	-0.00555028254166245	-0.00619963090866804	-0.0113944197073579	0.00418994715437293
486	113.327568054199	1.74350106716156	-7.60354280471802	-0.00912170019000769	0.00321592413820326	0.00418994715437293	0.000293855206109583
487	113.327568054199	2.06817531585693	-7.9282169342041	0.00483929552137852	-0.000680167751852423	-0.000680167751852423	-0.00425158534198999
488	113.327568054199	2.3928496837616	-8.25289154052734	-0.00555028254166245	-0.00555028254166245	-0.00360223650932312	-0.000680167751852423
489	115.275611877441	1.74350106716156	-8.12302207946777	-0.00327756232582033	-0.0198359526693821	-0.00717365415766835	-0.00295288790948689
490	115.275611877441	0.769478142261505	-7.99315214157104	0.000943203864153475	-0.00814767740666866	-0.00327756232582033	0.00289124972186983
491	114.626266479492	0.769478142261505	-8.05808639526367	0.00386527273803949	-0.00132951640989631	-0.0026282137259841	-0.00230353930965066
492	116.574310302734	0.444803804159164	-7.53860807418823	-0.000680167751852423	-0.00100484199356288	-0.00197886489331722	-0.00100484199356288
493	116.574310302734	1.09415245056152	-8.12302207946777	0.0022419011220336	0.00613799272105098	0.00646266713738441	-0.00555028254166245
494	116.574310302734	0.444803804159164	-8.05808639526367	-0.00100484199356288	-0.00295288790948689	-0.00327756232582033	0.000618529506027699
495	115.275611877441	1.4188266992569	-8.12302207946777	-0.00490093370899558	0.00613799272105098	-0.00619963090866804	0.00386527273803949
496	116.574310302734	1.09415245056152	-8.25289154052734	0.00159255252219737	0.0149041991680861	0.00354059832170606	0.00321592413820326
497	114.626266479492	1.74350106716156	-7.9282169342041	-0.00165419070981443	0.00776136433705688	0.00289124972186983	-0.00197886489331722
498	115.924964904785	0.769478142261505	-7.73341274261475	-3.08191010844894e-05	0.00711201597005129	0.0158782228827477	-0.000680167751852423
499	114.626266479492	0.444803804159164	-7.9282169342041	-0.00425158534198999	0.00386527273803949	0.0197743140161037	0.00354059832170606
500	114.626266479492	1.09415245056152	-7.86328220367432	-0.0113944197073579	0.00354059832170606	0.0194496400654316	-0.000680167751852423
501	115.924964904785	1.09415245056152	-7.79834747314453	-0.00555028254166245	0.00516396993771195	0.0145795252174139	0.000618529506027699
502	115.924964904785	1.09415245056152	-7.6684775352478	-0.00392691092565656	0.00483929552137852	0.00906006153672934	-0.000680167751852423
503	115.275611877441	1.74350106716156	-7.53860807418823	-0.00230353930965066	-0.00132951640989631	0.00776136433705688	-0.00327756232582033
504	113.976921081543	1.4188266992569	-7.9282169342041	-0.00132951640989631	-0.00977104809135199	-0.0100957229733467	-0.00230353930965066
505	117.223663330078	-0.204544812440872	-7.79834747314453	-0.00652430532500148	-0.0107450718060136	-0.00619963090866804	0.00386527273803949
506	113.327568054199	1.74350106716156	-8.18795680999756	-0.00619963090866804	0.00159255252219737	-0.00684897974133492	0.00808603875339031
507	115.924964904785	0.120129495859146	-7.53860807418823	0.0022419011220336	0.00873538758605719	-0.0152905117720366	-0.00717365415766835
508	116.574310302734	0.444803804159164	-7.86328220367432	0.00256657530553639	-0.00230353930965066	-0.021459324285388	-0.00165419070981443
509	117.223663330078	1.09415245056152	-7.6684775352478	0.00256657530553639	0.000943203864153475	-0.0305502042174339	-0.00295288790948689
510	116.574310302734	0.769478142261505	-7.99315214157104	-0.00457625929266214	-0.00555028254166245	-0.0263294391334057	0.00159255252219737
511	115.275611877441	1.4188266992569	-7.73341274261475	-0.00132951640989631	0.00841071270406246	0.00159255252219737	-0.00100484199356288
512	115.275611877441	2.06817531585693	-7.86328220367432	0.00743668992072344	-0.00100484199356288	-0.00457625929266214	-0.000355493422830477
513	113.976921081543	1.4188266992569	-8.12302207946777	-0.00619963090866804	0.000943203864153475	-0.00295288790948689	-0.00165419070981443
514	112.67822265625	1.4188266992569	-7.60354280471802	-0.00197886489331722	0.000293855206109583	0.00418994715437293	0.00743668992072344
515	113.976921081543	0.120129495859146	-7.60354280471802	-0.00587495695799589	0.01847561635077	0.00256657530553639	-0.00879702530801296
516	113.976921081543	2.06817531585693	-8.05808639526367	-0.00652430532500148	0.01100810803473	0.00159255252219737	0.00386527273803949
517	115.924964904785	0.444803804159164	-7.53860807418823	0.00841071270406246	0.00873538758605719	0.000943203864153475	-0.00230353930965066
518	115.275611877441	1.09415245056152	-8.18795680999756	0.00126787810586393	-3.08191010844894e-05	0.000943203864153475	0.000618529506027699
519	113.327568054199	0.444803804159164	-7.9282169342041	0.00581331877037883	0.00321592413820326	-0.00912170019000769	-0.00619963090866804
520	114.626266479492	1.74350106716156	-7.79834747314453	-0.00327756232582033	0.00256657530553639	-0.00165419070981443	-0.00392691092565656
521	115.924964904785	1.74350106716156	-8.18795680999756	0.000618529506027699	0.0132808275520802	0.00126787810586393	0.0022419011220336
522	115.275611877441	2.06817531585693	-8.25289154052734	0.00418994715437293	0.0158782228827477	-0.00132951640989631	-0.00555028254166245
523	117.873008728027	0.769478142261505	-8.12302207946777	0.00191722682211548	0.00386527273803949	0.00483929552137852	-0.00100484199356288
524	115.924964904785	0.769478142261505	-8.12302207946777	0.000293855206109583	0.00321592413820326	-0.00587495695799589	0.00354059832170606
525	115.275611877441	1.4188266992569	-8.12302207946777	-0.00814767740666866	-0.00197886489331722	-0.00165419070981443	-0.00165419070981443
526	116.574310302734	0.444803804159164	-7.6684775352478	0.000943203864153475	-0.000680167751852423	0.00386527273803949	0.00678734155371785
527	115.924964904785	1.09415245056152	-8.25289154052734	0.00646266713738441	0.00678734155371785	0.0126314787194133	-0.00652430532500148
528	112.028869628906	1.74350106716156	-8.12302207946777	-0.00847235135734081	-0.000680167751852423	0.00483929552137852	0.000293855206109583
529	112.67822265625	1.74350106716156	-8.25289154052734	-0.00847235135734081	-0.00912170019000769	0.00743668992072344	0.00159255252219737
530	114.626266479492	1.4188266992569	-8.05808639526367	-0.00522560812532902	-0.00490093370899558	0.00906006153672934	0.00418994715437293
531	115.275611877441	0.769478142261505	-7.6684775352478	-0.00295288790948689	0.0022419011220336	0.0123068047687411	0.00678734155371785
532	115.275611877441	0.769478142261505	-7.73341274261475	0.00483929552137852	0.00289124972186983	0.0116574559360743	-0.000355493422830477
533	115.275611877441	-0.529219150543213	-7.9282169342041	0.00678734155371785	-0.0104203969240189	0.000618529506027699	0.00191722682211548
534	115.275611877441	-0.204544812440872	-7.9282169342041	-0.0026282137259841	-0.00360223650932312	-0.00165419070981443	0.000943203864153475
535	113.976921081543	1.09415245056152	-7.99315214157104	-0.00522560812532902	0.00808603875339031	-0.00490093370899558	-0.00230353930965066
536	115.924964904785	1.09415245056152	-7.53860807418823	0.00256657530553639	0.00159255252219737	-0.0107450718060136	-0.00295288790948689
537	114.626266479492	1.4188266992569	-7.73341274261475	0.00451462110504508	0.00159255252219737	-0.0136671401560307	-0.00100484199356288
538	113.976921081543	2.3928496837616	-8.38276100158691	0.00159255252219737	-0.000680167751852423	-0.0156151866540313	-0.00100484199356288
539	116.574310302734	0.444803804159164	-8.18795680999756	0.00256657530553639	0.000943203864153475	-0.0130177913233638	0.0103587592020631
540	115.275611877441	1.4188266992569	-7.9282169342041	-0.00684897974133492	0.00743668992072344	-0.0113944197073579	0.00126787810586393
541	116.574310302734	0.769478142261505	-7.60354280471802	-0.00132951640989631	0.00646266713738441	0.00354059832170606	-0.00100484199356288
542	112.028869628906	1.74350106716156	-7.79834747314453	0.000293855206109583	0.00938473641872406	-0.00132951640989631	0.00191722682211548
543	112.028869628906	2.06817531585693	-8.12302207946777	-0.00619963090866804	0.00483929552137852	-0.00165419070981443	-3.08191010844894e-05
544	112.67822265625	1.74350106716156	-8.18795680999756	-0.00360223650932312	-0.0026282137259841	-0.0133424662053585	-0.00132951640989631
545	115.275611877441	1.09415245056152	-7.73341274261475	-0.00587495695799589	-0.0026282137259841	-0.0156151866540313	0.000618529506027699
546	113.976921081543	1.74350106716156	-8.05808639526367	0.00483929552137852	-0.00587495695799589	-0.0126931173726916	-3.08191010844894e-05
547	113.327568054199	1.09415245056152	-7.79834747314453	0.000618529506027699	-0.0182125810533762	-0.0204853005707264	0.00126787810586393
548	114.626266479492	-0.529219150543213	-7.27886867523193	0.000943203864153475	-0.0195112787187099	-0.0143164889886975	0.00451462110504508
549	115.924964904785	0.769478142261505	-7.99315214157104	0.00613799272105098	-0.0360696688294411	-0.0165892094373703	0.00256657530553639
550	113.327568054199	1.4188266992569	-7.9282169342041	0.00321592413820326	-0.00749832857400179	-0.0240567177534103	-0.00587495695799589
551	115.275611877441	2.06817531585693	-8.25289154052734	0.00191722682211548	-0.00717365415766835	-0.0104203969240189	0.00256657530553639
552	114.626266479492	1.74350106716156	-8.31782627105713	0.00354059832170606	0.00289124972186983	-0.0185372550040483	0.000293855206109583
553	113.976921081543	1.74350106716156	-7.99315214157104	0.00191722682211548	-3.08191010844894e-05	-0.00977104809135199	-0.0026282137259841
554	113.976921081543	2.3928496837616	-7.73341274261475	-0.000680167751852423	-0.00555028254166245	0.0022419011220336	-0.00522560812532902
555	115.924964904785	1.09415245056152	-7.6684775352478	-0.00132951640989631	0.00386527273803949	-0.00360223650932312	-0.00100484199356288
556	112.67822265625	2.71752405166626	-7.9282169342041	-0.00684897974133492	0.00678734155371785	0.013930176384747	-0.000680167751852423
557	112.028869628906	1.4188266992569	-7.60354280471802	-0.00100484199356288	0.0142548503354192	0.0100340843200684	0.000943203864153475
558	113.976921081543	1.09415245056152	-7.47367286682129	-0.0100957229733467	0.00711201597005129	0.0223717093467712	0.000618529506027699
559	115.924964904785	0.444803804159164	-7.60354280471802	0.00321592413820326	0.00548864435404539	0.0194496400654316	-0.0104203969240189
560	115.924964904785	1.74350106716156	-7.99315214157104	-0.0026282137259841	0.01100810803473	0.0103587592020631	-0.00555028254166245
561	115.924964904785	-0.529219150543213	-8.25289154052734	0.000618529506027699	0.00289124972186983	0.0168522447347641	0.00159255252219737
562	116.574310302734	-0.529219150543213	-7.6684775352478	0.00159255252219737	0.00191722682211548	0.0132808275520802	-0.00457625929266214
563	114.626266479492	0.769478142261505	-7.79834747314453	0.0022419011220336	-0.00132951640989631	0.0022419011220336	-0.00782300252467394
564	113.327568054199	1.74350106716156	-7.73341274261475	-0.00425158534198999	-0.00977104809135199	0.00548864435404539	-0.00327756232582033
565	114.626266479492	2.71752405166626	-7.9282169342041	-0.00100484199356288	0.00451462110504508	0.0499690249562263	0.000943203864153475
566	115.275611877441	1.74350106716156	-8.25289154052734	-0.00425158534198999	0.00808603875339031	0.0749689489603043	0.00581331877037883
567	114.626266479492	0.769478142261505	-7.86328220367432	0.00581331877037883	0.00873538758605719	0.0545144639909267	-0.00652430532500148
568	116.574310302734	1.09415245056152	-7.60354280471802	0.0022419011220336	0.00711201597005129	0.0392547734081745	-0.000355493422830477
569	115.275611877441	1.09415245056152	-7.86328220367432	0.00289124972186983	0.00289124972186983	-0.00652430532500148	0.00386527273803949
570	112.67822265625	1.09415245056152	-7.4087381362915	-0.00327756232582033	0.000618529506027699	-0.0123684434220195	0.000618529506027699
571	112.67822265625	1.09415245056152	-7.34380340576172	-0.00522560812532902	0.00418994715437293	-0.0279528107494116	0.00743668992072344
572	112.67822265625	2.71752405166626	-8.31782627105713	0.00678734155371785	0.00289124972186983	-0.0292515084147453	-0.00457625929266214
573	113.327568054199	0.769478142261505	-7.79834747314453	0.00354059832170606	0.000293855206109583	-0.0175632312893867	0.00516396993771195
574	113.327568054199	1.74350106716156	-7.9282169342041	0.00354059832170606	-3.08191010844894e-05	-0.00555028254166245	0.00126787810586393
575	114.626266479492	0.769478142261505	-7.99315214157104	-0.00425158534198999	-0.00132951640989631	0.0022419011220336	0.000618529506027699
576	113.327568054199	0.444803804159164	-7.6684775352478	-0.00165419070981443	0.00581331877037883	0.00906006153672934	0.00159255252219737
577	117.223663330078	0.444803804159164	-7.99315214157104	0.00906006153672934	0.00321592413820326	-0.00100484199356288	0.000618529506027699
578	113.976921081543	2.3928496837616	-8.12302207946777	-0.00360223650932312	0.000943203864153475	-0.00587495695799589	-0.00327756232582033
579	113.976921081543	1.74350106716156	-8.18795680999756	-3.08191010844894e-05	0.000618529506027699	-0.00782300252467394	-0.00165419070981443
580	114.626266479492	2.06817531585693	-8.12302207946777	-0.000355493422830477	0.00516396993771195	-0.0208099745213985	0.00159255252219737
581	113.976921081543	2.06817531585693	-8.05808639526367	-0.00555028254166245	0.00711201597005129	-0.0276281367987394	0.00289124972186983
582	113.976921081543	2.3928496837616	-7.60354280471802	0.00256657530553639	0.00289124972186983	-0.028926832601428	-0.00165419070981443
583	115.275611877441	1.4188266992569	-7.99315214157104	0.000943203864153475	0.00159255252219737	-0.0412644557654858	-0.00295288790948689
584	113.976921081543	0.444803804159164	-8.05808639526367	-0.00782300252467394	-0.00944637414067984	-0.0350956469774246	0.00159255252219737
585	111.379524230957	2.06817531585693	-7.60354280471802	-0.00555028254166245	-0.00587495695799589	-0.0318489037454128	-0.00425158534198999
586	115.275611877441	0.769478142261505	-7.79834747314453	-0.00782300252467394	0.00354059832170606	-0.0139918150380254	0.00646266713738441
587	113.976921081543	1.74350106716156	-7.6684775352478	0.00743668992072344	0.000943203864153475	-0.0152905117720366	-0.00457625929266214
588	113.976921081543	1.74350106716156	-8.12302207946777	-0.00230353930965066	-0.00619963090866804	-0.0149658378213644	0.00483929552137852
589	114.626266479492	0.444803804159164	-7.73341274261475	0.000943203864153475	-0.0195112787187099	-0.0146411629393697	-0.00392691092565656
590	113.976921081543	1.09415245056152	-7.9282169342041	0.00321592413820326	-0.0123684434220195	-0.00782300252467394	-0.000355493422830477
591	116.574310302734	0.444803804159164	-7.79834747314453	-0.000680167751852423	-0.00230353930965066	-0.00555028254166245	-0.000680167751852423
592	115.924964904785	1.4188266992569	-7.73341274261475	0.00159255252219737	-0.00392691092565656	-0.000355493422830477	-0.00392691092565656
593	115.924964904785	0.769478142261505	-7.99315214157104	0.00321592413820326	-0.00944637414067984	-0.0250307414680719	-0.00749832857400179
594	115.275611877441	1.09415245056152	-8.4476957321167	-0.00425158534198999	-0.00490093370899558	-0.000355493422830477	0.00418994715437293
595	115.275611877441	1.4188266992569	-8.12302207946777	0.00159255252219737	0.00386527273803949	-0.000680167751852423	0.000293855206109583
596	115.275611877441	0.769478142261505	-7.86328220367432	0.00159255252219737	0.00906006153672934	0.0152288740500808	0.00289124972186983
597	113.976921081543	2.06817531585693	-8.12302207946777	-0.00197886489331722	0.01100810803473	0.0171769186854362	-0.00197886489331722
598	113.327568054199	1.09415245056152	-7.60354280471802	-0.00132951640989631	0.00516396993771195	0.00906006153672934	0.00646266713738441
599	112.67822265625	1.4188266992569	-7.60354280471802	-0.00555028254166245	0.0132808275520802	0.00613799272105098	0.00256657530553639
600	115.275611877441	1.09415245056152	-7.6684775352478	-0.00457625929266214	0.00938473641872406	-0.000355493422830477	-0.00327756232582033
601	115.275611877441	1.4188266992569	-7.6684775352478	-0.00749832857400179	0.0132808275520802	0.0022419011220336	0.00354059832170606
602	113.976921081543	0.444803804159164	-7.60354280471802	0.00289124972186983	0.00483929552137852	-0.0117190945893526	0.00873538758605719
603	114.626266479492	0.444803804159164	-8.18795680999756	-0.000355493422830477	-0.0159398596733809	-0.0188619289547205	-0.00100484199356288
604	114.626266479492	0.444803804159164	-7.79834747314453	0.000618529506027699	-0.0182125810533762	-0.0159398596733809	0.00354059832170606
605	114.626266479492	0.769478142261505	-8.25289154052734	0.00386527273803949	-0.0341216214001179	-0.0240567177534103	-0.000355493422830477
606	113.327568054199	2.06817531585693	-8.25289154052734	0.00256657530553639	-0.00490093370899558	-0.00587495695799589	-0.00425158534198999
607	115.275611877441	1.09415245056152	-8.05808639526367	0.00386527273803949	0.0126314787194133	0.00159255252219737	-0.00879702530801296
608	116.574310302734	1.09415245056152	-8.18795680999756	0.00289124972186983	-0.0156151866540313	-0.0107450718060136	-0.00295288790948689
609	115.924964904785	0.769478142261505	-7.99315214157104	0.000943203864153475	-0.021459324285388	-0.0133424662053585	0.000943203864153475
610	115.924964904785	0.444803804159164	-7.6684775352478	-0.00490093370899558	-0.0139918150380254	-0.00522560812532902	-0.00165419070981443
611	114.626266479492	0.769478142261505	-8.18795680999756	-0.00717365415766835	0.00451462110504508	-0.0120437685400248	0.00776136433705688
612	113.327568054199	1.74350106716156	-8.25289154052734	-0.00977104809135199	0.00386527273803949	-0.00814767740666866	0.00321592413820326
613	112.028869628906	1.74350106716156	-7.86328220367432	-0.00327756232582033	0.00451462110504508	-0.00782300252467394	0.000618529506027699
614	113.327568054199	2.3928496837616	-7.6684775352478	0.000943203864153475	0.01100810803473	0.00613799272105098	0.00321592413820326
615	115.275611877441	0.444803804159164	-7.79834747314453	-0.00360223650932312	0.01100810803473	-0.00132951640989631	-0.00490093370899558
616	113.976921081543	1.09415245056152	-8.05808639526367	-0.00230353930965066	0.00970941036939621	-0.00684897974133492	0.000618529506027699
617	115.924964904785	0.120129495859146	-8.12302207946777	-0.00100484199356288	0.00418994715437293	-0.0026282137259841	-0.0113944197073579
618	114.626266479492	0.444803804159164	-8.18795680999756	0.00191722682211548	0.00483929552137852	-0.0221086721867323	-0.00197886489331722
619	113.976921081543	1.4188266992569	-8.12302207946777	0.00256657530553639	0.00191722682211548	-0.0240567177534103	-0.00522560812532902
620	115.275611877441	1.09415245056152	-7.99315214157104	-0.00197886489331722	0.00646266713738441	-0.00652430532500148	-0.00100484199356288
621	114.626266479492	1.74350106716156	-7.86328220367432	-0.00360223650932312	0.0123068047687411	-0.00555028254166245	0.00126787810586393
622	116.574310302734	1.4188266992569	-8.4476957321167	0.00483929552137852	0.00126787810586393	-0.0169138833880424	-0.00295288790948689
623	116.574310302734	1.09415245056152	-8.05808639526367	0.00548864435404539	-0.0123684434220195	-0.0123684434220195	-0.00165419070981443
624	115.924964904785	0.120129495859146	-8.12302207946777	0.00321592413820326	-0.0175632312893867	-0.0188619289547205	0.00321592413820326
625	115.275611877441	1.4188266992569	-7.9282169342041	-0.00360223650932312	-0.0104203969240189	-0.0100957229733467	-0.000680167751852423
626	115.924964904785	0.769478142261505	-7.79834747314453	-0.00230353930965066	0.00678734155371785	-0.00587495695799589	0.0113327819854021
627	113.976921081543	1.4188266992569	-7.6684775352478	-0.00684897974133492	-0.00555028254166245	0.00711201597005129	-0.00230353930965066
628	112.028869628906	1.74350106716156	-8.38276100158691	-0.00490093370899558	-0.00457625929266214	0.00321592413820326	0.00548864435404539
629	114.626266479492	1.74350106716156	-8.25289154052734	-0.00100484199356288	-0.00879702530801296	0.0126314787194133	0.00321592413820326
630	114.626266479492	1.74350106716156	-8.25289154052734	-0.00197886489331722	-0.00360223650932312	0.012956153601408	0.00516396993771195
631	115.924964904785	0.120129495859146	-7.86328220367432	-0.000680167751852423	-0.00619963090866804	0.020423661917448	0.00386527273803949
632	116.574310302734	-1.17856776714325	-7.53860807418823	0.0022419011220336	0.00321592413820326	0.020423661917448	-0.00587495695799589
633	115.924964904785	0.120129495859146	-7.99315214157104	0.00548864435404539	0.000943203864153475	0.0236704051494598	-0.00457625929266214
634	116.574310302734	0.120129495859146	-7.99315214157104	0.000943203864153475	0.00970941036939621	0.0213976856321096	-0.0026282137259841
635	114.626266479492	2.06817531585693	-8.12302207946777	-0.000680167751852423	0.00873538758605719	0.0162028968334198	-0.00717365415766835
636	117.223663330078	0.769478142261505	-8.05808639526367	-0.00879702530801296	0.0178262684494257	0.0132808275520802	0.00321592413820326
637	114.626266479492	1.74350106716156	-8.31782627105713	0.0022419011220336	0.00970941036939621	0.012956153601408	-0.00684897974133492
638	115.275611877441	1.74350106716156	-7.9282169342041	0.00548864435404539	0.0103587592020631	-0.000680167751852423	-0.000355493422830477
639	115.924964904785	0.769478142261505	-7.99315214157104	0.00321592413820326	0.00808603875339031	0.011982130818069	0.00581331877037883
640	116.574310302734	0.444803804159164	-7.9282169342041	-0.00490093370899558	0.0103587592020631	0.00678734155371785	-0.00490093370899558
641	113.976921081543	0.444803804159164	-7.79834747314453	-0.0123684434220195	0.01100810803473	0.00159255252219737	0.00613799272105098
642	112.67822265625	1.74350106716156	-7.6684775352478	-0.00100484199356288	0.00970941036939621	0.0022419011220336	0.00483929552137852
643	112.67822265625	1.74350106716156	-7.60354280471802	-0.000680167751852423	0.00126787810586393	-0.0113944197073579	0.00126787810586393
644	114.626266479492	2.06817531585693	-7.99315214157104	-0.00879702530801296	-0.0133424662053585	-0.00100484199356288	-0.00100484199356288
645	116.574310302734	0.444803804159164	-7.73341274261475	-0.00457625929266214	0.00354059832170606	-0.0172385573387146	0.00256657530553639
646	114.626266479492	0.769478142261505	-8.05808639526367	-0.00392691092565656	-0.0198359526693821	0.00191722682211548	0.00321592413820326
647	114.626266479492	0.120129495859146	-7.79834747314453	0.00321592413820326	0.000943203864153475	-0.00555028254166245	-0.00847235135734081
648	113.976921081543	0.769478142261505	-7.86328220367432	0.00678734155371785	-0.0110697457566857	-0.0126931173726916	-0.00230353930965066
649	114.626266479492	1.74350106716156	-7.53860807418823	-0.00555028254166245	-0.017887907102704	-0.0104203969240189	0.00548864435404539
650	114.626266479492	1.74350106716156	-7.9282169342041	0.0022419011220336	-0.0240567177534103	-0.0156151866540313	0.00354059832170606
651	113.976921081543	2.06817531585693	-8.18795680999756	0.00613799272105098	0.0155535480007529	-0.0126931173726916	-0.00392691092565656
652	116.574310302734	0.769478142261505	-7.9282169342041	0.0100340843200684	-0.00587495695799589	-0.00522560812532902	-0.00327756232582033
653	114.626266479492	2.06817531585693	-8.18795680999756	0.00581331877037883	-0.00230353930965066	-0.00749832857400179	-0.00327756232582033
654	115.924964904785	1.4188266992569	-7.73341274261475	-3.08191010844894e-05	0.00646266713738441	-0.00684897974133492	0.00548864435404539
655	115.924964904785	0.444803804159164	-7.4087381362915	-0.00100484199356288	0.000293855206109583	-0.00230353930965066	0.00289124972186983
656	112.67822265625	2.3928496837616	-7.99315214157104	-0.00392691092565656	-0.00230353930965066	0.00386527273803949	0.00711201597005129
657	113.327568054199	0.769478142261505	-7.6684775352478	0.000293855206109583	0.00354059832170606	0.00159255252219737	-0.00392691092565656
658	116.574310302734	0.769478142261505	-7.9282169342041	0.00483929552137852	0.00808603875339031	0.00548864435404539	-0.000355493422830477
659	115.924964904785	1.74350106716156	-7.99315214157104	0.000618529506027699	0.012956153601408	0.00841071270406246	-0.00295288790948689
660	115.924964904785	1.74350106716156	-7.53860807418823	-0.00425158534198999	0.0142548503354192	0.0113327819854021	0.000618529506027699
661	117.873008728027	-0.204544812440872	-8.05808639526367	-0.00457625929266214	0.0123068047687411	0.000943203864153475	0.00321592413820326
662	115.924964904785	-0.204544812440872	-7.9282169342041	0.00386527273803949	0.00548864435404539	0.0100340843200684	-0.00749832857400179
663	117.223663330078	0.769478142261505	-7.79834747314453	-0.00100484199356288	0.00711201597005129	-0.0026282137259841	-0.00490093370899558
664	115.924964904785	1.74350106716156	-7.53860807418823	0.00159255252219737	0.00548864435404539	-0.00132951640989631	0.00386527273803949
665	115.275611877441	2.06817531585693	-7.86328220367432	-0.00392691092565656	-0.00425158534198999	0.00776136433705688	0.00191722682211548
666	114.626266479492	1.09415245056152	-7.73341274261475	-0.0026282137259841	0.00678734155371785	-0.00100484199356288	-0.00197886489331722
667	115.924964904785	1.09415245056152	-8.12302207946777	0.00289124972186983	0.00808603875339031	-0.000355493422830477	-0.00360223650932312
668	116.574310302734	1.09415245056152	-7.9282169342041	0.00126787810586393	0.00483929552137852	0.00191722682211548	0.00321592413820326
669	115.275611877441	1.09415245056152	-7.9282169342041	0.00711201597005129	0.00191722682211548	0.00256657530553639	0.000293855206109583
670	115.275611877441	1.09415245056152	-7.73341274261475	-0.00619963090866804	0.000293855206109583	-0.00522560812532902	0.00451462110504508
671	112.67822265625	1.4188266992569	-7.60354280471802	-0.00814767740666866	0.00938473641872406	0.0123068047687411	0.00483929552137852
672	113.976921081543	2.06817531585693	-7.86328220367432	0.00126787810586393	0.0152288740500808	0.0415274947881699	0.00678734155371785
673	116.574310302734	1.4188266992569	-7.99315214157104	0.00938473641872406	0.013930176384747	0.0337353087961674	-0.00197886489331722
674	117.223663330078	0.769478142261505	-7.86328220367432	-0.00587495695799589	0.00613799272105098	0.0308132413774729	-0.000355493422830477
675	114.626266479492	1.09415245056152	-7.99315214157104	-0.000355493422830477	-3.08191010844894e-05	0.012956153601408	-0.00230353930965066
676	115.924964904785	0.120129495859146	-7.6684775352478	-0.0026282137259841	0.00743668992072344	0.011982130818069	-0.00100484199356288
677	116.574310302734	1.09415245056152	-7.73341274261475	0.00581331877037883	0.00646266713738441	0.00613799272105098	0.000618529506027699
678	115.275611877441	2.3928496837616	-7.86328220367432	-0.00197886489331722	0.00191722682211548	-0.00555028254166245	-0.00490093370899558
679	115.924964904785	2.3928496837616	-8.05808639526367	0.0165275707840919	0.00970941036939621	-0.0188619289547205	0.000293855206109583
680	113.976921081543	2.71752405166626	-8.05808639526367	-0.00230353930965066	0.00841071270406246	-0.0318489037454128	-0.00360223650932312
681	115.275611877441	2.06817531585693	-8.12302207946777	-0.00392691092565656	0.00841071270406246	-0.0292515084147453	0.00191722682211548
682	114.626266479492	2.06817531585693	-7.99315214157104	-0.00100484199356288	-0.00197886489331722	-0.028926832601428	0.00159255252219737
683	115.924964904785	1.09415245056152	-7.73341274261475	0.00483929552137852	-0.0110697457566857	-0.03444629535079	0.00126787810586393
684	114.626266479492	1.09415245056152	-8.05808639526367	-0.00652430532500148	-0.0195112787187099	-0.0263294391334057	0.00906006153672934
685	114.626266479492	1.09415245056152	-7.99315214157104	-0.0159398596733809	-0.0110697457566857	-0.00879702530801296	-0.00295288790948689
686	115.275611877441	2.06817531585693	-8.05808639526367	-0.00100484199356288	-0.00749832857400179	0.00191722682211548	0.01100810803473
687	113.976921081543	2.71752405166626	-8.05808639526367	0.00126787810586393	0.00386527273803949	-0.00522560812532902	-0.00619963090866804
688	114.626266479492	2.06817531585693	-7.86328220367432	-0.00165419070981443	-0.00230353930965066	0.00548864435404539	0.00354059832170606
689	114.626266479492	1.74350106716156	-8.05808639526367	0.00646266713738441	-0.0149658378213644	-0.00457625929266214	0.0022419011220336
690	115.924964904785	1.09415245056152	-8.25289154052734	-0.00132951640989631	-0.0175632312893867	-0.00457625929266214	0.00256657530553639
691	115.275611877441	1.74350106716156	-8.18795680999756	0.00159255252219737	-0.0026282137259841	-0.00132951640989631	0.00776136433705688
692	117.223663330078	1.09415245056152	-7.99315214157104	0.00386527273803949	-3.08191010844894e-05	-0.00392691092565656	0.00191722682211548
693	115.275611877441	2.3928496837616	-7.79834747314453	0.00354059832170606	0.00711201597005129	-0.00749832857400179	0.000618529506027699
694	115.924964904785	2.06817531585693	-8.12302207946777	-3.08191010844894e-05	0.00159255252219737	-0.00522560812532902	0.00191722682211548
695	116.574310302734	0.769478142261505	-8.12302207946777	-3.08191010844894e-05	0.00289124972186983	-0.00587495695799589	0.0022419011220336
696	115.275611877441	2.71752405166626	-8.38276100158691	-0.00132951640989631	0.00970941036939621	-0.00425158534198999	-0.00490093370899558
697	114.626266479492	2.3928496837616	-8.12302207946777	0.00191722682211548	0.000293855206109583	-0.00522560812532902	0.00159255252219737
698	115.924964904785	1.74350106716156	-7.99315214157104	-0.00165419070981443	0.00256657530553639	-0.00912170019000769	0.00159255252219737
699	115.275611877441	2.06817531585693	-7.6684775352478	-0.00392691092565656	0.00873538758605719	-0.00360223650932312	0.00386527273803949
700	113.327568054199	1.74350106716156	-7.47367286682129	-0.0100957229733467	0.00386527273803949	-0.00490093370899558	0.0022419011220336
701	116.574310302734	1.4188266992569	-8.05808639526367	-0.00197886489331722	0.00646266713738441	-0.00132951640989631	0.00354059832170606
702	115.924964904785	1.74350106716156	-7.99315214157104	0.00159255252219737	0.00548864435404539	-0.0026282137259841	0.00548864435404539
703	113.976921081543	2.06817531585693	-8.12302207946777	0.00159255252219737	0.00159255252219737	-0.00847235135734081	-0.00100484199356288
704	114.626266479492	1.09415245056152	-8.05808639526367	-0.0026282137259841	-0.0113944197073579	-0.00977104809135199	0.00581331877037883
705	116.574310302734	2.06817531585693	-7.86328220367432	-0.0026282137259841	-0.00717365415766835	-0.00360223650932312	0.000618529506027699
706	114.626266479492	2.71752405166626	-7.99315214157104	0.000943203864153475	-0.00197886489331722	-3.08191010844894e-05	-0.00392691092565656
707	115.924964904785	1.74350106716156	-7.73341274261475	-0.00132951640989631	0.00191722682211548	0.00841071270406246	0.00321592413820326
708	117.223663330078	1.4188266992569	-7.9282169342041	0.00354059832170606	-0.0026282137259841	-0.00132951640989631	0.000943203864153475
709	115.924964904785	1.74350106716156	-8.18795680999756	-0.00327756232582033	-0.0110697457566857	-0.00912170019000769	0.00483929552137852
710	116.574310302734	1.4188266992569	-7.99315214157104	0.00321592413820326	-0.00912170019000769	-0.00392691092565656	0.00386527273803949
711	115.275611877441	1.74350106716156	-7.53860807418823	-0.000680167751852423	0.000293855206109583	-0.000355493422830477	0.000618529506027699
712	113.976921081543	2.71752405166626	-8.38276100158691	0.00418994715437293	-0.00197886489331722	-3.08191010844894e-05	-0.00652430532500148
713	112.67822265625	2.06817531585693	-7.86328220367432	-0.00717365415766835	-0.00327756232582033	-0.00522560812532902	0.000943203864153475
714	112.67822265625	3.04219841957092	-8.25289154052734	-0.00912170019000769	-0.00100484199356288	-0.00490093370899558	-0.000680167751852423
715	116.574310302734	1.74350106716156	-7.79834747314453	-0.00879702530801296	-0.0026282137259841	-0.00100484199356288	-0.00327756232582033
716	113.976921081543	3.04219841957092	-7.99315214157104	-0.00132951640989631	0.00289124972186983	0.00126787810586393	0.00808603875339031
717	117.223663330078	0.769478142261505	-7.53860807418823	0.00808603875339031	-0.00652430532500148	-0.00490093370899558	-0.00684897974133492
718	114.626266479492	1.4188266992569	-8.31782627105713	-0.00132951640989631	0.00126787810586393	0.00581331877037883	-0.000680167751852423
719	116.574310302734	1.4188266992569	-8.25289154052734	0.00256657530553639	0.0113327819854021	0.013930176384747	-3.08191010844894e-05
720	114.626266479492	2.71752405166626	-8.18795680999756	0.00191722682211548	0.00191722682211548	0.0226963832974434	0.00289124972186983
721	114.626266479492	3.04219841957092	-8.18795680999756	0.00483929552137852	0.00613799272105098	0.0272418223321438	-0.00230353930965066
722	115.275611877441	1.74350106716156	-7.9282169342041	0.0145795252174139	0.00516396993771195	0.0178262684494257	0.00191722682211548
723	116.574310302734	2.06817531585693	-7.99315214157104	-0.00782300252467394	0.0103587592020631	0.0158782228827477	-0.00132951640989631
724	117.223663330078	1.4188266992569	-8.05808639526367	-0.000680167751852423	-0.00360223650932312	-0.00230353930965066	0.00451462110504508
725	113.976921081543	2.71752405166626	-7.9282169342041	-0.00522560812532902	-0.00782300252467394	-0.00425158534198999	0.00191722682211548
726	117.223663330078	1.09415245056152	-7.60354280471802	-0.000355493422830477	0.00418994715437293	-0.0117190945893526	0.0022419011220336
727	113.327568054199	1.09415245056152	-8.12302207946777	-0.00295288790948689	-0.00327756232582033	-0.0156151866540313	0.00646266713738441
728	111.379524230957	2.3928496837616	-7.73341274261475	-0.00230353930965066	-0.000355493422830477	-0.0191866029053926	-0.00522560812532902
729	113.327568054199	2.3928496837616	-8.05808639526367	-0.00230353930965066	-0.0104203969240189	-0.0276281367987394	0.00386527273803949
730	115.924964904785	2.3928496837616	-8.25289154052734	-0.00197886489331722	-0.00132951640989631	-0.0273034609854221	0.00159255252219737
731	116.574310302734	0.769478142261505	-7.6684775352478	-0.00457625929266214	-0.0191866029053926	-0.0299008563160896	-0.00619963090866804
732	114.626266479492	0.444803804159164	-7.6684775352478	0.00483929552137852	-0.0165892094373703	-0.0191866029053926	-0.00197886489331722
733	117.223663330078	0.444803804159164	-7.79834747314453	0.00776136433705688	-0.00977104809135199	-0.0117190945893526	0.00159255252219737
734	115.924964904785	1.4188266992569	-7.53860807418823	0.000943203864153475	-0.00490093370899558	-0.00782300252467394	0.00354059832170606
735	115.924964904785	2.3928496837616	-8.12302207946777	-0.00619963090866804	0.000618529506027699	-0.00749832857400179	-0.00165419070981443
736	115.924964904785	1.09415245056152	-8.05808639526367	-0.00425158534198999	0.00548864435404539	-0.00652430532500148	-0.000355493422830477
737	115.275611877441	2.3928496837616	-8.4476957321167	-3.08191010844894e-05	-0.00490093370899558	-0.000680167751852423	-3.08191010844894e-05
738	113.976921081543	1.09415245056152	-7.9282169342041	0.00776136433705688	0.000293855206109583	0.00646266713738441	-0.00360223650932312
739	115.924964904785	1.09415245056152	-7.73341274261475	-0.00490093370899558	-0.00100484199356288	-0.00555028254166245	-0.00197886489331722
740	115.924964904785	1.09415245056152	-7.6684775352478	-0.00522560812532902	0.0136055024340749	-0.00230353930965066	0.00159255252219737
741	114.626266479492	1.74350106716156	-7.99315214157104	-0.00490093370899558	0.0152288740500808	0.00873538758605719	-0.00132951640989631
742	112.028869628906	2.06817531585693	-8.05808639526367	-0.00879702530801296	0.0175015944987535	0.00451462110504508	0.00386527273803949
743	112.67822265625	2.71752405166626	-8.12302207946777	0.000293855206109583	0.011982130818069	0.0152288740500808	-0.00197886489331722
744	115.275611877441	2.06817531585693	-8.18795680999756	-0.00197886489331722	0.00451462110504508	0.00418994715437293	0.00873538758605719
745	115.924964904785	1.09415245056152	-7.34380340576172	-0.000680167751852423	0.00354059832170606	0.00711201597005129	0.0022419011220336
746	113.976921081543	0.769478142261505	-7.86328220367432	-0.00197886489331722	-0.00197886489331722	0.0103587592020631	0.00159255252219737
747	113.976921081543	1.09415245056152	-7.99315214157104	0.000293855206109583	0.000293855206109583	0.0022419011220336	-0.00782300252467394
748	113.976921081543	2.06817531585693	-7.9282169342041	0.0022419011220336	0.00386527273803949	-0.00847235135734081	0.00126787810586393
749	114.626266479492	1.74350106716156	-7.47367286682129	0.00126787810586393	0.00191722682211548	-0.0104203969240189	-0.00684897974133492
750	114.626266479492	2.71752405166626	-8.12302207946777	-0.00814767740666866	-0.00522560812532902	-0.0117190945893526	0.00321592413820326
751	115.275611877441	2.06817531585693	-7.99315214157104	0.00906006153672934	-0.0165892094373703	-0.0182125810533762	0.00159255252219737
752	115.924964904785	1.4188266992569	-8.12302207946777	0.000293855206109583	-0.0113944197073579	-0.0120437685400248	0.000618529506027699
753	114.626266479492	2.06817531585693	-8.18795680999756	0.00289124972186983	-0.00165419070981443	-0.00619963090866804	0.000943203864153475
754	113.976921081543	2.3928496837616	-8.18795680999756	0.00483929552137852	0.00126787810586393	-0.00425158534198999	0.00451462110504508
755	114.626266479492	1.4188266992569	-7.79834747314453	-0.00977104809135199	-0.00295288790948689	-0.00327756232582033	-0.00295288790948689
756	111.379524230957	2.06817531585693	-7.86328220367432	-0.0107450718060136	0.000293855206109583	-0.00230353930965066	0.00483929552137852
757	114.626266479492	1.74350106716156	-7.53860807418823	-0.00327756232582033	-0.00100484199356288	-0.00555028254166245	-0.00684897974133492
758	115.924964904785	1.09415245056152	-7.6684775352478	0.00126787810586393	0.00256657530553639	-0.00749832857400179	0.000293855206109583
759	115.275611877441	2.71752405166626	-7.9282169342041	-0.000355493422830477	0.00354059832170606	-0.0104203969240189	0.00354059832170606
760	115.275611877441	1.74350106716156	-7.86328220367432	0.000618529506027699	-0.00230353930965066	-0.00490093370899558	-0.000355493422830477
761	115.275611877441	0.120129495859146	-7.99315214157104	0.00516396993771195	-0.00360223650932312	0.00711201597005129	-0.00652430532500148
762	115.275611877441	0.444803804159164	-7.73341274261475	0.00743668992072344	0.00873538758605719	-0.00230353930965066	0.00159255252219737
763	114.626266479492	1.4188266992569	-7.4087381362915	0.00386527273803949	0.00516396993771195	0.00289124972186983	0.000943203864153475
764	115.924964904785	1.4188266992569	-7.9282169342041	0.000943203864153475	-0.00360223650932312	-0.00912170019000769	-0.0117190945893526
765	114.626266479492	2.06817531585693	-8.31782627105713	-0.00587495695799589	-0.00619963090866804	0.000293855206109583	0.00386527273803949
766	116.574310302734	1.74350106716156	-8.12302207946777	0.00126787810586393	0.00516396993771195	0.00483929552137852	-0.00652430532500148
767	115.924964904785	1.4188266992569	-7.99315214157104	0.00321592413820326	-0.00165419070981443	-0.00652430532500148	-0.00295288790948689
768	115.924964904785	1.74350106716156	-7.9282169342041	0.00678734155371785	0.00354059832170606	-0.000355493422830477	-0.00360223650932312
769	116.574310302734	1.74350106716156	-7.99315214157104	0.00613799272105098	-0.00555028254166245	-0.00619963090866804	0.00256657530553639
770	114.626266479492	1.09415245056152	-7.99315214157104	-0.00295288790948689	-0.00684897974133492	-0.00587495695799589	-0.000680167751852423
771	113.976921081543	1.09415245056152	-8.12302207946777	-0.00587495695799589	-0.00360223650932312	0.00873538758605719	0.00613799272105098
772	112.028869628906	2.06817531585693	-7.6684775352478	-0.00197886489331722	0.00483929552137852	0.00418994715437293	-0.00100484199356288
773	116.574310302734	1.4188266992569	-7.6684775352478	0.00873538758605719	0.00289124972186983	-0.00100484199356288	-0.00490093370899558
774	115.924964904785	1.09415245056152	-7.4087381362915	-0.00360223650932312	0.00321592413820326	0.00483929552137852	-0.00230353930965066
775	114.626266479492	1.74350106716156	-8.12302207946777	0.00418994715437293	0.00711201597005129	-0.00457625929266214	0.00548864435404539
776	117.223663330078	-0.529219150543213	-7.99315214157104	0.00256657530553639	0.0022419011220336	0.000293855206109583	-0.00814767740666866
777	115.275611877441	2.06817531585693	-8.25289154052734	-0.00197886489331722	0.00776136433705688	-0.00912170019000769	-0.0130177913233638
778	115.924964904785	2.06817531585693	-8.12302207946777	0.01100810803473	0.00321592413820326	0.00418994715437293	-0.00782300252467394
779	115.275611877441	2.71752405166626	-7.9282169342041	0.0022419011220336	0.0103587592020631	-0.00360223650932312	-0.0026282137259841
780	113.976921081543	2.3928496837616	-7.47367286682129	0.00126787810586393	0.0132808275520802	-0.0107450718060136	0.000618529506027699
781	113.976921081543	2.71752405166626	-8.05808639526367	-0.00360223650932312	0.011982130818069	0.00581331877037883	-0.00522560812532902
782	113.976921081543	2.06817531585693	-8.12302207946777	0.00289124972186983	0.00938473641872406	-0.00587495695799589	-0.00522560812532902
783	115.275611877441	1.74350106716156	-7.53860807418823	0.00354059832170606	0.0022419011220336	-0.0126931173726916	-0.0026282137259841
784	113.976921081543	2.71752405166626	-8.18795680999756	-0.00587495695799589	-0.00360223650932312	-0.00717365415766835	0.000293855206109583
785	113.327568054199	1.09415245056152	-7.6684775352478	-0.0107450718060136	-0.00944637414067984	-0.00555028254166245	-0.00100484199356288
786	113.976921081543	2.06817531585693	-7.99315214157104	-0.00652430532500148	-0.00327756232582033	0.000293855206109583	-3.08191010844894e-05
787	114.626266479492	2.3928496837616	-8.25289154052734	-0.00295288790948689	0.00126787810586393	-0.0126931173726916	-0.00100484199356288
788	113.976921081543	2.06817531585693	-8.05808639526367	0.00386527273803949	-0.00425158534198999	-0.00879702530801296	-0.00165419070981443
789	112.67822265625	2.06817531585693	-8.05808639526367	0.000293855206109583	-0.0107450718060136	-0.00684897974133492	-0.00327756232582033
790	113.327568054199	1.4188266992569	-7.73341274261475	0.00646266713738441	-0.0156151866540313	-0.00100484199356288	0.000943203864153475
791	114.626266479492	2.06817531585693	-7.73341274261475	-0.00490093370899558	-0.00425158534198999	0.0113327819854021	0.00483929552137852
792	115.924964904785	1.4188266992569	-7.79834747314453	0.00451462110504508	-0.00457625929266214	-0.000680167751852423	0.00451462110504508
793	115.924964904785	2.06817531585693	-8.25289154052734	0.000943203864153475	0.00289124972186983	-0.00490093370899558	0.00581331877037883
794	116.574310302734	2.06817531585693	-8.31782627105713	0.00321592413820326	0.00386527273803949	0.00418994715437293	0.00289124972186983
795	115.275611877441	1.74350106716156	-8.18795680999756	-0.00749832857400179	0.00548864435404539	0.01100810803473	0.00548864435404539
796	114.626266479492	3.04219841957092	-8.18795680999756	-0.000355493422830477	0.00970941036939621	-3.08191010844894e-05	0.00159255252219737
797	114.626266479492	2.06817531585693	-7.53860807418823	-3.08191010844894e-05	0.0106834331527352	-0.0026282137259841	-0.00197886489331722
798	115.275611877441	2.06817531585693	-7.73341274261475	0.00256657530553639	0.00678734155371785	-0.00814767740666866	-0.00457625929266214
799	112.028869628906	3.04219841957092	-7.86328220367432	-0.00912170019000769	0.00581331877037883	-0.00295288790948689	0.00191722682211548
800	111.379524230957	3.36687254905701	-8.05808639526367	-0.0120437685400248	0.00613799272105098	-0.00717365415766835	-0.000355493422830477
801	113.327568054199	2.3928496837616	-7.9282169342041	-0.00425158534198999	0.0113327819854021	0.00386527273803949	0.0116574559360743
802	115.275611877441	2.71752405166626	-7.86328220367432	-0.000355493422830477	0.00841071270406246	-0.000680167751852423	0.00386527273803949
803	117.223663330078	1.09415245056152	-7.6684775352478	-0.00132951640989631	-0.00100484199356288	-3.08191010844894e-05	0.0022419011220336
804	113.976921081543	1.09415245056152	-7.6684775352478	-0.00392691092565656	-0.00684897974133492	-0.00425158534198999	0.011982130818069
805	115.924964904785	0.769478142261505	-7.6684775352478	0.000293855206109583	-0.00814767740666866	-0.00132951640989631	0.00126787810586393
806	113.976921081543	2.71752405166626	-7.9282169342041	-0.00457625929266214	0.00418994715437293	0.00841071270406246	0.00191722682211548
807	113.976921081543	3.04219841957092	-8.05808639526367	0.00256657530553639	0.00678734155371785	0.00743668992072344	-0.00295288790948689
808	113.976921081543	3.04219841957092	-7.86328220367432	-0.00327756232582033	0.00126787810586393	-0.0113944197073579	0.00321592413820326
809	114.626266479492	3.69154691696167	-8.38276100158691	0.00516396993771195	-0.023407369852066	-0.0107450718060136	-0.00100484199356288
810	115.924964904785	1.74350106716156	-8.38276100158691	-0.00457625929266214	-0.00684897974133492	-0.0123684434220195	-0.00360223650932312
811	115.275611877441	1.74350106716156	-7.99315214157104	-0.00295288790948689	-0.0026282137259841	-0.00165419070981443	-0.00197886489331722
812	115.924964904785	2.06817531585693	-8.18795680999756	0.00548864435404539	0.00516396993771195	-0.0113944197073579	-0.00327756232582033
813	113.976921081543	1.74350106716156	-7.6684775352478	-0.00230353930965066	0.00386527273803949	-0.00912170019000769	-0.000680167751852423
814	112.028869628906	2.3928496837616	-7.79834747314453	-0.00327756232582033	0.000618529506027699	-0.00587495695799589	0.01100810803473
815	113.976921081543	1.74350106716156	-7.60354280471802	-0.00652430532500148	0.00321592413820326	0.00451462110504508	0.00743668992072344
816	113.976921081543	3.04219841957092	-7.9282169342041	-0.00165419070981443	0.00159255252219737	0.00418994715437293	0.00256657530553639
817	115.275611877441	1.4188266992569	-7.53860807418823	0.00418994715437293	0.00581331877037883	-0.00912170019000769	-0.00392691092565656
818	115.924964904785	0.769478142261505	-7.6684775352478	-0.000355493422830477	0.00126787810586393	0.0022419011220336	-0.00327756232582033
819	116.574310302734	0.120129495859146	-7.60354280471802	-0.00782300252467394	-0.00652430532500148	-0.017887907102704	0.000943203864153475
820	115.275611877441	1.74350106716156	-7.79834747314453	0.000943203864153475	-3.08191010844894e-05	-0.00392691092565656	0.00256657530553639
821	115.924964904785	1.74350106716156	-7.99315214157104	0.000618529506027699	0.00548864435404539	-0.00197886489331722	0.00386527273803949
822	113.976921081543	3.04219841957092	-8.31782627105713	0.0100340843200684	0.00354059832170606	0.00483929552137852	0.000293855206109583
823	113.327568054199	3.04219841957092	-8.05808639526367	0.00678734155371785	-0.00814767740666866	-3.08191010844894e-05	-0.00132951640989631
824	112.67822265625	2.71752405166626	-8.18795680999756	-0.000355493422830477	-0.00749832857400179	-0.00132951640989631	-0.00327756232582033
825	115.924964904785	2.3928496837616	-7.53860807418823	-0.00165419070981443	-0.00392691092565656	-0.00425158534198999	-0.00230353930965066
826	113.976921081543	3.04219841957092	-8.18795680999756	-3.08191010844894e-05	0.00418994715437293	0.00191722682211548	-0.00100484199356288
827	113.976921081543	2.3928496837616	-7.86328220367432	-0.00327756232582033	0.00191722682211548	-0.000355493422830477	0.000293855206109583
828	113.327568054199	1.09415245056152	-7.86328220367432	0.000943203864153475	-3.08191010844894e-05	-3.08191010844894e-05	0.000618529506027699
829	114.626266479492	2.06817531585693	-7.99315214157104	-0.00652430532500148	0.00256657530553639	-0.00392691092565656	0.00516396993771195
830	113.976921081543	2.06817531585693	-7.6684775352478	-0.00165419070981443	-0.00197886489331722	-0.0110697457566857	0.00289124972186983
831	115.275611877441	2.06817531585693	-7.6684775352478	-0.00132951640989631	-0.00425158534198999	0.00548864435404539	0.00289124972186983
832	113.976921081543	1.4188266992569	-7.99315214157104	0.00256657530553639	-0.00457625929266214	0.0022419011220336	0.000293855206109583
833	112.67822265625	2.06817531585693	-7.9282169342041	0.00743668992072344	-0.00749832857400179	0.0123068047687411	0.000618529506027699
834	115.275611877441	2.3928496837616	-7.86328220367432	0.0217223595827818	0.00256657530553639	0.00548864435404539	-0.00165419070981443
835	113.976921081543	3.36687254905701	-8.05808639526367	-3.08191010844894e-05	0.00646266713738441	0.00613799272105098	-0.00327756232582033
836	114.626266479492	2.3928496837616	-7.47367286682129	0.000293855206109583	0.012956153601408	0.0483456552028656	-0.000355493422830477
837	116.574310302734	2.06817531585693	-7.9282169342041	0.000293855206109583	0.0116574559360743	0.0762676447629929	-0.00684897974133492
838	114.626266479492	3.69154691696167	-8.18795680999756	0.0022419011220336	0.00451462110504508	0.0613326244056225	0.00354059832170606
839	115.275611877441	3.36687254905701	-7.99315214157104	-3.08191010844894e-05	0.0100340843200684	0.0304885655641556	-0.00165419070981443
840	115.275611877441	2.71752405166626	-8.12302207946777	-0.00555028254166245	0.00678734155371785	-0.000680167751852423	0.00159255252219737
841	113.976921081543	2.06817531585693	-7.47367286682129	0.000293855206109583	0.00776136433705688	-0.00457625929266214	-0.000355493422830477
842	111.379524230957	3.04219841957092	-7.4087381362915	-0.00100484199356288	0.0113327819854021	-0.0302255302667618	0.00386527273803949
843	112.67822265625	2.71752405166626	-7.79834747314453	0.00711201597005129	0.000293855206109583	-0.0428878292441368	-0.00782300252467394
844	115.924964904785	2.3928496837616	-7.9282169342041	0.00289124972186983	-0.0130177913233638	-0.0536020807921886	0.00548864435404539
845	112.67822265625	3.04219841957092	-8.18795680999756	-0.00490093370899558	-0.0211346503347158	-0.039641086012125	-3.08191010844894e-05
846	115.924964904785	1.4188266992569	-7.79834747314453	-0.000680167751852423	-0.00457625929266214	-0.0292515084147453	0.00841071270406246
847	114.626266479492	1.09415245056152	-7.6684775352478	0.00646266713738441	-0.00684897974133492	-0.023407369852066	0.000293855206109583
848	113.976921081543	2.3928496837616	-7.9282169342041	-0.00165419070981443	-0.00165419070981443	-0.0117190945893526	-0.00944637414067984
849	112.67822265625	3.69154691696167	-7.86328220367432	-0.00132951640989631	-0.00197886489331722	-0.00100484199356288	0.00354059832170606
850	113.976921081543	4.01622104644775	-8.12302207946777	0.00678734155371785	-0.00295288790948689	-0.0133424662053585	0.00191722682211548
851	113.327568054199	3.36687254905701	-7.9282169342041	-0.00555028254166245	-3.08191010844894e-05	-0.00977104809135199	0.00776136433705688
852	115.275611877441	3.04219841957092	-8.05808639526367	0.000618529506027699	0.00516396993771195	-0.00944637414067984	-0.00197886489331722
853	115.924964904785	2.71752405166626	-7.53860807418823	-0.00684897974133492	0.00516396993771195	-0.00295288790948689	-0.000355493422830477
854	114.626266479492	3.04219841957092	-8.25289154052734	0.00321592413820326	0.0100340843200684	0.0243197549134493	-0.00652430532500148
855	116.574310302734	1.4188266992569	-7.86328220367432	-0.00879702530801296	0.00354059832170606	0.0213976856321096	0.00321592413820326
856	112.028869628906	1.74350106716156	-8.05808639526367	-0.00619963090866804	0.00711201597005129	0.020423661917448	0.00321592413820326
857	111.379524230957	3.04219841957092	-7.79834747314453	-0.00490093370899558	0.00581331877037883	0.020423661917448	-0.00230353930965066
858	112.028869628906	2.71752405166626	-7.86328220367432	-0.00132951640989631	0.00126787810586393	0.00646266713738441	0.00126787810586393
859	113.976921081543	3.36687254905701	-7.73341274261475	0.00159255252219737	0.0132808275520802	0.00516396993771195	0.0022419011220336
860	113.327568054199	2.71752405166626	-8.05808639526367	-0.00457625929266214	0.0162028968334198	-0.0224333461374044	-0.00100484199356288
861	113.976921081543	2.3928496837616	-8.12302207946777	-0.00360223650932312	0.00418994715437293	-0.00490093370899558	-0.00197886489331722
862	115.275611877441	0.444803804159164	-7.79834747314453	0.00126787810586393	-3.08191010844894e-05	-0.0172385573387146	-0.00425158534198999
863	115.275611877441	2.3928496837616	-7.9282169342041	0.0022419011220336	-0.0026282137259841	-0.0240567177534103	-0.00295288790948689
864	115.924964904785	1.74350106716156	-7.79834747314453	-0.00490093370899558	-0.0204853005707264	-0.0367190167307854	-0.00327756232582033
865	113.976921081543	3.36687254905701	-7.9282169342041	-0.00457625929266214	-0.0130177913233638	-0.0227580219507217	0.0022419011220336
866	115.924964904785	2.06817531585693	-8.25289154052734	-0.00749832857400179	0.00159255252219737	-0.0149658378213644	-0.00425158534198999
867	112.67822265625	3.04219841957092	-8.4476957321167	0.00418994715437293	0.00386527273803949	-0.0136671401560307	0.000293855206109583
868	113.976921081543	2.71752405166626	-8.25289154052734	0.00256657530553639	0.00451462110504508	-0.00912170019000769	-0.00619963090866804
869	112.67822265625	2.3928496837616	-7.53860807418823	0.000618529506027699	-0.00749832857400179	-0.0182125810533762	0.00256657530553639
870	113.327568054199	2.3928496837616	-7.27886867523193	-0.000680167751852423	-0.00295288790948689	-0.0159398596733809	-0.00749832857400179
871	111.379524230957	2.71752405166626	-8.18795680999756	-0.00555028254166245	-0.00197886489331722	-0.0123684434220195	-0.00165419070981443
872	112.028869628906	3.36687254905701	-8.38276100158691	0.000293855206109583	0.00613799272105098	0.00548864435404539	0.000618529506027699
873	116.574310302734	1.74350106716156	-7.73341274261475	0.00159255252219737	0.00548864435404539	0.00321592413820326	0.00841071270406246
874	113.976921081543	2.71752405166626	-8.12302207946777	-0.000680167751852423	-0.00132951640989631	0.00970941036939621	0.00418994715437293
875	115.275611877441	1.74350106716156	-7.99315214157104	-0.0026282137259841	-0.00132951640989631	0.00418994715437293	-0.00425158534198999
876	112.67822265625	1.4188266992569	-7.79834747314453	-0.00912170019000769	-0.00360223650932312	0.00289124972186983	0.000943203864153475
877	115.275611877441	1.4188266992569	-7.99315214157104	0.000618529506027699	0.00483929552137852	-0.00457625929266214	-0.00879702530801296
878	115.275611877441	1.74350106716156	-7.86328220367432	-0.00457625929266214	-0.00490093370899558	-0.0191866029053926	-0.000680167751852423
879	115.275611877441	2.06817531585693	-7.9282169342041	0.000618529506027699	-0.0146411629393697	-0.0133424662053585	-0.0026282137259841
880	116.574310302734	1.74350106716156	-7.99315214157104	-0.00295288790948689	-0.0198359526693821	-0.0360696688294411	0.00289124972186983
881	114.626266479492	2.06817531585693	-7.79834747314453	-0.0026282137259841	0.00906006153672934	-0.0188619289547205	0.00159255252219737
882	115.275611877441	2.06817531585693	-8.18795680999756	0.00451462110504508	0.0116574559360743	-0.0130177913233638	-0.00587495695799589
883	113.976921081543	3.36687254905701	-8.25289154052734	0.00126787810586393	0.00516396993771195	-0.0172385573387146	0.00321592413820326
884	113.976921081543	2.71752405166626	-8.25289154052734	-3.08191010844894e-05	-0.00327756232582033	-0.0146411629393697	0.00613799272105098
885	112.67822265625	1.4188266992569	-7.79834747314453	-0.0133424662053585	-0.017887907102704	-0.00555028254166245	0.000618529506027699
886	111.379524230957	2.3928496837616	-7.99315214157104	-0.0120437685400248	-0.00360223650932312	0.00516396993771195	-0.00100484199356288
887	113.976921081543	1.74350106716156	-7.21393346786499	0.000618529506027699	-3.08191010844894e-05	0.00678734155371785	-0.0026282137259841
888	114.626266479492	1.74350106716156	-8.05808639526367	-0.00165419070981443	-0.00392691092565656	0.00613799272105098	-0.00132951640989631
889	115.924964904785	0.444803804159164	-7.86328220367432	-0.00100484199356288	-0.00684897974133492	0.00418994715437293	0.00159255252219737
890	116.574310302734	0.444803804159164	-7.79834747314453	-0.000355493422830477	0.00256657530553639	-0.00132951640989631	-0.00165419070981443
891	117.223663330078	1.09415245056152	-7.60354280471802	0.00289124972186983	0.0022419011220336	0.00841071270406246	0.00678734155371785
892	115.924964904785	1.74350106716156	-7.53860807418823	0.000618529506027699	0.00418994715437293	-0.000680167751852423	-0.00555028254166245
893	113.327568054199	2.3928496837616	-8.12302207946777	0.000943203864153475	0.00646266713738441	0.00354059832170606	-0.0026282137259841
894	113.327568054199	2.3928496837616	-7.99315214157104	0.0123068047687411	0.000618529506027699	0.00581331877037883	-0.00197886489331722
895	115.924964904785	2.06817531585693	-8.12302207946777	0.000293855206109583	0.00321592413820326	0.00321592413820326	-0.00652430532500148
896	115.275611877441	2.3928496837616	-8.18795680999756	-0.0026282137259841	0.00581331877037883	0.011982130818069	0.00970941036939621
897	113.327568054199	1.74350106716156	-7.79834747314453	0.00808603875339031	0.00516396993771195	0.00581331877037883	-0.00619963090866804
898	115.275611877441	1.09415245056152	-7.27886867523193	0.00678734155371785	0.00386527273803949	-0.0026282137259841	0.000618529506027699
899	113.327568054199	2.06817531585693	-7.6684775352478	-0.00879702530801296	0.00256657530553639	-0.00457625929266214	0.00451462110504508
900	113.327568054199	2.06817531585693	-7.79834747314453	-0.00977104809135199	0.00613799272105098	-0.00165419070981443	0.0022419011220336
901	113.976921081543	2.71752405166626	-7.86328220367432	-0.0104203969240189	0.01100810803473	0.00970941036939621	-0.00100484199356288
902	115.275611877441	1.4188266992569	-8.05808639526367	0.00613799272105098	0.00873538758605719	-0.00197886489331722	-0.00165419070981443
903	115.924964904785	0.120129495859146	-7.47367286682129	-0.00587495695799589	-0.0276281367987394	-0.0146411629393697	-0.00522560812532902
904	115.924964904785	0.120129495859146	-7.6684775352478	0.000943203864153475	-0.0162645354866982	-0.00912170019000769	0.000293855206109583
905	114.626266479492	2.06817531585693	-8.25289154052734	-0.00944637414067984	-0.0237320438027382	-0.0162645354866982	-0.00457625929266214
906	114.626266479492	2.06817531585693	-7.9282169342041	-0.000355493422830477	-0.00782300252467394	-0.00652430532500148	-0.00132951640989631
907	117.223663330078	1.4188266992569	-8.05808639526367	0.00386527273803949	0.00711201597005129	-0.00814767740666866	-0.00392691092565656
908	113.327568054199	2.3928496837616	-8.25289154052734	0.00418994715437293	-0.00327756232582033	-0.00749832857400179	-0.00230353930965066
909	115.275611877441	2.06817531585693	-7.79834747314453	0.00126787810586393	-0.0253554154187441	-0.0156151866540313	0.00256657530553639
910	113.976921081543	2.3928496837616	-7.73341274261475	-0.00100484199356288	-0.0159398596733809	-0.0126931173726916	-0.00197886489331722
911	114.626266479492	2.06817531585693	-7.99315214157104	0.00516396993771195	0.0116574559360743	0.00386527273803949	-0.00100484199356288
912	114.626266479492	1.09415245056152	-7.60354280471802	-0.00165419070981443	0.00321592413820326	0.011982130818069	-0.000355493422830477
913	113.327568054199	1.09415245056152	-7.6684775352478	-0.00425158534198999	0.00354059832170606	-0.00717365415766835	-0.00879702530801296
914	113.327568054199	1.4188266992569	-7.86328220367432	-0.00684897974133492	0.0022419011220336	-0.00295288790948689	0.00678734155371785
915	114.626266479492	1.4188266992569	-7.60354280471802	-0.00749832857400179	0.0152288740500808	-0.00327756232582033	0.00159255252219737
916	117.223663330078	1.4188266992569	-7.99315214157104	-0.00782300252467394	0.0100340843200684	0.0175015944987535	0.00386527273803949
917	113.976921081543	2.06817531585693	-7.9282169342041	0.00321592413820326	0.0100340843200684	0.0165275707840919	0.0022419011220336
918	115.924964904785	0.769478142261505	-7.79834747314453	0.00159255252219737	0.0132808275520802	0.0165275707840919	-0.00392691092565656
919	114.626266479492	1.74350106716156	-8.05808639526367	0.00159255252219737	0.0136055024340749	0.0200989879667759	-0.00100484199356288
920	114.626266479492	1.74350106716156	-7.9282169342041	0.000293855206109583	0.0226963832974434	0.0113327819854021	-0.00522560812532902
921	115.275611877441	2.06817531585693	-7.6684775352478	-0.00230353930965066	0.0123068047687411	0.0194496400654316	0.00613799272105098
922	116.574310302734	1.74350106716156	-8.18795680999756	0.00613799272105098	0.0136055024340749	0.0126314787194133	0.000293855206109583
923	115.275611877441	2.3928496837616	-8.4476957321167	-0.000680167751852423	0.00646266713738441	-0.000680167751852423	0.00126787810586393
924	116.574310302734	1.74350106716156	-7.99315214157104	0.00256657530553639	0.00418994715437293	0.00256657530553639	-0.00132951640989631
925	115.275611877441	2.06817531585693	-7.86328220367432	0.00126787810586393	-0.00360223650932312	-0.00490093370899558	0.00354059832170606
926	115.924964904785	1.09415245056152	-7.47367286682129	-0.00490093370899558	0.00451462110504508	0.00581331877037883	0.00126787810586393
927	112.67822265625	2.06817531585693	-7.99315214157104	-0.00132951640989631	0.00256657530553639	0.00418994715437293	0.000618529506027699
928	112.67822265625	2.06817531585693	-8.25289154052734	-0.00392691092565656	-0.000680167751852423	0.00159255252219737	0.000943203864153475
929	112.67822265625	1.4188266992569	-7.9282169342041	0.00126787810586393	-0.0100957229733467	-0.00847235135734081	-0.00295288790948689
930	114.626266479492	1.4188266992569	-7.9282169342041	-0.00197886489331722	-0.00100484199356288	-0.0123684434220195	0.00126787810586393
931	113.976921081543	2.06817531585693	-7.99315214157104	0.00451462110504508	0.00191722682211548	0.000293855206109583	-0.00425158534198999
932	113.976921081543	1.4188266992569	-7.79834747314453	-0.00100484199356288	-0.00684897974133492	-0.00165419070981443	-0.000680167751852423
933	115.924964904785	0.769478142261505	-7.9282169342041	0.00289124972186983	-0.00684897974133492	-0.00717365415766835	-3.08191010844894e-05
934	115.924964904785	2.06817531585693	-8.25289154052734	-0.00457625929266214	0.00516396993771195	-0.00425158534198999	0.00256657530553639
935	115.924964904785	1.4188266992569	-7.99315214157104	-0.000355493422830477	0.00873538758605719	-0.00490093370899558	-0.00392691092565656
936	115.275611877441	2.3928496837616	-7.99315214157104	-0.000680167751852423	0.00354059832170606	-0.0026282137259841	0.000618529506027699
937	114.626266479492	2.3928496837616	-8.12302207946777	0.000943203864153475	0.00776136433705688	0.00126787810586393	0.00256657530553639
938	115.924964904785	1.09415245056152	-7.86328220367432	-0.00165419070981443	0.0136055024340749	-0.00977104809135199	-0.00295288790948689
939	115.275611877441	1.4188266992569	-7.99315214157104	-3.08191010844894e-05	0.00841071270406246	0.00159255252219737	-0.00100484199356288
940	114.626266479492	1.4188266992569	-8.12302207946777	0.00159255252219737	0.0123068047687411	0.0106834331527352	-0.00425158534198999
941	112.67822265625	2.3928496837616	-7.86328220367432	-0.00684897974133492	0.0113327819854021	0.00191722682211548	-0.00392691092565656
942	113.327568054199	2.71752405166626	-7.99315214157104	-0.00652430532500148	0.00776136433705688	0.0113327819854021	0.00483929552137852
943	113.976921081543	2.06817531585693	-7.6684775352478	-0.00587495695799589	0.0113327819854021	0.00191722682211548	0.00321592413820326
944	114.626266479492	2.71752405166626	-7.9282169342041	-0.00165419070981443	-0.000355493422830477	-0.00977104809135199	0.00743668992072344
945	117.223663330078	1.09415245056152	-7.73341274261475	-0.00360223650932312	0.00386527273803949	0.000293855206109583	0.00289124972186983
946	114.626266479492	1.4188266992569	-7.9282169342041	0.00451462110504508	-0.00425158534198999	-0.00717365415766835	-0.000680167751852423
947	115.275611877441	-0.204544812440872	-7.53860807418823	0.00354059832170606	-0.0107450718060136	-0.00295288790948689	-0.00879702530801296
948	115.275611877441	0.769478142261505	-7.60354280471802	0.00159255252219737	0.000618529506027699	-0.0104203969240189	-0.000680167751852423
949	115.924964904785	1.4188266992569	-7.34380340576172	0.000943203864153475	-0.0237320438027382	-0.00912170019000769	-0.00132951640989631
950	115.924964904785	1.09415245056152	-8.12302207946777	0.00191722682211548	-0.0139918150380254	-0.0204853005707264	0.00321592413820326
951	116.574310302734	1.74350106716156	-8.18795680999756	-0.00360223650932312	0.00256657530553639	-0.0113944197073579	-0.00457625929266214
952	116.574310302734	1.09415245056152	-8.25289154052734	0.00354059832170606	-0.00652430532500148	-0.0198359526693821	-0.00295288790948689
953	114.626266479492	2.3928496837616	-8.12302207946777	0.00743668992072344	0.0100340843200684	-0.0110697457566857	0.00126787810586393
954	115.275611877441	2.06817531585693	-7.99315214157104	-0.000355493422830477	-0.00879702530801296	-0.000680167751852423	0.00159255252219737
955	114.626266479492	0.769478142261505	-7.73341274261475	-0.00619963090866804	-0.00360223650932312	-0.000355493422830477	0.00646266713738441
956	112.028869628906	2.06817531585693	-8.18795680999756	-0.00652430532500148	0.00516396993771195	0.00386527273803949	0.00321592413820326
957	112.028869628906	2.06817531585693	-8.12302207946777	-0.00425158534198999	0.00808603875339031	0.00386527273803949	0.00321592413820326
958	113.327568054199	2.71752405166626	-7.99315214157104	0.00418994715437293	0.00548864435404539	0.00646266713738441	-0.00652430532500148
959	115.275611877441	2.06817531585693	-7.99315214157104	-0.00360223650932312	0.0142548503354192	0.00516396993771195	0.00548864435404539
960	113.976921081543	2.3928496837616	-7.86328220367432	-0.00295288790948689	0.00808603875339031	0.00711201597005129	0.00451462110504508
961	117.223663330078	-0.204544812440872	-8.18795680999756	0.00289124972186983	0.0103587592020631	0.0149041991680861	0.00970941036939621
962	115.924964904785	0.444803804159164	-8.05808639526367	0.00711201597005129	0.00646266713738441	0.00938473641872406	0.00354059832170606
963	116.574310302734	0.769478142261505	-7.6684775352478	0.000943203864153475	0.00191722682211548	0.0106834331527352	-0.00230353930965066
964	113.976921081543	1.4188266992569	-7.9282169342041	0.00451462110504508	-0.000355493422830477	0.00159255252219737	0.00548864435404539
965	115.275611877441	2.71752405166626	-8.18795680999756	0.00289124972186983	0.00354059832170606	0.00451462110504508	-0.00197886489331722
966	115.924964904785	1.4188266992569	-7.86328220367432	-0.00360223650932312	0.00483929552137852	0.00256657530553639	-0.00619963090866804
967	115.275611877441	2.3928496837616	-8.38276100158691	-0.000355493422830477	0.00321592413820326	0.00581331877037883	0.0022419011220336
968	115.275611877441	2.3928496837616	-8.18795680999756	-0.000355493422830477	-0.00197886489331722	0.000618529506027699	-0.00490093370899558
969	113.327568054199	2.3928496837616	-8.05808639526367	-0.00879702530801296	-0.00230353930965066	0.00646266713738441	0.0103587592020631
970	112.028869628906	1.74350106716156	-7.79834747314453	-0.00944637414067984	-0.00619963090866804	0.00516396993771195	0.00678734155371785
971	112.028869628906	2.71752405166626	-7.6684775352478	-0.00684897974133492	0.00126787810586393	0.00743668992072344	-0.0026282137259841
972	114.626266479492	2.3928496837616	-7.73341274261475	0.00743668992072344	0.00516396993771195	0.0149041991680861	-0.00619963090866804
973	115.275611877441	1.74350106716156	-8.12302207946777	-0.00100484199356288	0.00970941036939621	0.00938473641872406	-0.00197886489331722
974	115.275611877441	0.444803804159164	-8.05808639526367	-0.00100484199356288	-0.00425158534198999	0.00289124972186983	-0.00490093370899558
975	113.976921081543	1.09415245056152	-7.73341274261475	0.00191722682211548	0.000943203864153475	0.000943203864153475	0.0022419011220336
976	114.626266479492	1.09415245056152	-7.73341274261475	-0.00132951640989631	0.00451462110504508	-0.00327756232582033	0.00289124972186983
977	116.574310302734	1.09415245056152	-7.53860807418823	-0.0026282137259841	0.00678734155371785	-0.0117190945893526	-0.00490093370899558
978	115.275611877441	1.74350106716156	-7.9282169342041	0.000943203864153475	0.0113327819854021	-0.00619963090866804	0.000618529506027699
979	117.873008728027	1.4188266992569	-7.9282169342041	0.000618529506027699	0.011982130818069	-0.0139918150380254	0.000943203864153475
980	113.976921081543	1.74350106716156	-7.99315214157104	-0.00749832857400179	0.00613799272105098	-0.0146411629393697	-0.00457625929266214
981	113.976921081543	2.06817531585693	-7.86328220367432	0.00451462110504508	0.0103587592020631	-0.00587495695799589	0.00483929552137852
982	113.976921081543	2.3928496837616	-7.53860807418823	0.00613799272105098	0.00711201597005129	0.0200989879667759	-0.00132951640989631
983	113.327568054199	2.06817531585693	-7.86328220367432	-3.08191010844894e-05	-0.00295288790948689	0.0282158460468054	-0.00100484199356288
984	112.028869628906	2.06817531585693	-8.18795680999756	-0.0123684434220195	-0.00490093370899558	0.0168522447347641	0.00289124972186983
985	113.976921081543	1.74350106716156	-7.79834747314453	-0.00652430532500148	0.00289124972186983	0.0239950809627771	0.00646266713738441
986	114.626266479492	2.3928496837616	-8.12302207946777	-0.00619963090866804	-0.000355493422830477	0.00711201597005129	0.00483929552137852
987	114.626266479492	2.3928496837616	-7.86328220367432	0.000618529506027699	-0.00327756232582033	0.0022419011220336	0.00321592413820326
988	116.574310302734	1.09415245056152	-7.53860807418823	-0.00100484199356288	-0.0026282137259841	-0.0120437685400248	-0.00132951640989631
989	115.275611877441	0.120129495859146	-8.05808639526367	-0.00392691092565656	-0.0130177913233638	-0.0195112787187099	0.0022419011220336
990	115.924964904785	0.444803804159164	-7.99315214157104	-0.000355493422830477	-0.00847235135734081	-0.0146411629393697	0.00159255252219737
991	115.924964904785	1.4188266992569	-7.9282169342041	-0.00327756232582033	-0.00944637414067984	-0.0328229255974293	0.00256657530553639
992	115.275611877441	1.09415245056152	-7.53860807418823	0.00321592413820326	-0.0026282137259841	-0.0286021586507559	-0.00587495695799589
993	113.327568054199	2.3928496837616	-7.79834747314453	0.00191722682211548	-0.0243813935667276	-0.0435371771454811	0.00191722682211548
994	113.976921081543	2.71752405166626	-7.99315214157104	0.0022419011220336	-0.00327756232582033	-0.0256800893694162	-0.00100484199356288
995	115.924964904785	1.09415245056152	-8.4476957321167	0.00354059832170606	0.00126787810586393	-0.0191866029053926	0.00548864435404539
996	113.976921081543	2.3928496837616	-8.25289154052734	0.00321592413820326	0.00256657530553639	-0.00392691092565656	0.000618529506027699
997	115.275611877441	2.3928496837616	-8.12302207946777	0.00516396993771195	-3.08191010844894e-05	-0.0110697457566857	0.000293855206109583
998	112.67822265625	1.4188266992569	-7.79834747314453	-0.00782300252467394	0.000293855206109583	0.000618529506027699	-0.00197886489331722
999	112.67822265625	1.09415245056152	-7.6684775352478	-0.00490093370899558	0.00678734155371785	0.0116574559360743	0.00548864435404539
1000	112.67822265625	2.06817531585693	-8.05808639526367	-0.00295288790948689	0.00906006153672934	0.020423661917448	-0.000680167751852423
1001	113.327568054199	2.3928496837616	-8.31782627105713	-0.00490093370899558	0.00581331877037883	0.0207483377307653	-0.00197886489331722
1002	115.275611877441	1.4188266992569	-7.86328220367432	0.00256657530553639	0.00386527273803949	0.0145795252174139	0.00126787810586393
1003	115.275611877441	0.769478142261505	-7.60354280471802	0.00516396993771195	-0.00652430532500148	0.00938473641872406	-0.00295288790948689
1004	113.976921081543	-0.204544812440872	-7.47367286682129	0.00418994715437293	-0.0126931173726916	-0.00360223650932312	0.0022419011220336
1005	115.924964904785	2.06817531585693	-7.79834747314453	-0.00749832857400179	-3.08191010844894e-05	-0.00684897974133492	-0.00165419070981443
1006	115.924964904785	2.3928496837616	-8.12302207946777	-0.00425158534198999	0.00678734155371785	-0.00555028254166245	0.00678734155371785
1007	115.275611877441	1.09415245056152	-7.86328220367432	-0.00132951640989631	-0.00295288790948689	-0.0110697457566857	-0.000355493422830477
1008	116.574310302734	1.4188266992569	-8.31782627105713	0.00613799272105098	0.000293855206109583	-0.0273034609854221	-0.00197886489331722
1009	114.626266479492	2.3928496837616	-8.18795680999756	-0.00197886489331722	-0.00717365415766835	-0.0237320438027382	-0.00100484199356288
1010	113.976921081543	2.3928496837616	-7.99315214157104	-0.00165419070981443	-0.00912170019000769	-0.0276281367987394	-3.08191010844894e-05
1011	114.626266479492	1.74350106716156	-7.99315214157104	-0.00749832857400179	0.00418994715437293	-0.0123684434220195	0.00159255252219737
1012	115.275611877441	1.4188266992569	-7.79834747314453	-0.00132951640989631	0.00321592413820326	0.00289124972186983	-0.000680167751852423
1013	112.67822265625	1.74350106716156	-7.99315214157104	0.00386527273803949	0.00451462110504508	-0.00555028254166245	0.00256657530553639
1014	112.67822265625	1.4188266992569	-7.86328220367432	-0.00197886489331722	0.00159255252219737	-0.00490093370899558	0.000293855206109583
1015	113.976921081543	2.06817531585693	-7.60354280471802	-0.00360223650932312	0.00386527273803949	0.00418994715437293	0.00678734155371785
1016	115.924964904785	1.09415245056152	-7.34380340576172	-0.00197886489331722	0.00711201597005129	-0.00619963090866804	-0.00230353930965066
1017	115.924964904785	0.769478142261505	-7.86328220367432	0.011982130818069	0.00191722682211548	0.00126787810586393	-0.00165419070981443
1018	113.976921081543	0.769478142261505	-7.9282169342041	-0.00490093370899558	-0.00132951640989631	0.00418994715437293	-0.00490093370899558
1019	113.976921081543	1.74350106716156	-7.9282169342041	0.00483929552137852	0.0022419011220336	-0.000355493422830477	0.000293855206109583
1020	114.626266479492	1.4188266992569	-7.86328220367432	0.00613799272105098	0.0113327819854021	-0.00327756232582033	-3.08191010844894e-05
1021	115.924964904785	1.4188266992569	-7.47367286682129	0.00516396993771195	0.0123068047687411	-0.000680167751852423	-0.00360223650932312
1022	115.275611877441	1.74350106716156	-7.6684775352478	-0.00457625929266214	0.00516396993771195	0.00451462110504508	0.0022419011220336
1023	115.924964904785	1.74350106716156	-8.31782627105713	0.00256657530553639	0.00289124972186983	-0.00100484199356288	-0.00132951640989631
1024	117.223663330078	1.09415245056152	-8.05808639526367	-0.00490093370899558	-0.00912170019000769	0.00256657530553639	0.00191722682211548
1025	113.327568054199	2.06817531585693	-8.18795680999756	-0.0100957229733467	0.00776136433705688	-0.000355493422830477	0.00418994715437293
1026	115.275611877441	1.09415245056152	-7.86328220367432	-0.000355493422830477	0.00191722682211548	0.00321592413820326	0.00321592413820326
1027	111.379524230957	2.3928496837616	-7.86328220367432	-0.00879702530801296	0.00256657530553639	-0.00132951640989631	0.00321592413820326
1028	112.028869628906	1.74350106716156	-7.60354280471802	-0.0026282137259841	0.00678734155371785	-0.00165419070981443	-0.0026282137259841
1029	115.275611877441	1.09415245056152	-7.99315214157104	-0.000355493422830477	-0.00782300252467394	-0.00619963090866804	0.000618529506027699
1030	116.574310302734	1.74350106716156	-7.9282169342041	-0.00230353930965066	-0.0250307414680719	-0.00230353930965066	0.00159255252219737
1031	115.924964904785	0.769478142261505	-7.9282169342041	-0.00425158534198999	-0.00717365415766835	-0.00879702530801296	0.00159255252219737
1032	114.626266479492	-0.204544812440872	-7.79834747314453	-0.000355493422830477	-0.000680167751852423	0.00354059832170606	-0.0104203969240189
1033	114.626266479492	1.09415245056152	-7.99315214157104	-0.00197886489331722	-0.00555028254166245	-0.00165419070981443	-0.00230353930965066
1034	114.626266479492	2.3928496837616	-8.05808639526367	0.00581331877037883	0.000293855206109583	-0.00230353930965066	0.0022419011220336
1035	115.275611877441	1.09415245056152	-7.99315214157104	-0.0117190945893526	0.00418994715437293	-0.000355493422830477	0.00613799272105098
1036	115.275611877441	1.09415245056152	-8.05808639526367	-0.00847235135734081	0.00841071270406246	-0.00100484199356288	0.00483929552137852
1037	115.924964904785	1.4188266992569	-8.31782627105713	-0.000355493422830477	0.00873538758605719	-0.00230353930965066	-0.00100484199356288
1038	115.275611877441	2.3928496837616	-8.18795680999756	-0.000355493422830477	0.00126787810586393	-0.00230353930965066	-0.000355493422830477
1039	115.924964904785	1.74350106716156	-7.6684775352478	-0.00684897974133492	-0.00165419070981443	-0.00619963090866804	-0.00555028254166245
1040	116.574310302734	0.769478142261505	-7.99315214157104	-0.0026282137259841	0.000943203864153475	0.00159255252219737	0.00743668992072344
1041	111.379524230957	2.3928496837616	-8.25289154052734	-0.0100957229733467	0.00970941036939621	0.0142548503354192	-0.00230353930965066
1042	113.976921081543	1.09415245056152	-8.05808639526367	-0.00684897974133492	0.00321592413820326	0.00873538758605719	-0.00132951640989631
1043	114.626266479492	1.09415245056152	-7.60354280471802	-0.00652430532500148	0.00289124972186983	-0.00197886489331722	-0.00197886489331722
1044	113.976921081543	2.06817531585693	-7.79834747314453	0.00483929552137852	-0.0026282137259841	0.00159255252219737	0.00354059832170606
1045	115.275611877441	0.769478142261505	-7.27886867523193	-0.00782300252467394	0.000293855206109583	0.00418994715437293	0.0022419011220336
1046	113.976921081543	1.4188266992569	-8.25289154052734	0.000293855206109583	-0.00457625929266214	0.00581331877037883	-0.00327756232582033
1047	113.976921081543	0.769478142261505	-8.05808639526367	0.00678734155371785	0.00289124972186983	-0.0026282137259841	0.00613799272105098
1048	113.976921081543	1.74350106716156	-7.60354280471802	0.00841071270406246	-0.000680167751852423	-0.00847235135734081	-0.00197886489331722
1049	116.574310302734	0.769478142261505	-7.53860807418823	0.00321592413820326	-0.00717365415766835	-0.0266541130840778	0.00548864435404539
1050	115.275611877441	1.74350106716156	-7.53860807418823	-0.00327756232582033	-0.00555028254166245	-0.00944637414067984	-0.00100484199356288
1051	116.574310302734	2.06817531585693	-7.99315214157104	-0.00132951640989631	0.00743668992072344	-0.00652430532500148	0.00451462110504508
1052	113.327568054199	2.3928496837616	-8.38276100158691	0.00386527273803949	0.00646266713738441	0.0278911720961332	-3.08191010844894e-05
1053	114.626266479492	2.3928496837616	-8.25289154052734	0.00386527273803949	0.00289124972186983	0.06393001973629	-0.00392691092565656
1054	114.626266479492	1.09415245056152	-7.99315214157104	0.00159255252219737	0.00711201597005129	0.041852168738842	0.00126787810586393
1055	112.028869628906	2.3928496837616	-7.79834747314453	-0.00749832857400179	-3.08191010844894e-05	0.0246444288641214	-0.0026282137259841
1056	113.976921081543	1.09415245056152	-7.4087381362915	-0.00619963090866804	0.0113327819854021	0.00191722682211548	-3.08191010844894e-05
1057	113.327568054199	2.3928496837616	-8.12302207946777	0.000293855206109583	0.00873538758605719	-0.0130177913233638	-0.00392691092565656
1058	114.626266479492	2.06817531585693	-8.25289154052734	0.000293855206109583	0.00613799272105098	-0.0243813935667276	-0.00619963090866804
1059	113.327568054199	2.71752405166626	-8.18795680999756	0.00256657530553639	0.00516396993771195	-0.0350956469774246	-0.000680167751852423
1060	113.976921081543	1.09415245056152	-8.05808639526367	-0.00360223650932312	-0.00360223650932312	-0.0201606266200542	-0.000680167751852423
1061	113.976921081543	1.4188266992569	-8.05808639526367	-0.00230353930965066	-0.000355493422830477	-0.0276281367987394	0.00256657530553639
1062	117.223663330078	0.769478142261505	-7.73341274261475	-0.000355493422830477	0.00354059832170606	-0.0152905117720366	-0.00100484199356288
1063	115.924964904785	0.769478142261505	-7.99315214157104	0.00256657530553639	0.00191722682211548	-0.0159398596733809	-0.00327756232582033
1064	114.626266479492	1.09415245056152	-8.05808639526367	-0.00587495695799589	-0.000355493422830477	-0.00944637414067984	-0.000355493422830477
1065	113.976921081543	2.3928496837616	-8.38276100158691	-0.00360223650932312	-0.0026282137259841	-0.00490093370899558	0.00386527273803949
1066	113.976921081543	2.3928496837616	-7.9282169342041	0.000943203864153475	0.00256657530553639	0.0106834331527352	-0.000355493422830477
1067	116.574310302734	0.769478142261505	-7.6684775352478	0.00289124972186983	0.000618529506027699	-0.00165419070981443	0.000943203864153475
1068	115.924964904785	0.769478142261505	-7.86328220367432	0.00386527273803949	-0.0182125810533762	-0.00555028254166245	-0.000355493422830477
1069	115.275611877441	0.769478142261505	-8.05808639526367	0.000943203864153475	0.0162028968334198	-0.0110697457566857	0.000618529506027699
1070	113.976921081543	0.769478142261505	-7.99315214157104	-0.00847235135734081	-0.00522560812532902	-0.0110697457566857	0.00483929552137852
1071	114.626266479492	1.09415245056152	-7.60354280471802	-0.00555028254166245	-0.0201606266200542	-0.017887907102704	-0.0026282137259841
1072	113.976921081543	2.06817531585693	-7.9282169342041	-0.00327756232582033	-0.00425158534198999	-0.00782300252467394	0.00289124972186983
1073	113.976921081543	0.769478142261505	-7.53860807418823	0.00126787810586393	-0.00197886489331722	-0.0133424662053585	-0.00619963090866804
1074	114.626266479492	0.769478142261505	-7.9282169342041	0.000943203864153475	-0.00197886489331722	-0.00619963090866804	-0.00457625929266214
1075	116.574310302734	0.120129495859146	-8.05808639526367	0.000293855206109583	-0.00457625929266214	0.0116574559360743	-0.00100484199356288
1076	115.275611877441	1.74350106716156	-8.12302207946777	0.00386527273803949	0.00808603875339031	0.00808603875339031	0.00906006153672934
1077	115.275611877441	0.769478142261505	-7.86328220367432	-0.00327756232582033	0.0145795252174139	-0.00425158534198999	-0.00619963090866804
1078	116.574310302734	0.444803804159164	-7.6684775352478	0.00159255252219737	0.00906006153672934	-0.0159398596733809	0.00451462110504508
1079	115.924964904785	0.769478142261505	-7.86328220367432	-0.00230353930965066	0.00906006153672934	-0.0201606266200542	0.0022419011220336
1080	116.574310302734	0.120129495859146	-8.05808639526367	0.00386527273803949	0.0149041991680861	-0.00425158534198999	0.00321592413820326
1081	115.924964904785	0.444803804159164	-7.9282169342041	0.00516396993771195	0.0106834331527352	-0.0133424662053585	0.00711201597005129
1082	113.327568054199	1.74350106716156	-8.05808639526367	0.00321592413820326	0.0155535480007529	-0.0110697457566857	-0.00230353930965066
1083	112.028869628906	1.74350106716156	-7.99315214157104	-0.00457625929266214	0.00743668992072344	-0.0299008563160896	-0.00100484199356288
1084	113.327568054199	1.09415245056152	-7.86328220367432	0.00256657530553639	0.0022419011220336	-0.0159398596733809	0.00321592413820326
1085	112.67822265625	1.09415245056152	-7.79834747314453	-0.00555028254166245	0.00483929552137852	-0.0172385573387146	0.00354059832170606
1086	115.275611877441	1.09415245056152	-8.12302207946777	-0.0123684434220195	0.00581331877037883	0.00548864435404539	0.00354059832170606
1087	115.924964904785	1.09415245056152	-8.12302207946777	0.00516396993771195	0.000293855206109583	-0.00197886489331722	0.00159255252219737
1088	113.976921081543	0.769478142261505	-8.18795680999756	0.00256657530553639	-0.00457625929266214	0.00873538758605719	-0.00165419070981443
1089	114.626266479492	0.120129495859146	-7.99315214157104	0.0022419011220336	-0.0110697457566857	0.00711201597005129	-0.00360223650932312
1090	114.626266479492	1.09415245056152	-7.73341274261475	-0.00749832857400179	-0.00684897974133492	0.00906006153672934	0.00354059832170606
1091	116.574310302734	0.769478142261505	-7.9282169342041	-0.00197886489331722	0.00159255252219737	0.0197743140161037	-0.00100484199356288
1092	115.275611877441	0.444803804159164	-7.9282169342041	0.00548864435404539	0.00418994715437293	-0.00197886489331722	0.00191722682211548
1093	115.924964904785	1.09415245056152	-8.18795680999756	0.00354059832170606	0.00191722682211548	0.00386527273803949	-0.00457625929266214
1094	115.924964904785	0.120129495859146	-8.18795680999756	0.000618529506027699	0.000943203864153475	-0.00814767740666866	-0.00230353930965066
1095	114.626266479492	1.4188266992569	-7.86328220367432	-0.00132951640989631	0.00256657530553639	-0.0201606266200542	0.000943203864153475
1096	116.574310302734	0.444803804159164	-7.60354280471802	-0.00490093370899558	0.00970941036939621	-0.0113944197073579	0.00873538758605719
1097	115.275611877441	-0.204544812440872	-7.6684775352478	-0.00847235135734081	0.00451462110504508	-0.0117190945893526	0.00159255252219737
1098	112.028869628906	0.769478142261505	-8.31782627105713	-0.00749832857400179	0.00711201597005129	-0.00100484199356288	-3.08191010844894e-05
1099	112.028869628906	1.09415245056152	-8.05808639526367	-0.00684897974133492	0.00191722682211548	-0.00619963090866804	0.00256657530553639
1100	112.67822265625	1.74350106716156	-8.12302207946777	-0.00587495695799589	0.0100340843200684	0.00581331877037883	-0.000355493422830477
1101	115.924964904785	0.444803804159164	-7.86328220367432	-0.00782300252467394	0.00808603875339031	0.0132808275520802	0.00548864435404539
1102	115.275611877441	-0.204544812440872	-7.86328220367432	0.00321592413820326	0.00743668992072344	0.00418994715437293	-0.00100484199356288
1103	117.223663330078	-1.50324213504791	-8.18795680999756	0.00321592413820326	-0.00587495695799589	-0.00457625929266214	-0.00392691092565656
1104	114.626266479492	0.444803804159164	-8.05808639526367	-0.00132951640989631	0.000293855206109583	0.00483929552137852	-0.00425158534198999
1105	116.574310302734	0.120129495859146	-7.79834747314453	-0.000680167751852423	-0.00295288790948689	-0.00944637414067984	0.00159255252219737
1106	115.275611877441	1.09415245056152	-8.05808639526367	0.00159255252219737	-0.000355493422830477	-0.00425158534198999	0.00711201597005129
1107	115.275611877441	1.09415245056152	-8.12302207946777	0.00548864435404539	0.000618529506027699	-0.00912170019000769	-0.00457625929266214
1108	114.626266479492	1.09415245056152	-8.25289154052734	0.00938473641872406	-0.00295288790948689	0.00548864435404539	-0.00457625929266214
1109	114.626266479492	1.09415245056152	-8.12302207946777	0.00289124972186983	-0.00457625929266214	0.0022419011220336	-3.08191010844894e-05
1110	113.976921081543	0.769478142261505	-8.18795680999756	-0.00425158534198999	-0.00847235135734081	0.00841071270406246	0.00289124972186983
1111	113.976921081543	1.74350106716156	-8.18795680999756	0.00386527273803949	0.00191722682211548	0.0207483377307653	0.00256657530553639
1112	113.327568054199	-0.204544812440872	-7.6684775352478	-0.00619963090866804	0.00354059832170606	0.00906006153672934	-0.00100484199356288
1113	113.327568054199	1.4188266992569	-7.99315214157104	-0.00165419070981443	0.00418994715437293	0.0103587592020631	-0.00555028254166245
1114	115.275611877441	1.09415245056152	-8.25289154052734	-0.00782300252467394	0.00873538758605719	0.00126787810586393	0.00191722682211548
1115	115.275611877441	-0.529219150543213	-7.86328220367432	-0.00847235135734081	0.00548864435404539	0.00678734155371785	0.00743668992072344
1116	116.574310302734	-1.17856776714325	-8.05808639526367	-0.0026282137259841	0.000618529506027699	0.00483929552137852	-0.0026282137259841
1117	114.626266479492	-0.529219150543213	-7.99315214157104	0.00126787810586393	0.00354059832170606	0.0106834331527352	-0.00522560812532902
1118	113.976921081543	0.444803804159164	-7.6684775352478	-0.00977104809135199	0.00256657530553639	0.0210730116814375	-3.08191010844894e-05
1119	115.924964904785	0.120129495859146	-7.53860807418823	0.00516396993771195	0.00808603875339031	0.00873538758605719	0.000618529506027699
1120	113.976921081543	0.769478142261505	-8.12302207946777	-0.00587495695799589	0.00516396993771195	0.01100810803473	-0.0026282137259841
1121	115.924964904785	0.769478142261505	-8.18795680999756	-0.000680167751852423	-3.08191010844894e-05	0.00873538758605719	0.00386527273803949
1122	114.626266479492	1.09415245056152	-7.99315214157104	0.00841071270406246	0.00613799272105098	-3.08191010844894e-05	0.00159255252219737
1123	115.924964904785	-0.204544812440872	-7.86328220367432	0.00873538758605719	-0.00327756232582033	-0.00392691092565656	0.00321592413820326
1124	115.275611877441	-0.204544812440872	-7.47367286682129	0.00354059832170606	-0.00944637414067984	-0.00522560812532902	-0.00490093370899558
1125	113.327568054199	1.4188266992569	-8.12302207946777	-0.00944637414067984	-0.0120437685400248	0.00256657530553639	-0.00392691092565656
1126	112.028869628906	0.769478142261505	-8.12302207946777	-0.00782300252467394	-0.00717365415766835	0.0230210572481155	0.0022419011220336
1127	114.626266479492	0.444803804159164	-7.9282169342041	-0.00100484199356288	-0.00165419070981443	0.0168522447347641	-0.00100484199356288
1128	115.924964904785	0.120129495859146	-7.86328220367432	-0.00100484199356288	-0.00847235135734081	0.00483929552137852	0.00289124972186983
1129	116.574310302734	0.120129495859146	-7.60354280471802	0.00191722682211548	-0.00425158534198999	-0.0172385573387146	0.000943203864153475
1130	115.924964904785	-0.529219150543213	-7.86328220367432	0.00159255252219737	-0.00555028254166245	-0.0139918150380254	0.00841071270406246
1131	115.275611877441	-0.204544812440872	-7.9282169342041	0.00126787810586393	-0.00457625929266214	-0.00425158534198999	0.00256657530553639
1132	114.626266479492	0.769478142261505	-8.18795680999756	0.00191722682211548	-0.00197886489331722	-0.0318489037454128	-0.00295288790948689
1133	115.275611877441	-0.204544812440872	-7.73341274261475	0.00191722682211548	-0.00555028254166245	-0.0123684434220195	0.00483929552137852
1134	114.626266479492	1.09415245056152	-7.86328220367432	0.00126787810586393	-0.00425158534198999	-0.0149658378213644	-3.08191010844894e-05
1135	115.924964904785	0.120129495859146	-7.86328220367432	0.00483929552137852	0.00613799272105098	-0.0133424662053585	-0.00457625929266214
1136	114.626266479492	1.09415245056152	-8.51263046264648	-0.00619963090866804	0.01100810803473	0.0158782228827477	-0.000355493422830477
1137	116.574310302734	-0.204544812440872	-7.99315214157104	0.00873538758605719	0.0136055024340749	0.020423661917448	-0.00782300252467394
1138	115.924964904785	0.120129495859146	-7.99315214157104	-0.00165419070981443	0.00191722682211548	0.0233457311987877	-0.000680167751852423
1139	116.574310302734	0.120129495859146	-7.86328220367432	-0.00197886489331722	0.0116574559360743	0.0226963832974434	-0.00652430532500148
1140	112.67822265625	0.120129495859146	-7.60354280471802	-0.0113944197073579	0.00906006153672934	0.00483929552137852	0.00646266713738441
1141	113.976921081543	-0.204544812440872	-7.79834747314453	-0.0107450718060136	0.01100810803473	0.00418994715437293	0.00126787810586393
1142	114.626266479492	0.444803804159164	-7.86328220367432	0.00126787810586393	0.00159255252219737	-0.0201606266200542	0.00354059832170606
1143	115.275611877441	1.4188266992569	-8.05808639526367	-0.00197886489331722	-0.00490093370899558	-0.0578228458762169	-0.0026282137259841
1144	117.223663330078	-1.17856776714325	-7.9282169342041	-0.00295288790948689	0.00418994715437293	-0.0561994761228561	-0.00587495695799589
1145	115.275611877441	0.120129495859146	-7.9282169342041	-0.00295288790948689	-0.0276281367987394	-0.039641086012125	0.000618529506027699
1146	116.574310302734	-0.529219150543213	-7.60354280471802	0.000618529506027699	-0.00619963090866804	-0.0162645354866982	0.00289124972186983
1147	116.574310302734	0.120129495859146	-7.99315214157104	0.00289124972186983	0.00711201597005129	-0.00847235135734081	-0.00652430532500148
1148	116.574310302734	0.120129495859146	-8.18795680999756	0.00613799272105098	-0.00977104809135199	-0.00619963090866804	0.00126787810586393
1149	115.275611877441	-0.204544812440872	-8.25289154052734	0.00321592413820326	-0.00944637414067984	-0.00717365415766835	0.00321592413820326
1150	115.924964904785	-0.204544812440872	-8.12302207946777	0.000293855206109583	-0.0204853005707264	-0.00977104809135199	0.000618529506027699
1151	116.574310302734	-0.204544812440872	-7.73341274261475	0.00418994715437293	0.0022419011220336	0.00483929552137852	0.00321592413820326
1152	113.976921081543	1.74350106716156	-7.9282169342041	0.00159255252219737	0.01100810803473	0.00711201597005129	-0.00392691092565656
1153	115.275611877441	0.444803804159164	-8.31782627105713	0.00126787810586393	0.00159255252219737	-0.0175632312893867	0.000293855206109583
1154	113.976921081543	0.444803804159164	-7.9282169342041	-0.00425158534198999	0.00354059832170606	-0.0120437685400248	-3.08191010844894e-05
1155	113.327568054199	1.4188266992569	-8.18795680999756	-0.00555028254166245	0.00354059832170606	-0.0117190945893526	-0.00230353930965066
1156	115.924964904785	0.444803804159164	-7.86328220367432	-0.00522560812532902	0.00970941036939621	0.0197743140161037	0.0022419011220336
1157	115.924964904785	1.4188266992569	-7.86328220367432	0.00289124972186983	0.00613799272105098	0.00711201597005129	-0.00587495695799589
1158	114.626266479492	1.09415245056152	-8.05808639526367	-0.000355493422830477	0.00159255252219737	0.00191722682211548	-3.08191010844894e-05
1159	114.626266479492	0.769478142261505	-8.25289154052734	-3.08191010844894e-05	0.00159255252219737	0.00159255252219737	-0.000680167751852423
1160	114.626266479492	0.444803804159164	-7.9282169342041	-0.00684897974133492	0.00289124972186983	-0.00360223650932312	-0.00132951640989631
1161	113.976921081543	2.3928496837616	-7.9282169342041	0.0022419011220336	0.0158782228827477	0.00289124972186983	0.00256657530553639
1162	116.574310302734	0.444803804159164	-7.73341274261475	0.00386527273803949	0.0136055024340749	-0.00717365415766835	-0.00230353930965066
1163	115.275611877441	1.09415245056152	-7.99315214157104	-0.00197886489331722	0.00483929552137852	-0.00684897974133492	0.00451462110504508
1164	114.626266479492	1.4188266992569	-8.51263046264648	-0.00197886489331722	-0.00327756232582033	-0.0237320438027382	0.00548864435404539
1165	115.275611877441	0.444803804159164	-8.05808639526367	-0.00912170019000769	-0.00522560812532902	-0.0162645354866982	0.00418994715437293
1166	115.924964904785	1.4188266992569	-7.86328220367432	-0.00684897974133492	-0.00165419070981443	-0.0221086721867323	0.000293855206109583
1167	113.327568054199	1.4188266992569	-8.05808639526367	0.00256657530553639	0.00256657530553639	-0.0133424662053585	-0.0026282137259841
1168	112.67822265625	1.74350106716156	-7.73341274261475	0.00289124972186983	-0.00197886489331722	-0.0123684434220195	-0.0123684434220195
1169	111.379524230957	1.4188266992569	-8.12302207946777	-0.00847235135734081	0.0262678004801273	-0.000680167751852423	0.00354059832170606
1170	113.976921081543	2.71752405166626	-7.9282169342041	-0.00555028254166245	-0.00555028254166245	-0.0026282137259841	-0.00425158534198999
1171	116.574310302734	0.769478142261505	-7.99315214157104	-0.00295288790948689	-0.00749832857400179	-3.08191010844894e-05	-0.00327756232582033
1172	115.275611877441	0.444803804159164	-7.9282169342041	0.00516396993771195	0.00159255252219737	0.00743668992072344	-0.00684897974133492
1173	114.626266479492	0.769478142261505	-7.99315214157104	0.00354059832170606	-0.00555028254166245	0.00646266713738441	-0.00392691092565656
1174	113.327568054199	0.769478142261505	-7.9282169342041	0.000943203864153475	-0.00684897974133492	0.00386527273803949	0.00289124972186983
1175	115.275611877441	0.769478142261505	-8.12302207946777	0.00289124972186983	0.00483929552137852	-3.08191010844894e-05	-0.00490093370899558
1176	113.976921081543	2.06817531585693	-8.05808639526367	-3.08191010844894e-05	0.00743668992072344	-0.00749832857400179	0.00321592413820326
1177	114.626266479492	1.4188266992569	-7.99315214157104	0.0106834331527352	0.00743668992072344	-0.00165419070981443	-0.00782300252467394
1178	115.924964904785	0.769478142261505	-7.99315214157104	0.00126787810586393	0.0126314787194133	0.0022419011220336	-0.00490093370899558
1179	115.275611877441	1.74350106716156	-7.9282169342041	-0.00165419070981443	0.00938473641872406	-0.00457625929266214	0.00191722682211548
1180	115.924964904785	1.74350106716156	-8.12302207946777	-0.00652430532500148	0.00256657530553639	-0.00457625929266214	0.00678734155371785
1181	115.275611877441	1.4188266992569	-8.25289154052734	0.000293855206109583	0.00548864435404539	0.00126787810586393	0.00354059832170606
1182	114.626266479492	1.09415245056152	-7.6684775352478	-0.00100484199356288	0.00841071270406246	-0.00197886489331722	0.00321592413820326
1183	111.379524230957	2.06817531585693	-7.53860807418823	-0.0100957229733467	0.00581331877037883	-0.00360223650932312	-0.000680167751852423
1184	112.028869628906	2.06817531585693	-7.6684775352478	-0.00327756232582033	-0.0120437685400248	-0.0123684434220195	-0.0026282137259841
1185	115.275611877441	1.09415245056152	-7.60354280471802	-0.00555028254166245	0.000293855206109583	-0.0143164889886975	0.00613799272105098
1186	114.626266479492	2.3928496837616	-7.9282169342041	-0.00587495695799589	-0.000355493422830477	-0.00977104809135199	-0.00360223650932312
1187	113.976921081543	1.4188266992569	-7.86328220367432	0.00776136433705688	0.000943203864153475	-0.00879702530801296	-0.000355493422830477
1188	113.976921081543	1.4188266992569	-7.86328220367432	-0.00197886489331722	-0.00847235135734081	0.0278911720961332	-0.00327756232582033
1189	114.626266479492	1.09415245056152	-7.9282169342041	-0.00392691092565656	-0.00684897974133492	0.0697741582989693	0.00451462110504508
1190	115.275611877441	1.09415245056152	-7.4087381362915	-0.00165419070981443	-0.00457625929266214	0.0512677207589149	-0.00197886489331722
1191	115.275611877441	1.4188266992569	-7.60354280471802	-0.00522560812532902	0.00581331877037883	0.0301638916134834	0.00386527273803949
1192	116.574310302734	1.4188266992569	-7.99315214157104	0.01100810803473	0.00386527273803949	0.000618529506027699	-0.00717365415766835
1193	114.626266479492	1.4188266992569	-8.51263046264648	0.00516396993771195	0.00516396993771195	-0.00782300252467394	-0.00652430532500148
1194	116.574310302734	1.4188266992569	-7.99315214157104	-0.00327756232582033	0.00256657530553639	-0.0104203969240189	0.00841071270406246
1195	113.327568054199	3.04219841957092	-8.05808639526367	-0.00490093370899558	0.00906006153672934	-0.0188619289547205	-0.00230353930965066
1196	115.924964904785	1.74350106716156	-7.60354280471802	0.000293855206109583	0.01100810803473	-0.0302255302667618	0.00678734155371785
1197	113.976921081543	2.3928496837616	-7.99315214157104	-0.000680167751852423	0.00711201597005129	-0.0182125810533762	-0.00912170019000769
1198	112.028869628906	2.71752405166626	-8.25289154052734	-0.0100957229733467	0.00613799272105098	-0.0250307414680719	-0.00132951640989631
1199	112.028869628906	2.3928496837616	-8.12302207946777	-0.00847235135734081	0.00548864435404539	-0.0120437685400248	-0.0026282137259841
1200	114.626266479492	2.71752405166626	-7.79834747314453	0.00191722682211548	0.0103587592020631	-0.0143164889886975	0.00354059832170606
1201	113.327568054199	2.71752405166626	-7.6684775352478	-0.00522560812532902	0.000943203864153475	0.000943203864153475	0.000943203864153475
1202	115.924964904785	1.4188266992569	-7.9282169342041	0.00808603875339031	-0.00197886489331722	-0.00619963090866804	-0.00197886489331722
1203	115.924964904785	0.444803804159164	-7.73341274261475	-0.0026282137259841	-0.00782300252467394	-0.00912170019000769	-0.000680167751852423
1204	116.574310302734	1.74350106716156	-7.79834747314453	-0.00197886489331722	-0.0146411629393697	-0.0149658378213644	0.00256657530553639
1205	114.626266479492	2.71752405166626	-7.60354280471802	0.00321592413820326	-0.00879702530801296	-0.0159398596733809	0.00646266713738441
1206	115.275611877441	2.06817531585693	-7.86328220367432	-0.00522560812532902	-0.0026282137259841	-0.00749832857400179	0.00321592413820326
1207	116.574310302734	1.74350106716156	-7.86328220367432	-0.00165419070981443	0.000618529506027699	-0.0149658378213644	-0.00132951640989631
1208	115.275611877441	1.74350106716156	-8.12302207946777	0.00354059832170606	-0.00100484199356288	-0.0146411629393697	-0.000355493422830477
1209	117.223663330078	2.06817531585693	-8.12302207946777	0.00256657530553639	-0.0156151866540313	-0.00100484199356288	0.0113327819854021
1210	115.924964904785	2.06817531585693	-7.47367286682129	-0.00425158534198999	-0.00977104809135199	-0.00457625929266214	0.00126787810586393
1211	113.976921081543	2.71752405166626	-7.86328220367432	-0.00619963090866804	-0.00684897974133492	0.00613799272105098	-0.00197886489331722
1212	112.028869628906	3.04219841957092	-7.53860807418823	-0.00457625929266214	-0.00197886489331722	-0.00522560812532902	-0.000680167751852423
1213	111.379524230957	3.36687254905701	-7.60354280471802	0.000618529506027699	-0.000680167751852423	0.00678734155371785	-0.00879702530801296
1214	114.626266479492	3.04219841957092	-7.86328220367432	0.00289124972186983	0.00321592413820326	0.013930176384747	0.00548864435404539
1215	114.626266479492	3.04219841957092	-7.73341274261475	-0.00132951640989631	0.00159255252219737	0.0100340843200684	-0.00555028254166245
1216	116.574310302734	1.74350106716156	-8.05808639526367	-0.00879702530801296	0.00678734155371785	0.01100810803473	0.00516396993771195
1217	114.626266479492	2.3928496837616	-8.05808639526367	0.00938473641872406	0.00548864435404539	0.0142548503354192	-0.00230353930965066
1218	115.275611877441	2.3928496837616	-7.9282169342041	0.00321592413820326	0.00126787810586393	0.0155535480007529	-0.00457625929266214
1219	115.275611877441	2.71752405166626	-7.47367286682129	0.000293855206109583	0.0022419011220336	0.0226963832974434	-0.000355493422830477
1220	114.626266479492	3.36687254905701	-7.79834747314453	-3.08191010844894e-05	0.00191722682211548	0.00613799272105098	-0.00197886489331722
1221	113.327568054199	3.36687254905701	-8.18795680999756	-0.00847235135734081	0.0100340843200684	0.0100340843200684	-0.00165419070981443
1222	114.626266479492	3.69154691696167	-8.4476957321167	0.0126314787194133	0.00581331877037883	-3.08191010844894e-05	0.000943203864153475
1223	116.574310302734	2.3928496837616	-7.86328220367432	0.00191722682211548	0.0022419011220336	-0.0120437685400248	-0.00522560812532902
1224	113.976921081543	3.69154691696167	-7.6684775352478	-0.00295288790948689	-0.00132951640989631	-0.00847235135734081	0.00159255252219737
1225	116.574310302734	2.3928496837616	-8.18795680999756	-0.00749832857400179	-0.00165419070981443	-0.0165892094373703	0.00321592413820326
1226	112.67822265625	3.69154691696167	-7.9282169342041	-0.00522560812532902	0.0123068047687411	-0.0146411629393697	0.00451462110504508
1227	111.379524230957	3.36687254905701	-7.79834747314453	-0.00490093370899558	0.00516396993771195	-0.00847235135734081	0.00126787810586393
1228	112.67822265625	2.71752405166626	-7.73341274261475	0.000943203864153475	0.00451462110504508	-0.00977104809135199	0.00126787810586393
1229	114.626266479492	2.71752405166626	-7.34380340576172	0.00354059832170606	0.00256657530553639	-0.0117190945893526	0.00256657530553639
1230	113.976921081543	3.36687254905701	-7.86328220367432	0.000293855206109583	-0.00652430532500148	-0.00457625929266214	-0.00230353930965066
1231	114.626266479492	3.04219841957092	-8.25289154052734	-0.00587495695799589	0.00126787810586393	-0.00555028254166245	0.00418994715437293
1232	117.223663330078	1.4188266992569	-7.99315214157104	0.00808603875339031	-0.00425158534198999	-0.0165892094373703	0.00159255252219737
1233	113.976921081543	3.69154691696167	-7.6684775352478	0.0103587592020631	0.000293855206109583	-0.00457625929266214	0.000293855206109583
1234	113.976921081543	3.69154691696167	-8.05808639526367	0.00613799272105098	-0.00165419070981443	-0.00522560812532902	0.0022419011220336
1235	115.275611877441	2.71752405166626	-7.73341274261475	-0.00132951640989631	-3.08191010844894e-05	-0.00100484199356288	0.00354059832170606
1236	113.976921081543	3.36687254905701	-8.38276100158691	0.00159255252219737	0.0022419011220336	0.00776136433705688	0.00354059832170606
1237	116.574310302734	2.3928496837616	-8.12302207946777	-0.00197886489331722	0.00483929552137852	0.0149041991680861	-0.00555028254166245
1238	115.924964904785	3.36687254905701	-8.25289154052734	0.00451462110504508	0.01100810803473	0.0136055024340749	-0.00360223650932312
1239	114.626266479492	3.69154691696167	-7.9282169342041	0.000293855206109583	0.00613799272105098	-0.00132951640989631	-0.000355493422830477
1240	112.67822265625	4.01622104644775	-7.99315214157104	-0.00749832857400179	0.00873538758605719	-0.0026282137259841	-0.00295288790948689
1241	112.028869628906	4.01622104644775	-7.79834747314453	-0.00197886489331722	0.0100340843200684	-3.08191010844894e-05	-0.000680167751852423
1242	115.275611877441	3.04219841957092	-8.05808639526367	0.00191722682211548	0.00776136433705688	0.000618529506027699	-3.08191010844894e-05
1243	115.924964904785	2.71752405166626	-7.86328220367432	0.00711201597005129	0.00191722682211548	-0.00555028254166245	-0.00392691092565656
1244	115.275611877441	2.71752405166626	-7.9282169342041	-3.08191010844894e-05	-0.00295288790948689	-0.00392691092565656	0.000618529506027699
1245	114.626266479492	2.06817531585693	-7.99315214157104	-0.000680167751852423	-0.00847235135734081	-0.0182125810533762	-0.00392691092565656
1246	113.327568054199	2.71752405166626	-7.73341274261475	0.000943203864153475	-0.00684897974133492	-0.0146411629393697	-0.0026282137259841
1247	114.626266479492	4.01622104644775	-8.18795680999756	-0.00197886489331722	0.00386527273803949	-0.00782300252467394	-0.00912170019000769
1248	115.275611877441	3.69154691696167	-8.18795680999756	-3.08191010844894e-05	-3.08191010844894e-05	-0.00814767740666866	-0.00360223650932312
1249	113.327568054199	4.340895652771	-8.25289154052734	0.00191722682211548	-0.0110697457566857	-0.0110697457566857	0.00386527273803949
1250	115.924964904785	3.04219841957092	-8.25289154052734	0.000293855206109583	-0.00360223650932312	-0.00490093370899558	0.00483929552137852
1251	115.924964904785	2.3928496837616	-7.86328220367432	-0.00652430532500148	0.00289124972186983	-0.00619963090866804	0.00451462110504508
1252	114.626266479492	4.01622104644775	-7.9282169342041	-0.000355493422830477	-0.00522560812532902	-0.00230353930965066	0.00386527273803949
1253	113.976921081543	3.69154691696167	-8.25289154052734	0.00256657530553639	0.00126787810586393	-0.00230353930965066	-0.000355493422830477
1254	114.626266479492	3.04219841957092	-7.9282169342041	-0.00392691092565656	0.00321592413820326	0.0126314787194133	0.00126787810586393
1255	111.379524230957	4.340895652771	-7.9282169342041	-0.00652430532500148	-0.000355493422830477	0.00873538758605719	0.000618529506027699
1256	113.976921081543	3.69154691696167	-7.86328220367432	0.000618529506027699	0.0100340843200684	0.00841071270406246	0.00159255252219737
1257	113.976921081543	3.69154691696167	-7.99315214157104	-0.00132951640989631	0.00808603875339031	-0.00457625929266214	-0.00619963090866804
1258	113.327568054199	3.69154691696167	-7.99315214157104	0.000293855206109583	0.00841071270406246	-0.00490093370899558	0.000293855206109583
1259	116.574310302734	1.74350106716156	-8.05808639526367	-0.00749832857400179	-0.000355493422830477	0.00159255252219737	0.011982130818069
1260	115.275611877441	1.4188266992569	-8.05808639526367	-0.00684897974133492	0.00289124972186983	0.00548864435404539	0.0022419011220336
1261	114.626266479492	3.36687254905701	-7.99315214157104	0.00386527273803949	0.00906006153672934	0.00548864435404539	-0.000355493422830477
1262	113.976921081543	4.01622104644775	-7.9282169342041	0.0022419011220336	0.000618529506027699	-0.00814767740666866	-0.00100484199356288
1263	115.924964904785	4.01622104644775	-7.99315214157104	0.00483929552137852	0.00451462110504508	-0.00295288790948689	-0.0100957229733467
1264	113.976921081543	4.01622104644775	-8.38276100158691	-0.00684897974133492	-0.00555028254166245	-0.0117190945893526	0.00483929552137852
1265	115.275611877441	4.01622104644775	-8.18795680999756	0.00159255252219737	-0.00327756232582033	-0.00652430532500148	-3.08191010844894e-05
1266	114.626266479492	2.71752405166626	-7.99315214157104	-0.00587495695799589	-0.00457625929266214	-0.00652430532500148	0.00256657530553639
1267	115.275611877441	4.01622104644775	-8.05808639526367	0.000943203864153475	0.00451462110504508	0.00354059832170606	0.00581331877037883
1268	113.976921081543	3.36687254905701	-7.86328220367432	-0.00230353930965066	-0.00814767740666866	-0.00295288790948689	0.00289124972186983
1269	112.67822265625	3.36687254905701	-7.9282169342041	-0.0107450718060136	-0.00944637414067984	-0.00457625929266214	0.00126787810586393
1270	114.626266479492	2.71752405166626	-7.99315214157104	0.00386527273803949	-0.00814767740666866	-0.00522560812532902	0.00256657530553639
1271	113.976921081543	4.01622104644775	-8.12302207946777	-0.00749832857400179	-0.00522560812532902	-0.00619963090866804	-0.00295288790948689
1272	114.626266479492	2.71752405166626	-7.6684775352478	-0.00327756232582033	-0.00360223650932312	-0.00360223650932312	-0.00522560812532902
1273	115.275611877441	1.4188266992569	-7.4087381362915	-0.00230353930965066	-0.00360223650932312	0.00256657530553639	-0.00457625929266214
1274	113.327568054199	3.36687254905701	-7.86328220367432	-0.00457625929266214	-3.08191010844894e-05	-0.00879702530801296	-0.00425158534198999
1275	115.924964904785	3.04219841957092	-8.18795680999756	-0.00327756232582033	-0.00197886489331722	-0.017887907102704	-0.00165419070981443
1276	114.626266479492	4.340895652771	-7.99315214157104	-0.00295288790948689	-0.000355493422830477	-0.00490093370899558	0.00386527273803949
1277	115.924964904785	3.04219841957092	-8.31782627105713	0.00646266713738441	-0.00327756232582033	-0.00230353930965066	-0.0026282137259841
1278	113.327568054199	4.01622104644775	-8.31782627105713	0.00646266713738441	-0.00197886489331722	-0.0139918150380254	-0.00295288790948689
1279	113.327568054199	4.01622104644775	-8.05808639526367	-0.00230353930965066	0.000293855206109583	-0.00879702530801296	0.0022419011220336
1280	113.976921081543	4.01622104644775	-7.99315214157104	0.00516396993771195	-0.00132951640989631	-0.0120437685400248	-0.00555028254166245
1281	113.327568054199	4.66556978225708	-8.31782627105713	-0.000355493422830477	0.00451462110504508	-0.00587495695799589	-0.00327756232582033
1282	112.67822265625	3.36687254905701	-8.12302207946777	-0.00425158534198999	-0.00197886489331722	-0.00782300252467394	0.000618529506027699
1283	112.028869628906	3.69154691696167	-7.99315214157104	-0.00619963090866804	0.0022419011220336	-0.00392691092565656	-3.08191010844894e-05
1284	113.976921081543	3.04219841957092	-7.73341274261475	-0.00555028254166245	-0.0295761823654175	-0.0136671401560307	0.00451462110504508
1285	112.67822265625	4.340895652771	-7.9282169342041	-0.00425158534198999	0.0022419011220336	-0.00522560812532902	0.00289124972186983
1286	113.976921081543	4.01622104644775	-8.18795680999756	-0.00197886489331722	-0.0107450718060136	-0.0026282137259841	0.00354059832170606
1287	113.976921081543	3.36687254905701	-8.18795680999756	0.00126787810586393	0.000943203864153475	0.00418994715437293	0.00289124972186983
1288	113.976921081543	2.71752405166626	-8.18795680999756	0.00483929552137852	-0.0159398596733809	-0.0026282137259841	-0.00457625929266214
1289	113.976921081543	3.69154691696167	-7.79834747314453	-0.000355493422830477	-0.0162645354866982	0.00711201597005129	-0.00327756232582033
1290	113.327568054199	4.340895652771	-7.73341274261475	-0.000680167751852423	-0.0191866029053926	0.00159255252219737	-0.000355493422830477
1291	115.275611877441	3.04219841957092	-7.79834747314453	0.000618529506027699	0.0100340843200684	0.000293855206109583	0.00548864435404539
1292	113.976921081543	4.340895652771	-8.38276100158691	-0.00165419070981443	0.00646266713738441	0.00613799272105098	-0.00522560812532902
1293	114.626266479492	4.01622104644775	-8.25289154052734	0.000943203864153475	0.00970941036939621	-0.00360223650932312	-0.0107450718060136
1294	115.924964904785	3.04219841957092	-7.86328220367432	0.000618529506027699	0.00191722682211548	0.0106834331527352	-0.00165419070981443
1295	113.976921081543	4.340895652771	-8.12302207946777	-0.00392691092565656	0.0116574559360743	0.00386527273803949	0.00613799272105098
1296	113.327568054199	2.71752405166626	-7.53860807418823	-0.00977104809135199	0.0162028968334198	0.0116574559360743	0.00548864435404539
1297	112.67822265625	3.04219841957092	-7.9282169342041	-0.00782300252467394	0.0149041991680861	0.00841071270406246	-0.00847235135734081
1298	113.327568054199	3.36687254905701	-8.12302207946777	-3.08191010844894e-05	0.020423661917448	-0.00295288790948689	0.00386527273803949
1299	114.626266479492	4.340895652771	-8.12302207946777	-0.00587495695799589	0.0132808275520802	-0.00879702530801296	0.00354059832170606
1300	114.626266479492	2.3928496837616	-7.86328220367432	-0.00555028254166245	0.00906006153672934	-0.00522560812532902	0.00581331877037883
1301	114.626266479492	2.3928496837616	-7.79834747314453	0.000293855206109583	0.00289124972186983	0.00386527273803949	0.0022419011220336
1302	113.976921081543	2.3928496837616	-7.6684775352478	0.00159255252219737	-3.08191010844894e-05	-3.08191010844894e-05	0.00289124972186983
1303	115.275611877441	2.3928496837616	-8.05808639526367	0.00159255252219737	-3.08191010844894e-05	-0.00100484199356288	-0.00295288790948689
1304	115.924964904785	3.04219841957092	-7.9282169342041	0.00516396993771195	-0.0156151866540313	-0.00684897974133492	0.00613799272105098
1305	114.626266479492	3.69154691696167	-8.18795680999756	-0.00165419070981443	-0.0191866029053926	-0.00490093370899558	-0.00100484199356288
1306	114.626266479492	4.01622104644775	-8.05808639526367	-0.00165419070981443	-0.0100957229733467	-0.000680167751852423	0.00354059832170606
1307	115.275611877441	2.3928496837616	-7.47367286682129	0.00418994715437293	-0.00782300252467394	-0.00295288790948689	-0.00295288790948689
1308	114.626266479492	2.71752405166626	-7.60354280471802	0.00516396993771195	-0.00555028254166245	0.00451462110504508	-0.00490093370899558
1309	115.924964904785	3.04219841957092	-7.79834747314453	-0.0026282137259841	-0.00425158534198999	-0.00977104809135199	0.00354059832170606
1310	113.327568054199	2.3928496837616	-7.6684775352478	-0.00457625929266214	-0.00619963090866804	0.00126787810586393	0.00354059832170606
1311	111.379524230957	2.71752405166626	-7.60354280471802	-0.0146411629393697	0.00321592413820326	0.00289124972186983	-0.00327756232582033
1312	112.67822265625	3.04219841957092	-7.99315214157104	0.00743668992072344	-0.00360223650932312	0.00354059832170606	0.000943203864153475
1313	113.327568054199	4.340895652771	-7.6684775352478	0.00354059832170606	0.00483929552137852	0.000618529506027699	0.000293855206109583
1314	113.327568054199	2.71752405166626	-7.86328220367432	0.000618529506027699	0.00613799272105098	-0.00132951640989631	0.00970941036939621
1315	115.924964904785	1.4188266992569	-7.99315214157104	-0.000355493422830477	-0.0146411629393697	0.00191722682211548	0.000943203864153475
1316	115.924964904785	1.4188266992569	-7.86328220367432	0.00418994715437293	0.000618529506027699	0.00646266713738441	-0.00425158534198999
1317	113.327568054199	3.69154691696167	-8.05808639526367	-0.000680167751852423	0.00321592413820326	0.0022419011220336	-0.00814767740666866
1318	113.976921081543	3.36687254905701	-7.6684775352478	0.00354059832170606	0.0100340843200684	-0.00230353930965066	-0.000355493422830477
1319	112.67822265625	3.69154691696167	-7.73341274261475	-0.00425158534198999	0.00743668992072344	-0.00749832857400179	0.000943203864153475
1320	115.275611877441	3.69154691696167	-8.25289154052734	-0.00100484199356288	0.00581331877037883	0.00126787810586393	0.00613799272105098
1321	114.626266479492	3.04219841957092	-8.38276100158691	0.0022419011220336	0.0116574559360743	-3.08191010844894e-05	-0.00587495695799589
1322	115.275611877441	2.06817531585693	-7.73341274261475	-0.00230353930965066	0.00418994715437293	0.00678734155371785	-0.00392691092565656
1323	114.626266479492	2.71752405166626	-7.79834747314453	-0.00230353930965066	-0.00360223650932312	0.0022419011220336	0.00191722682211548
1324	114.626266479492	2.71752405166626	-7.47367286682129	-0.00944637414067984	-0.00392691092565656	0.00451462110504508	-0.00197886489331722
1325	111.379524230957	3.36687254905701	-8.12302207946777	-0.00977104809135199	-0.00652430532500148	0.00354059832170606	0.00418994715437293
1326	113.327568054199	2.3928496837616	-7.9282169342041	0.00256657530553639	-0.000355493422830477	0.0194496400654316	0.00548864435404539
1327	115.924964904785	2.3928496837616	-7.79834747314453	-0.00132951640989631	0.00516396993771195	0.00646266713738441	-0.00425158534198999
1328	114.626266479492	2.71752405166626	-8.25289154052734	0.0136055024340749	0.00159255252219737	0.00938473641872406	-0.00295288790948689
1329	115.924964904785	2.3928496837616	-7.6684775352478	0.000293855206109583	-0.00847235135734081	0.00581331877037883	0.00289124972186983
1330	115.275611877441	1.09415245056152	-7.53860807418823	0.000618529506027699	-0.0315242260694504	-0.0104203969240189	-0.00197886489331722
1331	115.924964904785	1.09415245056152	-7.86328220367432	0.00483929552137852	-0.00295288790948689	-0.00912170019000769	-0.00327756232582033
1332	113.976921081543	2.71752405166626	-7.6684775352478	0.00321592413820326	-0.000680167751852423	-0.00392691092565656	0.00776136433705688
1333	114.626266479492	3.04219841957092	-7.6684775352478	0.00321592413820326	0.00841071270406246	0.0171769186854362	-0.00360223650932312
1334	114.626266479492	3.04219841957092	-8.18795680999756	-0.000355493422830477	0.00906006153672934	0.00776136433705688	0.00451462110504508
1335	115.275611877441	2.3928496837616	-7.9282169342041	0.0022419011220336	0.00483929552137852	0.0123068047687411	0.000618529506027699
1336	114.626266479492	2.71752405166626	-8.18795680999756	-0.00587495695799589	0.00126787810586393	0.01100810803473	0.00386527273803949
1337	113.976921081543	3.36687254905701	-8.25289154052734	-0.00587495695799589	0.0136055024340749	0.0100340843200684	-0.00197886489331722
1338	113.976921081543	2.3928496837616	-7.99315214157104	0.00191722682211548	0.00354059832170606	-0.00295288790948689	-0.00619963090866804
1339	111.379524230957	2.06817531585693	-7.86328220367432	-0.0110697457566857	0.011982130818069	-0.00782300252467394	-0.00652430532500148
1340	112.028869628906	3.36687254905701	-7.86328220367432	-0.00230353930965066	0.0022419011220336	-0.0204853005707264	0.000618529506027699
1341	112.67822265625	2.71752405166626	-7.73341274261475	0.000943203864153475	0.00646266713738441	-0.0133424662053585	-0.00165419070981443
1342	115.275611877441	2.06817531585693	-7.99315214157104	0.0022419011220336	0.00418994715437293	-0.00100484199356288	-0.00522560812532902
1343	114.626266479492	2.06817531585693	-8.25289154052734	-3.08191010844894e-05	-0.00165419070981443	-0.0175632312893867	-0.00360223650932312
1344	114.626266479492	1.4188266992569	-8.18795680999756	0.00191722682211548	-0.0156151866540313	-0.00717365415766835	-0.00360223650932312
1345	114.626266479492	1.09415245056152	-7.86328220367432	-0.000680167751852423	-0.00457625929266214	0.00451462110504508	0.00126787810586393
1346	115.275611877441	1.74350106716156	-7.6684775352478	0.00321592413820326	-0.00717365415766835	0.00354059832170606	-0.00522560812532902
1347	113.976921081543	2.71752405166626	-7.6684775352478	0.00711201597005129	-0.00977104809135199	-0.0100957229733467	0.00159255252219737
1348	113.327568054199	3.04219841957092	-8.18795680999756	0.00321592413820326	-0.0133424662053585	-0.00717365415766835	0.00354059832170606
1349	112.67822265625	3.04219841957092	-8.38276100158691	0.00646266713738441	0.0168522447347641	-0.017887907102704	-0.00132951640989631
1350	113.976921081543	2.71752405166626	-8.12302207946777	-0.00555028254166245	-0.0165892094373703	-0.0100957229733467	-0.00197886489331722
1351	115.275611877441	3.04219841957092	-7.79834747314453	-0.00425158534198999	0.00548864435404539	-0.00814767740666866	0.00451462110504508
1352	115.924964904785	1.4188266992569	-7.27886867523193	-0.00457625929266214	-0.00684897974133492	-0.0188619289547205	-0.00165419070981443
1353	112.028869628906	2.3928496837616	-8.05808639526367	0.00516396993771195	0.0149041991680861	-0.0123684434220195	-0.00100484199356288
1354	113.976921081543	1.4188266992569	-7.99315214157104	-0.00749832857400179	0.00159255252219737	-0.0256800893694162	0.00159255252219737
1355	112.67822265625	2.3928496837616	-8.18795680999756	-0.00652430532500148	0.00289124972186983	-0.0230826959013939	0.00386527273803949
1356	113.976921081543	2.06817531585693	-7.73341274261475	0.00159255252219737	0.00418994715437293	-0.0201606266200542	0.000618529506027699
1357	114.626266479492	1.09415245056152	-7.6684775352478	0.00191722682211548	-0.00490093370899558	-0.00847235135734081	-0.00197886489331722
1358	115.924964904785	0.769478142261505	-7.53860807418823	0.00581331877037883	0.00418994715437293	-0.00717365415766835	-0.00977104809135199
1359	114.626266479492	1.09415245056152	-7.9282169342041	0.0022419011220336	0.000618529506027699	-0.0117190945893526	0.000943203864153475
1360	115.275611877441	1.74350106716156	-7.86328220367432	-0.00652430532500148	0.00256657530553639	0.000293855206109583	0.00418994715437293
1361	114.626266479492	1.09415245056152	-7.86328220367432	0.0022419011220336	0.00906006153672934	-0.00587495695799589	0.00841071270406246
1362	113.976921081543	2.71752405166626	-8.25289154052734	-3.08191010844894e-05	0.00906006153672934	0.0022419011220336	0.000943203864153475
1363	116.574310302734	1.09415245056152	-7.9282169342041	0.00386527273803949	0.00516396993771195	-0.00392691092565656	0.00126787810586393
1364	113.327568054199	2.71752405166626	-7.79834747314453	-0.0026282137259841	-0.00490093370899558	-0.00392691092565656	0.00321592413820326
1365	115.924964904785	0.769478142261505	-7.99315214157104	-3.08191010844894e-05	-0.00555028254166245	-0.00782300252467394	0.00126787810586393
1366	112.67822265625	2.06817531585693	-8.18795680999756	-0.00230353930965066	0.00483929552137852	-0.000680167751852423	-0.00100484199356288
1367	110.730171203613	2.71752405166626	-7.73341274261475	-0.00619963090866804	0.00256657530553639	0.0022419011220336	-0.00587495695799589
1368	113.976921081543	1.4188266992569	-7.47367286682129	0.00354059832170606	-0.0026282137259841	-0.00295288790948689	-0.00100484199356288
1369	114.626266479492	1.74350106716156	-7.6684775352478	0.00581331877037883	-0.00327756232582033	-0.00392691092565656	0.00289124972186983
1370	115.275611877441	1.09415245056152	-7.73341274261475	-3.08191010844894e-05	-0.00847235135734081	-0.000355493422830477	0.00159255252219737
1371	114.626266479492	1.4188266992569	-8.31782627105713	-0.00457625929266214	-0.00295288790948689	-0.000680167751852423	0.00483929552137852
1372	113.976921081543	0.769478142261505	-8.12302207946777	0.00906006153672934	-0.0123684434220195	-0.00100484199356288	-0.00490093370899558
1373	113.327568054199	1.09415245056152	-8.05808639526367	0.00516396993771195	0.00451462110504508	0.00776136433705688	-0.00522560812532902
1374	113.976921081543	2.3928496837616	-7.99315214157104	-0.00100484199356288	0.0022419011220336	-0.0120437685400248	-0.00197886489331722
1375	112.67822265625	1.4188266992569	-7.47367286682129	-0.0026282137259841	0.00938473641872406	-0.00100484199356288	0.00159255252219737
1376	114.626266479492	1.74350106716156	-7.79834747314453	-0.00100484199356288	0.00581331877037883	-0.00327756232582033	-0.00132951640989631
1377	113.976921081543	2.06817531585693	-8.12302207946777	-0.00295288790948689	0.00516396993771195	0.00873538758605719	0.00159255252219737
1378	113.327568054199	2.71752405166626	-8.12302207946777	0.000293855206109583	-0.000355493422830477	0.0269171483814716	-0.00327756232582033
1379	113.976921081543	2.71752405166626	-7.86328220367432	-3.08191010844894e-05	0.0116574559360743	0.0441248863935471	-0.00425158534198999
1380	112.028869628906	2.06817531585693	-7.6684775352478	-0.00814767740666866	0.00191722682211548	0.0272418223321438	0.00126787810586393
1381	113.327568054199	1.4188266992569	-7.6684775352478	-0.00425158534198999	0.0100340843200684	0.0272418223321438	-3.08191010844894e-05
1382	113.327568054199	1.09415245056152	-7.73341274261475	-0.00100484199356288	0.0106834331527352	0.0132808275520802	-0.000680167751852423
1383	114.626266479492	1.74350106716156	-8.05808639526367	-0.000680167751852423	0.00418994715437293	0.00354059832170606	-0.00360223650932312
1384	114.626266479492	1.4188266992569	-7.60354280471802	-0.000680167751852423	-0.00457625929266214	-0.0113944197073579	-0.00587495695799589
1385	113.327568054199	1.74350106716156	-8.05808639526367	0.00256657530553639	-0.00782300252467394	-0.0156151866540313	0.00289124972186983
1386	114.626266479492	0.444803804159164	-7.4087381362915	0.00516396993771195	-0.00132951640989631	-0.00814767740666866	0.00873538758605719
1387	115.924964904785	1.09415245056152	-7.9282169342041	-0.000680167751852423	0.000293855206109583	0.0324366129934788	-0.000680167751852423
1388	116.574310302734	1.4188266992569	-7.79834747314453	0.0022419011220336	0.00451462110504508	0.0314625911414623	-0.00425158534198999
1389	115.275611877441	1.74350106716156	-7.99315214157104	-0.00490093370899558	-0.0026282137259841	-0.00327756232582033	0.000293855206109583
1390	115.924964904785	1.09415245056152	-7.86328220367432	0.00191722682211548	-3.08191010844894e-05	-0.00295288790948689	-0.000680167751852423
1391	115.275611877441	1.4188266992569	-7.79834747314453	-0.00684897974133492	-3.08191010844894e-05	-0.0133424662053585	0.000943203864153475
1392	113.327568054199	2.3928496837616	-7.79834747314453	0.00451462110504508	-0.0026282137259841	-0.0133424662053585	-0.00360223650932312
1393	113.976921081543	0.769478142261505	-7.60354280471802	0.00289124972186983	-0.00555028254166245	-0.0477579422295094	-0.000355493422830477
1394	112.67822265625	3.36687254905701	-7.99315214157104	0.000293855206109583	-0.00587495695799589	-0.0441865250468254	0.0022419011220336
1395	112.67822265625	1.09415245056152	-7.6684775352478	-0.0159398596733809	-0.0208099745213985	-0.048407293856144	0.00483929552137852
1396	111.379524230957	2.3928496837616	-7.73341274261475	-0.00165419070981443	0.00678734155371785	-0.0425631552934647	0.00613799272105098
1397	113.976921081543	1.74350106716156	-7.6684775352478	0.00159255252219737	-0.0191866029053926	-0.043212503194809	0.00126787810586393
1398	114.626266479492	0.444803804159164	-7.6684775352478	-0.00165419070981443	-0.0152905117720366	-0.0393164120614529	-0.00360223650932312
1399	115.924964904785	-0.204544812440872	-7.86328220367432	-0.00295288790948689	-0.0143164889886975	-0.0510046854615211	-0.00165419070981443
1400	113.976921081543	0.444803804159164	-7.9282169342041	-0.00652430532500148	0.00483929552137852	-0.0208099745213985	-0.00425158534198999
1401	112.67822265625	2.06817531585693	-8.05808639526367	0.00159255252219737	0.0145795252174139	-0.0152905117720366	-0.00392691092565656
1402	115.275611877441	1.4188266992569	-8.05808639526367	-0.0026282137259841	-0.00749832857400179	-0.00555028254166245	0.00743668992072344
1403	113.976921081543	2.06817531585693	-7.99315214157104	0.00126787810586393	0.00938473641872406	0.011982130818069	0.00159255252219737
1404	115.924964904785	1.74350106716156	-8.51263046264648	-0.00230353930965066	0.00191722682211548	0.00386527273803949	-0.00197886489331722
1405	113.327568054199	1.4188266992569	-8.12302207946777	-0.00619963090866804	-0.00230353930965066	0.0207483377307653	0.00581331877037883
1406	117.223663330078	1.09415245056152	-8.05808639526367	0.00970941036939621	-0.000680167751852423	0.0236704051494598	0.00516396993771195
1407	113.327568054199	1.74350106716156	-8.12302207946777	-0.00197886489331722	0.00548864435404539	0.0100340843200684	-0.000355493422830477
1408	111.379524230957	2.06817531585693	-7.99315214157104	-0.00197886489331722	-0.023407369852066	-0.00684897974133492	0.000943203864153475
1409	112.028869628906	2.06817531585693	-7.86328220367432	-0.00749832857400179	-0.0117190945893526	0.00581331877037883	-0.000355493422830477
1410	113.327568054199	2.06817531585693	-8.31782627105713	-0.00684897974133492	-0.00555028254166245	0.00256657530553639	-0.00295288790948689
1411	114.626266479492	0.444803804159164	-8.05808639526367	0.00321592413820326	0.00386527273803949	0.000293855206109583	0.00451462110504508
1412	114.626266479492	0.444803804159164	-7.60354280471802	0.00678734155371785	-0.00230353930965066	-0.00425158534198999	-0.00425158534198999
1413	115.924964904785	0.120129495859146	-7.73341274261475	0.000618529506027699	-0.00327756232582033	0.0152288740500808	0.00256657530553639
1414	114.626266479492	1.09415245056152	-7.60354280471802	0.00516396993771195	0.00581331877037883	0.0168522447347641	-0.00522560812532902
1415	114.626266479492	1.74350106716156	-8.05808639526367	-0.00749832857400179	0.00678734155371785	0.029189869761467	0.000293855206109583
1416	112.67822265625	2.06817531585693	-8.18795680999756	0.00289124972186983	0.00678734155371785	0.0132808275520802	-0.00360223650932312
1417	115.275611877441	0.769478142261505	-8.18795680999756	0.00841071270406246	0.0142548503354192	0.0100340843200684	0.000618529506027699
1418	115.275611877441	1.4188266992569	-7.99315214157104	0.00548864435404539	0.0106834331527352	0.0194496400654316	-0.00100484199356288
1419	115.275611877441	1.4188266992569	-7.86328220367432	0.00451462110504508	0.0165275707840919	0.0106834331527352	-0.00100484199356288
1420	115.924964904785	0.769478142261505	-7.27886867523193	-0.00327756232582033	0.0210730116814375	0.0103587592020631	0.000618529506027699
1421	112.028869628906	1.4188266992569	-7.73341274261475	-0.00749832857400179	0.0194496400654316	0.00548864435404539	0.00808603875339031
1422	111.379524230957	2.06817531585693	-7.99315214157104	-0.00717365415766835	0.01847561635077	-0.0026282137259841	-0.00132951640989631
1423	114.626266479492	1.09415245056152	-7.86328220367432	-0.00587495695799589	0.00970941036939621	0.0022419011220336	0.000618529506027699
1424	114.626266479492	2.3928496837616	-7.73341274261475	0.00354059832170606	0.00646266713738441	-0.017887907102704	0.00191722682211548
1425	115.275611877441	0.769478142261505	-7.6684775352478	-0.00749832857400179	-0.00555028254166245	-0.017887907102704	-0.000355493422830477
1426	114.626266479492	1.09415245056152	-7.99315214157104	0.00321592413820326	-0.00555028254166245	-0.00360223650932312	0.00289124972186983
1427	113.327568054199	1.74350106716156	-7.9282169342041	0.00516396993771195	0.00191722682211548	-0.00912170019000769	-0.000680167751852423
1428	114.626266479492	1.4188266992569	-7.9282169342041	0.00321592413820326	-0.00392691092565656	-0.00847235135734081	-0.00392691092565656
1429	115.275611877441	1.09415245056152	-7.73341274261475	-0.00197886489331722	-0.00457625929266214	-0.02697878703475	0.00906006153672934
1430	113.976921081543	1.4188266992569	-7.9282169342041	-0.00425158534198999	0.000293855206109583	-0.0195112787187099	0.00126787810586393
1431	113.976921081543	2.3928496837616	-7.99315214157104	-0.00749832857400179	-0.00197886489331722	-0.0104203969240189	0.0022419011220336
1432	113.976921081543	2.3928496837616	-8.05808639526367	0.0022419011220336	0.00873538758605719	-0.00912170019000769	0.00289124972186983
1433	114.626266479492	2.06817531585693	-7.9282169342041	-0.00360223650932312	-0.00132951640989631	-0.00814767740666866	0.00386527273803949
1434	113.976921081543	1.74350106716156	-8.18795680999756	-0.00295288790948689	-0.000680167751852423	-0.00197886489331722	-0.000355493422830477
1435	112.028869628906	2.06817531585693	-7.79834747314453	-0.0100957229733467	-0.00360223650932312	0.0022419011220336	0.00906006153672934
1436	113.976921081543	1.09415245056152	-7.6684775352478	-0.000680167751852423	0.012956153601408	0.0188002903014421	0.00451462110504508
1437	115.275611877441	2.3928496837616	-7.9282169342041	-0.00490093370899558	0.00646266713738441	0.00548864435404539	-0.00814767740666866
1438	113.976921081543	1.74350106716156	-7.86328220367432	-0.0026282137259841	0.00126787810586393	0.0175015944987535	-0.00490093370899558
1439	113.327568054199	2.06817531585693	-8.31782627105713	0.00516396993771195	-0.00457625929266214	0.0162028968334198	-0.00392691092565656
1440	115.924964904785	0.769478142261505	-7.79834747314453	-0.0026282137259841	0.00678734155371785	0.00938473641872406	-0.00197886489331722
1441	115.924964904785	1.4188266992569	-7.53860807418823	-0.00619963090866804	0.0136055024340749	0.0188002903014421	-0.00230353930965066
1442	115.924964904785	1.09415245056152	-7.53860807418823	0.00776136433705688	0.0116574559360743	0.0116574559360743	-0.00230353930965066
1443	115.275611877441	1.4188266992569	-8.25289154052734	-0.00295288790948689	-0.00165419070981443	-0.0149658378213644	-0.00100484199356288
1444	115.924964904785	1.09415245056152	-8.18795680999756	0.00289124972186983	-0.000355493422830477	-0.0250307414680719	-0.00522560812532902
1445	113.976921081543	2.06817531585693	-8.18795680999756	-0.0120437685400248	-0.00327756232582033	-0.0305502042174339	0.00159255252219737
1446	114.626266479492	1.74350106716156	-7.9282169342041	-0.00100484199356288	0.00321592413820326	-0.00944637414067984	-0.00165419070981443
1447	115.924964904785	1.74350106716156	-7.79834747314453	0.000943203864153475	-0.00392691092565656	-0.00392691092565656	-0.00197886489331722
1448	114.626266479492	2.06817531585693	-7.6684775352478	-0.00230353930965066	-0.0100957229733467	-0.00944637414067984	-0.00295288790948689
1449	113.976921081543	1.09415245056152	-8.12302207946777	-0.00912170019000769	-0.00555028254166245	-0.0123684434220195	0.00841071270406246
1450	113.976921081543	1.4188266992569	-8.05808639526367	-0.00555028254166245	-0.0126931173726916	-0.00749832857400179	0.000293855206109583
1451	115.924964904785	1.4188266992569	-8.12302207946777	0.00191722682211548	-0.00814767740666866	-0.00165419070981443	0.0022419011220336
1452	113.976921081543	2.3928496837616	-8.05808639526367	0.00678734155371785	0.00126787810586393	0.0207483377307653	-0.00457625929266214
1453	115.275611877441	0.444803804159164	-7.53860807418823	-0.000355493422830477	-0.0152905117720366	0.00873538758605719	-0.00684897974133492
1454	113.327568054199	1.09415245056152	-7.53860807418823	0.00516396993771195	-0.00327756232582033	0.00938473641872406	0.00126787810586393
1455	115.275611877441	1.09415245056152	-7.79834747314453	-0.00295288790948689	0.00321592413820326	0.00483929552137852	0.00321592413820326
1456	114.626266479492	2.3928496837616	-8.18795680999756	-0.00100484199356288	0.00873538758605719	0.0191249661147594	0.000293855206109583
1457	113.327568054199	3.04219841957092	-8.12302207946777	0.0022419011220336	0.00711201597005129	-0.00587495695799589	-0.00457625929266214
1458	114.626266479492	2.3928496837616	-7.9282169342041	-0.00555028254166245	0.00970941036939621	-0.00360223650932312	0.0022419011220336
1459	113.976921081543	2.3928496837616	-7.79834747314453	0.00159255252219737	0.0142548503354192	-0.00814767740666866	-0.00295288790948689
1460	115.275611877441	2.3928496837616	-7.99315214157104	0.00418994715437293	0.00191722682211548	-0.00619963090866804	0.00289124972186983
1461	113.327568054199	2.3928496837616	-7.99315214157104	-0.00652430532500148	0.00711201597005129	0.00743668992072344	0.00191722682211548
1462	114.626266479492	1.4188266992569	-7.6684775352478	-3.08191010844894e-05	0.00711201597005129	0.00159255252219737	-0.00587495695799589
1463	111.379524230957	2.3928496837616	-7.86328220367432	-0.0133424662053585	0.000618529506027699	0.00516396993771195	-0.00327756232582033
1464	113.976921081543	2.71752405166626	-7.99315214157104	-0.0026282137259841	-0.00652430532500148	0.00386527273803949	-0.00782300252467394
1465	113.327568054199	2.3928496837616	-7.60354280471802	0.00516396993771195	0.00159255252219737	-0.00230353930965066	0.00483929552137852
1466	114.626266479492	1.4188266992569	-8.05808639526367	-0.00295288790948689	-0.00132951640989631	0.0142548503354192	0.000293855206109583
1467	115.924964904785	0.769478142261505	-7.99315214157104	0.000618529506027699	0.00321592413820326	0.00386527273803949	-0.00457625929266214
1468	113.976921081543	1.4188266992569	-7.86328220367432	-0.000355493422830477	-0.000355493422830477	0.00970941036939621	0.00256657530553639
1469	113.976921081543	2.3928496837616	-8.12302207946777	0.00386527273803949	0.00126787810586393	0.00548864435404539	-0.00425158534198999
1470	113.976921081543	2.71752405166626	-7.79834747314453	-0.00522560812532902	0.00256657530553639	-0.000680167751852423	0.00613799272105098
1471	115.275611877441	1.4188266992569	-7.99315214157104	0.00386527273803949	0.00321592413820326	0.000293855206109583	-0.00100484199356288
1472	115.924964904785	1.4188266992569	-7.99315214157104	-0.00100484199356288	0.01100810803473	-0.0152905117720366	0.00646266713738441
1473	115.924964904785	2.06817531585693	-8.25289154052734	0.00354059832170606	0.00743668992072344	-0.0169138833880424	-3.08191010844894e-05
1474	116.574310302734	1.09415245056152	-7.9282169342041	0.000293855206109583	0.00191722682211548	-0.0143164889886975	0.00646266713738441
1475	113.976921081543	2.71752405166626	-8.12302207946777	0.00191722682211548	0.000943203864153475	0.00613799272105098	0.00516396993771195
1476	113.327568054199	2.06817531585693	-7.6684775352478	-0.00782300252467394	0.00483929552137852	0.00418994715437293	0.00581331877037883
1477	111.379524230957	1.4188266992569	-7.73341274261475	-0.000680167751852423	0.0113327819854021	0.0116574559360743	-0.00197886489331722
1478	113.327568054199	1.4188266992569	-7.6684775352478	-0.00327756232582033	-3.08191010844894e-05	0.00711201597005129	-0.00619963090866804
1479	115.275611877441	1.74350106716156	-7.9282169342041	0.00191722682211548	0.00646266713738441	0.000293855206109583	-0.000680167751852423
1480	115.275611877441	1.4188266992569	-7.53860807418823	-0.00132951640989631	-0.00392691092565656	0.00386527273803949	-0.00782300252467394
1481	114.626266479492	1.74350106716156	-7.9282169342041	0.00126787810586393	-0.00360223650932312	0.00516396993771195	-0.00360223650932312
1482	114.626266479492	1.74350106716156	-7.99315214157104	0.00516396993771195	-0.00490093370899558	-0.00425158534198999	-0.00100484199356288
1483	116.574310302734	0.769478142261505	-8.05808639526367	-0.00977104809135199	-0.0110697457566857	0.00873538758605719	-0.00230353930965066
1484	114.626266479492	3.04219841957092	-7.86328220367432	-0.00587495695799589	-0.00749832857400179	0.0132808275520802	0.00743668992072344
1485	116.574310302734	1.4188266992569	-7.6684775352478	-0.00132951640989631	-0.00587495695799589	0.00483929552137852	-0.00879702530801296
1486	113.976921081543	2.71752405166626	-8.12302207946777	-0.0026282137259841	0.00646266713738441	0.0103587592020631	-0.0026282137259841
1487	113.327568054199	3.04219841957092	-7.99315214157104	0.00841071270406246	-0.00912170019000769	-0.0100957229733467	-0.00522560812532902
1488	113.976921081543	1.74350106716156	-7.9282169342041	0.00548864435404539	0.012956153601408	-0.0026282137259841	-0.0026282137259841
1489	113.327568054199	2.3928496837616	-8.05808639526367	-0.00197886489331722	-0.0227580219507217	-0.0152905117720366	0.000293855206109583
1490	112.67822265625	2.71752405166626	-7.99315214157104	-0.00912170019000769	-0.0107450718060136	-0.0292515084147453	0.00289124972186983
1491	110.080825805664	3.36687254905701	-7.99315214157104	-0.0107450718060136	-0.0159398596733809	-0.0224333461374044	0.00516396993771195
1492	113.976921081543	1.4188266992569	-7.9282169342041	-0.000355493422830477	-0.0026282137259841	-0.0221086721867323	-0.00197886489331722
1493	113.327568054199	3.04219841957092	-7.60354280471802	0.000293855206109583	0.00841071270406246	-0.00977104809135199	-0.00132951640989631
1494	116.574310302734	2.06817531585693	-7.99315214157104	-3.08191010844894e-05	-0.0100957229733467	-0.0172385573387146	-0.00100484199356288
1495	114.626266479492	1.74350106716156	-8.12302207946777	0.00776136433705688	-0.00847235135734081	-0.0204853005707264	0.00159255252219737
1496	114.626266479492	0.769478142261505	-7.86328220367432	-0.00327756232582033	-0.00457625929266214	-0.0198359526693821	0.000293855206109583
1497	114.626266479492	1.74350106716156	-7.99315214157104	0.00743668992072344	0.00678734155371785	-0.0201606266200542	-0.0026282137259841
1498	113.976921081543	3.04219841957092	-7.86328220367432	-0.0026282137259841	0.01100810803473	-0.00457625929266214	-0.00782300252467394
1499	113.976921081543	2.71752405166626	-8.05808639526367	-0.00100484199356288	0.00841071270406246	-0.00457625929266214	0.00191722682211548
1500	115.275611877441	2.06817531585693	-8.18795680999756	-0.00392691092565656	0.00906006153672934	0.0126314787194133	-0.000355493422830477
1501	115.275611877441	2.06817531585693	-8.12302207946777	-0.000355493422830477	0.0103587592020631	0.00516396993771195	0.00191722682211548
1502	113.976921081543	3.36687254905701	-7.73341274261475	0.00678734155371785	0.0132808275520802	0.00776136433705688	-0.00327756232582033
1503	115.275611877441	2.06817531585693	-7.73341274261475	-0.000680167751852423	0.0126314787194133	0.00808603875339031	-0.00392691092565656
1504	112.67822265625	1.74350106716156	-7.34380340576172	-0.00587495695799589	-0.00392691092565656	0.00289124972186983	0.00516396993771195
1505	111.379524230957	3.04219841957092	-8.25289154052734	-0.0104203969240189	0.00548864435404539	-0.00132951640989631	-0.00425158534198999
1506	112.67822265625	2.06817531585693	-7.9282169342041	-0.00652430532500148	0.00289124972186983	0.00321592413820326	0.00159255252219737
1507	113.976921081543	2.3928496837616	-7.6684775352478	0.00289124972186983	0.000618529506027699	0.0162028968334198	0.00321592413820326
1508	115.275611877441	1.09415245056152	-7.47367286682129	-0.00100484199356288	-0.00619963090866804	-0.00230353930965066	-0.00587495695799589
1509	114.626266479492	0.769478142261505	-7.6684775352478	-0.000355493422830477	-0.00879702530801296	0.00451462110504508	0.00678734155371785
1510	116.574310302734	0.769478142261505	-7.9282169342041	0.000618529506027699	-0.00944637414067984	0.00159255252219737	-0.0026282137259841
1511	114.626266479492	1.4188266992569	-7.9282169342041	-0.00165419070981443	0.000618529506027699	-3.08191010844894e-05	0.00581331877037883
1512	113.976921081543	2.71752405166626	-8.18795680999756	0.00613799272105098	0.00451462110504508	-0.00912170019000769	-0.000355493422830477
1513	115.275611877441	1.74350106716156	-7.73341274261475	0.00126787810586393	0.00938473641872406	-0.00587495695799589	0.00678734155371785
1514	113.327568054199	2.71752405166626	-8.05808639526367	0.00289124972186983	0.00483929552137852	0.0022419011220336	0.00126787810586393
1515	115.275611877441	2.06817531585693	-7.4087381362915	-0.00360223650932312	0.00191722682211548	-0.00749832857400179	0.00354059832170606
1516	114.626266479492	3.36687254905701	-7.99315214157104	-0.00490093370899558	0.012956153601408	0.00678734155371785	0.00289124972186983
1517	112.67822265625	2.3928496837616	-7.86328220367432	0.00451462110504508	0.00938473641872406	0.00159255252219737	-0.00165419070981443
1518	111.379524230957	2.71752405166626	-7.6684775352478	-0.00457625929266214	0.00906006153672934	0.01100810803473	0.00289124972186983
1519	112.67822265625	2.71752405166626	-7.9282169342041	-3.08191010844894e-05	0.0022419011220336	0.00938473641872406	0.00256657530553639
1520	113.976921081543	3.04219841957092	-7.79834747314453	-0.00295288790948689	0.00678734155371785	0.0152288740500808	-0.00392691092565656
1521	113.327568054199	2.3928496837616	-8.05808639526367	0.000943203864153475	0.00646266713738441	0.0136055024340749	-0.000680167751852423
1522	114.626266479492	0.444803804159164	-7.99315214157104	-0.000355493422830477	-0.00197886489331722	-0.00165419070981443	0.00418994715437293
1523	113.327568054199	2.06817531585693	-8.12302207946777	0.00938473641872406	-0.0123684434220195	-0.00165419070981443	-0.00392691092565656
1524	114.626266479492	2.06817531585693	-8.05808639526367	0.00354059832170606	-0.00490093370899558	-0.0221086721867323	0.000618529506027699
1525	112.67822265625	3.04219841957092	-7.6684775352478	-0.0026282137259841	-0.00652430532500148	-0.0204853005707264	0.00418994715437293
1526	116.574310302734	2.06817531585693	-7.60354280471802	-0.00490093370899558	0.00483929552137852	-0.0243813935667276	0.00289124972186983
1527	115.275611877441	2.71752405166626	-8.51263046264648	0.00808603875339031	-0.00490093370899558	-0.03444629535079	-0.00490093370899558
1528	113.327568054199	2.3928496837616	-8.31782627105713	0.00581331877037883	-0.00717365415766835	-0.028926832601428	-0.00165419070981443
1529	113.976921081543	3.04219841957092	-7.86328220367432	-0.0026282137259841	-0.0182125810533762	-0.0354203209280968	0.00451462110504508
1530	113.327568054199	3.04219841957092	-7.79834747314453	0.00289124972186983	-0.00912170019000769	-0.0227580219507217	-0.00457625929266214
1531	113.327568054199	1.74350106716156	-7.21393346786499	-0.00587495695799589	-0.0256800893694162	-0.0149658378213644	-0.00327756232582033
1532	112.67822265625	2.06817531585693	-7.53860807418823	-0.00100484199356288	0.0100340843200684	-0.00782300252467394	-0.00230353930965066
1533	114.626266479492	1.74350106716156	-7.9282169342041	0.0123068047687411	-3.08191010844894e-05	-0.0117190945893526	-0.000355493422830477
1534	115.924964904785	2.06817531585693	-7.53860807418823	-0.000680167751852423	-0.00587495695799589	-3.08191010844894e-05	0.00516396993771195
1535	114.626266479492	2.3928496837616	-7.86328220367432	0.00516396993771195	0.00418994715437293	0.0298392176628113	0.00548864435404539
1536	113.976921081543	1.74350106716156	-7.86328220367432	-3.08191010844894e-05	-0.00295288790948689	0.0321119390428066	-0.00295288790948689
1537	115.275611877441	0.769478142261505	-7.6684775352478	0.00159255252219737	-0.00165419070981443	0.0360080301761627	-0.00782300252467394
1538	115.924964904785	2.06817531585693	-7.60354280471802	-0.00295288790948689	0.00613799272105098	0.0191249661147594	-0.00230353930965066
1539	115.275611877441	2.06817531585693	-7.73341274261475	0.00386527273803949	0.0100340843200684	0.0178262684494257	0.00289124972186983
1540	116.574310302734	2.06817531585693	-7.9282169342041	-0.00425158534198999	0.00516396993771195	-0.0191866029053926	0.00776136433705688
1541	113.976921081543	3.36687254905701	-8.25289154052734	-0.00165419070981443	0.000618529506027699	-0.0311995539814234	0.00516396993771195
1542	114.626266479492	3.36687254905701	-7.86328220367432	0.00581331877037883	0.0103587592020631	-0.03444629535079	-0.00197886489331722
1543	115.924964904785	2.06817531585693	-7.53860807418823	0.000943203864153475	0.00743668992072344	-0.0389917381107807	-0.00847235135734081
1544	113.976921081543	3.04219841957092	-7.86328220367432	-0.00230353930965066	-0.00814767740666866	-0.0256800893694162	0.00418994715437293
1545	113.327568054199	1.74350106716156	-7.6684775352478	-0.00555028254166245	-0.00295288790948689	-0.0263294391334057	-0.0026282137259841
1546	112.028869628906	3.04219841957092	-8.05808639526367	-0.00847235135734081	0.00743668992072344	-0.0139918150380254	0.0022419011220336
1547	113.327568054199	2.71752405166626	-7.79834747314453	-0.000680167751852423	-0.00132951640989631	-0.00879702530801296	-0.00327756232582033
1548	115.275611877441	2.06817531585693	-7.4087381362915	-0.00295288790948689	-0.0204853005707264	0.00256657530553639	-0.00360223650932312
1549	114.626266479492	1.4188266992569	-7.9282169342041	0.000293855206109583	-0.0224333461374044	-0.000355493422830477	0.00126787810586393
1550	113.976921081543	2.06817531585693	-8.05808639526367	0.00516396993771195	-0.0350956469774246	-0.0149658378213644	-0.00392691092565656
1551	114.626266479492	2.06817531585693	-8.05808639526367	-0.00165419070981443	-0.0195112787187099	-0.00847235135734081	0.00451462110504508
1552	115.924964904785	2.06817531585693	-7.9282169342041	0.00418994715437293	-0.0117190945893526	0.00776136433705688	-0.00165419070981443
1553	114.626266479492	3.04219841957092	-7.4087381362915	0.00906006153672934	0.00159255252219737	-0.00132951640989631	-0.00425158534198999
1554	115.275611877441	2.71752405166626	-8.05808639526367	0.00483929552137852	0.00678734155371785	-0.00295288790948689	-0.00490093370899558
1555	113.976921081543	2.71752405166626	-8.18795680999756	0.000293855206109583	0.000618529506027699	-0.00555028254166245	0.0022419011220336
1556	115.275611877441	1.74350106716156	-7.79834747314453	0.00776136433705688	0.00646266713738441	0.031137915328145	-3.08191010844894e-05
1557	115.275611877441	2.06817531585693	-7.6684775352478	-0.00197886489331722	0.011982130818069	0.0772416666150093	-0.0104203969240189
1558	115.275611877441	2.71752405166626	-7.73341274261475	-0.00490093370899558	0.0100340843200684	0.0548391379415989	-0.00327756232582033
1559	113.327568054199	2.71752405166626	-7.60354280471802	-0.00392691092565656	0.00873538758605719	0.0389300994575024	0.00483929552137852
1560	113.976921081543	2.06817531585693	-7.6684775352478	-0.00944637414067984	0.00646266713738441	0.0226963832974434	0.00776136433705688
1561	114.626266479492	2.3928496837616	-7.6684775352478	0.00191722682211548	0.0123068047687411	0.00256657530553639	-3.08191010844894e-05
1562	114.626266479492	2.3928496837616	-7.9282169342041	0.000618529506027699	0.0136055024340749	-0.0146411629393697	-0.000355493422830477
1563	115.275611877441	2.3928496837616	-8.12302207946777	0.00354059832170606	-0.00392691092565656	-0.0360696688294411	-0.00230353930965066
1564	115.924964904785	0.444803804159164	-7.53860807418823	-0.00457625929266214	-0.00360223650932312	-0.0331475995481014	-0.00555028254166245
1565	113.327568054199	1.74350106716156	-7.53860807418823	-0.00327756232582033	-0.0110697457566857	-0.0279528107494116	0.00191722682211548
1566	113.976921081543	1.74350106716156	-8.05808639526367	-0.00360223650932312	0.00646266713738441	-0.0195112787187099	-0.0026282137259841
1567	115.924964904785	1.74350106716156	-7.99315214157104	0.00711201597005129	-0.00295288790948689	-0.0133424662053585	-0.00327756232582033
1568	115.275611877441	2.06817531585693	-8.12302207946777	-0.00327756232582033	-0.000355493422830477	-0.00879702530801296	-0.00652430532500148
1569	115.924964904785	2.06817531585693	-8.05808639526367	-0.000680167751852423	0.011982130818069	-0.0152905117720366	0.00126787810586393
1570	115.924964904785	1.74350106716156	-7.53860807418823	-0.00490093370899558	-0.00847235135734081	-0.00360223650932312	0.00386527273803949
1571	116.574310302734	2.06817531585693	-7.86328220367432	-0.0026282137259841	0.000943203864153475	-0.00132951640989631	0.00126787810586393
1572	113.327568054199	3.36687254905701	-8.18795680999756	0.00354059832170606	-0.00165419070981443	0.00126787810586393	0.000943203864153475
1573	113.327568054199	1.74350106716156	-7.99315214157104	0.00289124972186983	0.0162028968334198	-3.08191010844894e-05	-0.00132951640989631
1574	112.028869628906	3.36687254905701	-8.05808639526367	-0.0113944197073579	0.0103587592020631	0.00451462110504508	0.00354059832170606
1575	114.626266479492	2.06817531585693	-7.73341274261475	-0.00522560812532902	0.0113327819854021	0.000943203864153475	0.00483929552137852
1576	115.275611877441	2.71752405166626	-7.79834747314453	-0.00652430532500148	0.0106834331527352	-0.00749832857400179	-0.00847235135734081
1577	113.976921081543	3.04219841957092	-8.18795680999756	0.00808603875339031	0.00938473641872406	0.00159255252219737	-0.00392691092565656
1578	114.626266479492	1.74350106716156	-8.18795680999756	-0.00295288790948689	-3.08191010844894e-05	-0.00879702530801296	-0.00782300252467394
1579	113.976921081543	2.06817531585693	-8.18795680999756	-3.08191010844894e-05	0.00354059832170606	-0.00360223650932312	0.000943203864153475
1580	113.976921081543	2.71752405166626	-8.05808639526367	0.00418994715437293	-0.00197886489331722	-0.00879702530801296	-0.000355493422830477
1581	115.275611877441	2.3928496837616	-7.99315214157104	-0.00912170019000769	-0.00847235135734081	-0.0117190945893526	-0.00132951640989631
1582	115.924964904785	1.74350106716156	-7.73341274261475	-0.000355493422830477	0.00191722682211548	-0.0149658378213644	-0.00360223650932312
1583	113.976921081543	2.71752405166626	-8.38276100158691	0.00483929552137852	-0.00457625929266214	-3.08191010844894e-05	-0.00295288790948689
1584	114.626266479492	2.71752405166626	-8.31782627105713	0.00256657530553639	-0.00522560812532902	0.00743668992072344	-0.00522560812532902
1585	113.976921081543	2.3928496837616	-7.86328220367432	-0.00100484199356288	-0.00327756232582033	0.00970941036939621	-3.08191010844894e-05
1586	115.275611877441	2.3928496837616	-7.86328220367432	-0.00652430532500148	0.00126787810586393	0.0168522447347641	0.000293855206109583
1587	113.327568054199	2.71752405166626	-7.73341274261475	0.00321592413820326	0.00581331877037883	0.0113327819854021	-0.000680167751852423
1588	111.379524230957	3.36687254905701	-7.79834747314453	-0.00847235135734081	-0.00230353930965066	0.0171769186854362	0.00256657530553639
1589	113.976921081543	2.3928496837616	-7.99315214157104	0.00191722682211548	-0.00425158534198999	-0.00100484199356288	-0.000680167751852423
1590	113.976921081543	2.71752405166626	-8.25289154052734	-0.00490093370899558	-0.0113944197073579	-3.08191010844894e-05	0.00126787810586393
1591	115.275611877441	1.4188266992569	-7.60354280471802	-0.00100484199356288	-0.00717365415766835	-0.00295288790948689	-0.000680167751852423
1592	115.275611877441	0.769478142261505	-7.4087381362915	-0.000355493422830477	-0.00132951640989631	0.000943203864153475	-0.00100484199356288
1593	115.924964904785	1.4188266992569	-7.86328220367432	0.00711201597005129	0.00418994715437293	-0.0123684434220195	-0.00749832857400179
1594	115.275611877441	1.74350106716156	-7.79834747314453	0.00418994715437293	0.00646266713738441	-0.0136671401560307	0.00289124972186983
1595	113.976921081543	3.36687254905701	-8.12302207946777	0.000618529506027699	0.00711201597005129	-0.0156151866540313	0.00516396993771195
1596	115.275611877441	3.04219841957092	-8.25289154052734	0.0022419011220336	0.00938473641872406	-0.00782300252467394	0.000618529506027699
1597	115.275611877441	1.74350106716156	-8.12302207946777	-0.00360223650932312	-3.08191010844894e-05	-0.00619963090866804	-0.00100484199356288
1598	116.574310302734	1.74350106716156	-7.53860807418823	0.00743668992072344	0.0168522447347641	-0.00457625929266214	-0.000680167751852423
1599	116.574310302734	1.4188266992569	-7.47367286682129	0.00159255252219737	0.0106834331527352	0.0022419011220336	0.00159255252219737
1600	113.976921081543	1.74350106716156	-8.05808639526367	-0.00522560812532902	0.00711201597005129	-0.00847235135734081	0.000943203864153475
1601	111.379524230957	2.3928496837616	-8.05808639526367	-0.0159398596733809	0.00613799272105098	-0.00619963090866804	0.00646266713738441
1602	110.730171203613	2.71752405166626	-8.25289154052734	-0.0026282137259841	0.0116574559360743	-0.0026282137259841	-0.00230353930965066
1603	115.275611877441	1.74350106716156	-7.27886867523193	-0.00295288790948689	0.00289124972186983	-0.0156151866540313	-0.00392691092565656
1604	113.327568054199	3.36687254905701	-7.79834747314453	-0.00295288790948689	0.000293855206109583	-0.00944637414067984	-0.00392691092565656
1605	115.924964904785	1.09415245056152	-7.79834747314453	-0.0026282137259841	-0.00749832857400179	-0.0110697457566857	-0.00100484199356288
1606	113.327568054199	1.74350106716156	-8.25289154052734	0.00159255252219737	0.000293855206109583	-0.0126931173726916	-0.000680167751852423
1607	114.626266479492	1.4188266992569	-7.86328220367432	0.00516396993771195	-0.00197886489331722	-0.000680167751852423	-0.00425158534198999
1608	113.976921081543	2.06817531585693	-7.60354280471802	0.00841071270406246	0.00126787810586393	-0.00327756232582033	-0.00555028254166245
1609	112.67822265625	2.3928496837616	-7.6684775352478	-0.00100484199356288	-0.00197886489331722	-0.00360223650932312	-0.00684897974133492
1610	113.327568054199	2.3928496837616	-7.9282169342041	-0.00132951640989631	-0.0315242260694504	-0.00165419070981443	-0.00132951640989631
1611	113.327568054199	3.04219841957092	-8.12302207946777	-0.00782300252467394	-0.0172385573387146	-0.000680167751852423	0.0022419011220336
1612	114.626266479492	1.74350106716156	-7.79834747314453	0.0103587592020631	-0.00555028254166245	-0.00392691092565656	-0.00457625929266214
1613	112.67822265625	3.69154691696167	-8.05808639526367	0.00126787810586393	0.00581331877037883	0.00516396993771195	-0.00782300252467394
1614	115.275611877441	1.74350106716156	-8.12302207946777	-0.00327756232582033	0.00191722682211548	-0.00457625929266214	0.00321592413820326
1615	110.730171203613	2.71752405166626	-7.79834747314453	-0.0026282137259841	0.00289124972186983	-0.00977104809135199	0.00289124972186983
1616	112.67822265625	2.06817531585693	-7.60354280471802	-0.00782300252467394	0.00906006153672934	-0.00327756232582033	0.00418994715437293
1617	113.976921081543	2.06817531585693	-7.60354280471802	0.00743668992072344	0.00938473641872406	-3.08191010844894e-05	-0.000680167751852423
1618	115.275611877441	2.06817531585693	-8.18795680999756	0.00354059832170606	0.0106834331527352	-0.00944637414067984	-0.00392691092565656
1619	115.924964904785	1.74350106716156	-7.86328220367432	-0.000355493422830477	-0.00555028254166245	-0.00814767740666866	-0.00425158534198999
1620	116.574310302734	0.444803804159164	-7.53860807418823	0.00418994715437293	0.00678734155371785	0.00678734155371785	-0.00684897974133492
1621	115.924964904785	0.444803804159164	-7.14899873733521	-0.00197886489331722	-0.00360223650932312	0.000293855206109583	0.00548864435404539
1622	113.327568054199	3.04219841957092	-7.9282169342041	0.00289124972186983	0.000943203864153475	-0.000680167751852423	0.00126787810586393
1623	116.574310302734	1.74350106716156	-8.18795680999756	0.000618529506027699	-0.00749832857400179	-0.00944637414067984	-0.00555028254166245
1624	115.275611877441	1.74350106716156	-7.9282169342041	-0.0026282137259841	-0.0165892094373703	-0.00684897974133492	0.0132808275520802
1625	113.976921081543	3.36687254905701	-8.12302207946777	-0.00425158534198999	0.00321592413820326	0.000618529506027699	0.00711201597005129
1626	113.327568054199	2.71752405166626	-7.60354280471802	-0.00490093370899558	-0.00782300252467394	-0.0113944197073579	0.0022419011220336
1627	114.626266479492	1.74350106716156	-7.79834747314453	0.00483929552137852	-0.0104203969240189	-0.00425158534198999	0.00289124972186983
1628	113.976921081543	2.06817531585693	-7.86328220367432	0.00808603875339031	-0.0120437685400248	-0.023407369852066	0.00159255252219737
1629	113.976921081543	2.3928496837616	-7.86328220367432	-0.00360223650932312	-0.0146411629393697	-0.00392691092565656	-0.000355493422830477
1630	112.67822265625	1.74350106716156	-7.6684775352478	-0.00749832857400179	-0.0188619289547205	-0.0152905117720366	-0.000355493422830477
1631	112.028869628906	3.36687254905701	-7.79834747314453	-0.00619963090866804	-0.0110697457566857	-0.00132951640989631	0.00548864435404539
1632	114.626266479492	2.71752405166626	-7.47367286682129	0.00581331877037883	0.00126787810586393	0.0132808275520802	0.000618529506027699
1633	113.327568054199	2.06817531585693	-7.9282169342041	0.0022419011220336	0.00516396993771195	0.0233457311987877	-0.00230353930965066
1634	113.976921081543	1.74350106716156	-8.31782627105713	0.000293855206109583	-0.00652430532500148	0.0191249661147594	0.00386527273803949
1635	114.626266479492	0.444803804159164	-7.79834747314453	-0.00165419070981443	-0.00749832857400179	0.0252937767654657	0.00548864435404539
1636	115.275611877441	1.4188266992569	-7.86328220367432	-0.00132951640989631	0.00256657530553639	0.0272418223321438	0.00321592413820326
1637	113.976921081543	2.3928496837616	-7.86328220367432	0.00808603875339031	-0.00425158534198999	0.012956153601408	-0.00684897974133492
1638	113.327568054199	3.36687254905701	-7.86328220367432	0.00808603875339031	0.0162028968334198	0.00516396993771195	-0.00360223650932312
1639	113.327568054199	2.71752405166626	-8.4476957321167	-0.00230353930965066	0.00808603875339031	-0.0100957229733467	0.000618529506027699
1640	114.626266479492	3.04219841957092	-8.38276100158691	-0.00847235135734081	0.00581331877037883	-0.000355493422830477	0.00256657530553639
1641	115.924964904785	2.06817531585693	-7.86328220367432	0.00256657530553639	0.0132808275520802	-0.00717365415766835	0.00451462110504508
1642	114.626266479492	2.06817531585693	-7.86328220367432	0.00613799272105098	0.0103587592020631	-0.0107450718060136	0.00451462110504508
1643	112.67822265625	2.3928496837616	-7.79834747314453	-0.00327756232582033	0.00776136433705688	-0.00555028254166245	-0.00360223650932312
1644	111.379524230957	2.71752405166626	-7.73341274261475	-0.00684897974133492	-0.00587495695799589	-0.0110697457566857	0.00354059832170606
1645	112.028869628906	2.71752405166626	-8.12302207946777	-0.00230353930965066	0.00711201597005129	-0.00684897974133492	0.00256657530553639
1646	114.626266479492	1.09415245056152	-7.79834747314453	0.000943203864153475	0.00776136433705688	0.00646266713738441	0.00711201597005129
1647	114.626266479492	1.74350106716156	-8.12302207946777	0.00191722682211548	-0.000680167751852423	0.00548864435404539	-0.00132951640989631
1648	115.275611877441	1.4188266992569	-7.99315214157104	0.00873538758605719	-0.0100957229733467	0.00191722682211548	-0.00165419070981443
1649	113.976921081543	1.74350106716156	-7.53860807418823	0.0022419011220336	-0.00522560812532902	-0.00652430532500148	0.00516396993771195
1650	116.574310302734	2.3928496837616	-7.9282169342041	0.000943203864153475	-0.00490093370899558	-0.000355493422830477	0.00256657530553639
1651	115.275611877441	1.4188266992569	-7.9282169342041	-0.00684897974133492	0.00938473641872406	-0.00782300252467394	-0.00165419070981443
1652	113.976921081543	1.74350106716156	-7.99315214157104	0.00386527273803949	0.00646266713738441	-0.0123684434220195	0.00418994715437293
1653	115.275611877441	1.74350106716156	-7.86328220367432	0.00289124972186983	0.00776136433705688	-0.00360223650932312	0.000618529506027699
1654	115.275611877441	1.74350106716156	-7.53860807418823	-0.00295288790948689	0.00126787810586393	-0.00522560812532902	0.00613799272105098
1655	115.275611877441	1.74350106716156	-7.73341274261475	-0.00587495695799589	0.00386527273803949	0.0022419011220336	-0.000680167751852423
1656	112.67822265625	3.04219841957092	-8.25289154052734	0.00126787810586393	0.0022419011220336	-0.00814767740666866	0.000293855206109583
1657	112.67822265625	3.04219841957092	-8.25289154052734	-0.00684897974133492	-0.00879702530801296	-0.00230353930965066	0.0022419011220336
1658	112.028869628906	2.06817531585693	-7.9282169342041	-0.00327756232582033	0.000943203864153475	-0.00165419070981443	0.000618529506027699
1659	113.976921081543	2.3928496837616	-7.86328220367432	-0.00360223650932312	0.00841071270406246	-0.00327756232582033	0.00776136433705688
1660	112.67822265625	2.3928496837616	-7.47367286682129	-0.000680167751852423	0.00159255252219737	-0.0188619289547205	0.00548864435404539
1661	113.976921081543	2.3928496837616	-8.12302207946777	-0.00230353930965066	0.00321592413820326	-0.00132951640989631	0.00711201597005129
1662	114.626266479492	0.120129495859146	-7.9282169342041	0.00256657530553639	-0.0123684434220195	-0.00522560812532902	-0.00230353930965066
1663	115.275611877441	0.769478142261505	-7.99315214157104	0.000943203864153475	-0.0110697457566857	-0.00490093370899558	-0.00197886489331722
1664	113.976921081543	2.3928496837616	-7.86328220367432	0.00159255252219737	-0.00165419070981443	0.00678734155371785	0.00321592413820326
1665	114.626266479492	1.74350106716156	-7.86328220367432	-0.00587495695799589	-0.0198359526693821	0.0269171483814716	0.00159255252219737
1666	115.275611877441	2.06817531585693	-7.99315214157104	-0.0026282137259841	-0.00360223650932312	0.00873538758605719	-0.00749832857400179
1667	113.976921081543	3.36687254905701	-8.51263046264648	0.00873538758605719	-0.00587495695799589	0.0360080301761627	-0.000680167751852423
1668	115.275611877441	2.71752405166626	-8.31782627105713	0.00516396993771195	-0.0136671401560307	0.0412028171122074	-0.00100484199356288
1669	114.626266479492	3.04219841957092	-8.25289154052734	-0.00360223650932312	-0.0100957229733467	0.0317872650921345	-0.00165419070981443
1670	112.028869628906	2.06817531585693	-8.05808639526367	-0.00847235135734081	-0.0104203969240189	0.0171769186854362	0.00159255252219737
1671	111.379524230957	2.3928496837616	-7.9282169342041	0.00191722682211548	-0.0185372550040483	0.00646266713738441	0.00483929552137852
1672	113.976921081543	1.74350106716156	-7.73341274261475	0.000293855206109583	0.00548864435404539	-0.0110697457566857	-0.00100484199356288
1673	113.327568054199	2.06817531585693	-8.18795680999756	-0.00132951640989631	-0.0162645354866982	-0.0337969474494457	0.00321592413820326
1674	115.924964904785	1.4188266992569	-8.05808639526367	0.000293855206109583	0.00451462110504508	-0.0399657599627972	0.0022419011220336
1675	115.275611877441	1.09415245056152	-8.18795680999756	0.00321592413820326	-0.0113944197073579	-0.0510046854615211	0.000943203864153475
1676	114.626266479492	0.120129495859146	-7.47367286682129	-3.08191010844894e-05	0.000293855206109583	-0.0500306636095047	-3.08191010844894e-05
1677	115.924964904785	1.09415245056152	-7.6684775352478	0.00873538758605719	0.00711201597005129	-0.0266541130840778	0.00191722682211548
1678	114.626266479492	1.09415245056152	-7.6684775352478	-0.000355493422830477	0.0103587592020631	-0.0224333461374044	-0.00327756232582033
1679	115.275611877441	1.4188266992569	-7.9282169342041	-0.00132951640989631	0.012956153601408	-0.0201606266200542	-3.08191010844894e-05
1680	115.924964904785	1.4188266992569	-7.79834747314453	-0.00295288790948689	0.0106834331527352	-0.0175632312893867	-0.00165419070981443
1681	113.327568054199	2.06817531585693	-7.79834747314453	-0.00522560812532902	0.00646266713738441	-0.00327756232582033	0.00126787810586393
1682	113.976921081543	2.06817531585693	-7.9282169342041	0.000943203864153475	0.00613799272105098	-0.00684897974133492	-0.00490093370899558
1683	115.275611877441	1.74350106716156	-7.9282169342041	0.00354059832170606	0.00483929552137852	-0.021459324285388	0.00191722682211548
1684	114.626266479492	1.09415245056152	-7.9282169342041	-0.00457625929266214	-0.000680167751852423	-0.028926832601428	0.00418994715437293
1685	112.67822265625	2.3928496837616	-8.31782627105713	-0.0198359526693821	-0.00132951640989631	-0.0165892094373703	0.00743668992072344
1686	113.327568054199	2.71752405166626	-7.86328220367432	0.000618529506027699	0.0171769186854362	0.0106834331527352	0.000618529506027699
1687	114.626266479492	1.4188266992569	-7.73341274261475	-0.0026282137259841	0.00678734155371785	0.0249691028147936	-0.0117190945893526
1688	115.275611877441	0.444803804159164	-7.34380340576172	0.0103587592020631	-0.00327756232582033	0.0249691028147936	-0.0107450718060136
1689	115.275611877441	-0.204544812440872	-7.73341274261475	0.0022419011220336	-0.00587495695799589	0.00873538758605719	0.00548864435404539
1690	115.275611877441	0.769478142261505	-8.05808639526367	-0.00587495695799589	-3.08191010844894e-05	0.0145795252174139	-0.000680167751852423
1691	113.976921081543	1.74350106716156	-8.18795680999756	-0.00522560812532902	0.00776136433705688	0.0262678004801273	-0.00392691092565656
1692	113.976921081543	2.3928496837616	-8.18795680999756	0.00386527273803949	0.00581331877037883	0.0655533894896507	-0.000355493422830477
1693	115.275611877441	1.4188266992569	-8.05808639526367	0.00516396993771195	0.00613799272105098	0.0717222020030022	-0.00360223650932312
1694	114.626266479492	2.06817531585693	-8.05808639526367	-0.0026282137259841	-0.00197886489331722	0.0343846566975117	-0.00230353930965066
1695	115.275611877441	1.09415245056152	-7.99315214157104	-0.000680167751852423	-0.00587495695799589	0.0162028968334198	0.00289124972186983
1696	116.574310302734	1.4188266992569	-7.99315214157104	0.00451462110504508	0.01100810803473	0.01847561635077	0.000618529506027699
1697	112.67822265625	2.3928496837616	-8.18795680999756	-0.00197886489331722	0.0136055024340749	-0.00782300252467394	-0.00749832857400179
1698	112.028869628906	2.71752405166626	-8.05808639526367	-0.00490093370899558	0.0162028968334198	-0.0334722734987736	-0.00197886489331722
1699	111.379524230957	3.04219841957092	-7.99315214157104	-0.00490093370899558	0.0123068047687411	-0.0604202412068844	-0.00490093370899558
1700	113.327568054199	2.06817531585693	-7.60354280471802	-0.00717365415766835	0.00776136433705688	-0.0503553375601768	-0.000680167751852423
1701	115.924964904785	1.4188266992569	-7.73341274261475	0.00321592413820326	0.00191722682211548	-0.0373683646321297	-0.00197886489331722
1702	116.574310302734	0.444803804159164	-7.73341274261475	0.00126787810586393	-3.08191010844894e-05	-0.039641086012125	0.00289124972186983
1703	113.327568054199	1.09415245056152	-7.86328220367432	0.00841071270406246	-0.00944637414067984	-0.0256800893694162	-0.00684897974133492
1704	115.275611877441	-0.204544812440872	-7.79834747314453	0.00386527273803949	-0.0104203969240189	0.00159255252219737	0.0022419011220336
1705	113.327568054199	1.74350106716156	-7.60354280471802	-0.00587495695799589	-0.00490093370899558	0.00808603875339031	-0.000355493422830477
1706	115.924964904785	1.09415245056152	-7.60354280471802	0.00191722682211548	0.000943203864153475	-3.08191010844894e-05	-0.00132951640989631
1707	115.275611877441	1.09415245056152	-7.99315214157104	0.00808603875339031	0.00386527273803949	-0.0308748781681061	0.00159255252219737
1708	115.924964904785	1.74350106716156	-8.18795680999756	0.00354059832170606	-0.00879702530801296	-0.0139918150380254	0.00289124972186983
1709	116.574310302734	1.74350106716156	-8.25289154052734	-0.00360223650932312	-0.000355493422830477	0.00354059832170606	-0.00555028254166245
1710	115.275611877441	1.09415245056152	-7.99315214157104	0.0022419011220336	-0.00652430532500148	0.00743668992072344	0.00483929552137852
1711	114.626266479492	0.444803804159164	-7.60354280471802	-0.00879702530801296	0.012956153601408	0.00516396993771195	0.012956153601408
1712	111.379524230957	1.74350106716156	-7.73341274261475	-0.00684897974133492	0.011982130818069	-0.00165419070981443	0.00646266713738441
1713	112.67822265625	1.09415245056152	-7.79834747314453	-0.00360223650932312	0.0181509424000978	0.00613799272105098	-0.000355493422830477
1714	115.275611877441	0.769478142261505	-7.6684775352478	0.00516396993771195	0.0142548503354192	0.00516396993771195	0.00418994715437293
1715	114.626266479492	1.09415245056152	-7.99315214157104	-0.00360223650932312	0.011982130818069	0.0223717093467712	0.000943203864153475
1716	113.976921081543	1.09415245056152	-7.99315214157104	0.00321592413820326	0.00808603875339031	0.0136055024340749	0.00678734155371785
1717	113.327568054199	0.444803804159164	-7.73341274261475	-0.00230353930965066	0.00516396993771195	-0.00619963090866804	0.00418994715437293
1718	114.626266479492	-0.204544812440872	-7.9282169342041	-0.00230353930965066	-3.08191010844894e-05	0.00386527273803949	-0.00555028254166245
1719	113.976921081543	1.4188266992569	-7.9282169342041	0.00354059832170606	0.00646266713738441	0.00678734155371785	0.000618529506027699
1720	113.976921081543	2.06817531585693	-8.12302207946777	-0.00392691092565656	0.00483929552137852	0.0123068047687411	-3.08191010844894e-05
1721	113.976921081543	2.06817531585693	-8.05808639526367	0.00126787810586393	0.012956153601408	0.00289124972186983	0.00256657530553639
1722	115.924964904785	1.09415245056152	-7.60354280471802	-0.0026282137259841	0.0126314787194133	0.00386527273803949	-0.00327756232582033
1723	115.275611877441	0.769478142261505	-7.47367286682129	-0.00327756232582033	0.00776136433705688	-0.000355493422830477	0.0022419011220336
1724	113.327568054199	2.3928496837616	-8.12302207946777	-0.00522560812532902	-0.00619963090866804	-0.00652430532500148	-0.00327756232582033
1725	114.626266479492	0.444803804159164	-7.6684775352478	-0.00782300252467394	0.000618529506027699	-0.00295288790948689	-0.00555028254166245
1726	111.379524230957	1.74350106716156	-7.79834747314453	-0.00490093370899558	-0.00230353930965066	-0.00100484199356288	0.00126787810586393
1727	112.67822265625	2.06817531585693	-8.12302207946777	0.00126787810586393	0.00354059832170606	-0.00100484199356288	-0.00100484199356288
1728	113.327568054199	2.06817531585693	-7.73341274261475	-0.00717365415766835	0.00191722682211548	-0.0130177913233638	-0.00619963090866804
1729	112.67822265625	1.74350106716156	-8.05808639526367	0.00354059832170606	0.000943203864153475	-0.0162645354866982	0.00451462110504508
1730	113.976921081543	1.09415245056152	-8.05808639526367	-0.00522560812532902	-0.0188619289547205	-0.0026282137259841	-0.0026282137259841
1731	115.275611877441	-0.204544812440872	-8.25289154052734	0.000293855206109583	-0.00944637414067984	0.0223717093467712	-0.00295288790948689
1732	117.223663330078	0.444803804159164	-7.47367286682129	0.000943203864153475	-0.00490093370899558	0.00581331877037883	0.00548864435404539
1733	113.327568054199	2.3928496837616	-7.99315214157104	0.00321592413820326	0.00613799272105098	-0.00490093370899558	-0.00165419070981443
1734	116.574310302734	1.09415245056152	-7.6684775352478	0.00191722682211548	-0.00425158534198999	-0.0237320438027382	-0.00360223650932312
1735	113.327568054199	2.06817531585693	-8.38276100158691	-0.00652430532500148	-0.00490093370899558	-0.00847235135734081	0.00581331877037883
1736	115.275611877441	0.444803804159164	-8.12302207946777	-0.00197886489331722	-0.00425158534198999	0.0175015944987535	0.00289124972186983
1737	115.924964904785	0.444803804159164	-7.99315214157104	-0.00295288790948689	0.00126787810586393	-0.00392691092565656	0.000293855206109583
1738	115.275611877441	1.74350106716156	-7.86328220367432	-0.0026282137259841	-0.000680167751852423	-0.0198359526693821	-0.00392691092565656
1739	114.626266479492	1.09415245056152	-7.60354280471802	-0.00587495695799589	-0.00230353930965066	-0.0347709693014622	0.00646266713738441
1740	112.67822265625	1.74350106716156	-7.60354280471802	-0.0169138833880424	0.00159255252219737	0.000618529506027699	0.00548864435404539
1741	112.67822265625	1.09415245056152	-8.05808639526367	-0.00782300252467394	0.00581331877037883	-0.00814767740666866	0.00743668992072344
1742	113.976921081543	2.3928496837616	-8.25289154052734	0.00159255252219737	0.000293855206109583	-0.0263294391334057	-0.00522560812532902
1743	115.275611877441	1.4188266992569	-7.86328220367432	0.00548864435404539	-0.00912170019000769	-0.0247060675173998	-0.00295288790948689
1744	114.626266479492	0.769478142261505	-7.53860807418823	-0.00100484199356288	-0.00977104809135199	-0.017887907102704	-0.00392691092565656
1745	115.924964904785	0.444803804159164	-7.86328220367432	-0.00749832857400179	-0.0113944197073579	0.00289124972186983	-0.00132951640989631
1746	113.327568054199	1.4188266992569	-7.6684775352478	0.00126787810586393	0.00256657530553639	0.0162028968334198	-0.00392691092565656
1747	113.327568054199	1.09415245056152	-7.99315214157104	0.00354059832170606	0.012956153601408	0.0285405199974775	-0.00425158534198999
1748	115.275611877441	1.09415245056152	-7.86328220367432	-0.000355493422830477	0.000618529506027699	0.00483929552137852	-0.000680167751852423
1749	115.275611877441	1.4188266992569	-8.05808639526367	0.00483929552137852	0.00516396993771195	-0.00360223650932312	-0.00132951640989631
1750	115.275611877441	1.09415245056152	-8.05808639526367	-0.0026282137259841	0.00613799272105098	0.0116574559360743	0.000618529506027699
1751	113.976921081543	2.06817531585693	-7.86328220367432	-0.000680167751852423	0.01100810803473	-0.000680167751852423	0.00191722682211548
1752	114.626266479492	2.06817531585693	-8.25289154052734	0.00321592413820326	0.00516396993771195	-0.00295288790948689	-0.000680167751852423
1753	113.976921081543	0.769478142261505	-7.60354280471802	-0.00717365415766835	-3.08191010844894e-05	0.0103587592020631	0.000943203864153475
1754	111.379524230957	2.71752405166626	-8.12302207946777	-0.000355493422830477	0.0113327819854021	0.00289124972186983	0.00678734155371785
1755	112.67822265625	1.09415245056152	-7.73341274261475	-0.0130177913233638	0.00451462110504508	-0.00587495695799589	0.00321592413820326
1756	114.626266479492	1.74350106716156	-7.60354280471802	0.000618529506027699	0.00776136433705688	0.00711201597005129	-0.00295288790948689
1757	113.976921081543	2.06817531585693	-8.05808639526367	-0.00132951640989631	0.00841071270406246	0.00321592413820326	-0.0026282137259841
1758	113.327568054199	1.74350106716156	-8.25289154052734	0.000293855206109583	0.00451462110504508	0.0022419011220336	-0.00587495695799589
1759	114.626266479492	0.444803804159164	-8.05808639526367	-0.00295288790948689	0.00613799272105098	-0.00100484199356288	0.0022419011220336
1760	114.626266479492	2.06817531585693	-7.9282169342041	-0.00457625929266214	0.0155535480007529	-0.00100484199356288	0.00386527273803949
1761	115.275611877441	0.444803804159164	-7.53860807418823	-0.00165419070981443	0.011982130818069	-0.00295288790948689	0.00711201597005129
1762	115.275611877441	1.09415245056152	-7.6684775352478	0.000293855206109583	0.00581331877037883	-0.0162645354866982	-0.00197886489331722
1763	114.626266479492	2.3928496837616	-8.4476957321167	-0.00619963090866804	0.00159255252219737	-0.0110697457566857	-0.00327756232582033
1764	116.574310302734	1.74350106716156	-8.38276100158691	0.00126787810586393	-0.00457625929266214	-0.0156151866540313	0.00354059832170606
1765	113.976921081543	2.71752405166626	-8.12302207946777	0.00126787810586393	-0.00165419070981443	-0.00522560812532902	0.0022419011220336
1766	115.924964904785	1.09415245056152	-7.99315214157104	-0.00490093370899558	-0.000680167751852423	-3.08191010844894e-05	0.00256657530553639
1767	113.976921081543	1.09415245056152	-7.79834747314453	0.000943203864153475	-0.00100484199356288	-0.00717365415766835	-0.00490093370899558
1768	112.67822265625	2.3928496837616	-7.9282169342041	-0.00684897974133492	-0.0100957229733467	-0.000680167751852423	0.00841071270406246
1769	114.626266479492	2.06817531585693	-8.18795680999756	-0.00230353930965066	-0.00879702530801296	-0.0152905117720366	0.00159255252219737
1770	115.275611877441	1.4188266992569	-7.79834747314453	-0.00295288790948689	-0.00197886489331722	-0.00100484199356288	-0.00165419070981443
1771	115.924964904785	1.09415245056152	-7.53860807418823	0.000943203864153475	-0.00392691092565656	-3.08191010844894e-05	-0.00230353930965066
1772	113.327568054199	1.74350106716156	-8.05808639526367	0.00938473641872406	-0.0100957229733467	0.011982130818069	-0.00132951640989631
1773	115.275611877441	0.120129495859146	-7.60354280471802	-3.08191010844894e-05	-0.00295288790948689	0.025618452578783	-0.00360223650932312
1774	114.626266479492	1.4188266992569	-7.53860807418823	0.00191722682211548	0.00289124972186983	0.0486703291535378	0.00386527273803949
1775	115.924964904785	1.09415245056152	-7.86328220367432	-0.00327756232582033	0.000293855206109583	0.0412028171122074	0.00613799272105098
1776	113.327568054199	2.71752405166626	-8.05808639526367	-0.00327756232582033	0.000618529506027699	0.0269171483814716	0.00483929552137852
1777	113.976921081543	2.06817531585693	-8.05808639526367	0.00354059832170606	0.00970941036939621	0.0145795252174139	-0.00327756232582033
1778	113.327568054199	1.4188266992569	-7.6684775352478	0.00451462110504508	0.00808603875339031	0.0152288740500808	-0.00327756232582033
1779	113.976921081543	2.06817531585693	-7.6684775352478	-0.00100484199356288	0.0155535480007529	0.0123068047687411	-0.00879702530801296
1780	113.327568054199	2.3928496837616	-8.05808639526367	-0.00717365415766835	-0.000355493422830477	-0.0110697457566857	-0.00132951640989631
1781	112.028869628906	2.3928496837616	-8.31782627105713	-0.0110697457566857	-0.000680167751852423	-0.0100957229733467	0.0022419011220336
1782	112.67822265625	1.09415245056152	-8.05808639526367	-0.00327756232582033	-0.00360223650932312	-0.032173577696085	-0.0026282137259841
1783	114.626266479492	1.4188266992569	-7.9282169342041	-0.00522560812532902	-0.00230353930965066	-0.0311995539814234	0.00191722682211548
1784	114.626266479492	2.06817531585693	-7.86328220367432	0.00711201597005129	-0.0182125810533762	-0.0383423902094364	-0.00327756232582033
1785	115.275611877441	1.09415245056152	-7.53860807418823	-0.00230353930965066	0.000293855206109583	-0.0357449948787689	0.00159255252219737
1786	115.924964904785	-0.529219150543213	-8.25289154052734	0.000293855206109583	-0.00684897974133492	-0.0185372550040483	0.00289124972186983
1787	113.327568054199	1.09415245056152	-8.12302207946777	0.00191722682211548	-0.0175632312893867	-0.0201606266200542	-0.000355493422830477
1788	113.976921081543	2.3928496837616	-8.18795680999756	0.00451462110504508	-0.0221086721867323	-0.0256800893694162	-0.00100484199356288
1789	113.976921081543	2.06817531585693	-7.99315214157104	0.00126787810586393	-0.0172385573387146	-0.0253554154187441	0.00159255252219737
1790	113.976921081543	3.04219841957092	-8.18795680999756	-0.00944637414067984	-0.0143164889886975	-0.02697878703475	0.000618529506027699
1791	115.924964904785	1.4188266992569	-7.9282169342041	-3.08191010844894e-05	-0.0136671401560307	-0.0123684434220195	-0.00457625929266214
1792	115.275611877441	1.4188266992569	-7.99315214157104	0.00126787810586393	-0.00360223650932312	-0.0169138833880424	0.000293855206109583
1793	115.924964904785	2.71752405166626	-8.12302207946777	0.00289124972186983	-0.00197886489331722	-0.0100957229733467	0.00159255252219737
1794	113.976921081543	1.74350106716156	-7.9282169342041	0.00159255252219737	0.00256657530553639	-0.0120437685400248	0.000293855206109583
1795	111.379524230957	2.06817531585693	-7.99315214157104	-0.0162645354866982	0.00418994715437293	-0.00392691092565656	-0.00360223650932312
1796	112.028869628906	1.4188266992569	-7.47367286682129	-0.00684897974133492	0.00516396993771195	0.0123068047687411	0.00418994715437293
1797	115.275611877441	1.4188266992569	-7.47367286682129	-0.00814767740666866	0.0149041991680861	0.01100810803473	-0.0136671401560307
1798	114.626266479492	1.09415245056152	-7.6684775352478	0.00516396993771195	0.0155535480007529	0.0113327819854021	0.00289124972186983
1799	115.275611877441	1.09415245056152	-7.9282169342041	-0.00295288790948689	0.0022419011220336	0.0252937767654657	-0.00197886489331722
1800	115.924964904785	0.120129495859146	-7.86328220367432	0.00289124972186983	0.00743668992072344	0.0132808275520802	0.00126787810586393
1801	113.327568054199	2.3928496837616	-7.73341274261475	-0.00717365415766835	0.0171769186854362	0.0123068047687411	0.00743668992072344
1802	113.976921081543	2.71752405166626	-7.86328220367432	0.00321592413820326	0.0162028968334198	0.0113327819854021	-0.00392691092565656
1803	115.275611877441	1.74350106716156	-8.18795680999756	-0.000355493422830477	0.00776136433705688	0.0145795252174139	-0.00360223650932312
1804	115.275611877441	2.06817531585693	-8.31782627105713	0.00516396993771195	-0.00197886489331722	0.012956153601408	0.000293855206109583
1805	115.275611877441	2.06817531585693	-8.31782627105713	0.00906006153672934	0.00873538758605719	0.00321592413820326	-0.00717365415766835
1806	113.327568054199	3.36687254905701	-8.18795680999756	0.00159255252219737	0.00776136433705688	0.012956153601408	-0.00132951640989631
1807	113.976921081543	2.06817531585693	-7.60354280471802	0.00581331877037883	0.00256657530553639	-0.00132951640989631	0.00354059832170606
1808	113.976921081543	2.3928496837616	-7.34380340576172	-0.00457625929266214	-0.00197886489331722	0.000943203864153475	-0.00230353930965066
1809	112.028869628906	1.74350106716156	-8.05808639526367	-0.00977104809135199	-0.0130177913233638	-0.00295288790948689	0.00841071270406246
1810	111.379524230957	2.71752405166626	-7.86328220367432	-0.00555028254166245	-0.00555028254166245	-0.00652430532500148	0.00354059832170606
1811	112.67822265625	2.71752405166626	-8.12302207946777	-0.000680167751852423	0.000618529506027699	-0.00587495695799589	-0.000355493422830477
1812	115.924964904785	1.4188266992569	-7.9282169342041	0.00483929552137852	0.000618529506027699	-0.00132951640989631	-0.000680167751852423
1813	114.626266479492	1.09415245056152	-7.4087381362915	0.00386527273803949	-0.00197886489331722	-0.00165419070981443	-0.00749832857400179
1814	113.976921081543	1.4188266992569	-7.9282169342041	-0.00425158534198999	-0.00944637414067984	-0.00230353930965066	-0.00392691092565656
1815	114.626266479492	1.74350106716156	-7.9282169342041	-0.000680167751852423	0.00451462110504508	-0.00814767740666866	-0.00457625929266214
1816	116.574310302734	1.74350106716156	-8.05808639526367	-0.00684897974133492	0.00581331877037883	-0.000355493422830477	0.00451462110504508
1817	112.67822265625	3.36687254905701	-8.05808639526367	0.00808603875339031	0.0116574559360743	0.00548864435404539	-0.00327756232582033
1818	114.626266479492	3.04219841957092	-8.25289154052734	0.00906006153672934	0.0168522447347641	-0.00197886489331722	-0.00490093370899558
1819	113.976921081543	3.04219841957092	-7.9282169342041	-0.00230353930965066	0.00711201597005129	-0.0120437685400248	0.00159255252219737
1820	114.626266479492	2.71752405166626	-8.4476957321167	0.00159255252219737	0.00938473641872406	-0.000355493422830477	-0.00132951640989631
1821	115.275611877441	2.06817531585693	-7.6684775352478	-0.00717365415766835	0.00354059832170606	-0.00555028254166245	0.00483929552137852
1822	113.976921081543	2.06817531585693	-7.9282169342041	-0.00327756232582033	-0.00230353930965066	-0.0120437685400248	0.000618529506027699
1823	110.080825805664	2.71752405166626	-8.05808639526367	-0.0026282137259841	-0.00100484199356288	-0.0175632312893867	-0.000680167751852423
1824	113.976921081543	2.06817531585693	-7.86328220367432	-3.08191010844894e-05	-0.00100484199356288	-0.000680167751852423	0.00321592413820326
1825	113.976921081543	2.71752405166626	-7.79834747314453	0.000293855206109583	-0.00652430532500148	-0.00717365415766835	0.0022419011220336
1826	114.626266479492	1.74350106716156	-7.99315214157104	0.0022419011220336	-3.08191010844894e-05	0.00938473641872406	0.00126787810586393
1827	115.275611877441	1.09415245056152	-7.73341274261475	0.00386527273803949	-3.08191010844894e-05	0.00970941036939621	-0.000355493422830477
1828	115.275611877441	0.444803804159164	-7.86328220367432	0.00808603875339031	-0.0130177913233638	0.00256657530553639	-0.00652430532500148
1829	115.275611877441	1.74350106716156	-7.99315214157104	0.00159255252219737	-0.00977104809135199	0.00841071270406246	-0.000680167751852423
1830	115.924964904785	1.4188266992569	-7.60354280471802	-0.00555028254166245	-0.0026282137259841	0.0100340843200684	-0.000680167751852423
1831	113.327568054199	3.04219841957092	-7.9282169342041	0.000618529506027699	0.00289124972186983	0.00906006153672934	-0.00490093370899558
1832	113.976921081543	2.71752405166626	-8.31782627105713	0.00776136433705688	0.00711201597005129	0.00451462110504508	-0.00132951640989631
1833	115.275611877441	2.06817531585693	-8.18795680999756	0.00386527273803949	0.0132808275520802	0.000943203864153475	-0.00425158534198999
1834	114.626266479492	3.04219841957092	-8.12302207946777	0.00613799272105098	0.00451462110504508	-0.00100484199356288	0.00191722682211548
1835	115.275611877441	2.06817531585693	-7.86328220367432	0.000293855206109583	0.01100810803473	-0.00490093370899558	0.00548864435404539
1836	112.67822265625	2.71752405166626	-7.79834747314453	-0.00684897974133492	0.00191722682211548	0.00678734155371785	0.00581331877037883
1837	111.379524230957	2.71752405166626	-8.12302207946777	-0.00782300252467394	0.00743668992072344	0.00938473641872406	0.00126787810586393
1838	112.67822265625	1.74350106716156	-7.86328220367432	0.00743668992072344	0.00386527273803949	0.00191722682211548	-0.00360223650932312
1839	112.67822265625	2.06817531585693	-7.79834747314453	0.000293855206109583	0.0022419011220336	-0.000355493422830477	0.00126787810586393
1840	112.67822265625	3.36687254905701	-7.99315214157104	-0.00295288790948689	0.00354059832170606	-0.00912170019000769	-0.00490093370899558
1841	113.976921081543	1.4188266992569	-7.73341274261475	-0.00522560812532902	-0.00555028254166245	0.00483929552137852	0.00354059832170606
1842	115.924964904785	0.444803804159164	-7.34380340576172	-0.00295288790948689	-0.00717365415766835	-0.00652430532500148	0.00126787810586393
1843	113.976921081543	2.71752405166626	-7.99315214157104	0.00159255252219737	-0.0162645354866982	-0.0143164889886975	-0.00327756232582033
1844	115.275611877441	1.74350106716156	-7.99315214157104	-0.00619963090866804	-0.00782300252467394	-0.00490093370899558	-0.00360223650932312
1845	113.976921081543	3.04219841957092	-8.25289154052734	-0.000680167751852423	0.00126787810586393	-0.0152905117720366	-0.00522560812532902
1846	112.67822265625	2.3928496837616	-7.9282169342041	-0.00360223650932312	-0.00457625929266214	0.0022419011220336	-0.00100484199356288
1847	114.626266479492	2.06817531585693	-7.53860807418823	0.00126787810586393	-0.00814767740666866	0.000293855206109583	-0.00457625929266214
1848	115.924964904785	1.4188266992569	-7.6684775352478	0.00354059832170606	-0.00749832857400179	-0.00782300252467394	-0.00100484199356288
1849	114.626266479492	1.74350106716156	-7.6684775352478	0.00126787810586393	-0.0250307414680719	-0.00717365415766835	-0.000355493422830477
1850	112.67822265625	2.71752405166626	-7.79834747314453	-0.00879702530801296	0.00646266713738441	-0.00230353930965066	0.00418994715437293
1851	110.730171203613	2.71752405166626	-8.12302207946777	-0.00587495695799589	0.0123068047687411	0.00711201597005129	0.00743668992072344
1852	113.976921081543	2.71752405166626	-8.05808639526367	-0.00457625929266214	0.000618529506027699	0.0171769186854362	0.000943203864153475
1853	113.327568054199	2.71752405166626	-7.79834747314453	0.00354059832170606	0.00711201597005129	0.0191249661147594	0.00126787810586393
1854	116.574310302734	0.444803804159164	-7.73341274261475	0.00126787810586393	0.00581331877037883	0.0278911720961332	-3.08191010844894e-05
1855	112.67822265625	1.09415245056152	-7.79834747314453	-0.0026282137259841	-0.00522560812532902	0.0132808275520802	-0.00360223650932312
1856	113.327568054199	1.74350106716156	-7.9282169342041	0.00321592413820326	0.000293855206109583	0.01100810803473	-0.00360223650932312
1857	115.275611877441	2.06817531585693	-7.86328220367432	0.00126787810586393	0.01847561635077	0.0106834331527352	-0.00132951640989631
1858	114.626266479492	1.74350106716156	-7.79834747314453	0.000943203864153475	0.0116574559360743	0.00646266713738441	-0.000680167751852423
1859	116.574310302734	1.74350106716156	-7.6684775352478	-0.00717365415766835	0.0022419011220336	-0.0100957229733467	-0.00100484199356288
1860	115.275611877441	1.09415245056152	-8.12302207946777	-0.00165419070981443	0.0113327819854021	-0.00197886489331722	-0.00684897974133492
1861	115.924964904785	1.09415245056152	-8.12302207946777	-0.00197886489331722	0.00970941036939621	0.0499690249562263	0.00548864435404539
1862	113.976921081543	2.3928496837616	-8.18795680999756	-0.000355493422830477	0.00841071270406246	0.045423585921526	0.00418994715437293
1863	113.976921081543	1.4188266992569	-7.47367286682129	0.00743668992072344	0.00386527273803949	0.0217223595827818	-0.00522560812532902
1864	111.379524230957	2.06817531585693	-7.86328220367432	-0.0104203969240189	-0.00977104809135199	-0.00327756232582033	0.00191722682211548
1865	110.730171203613	2.06817531585693	-7.9282169342041	-0.00749832857400179	-0.00392691092565656	-0.0152905117720366	0.00126787810586393
1866	113.976921081543	1.09415245056152	-8.05808639526367	-0.000355493422830477	-0.0026282137259841	-0.0149658378213644	0.000618529506027699
1867	114.626266479492	1.4188266992569	-7.9282169342041	0.000618529506027699	0.000618529506027699	-0.0428878292441368	-0.00165419070981443
1868	116.574310302734	0.769478142261505	-7.86328220367432	0.00678734155371785	0.00191722682211548	-0.0273034609854221	-0.000680167751852423
1869	115.924964904785	0.120129495859146	-7.79834747314453	-0.00230353930965066	-0.0286021586507559	-0.0295761823654175	0.0022419011220336
1870	115.275611877441	-0.204544812440872	-7.6684775352478	0.00483929552137852	-0.0230826959013939	-0.0373683646321297	0.00581331877037883
1871	113.976921081543	1.4188266992569	-8.18795680999756	-0.00684897974133492	-0.00132951640989631	-0.0211346503347158	0.00613799272105098
1872	115.275611877441	1.4188266992569	-7.99315214157104	0.00678734155371785	-0.00132951640989631	-0.0146411629393697	-0.000680167751852423
1873	115.275611877441	1.09415245056152	-7.79834747314453	-0.00327756232582033	0.00126787810586393	-0.0188619289547205	-0.00295288790948689
1874	112.67822265625	2.71752405166626	-8.31782627105713	-0.00197886489331722	0.00451462110504508	-0.0123684434220195	-0.00522560812532902
1875	115.924964904785	1.4188266992569	-7.60354280471802	0.000293855206109583	0.00159255252219737	-0.0182125810533762	-0.00165419070981443
1876	115.275611877441	1.4188266992569	-8.05808639526367	-0.00230353930965066	-0.000355493422830477	-0.0198359526693821	0.000293855206109583
1877	114.626266479492	2.06817531585693	-8.25289154052734	0.00321592413820326	0.00159255252219737	-0.0175632312893867	-0.00295288790948689
1878	113.327568054199	2.06817531585693	-8.18795680999756	-0.00165419070981443	0.00289124972186983	-0.00977104809135199	0.00776136433705688
1879	111.379524230957	2.06817531585693	-8.12302207946777	-0.00652430532500148	0.00256657530553639	-0.0201606266200542	0.000293855206109583
1880	111.379524230957	2.3928496837616	-8.05808639526367	-0.00749832857400179	0.000943203864153475	-0.0237320438027382	0.00711201597005129
1881	112.67822265625	2.71752405166626	-7.86328220367432	-0.00684897974133492	0.00418994715437293	-0.0172385573387146	-0.00132951640989631
1882	114.626266479492	1.4188266992569	-7.86328220367432	0.00126787810586393	0.00386527273803949	-0.0139918150380254	-0.00879702530801296
1883	115.275611877441	1.74350106716156	-8.05808639526367	0.000293855206109583	0.00191722682211548	-0.00425158534198999	-0.00425158534198999
1884	114.626266479492	-0.204544812440872	-7.6684775352478	-3.08191010844894e-05	-0.00814767740666866	0.0022419011220336	-0.00295288790948689
1885	115.924964904785	0.444803804159164	-7.60354280471802	-0.00749832857400179	-3.08191010844894e-05	-0.00717365415766835	0.00418994715437293
1886	115.275611877441	1.74350106716156	-7.73341274261475	0.00126787810586393	-0.000355493422830477	0.00613799272105098	0.000293855206109583
1887	113.327568054199	2.3928496837616	-7.86328220367432	0.000618529506027699	0.000293855206109583	0.00126787810586393	0.00289124972186983
1888	113.327568054199	2.3928496837616	-8.12302207946777	-0.00425158534198999	-0.017887907102704	-0.0149658378213644	-0.00749832857400179
1889	113.976921081543	2.06817531585693	-8.51263046264648	0.00483929552137852	-0.0204853005707264	-0.0149658378213644	0.00418994715437293
1890	115.275611877441	1.74350106716156	-8.12302207946777	0.00159255252219737	-0.00814767740666866	-0.00944637414067984	-3.08191010844894e-05
1891	115.275611877441	0.444803804159164	-7.60354280471802	-0.00100484199356288	0.020423661917448	-0.00327756232582033	0.000293855206109583
1892	114.626266479492	1.4188266992569	-7.27886867523193	0.00386527273803949	-0.00555028254166245	-0.00619963090866804	-3.08191010844894e-05
1893	115.275611877441	1.09415245056152	-8.05808639526367	0.000618529506027699	0.00418994715437293	-0.00392691092565656	0.00256657530553639
1894	112.028869628906	1.4188266992569	-7.99315214157104	-0.00490093370899558	-0.00490093370899558	-0.00327756232582033	-0.00100484199356288
1895	113.327568054199	1.4188266992569	-8.31782627105713	-0.00684897974133492	0.00483929552137852	0.00776136433705688	0.00711201597005129
1896	113.327568054199	0.769478142261505	-7.86328220367432	0.000293855206109583	0.00289124972186983	0.00548864435404539	0.00516396993771195
1897	115.275611877441	0.769478142261505	-7.9282169342041	0.00548864435404539	0.0126314787194133	0.00386527273803949	0.00159255252219737
1898	114.626266479492	1.4188266992569	-7.73341274261475	0.00191722682211548	0.00646266713738441	0.0158782228827477	0.000943203864153475
1899	114.626266479492	1.09415245056152	-8.31782627105713	-0.00360223650932312	0.00321592413820326	0.0230210572481155	-0.0026282137259841
1900	113.976921081543	1.4188266992569	-8.18795680999756	0.000293855206109583	0.00678734155371785	0.0308132413774729	0.00711201597005129
1901	114.626266479492	2.06817531585693	-8.25289154052734	-0.00392691092565656	0.0106834331527352	0.0457482598721981	0.00354059832170606
1902	115.924964904785	0.769478142261505	-7.99315214157104	-3.08191010844894e-05	0.0106834331527352	0.0200989879667759	-0.00100484199356288
1903	114.626266479492	1.4188266992569	-7.9282169342041	0.00321592413820326	0.00646266713738441	0.0285405199974775	-0.00295288790948689
1904	115.275611877441	0.769478142261505	-8.05808639526367	-3.08191010844894e-05	0.00354059832170606	0.012956153601408	0.00548864435404539
1905	113.327568054199	1.4188266992569	-8.05808639526367	-3.08191010844894e-05	0.00256657530553639	-0.00944637414067984	-0.00165419070981443
1906	112.67822265625	2.06817531585693	-8.05808639526367	0.00126787810586393	0.0142548503354192	-0.0191866029053926	-0.00230353930965066
1907	112.028869628906	1.4188266992569	-7.79834747314453	0.00386527273803949	0.00126787810586393	-0.0162645354866982	-0.00425158534198999
1908	110.730171203613	2.06817531585693	-8.12302207946777	-0.000680167751852423	0.00483929552137852	-0.0100957229733467	-0.00522560812532902
1909	113.976921081543	0.444803804159164	-7.79834747314453	-0.00587495695799589	-0.00425158534198999	-0.0204853005707264	-0.00425158534198999
1910	114.626266479492	1.4188266992569	-7.6684775352478	0.000293855206109583	0.00321592413820326	-0.0230826959013939	-0.00360223650932312
1911	115.924964904785	0.444803804159164	-8.18795680999756	0.00808603875339031	0.00126787810586393	-0.0295761823654175	0.00321592413820326
1912	114.626266479492	0.120129495859146	-8.18795680999756	-0.00457625929266214	-0.00100484199356288	-0.0253554154187441	-0.00100484199356288
1913	114.626266479492	-0.853893458843231	-7.79834747314453	0.00646266713738441	-0.00165419070981443	-0.00912170019000769	-0.00327756232582033
1914	115.275611877441	0.120129495859146	-7.79834747314453	-0.000680167751852423	0.000618529506027699	-0.0104203969240189	0.00289124972186983
1915	114.626266479492	1.74350106716156	-7.9282169342041	-0.00749832857400179	0.00581331877037883	0.00289124972186983	0.00289124972186983
1916	115.275611877441	0.769478142261505	-7.9282169342041	0.00354059832170606	0.01100810803473	-0.00652430532500148	-0.00490093370899558
1917	115.275611877441	1.09415245056152	-8.18795680999756	-3.08191010844894e-05	0.0142548503354192	0.00451462110504508	-0.00782300252467394
1918	115.924964904785	0.769478142261505	-8.12302207946777	0.00289124972186983	0.0113327819854021	-0.00392691092565656	-0.00944637414067984
1919	115.924964904785	0.444803804159164	-7.9282169342041	-0.000680167751852423	0.00613799272105098	-0.00522560812532902	0.00126787810586393
1920	116.574310302734	0.444803804159164	-7.60354280471802	-0.0026282137259841	0.00678734155371785	-0.0026282137259841	0.00191722682211548
1921	114.626266479492	1.4188266992569	-7.73341274261475	-0.00522560812532902	0.0106834331527352	-0.0204853005707264	0.00256657530553639
1922	112.028869628906	1.09415245056152	-8.12302207946777	-0.00749832857400179	0.00483929552137852	-0.0260047651827335	0.00289124972186983
1923	112.028869628906	1.74350106716156	-8.05808639526367	-0.00652430532500148	-0.0136671401560307	-0.0211346503347158	0.00386527273803949
1924	113.976921081543	1.09415245056152	-8.12302207946777	-0.00977104809135199	-0.0107450718060136	-0.00814767740666866	-0.000680167751852423
1925	114.626266479492	1.4188266992569	-7.6684775352478	0.00126787810586393	-0.00684897974133492	0.0100340843200684	-0.00847235135734081
1926	115.924964904785	0.444803804159164	-7.47367286682129	0.000943203864153475	-0.00230353930965066	0.0223717093467712	0.00321592413820326
1927	117.223663330078	-0.529219150543213	-7.99315214157104	0.00354059832170606	-0.0107450718060136	0.0210730116814375	-0.00717365415766835
1928	113.976921081543	0.120129495859146	-7.9282169342041	0.00808603875339031	-0.00944637414067984	0.0132808275520802	-0.00165419070981443
1929	115.275611877441	0.769478142261505	-7.9282169342041	-0.00165419070981443	-0.00944637414067984	-0.00132951640989631	-0.00360223650932312
1930	115.275611877441	1.4188266992569	-7.73341274261475	-0.00490093370899558	-0.00457625929266214	0.0145795252174139	0.00159255252219737
1931	115.924964904785	0.444803804159164	-7.60354280471802	-3.08191010844894e-05	-0.00717365415766835	0.0158782228827477	-0.00132951640989631
1932	113.976921081543	0.444803804159164	-7.99315214157104	0.0100340843200684	0.000293855206109583	0.0207483377307653	-0.0026282137259841
1933	116.574310302734	1.09415245056152	-8.38276100158691	0.00354059832170606	0.00776136433705688	-0.00197886489331722	0.000293855206109583
1934	115.275611877441	1.74350106716156	-8.18795680999756	-0.00295288790948689	0.00646266713738441	-0.00230353930965066	0.000943203864153475
1935	116.574310302734	1.09415245056152	-7.9282169342041	0.000943203864153475	0.00516396993771195	0.00126787810586393	-0.000355493422830477
1936	116.574310302734	0.769478142261505	-8.12302207946777	-0.00132951640989631	0.0103587592020631	-0.0139918150380254	-0.00230353930965066
1937	112.028869628906	1.09415245056152	-7.86328220367432	-0.00197886489331722	0.00678734155371785	-3.08191010844894e-05	-0.00327756232582033
1938	112.67822265625	1.4188266992569	-8.18795680999756	-0.00555028254166245	0.0100340843200684	-0.00977104809135199	-0.00814767740666866
1939	113.327568054199	1.74350106716156	-8.05808639526367	-0.00165419070981443	0.00646266713738441	-0.0107450718060136	-0.000680167751852423
1940	115.924964904785	0.444803804159164	-7.86328220367432	-0.00490093370899558	0.00776136433705688	-0.00847235135734081	-0.00197886489331722
1941	115.924964904785	-0.204544812440872	-7.6684775352478	-0.00522560812532902	-3.08191010844894e-05	-0.0126931173726916	-0.00425158534198999
1942	115.275611877441	-0.853893458843231	-7.73341274261475	-0.00132951640989631	-0.0026282137259841	0.00354059832170606	-0.00132951640989631
1943	116.574310302734	-0.853893458843231	-7.4087381362915	0.00678734155371785	-0.0195112787187099	-0.00522560812532902	0.0022419011220336
1944	113.976921081543	1.74350106716156	-7.99315214157104	0.00191722682211548	0.00451462110504508	-0.0136671401560307	0.00354059832170606
1945	116.574310302734	-0.529219150543213	-7.79834747314453	0.00126787810586393	-0.021459324285388	-0.00912170019000769	0.00743668992072344
1946	114.626266479492	1.09415245056152	-7.9282169342041	-0.00327756232582033	-0.00132951640989631	-0.00912170019000769	-3.08191010844894e-05
1947	114.626266479492	1.09415245056152	-7.99315214157104	-0.00295288790948689	-0.00652430532500148	-0.00197886489331722	-0.00360223650932312
1948	113.976921081543	0.444803804159164	-7.4087381362915	0.0155535480007529	-0.0149658378213644	-0.00977104809135199	-0.00197886489331722
1949	113.976921081543	0.444803804159164	-7.6684775352478	-0.00295288790948689	-0.0211346503347158	-0.0149658378213644	0.00354059832170606
1950	113.327568054199	1.09415245056152	-7.86328220367432	-0.0026282137259841	-0.0162645354866982	-0.0169138833880424	-0.00100484199356288
1951	112.028869628906	2.06817531585693	-7.79834747314453	-0.0113944197073579	-0.00457625929266214	-0.0136671401560307	0.00289124972186983
1952	113.976921081543	0.120129495859146	-7.86328220367432	0.000293855206109583	0.000943203864153475	-0.0026282137259841	-0.00132951640989631
1953	113.976921081543	1.74350106716156	-7.9282169342041	0.00386527273803949	0.00646266713738441	0.00743668992072344	0.00126787810586393
1954	115.924964904785	0.120129495859146	-7.73341274261475	0.00483929552137852	-0.0026282137259841	0.00418994715437293	0.00743668992072344
1955	113.976921081543	0.444803804159164	-8.18795680999756	0.00516396993771195	-0.00360223650932312	0.00776136433705688	0.000943203864153475
1956	113.976921081543	-0.204544812440872	-8.25289154052734	0.00321592413820326	-0.00327756232582033	-0.00165419070981443	0.00451462110504508
1957	115.275611877441	-0.204544812440872	-7.9282169342041	0.000618529506027699	0.00581331877037883	0.0145795252174139	0.000618529506027699
1958	116.574310302734	0.444803804159164	-7.79834747314453	0.00613799272105098	0.0295145437121391	0.011982130818069	-0.00587495695799589
1959	115.924964904785	1.4188266992569	-7.60354280471802	0.00613799272105098	0.0158782228827477	0.00841071270406246	-0.000355493422830477
1960	113.327568054199	2.3928496837616	-8.25289154052734	-0.00490093370899558	0.0116574559360743	0.00581331877037883	0.000943203864153475
1961	116.574310302734	0.120129495859146	-8.64250087738037	0.000293855206109583	0.00418994715437293	0.00159255252219737	-0.00360223650932312
1962	114.626266479492	1.4188266992569	-8.25289154052734	0.0113327819854021	0.00808603875339031	0.00548864435404539	-0.00782300252467394
1963	114.626266479492	0.769478142261505	-8.18795680999756	-0.00100484199356288	0.00678734155371785	-0.00100484199356288	-0.0107450718060136
1964	116.574310302734	-0.204544812440872	-7.73341274261475	-0.00230353930965066	0.0022419011220336	-0.00230353930965066	0.00256657530553639
1965	113.327568054199	2.06817531585693	-7.86328220367432	-0.0110697457566857	0.00289124972186983	0.00159255252219737	0.00386527273803949
1966	112.67822265625	0.444803804159164	-7.86328220367432	-0.00490093370899558	0.00483929552137852	-0.00392691092565656	0.0022419011220336
1967	114.626266479492	0.444803804159164	-7.6684775352478	0.0022419011220336	0.00191722682211548	0.00418994715437293	0.00711201597005129
1968	117.223663330078	0.444803804159164	-7.6684775352478	0.00386527273803949	0.00159255252219737	-0.000355493422830477	0.00256657530553639
1969	116.574310302734	0.120129495859146	-7.60354280471802	0.00321592413820326	-0.00197886489331722	-0.00360223650932312	0.00159255252219737
1970	117.223663330078	-0.529219150543213	-7.47367286682129	-0.00619963090866804	-0.00977104809135199	0.000618529506027699	0.00678734155371785
1971	115.275611877441	-0.853893458843231	-7.60354280471802	0.00321592413820326	-0.00717365415766835	-0.000680167751852423	-0.000680167751852423
1972	114.626266479492	1.4188266992569	-8.25289154052734	0.000293855206109583	0.00191722682211548	0.00776136433705688	0.00386527273803949
1973	115.275611877441	0.120129495859146	-7.86328220367432	0.00743668992072344	0.0145795252174139	-0.00132951640989631	-0.000680167751852423
1974	114.626266479492	1.74350106716156	-7.99315214157104	0.00126787810586393	0.00711201597005129	0.00126787810586393	-0.00360223650932312
1975	115.275611877441	0.444803804159164	-7.99315214157104	0.00516396993771195	0.00289124972186983	-0.00977104809135199	0.00743668992072344
1976	115.924964904785	0.769478142261505	-7.86328220367432	-3.08191010844894e-05	0.00776136433705688	-0.00100484199356288	-0.00360223650932312
1977	116.574310302734	0.444803804159164	-7.79834747314453	0.00581331877037883	0.00711201597005129	0.00126787810586393	-0.00912170019000769
1978	116.574310302734	1.09415245056152	-7.86328220367432	-0.00555028254166245	0.0132808275520802	-0.00230353930965066	-0.00132951640989631
1979	114.626266479492	0.444803804159164	-7.9282169342041	-0.00619963090866804	0.00548864435404539	-0.00165419070981443	-0.00522560812532902
1980	113.976921081543	0.120129495859146	-7.6684775352478	-0.00749832857400179	0.00126787810586393	-0.00230353930965066	0.00613799272105098
1981	112.028869628906	1.74350106716156	-7.99315214157104	-0.00197886489331722	0.00711201597005129	-0.00197886489331722	0.00256657530553639
1982	115.924964904785	0.444803804159164	-7.47367286682129	-0.00587495695799589	-0.00327756232582033	-0.00814767740666866	0.000943203864153475
1983	116.574310302734	1.09415245056152	-7.60354280471802	0.00256657530553639	-0.000355493422830477	-0.0149658378213644	-0.00814767740666866
1984	115.275611877441	0.769478142261505	-8.12302207946777	-0.00295288790948689	-0.0026282137259841	-0.0126931173726916	0.00159255252219737
1985	114.626266479492	-0.529219150543213	-7.9282169342041	-0.00619963090866804	-0.0146411629393697	-0.00230353930965066	0.00289124972186983
1986	116.574310302734	-0.529219150543213	-7.9282169342041	0.000293855206109583	-0.00587495695799589	-0.00814767740666866	0.00321592413820326
1987	115.275611877441	0.769478142261505	-7.6684775352478	0.00548864435404539	-0.0247060675173998	-0.00782300252467394	0.000618529506027699
1988	116.574310302734	1.74350106716156	-7.73341274261475	0.00191722682211548	-0.0120437685400248	0.00906006153672934	0.000293855206109583
1989	113.976921081543	1.74350106716156	-8.05808639526367	0.00159255252219737	-0.00327756232582033	-0.00295288790948689	0.00418994715437293
1990	114.626266479492	2.06817531585693	-8.31782627105713	-0.00165419070981443	-3.08191010844894e-05	-0.00360223650932312	-0.00132951640989631
1991	115.924964904785	0.769478142261505	-8.05808639526367	-0.00457625929266214	-0.000680167751852423	-0.00295288790948689	0.00581331877037883
1992	116.574310302734	1.09415245056152	-7.99315214157104	0.00451462110504508	-0.00652430532500148	-0.00619963090866804	-0.00100484199356288
1993	116.574310302734	1.09415245056152	-7.60354280471802	0.00159255252219737	0.000618529506027699	0.0022419011220336	0.00548864435404539
1994	114.626266479492	0.769478142261505	-7.73341274261475	-0.00197886489331722	0.00354059832170606	0.000618529506027699	-0.00100484199356288
1995	113.976921081543	0.120129495859146	-8.18795680999756	-0.00879702530801296	0.000293855206109583	-0.00295288790948689	0.0022419011220336
1996	113.327568054199	1.74350106716156	-8.31782627105713	-0.0107450718060136	0.0103587592020631	0.00354059832170606	0.00354059832170606
1997	113.976921081543	1.74350106716156	-8.05808639526367	-0.0026282137259841	0.0116574559360743	0.00906006153672934	-0.00295288790948689
1998	113.976921081543	1.4188266992569	-7.86328220367432	0.00354059832170606	0.00906006153672934	0.0022419011220336	-0.0026282137259841
1999	114.626266479492	1.09415245056152	-7.86328220367432	-0.00100484199356288	-0.00587495695799589	0.00159255252219737	-0.00879702530801296
2000	114.626266479492	0.769478142261505	-8.18795680999756	-0.00944637414067984	-0.00295288790948689	-0.00717365415766835	-0.000355493422830477
[truncated: 7,140 more rows]
