# Supplementary material for: Precise instruction and consideration of the vertical and horizontal force component increases validity and reliability of the 90:20 Isometric Posterior Chain Test
Source: PLoS One. 2024 Oct 28;19(10):e0312843. doi: 10.1371/journal.pone.0312843 (PMC11515970; doi:10.1371/journal.pone.0312843)
Supplement: S1 File — (ZIP) [file pone.0312843.s001.zip › S1_Raw_Data/M1_P31_v_2.csv]

1	115.275611877441	7.26296424865723	-8.12302207946777	0.000943203864153475	-0.00490093370899558	-0.00327756232582033	-0.00100484199356288
2	115.275611877441	7.58763885498047	-8.12302207946777	0.00873538758605719	-0.00684897974133492	-0.00360223650932312	-0.00490093370899558
3	113.327568054199	8.56166172027588	-8.12302207946777	-0.0104203969240189	0.000618529506027699	-0.00555028254166245	0.0022419011220336
4	113.976921081543	8.56166172027588	-7.9282169342041	0.00354059832170606	-0.00165419070981443	-0.00684897974133492	0.00289124972186983
5	113.327568054199	8.23698711395264	-7.73341274261475	-0.00295288790948689	-0.00522560812532902	0.00191722682211548	0.00646266713738441
6	111.379524230957	8.56166172027588	-7.73341274261475	0.00126787810586393	-0.00619963090866804	0.00289124972186983	-0.00327756232582033
7	113.327568054199	8.56166172027588	-8.25289154052734	-0.00619963090866804	-0.00587495695799589	-0.00132951640989631	0.00516396993771195
8	114.626266479492	7.26296424865723	-7.79834747314453	-0.00165419070981443	-0.0107450718060136	-0.00132951640989631	0.00126787810586393
9	114.626266479492	7.26296424865723	-8.05808639526367	-0.00360223650932312	0.000293855206109583	-0.00392691092565656	-0.00392691092565656
10	114.626266479492	6.93829011917114	-7.79834747314453	0.00126787810586393	0.00126787810586393	0.000943203864153475	-0.00132951640989631
11	113.976921081543	7.58763885498047	-7.6684775352478	-0.0026282137259841	-3.08191010844894e-05	0.00126787810586393	-0.0104203969240189
12	116.574310302734	6.28894138336182	-7.60354280471802	0.00418994715437293	-0.0026282137259841	-0.0139918150380254	0.00613799272105098
13	115.275611877441	7.58763885498047	-8.18795680999756	-0.00490093370899558	-0.000680167751852423	-0.00555028254166245	0.00418994715437293
14	115.275611877441	8.23698711395264	-8.25289154052734	0.000618529506027699	0.0106834331527352	0.00321592413820326	0.00451462110504508
15	112.67822265625	8.56166172027588	-7.99315214157104	0.00289124972186983	0.00906006153672934	-0.00132951640989631	-0.00392691092565656
16	114.626266479492	7.91231298446655	-8.05808639526367	-0.00327756232582033	0.0178262684494257	0.00289124972186983	0.00159255252219737
17	114.626266479492	8.56166172027588	-7.9282169342041	-0.00165419070981443	0.00354059832170606	-0.00587495695799589	0.000943203864153475
18	115.924964904785	7.26296424865723	-8.18795680999756	-0.00879702530801296	0.000618529506027699	-0.00684897974133492	-0.00490093370899558
19	115.275611877441	6.93829011917114	-7.9282169342041	-0.00619963090866804	0.00418994715437293	-0.00555028254166245	0.00256657530553639
20	112.67822265625	8.56166172027588	-8.18795680999756	-0.00717365415766835	-0.00879702530801296	0.00354059832170606	-0.00295288790948689
21	113.327568054199	7.26296424865723	-7.60354280471802	-0.00522560812532902	-0.0026282137259841	-0.00522560812532902	0.00191722682211548
22	111.379524230957	9.21100997924805	-7.79834747314453	-0.00230353930965066	-0.00522560812532902	-0.00392691092565656	0.00256657530553639
23	114.626266479492	8.56166172027588	-7.6684775352478	-0.00814767740666866	-0.00652430532500148	0.00159255252219737	0.00451462110504508
24	112.67822265625	8.23698711395264	-7.99315214157104	-0.00230353930965066	-0.0026282137259841	-3.08191010844894e-05	-0.000680167751852423
25	115.275611877441	7.26296424865723	-7.99315214157104	0.00808603875339031	-0.0123684434220195	-0.00522560812532902	-0.00197886489331722
26	113.327568054199	7.26296424865723	-7.79834747314453	0.0022419011220336	-0.0162645354866982	-0.00717365415766835	-0.00360223650932312
27	113.976921081543	7.91231298446655	-7.9282169342041	0.00970941036939621	-0.0191866029053926	-0.00555028254166245	-0.00132951640989631
28	115.924964904785	7.26296424865723	-7.34380340576172	-0.00782300252467394	0.00191722682211548	0.00256657530553639	-0.00230353930965066
29	115.275611877441	8.56166172027588	-8.12302207946777	0.000293855206109583	0.000943203864153475	-0.00587495695799589	-0.00327756232582033
30	115.275611877441	7.91231298446655	-8.38276100158691	0.0175015944987535	0.00613799272105098	-0.00977104809135199	0.00581331877037883
31	113.327568054199	8.23698711395264	-8.25289154052734	-0.00717365415766835	0.00581331877037883	-0.00230353930965066	-0.00295288790948689
32	115.924964904785	6.93829011917114	-8.05808639526367	0.00581331877037883	-0.00360223650932312	-0.00814767740666866	0.00256657530553639
33	113.976921081543	8.56166172027588	-8.18795680999756	-0.00392691092565656	-3.08191010844894e-05	0.00126787810586393	-3.08191010844894e-05
34	113.976921081543	7.58763885498047	-7.53860807418823	0.000943203864153475	0.00776136433705688	-0.00230353930965066	0.00516396993771195
35	112.67822265625	7.58763885498047	-7.73341274261475	-0.00619963090866804	0.0155535480007529	-0.00165419070981443	-0.00490093370899558
36	112.028869628906	7.26296424865723	-7.9282169342041	-0.00295288790948689	0.00841071270406246	0.00613799272105098	-0.00132951640989631
37	112.028869628906	8.56166172027588	-7.9282169342041	-0.00555028254166245	0.00516396993771195	-3.08191010844894e-05	0.00418994715437293
38	112.67822265625	8.56166172027588	-8.12302207946777	-0.00490093370899558	-0.000680167751852423	-0.00555028254166245	0.000293855206109583
39	114.626266479492	6.61361598968506	-7.9282169342041	-0.0026282137259841	0.0022419011220336	-0.00360223650932312	0.000943203864153475
40	112.67822265625	7.58763885498047	-7.60354280471802	-0.000680167751852423	-0.0133424662053585	-0.00327756232582033	-0.00425158534198999
41	115.924964904785	5.63959264755249	-8.05808639526367	-0.00392691092565656	-0.00944637414067984	-0.00814767740666866	-0.00165419070981443
42	113.976921081543	8.23698711395264	-8.18795680999756	0.00581331877037883	-0.0117190945893526	-0.00360223650932312	-0.00100484199356288
43	114.626266479492	7.58763885498047	-7.9282169342041	-0.0104203969240189	-0.00132951640989631	-3.08191010844894e-05	0.000293855206109583
44	115.275611877441	7.26296424865723	-7.86328220367432	-0.00587495695799589	-0.00327756232582033	-0.00100484199356288	0.00354059832170606
45	115.275611877441	7.26296424865723	-7.79834747314453	0.00256657530553639	-0.00230353930965066	-0.00587495695799589	-0.00814767740666866
46	113.976921081543	7.26296424865723	-7.6684775352478	0.00256657530553639	-0.00619963090866804	-0.00522560812532902	-0.00327756232582033
47	113.327568054199	8.56166172027588	-8.18795680999756	-0.00327756232582033	-0.00587495695799589	-0.00749832857400179	-0.00587495695799589
48	113.976921081543	7.91231298446655	-7.86328220367432	-0.00879702530801296	-0.00587495695799589	-0.00425158534198999	0.0116574559360743
49	113.327568054199	8.56166172027588	-8.05808639526367	-0.00360223650932312	0.00354059832170606	0.00159255252219737	-0.00132951640989631
50	112.67822265625	8.23698711395264	-8.05808639526367	0.000293855206109583	0.0155535480007529	-0.000355493422830477	0.00321592413820326
51	112.028869628906	7.58763885498047	-7.6684775352478	-0.0136671401560307	0.00321592413820326	0.00711201597005129	-0.0026282137259841
52	113.976921081543	8.56166172027588	-8.12302207946777	-0.00392691092565656	0.000618529506027699	-0.00490093370899558	0.0113327819854021
53	113.976921081543	7.26296424865723	-7.99315214157104	-0.00230353930965066	-0.000680167751852423	-0.00295288790948689	-0.00230353930965066
54	115.275611877441	6.93829011917114	-7.99315214157104	-0.00295288790948689	0.00191722682211548	-0.00100484199356288	-0.0026282137259841
55	114.626266479492	6.28894138336182	-7.99315214157104	0.00873538758605719	0.01100810803473	0.00256657530553639	-0.00327756232582033
56	115.275611877441	5.63959264755249	-7.9282169342041	0.00289124972186983	-0.00392691092565656	-0.00230353930965066	-0.00327756232582033
57	115.275611877441	6.61361598968506	-7.27886867523193	0.000293855206109583	-0.00327756232582033	-0.00912170019000769	-0.00100484199356288
58	113.976921081543	7.26296424865723	-7.9282169342041	-0.00197886489331722	-0.000680167751852423	0.00256657530553639	-0.00652430532500148
59	113.327568054199	8.23698711395264	-8.25289154052734	-0.00782300252467394	0.00159255252219737	0.00126787810586393	0.000618529506027699
60	114.626266479492	7.58763885498047	-7.99315214157104	0.0155535480007529	-0.00847235135734081	-0.00587495695799589	0.00289124972186983
61	114.626266479492	8.23698711395264	-8.25289154052734	0.00289124972186983	-0.000355493422830477	-0.00490093370899558	-0.0120437685400248
62	113.327568054199	7.26296424865723	-7.73341274261475	0.00451462110504508	0.000943203864153475	-0.00295288790948689	0.00548864435404539
63	115.924964904785	7.26296424865723	-7.47367286682129	-0.00457625929266214	-0.00392691092565656	-0.00619963090866804	-0.000355493422830477
64	114.626266479492	7.26296424865723	-7.79834747314453	0.00256657530553639	-0.00132951640989631	0.00581331877037883	0.00418994715437293
65	113.327568054199	7.26296424865723	-7.99315214157104	0.00354059832170606	-0.00684897974133492	-0.00782300252467394	-0.00165419070981443
66	112.028869628906	7.26296424865723	-7.79834747314453	-0.00327756232582033	-0.00230353930965066	0.00256657530553639	-0.00295288790948689
67	112.028869628906	8.56166172027588	-7.79834747314453	0.00159255252219737	-0.00847235135734081	-0.00879702530801296	-0.00165419070981443
68	112.67822265625	8.23698711395264	-7.60354280471802	-0.00425158534198999	-0.000680167751852423	-0.00652430532500148	0.00321592413820326
69	114.626266479492	7.91231298446655	-7.73341274261475	0.000618529506027699	-0.000355493422830477	0.00678734155371785	0.000293855206109583
70	116.574310302734	5.96426725387573	-7.73341274261475	0.00873538758605719	0.00938473641872406	-0.00457625929266214	-0.00360223650932312
71	113.976921081543	6.93829011917114	-7.9282169342041	0.00548864435404539	0.0022419011220336	0.00938473641872406	-0.00327756232582033
72	115.924964904785	5.96426725387573	-7.60354280471802	0.00581331877037883	-0.00425158534198999	-0.00327756232582033	0.00970941036939621
73	114.626266479492	7.58763885498047	-7.99315214157104	-0.0026282137259841	-0.00327756232582033	-3.08191010844894e-05	0.00191722682211548
74	112.67822265625	8.56166172027588	-7.60354280471802	0.0162028968334198	0.00711201597005129	0.00321592413820326	0.000293855206109583
75	112.67822265625	8.88633632659912	-8.25289154052734	0.0022419011220336	0.0152288740500808	-0.00360223650932312	-0.00392691092565656
76	113.327568054199	8.56166172027588	-8.38276100158691	0.000293855206109583	0.00841071270406246	-0.0026282137259841	-0.0026282137259841
77	113.327568054199	8.23698711395264	-8.25289154052734	0.00289124972186983	0.00289124972186983	-0.00230353930965066	0.00743668992072344
78	115.275611877441	8.56166172027588	-8.25289154052734	-0.00587495695799589	0.000293855206109583	-0.00360223650932312	0.0171769186854362
79	114.626266479492	7.58763885498047	-7.79834747314453	-0.00327756232582033	-0.00165419070981443	-0.00749832857400179	0.000943203864153475
80	113.976921081543	7.58763885498047	-7.99315214157104	0.00451462110504508	-0.00457625929266214	0.000618529506027699	0.00126787810586393
81	113.327568054199	7.58763885498047	-7.99315214157104	-0.00230353930965066	-0.00490093370899558	-0.0133424662053585	0.000293855206109583
82	112.67822265625	7.58763885498047	-7.9282169342041	0.0152288740500808	-0.0026282137259841	-0.00717365415766835	-0.00457625929266214
83	113.327568054199	8.88633632659912	-7.9282169342041	-0.00197886489331722	-0.00132951640989631	0.00548864435404539	-0.00425158534198999
84	113.327568054199	8.56166172027588	-7.9282169342041	-0.00197886489331722	-3.08191010844894e-05	0.00354059832170606	-3.08191010844894e-05
85	113.327568054199	8.88633632659912	-7.9282169342041	-0.00132951640989631	-0.00457625929266214	0.00289124972186983	-0.00879702530801296
86	113.976921081543	7.58763885498047	-7.86328220367432	0.000943203864153475	-0.0130177913233638	0.000618529506027699	-0.00100484199356288
87	114.626266479492	7.26296424865723	-7.79834747314453	0.00841071270406246	-0.0159398596733809	-0.00392691092565656	-0.00717365415766835
88	115.275611877441	6.93829011917114	-7.9282169342041	0.01100810803473	-0.0152905117720366	0.000618529506027699	0.00289124972186983
89	112.67822265625	8.88633632659912	-8.05808639526367	-0.0100957229733467	-0.00100484199356288	-0.00295288790948689	0.00256657530553639
90	115.924964904785	8.23698711395264	-8.12302207946777	0.0113327819854021	0.00906006153672934	-0.00230353930965066	0.00418994715437293
91	113.327568054199	7.91231298446655	-7.86328220367432	0.00159255252219737	0.00873538758605719	-0.000680167751852423	-0.00230353930965066
92	115.275611877441	7.26296424865723	-8.4476957321167	-0.00587495695799589	0.00159255252219737	-0.0107450718060136	0.00289124972186983
93	112.67822265625	8.56166172027588	-8.25289154052734	0.000293855206109583	-3.08191010844894e-05	-0.00879702530801296	0.00321592413820326
94	113.327568054199	7.91231298446655	-7.6684775352478	-0.00717365415766835	0.00613799272105098	-0.00100484199356288	-0.00555028254166245
95	114.626266479492	7.91231298446655	-7.47367286682129	0.00159255252219737	0.0165275707840919	-0.00717365415766835	0.0022419011220336
96	112.67822265625	7.91231298446655	-7.6684775352478	-0.00425158534198999	0.0103587592020631	-0.00490093370899558	-0.000680167751852423
97	110.730171203613	7.91231298446655	-7.34380340576172	-0.00912170019000769	0.01100810803473	-0.0026282137259841	0.00711201597005129
98	110.730171203613	8.56166172027588	-7.9282169342041	-0.00230353930965066	0.000293855206109583	0.00126787810586393	0.00386527273803949
99	112.67822265625	9.21100997924805	-7.9282169342041	-0.0026282137259841	0.000293855206109583	-0.000680167751852423	0.000293855206109583
100	111.379524230957	8.56166172027588	-7.79834747314453	-0.00295288790948689	0.00159255252219737	-0.00587495695799589	-0.00132951640989631
101	113.976921081543	7.26296424865723	-7.86328220367432	0.00159255252219737	-0.00587495695799589	0.000293855206109583	-0.00652430532500148
102	112.028869628906	7.26296424865723	-7.60354280471802	-0.0026282137259841	-0.0120437685400248	-3.08191010844894e-05	0.00711201597005129
103	112.67822265625	8.56166172027588	-7.79834747314453	0.000618529506027699	-0.00782300252467394	-0.00327756232582033	0.00126787810586393
104	113.327568054199	7.26296424865723	-7.9282169342041	-0.00490093370899558	0.000293855206109583	-0.000355493422830477	0.00841071270406246
105	113.976921081543	8.23698711395264	-7.99315214157104	0.00418994715437293	-0.00522560812532902	0.000293855206109583	-0.00587495695799589
106	112.67822265625	8.56166172027588	-7.99315214157104	-0.00360223650932312	-0.00100484199356288	-0.00392691092565656	0.00289124972186983
107	111.379524230957	9.53568458557129	-8.38276100158691	-0.00555028254166245	-0.0026282137259841	-0.00522560812532902	-0.00425158534198999
108	114.626266479492	7.58763885498047	-7.9282169342041	-0.00100484199356288	0.00256657530553639	-0.00230353930965066	-0.00230353930965066
109	112.028869628906	9.21100997924805	-7.9282169342041	-0.00522560812532902	0.00451462110504508	-0.0026282137259841	-0.00879702530801296
110	114.626266479492	8.56166172027588	-7.86328220367432	-0.00165419070981443	0.0142548503354192	0.0022419011220336	0.00321592413820326
111	113.976921081543	7.91231298446655	-7.79834747314453	-0.00749832857400179	0.00873538758605719	0.00126787810586393	0.00354059832170606
112	110.080825805664	8.56166172027588	-8.12302207946777	-0.0100957229733467	0.00938473641872406	0.00191722682211548	0.00743668992072344
113	112.028869628906	7.91231298446655	-7.73341274261475	-0.0100957229733467	0.000943203864153475	0.00289124972186983	0.00354059832170606
114	111.379524230957	8.88633632659912	-7.73341274261475	-0.00652430532500148	0.00159255252219737	0.00483929552137852	-0.00392691092565656
115	112.67822265625	9.21100997924805	-7.86328220367432	-0.00132951640989631	0.0123068047687411	-0.00587495695799589	-0.00392691092565656
116	112.67822265625	8.23698711395264	-7.9282169342041	0.00256657530553639	0.00970941036939621	0.00711201597005129	-0.00555028254166245
117	112.67822265625	7.58763885498047	-8.18795680999756	-0.00684897974133492	-0.00652430532500148	-0.00197886489331722	-0.00490093370899558
118	112.028869628906	9.21100997924805	-7.99315214157104	-0.00490093370899558	0.00678734155371785	0.000618529506027699	0.000293855206109583
119	115.275611877441	7.58763885498047	-7.99315214157104	-0.00132951640989631	0.00516396993771195	-0.00392691092565656	0.00743668992072344
120	113.976921081543	7.58763885498047	-7.6684775352478	0.00418994715437293	-0.00457625929266214	0.00159255252219737	0.0022419011220336
121	113.976921081543	9.21100997924805	-8.57756614685059	0.00354059832170606	0.00354059832170606	-0.00230353930965066	-0.0139918150380254
122	112.67822265625	9.21100997924805	-8.4476957321167	0.00418994715437293	-3.08191010844894e-05	-0.00555028254166245	-0.000680167751852423
123	112.028869628906	9.21100997924805	-7.86328220367432	0.00386527273803949	-0.00295288790948689	-0.00782300252467394	0.00321592413820326
124	112.67822265625	8.88633632659912	-7.9282169342041	-0.00457625929266214	-0.00165419070981443	0.00321592413820326	-0.00490093370899558
125	111.379524230957	9.53568458557129	-7.9282169342041	-3.08191010844894e-05	-0.00847235135734081	0.0022419011220336	-0.00457625929266214
126	109.431480407715	9.21100997924805	-7.9282169342041	0.00256657530553639	-0.00782300252467394	-0.00587495695799589	0.00159255252219737
127	111.379524230957	8.56166172027588	-7.86328220367432	-0.00457625929266214	-0.0120437685400248	-0.000355493422830477	0.0022419011220336
128	111.379524230957	8.56166172027588	-7.9282169342041	-0.00132951640989631	-0.00392691092565656	-0.00782300252467394	0.00646266713738441
129	112.028869628906	8.88633632659912	-8.18795680999756	-0.00717365415766835	-0.00165419070981443	-0.00100484199356288	0.00256657530553639
130	115.275611877441	7.91231298446655	-7.79834747314453	0.00548864435404539	0.00354059832170606	-0.00847235135734081	-0.00392691092565656
131	112.028869628906	8.23698711395264	-7.6684775352478	0.00386527273803949	0.000293855206109583	-0.0100957229733467	0.00354059832170606
132	112.028869628906	6.61361598968506	-7.79834747314453	0.0022419011220336	-0.00619963090866804	-0.00782300252467394	0.00483929552137852
133	113.327568054199	7.58763885498047	-7.9282169342041	-0.0026282137259841	-0.00490093370899558	0.00548864435404539	0.00191722682211548
134	113.327568054199	8.23698711395264	-7.99315214157104	-0.00197886489331722	0.00516396993771195	0.00743668992072344	-0.00847235135734081
135	113.976921081543	8.23698711395264	-7.9282169342041	0.00354059832170606	0.0113327819854021	-0.000680167751852423	-0.00360223650932312
136	113.327568054199	8.23698711395264	-7.99315214157104	0.00354059832170606	0.011982130818069	0.00418994715437293	-0.00295288790948689
137	115.275611877441	8.23698711395264	-7.73341274261475	0.0103587592020631	0.00581331877037883	-0.00457625929266214	0.00646266713738441
138	112.028869628906	9.53568458557129	-7.9282169342041	0.000618529506027699	0.0106834331527352	-3.08191010844894e-05	0.00321592413820326
139	113.976921081543	8.23698711395264	-7.6684775352478	-0.00327756232582033	0.0103587592020631	-0.00132951640989631	0.000943203864153475
140	112.028869628906	7.91231298446655	-7.9282169342041	0.00354059832170606	0.00906006153672934	0.00256657530553639	-0.00425158534198999
141	110.730171203613	9.53568458557129	-8.05808639526367	0.0158782228827477	0.0022419011220336	-0.00295288790948689	-0.00197886489331722
142	110.080825805664	8.88633632659912	-7.4087381362915	-0.00652430532500148	-0.00230353930965066	0.00743668992072344	0.000618529506027699
143	112.028869628906	8.56166172027588	-7.34380340576172	-0.000680167751852423	0.00516396993771195	-0.00165419070981443	-0.0026282137259841
144	113.327568054199	8.23698711395264	-7.86328220367432	-0.000355493422830477	0.00808603875339031	-0.0026282137259841	0.0022419011220336
145	112.67822265625	9.86035919189453	-7.9282169342041	-0.00100484199356288	0.00289124972186983	-0.00165419070981443	0.00289124972186983
146	113.327568054199	8.56166172027588	-8.12302207946777	0.0022419011220336	-0.0120437685400248	0.00289124972186983	-0.00100484199356288
147	113.976921081543	7.26296424865723	-8.05808639526367	-0.00100484199356288	-0.0136671401560307	0.00289124972186983	-0.00100484199356288
148	114.626266479492	7.58763885498047	-7.73341274261475	-0.00912170019000769	-0.00522560812532902	-0.00555028254166245	0.00321592413820326
149	112.67822265625	9.86035919189453	-7.53860807418823	-0.00360223650932312	0.0100340843200684	0.00613799272105098	0.00548864435404539
150	113.976921081543	8.23698711395264	-8.05808639526367	0.00613799272105098	0.0116574559360743	0.00451462110504508	-0.00132951640989631
151	112.67822265625	8.56166172027588	-7.79834747314453	0.0022419011220336	0.00451462110504508	0.000943203864153475	-0.00684897974133492
152	113.976921081543	8.56166172027588	-8.12302207946777	0.00159255252219737	0.00451462110504508	-0.00165419070981443	-0.00847235135734081
153	112.028869628906	9.86035919189453	-8.12302207946777	-0.00295288790948689	0.00418994715437293	-0.00295288790948689	-0.00197886489331722
154	112.028869628906	9.53568458557129	-7.79834747314453	-0.00392691092565656	0.00354059832170606	0.00743668992072344	-0.00684897974133492
155	113.327568054199	9.21100997924805	-7.9282169342041	-0.00100484199356288	0.00581331877037883	-0.00749832857400179	0.000943203864153475
156	108.782127380371	9.86035919189453	-8.05808639526367	-0.00132951640989631	0.00776136433705688	0.00418994715437293	-0.00490093370899558
157	110.730171203613	9.21100997924805	-8.18795680999756	-0.00457625929266214	0.00483929552137852	-0.00847235135734081	-0.00619963090866804
158	112.67822265625	8.23698711395264	-7.79834747314453	-0.00392691092565656	0.00289124972186983	0.00159255252219737	-0.000680167751852423
159	114.626266479492	8.88633632659912	-7.73341274261475	-0.00587495695799589	0.00159255252219737	-0.00295288790948689	0.000618529506027699
160	113.976921081543	8.23698711395264	-7.53860807418823	0.000943203864153475	-0.00132951640989631	-0.000680167751852423	-0.00132951640989631
161	112.67822265625	8.56166172027588	-8.05808639526367	0.00191722682211548	-0.00717365415766835	-0.000680167751852423	-0.00392691092565656
162	113.327568054199	6.93829011917114	-7.86328220367432	0.00970941036939621	-0.00490093370899558	-0.00652430532500148	0.00126787810586393
163	113.327568054199	9.53568458557129	-7.79834747314453	0.00289124972186983	-0.00912170019000769	-0.000355493422830477	0.00191722682211548
164	112.67822265625	9.21100997924805	-7.73341274261475	-0.00327756232582033	-0.00522560812532902	-0.000355493422830477	0.00191722682211548
165	112.028869628906	8.88633632659912	-7.60354280471802	0.00483929552137852	-0.00392691092565656	0.00548864435404539	0.000943203864153475
166	114.626266479492	8.23698711395264	-7.53860807418823	0.00808603875339031	-0.00457625929266214	-0.00132951640989631	-0.00230353930965066
167	111.379524230957	8.88633632659912	-7.86328220367432	-0.000355493422830477	-0.0100957229733467	0.000618529506027699	0.00386527273803949
168	112.028869628906	9.21100997924805	-8.05808639526367	-0.00197886489331722	0.000943203864153475	-0.00165419070981443	-0.00132951640989631
169	113.976921081543	9.53568458557129	-7.6684775352478	-0.00944637414067984	0.00548864435404539	0.00711201597005129	0.00678734155371785
170	113.327568054199	9.21100997924805	-7.99315214157104	-0.00360223650932312	0.0103587592020631	0.00548864435404539	-0.0117190945893526
171	110.730171203613	8.88633632659912	-7.34380340576172	-0.0104203969240189	0.00776136433705688	-0.00619963090866804	0.00191722682211548
172	111.379524230957	9.21100997924805	-7.86328220367432	-0.00619963090866804	0.00776136433705688	-0.00684897974133492	-0.00425158534198999
173	112.67822265625	8.88633632659912	-8.05808639526367	-0.00879702530801296	0.00516396993771195	0.00256657530553639	0.00678734155371785
174	112.028869628906	9.86035919189453	-8.12302207946777	-0.00197886489331722	0.00938473641872406	-3.08191010844894e-05	-0.00230353930965066
175	113.327568054199	9.53568458557129	-7.79834747314453	-0.00879702530801296	0.0123068047687411	-0.00360223650932312	-0.00327756232582033
176	114.626266479492	7.58763885498047	-7.73341274261475	-0.00230353930965066	0.000293855206109583	0.00354059832170606	-0.000680167751852423
177	114.626266479492	7.58763885498047	-7.47367286682129	-0.00100484199356288	-0.000355493422830477	-0.0149658378213644	-0.00197886489331722
178	112.028869628906	9.21100997924805	-7.9282169342041	0.00159255252219737	-0.000355493422830477	-0.00165419070981443	-0.00132951640989631
179	112.67822265625	10.1850328445435	-8.18795680999756	0.000943203864153475	0.00321592413820326	0.00581331877037883	0.00159255252219737
180	112.028869628906	9.86035919189453	-8.12302207946777	0.00386527273803949	0.00289124972186983	-0.00165419070981443	-0.000680167751852423
181	114.626266479492	8.88633632659912	-7.86328220367432	-0.00165419070981443	-0.00457625929266214	-0.00392691092565656	-0.00197886489331722
182	113.327568054199	9.53568458557129	-8.05808639526367	0.000943203864153475	-0.00684897974133492	-0.0159398596733809	-0.00100484199356288
183	111.379524230957	10.1850328445435	-8.05808639526367	0.00289124972186983	-0.00165419070981443	-0.00619963090866804	0.00126787810586393
184	113.976921081543	9.21100997924805	-7.9282169342041	0.0022419011220336	-0.00100484199356288	-0.0026282137259841	0.00159255252219737
185	112.67822265625	9.21100997924805	-7.86328220367432	0.00159255252219737	-0.00717365415766835	-0.000355493422830477	-0.00555028254166245
186	113.327568054199	8.56166172027588	-7.86328220367432	0.00159255252219737	-0.00392691092565656	-0.00782300252467394	0.00548864435404539
187	111.379524230957	9.21100997924805	-7.73341274261475	-0.0026282137259841	-0.00327756232582033	-0.00132951640989631	-3.08191010844894e-05
188	110.080825805664	10.1850328445435	-7.79834747314453	0.00548864435404539	0.000293855206109583	-0.000355493422830477	0.00516396993771195
189	111.379524230957	9.53568458557129	-7.99315214157104	-0.00457625929266214	0.00451462110504508	0.00321592413820326	0.00613799272105098
190	111.379524230957	10.5097074508667	-8.05808639526367	0.00386527273803949	0.01100810803473	0.0126314787194133	-0.00295288790948689
191	112.028869628906	9.21100997924805	-7.99315214157104	0.00191722682211548	0.00938473641872406	0.00581331877037883	-0.00132951640989631
192	112.67822265625	9.21100997924805	-7.9282169342041	-0.00425158534198999	-0.00717365415766835	0.00678734155371785	-0.00587495695799589
193	114.626266479492	7.91231298446655	-7.27886867523193	-0.00100484199356288	-0.00425158534198999	-0.00457625929266214	0.00970941036939621
194	113.327568054199	9.21100997924805	-7.53860807418823	0.00321592413820326	0.0126314787194133	0.00418994715437293	-0.00295288790948689
195	114.626266479492	8.56166172027588	-7.73341274261475	-0.000680167751852423	0.00970941036939621	0.00483929552137852	0.00289124972186983
196	113.327568054199	9.21100997924805	-7.99315214157104	0.00321592413820326	0.0113327819854021	0.00451462110504508	-0.00425158534198999
197	112.67822265625	8.56166172027588	-7.99315214157104	-0.00100484199356288	-0.00230353930965066	-0.0169138833880424	0.00191722682211548
198	112.028869628906	10.1850328445435	-8.18795680999756	-0.000680167751852423	-0.00230353930965066	-0.0123684434220195	-0.00360223650932312
199	112.028869628906	10.8343820571899	-7.53860807418823	-0.00490093370899558	0.00386527273803949	-0.0117190945893526	-0.00425158534198999
200	112.028869628906	10.5097074508667	-8.05808639526367	0.00646266713738441	-0.00230353930965066	-0.0217839982360601	-0.00457625929266214
201	112.67822265625	9.86035919189453	-7.99315214157104	-0.00165419070981443	-0.00490093370899558	-0.0136671401560307	0.000618529506027699
202	109.431480407715	10.1850328445435	-7.9282169342041	-0.00522560812532902	-0.00457625929266214	-0.00944637414067984	0.00938473641872406
203	110.730171203613	9.86035919189453	-7.53860807418823	-0.0120437685400248	-0.000355493422830477	-0.0113944197073579	-0.00100484199356288
204	113.327568054199	9.21100997924805	-7.6684775352478	-0.00619963090866804	-0.00165419070981443	0.000943203864153475	0.00321592413820326
205	112.67822265625	9.21100997924805	-7.34380340576172	-0.00587495695799589	0.00256657530553639	-0.00100484199356288	0.00126787810586393
206	113.327568054199	9.53568458557129	-7.9282169342041	0.00873538758605719	-0.0126931173726916	-0.00944637414067984	-0.00132951640989631
207	112.67822265625	8.56166172027588	-7.9282169342041	0.00191722682211548	-0.0130177913233638	-0.00197886489331722	0.00386527273803949
208	113.976921081543	8.23698711395264	-7.53860807418823	0.00418994715437293	-0.00717365415766835	-0.00587495695799589	-0.00197886489331722
209	112.028869628906	9.53568458557129	-7.60354280471802	-0.00165419070981443	-0.00100484199356288	-0.000680167751852423	0.00711201597005129
210	113.976921081543	9.53568458557129	-7.34380340576172	0.000293855206109583	0.00873538758605719	0.00256657530553639	-0.00879702530801296
211	112.67822265625	10.5097074508667	-7.9282169342041	0.00938473641872406	0.00906006153672934	-0.00619963090866804	-0.00230353930965066
212	113.976921081543	10.1850328445435	-8.12302207946777	-0.00360223650932312	0.00289124972186983	-0.00847235135734081	0.00386527273803949
213	114.626266479492	10.1850328445435	-8.38276100158691	-0.00197886489331722	0.00743668992072344	-0.0126931173726916	-0.00230353930965066
214	112.028869628906	10.5097074508667	-8.31782627105713	0.00516396993771195	0.00581331877037883	-0.0026282137259841	0.000293855206109583
215	113.327568054199	10.8343820571899	-8.12302207946777	-0.000355493422830477	0.013930176384747	0.0022419011220336	-0.00295288790948689
216	110.730171203613	10.5097074508667	-7.79834747314453	0.00126787810586393	0.0165275707840919	-0.00100484199356288	-0.00327756232582033
217	111.379524230957	9.86035919189453	-8.25289154052734	-0.00684897974133492	0.00159255252219737	-0.000355493422830477	0.00126787810586393
218	111.379524230957	9.21100997924805	-7.9282169342041	-0.0117190945893526	0.00678734155371785	-0.00360223650932312	0.00191722682211548
219	112.028869628906	9.86035919189453	-7.9282169342041	-0.0026282137259841	0.00613799272105098	-0.00100484199356288	0.00256657530553639
220	113.976921081543	9.86035919189453	-7.73341274261475	-0.00360223650932312	-0.00555028254166245	-0.00555028254166245	-0.00392691092565656
221	112.028869628906	10.8343820571899	-8.05808639526367	-0.0026282137259841	-0.00814767740666866	-0.00165419070981443	-0.00782300252467394
222	113.976921081543	8.56166172027588	-7.53860807418823	-0.000680167751852423	-0.00814767740666866	-0.00555028254166245	-0.00197886489331722
223	113.327568054199	8.56166172027588	-7.99315214157104	-0.00490093370899558	-0.0149658378213644	-0.0211346503347158	0.00321592413820326
224	113.327568054199	10.1850328445435	-8.18795680999756	-0.00197886489331722	-0.00587495695799589	-0.00360223650932312	0.00191722682211548
225	112.67822265625	10.5097074508667	-8.25289154052734	0.00970941036939621	-0.00522560812532902	-0.00295288790948689	-0.00684897974133492
226	112.028869628906	10.5097074508667	-7.9282169342041	0.00711201597005129	-0.000680167751852423	-0.00327756232582033	-0.00555028254166245
227	112.67822265625	10.5097074508667	-8.12302207946777	-0.00197886489331722	-0.00587495695799589	-0.00749832857400179	-0.00100484199356288
228	114.626266479492	9.53568458557129	-7.99315214157104	-0.0026282137259841	-0.00327756232582033	-0.000680167751852423	-0.00944637414067984
229	112.67822265625	9.86035919189453	-8.12302207946777	-0.00360223650932312	0.00126787810586393	0.00354059832170606	0.00613799272105098
230	112.028869628906	11.1590557098389	-8.25289154052734	0.020423661917448	0.00256657530553639	0.00289124972186983	-0.00295288790948689
231	113.327568054199	9.53568458557129	-7.6684775352478	-3.08191010844894e-05	0.00418994715437293	-0.00360223650932312	0.00581331877037883
232	112.028869628906	11.1590557098389	-7.79834747314453	-0.00457625929266214	0.00451462110504508	0.00321592413820326	0.00678734155371785
233	110.080825805664	11.1590557098389	-7.86328220367432	-0.00944637414067984	-0.00100484199356288	-0.00912170019000769	0.00711201597005129
234	108.132781982422	9.86035919189453	-7.60354280471802	-0.0110697457566857	0.00743668992072344	0.00451462110504508	0.0022419011220336
235	112.028869628906	9.53568458557129	-7.86328220367432	-0.00100484199356288	0.013930176384747	0.00743668992072344	-0.00847235135734081
236	112.67822265625	10.8343820571899	-7.60354280471802	0.00873538758605719	0.0103587592020631	-0.00977104809135199	0.00126787810586393
237	111.379524230957	10.5097074508667	-8.05808639526367	0.0191249661147594	0.00256657530553639	-0.00100484199356288	-0.00392691092565656
238	113.976921081543	9.21100997924805	-7.86328220367432	-0.00555028254166245	0.00418994715437293	0.00321592413820326	-0.00230353930965066
239	113.327568054199	9.53568458557129	-7.9282169342041	-0.00100484199356288	-0.00814767740666866	-0.00490093370899558	0.000293855206109583
240	114.626266479492	8.88633632659912	-7.99315214157104	0.00354059832170606	-0.00197886489331722	-0.0100957229733467	0.000618529506027699
241	112.67822265625	10.8343820571899	-7.99315214157104	0.00483929552137852	-0.00555028254166245	-0.00587495695799589	0.00159255252219737
242	113.976921081543	9.21100997924805	-7.99315214157104	0.000943203864153475	-0.00847235135734081	-3.08191010844894e-05	0.00418994715437293
243	112.67822265625	10.5097074508667	-8.38276100158691	0.000943203864153475	0.00386527273803949	-0.000355493422830477	0.000293855206109583
244	113.327568054199	10.5097074508667	-7.99315214157104	-0.00165419070981443	-0.0120437685400248	-0.00847235135734081	0.00159255252219737
245	113.327568054199	10.1850328445435	-7.6684775352478	-0.00230353930965066	-0.00814767740666866	0.0022419011220336	-0.00100484199356288
246	112.028869628906	10.1850328445435	-7.86328220367432	0.00743668992072344	-0.00230353930965066	-0.00879702530801296	0.00256657530553639
247	112.028869628906	10.1850328445435	-7.79834747314453	-0.00555028254166245	-0.00847235135734081	-3.08191010844894e-05	0.0022419011220336
248	109.431480407715	10.8343820571899	-7.86328220367432	-0.0104203969240189	-0.00814767740666866	-0.00100484199356288	-0.00230353930965066
249	110.730171203613	9.53568458557129	-7.53860807418823	-0.0126931173726916	-0.00165419070981443	-0.00327756232582033	0.00906006153672934
250	110.080825805664	10.8343820571899	-7.53860807418823	-0.000680167751852423	0.00711201597005129	-0.000355493422830477	-0.00749832857400179
251	113.976921081543	9.53568458557129	-7.99315214157104	-0.00165419070981443	0.0106834331527352	-0.0126931173726916	-0.00360223650932312
252	110.730171203613	10.8343820571899	-8.25289154052734	0.000293855206109583	0.00451462110504508	-3.08191010844894e-05	0.00776136433705688
253	114.626266479492	8.23698711395264	-7.9282169342041	-0.00652430532500148	-0.00132951640989631	-0.00295288790948689	0.000618529506027699
254	113.327568054199	7.58763885498047	-7.86328220367432	-0.00619963090866804	0.00256657530553639	0.00386527273803949	0.00126787810586393
255	113.976921081543	8.56166172027588	-7.73341274261475	0.0022419011220336	0.0100340843200684	0.00516396993771195	-0.00295288790948689
256	113.327568054199	8.88633632659912	-7.4087381362915	-0.00165419070981443	0.0106834331527352	-0.00100484199356288	0.00191722682211548
257	113.327568054199	9.86035919189453	-8.05808639526367	0.00256657530553639	0.011982130818069	0.00386527273803949	0.00678734155371785
258	112.67822265625	10.5097074508667	-7.99315214157104	-0.000680167751852423	0.0123068047687411	-0.00814767740666866	-3.08191010844894e-05
259	112.028869628906	11.1590557098389	-8.12302207946777	-0.00132951640989631	0.00711201597005129	-0.00132951640989631	0.000618529506027699
260	113.976921081543	10.5097074508667	-7.9282169342041	-0.00392691092565656	0.00354059832170606	-0.00360223650932312	-0.000680167751852423
261	113.976921081543	9.86035919189453	-7.73341274261475	0.00646266713738441	0.00256657530553639	0.00646266713738441	-0.00814767740666866
262	112.67822265625	10.5097074508667	-7.99315214157104	-0.00327756232582033	-0.00197886489331722	-0.00814767740666866	0.000293855206109583
263	111.379524230957	10.8343820571899	-7.79834747314453	-0.00782300252467394	0.00191722682211548	0.00256657530553639	-0.000355493422830477
264	110.730171203613	9.21100997924805	-7.79834747314453	-0.00295288790948689	0.000618529506027699	-0.00327756232582033	0.00613799272105098
265	111.379524230957	9.53568458557129	-7.47367286682129	-0.00555028254166245	-0.00652430532500148	0.0113327819854021	0.00126787810586393
266	113.327568054199	9.53568458557129	-7.73341274261475	-0.00944637414067984	0.00256657530553639	0.0022419011220336	0.00159255252219737
267	114.626266479492	9.21100997924805	-7.47367286682129	0.00256657530553639	-0.00977104809135199	0.00321592413820326	0.00938473641872406
268	112.67822265625	10.5097074508667	-8.12302207946777	-0.00100484199356288	-0.0133424662053585	-0.0026282137259841	0.000943203864153475
269	112.67822265625	9.53568458557129	-8.31782627105713	0.00191722682211548	-0.00652430532500148	0.000943203864153475	0.000293855206109583
270	113.327568054199	8.56166172027588	-7.86328220367432	0.00581331877037883	0.000293855206109583	-0.00197886489331722	-0.00879702530801296
271	112.67822265625	10.1850328445435	-8.12302207946777	0.000618529506027699	0.000293855206109583	-0.00749832857400179	0.000618529506027699
272	113.976921081543	9.53568458557129	-7.47367286682129	-0.00165419070981443	-0.00717365415766835	-0.00230353930965066	-0.000680167751852423
273	114.626266479492	9.53568458557129	-7.60354280471802	-0.0117190945893526	0.00354059832170606	-0.00555028254166245	-0.00360223650932312
274	113.327568054199	10.1850328445435	-8.38276100158691	-0.00490093370899558	0.00451462110504508	-0.00425158534198999	-0.00490093370899558
275	112.67822265625	10.8343820571899	-8.51263046264648	0.00289124972186983	0.00938473641872406	-0.0026282137259841	-0.00165419070981443
276	113.327568054199	10.1850328445435	-8.18795680999756	0.00613799272105098	0.0175015944987535	-0.00197886489331722	-0.00327756232582033
277	114.626266479492	9.86035919189453	-7.9282169342041	-0.00457625929266214	0.000293855206109583	-0.00295288790948689	0.00646266713738441
278	113.976921081543	9.53568458557129	-7.60354280471802	-0.00749832857400179	0.00386527273803949	-0.00814767740666866	-0.000680167751852423
279	110.730171203613	10.5097074508667	-7.60354280471802	-0.00814767740666866	-0.00132951640989631	0.0022419011220336	0.00289124972186983
280	110.730171203613	10.1850328445435	-8.18795680999756	-0.00555028254166245	-0.00230353930965066	-0.00100484199356288	0.00483929552137852
281	112.028869628906	9.86035919189453	-7.9282169342041	0.0022419011220336	-0.000680167751852423	0.0022419011220336	0.00159255252219737
282	112.67822265625	10.5097074508667	-7.86328220367432	0.00516396993771195	-0.0126931173726916	-0.00847235135734081	-0.000680167751852423
283	113.976921081543	9.21100997924805	-7.79834747314453	-0.00879702530801296	-0.00392691092565656	-0.00165419070981443	0.00646266713738441
284	113.976921081543	8.23698711395264	-7.53860807418823	0.00354059832170606	-0.0120437685400248	-0.00457625929266214	0.000618529506027699
285	113.976921081543	8.56166172027588	-7.99315214157104	0.00711201597005129	-0.0139918150380254	0.000293855206109583	-0.000680167751852423
286	114.626266479492	9.53568458557129	-8.25289154052734	-3.08191010844894e-05	-0.0123684434220195	-0.00717365415766835	-0.000355493422830477
287	113.327568054199	9.21100997924805	-7.86328220367432	0.00256657530553639	-0.0117190945893526	-0.00392691092565656	0.00873538758605719
288	113.327568054199	9.86035919189453	-7.79834747314453	-0.00522560812532902	-0.0026282137259841	-0.00652430532500148	-0.00360223650932312
289	113.327568054199	10.1850328445435	-7.9282169342041	-0.00100484199356288	-0.00684897974133492	-0.00782300252467394	0.00386527273803949
290	114.626266479492	9.86035919189453	-7.60354280471802	0.00321592413820326	0.00613799272105098	0.000293855206109583	0.000618529506027699
291	112.67822265625	9.86035919189453	-7.86328220367432	-0.00295288790948689	0.00386527273803949	0.000293855206109583	-0.00197886489331722
292	113.976921081543	9.86035919189453	-7.6684775352478	0.00581331877037883	0.00906006153672934	-0.00522560812532902	-0.00197886489331722
293	112.028869628906	10.8343820571899	-7.86328220367432	0.00354059832170606	-0.00295288790948689	-0.00132951640989631	0.000293855206109583
294	111.379524230957	10.8343820571899	-7.6684775352478	-0.0123684434220195	0.00906006153672934	-0.0107450718060136	-0.00100484199356288
295	108.782127380371	10.8343820571899	-7.6684775352478	-0.00392691092565656	0.0142548503354192	0.00354059832170606	-0.00619963090866804
296	109.431480407715	10.5097074508667	-7.60354280471802	-0.0117190945893526	0.00743668992072344	-0.00912170019000769	0.000618529506027699
297	111.379524230957	11.1590557098389	-7.99315214157104	0.00289124972186983	0.00646266713738441	-3.08191010844894e-05	0.00418994715437293
298	113.976921081543	9.86035919189453	-7.79834747314453	0.00743668992072344	0.0100340843200684	-0.00490093370899558	-0.00587495695799589
299	113.327568054199	9.53568458557129	-7.86328220367432	-0.00425158534198999	0.000293855206109583	-0.000680167751852423	-0.00847235135734081
300	113.976921081543	8.23698711395264	-7.6684775352478	0.00516396993771195	-0.0133424662053585	-0.00457625929266214	0.00678734155371785
301	111.379524230957	9.86035919189453	-7.86328220367432	-0.00197886489331722	-0.00652430532500148	-0.00230353930965066	-0.00327756232582033
302	113.327568054199	8.88633632659912	-7.86328220367432	-3.08191010844894e-05	-0.00100484199356288	-0.00295288790948689	0.00776136433705688
303	113.327568054199	9.53568458557129	-7.73341274261475	0.00126787810586393	0.000618529506027699	0.00256657530553639	0.00256657530553639
304	112.028869628906	11.1590557098389	-8.18795680999756	0.000618529506027699	-0.00100484199356288	-3.08191010844894e-05	0.00159255252219737
305	111.379524230957	11.1590557098389	-8.25289154052734	0.00646266713738441	-0.00782300252467394	-0.00327756232582033	0.00256657530553639
306	111.379524230957	11.8084049224854	-8.31782627105713	0.00321592413820326	-0.00392691092565656	0.000618529506027699	-0.0107450718060136
307	114.626266479492	10.8343820571899	-8.05808639526367	0.00581331877037883	-0.0100957229733467	-0.0110697457566857	0.00354059832170606
308	112.67822265625	10.5097074508667	-7.79834747314453	-0.00717365415766835	-0.00619963090866804	0.0022419011220336	-0.00132951640989631
309	113.327568054199	9.86035919189453	-7.9282169342041	-0.00100484199356288	0.00418994715437293	0.00678734155371785	0.000293855206109583
310	110.080825805664	11.4837303161621	-8.18795680999756	0.00126787810586393	0.00126787810586393	0.00256657530553639	-0.00327756232582033
311	111.379524230957	9.86035919189453	-7.86328220367432	0.0103587592020631	0.0100340843200684	-0.00522560812532902	0.00678734155371785
312	109.431480407715	10.8343820571899	-7.6684775352478	0.00191722682211548	-3.08191010844894e-05	-0.00912170019000769	0.00354059832170606
313	111.379524230957	11.1590557098389	-7.86328220367432	0.00451462110504508	-0.00165419070981443	-0.00944637414067984	-3.08191010844894e-05
314	112.67822265625	10.1850328445435	-7.86328220367432	-0.00425158534198999	0.0145795252174139	0.00256657530553639	0.000618529506027699
315	113.327568054199	9.53568458557129	-7.99315214157104	0.00159255252219737	0.0103587592020631	-3.08191010844894e-05	0.000293855206109583
316	112.028869628906	8.88633632659912	-7.86328220367432	-0.00360223650932312	0.011982130818069	0.00256657530553639	0.00354059832170606
317	111.379524230957	10.5097074508667	-7.99315214157104	-0.000680167751852423	0.000293855206109583	-0.00490093370899558	0.000618529506027699
318	111.379524230957	11.1590557098389	-7.86328220367432	-0.00197886489331722	0.00581331877037883	-0.00879702530801296	-0.00457625929266214
319	112.67822265625	11.4837303161621	-8.18795680999756	0.000618529506027699	0.00126787810586393	-0.00522560812532902	0.00191722682211548
320	114.626266479492	9.86035919189453	-7.86328220367432	-0.00457625929266214	-0.00392691092565656	0.000618529506027699	-0.00295288790948689
321	112.028869628906	10.8343820571899	-8.38276100158691	0.000293855206109583	-0.00197886489331722	-0.00132951640989631	0.00256657530553639
322	112.028869628906	10.1850328445435	-7.86328220367432	0.000943203864153475	-0.00587495695799589	-0.00295288790948689	0.00321592413820326
323	112.67822265625	11.1590557098389	-7.6684775352478	-0.000355493422830477	-0.00490093370899558	-0.0120437685400248	0.00418994715437293
324	112.028869628906	11.1590557098389	-7.9282169342041	0.00159255252219737	-0.00912170019000769	0.00451462110504508	0.00548864435404539
325	110.080825805664	11.1590557098389	-7.9282169342041	-3.08191010844894e-05	0.00451462110504508	-0.00360223650932312	0.00451462110504508
326	109.431480407715	11.8084049224854	-7.9282169342041	-0.00490093370899558	-0.00197886489331722	0.000943203864153475	-0.000680167751852423
327	110.080825805664	11.1590557098389	-7.86328220367432	-0.0126931173726916	-0.0139918150380254	-0.0110697457566857	0.00516396993771195
328	112.028869628906	10.5097074508667	-7.79834747314453	-0.0110697457566857	-0.00912170019000769	-0.00749832857400179	-0.00100484199356288
329	113.327568054199	10.1850328445435	-7.73341274261475	-0.00684897974133492	0.00451462110504508	-0.000355493422830477	-3.08191010844894e-05
330	111.379524230957	11.4837303161621	-8.05808639526367	-3.08191010844894e-05	0.0022419011220336	0.00451462110504508	0.000293855206109583
331	113.976921081543	8.88633632659912	-8.25289154052734	0.000293855206109583	-0.00522560812532902	0.00418994715437293	-0.00782300252467394
332	111.379524230957	10.5097074508667	-8.12302207946777	0.000618529506027699	-0.0149658378213644	-0.00100484199356288	0.000293855206109583
333	113.327568054199	10.5097074508667	-7.79834747314453	-0.00425158534198999	-0.00782300252467394	-0.00522560812532902	-0.00392691092565656
334	112.67822265625	10.1850328445435	-7.60354280471802	0.00451462110504508	0.00289124972186983	-0.000355493422830477	-3.08191010844894e-05
335	113.327568054199	10.8343820571899	-7.60354280471802	0.00646266713738441	0.00386527273803949	-0.000355493422830477	-0.00619963090866804
336	112.67822265625	10.5097074508667	-8.18795680999756	-0.00230353930965066	0.00743668992072344	-0.00619963090866804	0.0022419011220336
337	112.67822265625	10.8343820571899	-8.12302207946777	0.00841071270406246	0.00548864435404539	-0.00619963090866804	0.00711201597005129
338	112.67822265625	11.4837303161621	-7.79834747314453	0.00289124972186983	0.00548864435404539	0.00159255252219737	0.00646266713738441
339	110.730171203613	11.8084049224854	-7.99315214157104	-0.00327756232582033	0.00289124972186983	0.00126787810586393	0.00126787810586393
340	113.327568054199	10.5097074508667	-7.99315214157104	0.000943203864153475	0.000943203864153475	-0.00392691092565656	-0.00230353930965066
341	109.431480407715	10.8343820571899	-7.47367286682129	-0.00392691092565656	-0.00782300252467394	-0.00782300252467394	0.00321592413820326
342	110.730171203613	10.8343820571899	-8.05808639526367	-0.00619963090866804	-0.00392691092565656	-0.00100484199356288	0.00159255252219737
343	110.730171203613	11.4837303161621	-8.05808639526367	0.000618529506027699	0.00711201597005129	-0.000355493422830477	-0.00360223650932312
344	110.080825805664	11.1590557098389	-8.18795680999756	0.00613799272105098	-0.00490093370899558	0.00354059832170606	-0.00230353930965066
345	111.379524230957	10.8343820571899	-7.6684775352478	0.00970941036939621	-0.00197886489331722	-0.00197886489331722	-0.00814767740666866
346	112.028869628906	10.5097074508667	-7.86328220367432	0.000293855206109583	-0.0133424662053585	-0.0026282137259841	0.000293855206109583
347	111.379524230957	10.5097074508667	-7.9282169342041	0.00418994715437293	-0.0104203969240189	-0.0100957229733467	0.00126787810586393
348	112.67822265625	11.8084049224854	-8.25289154052734	0.0022419011220336	0.00483929552137852	0.00418994715437293	0.0116574559360743
349	113.976921081543	10.1850328445435	-7.9282169342041	-0.00295288790948689	0.00906006153672934	0.00289124972186983	0.00808603875339031
350	113.327568054199	10.1850328445435	-7.99315214157104	0.0149041991680861	0.0136055024340749	0.00451462110504508	-0.00490093370899558
351	112.67822265625	11.8084049224854	-8.31782627105713	-3.08191010844894e-05	0.0210730116814375	-0.0100957229733467	-0.000680167751852423
352	112.028869628906	10.5097074508667	-7.34380340576172	0.00613799272105098	0.012956153601408	-0.00230353930965066	0.0022419011220336
353	113.327568054199	10.8343820571899	-7.79834747314453	-0.00619963090866804	0.000943203864153475	-0.00327756232582033	0.000293855206109583
354	111.379524230957	11.4837303161621	-7.99315214157104	0.00808603875339031	0.0132808275520802	0.000618529506027699	0.00289124972186983
355	110.730171203613	11.8084049224854	-8.25289154052734	-0.00490093370899558	0.013930176384747	-0.00295288790948689	-0.00457625929266214
356	108.132781982422	11.4837303161621	-8.05808639526367	-0.00977104809135199	0.00808603875339031	-0.0100957229733467	-0.00360223650932312
357	110.730171203613	11.4837303161621	-7.99315214157104	-0.00587495695799589	0.00613799272105098	-0.00295288790948689	-0.00100484199356288
358	113.976921081543	9.86035919189453	-7.53860807418823	0.00321592413820326	0.00418994715437293	0.000293855206109583	-0.00100484199356288
359	113.976921081543	10.1850328445435	-7.86328220367432	-0.00490093370899558	0.00321592413820326	-0.000680167751852423	0.00418994715437293
360	112.67822265625	10.5097074508667	-8.18795680999756	-0.00619963090866804	-0.0100957229733467	0.00126787810586393	0.00159255252219737
361	112.67822265625	8.88633632659912	-7.99315214157104	-0.000680167751852423	-0.00847235135734081	-0.00555028254166245	-0.00652430532500148
362	112.028869628906	9.86035919189453	-8.12302207946777	0.000943203864153475	-0.0117190945893526	-0.00360223650932312	-0.00132951640989631
363	111.379524230957	10.5097074508667	-7.27886867523193	-3.08191010844894e-05	-0.00912170019000769	-0.00197886489331722	-0.000355493422830477
364	113.976921081543	9.86035919189453	-7.73341274261475	-0.000355493422830477	-0.000680167751852423	0.000618529506027699	-0.00360223650932312
365	112.67822265625	10.1850328445435	-7.99315214157104	0.00776136433705688	-3.08191010844894e-05	-0.00490093370899558	-0.00165419070981443
366	112.67822265625	10.1850328445435	-8.25289154052734	0.00354059832170606	-0.00360223650932312	-0.00132951640989631	-0.0026282137259841
367	112.67822265625	10.1850328445435	-7.99315214157104	0.00256657530553639	-0.00977104809135199	-0.0156151866540313	0.00321592413820326
368	112.028869628906	11.4837303161621	-8.05808639526367	-0.0123684434220195	0.000293855206109583	-0.00555028254166245	0.00516396993771195
369	112.67822265625	11.1590557098389	-7.79834747314453	-3.08191010844894e-05	0.00581331877037883	0.000293855206109583	0.000943203864153475
370	112.67822265625	9.86035919189453	-7.99315214157104	-0.00490093370899558	0.00548864435404539	-0.0026282137259841	0.000618529506027699
371	110.080825805664	10.8343820571899	-7.99315214157104	-0.00392691092565656	0.0178262684494257	-0.0110697457566857	-0.00327756232582033
372	110.730171203613	9.86035919189453	-7.9282169342041	-0.00619963090866804	0.0103587592020631	-0.00360223650932312	0.00354059832170606
373	110.080825805664	11.1590557098389	-7.86328220367432	0.00451462110504508	0.0113327819854021	0.000618529506027699	0.00256657530553639
374	111.379524230957	11.4837303161621	-7.60354280471802	-0.00327756232582033	0.0106834331527352	-0.00197886489331722	0.00613799272105098
375	112.028869628906	11.1590557098389	-7.4087381362915	0.0022419011220336	0.0136055024340749	0.00451462110504508	-0.00392691092565656
376	112.028869628906	10.5097074508667	-7.79834747314453	-0.00100484199356288	0.00646266713738441	-0.00327756232582033	0.00126787810586393
377	110.730171203613	10.1850328445435	-7.99315214157104	0.00159255252219737	0.00841071270406246	-0.0026282137259841	-0.00295288790948689
378	112.028869628906	10.5097074508667	-8.12302207946777	0.00256657530553639	0.00711201597005129	-0.00555028254166245	-0.00425158534198999
379	112.67822265625	10.1850328445435	-7.73341274261475	0.00516396993771195	0.0152288740500808	-0.000680167751852423	-0.00587495695799589
380	112.67822265625	10.8343820571899	-7.73341274261475	0.00159255252219737	0.00613799272105098	-0.00425158534198999	0.01100810803473
381	112.028869628906	11.1590557098389	-7.86328220367432	0.000618529506027699	0.0022419011220336	-0.00522560812532902	0.000293855206109583
382	112.028869628906	11.1590557098389	-8.18795680999756	0.00191722682211548	0.00386527273803949	-0.00619963090866804	-0.00197886489331722
383	112.67822265625	9.86035919189453	-7.6684775352478	-0.00782300252467394	0.000293855206109583	0.00418994715437293	-0.00100484199356288
384	113.327568054199	9.86035919189453	-7.53860807418823	0.00159255252219737	0.00418994715437293	0.00483929552137852	0.00256657530553639
385	112.67822265625	10.1850328445435	-7.73341274261475	0.00191722682211548	-0.00522560812532902	-0.00717365415766835	-0.00392691092565656
386	111.379524230957	9.86035919189453	-7.53860807418823	-3.08191010844894e-05	-0.00132951640989631	-0.00165419070981443	0.000618529506027699
387	111.379524230957	9.53568458557129	-7.9282169342041	-0.00587495695799589	-0.0139918150380254	-0.0110697457566857	0.00191722682211548
388	109.431480407715	11.1590557098389	-7.9282169342041	0.00451462110504508	-0.00132951640989631	-0.00360223650932312	0.00386527273803949
389	111.379524230957	11.1590557098389	-8.12302207946777	-0.00392691092565656	0.00548864435404539	-0.00295288790948689	0.000943203864153475
390	111.379524230957	11.1590557098389	-8.05808639526367	0.00776136433705688	0.0113327819854021	0.00483929552137852	-0.00684897974133492
391	113.327568054199	9.21100997924805	-7.6684775352478	-0.00197886489331722	0.0022419011220336	-0.00490093370899558	-0.00425158534198999
392	112.028869628906	9.53568458557129	-7.73341274261475	0.00256657530553639	-0.0117190945893526	-0.0110697457566857	0.00678734155371785
393	112.028869628906	8.88633632659912	-7.99315214157104	0.00191722682211548	-0.00814767740666866	-0.00587495695799589	-0.00587495695799589
394	113.327568054199	9.21100997924805	-7.9282169342041	-0.00457625929266214	0.000943203864153475	-0.00522560812532902	-0.00100484199356288
395	113.976921081543	9.86035919189453	-7.9282169342041	-3.08191010844894e-05	0.00841071270406246	-0.00425158534198999	-0.000680167751852423
396	113.976921081543	9.53568458557129	-7.73341274261475	-0.00295288790948689	0.00678734155371785	-0.00587495695799589	-0.00230353930965066
397	113.327568054199	9.86035919189453	-7.6684775352478	0.00289124972186983	0.00126787810586393	-0.00944637414067984	0.00548864435404539
398	111.379524230957	10.5097074508667	-7.6684775352478	-0.00587495695799589	-0.00684897974133492	-0.0123684434220195	0.000943203864153475
399	111.379524230957	10.8343820571899	-8.38276100158691	-0.00749832857400179	0.000293855206109583	-0.00587495695799589	0.00289124972186983
400	115.275611877441	9.53568458557129	-7.99315214157104	0.000293855206109583	-0.00360223650932312	-0.00457625929266214	-3.08191010844894e-05
401	111.379524230957	10.5097074508667	-8.12302207946777	0.00321592413820326	-0.000680167751852423	-0.00652430532500148	0.00159255252219737
402	112.028869628906	9.21100997924805	-7.9282169342041	-0.00132951640989631	-0.00684897974133492	-0.00944637414067984	-0.00327756232582033
403	110.080825805664	9.53568458557129	-7.53860807418823	-0.00457625929266214	0.00159255252219737	-0.0104203969240189	0.00289124972186983
404	110.080825805664	10.8343820571899	-8.18795680999756	-0.00327756232582033	-0.00619963090866804	0.00354059832170606	-0.00392691092565656
405	110.730171203613	10.8343820571899	-8.12302207946777	0.00613799272105098	0.00386527273803949	-0.0026282137259841	-0.00230353930965066
406	112.028869628906	10.8343820571899	-7.9282169342041	-0.000355493422830477	-0.00912170019000769	-0.00912170019000769	-0.0026282137259841
407	113.976921081543	8.56166172027588	-7.9282169342041	0.00646266713738441	-0.00847235135734081	-0.00587495695799589	0.00159255252219737
408	112.67822265625	8.56166172027588	-7.9282169342041	0.00126787810586393	-0.00912170019000769	-0.00879702530801296	0.000293855206109583
409	113.327568054199	8.56166172027588	-7.53860807418823	-0.000680167751852423	0.00191722682211548	-0.00100484199356288	0.00321592413820326
410	112.028869628906	10.5097074508667	-8.12302207946777	0.0116574559360743	0.00613799272105098	0.00743668992072344	0.00159255252219737
411	113.976921081543	10.1850328445435	-8.31782627105713	0.00321592413820326	0.00743668992072344	0.00808603875339031	-0.00555028254166245
412	111.379524230957	10.8343820571899	-8.25289154052734	0.00483929552137852	0.00483929552137852	-0.00360223650932312	0.000943203864153475
413	113.976921081543	9.21100997924805	-7.9282169342041	-0.00100484199356288	0.00159255252219737	-0.00230353930965066	-0.00782300252467394
414	113.327568054199	10.1850328445435	-7.86328220367432	-0.00327756232582033	0.00743668992072344	0.00548864435404539	-0.00132951640989631
415	111.379524230957	10.8343820571899	-7.86328220367432	0.00451462110504508	0.0226963832974434	-0.00327756232582033	-0.00912170019000769
416	111.379524230957	10.5097074508667	-8.12302207946777	0.00678734155371785	0.00873538758605719	-0.00782300252467394	-0.00587495695799589
417	111.379524230957	10.1850328445435	-7.99315214157104	0.000293855206109583	0.00970941036939621	-0.00360223650932312	-0.000680167751852423
418	110.080825805664	9.53568458557129	-7.60354280471802	-0.00717365415766835	0.00451462110504508	-0.0104203969240189	0.00418994715437293
419	109.431480407715	10.5097074508667	-7.9282169342041	-0.00587495695799589	0.00548864435404539	-0.00490093370899558	0.00191722682211548
420	113.327568054199	9.53568458557129	-7.79834747314453	0.00483929552137852	0.00159255252219737	-0.00360223650932312	-0.00749832857400179
421	111.379524230957	9.53568458557129	-7.53860807418823	0.00483929552137852	-0.00100484199356288	-0.000680167751852423	-0.0104203969240189
422	113.327568054199	9.21100997924805	-7.99315214157104	0.00289124972186983	-0.00230353930965066	-0.00619963090866804	0.00191722682211548
423	111.379524230957	8.88633632659912	-8.18795680999756	0.00191722682211548	-0.0123684434220195	-0.00132951640989631	0.0103587592020631
424	111.379524230957	9.53568458557129	-7.86328220367432	-0.00847235135734081	-0.0117190945893526	-0.0026282137259841	-0.00132951640989631
425	112.028869628906	10.5097074508667	-7.79834747314453	0.00743668992072344	-0.00814767740666866	0.00386527273803949	-0.00327756232582033
426	112.028869628906	10.8343820571899	-7.9282169342041	0.00516396993771195	-0.0139918150380254	0.00451462110504508	0.000293855206109583
427	112.67822265625	10.5097074508667	-8.12302207946777	0.000618529506027699	-0.00977104809135199	-0.00360223650932312	-0.00100484199356288
428	112.67822265625	9.86035919189453	-8.25289154052734	0.00321592413820326	-0.00652430532500148	-0.00782300252467394	0.00906006153672934
429	113.976921081543	9.21100997924805	-8.18795680999756	-0.00555028254166245	0.000293855206109583	-0.00457625929266214	-0.000680167751852423
430	112.67822265625	9.21100997924805	-7.6684775352478	-0.00132951640989631	0.0145795252174139	0.00386527273803949	-0.000355493422830477
431	112.67822265625	10.1850328445435	-8.18795680999756	0.00451462110504508	-3.08191010844894e-05	0.00483929552137852	-0.00197886489331722
432	112.67822265625	9.21100997924805	-7.53860807418823	-0.00814767740666866	0.00808603875339031	-0.00457625929266214	0.00321592413820326
433	110.080825805664	10.8343820571899	-8.12302207946777	-0.0120437685400248	-0.00230353930965066	-0.00944637414067984	0.00126787810586393
434	108.132781982422	10.8343820571899	-7.86328220367432	-0.0191866029053926	0.00581331877037883	0.00483929552137852	0.00418994715437293
435	110.730171203613	10.8343820571899	-7.99315214157104	0.00743668992072344	0.0145795252174139	-0.0104203969240189	-0.00425158534198999
436	112.028869628906	10.1850328445435	-7.86328220367432	-0.000355493422830477	0.0132808275520802	-0.00360223650932312	0.00126787810586393
437	110.730171203613	10.8343820571899	-8.05808639526367	-0.00490093370899558	0.00581331877037883	0.000618529506027699	-0.00165419070981443
438	112.028869628906	9.53568458557129	-7.86328220367432	0.00451462110504508	-0.00684897974133492	-0.00944637414067984	0.00159255252219737
439	113.976921081543	9.21100997924805	-7.9282169342041	0.000943203864153475	0.000943203864153475	-0.00165419070981443	0.00354059832170606
440	113.976921081543	10.1850328445435	-8.18795680999756	-0.00555028254166245	-0.00132951640989631	-0.00457625929266214	0.00581331877037883
441	113.327568054199	9.86035919189453	-7.9282169342041	0.00256657530553639	-0.00619963090866804	-0.00587495695799589	-0.00360223650932312
442	113.327568054199	10.8343820571899	-8.18795680999756	0.000293855206109583	-3.08191010844894e-05	-0.000680167751852423	-3.08191010844894e-05
443	110.730171203613	11.1590557098389	-8.12302207946777	-0.0026282137259841	-0.00295288790948689	-0.0123684434220195	-0.00230353930965066
444	112.028869628906	10.8343820571899	-8.12302207946777	-0.00295288790948689	-0.00652430532500148	0.000293855206109583	0.00191722682211548
445	111.379524230957	11.1590557098389	-8.12302207946777	0.00126787810586393	-0.0100957229733467	-0.00327756232582033	-0.00100484199356288
446	112.028869628906	11.4837303161621	-8.25289154052734	0.00613799272105098	-0.0107450718060136	0.00418994715437293	-0.000680167751852423
447	110.730171203613	11.1590557098389	-7.79834747314453	0.00321592413820326	-0.00977104809135199	-0.00490093370899558	-0.00425158534198999
448	110.080825805664	10.5097074508667	-7.86328220367432	-0.0117190945893526	-0.00587495695799589	0.00354059832170606	0.00483929552137852
449	111.379524230957	11.1590557098389	-7.9282169342041	-0.0117190945893526	-0.00197886489331722	0.00776136433705688	0.00256657530553639
450	112.028869628906	10.8343820571899	-8.05808639526367	0.00418994715437293	0.00808603875339031	0.00159255252219737	-0.00197886489331722
451	113.327568054199	10.5097074508667	-7.60354280471802	-0.000355493422830477	0.00938473641872406	0.000943203864153475	0.000293855206109583
452	112.67822265625	9.53568458557129	-7.86328220367432	-0.00165419070981443	0.00256657530553639	-0.00522560812532902	0.0022419011220336
453	112.028869628906	9.86035919189453	-7.99315214157104	-0.00457625929266214	-0.0143164889886975	0.00289124972186983	0.000618529506027699
454	112.67822265625	8.88633632659912	-7.60354280471802	-0.00327756232582033	-0.00132951640989631	0.00159255252219737	-0.000680167751852423
455	113.327568054199	9.86035919189453	-7.53860807418823	0.00548864435404539	0.011982130818069	-0.00392691092565656	-0.000680167751852423
456	113.327568054199	9.53568458557129	-7.86328220367432	-0.00587495695799589	0.012956153601408	0.00743668992072344	0.0022419011220336
457	112.67822265625	10.5097074508667	-8.05808639526367	-0.00360223650932312	0.00776136433705688	-0.00587495695799589	-0.00652430532500148
458	112.67822265625	11.1590557098389	-8.18795680999756	-0.00652430532500148	0.00321592413820326	-0.00912170019000769	0.00418994715437293
459	112.028869628906	11.1590557098389	-7.99315214157104	-0.0107450718060136	0.00516396993771195	0.00743668992072344	0.00451462110504508
460	112.028869628906	11.1590557098389	-7.9282169342041	-3.08191010844894e-05	-0.00295288790948689	0.00386527273803949	0.00321592413820326
461	112.67822265625	9.86035919189453	-7.99315214157104	0.00256657530553639	0.00743668992072344	0.00873538758605719	-0.0100957229733467
462	110.730171203613	10.8343820571899	-8.18795680999756	-0.00522560812532902	-0.000355493422830477	-0.000355493422830477	-0.00360223650932312
463	109.431480407715	10.1850328445435	-7.73341274261475	-0.00587495695799589	0.00418994715437293	-0.00749832857400179	0.00159255252219737
464	111.379524230957	9.86035919189453	-7.86328220367432	-0.00684897974133492	-0.00782300252467394	0.013930176384747	-0.00457625929266214
465	113.327568054199	10.1850328445435	-7.79834747314453	0.00678734155371785	-0.00490093370899558	-0.00360223650932312	-0.0026282137259841
466	112.67822265625	10.8343820571899	-7.6684775352478	0.00548864435404539	-0.00652430532500148	-3.08191010844894e-05	-0.00490093370899558
467	112.028869628906	10.1850328445435	-7.9282169342041	0.0022419011220336	-0.0191866029053926	-0.0156151866540313	-0.00295288790948689
468	111.379524230957	10.5097074508667	-8.25289154052734	0.00321592413820326	-0.0130177913233638	-0.00132951640989631	0.000618529506027699
469	112.67822265625	10.1850328445435	-8.18795680999756	-0.00392691092565656	0.0022419011220336	-0.00717365415766835	0.00613799272105098
470	112.028869628906	10.5097074508667	-7.99315214157104	0.0022419011220336	0.00711201597005129	-0.00555028254166245	-0.00619963090866804
471	113.976921081543	10.1850328445435	-7.86328220367432	0.00483929552137852	0.00289124972186983	-0.0156151866540313	0.00159255252219737
472	111.379524230957	10.8343820571899	-7.86328220367432	0.00906006153672934	-0.0026282137259841	-0.00522560812532902	-0.00490093370899558
473	112.028869628906	10.1850328445435	-8.25289154052734	-0.00392691092565656	-0.00100484199356288	-0.00295288790948689	0.00516396993771195
474	112.67822265625	10.5097074508667	-7.9282169342041	-0.000680167751852423	-0.0026282137259841	-0.00555028254166245	-0.0026282137259841
475	113.976921081543	11.1590557098389	-8.05808639526367	0.000293855206109583	0.0113327819854021	-0.00749832857400179	-0.00490093370899558
476	112.67822265625	11.1590557098389	-7.9282169342041	0.00386527273803949	0.00451462110504508	-0.00587495695799589	-0.00457625929266214
477	112.67822265625	10.5097074508667	-8.05808639526367	-0.00782300252467394	0.011982130818069	-0.0026282137259841	-3.08191010844894e-05
478	112.028869628906	9.86035919189453	-7.60354280471802	0.00126787810586393	0.00418994715437293	-0.00457625929266214	0.00711201597005129
479	108.132781982422	11.1590557098389	-7.99315214157104	-0.0130177913233638	0.00776136433705688	-0.000355493422830477	0.0116574559360743
480	112.67822265625	9.86035919189453	-7.6684775352478	0.00548864435404539	0.00418994715437293	-0.00327756232582033	-0.00197886489331722
481	110.730171203613	11.4837303161621	-8.18795680999756	0.00126787810586393	-0.00100484199356288	-0.00360223650932312	0.00256657530553639
482	113.327568054199	9.53568458557129	-7.79834747314453	0.00743668992072344	-0.00587495695799589	-0.0026282137259841	0.00776136433705688
483	113.327568054199	8.88633632659912	-7.4087381362915	-0.00132951640989631	-0.0107450718060136	-0.0110697457566857	0.000618529506027699
484	113.976921081543	8.88633632659912	-7.53860807418823	-0.00230353930965066	-0.00197886489331722	0.00711201597005129	-0.00490093370899558
485	113.327568054199	9.86035919189453	-7.99315214157104	0.00126787810586393	0.000293855206109583	-0.00782300252467394	0.00386527273803949
486	113.976921081543	10.5097074508667	-7.99315214157104	0.00711201597005129	-0.00360223650932312	0.00191722682211548	-0.00197886489331722
487	113.976921081543	9.86035919189453	-7.86328220367432	-0.00425158534198999	-0.00392691092565656	-0.00522560812532902	0.000618529506027699
488	111.379524230957	11.1590557098389	-7.99315214157104	-0.00717365415766835	-0.0026282137259841	-0.00230353930965066	0.00321592413820326
489	113.976921081543	9.86035919189453	-7.53860807418823	0.00613799272105098	0.00516396993771195	-3.08191010844894e-05	-0.00230353930965066
490	111.379524230957	10.1850328445435	-7.9282169342041	0.00841071270406246	0.00451462110504508	0.00516396993771195	0.000293855206109583
491	112.67822265625	11.1590557098389	-8.31782627105713	0.000293855206109583	-0.00490093370899558	0.00159255252219737	-0.000680167751852423
492	110.080825805664	10.5097074508667	-7.9282169342041	-0.00230353930965066	0.00548864435404539	0.0022419011220336	-0.00132951640989631
493	111.379524230957	9.86035919189453	-7.73341274261475	-0.00814767740666866	-0.000355493422830477	-0.00165419070981443	0.00386527273803949
494	110.080825805664	11.4837303161621	-7.60354280471802	-0.00717365415766835	0.00581331877037883	-0.00132951640989631	-0.00619963090866804
495	110.730171203613	11.8084049224854	-7.6684775352478	-0.00132951640989631	0.00808603875339031	0.0022419011220336	-0.0026282137259841
496	112.67822265625	11.1590557098389	-8.18795680999756	-0.00165419070981443	0.00743668992072344	-0.00392691092565656	0.000293855206109583
497	112.028869628906	10.5097074508667	-8.31782627105713	-0.00327756232582033	-0.00132951640989631	-0.00587495695799589	-3.08191010844894e-05
498	114.626266479492	8.88633632659912	-8.12302207946777	-0.00360223650932312	-0.00392691092565656	-0.00555028254166245	0.00451462110504508
499	112.67822265625	9.53568458557129	-7.99315214157104	-0.00425158534198999	0.00289124972186983	-0.00230353930965066	0.00126787810586393
500	114.626266479492	9.86035919189453	-7.79834747314453	-0.00392691092565656	0.00581331877037883	0.00386527273803949	-0.000680167751852423
501	112.028869628906	10.1850328445435	-7.6684775352478	0.00289124972186983	0.0022419011220336	0.00256657530553639	0.00289124972186983
502	114.626266479492	9.86035919189453	-8.18795680999756	0.00159255252219737	0.00191722682211548	-0.00295288790948689	0.00418994715437293
503	111.379524230957	11.1590557098389	-8.4476957321167	0.00938473641872406	0.00451462110504508	-0.00619963090866804	-0.00132951640989631
504	112.028869628906	11.4837303161621	-8.12302207946777	0.00159255252219737	0.00191722682211548	-0.00327756232582033	-0.0110697457566857
505	111.379524230957	11.1590557098389	-8.12302207946777	0.0142548503354192	0.00451462110504508	0.0022419011220336	-0.00197886489331722
506	110.730171203613	11.4837303161621	-7.86328220367432	0.00808603875339031	-0.00392691092565656	0.00126787810586393	-0.00197886489331722
507	110.080825805664	11.1590557098389	-7.9282169342041	-0.000355493422830477	0.00483929552137852	0.00126787810586393	0.00191722682211548
508	111.379524230957	10.5097074508667	-7.6684775352478	-0.00197886489331722	-0.00360223650932312	0.00581331877037883	-0.000680167751852423
509	113.976921081543	9.86035919189453	-8.05808639526367	-0.00295288790948689	0.00354059832170606	0.0142548503354192	0.00516396993771195
510	112.67822265625	9.86035919189453	-7.79834747314453	0.00256657530553639	0.011982130818069	0.0100340843200684	-0.00490093370899558
511	112.028869628906	10.5097074508667	-8.05808639526367	0.00776136433705688	0.00581331877037883	0.00321592413820326	-0.00132951640989631
512	113.327568054199	8.88633632659912	-7.60354280471802	-0.000355493422830477	-0.00295288790948689	0.00126787810586393	0.00321592413820326
513	112.67822265625	9.86035919189453	-7.99315214157104	-0.0100957229733467	-0.00327756232582033	0.0100340843200684	0.0022419011220336
514	112.028869628906	10.1850328445435	-7.99315214157104	0.00159255252219737	-0.00425158534198999	0.0425015166401863	0.00191722682211548
515	112.028869628906	10.8343820571899	-7.9282169342041	0.000293855206109583	0.0123068047687411	0.0775663405656815	-0.00197886489331722
516	112.67822265625	10.5097074508667	-7.79834747314453	-0.00555028254166245	0.00743668992072344	0.0412028171122074	0.000293855206109583
517	111.379524230957	11.1590557098389	-8.12302207946777	-0.00522560812532902	0.00321592413820326	0.0304885655641556	0.000943203864153475
518	112.028869628906	11.1590557098389	-7.79834747314453	-0.00684897974133492	-0.00165419070981443	-3.08191010844894e-05	-3.08191010844894e-05
519	113.976921081543	9.86035919189453	-7.6684775352478	0.000943203864153475	0.000293855206109583	0.00159255252219737	0.00711201597005129
520	113.327568054199	10.8343820571899	-7.99315214157104	-3.08191010844894e-05	-0.00425158534198999	-0.0324982516467571	0.000618529506027699
521	113.327568054199	9.53568458557129	-7.9282169342041	-0.00100484199356288	-0.00977104809135199	-0.0464592464268208	0.00126787810586393
522	110.080825805664	10.8343820571899	-8.12302207946777	-0.00327756232582033	-0.00847235135734081	-0.0467839203774929	-0.00132951640989631
523	108.782127380371	11.1590557098389	-7.79834747314453	-0.0100957229733467	-0.0113944197073579	-0.0526280589401722	0.00321592413820326
524	111.379524230957	10.8343820571899	-7.60354280471802	-3.08191010844894e-05	-0.00587495695799589	-0.0350956469774246	0.000618529506027699
525	112.67822265625	9.86035919189453	-7.79834747314453	-0.00295288790948689	0.00191722682211548	-0.0360696688294411	0.0022419011220336
526	111.379524230957	10.8343820571899	-7.99315214157104	0.0126314787194133	-0.0126931173726916	-0.0324982516467571	-0.00100484199356288
527	112.67822265625	9.53568458557129	-7.99315214157104	-0.00295288790948689	-0.0182125810533762	-0.0204853005707264	-0.00197886489331722
528	112.67822265625	9.86035919189453	-8.12302207946777	-3.08191010844894e-05	-0.0120437685400248	-0.0107450718060136	0.00256657530553639
529	112.028869628906	10.1850328445435	-7.86328220367432	0.00191722682211548	0.00548864435404539	-0.00587495695799589	0.00451462110504508
530	112.67822265625	10.8343820571899	-7.99315214157104	0.00126787810586393	0.0191249661147594	-0.00100484199356288	-0.00457625929266214
531	114.626266479492	9.21100997924805	-7.9282169342041	0.00711201597005129	0.0136055024340749	-0.00392691092565656	-0.00425158534198999
532	112.028869628906	10.1850328445435	-8.18795680999756	0.00191722682211548	0.00483929552137852	-0.00879702530801296	0.00126787810586393
533	111.379524230957	10.8343820571899	-8.25289154052734	-0.00782300252467394	0.00451462110504508	-0.00879702530801296	0.000293855206109583
534	113.327568054199	10.1850328445435	-7.86328220367432	-0.00197886489331722	0.0106834331527352	0.000618529506027699	0.00159255252219737
535	112.67822265625	10.1850328445435	-7.47367286682129	-0.00197886489331722	0.0171769186854362	-0.00165419070981443	-0.00230353930965066
536	113.327568054199	9.86035919189453	-7.9282169342041	0.00354059832170606	0.00808603875339031	-0.00230353930965066	-0.000680167751852423
537	111.379524230957	10.5097074508667	-7.73341274261475	-0.00912170019000769	0.0149041991680861	0.00354059832170606	0.00970941036939621
538	110.730171203613	9.86035919189453	-7.99315214157104	-0.00652430532500148	0.0113327819854021	-0.0026282137259841	0.00126787810586393
539	110.730171203613	10.8343820571899	-7.73341274261475	0.00159255252219737	0.0145795252174139	0.00678734155371785	0.00548864435404539
540	112.028869628906	10.8343820571899	-7.6684775352478	0.00126787810586393	0.00451462110504508	0.00938473641872406	-0.00360223650932312
541	112.67822265625	10.5097074508667	-7.86328220367432	0.00581331877037883	-0.00977104809135199	-0.000355493422830477	0.00321592413820326
542	112.028869628906	9.21100997924805	-8.18795680999756	0.00126787810586393	-0.0107450718060136	-0.00879702530801296	-0.00425158534198999
543	113.327568054199	8.56166172027588	-7.86328220367432	0.0145795252174139	-0.00360223650932312	-0.0156151866540313	-0.00132951640989631
544	112.67822265625	9.21100997924805	-7.79834747314453	0.00548864435404539	-0.00587495695799589	-0.00847235135734081	-3.08191010844894e-05
545	113.327568054199	9.86035919189453	-7.47367286682129	0.013930176384747	-0.0136671401560307	-0.00977104809135199	-3.08191010844894e-05
546	113.976921081543	9.53568458557129	-7.4087381362915	-0.00327756232582033	-0.0104203969240189	-0.00847235135734081	-0.00165419070981443
547	112.67822265625	10.5097074508667	-8.12302207946777	-0.00100484199356288	-0.0159398596733809	-0.0117190945893526	0.00386527273803949
548	112.028869628906	11.1590557098389	-8.4476957321167	0.000293855206109583	-0.00555028254166245	-0.00230353930965066	0.00418994715437293
549	112.67822265625	10.1850328445435	-8.12302207946777	-0.00100484199356288	-0.00360223650932312	-0.00457625929266214	0.00289124972186983
550	111.379524230957	10.5097074508667	-7.86328220367432	-0.00132951640989631	0.00126787810586393	0.00256657530553639	-0.00230353930965066
551	113.327568054199	9.86035919189453	-7.86328220367432	-0.00295288790948689	0.00516396993771195	-0.00555028254166245	0.00451462110504508
552	109.431480407715	10.5097074508667	-7.73341274261475	-0.0107450718060136	-0.00457625929266214	-0.00814767740666866	-0.000680167751852423
553	110.730171203613	9.53568458557129	-8.12302207946777	-0.00912170019000769	0.00418994715437293	-0.00360223650932312	0.00126787810586393
554	109.431480407715	10.5097074508667	-8.05808639526367	-0.00782300252467394	0.00418994715437293	0.000618529506027699	0.000293855206109583
555	110.730171203613	11.4837303161621	-8.05808639526367	0.00159255252219737	0.00289124972186983	-0.00327756232582033	-0.00587495695799589
556	113.327568054199	9.86035919189453	-7.73341274261475	-0.00295288790948689	0.00548864435404539	-0.00912170019000769	0.000943203864153475
557	112.67822265625	9.21100997924805	-7.6684775352478	-0.00230353930965066	-0.00132951640989631	0.000293855206109583	-3.08191010844894e-05
558	112.67822265625	9.53568458557129	-7.99315214157104	-0.00165419070981443	-0.0104203969240189	-0.00652430532500148	-0.0026282137259841
559	112.028869628906	10.5097074508667	-8.31782627105713	-0.00749832857400179	-0.00327756232582033	0.00256657530553639	-0.00295288790948689
560	113.976921081543	9.21100997924805	-7.9282169342041	0.00354059832170606	-0.00749832857400179	0.00191722682211548	-0.00749832857400179
561	112.028869628906	11.1590557098389	-7.99315214157104	0.00418994715437293	0.00126787810586393	-0.00230353930965066	-0.00425158534198999
562	111.379524230957	10.1850328445435	-8.05808639526367	0.0106834331527352	-0.00522560812532902	-0.00522560812532902	-0.00522560812532902
563	112.67822265625	9.21100997924805	-7.73341274261475	-0.00197886489331722	-0.00132951640989631	-0.0107450718060136	0.00418994715437293
564	112.67822265625	9.86035919189453	-8.05808639526367	0.00354059832170606	-0.00132951640989631	0.00256657530553639	0.00743668992072344
565	112.028869628906	9.86035919189453	-7.99315214157104	-0.00360223650932312	-0.00912170019000769	0.00386527273803949	0.00126787810586393
566	110.730171203613	11.1590557098389	-8.05808639526367	0.000943203864153475	-0.0110697457566857	0.00321592413820326	0.00191722682211548
567	111.379524230957	10.8343820571899	-7.86328220367432	-0.00944637414067984	-0.00944637414067984	-0.00619963090866804	-0.000355493422830477
568	108.782127380371	10.8343820571899	-7.6684775352478	-0.00490093370899558	0.000293855206109583	0.00354059832170606	0.00970941036939621
569	111.379524230957	10.8343820571899	-7.73341274261475	0.00126787810586393	-3.08191010844894e-05	0.00451462110504508	0.00581331877037883
570	112.67822265625	9.53568458557129	-7.79834747314453	0.00516396993771195	0.00841071270406246	0.00289124972186983	-0.00490093370899558
571	112.028869628906	10.1850328445435	-8.25289154052734	0.00191722682211548	0.00451462110504508	0.00711201597005129	-0.00684897974133492
572	111.379524230957	8.56166172027588	-7.53860807418823	0.00159255252219737	-0.0026282137259841	-0.00100484199356288	0.00354059832170606
573	113.327568054199	8.56166172027588	-7.53860807418823	-0.00327756232582033	0.00126787810586393	0.000618529506027699	-0.00165419070981443
574	113.327568054199	9.21100997924805	-7.53860807418823	-0.00619963090866804	0.00483929552137852	0.00191722682211548	-0.00392691092565656
575	112.67822265625	10.5097074508667	-8.18795680999756	-0.00457625929266214	0.00354059832170606	0.00483929552137852	-0.00392691092565656
576	113.976921081543	9.21100997924805	-8.31782627105713	0.00938473641872406	0.0106834331527352	-0.00944637414067984	-0.00230353930965066
577	112.67822265625	9.86035919189453	-8.18795680999756	-0.00165419070981443	0.00289124972186983	-0.00392691092565656	0.00289124972186983
578	113.327568054199	9.53568458557129	-8.05808639526367	0.00386527273803949	0.000943203864153475	-0.0120437685400248	0.000618529506027699
579	111.379524230957	10.1850328445435	-7.79834747314453	-0.00457625929266214	0.0022419011220336	-0.00392691092565656	0.000943203864153475
580	112.67822265625	10.1850328445435	-7.73341274261475	0.00191722682211548	-0.00490093370899558	-0.0026282137259841	-0.00360223650932312
581	110.730171203613	10.5097074508667	-8.18795680999756	-0.00392691092565656	-0.00490093370899558	0.00873538758605719	-0.00392691092565656
582	110.080825805664	9.53568458557129	-7.99315214157104	-0.00392691092565656	-0.00814767740666866	0.0113327819854021	0.00418994715437293
583	111.379524230957	9.53568458557129	-7.73341274261475	-0.0130177913233638	-0.00327756232582033	0.00776136433705688	-0.00327756232582033
584	111.379524230957	10.5097074508667	-8.12302207946777	-0.000355493422830477	0.00776136433705688	0.00776136433705688	-0.00132951640989631
585	110.730171203613	10.1850328445435	-7.47367286682129	0.00581331877037883	-0.00587495695799589	0.00776136433705688	0.00256657530553639
586	112.028869628906	10.1850328445435	-7.86328220367432	0.00776136433705688	-0.00684897974133492	0.00646266713738441	-0.00230353930965066
587	112.028869628906	9.21100997924805	-8.25289154052734	-0.00425158534198999	-0.017887907102704	-0.00522560812532902	0.00613799272105098
588	112.028869628906	9.86035919189453	-8.18795680999756	0.012956153601408	-0.00652430532500148	-0.00392691092565656	-0.00652430532500148
589	113.976921081543	9.21100997924805	-7.9282169342041	-0.00165419070981443	0.00354059832170606	-0.00132951640989631	0.000943203864153475
590	113.327568054199	9.21100997924805	-7.79834747314453	-0.000355493422830477	0.0100340843200684	0.00516396993771195	-0.00749832857400179
591	112.67822265625	10.1850328445435	-7.47367286682129	0.00483929552137852	0.0126314787194133	-0.0120437685400248	-0.00165419070981443
592	113.327568054199	9.86035919189453	-8.18795680999756	0.00581331877037883	-0.0026282137259841	-0.0188619289547205	0.00646266713738441
593	112.028869628906	10.5097074508667	-8.4476957321167	-0.00425158534198999	-0.00197886489331722	-0.00944637414067984	-3.08191010844894e-05
594	112.67822265625	10.8343820571899	-7.79834747314453	0.00386527273803949	0.00354059832170606	-0.00392691092565656	-0.00197886489331722
595	111.379524230957	10.5097074508667	-7.79834747314453	0.0116574559360743	0.0142548503354192	-0.00100484199356288	-0.00360223650932312
596	111.379524230957	10.5097074508667	-7.73341274261475	0.00321592413820326	0.00646266713738441	-0.0159398596733809	-0.00197886489331722
597	111.379524230957	10.8343820571899	-8.18795680999756	-3.08191010844894e-05	0.00386527273803949	-0.00100484199356288	-0.00165419070981443
598	112.028869628906	9.21100997924805	-7.9282169342041	-0.00782300252467394	0.000618529506027699	-0.00847235135734081	-0.000680167751852423
599	112.028869628906	9.21100997924805	-7.86328220367432	-0.00360223650932312	0.00970941036939621	-0.00360223650932312	0.0113327819854021
600	113.976921081543	9.53568458557129	-7.79834747314453	0.0022419011220336	-0.00522560812532902	-0.00327756232582033	-0.00360223650932312
601	111.379524230957	10.1850328445435	-7.9282169342041	0.00321592413820326	-0.000355493422830477	-0.00100484199356288	-0.00132951640989631
602	113.976921081543	7.91231298446655	-7.60354280471802	-0.00619963090866804	-0.0100957229733467	-0.00100484199356288	-0.00165419070981443
603	111.379524230957	9.21100997924805	-8.12302207946777	-0.0123684434220195	-0.0026282137259841	0.00581331877037883	-0.000355493422830477
604	113.327568054199	8.56166172027588	-7.9282169342041	0.000618529506027699	0.00386527273803949	-0.000680167751852423	-3.08191010844894e-05
605	112.67822265625	9.21100997924805	-7.86328220367432	-0.00555028254166245	-0.00327756232582033	0.0106834331527352	0.00451462110504508
606	112.67822265625	9.86035919189453	-7.60354280471802	-3.08191010844894e-05	-0.00197886489331722	0.00970941036939621	-0.00360223650932312
607	112.67822265625	9.21100997924805	-7.47367286682129	-0.00197886489331722	0.00711201597005129	-0.00879702530801296	0.00418994715437293
608	113.327568054199	9.21100997924805	-7.73341274261475	-0.00132951640989631	-0.0026282137259841	-0.000355493422830477	-0.000355493422830477
609	113.327568054199	8.56166172027588	-7.79834747314453	-0.00814767740666866	0.00841071270406246	-0.00522560812532902	-0.00230353930965066
610	111.379524230957	10.5097074508667	-7.9282169342041	0.0022419011220336	0.0194496400654316	0.0132808275520802	-0.00132951640989631
611	112.67822265625	9.53568458557129	-7.53860807418823	0.00483929552137852	0.0152288740500808	0.000943203864153475	-0.00392691092565656
612	111.379524230957	8.88633632659912	-7.9282169342041	-0.00717365415766835	0.00743668992072344	-0.00295288790948689	0.00516396993771195
613	110.080825805664	10.1850328445435	-7.73341274261475	-0.0113944197073579	0.0106834331527352	0.000293855206109583	0.00451462110504508
614	111.379524230957	10.1850328445435	-8.25289154052734	-0.00165419070981443	0.0132808275520802	-0.00230353930965066	-0.000680167751852423
615	113.327568054199	10.1850328445435	-8.05808639526367	-3.08191010844894e-05	0.01847561635077	0.00646266713738441	-0.00392691092565656
616	113.976921081543	8.56166172027588	-7.9282169342041	-0.00782300252467394	0.00776136433705688	0.00776136433705688	0.00354059832170606
617	113.327568054199	8.23698711395264	-7.86328220367432	0.00256657530553639	0.00548864435404539	-0.00295288790948689	0.000293855206109583
618	113.327568054199	8.88633632659912	-7.79834747314453	-0.00425158534198999	-0.000355493422830477	-0.00457625929266214	-0.000680167751852423
619	111.379524230957	9.86035919189453	-7.9282169342041	-0.00360223650932312	0.00873538758605719	0.00808603875339031	0.000618529506027699
620	112.028869628906	9.53568458557129	-8.25289154052734	0.00483929552137852	-0.00490093370899558	-0.00847235135734081	-0.0026282137259841
621	113.327568054199	8.56166172027588	-8.05808639526367	-0.00197886489331722	-0.00425158534198999	0.00808603875339031	0.00516396993771195
622	112.67822265625	10.1850328445435	-8.4476957321167	0.00548864435404539	0.0022419011220336	-0.00717365415766835	0.00451462110504508
623	112.67822265625	8.56166172027588	-7.6684775352478	0.00191722682211548	0.00256657530553639	0.00256657530553639	0.00386527273803949
624	113.976921081543	8.88633632659912	-7.6684775352478	0.00256657530553639	-0.00360223650932312	-0.00100484199356288	-0.00165419070981443
625	112.028869628906	9.53568458557129	-8.18795680999756	0.000943203864153475	-0.000680167751852423	-0.00132951640989631	-0.00392691092565656
626	111.379524230957	10.1850328445435	-8.25289154052734	-0.000680167751852423	-0.00879702530801296	0.00126787810586393	-0.00490093370899558
627	108.782127380371	9.21100997924805	-8.05808639526367	-0.00782300252467394	-0.00782300252467394	-0.00230353930965066	0.011982130818069
628	111.379524230957	8.88633632659912	-7.99315214157104	-0.00230353930965066	-0.00327756232582033	-0.00360223650932312	-0.00327756232582033
629	112.67822265625	8.23698711395264	-7.73341274261475	0.00418994715437293	0.000943203864153475	0.00126787810586393	0.00289124972186983
630	112.67822265625	8.56166172027588	-7.73341274261475	0.0113327819854021	-0.00132951640989631	0.00678734155371785	-0.000355493422830477
631	112.67822265625	9.21100997924805	-8.25289154052734	0.00970941036939621	0.00678734155371785	-3.08191010844894e-05	-0.00360223650932312
632	110.730171203613	7.58763885498047	-7.99315214157104	0.00613799272105098	-0.00327756232582033	-0.00684897974133492	0.00256657530553639
633	115.275611877441	7.58763885498047	-7.86328220367432	-0.000355493422830477	-0.00327756232582033	-0.00100484199356288	0.00451462110504508
634	113.327568054199	7.91231298446655	-7.79834747314453	-0.00327756232582033	0.012956153601408	-0.00457625929266214	0.011982130818069
635	113.327568054199	8.56166172027588	-7.60354280471802	0.00548864435404539	0.00516396993771195	0.00678734155371785	-0.00197886489331722
636	113.327568054199	8.56166172027588	-7.9282169342041	-0.00360223650932312	0.00743668992072344	-0.00522560812532902	-0.000355493422830477
637	112.67822265625	8.88633632659912	-7.9282169342041	0.0022419011220336	0.00646266713738441	-0.00619963090866804	-0.00782300252467394
638	111.379524230957	9.21100997924805	-8.05808639526367	-0.0100957229733467	-0.000355493422830477	-0.00619963090866804	0.000943203864153475
639	111.379524230957	10.1850328445435	-7.79834747314453	-0.00295288790948689	0.00938473641872406	0.000618529506027699	0.00386527273803949
640	112.028869628906	8.88633632659912	-7.73341274261475	0.00354059832170606	-0.00100484199356288	-0.0026282137259841	0.00289124972186983
641	110.080825805664	9.53568458557129	-7.86328220367432	-0.000355493422830477	-0.0026282137259841	-0.00717365415766835	-0.000355493422830477
642	112.028869628906	8.23698711395264	-7.99315214157104	-0.0175632312893867	-3.08191010844894e-05	-0.00619963090866804	0.00418994715437293
643	110.080825805664	9.21100997924805	-8.18795680999756	-0.0110697457566857	0.000293855206109583	0.00483929552137852	-0.00555028254166245
644	112.028869628906	9.21100997924805	-8.05808639526367	-0.00490093370899558	-0.00522560812532902	-0.00782300252467394	-0.00457625929266214
645	113.327568054199	8.23698711395264	-7.79834747314453	0.00516396993771195	-0.00782300252467394	0.000618529506027699	-0.00132951640989631
646	113.976921081543	6.93829011917114	-7.73341274261475	0.00516396993771195	-0.00555028254166245	-0.00230353930965066	-0.00490093370899558
647	114.626266479492	6.93829011917114	-7.79834747314453	0.00516396993771195	-0.0191866029053926	0.00159255252219737	-0.00230353930965066
648	113.976921081543	8.23698711395264	-7.73341274261475	-0.00522560812532902	-0.00425158534198999	-0.00165419070981443	0.000293855206109583
649	112.028869628906	8.88633632659912	-7.79834747314453	0.00159255252219737	-0.00132951640989631	-0.00782300252467394	-0.00327756232582033
650	111.379524230957	9.53568458557129	-8.12302207946777	0.000618529506027699	0.00126787810586393	-0.00587495695799589	0.000618529506027699
651	112.028869628906	8.88633632659912	-8.18795680999756	-0.00490093370899558	0.00776136433705688	-0.00165419070981443	0.00126787810586393
652	113.327568054199	7.91231298446655	-7.79834747314453	0.00483929552137852	-0.00165419070981443	-0.00555028254166245	-0.00197886489331722
653	114.626266479492	8.23698711395264	-7.86328220367432	-0.00165419070981443	-0.00197886489331722	-0.00717365415766835	0.00159255252219737
654	112.67822265625	7.91231298446655	-7.73341274261475	0.00678734155371785	0.0152288740500808	0.00808603875339031	-0.00327756232582033
655	112.67822265625	7.91231298446655	-7.99315214157104	-0.00684897974133492	0.0103587592020631	0.00321592413820326	-0.00684897974133492
656	110.080825805664	7.91231298446655	-7.6684775352478	-0.0100957229733467	0.0181509424000978	-0.00327756232582033	0.00191722682211548
657	109.431480407715	9.21100997924805	-7.99315214157104	-0.00165419070981443	0.00581331877037883	-0.00425158534198999	-0.00100484199356288
658	110.730171203613	8.88633632659912	-7.53860807418823	-0.0026282137259841	0.0123068047687411	-0.00457625929266214	-3.08191010844894e-05
659	110.730171203613	9.53568458557129	-8.25289154052734	-0.00847235135734081	0.00776136433705688	-0.00619963090866804	0.00581331877037883
660	113.976921081543	7.58763885498047	-8.18795680999756	0.00711201597005129	-0.00295288790948689	-0.00717365415766835	0.00289124972186983
661	111.379524230957	8.23698711395264	-8.18795680999756	-0.00132951640989631	-0.00522560812532902	-0.00555028254166245	-0.00522560812532902
662	115.275611877441	6.93829011917114	-7.73341274261475	0.00548864435404539	-0.00619963090866804	-0.00392691092565656	-0.000355493422830477
663	112.67822265625	8.88633632659912	-7.86328220367432	-0.00490093370899558	0.000293855206109583	-0.00165419070981443	0.00613799272105098
664	112.67822265625	8.56166172027588	-8.18795680999756	-0.00652430532500148	0.00451462110504508	0.00191722682211548	-0.00555028254166245
665	111.379524230957	8.56166172027588	-8.31782627105713	-0.00230353930965066	0.00321592413820326	-0.0143164889886975	0.00548864435404539
666	112.67822265625	8.88633632659912	-8.31782627105713	0.00289124972186983	0.00321592413820326	0.00159255252219737	-0.00490093370899558
667	110.730171203613	8.88633632659912	-8.18795680999756	0.00256657530553639	-0.00684897974133492	-0.00132951640989631	0.0022419011220336
668	113.976921081543	8.23698711395264	-7.86328220367432	-0.00295288790948689	-0.00100484199356288	0.00354059832170606	0.00191722682211548
669	113.976921081543	8.23698711395264	-7.73341274261475	0.00841071270406246	0.00451462110504508	0.000943203864153475	0.000293855206109583
670	112.028869628906	8.23698711395264	-7.73341274261475	-0.000355493422830477	0.00873538758605719	-0.00360223650932312	-0.00132951640989631
671	111.379524230957	9.21100997924805	-7.9282169342041	0.00191722682211548	0.00938473641872406	-0.00522560812532902	0.000618529506027699
672	110.730171203613	7.91231298446655	-7.60354280471802	-0.00132951640989631	-3.08191010844894e-05	-0.00165419070981443	0.00678734155371785
673	113.327568054199	9.21100997924805	-8.12302207946777	0.00354059832170606	0.00386527273803949	0.00451462110504508	0.0022419011220336
674	111.379524230957	8.88633632659912	-7.6684775352478	0.00581331877037883	0.00776136433705688	-3.08191010844894e-05	-0.00165419070981443
675	111.379524230957	8.23698711395264	-7.9282169342041	0.00321592413820326	0.0106834331527352	-0.0026282137259841	-0.00360223650932312
676	112.028869628906	7.91231298446655	-7.99315214157104	0.0022419011220336	0.00613799272105098	-0.00457625929266214	-0.00717365415766835
677	111.379524230957	7.91231298446655	-8.12302207946777	0.00516396993771195	-0.00619963090866804	0.00256657530553639	-3.08191010844894e-05
678	112.028869628906	8.23698711395264	-7.99315214157104	0.00289124972186983	0.00321592413820326	-0.000680167751852423	0.00126787810586393
679	112.67822265625	8.23698711395264	-7.53860807418823	-0.0026282137259841	0.0106834331527352	-0.00425158534198999	-0.000680167751852423
680	115.275611877441	8.23698711395264	-7.99315214157104	-0.00522560812532902	0.00126787810586393	-0.00392691092565656	-0.00522560812532902
681	113.327568054199	8.23698711395264	-8.25289154052734	0.00191722682211548	0.00386527273803949	-0.00684897974133492	0.00418994715437293
682	113.327568054199	8.88633632659912	-8.38276100158691	0.000943203864153475	-0.0026282137259841	-0.00619963090866804	-3.08191010844894e-05
683	111.379524230957	8.88633632659912	-8.12302207946777	-0.00100484199356288	-0.00230353930965066	0.00126787810586393	0.00483929552137852
684	112.67822265625	8.88633632659912	-8.12302207946777	-0.00165419070981443	0.00711201597005129	0.00451462110504508	-0.000680167751852423
685	110.080825805664	9.21100997924805	-7.6684775352478	0.00289124972186983	0.00321592413820326	-0.00132951640989631	-0.00327756232582033
686	110.080825805664	8.56166172027588	-7.6684775352478	0.00451462110504508	-0.00912170019000769	-0.00132951640989631	-0.00684897974133492
687	108.782127380371	8.56166172027588	-7.86328220367432	-0.00230353930965066	-0.00100484199356288	-0.00457625929266214	0.00548864435404539
688	112.67822265625	7.91231298446655	-7.86328220367432	-0.00522560812532902	-0.00587495695799589	-0.00847235135734081	-0.00100484199356288
689	113.327568054199	7.91231298446655	-7.86328220367432	0.00191722682211548	-0.00132951640989631	0.00191722682211548	0.00126787810586393
690	112.67822265625	7.58763885498047	-7.53860807418823	0.00256657530553639	0.00159255252219737	-0.00197886489331722	-0.00392691092565656
691	112.67822265625	6.93829011917114	-7.27886867523193	0.012956153601408	-0.00230353930965066	0.000293855206109583	-0.000680167751852423
692	113.976921081543	7.26296424865723	-7.73341274261475	0.00386527273803949	-0.00879702530801296	0.00938473641872406	0.000943203864153475
693	112.67822265625	8.88633632659912	-8.25289154052734	0.00386527273803949	-0.00522560812532902	0.0239950809627771	-0.00165419070981443
694	113.976921081543	8.23698711395264	-7.86328220367432	0.000618529506027699	0.00646266713738441	0.0171769186854362	0.0022419011220336
695	113.976921081543	8.23698711395264	-8.18795680999756	0.00386527273803949	0.0236704051494598	0.0532157681882381	-0.0026282137259841
696	113.327568054199	9.21100997924805	-8.12302207946777	0.0022419011220336	0.01100810803473	0.0162028968334198	0.00126787810586393
697	113.327568054199	8.88633632659912	-8.18795680999756	0.00289124972186983	0.0103587592020631	0.01847561635077	-0.00684897974133492
698	113.327568054199	7.91231298446655	-7.86328220367432	-0.00879702530801296	0.00159255252219737	0.00418994715437293	0.00418994715437293
699	113.976921081543	8.23698711395264	-7.79834747314453	-0.0120437685400248	0.000618529506027699	-0.00100484199356288	-0.00392691092565656
700	111.379524230957	8.88633632659912	-8.05808639526367	-0.00977104809135199	0.000943203864153475	-0.0240567177534103	-0.00392691092565656
701	110.730171203613	8.88633632659912	-7.79834747314453	-0.0110697457566857	-0.00847235135734081	-0.0331475995481014	-0.00327756232582033
702	112.67822265625	8.23698711395264	-7.60354280471802	0.00126787810586393	-0.0175632312893867	-0.0587968714535236	-0.00360223650932312
703	112.028869628906	9.53568458557129	-7.86328220367432	0.00289124972186983	-0.0133424662053585	-0.0493813157081604	0.00581331877037883
704	112.028869628906	9.21100997924805	-8.18795680999756	-0.00977104809135199	-0.0117190945893526	-0.0393164120614529	-0.0026282137259841
705	112.67822265625	8.23698711395264	-8.12302207946777	0.00386527273803949	-0.0110697457566857	-0.0237320438027382	0.00256657530553639
706	113.327568054199	7.26296424865723	-7.9282169342041	0.00613799272105098	-0.0195112787187099	-0.0139918150380254	0.00126787810586393
707	113.976921081543	7.58763885498047	-7.53860807418823	0.00808603875339031	-0.0195112787187099	-0.00847235135734081	0.00678734155371785
708	112.028869628906	8.88633632659912	-7.60354280471802	0.000293855206109583	-0.00944637414067984	-0.00847235135734081	-0.00522560812532902
709	112.67822265625	9.53568458557129	-7.99315214157104	-0.00360223650932312	0.00938473641872406	0.00418994715437293	-0.00230353930965066
710	112.028869628906	10.5097074508667	-8.38276100158691	0.00451462110504508	0.00548864435404539	0.00321592413820326	-0.00165419070981443
711	113.976921081543	8.23698711395264	-8.18795680999756	0.00159255252219737	0.0123068047687411	0.00289124972186983	-0.00522560812532902
712	110.730171203613	9.86035919189453	-8.18795680999756	-0.000680167751852423	0.00548864435404539	-0.00944637414067984	0.00776136433705688
713	114.626266479492	8.23698711395264	-7.6684775352478	-0.00879702530801296	-0.00684897974133492	-0.00490093370899558	0.00191722682211548
714	112.67822265625	9.21100997924805	-8.25289154052734	-0.00814767740666866	-0.000355493422830477	0.0022419011220336	0.000618529506027699
715	110.730171203613	9.86035919189453	-8.25289154052734	-0.00522560812532902	0.00873538758605719	-0.00684897974133492	0.00646266713738441
716	109.431480407715	9.86035919189453	-8.12302207946777	-0.00619963090866804	0.00711201597005129	-0.00977104809135199	-3.08191010844894e-05
717	110.080825805664	9.21100997924805	-8.12302207946777	-0.00392691092565656	0.00646266713738441	-0.0100957229733467	0.000618529506027699
718	111.379524230957	9.21100997924805	-7.53860807418823	-0.0100957229733467	-0.00587495695799589	-0.000355493422830477	-0.00197886489331722
719	113.327568054199	8.23698711395264	-7.47367286682129	-0.00165419070981443	0.00711201597005129	0.0298392176628113	0.00126787810586393
720	112.67822265625	7.58763885498047	-7.9282169342041	-0.00197886489331722	-0.0113944197073579	0.0272418223321438	0.00354059832170606
721	110.730171203613	8.56166172027588	-8.12302207946777	-0.00230353930965066	-0.00847235135734081	0.0285405199974775	-0.000680167751852423
722	113.327568054199	7.91231298446655	-7.79834747314453	0.00159255252219737	-0.00749832857400179	0.0200989879667759	0.00646266713738441
723	113.976921081543	8.23698711395264	-7.53860807418823	-0.00230353930965066	-0.00457625929266214	0.0194496400654316	0.000943203864153475
724	113.976921081543	8.56166172027588	-7.34380340576172	-0.00684897974133492	0.00354059832170606	0.0106834331527352	-0.00197886489331722
725	113.976921081543	8.56166172027588	-8.18795680999756	0.00776136433705688	0.00256657530553639	-0.0026282137259841	-0.000355493422830477
726	113.327568054199	8.88633632659912	-8.25289154052734	0.00711201597005129	-0.00490093370899558	-0.0198359526693821	-0.00717365415766835
727	113.327568054199	8.56166172027588	-8.05808639526367	0.00159255252219737	-0.000680167751852423	-0.0188619289547205	0.00451462110504508
728	111.379524230957	9.53568458557129	-8.05808639526367	0.00289124972186983	-0.0110697457566857	-0.0198359526693821	0.00191722682211548
729	113.327568054199	8.23698711395264	-7.34380340576172	-0.00522560812532902	0.00191722682211548	-0.0243813935667276	0.00159255252219737
730	110.730171203613	8.88633632659912	-7.73341274261475	0.00386527273803949	0.0113327819854021	-0.0221086721867323	-0.00132951640989631
731	109.431480407715	9.21100997924805	-8.18795680999756	-0.00587495695799589	0.00451462110504508	-0.0208099745213985	-0.00132951640989631
732	112.028869628906	8.88633632659912	-7.9282169342041	0.00256657530553639	0.00321592413820326	-0.0152905117720366	0.00516396993771195
733	112.67822265625	9.53568458557129	-7.99315214157104	-0.00490093370899558	0.00386527273803949	-0.0172385573387146	0.00516396993771195
734	112.67822265625	8.23698711395264	-7.79834747314453	-0.00230353930965066	0.000943203864153475	-0.00165419070981443	0.00126787810586393
735	113.327568054199	6.93829011917114	-7.47367286682129	-0.000355493422830477	0.00873538758605719	-0.00684897974133492	0.0022419011220336
736	112.028869628906	7.58763885498047	-7.99315214157104	-0.00100484199356288	0.00321592413820326	-0.000355493422830477	0.00451462110504508
737	113.327568054199	7.91231298446655	-8.18795680999756	0.00289124972186983	0.00516396993771195	0.00321592413820326	-0.00425158534198999
738	112.67822265625	8.56166172027588	-7.79834747314453	-0.00457625929266214	0.00386527273803949	-0.00197886489331722	0.0022419011220336
739	112.67822265625	8.23698711395264	-7.53860807418823	0.00159255252219737	0.00191722682211548	0.00321592413820326	-0.00360223650932312
740	111.379524230957	8.88633632659912	-7.79834747314453	0.00386527273803949	0.00841071270406246	-0.00717365415766835	0.00159255252219737
741	111.379524230957	9.53568458557129	-7.86328220367432	0.00646266713738441	-3.08191010844894e-05	-0.00619963090866804	0.00418994715437293
742	113.976921081543	8.23698711395264	-8.12302207946777	0.00159255252219737	0.000293855206109583	-0.00555028254166245	0.00191722682211548
743	112.67822265625	8.56166172027588	-8.18795680999756	0.00451462110504508	-0.00392691092565656	-0.00197886489331722	0.00256657530553639
744	112.67822265625	8.23698711395264	-7.79834747314453	-0.00652430532500148	-0.00555028254166245	-0.00392691092565656	-0.0026282137259841
745	110.730171203613	8.56166172027588	-7.60354280471802	0.00289124972186983	-0.0113944197073579	-0.00977104809135199	-0.00587495695799589
746	110.730171203613	7.91231298446655	-7.27886867523193	-0.00782300252467394	-0.0243813935667276	-0.0117190945893526	-0.00490093370899558
747	110.730171203613	9.21100997924805	-7.99315214157104	-0.00327756232582033	-0.00619963090866804	-0.00814767740666866	0.00159255252219737
748	112.028869628906	8.23698711395264	-7.9282169342041	-0.00165419070981443	-0.0149658378213644	-0.0120437685400248	-0.00555028254166245
749	111.379524230957	8.23698711395264	-7.73341274261475	-0.00295288790948689	-0.00847235135734081	0.000293855206109583	0.0022419011220336
750	112.028869628906	7.91231298446655	-8.12302207946777	0.00451462110504508	-0.00879702530801296	-0.00555028254166245	-0.00457625929266214
751	112.67822265625	6.93829011917114	-7.53860807418823	0.00548864435404539	-0.00165419070981443	-0.00132951640989631	-0.00522560812532902
752	112.67822265625	8.23698711395264	-7.73341274261475	-0.00327756232582033	-0.00230353930965066	-3.08191010844894e-05	0.00386527273803949
753	112.67822265625	8.88633632659912	-8.25289154052734	-0.00555028254166245	-0.00295288790948689	-0.00749832857400179	0.00483929552137852
754	110.730171203613	8.88633632659912	-8.12302207946777	-0.00847235135734081	-0.000680167751852423	-0.00392691092565656	0.00418994715437293
755	111.379524230957	8.23698711395264	-8.12302207946777	0.000293855206109583	0.0116574559360743	0.00678734155371785	-0.00684897974133492
756	112.028869628906	8.23698711395264	-7.9282169342041	-0.00425158534198999	0.01100810803473	0.00581331877037883	0.00581331877037883
757	111.379524230957	9.21100997924805	-7.99315214157104	-0.0104203969240189	0.011982130818069	0.00159255252219737	-0.00132951640989631
758	112.028869628906	8.88633632659912	-7.99315214157104	0.00126787810586393	0.01100810803473	0.00516396993771195	0.00581331877037883
759	111.379524230957	8.56166172027588	-8.25289154052734	-0.00782300252467394	0.0145795252174139	0.01100810803473	-0.00165419070981443
760	110.080825805664	7.91231298446655	-7.6684775352478	-0.00879702530801296	0.0132808275520802	-0.000355493422830477	-0.00230353930965066
761	109.431480407715	8.88633632659912	-7.86328220367432	0.00256657530553639	0.0116574559360743	0.00938473641872406	-0.000680167751852423
762	112.67822265625	7.58763885498047	-7.86328220367432	0.00191722682211548	0.00776136433705688	0.00126787810586393	0.00321592413820326
763	111.379524230957	8.88633632659912	-7.86328220367432	-0.0026282137259841	0.00126787810586393	-0.00457625929266214	0.00354059832170606
764	112.67822265625	6.93829011917114	-7.73341274261475	0.00418994715437293	-0.00295288790948689	0.0158782228827477	-0.000680167751852423
765	112.67822265625	7.26296424865723	-7.6684775352478	0.00256657530553639	-0.00490093370899558	0.00808603875339031	-0.00555028254166245
766	113.327568054199	7.26296424865723	-7.6684775352478	0.00711201597005129	-0.00425158534198999	0.00289124972186983	0.00191722682211548
767	113.327568054199	8.23698711395264	-7.4087381362915	0.00159255252219737	-0.00490093370899558	0.00386527273803949	0.0022419011220336
768	112.028869628906	9.21100997924805	-7.6684775352478	-0.000355493422830477	-0.00522560812532902	0.00289124972186983	0.00289124972186983
769	110.730171203613	8.56166172027588	-8.31782627105713	0.00191722682211548	0.00191722682211548	-0.00522560812532902	-0.0026282137259841
770	111.379524230957	9.21100997924805	-8.51263046264648	0.00776136433705688	0.00678734155371785	0.0113327819854021	-0.00327756232582033
771	113.327568054199	7.91231298446655	-8.12302207946777	0.00808603875339031	0.00873538758605719	-0.00295288790948689	-0.00425158534198999
772	111.379524230957	9.53568458557129	-8.12302207946777	-0.000680167751852423	-0.00100484199356288	0.00256657530553639	-0.00100484199356288
773	112.028869628906	7.58763885498047	-7.6684775352478	-0.00847235135734081	0.00159255252219737	-0.00295288790948689	0.00159255252219737
774	110.730171203613	6.93829011917114	-7.53860807418823	-0.0107450718060136	0.000943203864153475	0.00970941036939621	0.00743668992072344
775	112.028869628906	7.91231298446655	-7.99315214157104	-0.00684897974133492	0.0165275707840919	0.00841071270406246	0.000293855206109583
776	112.67822265625	8.23698711395264	-7.99315214157104	-0.00327756232582033	0.0106834331527352	0.00938473641872406	0.00256657530553639
777	112.67822265625	7.91231298446655	-7.99315214157104	-0.00100484199356288	0.00646266713738441	0.00548864435404539	-0.00327756232582033
778	111.379524230957	8.23698711395264	-7.99315214157104	-0.000680167751852423	-0.00132951640989631	0.00678734155371785	0.00386527273803949
779	111.379524230957	7.91231298446655	-7.86328220367432	-0.000355493422830477	0.000618529506027699	0.00159255252219737	-0.00165419070981443
780	112.67822265625	7.91231298446655	-7.79834747314453	-0.00522560812532902	0.000943203864153475	-0.00652430532500148	0.00191722682211548
781	112.67822265625	8.23698711395264	-7.79834747314453	-0.00360223650932312	-0.00847235135734081	-0.00652430532500148	0.000943203864153475
782	112.67822265625	8.56166172027588	-7.9282169342041	-0.00717365415766835	-0.000680167751852423	-0.0172385573387146	-0.00879702530801296
783	112.67822265625	8.56166172027588	-7.99315214157104	-0.00490093370899558	-0.00555028254166245	-0.00295288790948689	0.00483929552137852
784	113.976921081543	7.91231298446655	-7.9282169342041	-0.0026282137259841	-0.00522560812532902	0.0022419011220336	0.00191722682211548
785	112.67822265625	8.23698711395264	-7.9282169342041	0.000618529506027699	-0.0152905117720366	-0.0026282137259841	0.00808603875339031
786	113.327568054199	7.91231298446655	-7.99315214157104	-0.00197886489331722	-0.0107450718060136	0.00711201597005129	0.00354059832170606
787	112.67822265625	7.58763885498047	-7.53860807418823	-0.00165419070981443	-0.000355493422830477	0.0200989879667759	-3.08191010844894e-05
788	111.379524230957	7.91231298446655	-7.86328220367432	-0.00847235135734081	0.000943203864153475	0.00678734155371785	-0.00360223650932312
789	108.132781982422	8.88633632659912	-7.9282169342041	-0.0107450718060136	0.0022419011220336	0.00191722682211548	0.00354059832170606
790	110.080825805664	8.88633632659912	-7.60354280471802	-0.000680167751852423	0.00354059832170606	-0.0100957229733467	-0.00230353930965066
791	111.379524230957	8.88633632659912	-8.12302207946777	0.00256657530553639	0.0103587592020631	-0.0263294391334057	0.00126787810586393
792	112.028869628906	7.58763885498047	-8.05808639526367	0.00451462110504508	-0.00717365415766835	-0.023407369852066	0.00386527273803949
793	113.976921081543	7.26296424865723	-7.86328220367432	0.000618529506027699	0.000618529506027699	-0.03444629535079	-0.00392691092565656
794	113.327568054199	6.61361598968506	-8.12302207946777	-0.00295288790948689	-0.0139918150380254	-0.0305502042174339	-3.08191010844894e-05
795	112.67822265625	8.23698711395264	-7.73341274261475	-0.00977104809135199	0.00256657530553639	-0.0152905117720366	-0.00197886489331722
796	113.976921081543	8.23698711395264	-7.53860807418823	-0.00132951640989631	0.00711201597005129	-0.023407369852066	0.000943203864153475
797	113.327568054199	7.58763885498047	-7.79834747314453	0.00581331877037883	0.00354059832170606	-0.00197886489331722	-0.00100484199356288
798	112.67822265625	7.58763885498047	-8.05808639526367	0.00451462110504508	-0.0126931173726916	-0.0139918150380254	0.00256657530553639
799	112.028869628906	9.21100997924805	-8.25289154052734	0.00646266713738441	-0.0149658378213644	-0.00847235135734081	-0.00230353930965066
800	112.028869628906	8.88633632659912	-8.18795680999756	0.00646266713738441	-0.00360223650932312	-3.08191010844894e-05	-3.08191010844894e-05
801	112.67822265625	8.88633632659912	-7.86328220367432	0.00841071270406246	-0.000680167751852423	0.011982130818069	-0.00197886489331722
802	112.028869628906	8.88633632659912	-7.99315214157104	0.00159255252219737	-0.00100484199356288	-0.00814767740666866	0.000943203864153475
803	111.379524230957	8.23698711395264	-7.9282169342041	0.00743668992072344	-0.00360223650932312	-0.00197886489331722	0.000293855206109583
804	110.730171203613	8.88633632659912	-8.12302207946777	-3.08191010844894e-05	0.00841071270406246	0.00581331877037883	-0.000680167751852423
805	109.431480407715	8.88633632659912	-8.12302207946777	-0.00425158534198999	0.00646266713738441	-0.00425158534198999	-0.000355493422830477
806	110.730171203613	9.21100997924805	-7.79834747314453	0.00548864435404539	0.00289124972186983	0.0022419011220336	-0.00522560812532902
807	110.730171203613	8.56166172027588	-7.6684775352478	-0.00360223650932312	-0.00490093370899558	-0.00295288790948689	-0.000680167751852423
808	113.327568054199	7.26296424865723	-7.9282169342041	-0.00165419070981443	-0.00295288790948689	0.00386527273803949	0.000293855206109583
809	113.327568054199	6.28894138336182	-7.86328220367432	-0.00425158534198999	-0.000355493422830477	0.00678734155371785	0.00256657530553639
810	113.327568054199	7.58763885498047	-7.79834747314453	0.00483929552137852	0.00938473641872406	0.0145795252174139	-0.00327756232582033
811	111.379524230957	9.21100997924805	-7.99315214157104	0.00321592413820326	0.0178262684494257	0.0171769186854362	0.000943203864153475
812	112.67822265625	8.56166172027588	-7.6684775352478	0.000618529506027699	0.0116574559360743	0.0230210572481155	-3.08191010844894e-05
813	113.327568054199	8.88633632659912	-8.25289154052734	0.00581331877037883	0.0103587592020631	0.0142548503354192	0.00938473641872406
814	112.028869628906	8.88633632659912	-8.18795680999756	-0.00132951640989631	0.00906006153672934	0.0353586822748184	0.00516396993771195
815	112.028869628906	9.21100997924805	-7.99315214157104	0.000293855206109583	0.0207483377307653	0.0275664981454611	-0.000355493422830477
816	111.379524230957	8.88633632659912	-7.9282169342041	0.00646266713738441	0.0126314787194133	0.0145795252174139	0.00386527273803949
817	110.730171203613	9.21100997924805	-7.99315214157104	-0.00327756232582033	0.00613799272105098	-0.00197886489331722	0.00613799272105098
818	111.379524230957	7.58763885498047	-7.60354280471802	-0.0133424662053585	-0.000680167751852423	-0.00814767740666866	0.00581331877037883
819	110.080825805664	8.23698711395264	-7.73341274261475	-0.00197886489331722	-0.000680167751852423	-0.0172385573387146	-0.00100484199356288
820	111.379524230957	7.58763885498047	-7.9282169342041	-0.0120437685400248	-0.000680167751852423	-0.0253554154187441	-0.00879702530801296
821	111.379524230957	8.88633632659912	-8.12302207946777	0.000293855206109583	-0.00197886489331722	-0.021459324285388	-0.00360223650932312
822	113.327568054199	7.26296424865723	-7.9282169342041	-0.00230353930965066	-0.0104203969240189	-0.0318489037454128	-0.00100484199356288
823	112.028869628906	7.91231298446655	-7.99315214157104	-0.000680167751852423	-0.0139918150380254	-0.0373683646321297	-0.00360223650932312
824	112.028869628906	7.91231298446655	-7.99315214157104	0.00451462110504508	-0.0191866029053926	-0.0247060675173998	0.00289124972186983
825	110.730171203613	7.91231298446655	-7.99315214157104	-0.00619963090866804	-0.0143164889886975	-0.00295288790948689	-0.00522560812532902
826	112.028869628906	7.58763885498047	-8.05808639526367	-0.00619963090866804	-0.00587495695799589	-0.0172385573387146	-0.00879702530801296
827	112.028869628906	8.88633632659912	-7.86328220367432	0.00483929552137852	-0.0104203969240189	-0.0117190945893526	0.000293855206109583
828	110.730171203613	9.21100997924805	-8.31782627105713	-0.00392691092565656	-0.00652430532500148	-0.0113944197073579	-0.00522560812532902
829	112.67822265625	9.21100997924805	-7.99315214157104	-3.08191010844894e-05	0.00256657530553639	-0.00392691092565656	0.00841071270406246
830	112.67822265625	9.53568458557129	-8.4476957321167	0.00711201597005129	0.00159255252219737	0.00289124972186983	-0.00814767740666866
831	112.67822265625	8.56166172027588	-7.86328220367432	0.00678734155371785	0.01100810803473	-0.00977104809135199	0.000943203864153475
832	111.379524230957	9.86035919189453	-8.25289154052734	-0.00165419070981443	0.00386527273803949	0.000618529506027699	0.00906006153672934
833	110.080825805664	8.88633632659912	-7.79834747314453	-0.00717365415766835	0.000293855206109583	-0.00749832857400179	0.00483929552137852
834	110.080825805664	8.56166172027588	-7.4087381362915	-0.00717365415766835	0.000293855206109583	-0.00100484199356288	0.00418994715437293
835	112.028869628906	7.91231298446655	-7.47367286682129	-0.00230353930965066	0.00841071270406246	-0.00100484199356288	0.000293855206109583
836	110.730171203613	8.23698711395264	-7.73341274261475	-3.08191010844894e-05	0.0100340843200684	-0.00490093370899558	0.0022419011220336
837	112.028869628906	8.88633632659912	-7.9282169342041	0.00418994715437293	0.00613799272105098	0.00483929552137852	0.0022419011220336
838	112.028869628906	8.56166172027588	-7.86328220367432	-0.00327756232582033	-0.0026282137259841	-0.00652430532500148	-0.00197886489331722
839	112.028869628906	8.56166172027588	-7.6684775352478	0.00159255252219737	0.00126787810586393	0.000618529506027699	-0.00652430532500148
840	113.327568054199	7.91231298446655	-7.60354280471802	-0.00684897974133492	0.0022419011220336	-0.000355493422830477	0.000293855206109583
841	113.327568054199	8.88633632659912	-7.73341274261475	0.00126787810586393	-0.00327756232582033	0.00581331877037883	-0.00555028254166245
842	113.327568054199	9.21100997924805	-8.12302207946777	-0.00230353930965066	-0.00100484199356288	-0.00295288790948689	-0.00782300252467394
843	111.379524230957	9.21100997924805	-8.31782627105713	0.00386527273803949	-0.00360223650932312	-0.00360223650932312	0.00516396993771195
844	114.626266479492	8.56166172027588	-8.05808639526367	-0.0026282137259841	-3.08191010844894e-05	0.000293855206109583	0.00289124972186983
845	112.67822265625	8.56166172027588	-7.73341274261475	0.00581331877037883	-0.00555028254166245	-0.00847235135734081	-0.0123684434220195
846	112.67822265625	8.23698711395264	-7.86328220367432	0.00126787810586393	-0.00717365415766835	0.000293855206109583	-0.00132951640989631
847	111.379524230957	8.23698711395264	-7.86328220367432	-0.00490093370899558	-0.00360223650932312	-0.00327756232582033	0.00159255252219737
848	110.080825805664	8.23698711395264	-7.9282169342041	-0.00717365415766835	-0.00230353930965066	0.000618529506027699	-0.00100484199356288
849	108.782127380371	9.21100997924805	-8.12302207946777	-0.00879702530801296	0.00418994715437293	-0.0026282137259841	0.0100340843200684
850	110.080825805664	9.53568458557129	-7.86328220367432	-0.00165419070981443	0.00613799272105098	0.00938473641872406	-0.0120437685400248
851	113.976921081543	8.23698711395264	-7.86328220367432	0.000618529506027699	0.0132808275520802	-0.00392691092565656	0.00321592413820326
852	110.730171203613	9.53568458557129	-8.18795680999756	0.00386527273803949	-0.000355493422830477	0.00516396993771195	-0.000680167751852423
853	113.327568054199	6.61361598968506	-7.9282169342041	-0.0026282137259841	-0.00977104809135199	0.00256657530553639	-0.00165419070981443
854	112.67822265625	7.26296424865723	-7.86328220367432	-0.00230353930965066	-0.00457625929266214	0.00743668992072344	0.00451462110504508
855	114.626266479492	7.91231298446655	-7.79834747314453	-3.08191010844894e-05	0.0100340843200684	0.00451462110504508	0.00191722682211548
856	113.327568054199	8.23698711395264	-7.47367286682129	0.00776136433705688	0.00711201597005129	0.0022419011220336	0.0022419011220336
857	113.976921081543	8.23698711395264	-8.05808639526367	0.00256657530553639	-0.00100484199356288	-0.0123684434220195	0.0022419011220336
858	110.730171203613	9.21100997924805	-8.31782627105713	-0.00197886489331722	-0.00652430532500148	-0.00360223650932312	-0.000355493422830477
859	110.730171203613	9.53568458557129	-8.25289154052734	-0.00457625929266214	0.00191722682211548	-0.00360223650932312	-0.00977104809135199
860	110.080825805664	9.21100997924805	-7.9282169342041	0.000618529506027699	-0.0100957229733467	-0.00944637414067984	0.00776136433705688
861	112.028869628906	8.23698711395264	-7.60354280471802	0.000618529506027699	-0.00100484199356288	-0.0123684434220195	0.00321592413820326
862	110.080825805664	8.88633632659912	-7.79834747314453	-0.00100484199356288	-0.00490093370899558	-0.00879702530801296	0.00516396993771195
863	111.379524230957	8.88633632659912	-7.86328220367432	-0.0133424662053585	-0.00977104809135199	-0.00555028254166245	0.00711201597005129
864	111.379524230957	8.23698711395264	-7.73341274261475	-0.00132951640989631	-0.0113944197073579	0.00386527273803949	0.00354059832170606
865	110.080825805664	9.21100997924805	-8.18795680999756	-0.0026282137259841	-0.0182125810533762	0.00418994715437293	-0.00555028254166245
866	110.730171203613	8.88633632659912	-7.99315214157104	-3.08191010844894e-05	-0.00944637414067984	-0.00425158534198999	-0.000680167751852423
867	111.379524230957	7.91231298446655	-7.73341274261475	0.000293855206109583	-0.0120437685400248	0.0022419011220336	0.000293855206109583
868	112.67822265625	7.26296424865723	-7.99315214157104	0.00256657530553639	-0.00717365415766835	-0.00392691092565656	0.00126787810586393
869	113.327568054199	7.26296424865723	-7.9282169342041	0.00256657530553639	0.00289124972186983	-0.00392691092565656	-0.00555028254166245
870	112.67822265625	8.56166172027588	-7.9282169342041	0.000293855206109583	0.000618529506027699	0.00516396993771195	0.00159255252219737
871	110.730171203613	8.88633632659912	-8.05808639526367	0.00841071270406246	0.011982130818069	-0.00522560812532902	0.000618529506027699
872	111.379524230957	8.23698711395264	-7.73341274261475	0.00516396993771195	0.000943203864153475	-0.00912170019000769	0.000943203864153475
873	112.67822265625	7.91231298446655	-7.99315214157104	-0.0026282137259841	-0.00165419070981443	-0.0110697457566857	0.00386527273803949
874	113.976921081543	8.88633632659912	-8.38276100158691	-0.00100484199356288	0.00743668992072344	-0.00619963090866804	0.00548864435404539
875	111.379524230957	8.88633632659912	-8.18795680999756	0.0022419011220336	0.0136055024340749	-0.00295288790948689	-0.00360223650932312
876	112.028869628906	8.23698711395264	-8.12302207946777	0.00613799272105098	0.012956153601408	-0.00197886489331722	0.00451462110504508
877	109.431480407715	7.91231298446655	-7.86328220367432	-0.00652430532500148	0.00289124972186983	0.00386527273803949	0.000618529506027699
878	110.080825805664	7.91231298446655	-7.47367286682129	-0.0120437685400248	0.000293855206109583	0.00159255252219737	0.00386527273803949
879	111.379524230957	8.23698711395264	-7.6684775352478	-0.00684897974133492	0.00289124972186983	-0.00132951640989631	0.00418994715437293
880	112.028869628906	7.91231298446655	-7.6684775352478	-0.00100484199356288	-0.00360223650932312	0.000293855206109583	-0.00197886489331722
881	110.730171203613	9.21100997924805	-7.9282169342041	-0.00490093370899558	-0.0026282137259841	-0.00100484199356288	-0.000355493422830477
882	113.976921081543	6.93829011917114	-7.53860807418823	-0.000355493422830477	-0.0162645354866982	-0.0146411629393697	-0.000355493422830477
883	112.028869628906	7.58763885498047	-7.6684775352478	-0.00912170019000769	-0.00749832857400179	0.000293855206109583	-0.00295288790948689
884	112.028869628906	8.56166172027588	-7.73341274261475	0.00418994715437293	-0.00197886489331722	0.00743668992072344	0.00354059832170606
885	110.730171203613	8.56166172027588	-7.9282169342041	0.00321592413820326	-0.00230353930965066	-0.00522560812532902	-0.00749832857400179
886	111.379524230957	8.88633632659912	-7.79834747314453	0.0022419011220336	-0.00360223650932312	0.00159255252219737	-0.00717365415766835
887	111.379524230957	8.88633632659912	-7.79834747314453	0.00646266713738441	-0.00879702530801296	-0.0026282137259841	-0.00230353930965066
888	112.028869628906	9.21100997924805	-7.99315214157104	-0.0100957229733467	-0.00652430532500148	-0.0110697457566857	0.000943203864153475
889	112.67822265625	8.23698711395264	-7.47367286682129	0.00548864435404539	-0.00295288790948689	-0.00555028254166245	0.00321592413820326
890	113.327568054199	8.23698711395264	-7.73341274261475	-0.00132951640989631	0.00938473641872406	0.00711201597005129	0.000293855206109583
891	110.730171203613	8.56166172027588	-8.05808639526367	-0.00555028254166245	0.0100340843200684	0.00808603875339031	0.00126787810586393
892	111.379524230957	7.91231298446655	-7.9282169342041	-0.0133424662053585	0.000293855206109583	-0.00944637414067984	0.00678734155371785
893	109.431480407715	8.88633632659912	-7.79834747314453	-0.00587495695799589	-3.08191010844894e-05	-0.0104203969240189	0.00159255252219737
894	110.730171203613	9.21100997924805	-7.86328220367432	-0.00814767740666866	0.0103587592020631	0.00678734155371785	-0.000355493422830477
895	112.028869628906	8.88633632659912	-8.05808639526367	-0.00100484199356288	0.00906006153672934	0.00354059832170606	-0.00555028254166245
896	111.379524230957	8.56166172027588	-8.18795680999756	0.00191722682211548	0.0155535480007529	-0.000680167751852423	0.00126787810586393
897	112.028869628906	7.58763885498047	-8.31782627105713	0.00256657530553639	0.00711201597005129	-0.00230353930965066	-0.00555028254166245
898	113.327568054199	6.61361598968506	-7.79834747314453	-0.00619963090866804	0.00711201597005129	0.00289124972186983	0.00159255252219737
899	113.327568054199	7.91231298446655	-7.6684775352478	0.00548864435404539	0.00581331877037883	0.00354059832170606	0.00159255252219737
900	113.327568054199	7.26296424865723	-7.73341274261475	0.00126787810586393	0.00743668992072344	0.00451462110504508	0.00646266713738441
901	111.379524230957	9.21100997924805	-8.05808639526367	0.00386527273803949	0.00451462110504508	-0.00522560812532902	-0.000680167751852423
902	114.626266479492	7.26296424865723	-8.31782627105713	0.00191722682211548	0.00678734155371785	-0.00977104809135199	0.00711201597005129
903	111.379524230957	8.56166172027588	-8.31782627105713	-0.00100484199356288	0.00581331877037883	0.00646266713738441	-0.00197886489331722
904	112.67822265625	7.58763885498047	-7.99315214157104	0.00451462110504508	0.00711201597005129	-0.00165419070981443	-0.000355493422830477
905	113.976921081543	7.58763885498047	-7.47367286682129	0.00386527273803949	-3.08191010844894e-05	0.0100340843200684	-0.00392691092565656
906	113.327568054199	7.91231298446655	-7.9282169342041	0.00256657530553639	0.00354059832170606	-0.00132951640989631	-0.00782300252467394
907	111.379524230957	7.58763885498047	-7.86328220367432	0.000618529506027699	-0.00392691092565656	-0.00457625929266214	0.00354059832170606
908	108.132781982422	8.23698711395264	-7.9282169342041	-0.00457625929266214	-0.0026282137259841	0.000618529506027699	0.000943203864153475
909	110.080825805664	7.91231298446655	-7.86328220367432	-0.00652430532500148	-3.08191010844894e-05	-0.0026282137259841	0.000293855206109583
910	110.730171203613	9.21100997924805	-7.73341274261475	0.00613799272105098	0.0171769186854362	0.011982130818069	-0.00295288790948689
911	114.626266479492	7.58763885498047	-7.60354280471802	0.00386527273803949	0.00776136433705688	0.00516396993771195	0.0022419011220336
912	111.379524230957	8.23698711395264	-7.86328220367432	0.00873538758605719	-0.00327756232582033	0.00711201597005129	0.00483929552137852
913	113.327568054199	7.26296424865723	-7.73341274261475	-0.00392691092565656	-0.0100957229733467	0.0100340843200684	0.00451462110504508
914	113.976921081543	7.26296424865723	-7.79834747314453	0.000293855206109583	0.00451462110504508	0.0152288740500808	0.00808603875339031
915	113.976921081543	7.58763885498047	-7.86328220367432	0.000943203864153475	0.00191722682211548	0.0132808275520802	-0.00652430532500148
916	113.976921081543	7.91231298446655	-7.47367286682129	-3.08191010844894e-05	0.01100810803473	-0.00684897974133492	-0.00652430532500148
917	111.379524230957	8.23698711395264	-7.73341274261475	-0.00490093370899558	0.00483929552137852	-0.00327756232582033	0.00159255252219737
918	112.67822265625	8.88633632659912	-8.4476957321167	-0.00749832857400179	0.0022419011220336	-0.00360223650932312	0.00354059832170606
919	111.379524230957	9.86035919189453	-8.31782627105713	-3.08191010844894e-05	0.000618529506027699	-0.00587495695799589	0.00776136433705688
920	113.327568054199	8.23698711395264	-8.12302207946777	0.000943203864153475	-0.00555028254166245	-0.0100957229733467	-0.000680167751852423
921	113.327568054199	7.91231298446655	-7.86328220367432	0.00321592413820326	0.00191722682211548	-0.0107450718060136	-0.00749832857400179
922	110.080825805664	8.88633632659912	-7.79834747314453	-0.00165419070981443	0.00126787810586393	-0.0191866029053926	0.00841071270406246
923	108.782127380371	7.91231298446655	-7.9282169342041	-0.00944637414067984	-0.00132951640989631	-0.00847235135734081	0.00483929552137852
924	112.028869628906	7.58763885498047	-7.9282169342041	-0.00555028254166245	-0.00132951640989631	-0.0026282137259841	0.0022419011220336
925	112.67822265625	7.91231298446655	-7.9282169342041	0.000293855206109583	-0.00327756232582033	-0.00132951640989631	-0.0026282137259841
926	113.976921081543	8.23698711395264	-7.99315214157104	-0.00717365415766835	-0.0113944197073579	-0.00619963090866804	-3.08191010844894e-05
927	113.327568054199	6.61361598968506	-7.60354280471802	0.00776136433705688	-0.0156151866540313	-0.0107450718060136	-0.00425158534198999
928	112.67822265625	7.26296424865723	-7.79834747314453	-0.00132951640989631	-0.00782300252467394	-0.0026282137259841	0.0022419011220336
929	112.67822265625	7.26296424865723	-7.9282169342041	-0.00100484199356288	-0.00327756232582033	-0.0110697457566857	0.00321592413820326
930	112.67822265625	9.53568458557129	-7.9282169342041	0.00613799272105098	0.00483929552137852	-0.00587495695799589	-0.00100484199356288
931	113.327568054199	8.88633632659912	-7.86328220367432	0.00386527273803949	0.00906006153672934	0.00354059832170606	0.000618529506027699
932	112.028869628906	8.56166172027588	-7.60354280471802	0.00126787810586393	0.00483929552137852	-0.00814767740666866	0.00289124972186983
933	114.626266479492	7.91231298446655	-7.60354280471802	-0.000355493422830477	0.00126787810586393	-0.00197886489331722	-0.00814767740666866
934	113.976921081543	7.91231298446655	-7.86328220367432	0.00321592413820326	0.00418994715437293	-0.00197886489331722	0.00126787810586393
935	113.327568054199	8.23698711395264	-7.86328220367432	-0.00132951640989631	0.00516396993771195	-0.00490093370899558	0.00159255252219737
936	112.67822265625	7.91231298446655	-7.53860807418823	-0.00392691092565656	0.0152288740500808	0.00321592413820326	-0.00295288790948689
937	113.976921081543	8.23698711395264	-7.60354280471802	-0.00197886489331722	0.00970941036939621	-0.00555028254166245	-0.00749832857400179
938	110.080825805664	9.21100997924805	-7.53860807418823	-0.00912170019000769	0.00613799272105098	-0.00749832857400179	0.00191722682211548
939	110.080825805664	9.53568458557129	-7.86328220367432	-0.0026282137259841	0.00808603875339031	0.00256657530553639	0.000943203864153475
940	112.028869628906	9.21100997924805	-8.05808639526367	0.000618529506027699	0.00289124972186983	-0.00360223650932312	-0.00684897974133492
941	113.327568054199	8.56166172027588	-8.25289154052734	-0.00684897974133492	0.0106834331527352	0.00516396993771195	0.00159255252219737
942	112.67822265625	7.91231298446655	-7.99315214157104	0.000293855206109583	-0.00360223650932312	-0.00782300252467394	-0.00425158534198999
943	112.67822265625	6.61361598968506	-7.73341274261475	-0.00197886489331722	-0.00749832857400179	-0.00197886489331722	0.00256657530553639
944	112.028869628906	7.58763885498047	-7.9282169342041	-0.00457625929266214	0.00321592413820326	0.00808603875339031	-0.00165419070981443
945	112.67822265625	9.21100997924805	-8.18795680999756	0.00289124972186983	-0.00555028254166245	0.00516396993771195	0.0022419011220336
946	112.028869628906	8.88633632659912	-8.18795680999756	0.00289124972186983	-0.000680167751852423	0.00581331877037883	-0.0104203969240189
947	110.730171203613	8.88633632659912	-8.18795680999756	-0.00295288790948689	-0.00684897974133492	-0.00587495695799589	0.00678734155371785
948	111.379524230957	9.21100997924805	-8.25289154052734	0.0022419011220336	0.00159255252219737	-0.00425158534198999	-3.08191010844894e-05
949	113.976921081543	8.23698711395264	-7.6684775352478	0.00418994715437293	-3.08191010844894e-05	-0.000355493422830477	-3.08191010844894e-05
950	113.976921081543	7.91231298446655	-7.99315214157104	0.00711201597005129	0.00873538758605719	0.00548864435404539	0.00451462110504508
951	112.67822265625	9.21100997924805	-8.12302207946777	-0.00165419070981443	0.013930176384747	0.00483929552137852	-0.00879702530801296
952	111.379524230957	7.91231298446655	-7.86328220367432	-0.000680167751852423	0.00678734155371785	-0.00425158534198999	0.00386527273803949
953	111.379524230957	7.58763885498047	-8.12302207946777	-0.0107450718060136	0.00256657530553639	0.00451462110504508	0.000293855206109583
954	108.782127380371	8.88633632659912	-7.9282169342041	-0.00652430532500148	0.00743668992072344	0.000618529506027699	-0.00360223650932312
955	110.730171203613	9.21100997924805	-7.99315214157104	0.000293855206109583	0.0126314787194133	0.00451462110504508	-3.08191010844894e-05
956	111.379524230957	8.88633632659912	-8.18795680999756	0.00354059832170606	0.0103587592020631	-0.00230353930965066	0.00256657530553639
957	112.67822265625	7.91231298446655	-8.18795680999756	-0.00197886489331722	0.000943203864153475	-0.00652430532500148	-0.00619963090866804
958	113.327568054199	6.28894138336182	-7.79834747314453	0.00289124972186983	-0.00652430532500148	-0.00587495695799589	0.00418994715437293
959	113.327568054199	7.26296424865723	-7.73341274261475	0.000943203864153475	0.00256657530553639	0.0145795252174139	0.00808603875339031
960	113.327568054199	8.56166172027588	-7.60354280471802	0.00289124972186983	0.00581331877037883	0.0389300994575024	-0.00360223650932312
961	110.730171203613	9.21100997924805	-7.9282169342041	0.00256657530553639	-0.00132951640989631	0.0580858811736107	-0.0126931173726916
962	114.626266479492	7.91231298446655	-7.6684775352478	0.00711201597005129	-0.00684897974133492	0.0392547734081745	0.00906006153672934
963	111.379524230957	8.88633632659912	-8.12302207946777	-0.00360223650932312	-0.000680167751852423	0.0145795252174139	-0.000355493422830477
964	111.379524230957	9.21100997924805	-7.6684775352478	0.00191722682211548	-0.00165419070981443	0.00418994715437293	0.00451462110504508
965	113.327568054199	7.58763885498047	-7.34380340576172	0.00548864435404539	-0.0110697457566857	-0.00944637414067984	-0.00619963090866804
966	113.327568054199	7.91231298446655	-7.73341274261475	0.00646266713738441	-0.00425158534198999	-0.0152905117720366	-0.00847235135734081
967	112.67822265625	7.58763885498047	-7.9282169342041	-0.00879702530801296	-0.0123684434220195	-0.0490566417574883	0.00451462110504508
968	110.730171203613	8.23698711395264	-7.9282169342041	-0.00782300252467394	-0.00587495695799589	-0.0311995539814234	0.00776136433705688
969	109.431480407715	7.91231298446655	-7.86328220367432	-0.00977104809135199	0.000943203864153475	-0.0286021586507559	0.00321592413820326
970	108.782127380371	9.53568458557129	-8.05808639526367	0.00711201597005129	0.00159255252219737	-0.00392691092565656	0.00483929552137852
971	111.379524230957	8.88633632659912	-7.86328220367432	-0.000680167751852423	0.00548864435404539	-0.00587495695799589	-0.00295288790948689
972	112.67822265625	7.91231298446655	-8.12302207946777	-0.00425158534198999	0.00321592413820326	-0.00132951640989631	0.00321592413820326
973	113.327568054199	6.93829011917114	-8.12302207946777	-0.00132951640989631	-0.000680167751852423	0.00191722682211548	-0.000680167751852423
974	111.379524230957	7.58763885498047	-8.05808639526367	-0.00782300252467394	-0.00619963090866804	-0.0117190945893526	-0.00360223650932312
975	112.028869628906	8.56166172027588	-8.12302207946777	-0.00652430532500148	0.00776136433705688	-0.0182125810533762	-0.0026282137259841
976	113.976921081543	7.91231298446655	-7.27886867523193	0.00613799272105098	0.0022419011220336	-0.0107450718060136	-0.00132951640989631
977	113.976921081543	8.23698711395264	-7.99315214157104	-0.00197886489331722	0.000618529506027699	-0.0107450718060136	-0.0026282137259841
978	111.379524230957	8.88633632659912	-8.12302207946777	-0.00392691092565656	-0.000355493422830477	-0.00814767740666866	0.00418994715437293
979	111.379524230957	9.21100997924805	-8.12302207946777	-0.00392691092565656	0.00386527273803949	0.00776136433705688	0.000293855206109583
980	113.976921081543	8.56166172027588	-7.9282169342041	-0.000355493422830477	0.00126787810586393	0.000618529506027699	-0.00522560812532902
981	112.028869628906	8.56166172027588	-7.79834747314453	-3.08191010844894e-05	-0.00360223650932312	-0.0139918150380254	-0.00847235135734081
982	112.028869628906	7.91231298446655	-7.47367286682129	-0.00587495695799589	-0.00392691092565656	-0.0240567177534103	0.00289124972186983
983	110.080825805664	9.21100997924805	-7.86328220367432	-0.0130177913233638	0.000618529506027699	-0.0169138833880424	0.00159255252219737
984	110.080825805664	9.21100997924805	-7.79834747314453	-0.00717365415766835	0.00516396993771195	-0.00684897974133492	-0.00327756232582033
985	110.730171203613	8.56166172027588	-7.86328220367432	-0.00392691092565656	-0.00392691092565656	-0.00327756232582033	0.00126787810586393
986	110.730171203613	9.86035919189453	-7.86328220367432	0.00256657530553639	-0.00100484199356288	0.00776136433705688	-0.00230353930965066
987	112.67822265625	7.26296424865723	-7.73341274261475	0.00451462110504508	-0.0143164889886975	0.00841071270406246	0.0022419011220336
988	111.379524230957	7.58763885498047	-7.99315214157104	-0.00197886489331722	-0.0126931173726916	0.0100340843200684	0.00581331877037883
989	113.976921081543	6.93829011917114	-7.73341274261475	0.00451462110504508	-0.00652430532500148	0.00191722682211548	0.000293855206109583
990	112.67822265625	8.23698711395264	-7.53860807418823	0.0022419011220336	-0.00197886489331722	-0.0149658378213644	0.00451462110504508
991	112.028869628906	8.56166172027588	-8.05808639526367	0.000943203864153475	0.00289124972186983	-0.0227580219507217	-0.0123684434220195
992	113.327568054199	7.58763885498047	-7.47367286682129	0.00159255252219737	-0.00230353930965066	-0.0237320438027382	-0.0026282137259841
993	112.028869628906	8.88633632659912	-8.31782627105713	-0.00100484199356288	-0.00587495695799589	-0.0263294391334057	-0.00717365415766835
994	111.379524230957	8.56166172027588	-8.38276100158691	-0.00619963090866804	0.00126787810586393	-0.0159398596733809	0.000943203864153475
995	112.028869628906	8.56166172027588	-7.86328220367432	-0.00327756232582033	0.00678734155371785	-0.023407369852066	-0.000680167751852423
996	112.67822265625	7.58763885498047	-7.79834747314453	-0.00782300252467394	-0.00457625929266214	-0.0133424662053585	0.00256657530553639
997	110.080825805664	7.91231298446655	-7.60354280471802	-0.00197886489331722	0.000618529506027699	0.00711201597005129	-0.00132951640989631
998	110.080825805664	8.88633632659912	-7.86328220367432	-0.0133424662053585	0.000293855206109583	0.0262678004801273	0.00548864435404539
999	111.379524230957	8.23698711395264	-8.25289154052734	-0.00717365415766835	0.013930176384747	0.031137915328145	0.00159255252219737
1000	112.67822265625	8.56166172027588	-8.18795680999756	-0.00132951640989631	-0.00814767740666866	0.0249691028147936	0.00159255252219737
1001	113.327568054199	7.26296424865723	-7.86328220367432	0.00418994715437293	-0.0224333461374044	0.0207483377307653	-0.00587495695799589
1002	112.67822265625	7.58763885498047	-8.05808639526367	0.00483929552137852	-0.0286021586507559	0.00451462110504508	0.0022419011220336
1003	112.028869628906	7.58763885498047	-7.53860807418823	-0.00132951640989631	-0.0263294391334057	-0.00847235135734081	0.00516396993771195
1004	113.976921081543	7.26296424865723	-7.9282169342041	0.00159255252219737	-0.0172385573387146	-0.017887907102704	0.000618529506027699
1005	114.626266479492	6.93829011917114	-7.73341274261475	-0.00230353930965066	-0.0133424662053585	-0.0224333461374044	0.000943203864153475
1006	112.67822265625	6.93829011917114	-7.73341274261475	0.000293855206109583	-0.00977104809135199	-0.0172385573387146	0.00126787810586393
1007	114.626266479492	7.58763885498047	-7.79834747314453	0.00256657530553639	-0.0256800893694162	-0.0113944197073579	0.0145795252174139
1008	111.379524230957	7.91231298446655	-8.18795680999756	-0.00165419070981443	-0.00879702530801296	0.00321592413820326	0.00386527273803949
1009	113.327568054199	8.56166172027588	-7.9282169342041	-0.00197886489331722	-0.00490093370899558	0.0194496400654316	0.0022419011220336
1010	112.67822265625	6.93829011917114	-7.99315214157104	0.00808603875339031	0.0168522447347641	0.0175015944987535	0.000943203864153475
1011	112.028869628906	7.26296424865723	-7.99315214157104	0.000618529506027699	0.0194496400654316	0.00646266713738441	-0.00847235135734081
1012	110.080825805664	8.23698711395264	-7.73341274261475	-0.00749832857400179	0.0262678004801273	-0.0113944197073579	0.00613799272105098
1013	109.431480407715	8.88633632659912	-7.53860807418823	-0.00749832857400179	0.0197743140161037	-0.0156151866540313	0.00256657530553639
1014	113.327568054199	6.93829011917114	-7.53860807418823	-0.00847235135734081	0.0408781431615353	-0.0026282137259841	0.00354059832170606
1015	113.327568054199	7.91231298446655	-8.05808639526367	0.00256657530553639	0.0438002124428749	0.0246444288641214	-0.00619963090866804
1016	114.626266479492	7.26296424865723	-8.18795680999756	0.00191722682211548	0.0233457311987877	0.0262678004801273	-0.00587495695799589
1017	112.67822265625	6.28894138336182	-8.05808639526367	-0.00360223650932312	0.00256657530553639	0.0239950809627771	0.00386527273803949
1018	113.976921081543	5.96426725387573	-7.86328220367432	-0.00132951640989631	-0.00587495695799589	0.0233457311987877	-0.00587495695799589
1019	112.028869628906	7.26296424865723	-7.60354280471802	0.00321592413820326	0.013930176384747	0.0181509424000978	-0.00749832857400179
1020	112.028869628906	8.56166172027588	-7.99315214157104	0.00483929552137852	0.0327612869441509	0.0317872650921345	-0.00360223650932312
1021	113.327568054199	7.26296424865723	-8.25289154052734	0.00126787810586393	0.0597092546522617	0.0499690249562263	0.00321592413820326
1022	112.028869628906	8.88633632659912	-8.51263046264648	-0.000355493422830477	0.0623066499829292	0.0421768426895142	-0.00230353930965066
1023	113.976921081543	7.58763885498047	-8.05808639526367	0.00191722682211548	0.0606832765042782	0.01100810803473	-0.00392691092565656
1024	113.976921081543	7.58763885498047	-7.86328220367432	0.0022419011220336	0.069124810397625	-0.00847235135734081	-0.00230353930965066
1025	113.327568054199	6.61361598968506	-7.47367286682129	-0.00197886489331722	0.0363327041268349	-0.0318489037454128	-0.000680167751852423
1026	112.67822265625	7.26296424865723	-8.05808639526367	0.00354059832170606	0.013930176384747	-0.0383423902094364	-0.00197886489331722
1027	112.028869628906	7.26296424865723	-7.99315214157104	-0.0110697457566857	-0.00555028254166245	-0.0136671401560307	0.0022419011220336
1028	110.080825805664	7.58763885498047	-7.99315214157104	-0.00425158534198999	-0.0230826959013939	-0.0263294391334057	-0.00327756232582033
1029	111.379524230957	7.58763885498047	-8.05808639526367	-0.00197886489331722	-0.048407293856144	-0.0347709693014622	-0.0104203969240189
1030	111.379524230957	7.58763885498047	-7.47367286682129	0.0213976856321096	-0.0386670641601086	-0.0350956469774246	0.0022419011220336
1031	113.976921081543	6.61361598968506	-7.73341274261475	-0.000680167751852423	-0.0247060675173998	-0.0240567177534103	-0.00392691092565656
1032	112.67822265625	6.28894138336182	-7.86328220367432	0.00256657530553639	-0.0201606266200542	-0.0217839982360601	0.00386527273803949
1033	113.976921081543	5.96426725387573	-7.60354280471802	-0.00944637414067984	-0.0159398596733809	-0.0201606266200542	0.00321592413820326
1034	113.976921081543	7.58763885498047	-7.73341274261475	0.000943203864153475	-0.0172385573387146	-0.0143164889886975	0.00386527273803949
1035	111.379524230957	7.58763885498047	-7.6684775352478	0.00126787810586393	-0.00295288790948689	-0.0217839982360601	-0.00230353930965066
1036	113.327568054199	7.26296424865723	-7.73341274261475	0.00548864435404539	0.00451462110504508	-0.0224333461374044	-0.00360223650932312
1037	111.379524230957	7.91231298446655	-8.38276100158691	-3.08191010844894e-05	0.000293855206109583	-0.0227580219507217	0.000293855206109583
1038	112.67822265625	7.91231298446655	-8.51263046264648	-0.00814767740666866	0.000618529506027699	-0.0243813935667276	-0.00327756232582033
1039	113.327568054199	6.61361598968506	-7.60354280471802	-0.000355493422830477	-0.000355493422830477	-0.0230826959013939	0.00451462110504508
1040	113.976921081543	6.93829011917114	-7.60354280471802	0.00516396993771195	0.000943203864153475	-0.0152905117720366	-0.00392691092565656
1041	112.028869628906	7.91231298446655	-7.47367286682129	-0.000355493422830477	-0.0110697457566857	-0.00392691092565656	0.00548864435404539
1042	111.379524230957	7.58763885498047	-7.6684775352478	0.00418994715437293	0.000618529506027699	-0.00132951640989631	-0.00100484199356288
1043	112.028869628906	6.93829011917114	-8.12302207946777	-0.0133424662053585	-0.000355493422830477	-0.0026282137259841	0.00938473641872406
1044	112.67822265625	7.91231298446655	-8.18795680999756	0.0022419011220336	0.00548864435404539	0.00873538758605719	-0.000680167751852423
1045	112.67822265625	6.93829011917114	-8.12302207946777	0.00841071270406246	0.00354059832170606	0.0188002903014421	0.000293855206109583
1046	112.028869628906	6.93829011917114	-7.99315214157104	0.000943203864153475	-0.00847235135734081	0.0249691028147936	-0.00587495695799589
1047	113.327568054199	5.96426725387573	-7.86328220367432	0.00191722682211548	-0.0100957229733467	0.00743668992072344	-0.00295288790948689
1048	113.976921081543	5.31491851806641	-7.9282169342041	0.00548864435404539	0.000943203864153475	0.0145795252174139	0.0022419011220336
1049	113.327568054199	6.28894138336182	-7.9282169342041	-0.00392691092565656	-0.0175632312893867	0.0103587592020631	-0.000355493422830477
1050	113.327568054199	6.28894138336182	-7.86328220367432	0.0132808275520802	-0.0149658378213644	-0.000680167751852423	-0.00197886489331722
1051	112.028869628906	7.58763885498047	-8.25289154052734	0.00451462110504508	0.00418994715437293	-0.00165419070981443	-0.00197886489331722
1052	115.275611877441	5.63959264755249	-7.53860807418823	-0.000680167751852423	-0.00490093370899558	-0.0123684434220195	0.00386527273803949
1053	112.67822265625	7.58763885498047	-8.31782627105713	0.000293855206109583	-0.00782300252467394	-0.00912170019000769	0.00711201597005129
1054	113.327568054199	6.93829011917114	-8.25289154052734	0.00581331877037883	-0.00197886489331722	0.000618529506027699	-0.00132951640989631
1055	113.976921081543	5.96426725387573	-7.6684775352478	0.00483929552137852	-0.00100484199356288	0.00808603875339031	0.00126787810586393
1056	113.327568054199	5.96426725387573	-7.60354280471802	-0.00425158534198999	0.00646266713738441	0.0103587592020631	-0.00100484199356288
1057	112.67822265625	5.96426725387573	-7.47367286682129	-0.00944637414067984	-0.000680167751852423	-0.0146411629393697	0.00613799272105098
1058	111.379524230957	7.26296424865723	-7.34380340576172	-0.00814767740666866	0.00354059832170606	-0.00652430532500148	0.00191722682211548
1059	112.67822265625	7.26296424865723	-7.9282169342041	-0.00522560812532902	0.00776136433705688	-0.00847235135734081	-0.00782300252467394
1060	112.028869628906	7.58763885498047	-7.99315214157104	-0.00425158534198999	0.00256657530553639	-0.0123684434220195	-0.00782300252467394
1061	115.924964904785	4.99024438858032	-7.60354280471802	0.00386527273803949	-0.0107450718060136	-0.00944637414067984	-0.00197886489331722
1062	113.327568054199	5.63959264755249	-7.79834747314453	-0.00652430532500148	-0.00879702530801296	0.00256657530553639	0.000293855206109583
1063	114.626266479492	5.96426725387573	-7.86328220367432	0.00126787810586393	-0.0110697457566857	0.0158782228827477	0.000293855206109583
1064	113.327568054199	6.28894138336182	-7.79834747314453	-0.00490093370899558	-0.0026282137259841	0.0288651939481497	0.00646266713738441
1065	115.275611877441	4.99024438858032	-7.86328220367432	0.00256657530553639	-0.0126931173726916	0.0450989119708538	0.00191722682211548
1066	113.327568054199	6.28894138336182	-8.05808639526367	-0.00425158534198999	-0.00879702530801296	0.0723715499043465	-0.00522560812532902
1067	113.976921081543	6.28894138336182	-8.31782627105713	0.00646266713738441	-0.0165892094373703	0.0278911720961332	0.00191722682211548
1068	112.67822265625	6.28894138336182	-7.99315214157104	0.00451462110504508	-0.0149658378213644	0.00386527273803949	0.00256657530553639
1069	114.626266479492	6.61361598968506	-7.86328220367432	-0.00425158534198999	-0.00912170019000769	-0.0156151866540313	-0.00197886489331722
1070	115.275611877441	5.31491851806641	-8.12302207946777	0.00678734155371785	-0.0117190945893526	-0.023407369852066	-0.00392691092565656
1071	113.327568054199	5.63959264755249	-7.86328220367432	0.00743668992072344	-0.00327756232582033	-0.0324982516467571	0.00289124972186983
1072	112.67822265625	6.61361598968506	-8.05808639526367	-0.00197886489331722	0.00418994715437293	-0.0286021586507559	0.00126787810586393
1073	112.67822265625	6.61361598968506	-7.86328220367432	-0.00230353930965066	0.0324366129934788	-0.0224333461374044	-0.000680167751852423
1074	114.626266479492	5.31491851806641	-7.47367286682129	-0.00587495695799589	0.0360080301761627	-0.0198359526693821	0.00483929552137852
1075	115.275611877441	5.31491851806641	-7.86328220367432	0.00646266713738441	0.0275664981454611	-0.0253554154187441	-0.00197886489331722
1076	115.924964904785	4.01622104644775	-7.99315214157104	0.00548864435404539	0.00646266713738441	-0.0182125810533762	-3.08191010844894e-05
1077	115.275611877441	3.36687254905701	-7.60354280471802	-0.00360223650932312	-0.00944637414067984	-0.00490093370899558	-0.00490093370899558
1078	115.275611877441	4.66556978225708	-7.47367286682129	-0.00847235135734081	0.0194496400654316	-0.00587495695799589	-0.00132951640989631
1079	113.976921081543	5.31491851806641	-7.4087381362915	0.000618529506027699	0.0376313999295235	0.0100340843200684	0.00451462110504508
1080	113.327568054199	6.61361598968506	-7.60354280471802	-3.08191010844894e-05	0.013930176384747	-0.00100484199356288	-0.00230353930965066
1081	116.574310302734	5.96426725387573	-8.18795680999756	0.00126787810586393	0.00159255252219737	-0.00490093370899558	0.00581331877037883
1082	113.327568054199	5.96426725387573	-7.9282169342041	0.00256657530553639	0.00289124972186983	0.000943203864153475	0.00354059832170606
1083	116.574310302734	4.66556978225708	-7.86328220367432	-0.0026282137259841	0.00743668992072344	0.00711201597005129	0.00321592413820326
1084	115.924964904785	4.66556978225708	-7.60354280471802	-0.0026282137259841	0.0165275707840919	0.00906006153672934	0.000943203864153475
1085	115.924964904785	4.340895652771	-7.86328220367432	0.00256657530553639	0.0145795252174139	0.0188002903014421	-0.00165419070981443
1086	113.976921081543	4.66556978225708	-7.60354280471802	-0.00100484199356288	0.00938473641872406	0.0191249661147594	0.00581331877037883
1087	113.976921081543	4.66556978225708	-7.79834747314453	-0.00749832857400179	0.000293855206109583	0.0106834331527352	-0.00132951640989631
1088	112.028869628906	4.99024438858032	-7.86328220367432	-0.00977104809135199	-0.00100484199356288	-0.00522560812532902	0.00191722682211548
1089	113.976921081543	6.28894138336182	-8.12302207946777	-0.00295288790948689	0.000293855206109583	-0.00879702530801296	-0.00327756232582033
1090	115.275611877441	5.63959264755249	-7.73341274261475	-0.00392691092565656	0.00711201597005129	-0.0175632312893867	-0.00814767740666866
1091	115.275611877441	4.66556978225708	-7.73341274261475	-0.00360223650932312	0.00191722682211548	-0.0331475995481014	0.000943203864153475
1092	114.626266479492	4.340895652771	-8.18795680999756	-0.00165419070981443	-0.0104203969240189	-0.0389917381107807	0.000293855206109583
1093	116.574310302734	4.01622104644775	-7.9282169342041	-0.00587495695799589	-0.00197886489331722	-0.0299008563160896	0.0022419011220336
1094	116.574310302734	5.31491851806641	-8.05808639526367	-0.00100484199356288	0.00516396993771195	-0.00327756232582033	0.00126787810586393
1095	114.626266479492	5.96426725387573	-7.99315214157104	0.00191722682211548	0.0155535480007529	-0.0110697457566857	0.00126787810586393
1096	114.626266479492	5.63959264755249	-7.99315214157104	-0.00490093370899558	0.01100810803473	-0.0130177913233638	-0.00717365415766835
1097	114.626266479492	5.96426725387573	-8.38276100158691	-0.00230353930965066	0.00613799272105098	0.00289124972186983	-0.000680167751852423
1098	114.626266479492	6.28894138336182	-8.38276100158691	-3.08191010844894e-05	0.00321592413820326	0.0113327819854021	0.00678734155371785
1099	116.574310302734	4.340895652771	-7.9282169342041	-0.00814767740666866	-0.00165419070981443	0.0194496400654316	0.0103587592020631
1100	115.924964904785	4.99024438858032	-7.86328220367432	-0.0107450718060136	-0.00749832857400179	0.0132808275520802	-0.00555028254166245
1101	113.327568054199	5.63959264755249	-7.79834747314453	-0.00197886489331722	-0.00749832857400179	-0.00230353930965066	0.0100340843200684
1102	112.67822265625	4.99024438858032	-7.6684775352478	-0.00652430532500148	-0.00944637414067984	-0.00360223650932312	0.00776136433705688
1103	114.626266479492	4.340895652771	-8.18795680999756	-0.00977104809135199	-0.00977104809135199	-0.00782300252467394	0.00483929552137852
1104	114.626266479492	5.63959264755249	-8.25289154052734	0.00159255252219737	-0.00165419070981443	-0.00555028254166245	0.000943203864153475
1105	113.976921081543	5.63959264755249	-8.12302207946777	0.00191722682211548	-0.00197886489331722	-0.0152905117720366	-0.00230353930965066
1106	115.275611877441	4.99024438858032	-7.73341274261475	0.00451462110504508	-0.0107450718060136	-0.0152905117720366	0.00289124972186983
1107	115.924964904785	3.69154691696167	-7.53860807418823	-3.08191010844894e-05	-0.0172385573387146	-0.0136671401560307	-0.00587495695799589
1108	117.223663330078	4.340895652771	-7.53860807418823	0.00613799272105098	-0.00392691092565656	-0.0104203969240189	0.000293855206109583
1109	115.924964904785	5.63959264755249	-8.05808639526367	0.00516396993771195	-0.00132951640989631	0.00776136433705688	0.00516396993771195
1110	115.275611877441	5.63959264755249	-8.05808639526367	0.012956153601408	-0.000680167751852423	-0.0123684434220195	0.00841071270406246
1111	115.275611877441	6.61361598968506	-7.99315214157104	0.00321592413820326	0.00289124972186983	-0.0260047651827335	0.000618529506027699
1112	117.873008728027	5.31491851806641	-7.6684775352478	0.00451462110504508	-0.00782300252467394	-0.0146411629393697	-0.000680167751852423
1113	115.275611877441	6.28894138336182	-7.73341274261475	-0.000355493422830477	-0.00295288790948689	0.00418994715437293	0.00451462110504508
1114	114.626266479492	4.99024438858032	-7.6684775352478	0.012956153601408	0.00483929552137852	0.0282158460468054	0.0022419011220336
1115	116.574310302734	4.99024438858032	-7.79834747314453	-0.00132951640989631	-0.000355493422830477	0.00743668992072344	0.00256657530553639
1116	115.924964904785	5.31491851806641	-7.9282169342041	-0.00132951640989631	0.00613799272105098	0.0126314787194133	0.00743668992072344
1117	112.67822265625	4.99024438858032	-7.73341274261475	-0.0133424662053585	0.00483929552137852	0.00873538758605719	-0.00360223650932312
1118	115.275611877441	5.63959264755249	-7.60354280471802	-0.00912170019000769	0.0106834331527352	0.00191722682211548	-3.08191010844894e-05
1119	117.223663330078	5.31491851806641	-7.9282169342041	-0.00100484199356288	0.00938473641872406	0.0230210572481155	-0.00392691092565656
1120	115.275611877441	6.28894138336182	-8.31782627105713	-0.00619963090866804	0.000943203864153475	0.00938473641872406	-0.00132951640989631
1121	115.275611877441	5.31491851806641	-8.18795680999756	0.00581331877037883	-0.00652430532500148	-0.00360223650932312	0.0022419011220336
1122	116.574310302734	4.01622104644775	-7.99315214157104	-0.00295288790948689	-0.0139918150380254	0.000293855206109583	0.00289124972186983
1123	117.223663330078	5.63959264755249	-7.86328220367432	0.00451462110504508	-0.00327756232582033	0.00678734155371785	-0.00587495695799589
1124	115.275611877441	6.61361598968506	-7.99315214157104	0.00126787810586393	-0.00327756232582033	0.0106834331527352	0.000618529506027699
1125	117.223663330078	6.93829011917114	-8.18795680999756	0.00711201597005129	0.00841071270406246	-0.00360223650932312	-0.00360223650932312
1126	115.924964904785	6.28894138336182	-8.05808639526367	0.000618529506027699	-0.00457625929266214	-0.00392691092565656	0.00159255252219737
1127	116.574310302734	6.28894138336182	-7.86328220367432	0.00159255252219737	-0.00555028254166245	0.00418994715437293	-0.00587495695799589
1128	115.275611877441	7.26296424865723	-7.86328220367432	0.000618529506027699	-0.000355493422830477	0.00289124972186983	0.00159255252219737
1129	114.626266479492	7.58763885498047	-7.6684775352478	-0.00132951640989631	0.00938473641872406	0.00516396993771195	-0.00977104809135199
1130	116.574310302734	7.26296424865723	-7.99315214157104	-0.00490093370899558	0.00906006153672934	-0.0117190945893526	-0.00457625929266214
1131	113.327568054199	7.58763885498047	-7.6684775352478	-0.00230353930965066	0.00906006153672934	-0.00717365415766835	0.00678734155371785
1132	113.976921081543	6.93829011917114	-7.86328220367432	-0.0133424662053585	-0.00132951640989631	-0.0026282137259841	0.00646266713738441
1133	113.327568054199	8.23698711395264	-7.99315214157104	-0.00425158534198999	-0.00100484199356288	0.00321592413820326	-0.00295288790948689
1134	115.275611877441	7.91231298446655	-7.86328220367432	-0.00814767740666866	0.00321592413820326	-0.00977104809135199	0.000943203864153475
1135	114.626266479492	6.61361598968506	-7.4087381362915	-0.00555028254166245	0.0155535480007529	-0.00944637414067984	-0.0026282137259841
1136	115.275611877441	6.61361598968506	-7.86328220367432	0.00646266713738441	0.00743668992072344	-0.00100484199356288	0.00126787810586393
1137	115.275611877441	5.96426725387573	-7.86328220367432	-0.00392691092565656	-3.08191010844894e-05	-0.00782300252467394	-0.00197886489331722
1138	114.626266479492	7.26296424865723	-8.12302207946777	0.000618529506027699	0.00354059832170606	0.000293855206109583	0.00451462110504508
1139	116.574310302734	6.61361598968506	-7.53860807418823	0.00191722682211548	-0.00230353930965066	-0.000680167751852423	0.000293855206109583
1140	115.924964904785	6.93829011917114	-7.34380340576172	0.000943203864153475	0.000943203864153475	-0.00165419070981443	0.00321592413820326
1141	114.626266479492	8.23698711395264	-8.31782627105713	0.00289124972186983	-0.00652430532500148	-0.0107450718060136	0.00516396993771195
1142	117.873008728027	7.26296424865723	-8.12302207946777	0.00321592413820326	-0.00457625929266214	-0.00879702530801296	0.00256657530553639
1143	114.626266479492	8.56166172027588	-8.4476957321167	-0.00749832857400179	-0.00977104809135199	-0.0136671401560307	-0.00425158534198999
1144	114.626266479492	8.23698711395264	-7.73341274261475	-3.08191010844894e-05	-0.00490093370899558	-0.0026282137259841	0.00516396993771195
1145	116.574310302734	7.58763885498047	-7.6684775352478	0.00256657530553639	-0.00425158534198999	-0.000680167751852423	-0.00977104809135199
1146	115.275611877441	6.93829011917114	-7.73341274261475	0.00126787810586393	-0.00717365415766835	-0.0133424662053585	0.00191722682211548
1147	113.327568054199	7.58763885498047	-8.05808639526367	-0.0104203969240189	-0.0162645354866982	0.000943203864153475	0.00354059832170606
1148	112.67822265625	8.56166172027588	-7.9282169342041	-0.00132951640989631	0.000293855206109583	0.00418994715437293	-0.00392691092565656
1149	114.626266479492	8.88633632659912	-8.18795680999756	-0.00425158534198999	-0.00912170019000769	0.011982130818069	0.000618529506027699
1150	115.275611877441	8.56166172027588	-7.99315214157104	0.00938473641872406	0.00483929552137852	0.0132808275520802	-0.000680167751852423
1151	115.924964904785	6.93829011917114	-7.53860807418823	0.00386527273803949	-0.00327756232582033	-0.00197886489331722	-0.000355493422830477
1152	115.275611877441	6.93829011917114	-8.25289154052734	0.00581331877037883	-0.00555028254166245	-0.00879702530801296	-0.00555028254166245
1153	114.626266479492	8.56166172027588	-7.9282169342041	0.00191722682211548	-0.00652430532500148	-0.00944637414067984	0.0162028968334198
1154	115.924964904785	8.23698711395264	-7.79834747314453	-0.000680167751852423	0.0132808275520802	-0.00619963090866804	-0.00652430532500148
1155	115.924964904785	7.91231298446655	-7.53860807418823	0.0022419011220336	0.00970941036939621	-0.00847235135734081	-0.00587495695799589
1156	115.924964904785	8.56166172027588	-7.53860807418823	-0.00100484199356288	0.0136055024340749	-0.00879702530801296	0.00451462110504508
1157	116.574310302734	8.23698711395264	-7.79834747314453	-0.00814767740666866	0.00938473641872406	-0.00912170019000769	-0.00425158534198999
1158	113.976921081543	9.21100997924805	-8.18795680999756	-0.00295288790948689	0.00711201597005129	-0.00749832857400179	-0.000355493422830477
1159	114.626266479492	10.1850328445435	-7.99315214157104	-0.00879702530801296	0.00678734155371785	-0.00652430532500148	0.0022419011220336
1160	115.275611877441	8.56166172027588	-7.86328220367432	-0.00490093370899558	0.00516396993771195	-0.00782300252467394	-0.00749832857400179
1161	113.327568054199	8.23698711395264	-7.73341274261475	-0.00879702530801296	0.00159255252219737	-0.0100957229733467	-0.000355493422830477
1162	111.379524230957	9.53568458557129	-7.4087381362915	0.000618529506027699	-0.0026282137259841	-0.00360223650932312	0.00678734155371785
1163	113.327568054199	9.21100997924805	-7.86328220367432	-0.0104203969240189	0.00841071270406246	-0.00425158534198999	0.00646266713738441
1164	115.924964904785	8.56166172027588	-7.6684775352478	-0.00100484199356288	0.00256657530553639	0.0022419011220336	0.00191722682211548
1165	115.275611877441	9.21100997924805	-7.86328220367432	-3.08191010844894e-05	-0.00522560812532902	-0.00132951640989631	-0.00327756232582033
1166	115.275611877441	8.56166172027588	-8.12302207946777	-0.00360223650932312	-0.0100957229733467	-0.00555028254166245	0.00418994715437293
1167	115.924964904785	8.88633632659912	-7.86328220367432	-0.00165419070981443	-0.0188619289547205	-0.00132951640989631	0.00256657530553639
1168	116.574310302734	9.21100997924805	-7.79834747314453	-3.08191010844894e-05	-0.00977104809135199	-0.00132951640989631	-0.00100484199356288
1169	115.924964904785	9.53568458557129	-7.9282169342041	-0.00360223650932312	-0.00165419070981443	0.00548864435404539	0.000618529506027699
1170	115.275611877441	10.1850328445435	-8.05808639526367	0.000618529506027699	0.00711201597005129	0.00873538758605719	-0.00684897974133492
1171	113.976921081543	10.5097074508667	-8.31782627105713	0.00289124972186983	0.0100340843200684	0.00841071270406246	0.000618529506027699
1172	113.976921081543	10.5097074508667	-7.9282169342041	0.00646266713738441	0.00159255252219737	0.00191722682211548	-0.00749832857400179
1173	115.275611877441	9.86035919189453	-7.60354280471802	-0.00457625929266214	0.00451462110504508	0.000293855206109583	-0.00425158534198999
1174	115.275611877441	10.1850328445435	-8.12302207946777	0.000943203864153475	0.00191722682211548	-0.00197886489331722	0.000618529506027699
1175	113.976921081543	10.5097074508667	-7.99315214157104	-0.00360223650932312	0.00581331877037883	-0.000355493422830477	-0.00100484199356288
1176	112.67822265625	10.1850328445435	-7.79834747314453	0.000293855206109583	0.00451462110504508	-0.00717365415766835	-0.00879702530801296
1177	113.327568054199	9.86035919189453	-7.53860807418823	-0.00197886489331722	0.000943203864153475	-0.0026282137259841	0.0022419011220336
1178	115.275611877441	9.86035919189453	-7.27886867523193	-0.000355493422830477	0.00418994715437293	0.00581331877037883	0.00354059832170606
1179	113.327568054199	11.1590557098389	-7.6684775352478	0.0022419011220336	0.00581331877037883	-0.00619963090866804	-3.08191010844894e-05
1180	113.327568054199	10.5097074508667	-7.86328220367432	0.00386527273803949	-0.00490093370899558	0.00808603875339031	-0.00717365415766835
1181	115.275611877441	8.88633632659912	-7.99315214157104	0.00354059832170606	-0.0104203969240189	-0.00619963090866804	-0.00555028254166245
1182	113.976921081543	10.1850328445435	-7.73341274261475	-3.08191010844894e-05	-0.0201606266200542	-0.00100484199356288	0.00159255252219737
1183	115.275611877441	10.1850328445435	-7.73341274261475	0.00256657530553639	-0.00360223650932312	0.00548864435404539	-0.000680167751852423
1184	114.626266479492	10.8343820571899	-7.47367286682129	0.00613799272105098	-0.00847235135734081	-0.00879702530801296	0.00841071270406246
1185	112.67822265625	11.1590557098389	-7.86328220367432	0.00808603875339031	-0.00132951640989631	0.000293855206109583	-0.00555028254166245
1186	115.924964904785	10.1850328445435	-7.9282169342041	0.00646266713738441	-0.00717365415766835	-0.00977104809135199	0.00776136433705688
1187	114.626266479492	10.1850328445435	-7.79834747314453	0.00191722682211548	-0.00879702530801296	0.000293855206109583	-0.000355493422830477
1188	114.626266479492	11.1590557098389	-7.47367286682129	-0.00684897974133492	-0.00425158534198999	0.00191722682211548	-0.0107450718060136
1189	113.327568054199	11.1590557098389	-7.86328220367432	-0.00425158534198999	-0.000355493422830477	0.0162028968334198	0.00191722682211548
1190	113.976921081543	9.86035919189453	-7.86328220367432	-0.00457625929266214	0.00354059832170606	0.00613799272105098	-0.000355493422830477
1191	110.080825805664	11.1590557098389	-8.12302207946777	-0.00847235135734081	0.00321592413820326	0.00191722682211548	-0.00295288790948689
1192	113.327568054199	10.5097074508667	-7.86328220367432	-0.00425158534198999	-3.08191010844894e-05	-0.00295288790948689	-0.00327756232582033
1193	115.275611877441	9.86035919189453	-7.9282169342041	-0.00847235135734081	-0.00425158534198999	-0.00457625929266214	0.00483929552137852
1194	115.275611877441	10.1850328445435	-7.79834747314453	-0.000355493422830477	0.000618529506027699	-0.00587495695799589	0.00159255252219737
1195	115.275611877441	9.21100997924805	-7.60354280471802	0.00548864435404539	0.00354059832170606	-0.00912170019000769	0.00191722682211548
1196	115.275611877441	9.21100997924805	-7.86328220367432	0.00354059832170606	0.00191722682211548	-0.00457625929266214	-0.0026282137259841
1197	114.626266479492	9.53568458557129	-7.9282169342041	-0.00132951640989631	-0.000355493422830477	0.00256657530553639	-0.000355493422830477
1198	113.327568054199	11.4837303161621	-8.12302207946777	-0.00327756232582033	0.00613799272105098	0.00321592413820326	0.0022419011220336
1199	114.626266479492	9.86035919189453	-7.9282169342041	-0.0026282137259841	0.00191722682211548	0.00483929552137852	-0.00425158534198999
1200	114.626266479492	9.86035919189453	-7.86328220367432	-0.00165419070981443	0.000943203864153475	0.00938473641872406	0.00646266713738441
1201	113.327568054199	10.8343820571899	-8.18795680999756	-0.0026282137259841	-0.000355493422830477	0.00483929552137852	-0.00230353930965066
1202	114.626266479492	10.1850328445435	-7.99315214157104	0.00711201597005129	-0.00879702530801296	-0.000680167751852423	0.00289124972186983
1203	113.327568054199	11.4837303161621	-7.86328220367432	-0.00230353930965066	-0.00457625929266214	0.00613799272105098	-0.000355493422830477
1204	115.275611877441	9.86035919189453	-7.60354280471802	0.00159255252219737	0.00418994715437293	-0.00392691092565656	0.0022419011220336
1205	112.67822265625	10.5097074508667	-7.60354280471802	-0.0152905117720366	-0.00749832857400179	-0.00814767740666866	0.00516396993771195
1206	113.327568054199	10.8343820571899	-7.79834747314453	-3.08191010844894e-05	-0.00197886489331722	-0.0139918150380254	-0.00132951640989631
1207	113.327568054199	11.1590557098389	-8.12302207946777	-0.00392691092565656	-0.0117190945893526	-0.017887907102704	0.000943203864153475
1208	114.626266479492	10.1850328445435	-7.73341274261475	-0.00457625929266214	0.00191722682211548	-0.00977104809135199	0.00711201597005129
1209	115.275611877441	9.53568458557129	-7.53860807418823	-0.00360223650932312	-0.00619963090866804	-0.0026282137259841	0.0123068047687411
1210	113.976921081543	9.86035919189453	-7.6684775352478	0.00776136433705688	-0.00587495695799589	-0.00132951640989631	-0.00522560812532902
1211	114.626266479492	8.88633632659912	-7.53860807418823	0.00418994715437293	0.00581331877037883	-0.00587495695799589	-0.00587495695799589
1212	113.327568054199	11.4837303161621	-7.86328220367432	-0.00360223650932312	0.0022419011220336	-0.00100484199356288	0.000293855206109583
1213	113.327568054199	10.8343820571899	-8.18795680999756	-0.00490093370899558	-0.0026282137259841	0.0022419011220336	0.000618529506027699
1214	113.327568054199	11.4837303161621	-8.31782627105713	0.000618529506027699	-0.00197886489331722	0.00256657530553639	0.00906006153672934
1215	113.976921081543	11.1590557098389	-8.31782627105713	0.000618529506027699	0.00646266713738441	-0.00327756232582033	-0.00295288790948689
1216	112.67822265625	10.8343820571899	-8.12302207946777	0.00386527273803949	0.00548864435404539	-0.00197886489331722	-0.000355493422830477
1217	115.924964904785	10.5097074508667	-7.79834747314453	-0.00100484199356288	0.0022419011220336	0.0136055024340749	0.00289124972186983
1218	115.275611877441	9.53568458557129	-7.73341274261475	-0.00490093370899558	-0.0026282137259841	0.0584105588495731	0.00483929552137852
1219	111.379524230957	10.5097074508667	-8.18795680999756	-0.00749832857400179	0.00256657530553639	0.0496443510055542	-0.00652430532500148
1220	111.379524230957	10.8343820571899	-7.99315214157104	-0.0146411629393697	0.00159255252219737	0.00808603875339031	0.000618529506027699
1221	112.67822265625	9.86035919189453	-7.86328220367432	-0.00425158534198999	0.00776136433705688	-0.00879702530801296	-0.00197886489331722
1222	113.976921081543	11.1590557098389	-7.86328220367432	0.00483929552137852	-0.00360223650932312	-0.0448358729481697	-0.00197886489331722
1223	113.327568054199	10.8343820571899	-7.53860807418823	0.00126787810586393	-0.0204853005707264	-0.0412644557654858	-3.08191010844894e-05
1224	116.574310302734	8.56166172027588	-7.86328220367432	0.00159255252219737	-3.08191010844894e-05	-0.0526280589401722	0.00386527273803949
1225	114.626266479492	8.23698711395264	-7.9282169342041	0.00548864435404539	-0.0149658378213644	-0.0513293594121933	-0.0026282137259841
1226	115.924964904785	8.56166172027588	-7.60354280471802	-0.000680167751852423	-0.00165419070981443	-0.0383423902094364	0.00483929552137852
1227	114.626266479492	9.86035919189453	-7.60354280471802	0.01100810803473	-0.00197886489331722	-0.032173577696085	-0.00295288790948689
1228	113.976921081543	9.53568458557129	-7.27886867523193	-0.00555028254166245	-0.00327756232582033	-0.00327756232582033	0.000618529506027699
1229	112.67822265625	10.1850328445435	-7.79834747314453	0.00711201597005129	0.00613799272105098	-0.00684897974133492	-0.00392691092565656
1230	114.626266479492	9.21100997924805	-7.9282169342041	0.00418994715437293	0.01847561635077	0.00581331877037883	-0.00425158534198999
1231	113.327568054199	10.1850328445435	-8.25289154052734	0.0175015944987535	0.0295145437121391	0.0171769186854362	-0.00295288790948689
1232	115.924964904785	9.53568458557129	-7.86328220367432	-0.000680167751852423	0.0175015944987535	0.000618529506027699	-0.00165419070981443
1233	113.327568054199	9.86035919189453	-7.79834747314453	-0.00100484199356288	0.0136055024340749	-0.00522560812532902	0.000943203864153475
1234	112.028869628906	10.1850328445435	-7.34380340576172	-0.00425158534198999	0.013930176384747	-0.00100484199356288	0.00354059832170606
1235	113.327568054199	8.56166172027588	-7.79834747314453	-0.0117190945893526	0.0100340843200684	0.00321592413820326	0.00256657530553639
1236	112.67822265625	8.88633632659912	-7.86328220367432	0.00126787810586393	0.0223717093467712	0.00191722682211548	-3.08191010844894e-05
1237	113.976921081543	8.88633632659912	-7.9282169342041	0.00418994715437293	0.00906006153672934	0.00321592413820326	-0.000680167751852423
1238	113.327568054199	9.21100997924805	-7.86328220367432	-0.00587495695799589	0.00354059832170606	-0.00814767740666866	-0.000680167751852423
1239	115.275611877441	8.23698711395264	-7.9282169342041	-0.00197886489331722	0.00548864435404539	-0.00132951640989631	0.00516396993771195
1240	113.327568054199	8.56166172027588	-7.79834747314453	-0.00132951640989631	-0.00652430532500148	0.00418994715437293	0.00289124972186983
1241	114.626266479492	8.88633632659912	-8.12302207946777	-0.000355493422830477	-0.0026282137259841	-0.00619963090866804	-0.00392691092565656
1242	113.976921081543	9.53568458557129	-8.05808639526367	0.00841071270406246	-0.00652430532500148	-0.00490093370899558	0.00256657530553639
1243	115.924964904785	8.88633632659912	-7.86328220367432	-0.00847235135734081	-0.000355493422830477	-0.00165419070981443	-0.00100484199356288
1244	116.574310302734	8.23698711395264	-8.18795680999756	0.000943203864153475	-0.00392691092565656	-0.00782300252467394	0.000943203864153475
1245	113.976921081543	9.53568458557129	-8.18795680999756	0.00451462110504508	0.00483929552137852	-0.00132951640989631	-0.000355493422830477
1246	114.626266479492	8.88633632659912	-8.38276100158691	0.00776136433705688	-0.00587495695799589	0.000618529506027699	-0.00392691092565656
1247	114.626266479492	8.23698711395264	-8.12302207946777	0.00483929552137852	-0.00879702530801296	0.00354059832170606	-0.00327756232582033
1248	114.626266479492	8.56166172027588	-7.99315214157104	0.00289124972186983	-0.02697878703475	0.00289124972186983	0.0022419011220336
1249	111.379524230957	9.21100997924805	-7.9282169342041	-0.00587495695799589	0.00451462110504508	-0.00425158534198999	-0.00165419070981443
1250	112.67822265625	8.56166172027588	-8.05808639526367	0.000618529506027699	0.00386527273803949	-0.00360223650932312	-0.00944637414067984
1251	115.924964904785	7.91231298446655	-7.27886867523193	-0.00425158534198999	0.00906006153672934	-0.00619963090866804	0.000293855206109583
1252	112.67822265625	9.21100997924805	-7.99315214157104	-0.000680167751852423	0.000943203864153475	-0.00522560812532902	0.000943203864153475
1253	113.976921081543	7.58763885498047	-7.6684775352478	-0.00100484199356288	-0.00490093370899558	-0.00944637414067984	0.00678734155371785
1254	115.275611877441	6.93829011917114	-7.6684775352478	-0.00814767740666866	-0.00197886489331722	-0.00977104809135199	0.00711201597005129
1255	115.924964904785	6.28894138336182	-7.79834747314453	-0.000355493422830477	0.00613799272105098	-0.00847235135734081	-0.00457625929266214
1256	113.976921081543	8.23698711395264	-7.79834747314453	0.00354059832170606	0.00613799272105098	-0.00230353930965066	-0.00230353930965066
1257	114.626266479492	7.91231298446655	-7.73341274261475	-0.00295288790948689	0.00711201597005129	-0.00360223650932312	-0.00717365415766835
1258	114.626266479492	7.91231298446655	-8.05808639526367	-0.00847235135734081	0.00289124972186983	0.00776136433705688	0.00289124972186983
1259	115.275611877441	8.56166172027588	-7.79834747314453	0.0022419011220336	0.00321592413820326	-0.0026282137259841	0.00289124972186983
1260	114.626266479492	7.91231298446655	-7.9282169342041	-0.00132951640989631	-0.00197886489331722	0.00906006153672934	-0.00132951640989631
1261	113.327568054199	9.86035919189453	-8.12302207946777	0.00418994715437293	0.00711201597005129	0.00548864435404539	-0.00619963090866804
1262	114.626266479492	7.58763885498047	-7.60354280471802	0.00321592413820326	-0.00327756232582033	0.00613799272105098	0.00581331877037883
1263	113.327568054199	8.23698711395264	-8.18795680999756	-0.0139918150380254	-0.00230353930965066	0.00581331877037883	0.00354059832170606
1264	110.730171203613	9.21100997924805	-8.25289154052734	-0.00165419070981443	0.00159255252219737	0.00483929552137852	-0.000355493422830477
1265	112.028869628906	9.21100997924805	-8.12302207946777	-0.00490093370899558	0.00354059832170606	0.00321592413820326	0.00386527273803949
1266	112.67822265625	8.88633632659912	-8.05808639526367	-0.00327756232582033	0.00191722682211548	-0.00847235135734081	-0.00847235135734081
1267	114.626266479492	8.88633632659912	-7.86328220367432	0.0145795252174139	-0.00295288790948689	-0.00425158534198999	0.00321592413820326
1268	115.275611877441	7.26296424865723	-7.73341274261475	-0.00782300252467394	-0.0110697457566857	-0.000355493422830477	-0.00165419070981443
1269	113.327568054199	5.96426725387573	-7.99315214157104	0.00159255252219737	-0.00555028254166245	-0.00132951640989631	0.00321592413820326
1270	112.67822265625	8.56166172027588	-8.18795680999756	0.00386527273803949	0.00938473641872406	0.00808603875339031	-0.00197886489331722
1271	115.275611877441	8.23698711395264	-8.18795680999756	-0.0133424662053585	0.0113327819854021	0.0100340843200684	-0.00522560812532902
1272	113.327568054199	9.53568458557129	-7.86328220367432	0.00354059832170606	0.00451462110504508	-0.00132951640989631	0.00678734155371785
1273	115.924964904785	7.58763885498047	-7.79834747314453	-0.00490093370899558	0.00906006153672934	0.00970941036939621	0.00776136433705688
1274	112.028869628906	9.21100997924805	-8.31782627105713	-0.00165419070981443	0.00841071270406246	0.0145795252174139	0.00516396993771195
1275	113.327568054199	8.88633632659912	-8.31782627105713	0.011982130818069	0.00743668992072344	0.00581331877037883	-0.00295288790948689
1276	112.67822265625	9.21100997924805	-8.05808639526367	-0.00782300252467394	0.0149041991680861	0.00613799272105098	-0.00165419070981443
1277	112.67822265625	8.88633632659912	-7.9282169342041	-0.00360223650932312	0.00906006153672934	-0.00490093370899558	0.00289124972186983
1278	110.080825805664	9.21100997924805	-7.6684775352478	-0.0165892094373703	0.00581331877037883	-0.00327756232582033	0.00418994715437293
1279	112.028869628906	8.56166172027588	-7.34380340576172	-0.0136671401560307	0.00159255252219737	-0.00197886489331722	-0.000355493422830477
1280	114.626266479492	7.58763885498047	-7.6684775352478	-0.00230353930965066	0.00126787810586393	-0.00749832857400179	-0.0026282137259841
1281	112.67822265625	9.53568458557129	-7.9282169342041	-0.00132951640989631	-0.000680167751852423	-0.00327756232582033	-3.08191010844894e-05
1282	114.626266479492	7.26296424865723	-7.53860807418823	-0.00425158534198999	-0.00977104809135199	-0.0169138833880424	0.00483929552137852
1283	112.028869628906	8.23698711395264	-7.99315214157104	-0.00165419070981443	-0.00652430532500148	-0.00132951640989631	0.0022419011220336
1284	112.67822265625	7.58763885498047	-7.79834747314453	0.00516396993771195	-0.00652430532500148	0.00483929552137852	-0.00360223650932312
1285	113.327568054199	8.88633632659912	-7.73341274261475	0.00191722682211548	-0.00295288790948689	0.00776136433705688	-0.00684897974133492
1286	113.327568054199	8.56166172027588	-7.9282169342041	-0.000680167751852423	-0.00587495695799589	0.011982130818069	0.00126787810586393
1287	112.67822265625	8.88633632659912	-7.9282169342041	0.00289124972186983	-0.0117190945893526	-0.00490093370899558	-0.00587495695799589
1288	113.976921081543	8.23698711395264	-8.31782627105713	0.00321592413820326	-0.00847235135734081	0.00873538758605719	-0.00749832857400179
1289	113.327568054199	7.91231298446655	-7.79834747314453	0.000293855206109583	0.000293855206109583	-0.00912170019000769	-0.00587495695799589
1290	113.976921081543	8.23698711395264	-7.60354280471802	-0.00197886489331722	0.00256657530553639	0.000943203864153475	0.000943203864153475
1291	112.67822265625	8.88633632659912	-8.12302207946777	-0.00230353930965066	0.0126314787194133	-0.00912170019000769	-0.00165419070981443
1292	112.028869628906	8.56166172027588	-7.99315214157104	-0.00392691092565656	0.00548864435404539	-0.0117190945893526	0.0100340843200684
1293	111.379524230957	9.53568458557129	-8.18795680999756	-0.0117190945893526	0.00321592413820326	-0.0224333461374044	0.000293855206109583
1294	112.028869628906	8.56166172027588	-7.79834747314453	-0.00555028254166245	0.000293855206109583	-0.00230353930965066	-0.00327756232582033
1295	114.626266479492	8.23698711395264	-7.6684775352478	0.000293855206109583	0.00354059832170606	-0.0123684434220195	-0.00100484199356288
1296	113.976921081543	7.58763885498047	-7.6684775352478	-0.000355493422830477	-0.000680167751852423	-0.00879702530801296	-0.00490093370899558
1297	112.67822265625	7.58763885498047	-8.05808639526367	-3.08191010844894e-05	-0.00847235135734081	-0.0107450718060136	-0.00425158534198999
1298	113.976921081543	7.26296424865723	-7.86328220367432	-0.00944637414067984	-0.0104203969240189	-0.00327756232582033	-0.00717365415766835
1299	112.028869628906	9.53568458557129	-8.18795680999756	0.000943203864153475	-0.00165419070981443	0.00256657530553639	0.00191722682211548
1300	112.67822265625	9.53568458557129	-7.99315214157104	-0.00165419070981443	-0.00425158534198999	-0.017887907102704	0.00354059832170606
1301	113.976921081543	8.56166172027588	-7.6684775352478	0.000943203864153475	-0.00652430532500148	-0.00425158534198999	-0.0123684434220195
1302	112.67822265625	9.86035919189453	-8.51263046264648	0.000293855206109583	-0.00132951640989631	-0.00490093370899558	0.000293855206109583
1303	111.379524230957	9.86035919189453	-8.12302207946777	-0.00944637414067984	-0.00847235135734081	0.0022419011220336	0.00451462110504508
1304	113.976921081543	8.23698711395264	-7.73341274261475	-0.00425158534198999	-0.00132951640989631	-0.00522560812532902	-0.00944637414067984
1305	113.327568054199	8.56166172027588	-7.60354280471802	0.00483929552137852	-0.000355493422830477	0.0022419011220336	-0.00230353930965066
1306	112.67822265625	8.56166172027588	-7.34380340576172	-0.00944637414067984	-0.0100957229733467	-0.000680167751852423	-0.00522560812532902
1307	110.080825805664	9.21100997924805	-7.47367286682129	-3.08191010844894e-05	-0.00814767740666866	-0.000355493422830477	-0.000355493422830477
1308	109.431480407715	10.1850328445435	-8.12302207946777	-0.00100484199356288	-0.00749832857400179	-0.00490093370899558	0.00451462110504508
1309	112.028869628906	9.53568458557129	-7.86328220367432	0.00483929552137852	0.0116574559360743	-0.00587495695799589	-0.00619963090866804
1310	112.028869628906	9.53568458557129	-7.86328220367432	0.00386527273803949	-0.00425158534198999	-0.00587495695799589	-0.00587495695799589
1311	113.976921081543	8.23698711395264	-7.53860807418823	0.00906006153672934	-0.00327756232582033	-0.00197886489331722	0.00191722682211548
1312	112.028869628906	8.23698711395264	-7.73341274261475	0.00938473641872406	-0.00814767740666866	-0.00749832857400179	0.00678734155371785
1313	112.028869628906	8.23698711395264	-7.79834747314453	-0.00360223650932312	-0.00782300252467394	-3.08191010844894e-05	-0.00230353930965066
1314	113.976921081543	8.56166172027588	-7.9282169342041	0.000943203864153475	0.00386527273803949	0.00191722682211548	0.00516396993771195
1315	112.67822265625	9.86035919189453	-8.18795680999756	0.00548864435404539	0.00873538758605719	0.00970941036939621	-0.00392691092565656
1316	112.028869628906	10.1850328445435	-8.18795680999756	-0.00425158534198999	0.00841071270406246	0.0162028968334198	-0.000355493422830477
1317	111.379524230957	10.8343820571899	-8.18795680999756	0.00256657530553639	0.00483929552137852	-0.00132951640989631	0.0022419011220336
1318	112.67822265625	9.53568458557129	-7.9282169342041	-0.00360223650932312	0.00613799272105098	0.00483929552137852	0.00841071270406246
1319	112.67822265625	9.53568458557129	-8.05808639526367	-3.08191010844894e-05	0.00386527273803949	0.000618529506027699	0.00289124972186983
1320	112.028869628906	9.53568458557129	-7.6684775352478	0.00321592413820326	0.00646266713738441	-0.0149658378213644	0.000618529506027699
1321	110.730171203613	10.5097074508667	-8.05808639526367	-0.000680167751852423	0.00646266713738441	-0.0026282137259841	-3.08191010844894e-05
1322	110.080825805664	9.86035919189453	-7.73341274261475	-0.00555028254166245	-0.00295288790948689	0.00191722682211548	0.0103587592020631
1323	112.028869628906	9.86035919189453	-7.60354280471802	-0.00587495695799589	-0.00132951640989631	0.000943203864153475	-0.00132951640989631
1324	113.327568054199	9.21100997924805	-7.79834747314453	-0.00165419070981443	0.00289124972186983	0.0188002903014421	-0.00684897974133492
1325	112.67822265625	9.86035919189453	-7.86328220367432	0.000943203864153475	-0.00619963090866804	0.0207483377307653	0.0022419011220336
1326	113.327568054199	8.88633632659912	-8.05808639526367	-0.0026282137259841	-0.00684897974133492	0.012956153601408	-0.0110697457566857
1327	112.67822265625	8.88633632659912	-7.47367286682129	0.00776136433705688	-0.00197886489331722	0.0145795252174139	-0.00522560812532902
1328	113.327568054199	9.53568458557129	-7.34380340576172	0.00191722682211548	-0.00100484199356288	0.0197743140161037	0.00191722682211548
1329	112.67822265625	10.5097074508667	-7.47367286682129	-0.00425158534198999	0.00256657530553639	0.0272418223321438	0.00289124972186983
1330	110.730171203613	10.8343820571899	-8.12302207946777	0.0022419011220336	0.0123068047687411	0.0220470335334539	-0.00295288790948689
1331	113.976921081543	10.5097074508667	-8.18795680999756	-0.00100484199356288	0.00970941036939621	0.0155535480007529	0.00159255252219737
1332	112.67822265625	10.1850328445435	-7.73341274261475	-0.00295288790948689	0.000293855206109583	0.00418994715437293	0.00159255252219737
1333	113.976921081543	9.86035919189453	-7.86328220367432	0.0022419011220336	0.00678734155371785	0.00386527273803949	-0.00230353930965066
1334	112.028869628906	10.5097074508667	-7.73341274261475	-0.00392691092565656	0.00906006153672934	0.00289124972186983	-0.00522560812532902
1335	110.080825805664	10.5097074508667	-7.86328220367432	-0.00360223650932312	0.00776136433705688	-0.0156151866540313	0.00126787810586393
1336	108.782127380371	10.1850328445435	-7.6684775352478	-0.00100484199356288	0.00256657530553639	-0.0172385573387146	0.00159255252219737
1337	110.730171203613	11.1590557098389	-7.9282169342041	-0.00652430532500148	0.00191722682211548	-0.0402904339134693	0.0022419011220336
1338	112.028869628906	10.8343820571899	-7.99315214157104	-0.00619963090866804	0.00321592413820326	-0.0419138073921204	0.000293855206109583
1339	110.730171203613	10.8343820571899	-7.9282169342041	-0.00814767740666866	0.000618529506027699	-0.0263294391334057	-0.000355493422830477
1340	114.626266479492	8.23698711395264	-7.47367286682129	0.00159255252219737	-0.00425158534198999	-0.0318489037454128	0.00386527273803949
1341	112.028869628906	9.86035919189453	-8.25289154052734	-0.00197886489331722	-0.0104203969240189	-0.0227580219507217	-0.00197886489331722
1342	113.327568054199	9.86035919189453	-7.99315214157104	0.00354059832170606	-0.00684897974133492	-0.0110697457566857	0.00289124972186983
1343	111.379524230957	11.4837303161621	-8.05808639526367	-0.00425158534198999	-0.00100484199356288	-0.0120437685400248	0.0022419011220336
1344	112.028869628906	11.1590557098389	-8.05808639526367	0.00126787810586393	0.00646266713738441	-0.00490093370899558	0.00159255252219737
1345	112.028869628906	11.1590557098389	-7.99315214157104	0.00548864435404539	0.000943203864153475	-0.017887907102704	-3.08191010844894e-05
1346	111.379524230957	11.8084049224854	-8.12302207946777	0.00613799272105098	-0.0302255302667618	-0.0156151866540313	-0.00230353930965066
1347	111.379524230957	11.4837303161621	-8.25289154052734	0.00159255252219737	-0.0100957229733467	-0.0279528107494116	-0.00100484199356288
1348	113.976921081543	10.8343820571899	-7.73341274261475	0.00483929552137852	-0.028926832601428	-0.0159398596733809	-0.00100484199356288
1349	112.028869628906	10.1850328445435	-7.86328220367432	-0.00230353930965066	0.00970941036939621	-0.00360223650932312	0.00159255252219737
1350	110.730171203613	10.1850328445435	-7.53860807418823	-0.00100484199356288	0.00548864435404539	0.0165275707840919	0.00711201597005129
1351	110.730171203613	11.1590557098389	-7.4087381362915	0.00126787810586393	0.000943203864153475	0.031137915328145	0.00711201597005129
1352	113.327568054199	10.5097074508667	-7.6684775352478	-0.00230353930965066	-0.00132951640989631	0.0126314787194133	-0.000355493422830477
1353	112.028869628906	10.8343820571899	-7.86328220367432	-0.00717365415766835	-0.00944637414067984	0.00581331877037883	-0.00132951640989631
1354	112.67822265625	9.21100997924805	-7.6684775352478	-0.0026282137259841	0.00386527273803949	0.0022419011220336	0.00548864435404539
1355	112.67822265625	8.88633632659912	-7.60354280471802	-0.00165419070981443	0.00191722682211548	-0.00457625929266214	0.00159255252219737
1356	113.976921081543	8.88633632659912	-7.53860807418823	0.00256657530553639	0.00418994715437293	-0.00717365415766835	0.00516396993771195
1357	112.67822265625	10.1850328445435	-7.53860807418823	-0.00230353930965066	0.00873538758605719	-0.0130177913233638	0.000293855206109583
1358	114.626266479492	10.1850328445435	-7.73341274261475	-0.00360223650932312	0.00906006153672934	-0.0337969474494457	0.00386527273803949
1359	112.028869628906	10.1850328445435	-8.12302207946777	0.00191722682211548	0.0103587592020631	-0.0172385573387146	0.000293855206109583
1360	111.379524230957	11.1590557098389	-8.4476957321167	0.00289124972186983	0.00743668992072344	-0.0341216214001179	0.00126787810586393
1361	113.976921081543	10.5097074508667	-7.86328220367432	0.00808603875339031	-3.08191010844894e-05	-0.0282774847000837	-0.0026282137259841
1362	112.028869628906	11.1590557098389	-7.9282169342041	0.00126787810586393	0.00354059832170606	-0.00977104809135199	-0.00457625929266214
1363	111.379524230957	10.8343820571899	-7.9282169342041	0.00321592413820326	0.00711201597005129	0.000293855206109583	-0.00490093370899558
1364	110.730171203613	10.5097074508667	-8.12302207946777	-0.00619963090866804	0.00873538758605719	0.00386527273803949	0.000943203864153475
1365	110.730171203613	10.5097074508667	-7.73341274261475	0.00386527273803949	0.00483929552137852	0.00516396993771195	0.00354059832170606
1366	112.028869628906	10.8343820571899	-7.86328220367432	0.00776136433705688	-0.0100957229733467	0.00516396993771195	-0.00165419070981443
1367	112.028869628906	10.8343820571899	-7.6684775352478	0.000943203864153475	-3.08191010844894e-05	-0.00555028254166245	0.000943203864153475
1368	110.730171203613	11.1590557098389	-8.05808639526367	-0.00522560812532902	0.0022419011220336	0.00613799272105098	0.00451462110504508
1369	112.67822265625	9.86035919189453	-7.73341274261475	-0.00165419070981443	-0.00165419070981443	0.012956153601408	-0.000680167751852423
1370	112.028869628906	10.5097074508667	-5.6554970741272	0.00776136433705688	0.00354059832170606	0.0126314787194133	-0.000355493422830477
1371	113.327568054199	9.53568458557129	-4.48666954040527	0.00321592413820326	0.0142548503354192	0.011982130818069	-0.00425158534198999
1372	111.379524230957	11.1590557098389	-5.26588773727417	-0.00879702530801296	0.0132808275520802	0.00191722682211548	-3.08191010844894e-05
1373	113.327568054199	10.5097074508667	-5.07108306884766	0.0022419011220336	0.00159255252219737	-0.000355493422830477	-0.000680167751852423
1374	112.67822265625	10.5097074508667	-5.85030126571655	-0.000355493422830477	0.00548864435404539	-0.00230353930965066	-0.00132951640989631
1375	112.028869628906	11.1590557098389	-6.69445466995239	0.00711201597005129	0.0126314787194133	-0.0026282137259841	-0.00392691092565656
1376	111.379524230957	11.1590557098389	-6.69445466995239	-0.00132951640989631	0.00906006153672934	-0.0026282137259841	-0.00457625929266214
1377	111.379524230957	12.1330795288086	-7.73341274261475	0.00354059832170606	0.00711201597005129	-0.00749832857400179	-0.00879702530801296
1378	112.67822265625	11.4837303161621	-7.9282169342041	-0.00100484199356288	0.0145795252174139	-0.00912170019000769	-0.000355493422830477
1379	111.379524230957	11.1590557098389	-8.77237033843994	-0.0117190945893526	0.00289124972186983	-0.00392691092565656	0.00483929552137852
1380	110.080825805664	10.5097074508667	-9.48665428161621	-0.00522560812532902	-0.00197886489331722	-0.000355493422830477	0.00126787810586393
1381	110.080825805664	11.4837303161621	-9.42171859741211	-0.00295288790948689	-0.0139918150380254	-0.00360223650932312	0.00126787810586393
1382	112.67822265625	10.8343820571899	-8.05808639526367	0.00678734155371785	-0.0149658378213644	-0.0133424662053585	-0.00100484199356288
1383	112.67822265625	9.86035919189453	-8.70743560791016	-0.00587495695799589	-0.0230826959013939	-0.00912170019000769	0.00191722682211548
1384	112.028869628906	10.8343820571899	-9.09704494476318	-0.00749832857400179	-0.0162645354866982	0.00516396993771195	0.00418994715437293
1385	112.67822265625	9.86035919189453	-9.74639320373535	-0.00360223650932312	-0.0146411629393697	-0.0026282137259841	-0.00425158534198999
1386	111.379524230957	11.4837303161621	-9.551589012146	0.000618529506027699	-0.0263294391334057	0.00418994715437293	0.00126787810586393
1387	113.327568054199	10.5097074508667	-9.22691440582275	0.00613799272105098	0.00126787810586393	0.00354059832170606	0.00159255252219737
1388	113.327568054199	11.1590557098389	-9.0321102142334	-0.00457625929266214	-0.00749832857400179	0.00256657530553639	-3.08191010844894e-05
1389	113.327568054199	10.8343820571899	-9.16197967529297	0.0145795252174139	-0.017887907102704	0.0106834331527352	0.0100340843200684
1390	110.730171203613	11.4837303161621	-9.61652374267578	0.00386527273803949	0.0155535480007529	-3.08191010844894e-05	-0.00132951640989631
1391	112.67822265625	11.1590557098389	-9.68145847320557	0.0022419011220336	0.00256657530553639	0.0113327819854021	-0.00165419070981443
1392	111.379524230957	10.8343820571899	-8.90223979949951	-0.00327756232582033	0.00678734155371785	0.000943203864153475	0.00289124972186983
1393	113.327568054199	10.5097074508667	-7.9282169342041	0.000293855206109583	-3.08191010844894e-05	0.000293855206109583	-0.00522560812532902
1394	110.080825805664	12.1330795288086	-7.99315214157104	-0.00522560812532902	0.00906006153672934	0.00483929552137852	-0.00295288790948689
1395	108.132781982422	11.8084049224854	-7.60354280471802	-0.00944637414067984	0.00841071270406246	0.00354059832170606	0.00483929552137852
1396	111.379524230957	10.1850328445435	-7.4087381362915	-0.00749832857400179	0.011982130818069	0.00191722682211548	0.000618529506027699
1397	111.379524230957	11.4837303161621	-7.01912927627563	-0.00522560812532902	0.00970941036939621	0.0207483377307653	-0.00522560812532902
1398	112.028869628906	11.4837303161621	-7.08406400680542	-0.00587495695799589	0.00321592413820326	0.0226963832974434	0.00516396993771195
1399	112.67822265625	11.1590557098389	-6.49965000152588	-0.00522560812532902	0.00159255252219737	0.025618452578783	-0.00555028254166245
1400	113.976921081543	8.88633632659912	-6.11004114151001	-0.00879702530801296	-0.00490093370899558	0.0194496400654316	-0.00847235135734081
1401	112.67822265625	10.8343820571899	-6.36978054046631	-0.00944637414067984	-0.00814767740666866	0.0171769186854362	0.0022419011220336
1402	112.67822265625	10.1850328445435	-6.62951993942261	-0.000355493422830477	0.00483929552137852	0.0353586822748184	-0.00879702530801296
1403	111.379524230957	11.4837303161621	-6.56458520889282	-0.0026282137259841	0.000943203864153475	0.0616573020815849	-0.00522560812532902
1404	112.67822265625	12.1330795288086	-7.79834747314453	-0.00490093370899558	0.00613799272105098	0.0356833562254906	0.00418994715437293
1405	113.327568054199	11.8084049224854	-7.86328220367432	0.00418994715437293	0.000618529506027699	0.0106834331527352	-0.00587495695799589
1406	112.67822265625	11.8084049224854	-7.6684775352478	0.00646266713738441	0.00354059832170606	-0.017887907102704	-0.00230353930965066
1407	112.67822265625	11.8084049224854	-8.05808639526367	0.00711201597005129	-0.00652430532500148	-0.0402904339134693	0.00548864435404539
1408	113.327568054199	11.8084049224854	-8.31782627105713	0.00289124972186983	-0.00230353930965066	-0.0516540370881557	0.00483929552137852
1409	113.976921081543	10.5097074508667	-7.73341274261475	-0.00619963090866804	-0.00100484199356288	-0.0448358729481697	0.00289124972186983
1410	110.080825805664	10.8343820571899	-7.79834747314453	-0.00684897974133492	0.00451462110504508	-0.0282774847000837	-0.00490093370899558
1411	109.431480407715	11.8084049224854	-7.9282169342041	0.00451462110504508	0.00548864435404539	-0.0286021586507559	-0.00360223650932312
1412	112.028869628906	10.5097074508667	-8.70743560791016	-0.0152905117720366	0.00321592413820326	-0.0159398596733809	0.00873538758605719
1413	112.67822265625	11.4837303161621	-9.16197967529297	0.00451462110504508	-0.00490093370899558	-0.0308748781681061	-0.00717365415766835
1414	113.327568054199	10.1850328445435	-8.90223979949951	-0.00132951640989631	-0.000355493422830477	-0.0253554154187441	-3.08191010844894e-05
1415	113.976921081543	9.86035919189453	-8.90223979949951	0.00711201597005129	0.00483929552137852	-0.0191866029053926	-0.00457625929266214
1416	114.626266479492	9.21100997924805	-8.18795680999756	0.000618529506027699	-0.000355493422830477	-0.0217839982360601	-0.000680167751852423
1417	113.976921081543	9.86035919189453	-7.79834747314453	-0.000355493422830477	0.00711201597005129	-0.0165892094373703	-0.00132951640989631
1418	114.626266479492	10.8343820571899	-7.99315214157104	0.00191722682211548	0.00776136433705688	-0.0149658378213644	0.00581331877037883
1419	113.327568054199	10.5097074508667	-7.99315214157104	0.000293855206109583	0.00613799272105098	-0.00457625929266214	0.000293855206109583
1420	112.028869628906	11.4837303161621	-8.31782627105713	-0.00132951640989631	0.00386527273803949	-0.0026282137259841	-3.08191010844894e-05
1421	113.327568054199	10.1850328445435	-8.05808639526367	0.00548864435404539	0.012956153601408	-0.000680167751852423	-0.00717365415766835
1422	112.028869628906	12.4577531814575	-7.86328220367432	-0.00749832857400179	-0.00100484199356288	-0.00457625929266214	-0.00327756232582033
1423	112.67822265625	10.8343820571899	-7.6684775352478	-0.00295288790948689	-0.000680167751852423	-0.00749832857400179	-0.00230353930965066
1424	112.67822265625	10.5097074508667	-8.05808639526367	-0.00425158534198999	-0.00100484199356288	0.00126787810586393	0.00418994715437293
1425	113.327568054199	10.1850328445435	-7.6684775352478	-0.000680167751852423	0.000618529506027699	-0.00587495695799589	0.00646266713738441
1426	110.080825805664	10.1850328445435	-7.73341274261475	-0.00392691092565656	0.00321592413820326	-0.0100957229733467	0.00126787810586393
1427	112.67822265625	10.1850328445435	-7.27886867523193	-0.00684897974133492	0.00451462110504508	-0.00749832857400179	-3.08191010844894e-05
1428	112.028869628906	11.4837303161621	-7.34380340576172	-0.00360223650932312	-0.00684897974133492	-0.00555028254166245	0.00451462110504508
1429	112.028869628906	11.8084049224854	-7.6684775352478	-0.000680167751852423	0.000293855206109583	-0.00392691092565656	0.00418994715437293
1430	112.67822265625	10.8343820571899	-7.14899873733521	0.00776136433705688	0.00548864435404539	0.00776136433705688	-3.08191010844894e-05
1431	113.976921081543	9.21100997924805	-7.47367286682129	0.0100340843200684	0.00516396993771195	-0.00684897974133492	-0.00425158534198999
1432	112.67822265625	11.4837303161621	-7.53860807418823	0.00483929552137852	-3.08191010844894e-05	0.00159255252219737	0.000618529506027699
1433	113.327568054199	10.8343820571899	-7.14899873733521	-0.00100484199356288	-0.000680167751852423	0.00191722682211548	-0.00100484199356288
1434	114.626266479492	11.1590557098389	-7.4087381362915	0.00451462110504508	0.0022419011220336	-0.0026282137259841	0.00354059832170606
1435	112.028869628906	12.1330795288086	-7.86328220367432	0.00581331877037883	0.0158782228827477	0.00483929552137852	-0.00555028254166245
1436	112.67822265625	11.1590557098389	-8.25289154052734	0.00159255252219737	0.0100340843200684	-0.0104203969240189	-0.00425158534198999
1437	111.379524230957	11.8084049224854	-7.99315214157104	-0.00360223650932312	0.00289124972186983	-3.08191010844894e-05	0.00386527273803949
1438	112.67822265625	11.8084049224854	-7.99315214157104	-0.00619963090866804	0.00289124972186983	-0.00717365415766835	0.00451462110504508
1439	113.976921081543	10.8343820571899	-7.60354280471802	0.000943203864153475	0.00646266713738441	-0.00944637414067984	-0.000680167751852423
1440	112.67822265625	10.5097074508667	-7.9282169342041	-0.00749832857400179	0.00483929552137852	-0.00879702530801296	-0.00587495695799589
1441	109.431480407715	11.4837303161621	-8.05808639526367	-0.0136671401560307	-0.00490093370899558	-0.0146411629393697	0.00354059832170606
1442	111.379524230957	11.4837303161621	-8.18795680999756	-3.08191010844894e-05	-0.000680167751852423	-0.00392691092565656	-0.000355493422830477
1443	113.327568054199	10.8343820571899	-8.18795680999756	-0.00457625929266214	-0.00197886489331722	-0.00717365415766835	-0.00360223650932312
1444	111.379524230957	12.4577531814575	-8.18795680999756	0.00191722682211548	0.00678734155371785	-0.00587495695799589	0.000293855206109583
1445	113.327568054199	11.1590557098389	-7.9282169342041	-0.000680167751852423	-0.0026282137259841	0.000943203864153475	-0.000680167751852423
1446	112.028869628906	10.8343820571899	-8.18795680999756	0.00646266713738441	-0.0175632312893867	0.00678734155371785	-0.00652430532500148
1447	113.976921081543	10.5097074508667	-8.18795680999756	0.00256657530553639	-0.0204853005707264	0.0103587592020631	0.0022419011220336
1448	113.976921081543	10.5097074508667	-7.99315214157104	0.0022419011220336	0.000943203864153475	0.00873538758605719	0.00451462110504508
1449	113.976921081543	10.5097074508667	-7.73341274261475	0.00354059832170606	-0.000355493422830477	0.00743668992072344	-0.00100484199356288
1450	111.379524230957	12.1330795288086	-7.86328220367432	-0.00165419070981443	0.0103587592020631	0.0207483377307653	0.00126787810586393
1451	111.379524230957	12.4577531814575	-8.38276100158691	-0.00132951640989631	0.0132808275520802	0.013930176384747	-0.00230353930965066
1452	113.327568054199	10.5097074508667	-7.9282169342041	-0.00425158534198999	0.00256657530553639	0.00354059832170606	0.00256657530553639
1453	113.976921081543	12.1330795288086	-8.25289154052734	-0.00230353930965066	0.00289124972186983	0.00808603875339031	-0.000355493422830477
1454	113.327568054199	11.8084049224854	-8.12302207946777	0.00321592413820326	0.00256657530553639	0.00321592413820326	0.000943203864153475
1455	112.028869628906	11.4837303161621	-7.60354280471802	-0.0104203969240189	0.0132808275520802	0.0126314787194133	-0.00132951640989631
1456	112.028869628906	10.5097074508667	-7.4087381362915	-0.00132951640989631	0.00418994715437293	0.0132808275520802	-0.000355493422830477
1457	110.080825805664	11.1590557098389	-7.79834747314453	-0.00392691092565656	0.00743668992072344	0.00646266713738441	-0.00230353930965066
1458	112.028869628906	12.1330795288086	-7.73341274261475	0.000618529506027699	-0.00132951640989631	0.0022419011220336	-0.00165419070981443
1459	112.028869628906	12.4577531814575	-7.86328220367432	-0.00717365415766835	0.00256657530553639	0.00711201597005129	-0.00132951640989631
1460	113.976921081543	11.4837303161621	-7.6684775352478	0.0126314787194133	-0.00132951640989631	-0.000680167751852423	0.00354059832170606
1461	112.028869628906	9.86035919189453	-7.53860807418823	0.00354059832170606	-0.0126931173726916	-0.00295288790948689	0.000943203864153475
1462	113.327568054199	10.8343820571899	-8.12302207946777	0.00841071270406246	-0.0123684434220195	-0.0130177913233638	-0.00295288790948689
1463	112.67822265625	11.8084049224854	-7.99315214157104	0.00126787810586393	-0.00717365415766835	-0.0211346503347158	0.0100340843200684
1464	112.67822265625	12.1330795288086	-7.60354280471802	0.000618529506027699	-0.000355493422830477	-0.00814767740666866	0.0136055024340749
1465	113.976921081543	11.1590557098389	-7.6684775352478	-0.00230353930965066	-0.00587495695799589	-0.000680167751852423	0.000293855206109583
1466	112.67822265625	11.1590557098389	-7.99315214157104	0.00808603875339031	0.00159255252219737	0.0106834331527352	-0.00165419070981443
1467	113.327568054199	12.1330795288086	-8.12302207946777	0.00418994715437293	-0.0159398596733809	0.00581331877037883	0.000618529506027699
1468	112.67822265625	12.1330795288086	-8.25289154052734	0.000618529506027699	-0.00327756232582033	0.00646266713738441	-0.00230353930965066
1469	112.67822265625	11.8084049224854	-7.86328220367432	-0.00230353930965066	0.000293855206109583	0.00743668992072344	0.000293855206109583
1470	112.028869628906	10.8343820571899	-7.47367286682129	-0.00197886489331722	0.00256657530553639	0.0116574559360743	0.00418994715437293
1471	110.080825805664	11.8084049224854	-7.79834747314453	-0.00230353930965066	0.00418994715437293	0.00159255252219737	0.00321592413820326
1472	111.379524230957	11.4837303161621	-7.47367286682129	-0.00684897974133492	-0.00295288790948689	0.00938473641872406	0.00613799272105098
1473	110.080825805664	12.7824277877808	-7.6684775352478	0.000943203864153475	0.0145795252174139	0.000618529506027699	-0.00425158534198999
1474	113.976921081543	10.8343820571899	-7.79834747314453	-0.000680167751852423	-0.00165419070981443	0.00483929552137852	0.00743668992072344
1475	111.379524230957	12.1330795288086	-8.25289154052734	0.000618529506027699	0.0132808275520802	-0.00100484199356288	-0.00749832857400179
1476	112.028869628906	10.8343820571899	-8.12302207946777	0.000943203864153475	0.00548864435404539	-0.00197886489331722	0.00516396993771195
1477	111.379524230957	10.8343820571899	-7.9282169342041	-3.08191010844894e-05	0.00256657530553639	-0.00327756232582033	0.00451462110504508
1478	112.028869628906	11.1590557098389	-7.86328220367432	-0.00295288790948689	0.00159255252219737	0.000618529506027699	-0.00197886489331722
1479	111.379524230957	11.8084049224854	-8.18795680999756	-0.00132951640989631	0.000618529506027699	-0.00749832857400179	0.000943203864153475
1480	113.327568054199	11.1590557098389	-7.9282169342041	-0.00165419070981443	-0.00132951640989631	0.00386527273803949	0.000618529506027699
1481	112.67822265625	11.1590557098389	-7.9282169342041	-0.00490093370899558	0.00256657530553639	-0.0182125810533762	-0.00555028254166245
1482	112.028869628906	12.4577531814575	-8.25289154052734	-0.00197886489331722	-0.0286021586507559	-0.0195112787187099	-0.00652430532500148
1483	112.028869628906	11.8084049224854	-7.9282169342041	-0.0100957229733467	-0.0100957229733467	-0.0149658378213644	0.00289124972186983
1484	112.028869628906	12.1330795288086	-8.12302207946777	0.000943203864153475	0.00516396993771195	-0.0143164889886975	-0.00327756232582033
1485	112.028869628906	12.1330795288086	-8.25289154052734	0.00386527273803949	-0.00197886489331722	-0.00457625929266214	0.00646266713738441
1486	110.730171203613	12.1330795288086	-8.18795680999756	0.000618529506027699	0.00711201597005129	-0.00392691092565656	0.00256657530553639
1487	111.379524230957	11.1590557098389	-8.12302207946777	-0.00717365415766835	-0.0175632312893867	-0.00490093370899558	0.00938473641872406
1488	110.730171203613	10.8343820571899	-7.6684775352478	-0.0152905117720366	0.000943203864153475	-0.00295288790948689	0.00159255252219737
1489	110.730171203613	10.5097074508667	-7.79834747314453	0.000943203864153475	0.00256657530553639	-0.000680167751852423	0.00581331877037883
1490	111.379524230957	11.8084049224854	-8.05808639526367	0.000293855206109583	0.00451462110504508	-0.00490093370899558	-0.0026282137259841
1491	113.327568054199	10.5097074508667	-7.73341274261475	0.0353586822748184	0.0149041991680861	-0.00912170019000769	0.000293855206109583
1492	111.379524230957	10.5097074508667	-7.86328220367432	0.00711201597005129	-0.00522560812532902	-0.0149658378213644	0.000293855206109583
1493	112.028869628906	10.5097074508667	-7.60354280471802	0.00126787810586393	0.00418994715437293	-0.00587495695799589	-0.00392691092565656
1494	113.976921081543	9.86035919189453	-7.27886867523193	-0.00100484199356288	0.00354059832170606	-0.00847235135734081	-0.00360223650932312
1495	113.327568054199	10.8343820571899	-7.9282169342041	0.00548864435404539	0.00906006153672934	-0.00197886489331722	-0.000680167751852423
1496	113.976921081543	10.1850328445435	-7.9282169342041	0.00483929552137852	0.00548864435404539	-0.00944637414067984	-0.00327756232582033
1497	113.327568054199	10.1850328445435	-8.18795680999756	-0.0026282137259841	0.00711201597005129	-0.00684897974133492	-0.000680167751852423
1498	112.67822265625	10.1850328445435	-7.86328220367432	0.00516396993771195	0.00678734155371785	-0.00944637414067984	-0.00392691092565656
1499	112.028869628906	11.8084049224854	-7.79834747314453	-0.00295288790948689	0.00289124972186983	-0.00327756232582033	0.00354059832170606
1500	113.976921081543	10.1850328445435	-7.79834747314453	-0.00197886489331722	-0.00425158534198999	-0.00100484199356288	-0.00100484199356288
1501	112.028869628906	9.86035919189453	-8.05808639526367	-0.000680167751852423	-0.000355493422830477	-0.0117190945893526	-0.00327756232582033
1502	108.782127380371	11.1590557098389	-7.86328220367432	-0.0113944197073579	-3.08191010844894e-05	-0.00555028254166245	-0.00132951640989631
1503	111.379524230957	9.53568458557129	-7.9282169342041	-0.00619963090866804	0.0022419011220336	0.00126787810586393	-3.08191010844894e-05
1504	113.327568054199	10.5097074508667	-7.79834747314453	-0.00295288790948689	-0.00197886489331722	0.013930176384747	0.000293855206109583
1505	112.028869628906	11.1590557098389	-7.86328220367432	0.00159255252219737	-0.017887907102704	0.00386527273803949	-0.00392691092565656
1506	111.379524230957	10.5097074508667	-8.12302207946777	0.00516396993771195	-0.0318489037454128	0.00613799272105098	-0.00490093370899558
1507	112.67822265625	9.53568458557129	-8.18795680999756	-0.000680167751852423	-0.0156151866540313	-0.00457625929266214	-0.00132951640989631
1508	112.67822265625	9.86035919189453	-8.12302207946777	-0.00555028254166245	-0.00912170019000769	-0.00522560812532902	0.00159255252219737
1509	113.327568054199	9.86035919189453	-7.86328220367432	0.00159255252219737	0.00354059832170606	-0.00360223650932312	0.000943203864153475
1510	112.67822265625	9.53568458557129	-7.47367286682129	0.00289124972186983	0.00581331877037883	-0.00360223650932312	-0.00327756232582033
1511	113.327568054199	11.1590557098389	-7.99315214157104	0.00289124972186983	0.011982130818069	0.00516396993771195	-0.000355493422830477
1512	114.626266479492	10.1850328445435	-8.18795680999756	0.00581331877037883	0.00451462110504508	-0.0100957229733467	0.00613799272105098
1513	112.67822265625	10.1850328445435	-8.12302207946777	-0.00425158534198999	0.00906006153672934	0.000293855206109583	-3.08191010844894e-05
1514	112.67822265625	10.8343820571899	-8.31782627105713	-0.00555028254166245	0.00646266713738441	-0.00749832857400179	0.000293855206109583
1515	111.379524230957	11.4837303161621	-8.12302207946777	-0.00360223650932312	0.012956153601408	-0.00100484199356288	-0.00165419070981443
1516	112.028869628906	10.8343820571899	-7.9282169342041	-0.00879702530801296	0.0175015944987535	-0.00132951640989631	0.00516396993771195
1517	110.730171203613	10.5097074508667	-8.05808639526367	-0.0100957229733467	0.0123068047687411	0.00516396993771195	0.00906006153672934
1518	112.028869628906	9.53568458557129	-7.73341274261475	-0.00944637414067984	0.00776136433705688	-3.08191010844894e-05	-0.00230353930965066
1519	112.67822265625	9.21100997924805	-7.47367286682129	-0.00197886489331722	0.00126787810586393	0.00159255252219737	-0.00360223650932312
1520	112.67822265625	10.8343820571899	-7.86328220367432	0.00191722682211548	-0.00392691092565656	0.00808603875339031	-0.00684897974133492
1521	112.67822265625	10.5097074508667	-7.6684775352478	-0.00327756232582033	-0.00230353930965066	-0.00879702530801296	-0.00392691092565656
1522	112.67822265625	8.56166172027588	-7.27886867523193	0.00548864435404539	-0.0113944197073579	0.00418994715437293	0.00256657530553639
1523	113.976921081543	8.23698711395264	-7.9282169342041	0.0132808275520802	-0.00782300252467394	-0.00230353930965066	0.00418994715437293
1524	112.028869628906	10.1850328445435	-7.9282169342041	-0.00457625929266214	0.00321592413820326	0.00808603875339031	0.000943203864153475
1525	112.67822265625	10.5097074508667	-7.6684775352478	-0.00132951640989631	-0.00327756232582033	0.00581331877037883	-0.0026282137259841
1526	112.67822265625	9.53568458557129	-7.79834747314453	0.00581331877037883	0.0022419011220336	0.000618529506027699	0.00191722682211548
1527	112.67822265625	9.21100997924805	-7.73341274261475	0.00743668992072344	-0.0165892094373703	-0.00230353930965066	0.00516396993771195
1528	112.67822265625	10.5097074508667	-7.86328220367432	-0.00132951640989631	0.00483929552137852	-0.000680167751852423	0.000943203864153475
1529	112.028869628906	10.5097074508667	-8.18795680999756	0.00451462110504508	0.000293855206109583	-0.00457625929266214	-0.00132951640989631
1530	113.976921081543	9.21100997924805	-7.60354280471802	0.00159255252219737	0.00418994715437293	0.00516396993771195	-0.00197886489331722
1531	112.028869628906	10.5097074508667	-7.6684775352478	-0.00360223650932312	0.000293855206109583	0.00841071270406246	-0.00619963090866804
1532	112.028869628906	8.88633632659912	-7.9282169342041	-0.00197886489331722	-0.00327756232582033	-0.00977104809135199	0.0103587592020631
1533	109.431480407715	9.86035919189453	-7.86328220367432	-0.0117190945893526	-0.00327756232582033	0.00354059832170606	0.00841071270406246
1534	111.379524230957	9.86035919189453	-7.9282169342041	-0.00749832857400179	0.00159255252219737	-0.00392691092565656	0.00483929552137852
1535	112.67822265625	9.53568458557129	-7.86328220367432	0.000293855206109583	-0.000355493422830477	0.00386527273803949	-0.00100484199356288
1536	112.028869628906	8.88633632659912	-7.79834747314453	-0.00230353930965066	0.01100810803473	-0.00684897974133492	-0.00619963090866804
1537	111.379524230957	9.21100997924805	-7.99315214157104	0.0022419011220336	0.00354059832170606	-0.00197886489331722	0.00191722682211548
1538	112.028869628906	8.88633632659912	-7.79834747314453	-0.00977104809135199	0.00289124972186983	-0.0026282137259841	-0.00684897974133492
1539	113.976921081543	7.58763885498047	-7.53860807418823	-0.00327756232582033	0.00126787810586393	0.0022419011220336	0.00126787810586393
1540	112.028869628906	9.86035919189453	-7.86328220367432	0.0022419011220336	-0.00295288790948689	0.00126787810586393	-0.0026282137259841
1541	113.327568054199	9.21100997924805	-8.12302207946777	-0.00327756232582033	-0.00132951640989631	-0.00879702530801296	-3.08191010844894e-05
1542	114.626266479492	8.88633632659912	-8.12302207946777	0.00776136433705688	0.00256657530553639	-0.0026282137259841	-0.00295288790948689
1543	113.327568054199	9.53568458557129	-8.18795680999756	-0.0026282137259841	-0.00912170019000769	-0.00782300252467394	-0.0026282137259841
1544	113.327568054199	8.23698711395264	-7.73341274261475	-0.00100484199356288	-0.00230353930965066	-0.00555028254166245	0.00256657530553639
1545	113.976921081543	9.21100997924805	-7.86328220367432	-0.00230353930965066	0.000618529506027699	-0.00295288790948689	-0.00392691092565656
1546	112.028869628906	8.88633632659912	-8.31782627105713	0.00678734155371785	-0.00522560812532902	0.0126314787194133	-3.08191010844894e-05
1547	111.379524230957	8.88633632659912	-8.12302207946777	0.000618529506027699	0.00678734155371785	0.00970941036939621	-3.08191010844894e-05
1548	110.080825805664	8.56166172027588	-8.18795680999756	-0.0113944197073579	-0.00295288790948689	0.0126314787194133	0.00386527273803949
1549	111.379524230957	8.23698711395264	-8.05808639526367	0.000618529506027699	0.00321592413820326	0.00776136433705688	-0.00522560812532902
1550	114.626266479492	7.58763885498047	-7.34380340576172	-0.00197886489331722	0.00841071270406246	-0.000355493422830477	-0.00749832857400179
1551	114.626266479492	8.23698711395264	-7.6684775352478	0.000943203864153475	0.0142548503354192	-0.00392691092565656	0.00256657530553639
1552	114.626266479492	8.56166172027588	-7.99315214157104	-0.00425158534198999	-0.00425158534198999	-0.0117190945893526	0.00159255252219737
1553	113.976921081543	7.91231298446655	-7.79834747314453	-0.00425158534198999	-0.00749832857400179	-0.00847235135734081	0.00386527273803949
1554	114.626266479492	7.91231298446655	-8.05808639526367	-0.00360223650932312	-3.08191010844894e-05	-0.00587495695799589	0.000293855206109583
1555	113.327568054199	8.56166172027588	-7.86328220367432	0.00354059832170606	0.00548864435404539	0.00938473641872406	-0.00360223650932312
1556	113.327568054199	8.88633632659912	-8.18795680999756	-0.00197886489331722	0.00678734155371785	-0.0026282137259841	0.00126787810586393
1557	113.976921081543	8.56166172027588	-8.18795680999756	0.00418994715437293	0.00776136433705688	-3.08191010844894e-05	0.000943203864153475
1558	115.275611877441	7.26296424865723	-8.18795680999756	-0.00392691092565656	0.00938473641872406	-0.000680167751852423	-0.00879702530801296
1559	113.327568054199	8.23698711395264	-8.25289154052734	0.00191722682211548	0.00646266713738441	0.00483929552137852	0.00126787810586393
1560	113.327568054199	9.21100997924805	-7.99315214157104	-0.00165419070981443	-0.00132951640989631	0.0178262684494257	-0.00490093370899558
1561	116.574310302734	7.26296424865723	-7.60354280471802	0.00126787810586393	0.000618529506027699	0.00451462110504508	0.00516396993771195
1562	112.67822265625	8.56166172027588	-8.25289154052734	0.000293855206109583	-0.00425158534198999	0.00321592413820326	0.00256657530553639
1563	111.379524230957	7.26296424865723	-7.9282169342041	-0.00392691092565656	-0.00230353930965066	-0.00879702530801296	0.00451462110504508
1564	112.67822265625	7.58763885498047	-7.99315214157104	-0.00587495695799589	0.00159255252219737	-0.00652430532500148	-0.00100484199356288
1565	115.924964904785	6.93829011917114	-7.60354280471802	0.00354059832170606	-0.0026282137259841	-0.0104203969240189	-0.00392691092565656
1566	114.626266479492	7.26296424865723	-7.27886867523193	0.00321592413820326	-0.00100484199356288	-0.00749832857400179	-0.000680167751852423
1567	114.626266479492	6.61361598968506	-7.47367286682129	0.000293855206109583	-0.00717365415766835	-0.0266541130840778	-0.00295288790948689
1568	115.275611877441	5.63959264755249	-7.6684775352478	-0.00132951640989631	-0.00944637414067984	-0.00652430532500148	0.00256657530553639
1569	113.976921081543	7.26296424865723	-7.9282169342041	-0.00100484199356288	0.00451462110504508	-0.00197886489331722	0.00451462110504508
1570	115.275611877441	6.61361598968506	-7.53860807418823	-0.00295288790948689	0.00808603875339031	-0.0149658378213644	-0.00327756232582033
1571	113.976921081543	8.56166172027588	-7.53860807418823	0.0022419011220336	0.0142548503354192	-0.00652430532500148	-0.00652430532500148
1572	115.275611877441	7.58763885498047	-7.60354280471802	-0.00392691092565656	0.00483929552137852	-0.0188619289547205	0.000618529506027699
1573	112.67822265625	8.56166172027588	-8.18795680999756	-0.00360223650932312	0.000293855206109583	-0.00619963090866804	-0.00197886489331722
1574	114.626266479492	7.26296424865723	-7.99315214157104	-0.00165419070981443	0.00873538758605719	-0.0120437685400248	0.00613799272105098
1575	114.626266479492	7.26296424865723	-7.9282169342041	-0.00425158534198999	0.00776136433705688	0.00159255252219737	-0.00587495695799589
1576	114.626266479492	7.26296424865723	-7.86328220367432	0.00581331877037883	0.012956153601408	-0.00230353930965066	-0.00132951640989631
1577	115.275611877441	7.26296424865723	-7.53860807418823	-0.00360223650932312	0.00841071270406246	-0.00879702530801296	-0.000355493422830477
1578	113.327568054199	6.93829011917114	-7.60354280471802	-0.0136671401560307	0.00126787810586393	-0.00555028254166245	0.00321592413820326
1579	111.379524230957	8.56166172027588	-7.99315214157104	-0.00749832857400179	0.00776136433705688	-0.0107450718060136	0.00581331877037883
1580	112.67822265625	8.56166172027588	-8.25289154052734	0.000293855206109583	0.00321592413820326	-0.00684897974133492	0.000943203864153475
1581	115.924964904785	6.61361598968506	-8.12302207946777	0.00678734155371785	-0.00295288790948689	-0.00490093370899558	-0.000355493422830477
1582	113.327568054199	7.26296424865723	-7.79834747314453	0.00743668992072344	-0.00392691092565656	-0.00295288790948689	-0.00197886489331722
1583	115.924964904785	5.96426725387573	-7.47367286682129	-0.00165419070981443	-0.0110697457566857	-0.0100957229733467	0.00354059832170606
1584	115.275611877441	5.96426725387573	-8.12302207946777	0.00711201597005129	-0.00944637414067984	-0.000355493422830477	0.00451462110504508
1585	114.626266479492	7.26296424865723	-8.25289154052734	0.0100340843200684	-0.00555028254166245	0.000943203864153475	0.00678734155371785
1586	113.976921081543	8.23698711395264	-7.99315214157104	0.013930176384747	-0.0217839982360601	-0.00360223650932312	0.000618529506027699
1587	115.275611877441	7.91231298446655	-8.05808639526367	-0.00425158534198999	-0.00977104809135199	-0.00165419070981443	-0.00360223650932312
1588	115.275611877441	6.61361598968506	-7.86328220367432	-0.000355493422830477	0.000293855206109583	-0.00522560812532902	-0.00100484199356288
1589	114.626266479492	7.58763885498047	-7.9282169342041	0.000618529506027699	-3.08191010844894e-05	0.000943203864153475	0.000943203864153475
1590	115.924964904785	6.61361598968506	-8.31782627105713	-0.00100484199356288	-0.00522560812532902	-0.00522560812532902	0.0022419011220336
1591	115.275611877441	7.26296424865723	-7.6684775352478	0.00126787810586393	0.00159255252219737	-0.00165419070981443	-0.00490093370899558
1592	114.626266479492	7.91231298446655	-7.9282169342041	-0.000680167751852423	0.00256657530553639	-0.00490093370899558	-0.00522560812532902
1593	113.327568054199	6.61361598968506	-7.60354280471802	-0.0133424662053585	-3.08191010844894e-05	-0.00425158534198999	0.00159255252219737
1594	112.67822265625	6.61361598968506	-7.6684775352478	-0.0126931173726916	0.0022419011220336	-0.00684897974133492	0.00159255252219737
1595	112.028869628906	7.58763885498047	-7.86328220367432	-0.0026282137259841	0.00516396993771195	-0.00230353930965066	-0.00619963090866804
1596	113.327568054199	7.58763885498047	-7.99315214157104	0.0022419011220336	0.00743668992072344	-0.00652430532500148	-0.000355493422830477
1597	113.327568054199	7.58763885498047	-7.79834747314453	-0.00197886489331722	0.00191722682211548	-0.0026282137259841	0.00191722682211548
1598	115.275611877441	6.28894138336182	-7.86328220367432	-0.00457625929266214	-3.08191010844894e-05	-0.00944637414067984	-0.00295288790948689
1599	114.626266479492	5.31491851806641	-7.53860807418823	-0.00490093370899558	-0.00879702530801296	0.00418994715437293	0.00256657530553639
1600	114.626266479492	6.28894138336182	-7.60354280471802	-0.0026282137259841	0.00581331877037883	-0.00132951640989631	0.00256657530553639
1601	114.626266479492	7.58763885498047	-7.99315214157104	0.00451462110504508	0.000943203864153475	-0.00165419070981443	-0.00100484199356288
1602	115.275611877441	7.26296424865723	-7.99315214157104	0.00386527273803949	-0.00879702530801296	-0.00490093370899558	0.00581331877037883
1603	115.275611877441	7.91231298446655	-8.4476957321167	0.00126787810586393	0.00354059832170606	-0.00360223650932312	0.00613799272105098
1604	113.976921081543	8.23698711395264	-8.31782627105713	-0.00230353930965066	-0.0107450718060136	0.000618529506027699	-3.08191010844894e-05
1605	114.626266479492	7.58763885498047	-7.9282169342041	0.00548864435404539	0.0188002903014421	-0.00555028254166245	-0.00392691092565656
1606	114.626266479492	7.58763885498047	-8.12302207946777	0.000293855206109583	-0.00392691092565656	0.00256657530553639	0.00354059832170606
1607	113.976921081543	8.23698711395264	-8.25289154052734	0.000943203864153475	-0.0136671401560307	-0.00360223650932312	-0.00295288790948689
1608	112.028869628906	8.23698711395264	-8.12302207946777	-0.00522560812532902	-0.00360223650932312	0.00256657530553639	0.00191722682211548
1609	113.976921081543	7.26296424865723	-8.05808639526367	-0.00555028254166245	0.000943203864153475	0.00191722682211548	0.00548864435404539
1610	112.67822265625	7.58763885498047	-7.86328220367432	-0.00684897974133492	0.00613799272105098	0.00159255252219737	-0.00360223650932312
1611	113.976921081543	7.91231298446655	-7.99315214157104	0.00386527273803949	0.00678734155371785	0.00451462110504508	-0.00360223650932312
1612	113.976921081543	6.93829011917114	-7.9282169342041	0.00613799272105098	0.000293855206109583	0.000943203864153475	0.00516396993771195
1613	115.275611877441	6.28894138336182	-8.12302207946777	-3.08191010844894e-05	-3.08191010844894e-05	-0.00879702530801296	0.00483929552137852
1614	114.626266479492	6.61361598968506	-8.18795680999756	-0.000355493422830477	-0.00749832857400179	0.000293855206109583	0.00126787810586393
1615	113.327568054199	7.91231298446655	-7.99315214157104	0.00159255252219737	0.00289124972186983	-0.00295288790948689	0.00386527273803949
1616	113.976921081543	6.61361598968506	-7.53860807418823	0.00386527273803949	-0.00100484199356288	-0.00425158534198999	-0.00230353930965066
1617	113.327568054199	7.91231298446655	-7.73341274261475	0.00483929552137852	0.01100810803473	-0.00230353930965066	0.00841071270406246
1618	113.976921081543	8.56166172027588	-8.18795680999756	-0.00587495695799589	0.00678734155371785	-0.00100484199356288	-0.00327756232582033
1619	113.327568054199	7.91231298446655	-8.05808639526367	-0.00392691092565656	0.000943203864153475	-0.00684897974133492	-0.00100484199356288
1620	113.976921081543	6.93829011917114	-7.73341274261475	-0.00197886489331722	0.000293855206109583	0.01847561635077	0.00678734155371785
1621	115.275611877441	6.93829011917114	-7.53860807418823	-0.00132951640989631	-0.000355493422830477	0.0499690249562263	-0.00782300252467394
1622	115.275611877441	8.23698711395264	-7.73341274261475	0.0022419011220336	-0.00490093370899558	0.0438002124428749	0.00646266713738441
1623	112.028869628906	7.91231298446655	-7.9282169342041	-0.00782300252467394	-0.0152905117720366	0.020423661917448	0.00289124972186983
1624	111.379524230957	7.26296424865723	-7.73341274261475	-0.00295288790948689	-0.021459324285388	0.0217223595827818	0.00386527273803949
1625	113.976921081543	7.26296424865723	-7.60354280471802	-0.00425158534198999	-0.00912170019000769	-0.00977104809135199	0.00159255252219737
1626	114.626266479492	7.26296424865723	-7.4087381362915	0.00418994715437293	-0.00360223650932312	-0.0263294391334057	-0.00360223650932312
1627	113.327568054199	7.58763885498047	-7.60354280471802	-0.00977104809135199	-0.0130177913233638	-0.0341216214001179	0.00354059832170606
1628	113.976921081543	7.26296424865723	-8.18795680999756	-0.00230353930965066	-0.00522560812532902	-0.0386670641601086	-0.0026282137259841
1629	115.275611877441	7.26296424865723	-8.12302207946777	-0.00717365415766835	-0.00652430532500148	-0.0263294391334057	0.00159255252219737
1630	113.976921081543	6.28894138336182	-7.9282169342041	0.00386527273803949	-0.00197886489331722	-0.0211346503347158	-0.00100484199356288
1631	112.67822265625	8.56166172027588	-8.18795680999756	0.0200989879667759	0.00451462110504508	-0.0136671401560307	0.000293855206109583
1632	115.275611877441	6.93829011917114	-7.6684775352478	-0.00230353930965066	0.00483929552137852	-0.00847235135734081	-0.000680167751852423
1633	113.327568054199	8.56166172027588	-7.99315214157104	-0.00100484199356288	-0.00425158534198999	0.00418994715437293	0.00321592413820326
1634	115.275611877441	6.93829011917114	-7.99315214157104	-0.00522560812532902	0.00321592413820326	0.00873538758605719	-0.000355493422830477
1635	115.275611877441	7.26296424865723	-5.78536653518677	-0.000355493422830477	0.011982130818069	0.00743668992072344	-0.00230353930965066
1636	115.924964904785	7.26296424865723	-5.13601779937744	-0.00165419070981443	0.00613799272105098	0.011982130818069	-0.0110697457566857
1637	113.976921081543	6.61361598968506	-5.26588773727417	-0.000355493422830477	0.00354059832170606	-0.00100484199356288	0.0022419011220336
1638	113.327568054199	7.58763885498047	-5.20095300674438	-0.0026282137259841	0.00906006153672934	0.000943203864153475	-0.00295288790948689
1639	111.379524230957	8.23698711395264	-6.23991060256958	-0.0146411629393697	0.00516396993771195	0.00483929552137852	0.00711201597005129
1640	112.67822265625	8.56166172027588	-6.56458520889282	-0.000355493422830477	0.00646266713738441	-0.00555028254166245	-0.00425158534198999
1641	115.275611877441	6.93829011917114	-6.88925933837891	-3.08191010844894e-05	-0.00457625929266214	-0.00619963090866804	0.00126787810586393
1642	113.327568054199	8.56166172027588	-7.53860807418823	0.00418994715437293	0.00841071270406246	-0.00749832857400179	0.00646266713738441
1643	114.626266479492	6.28894138336182	-7.79834747314453	-0.00522560812532902	-0.0162645354866982	-0.0201606266200542	0.00159255252219737
1644	115.275611877441	6.28894138336182	-7.79834747314453	-0.00587495695799589	0.000943203864153475	-0.00457625929266214	-0.00165419070981443
1645	115.275611877441	7.26296424865723	-9.29184913635254	-0.00327756232582033	-0.0208099745213985	-0.000680167751852423	0.00159255252219737
1646	115.275611877441	7.26296424865723	-9.22691440582275	-0.00327756232582033	0.0116574559360743	-0.0113944197073579	0.00678734155371785
1647	115.924964904785	7.58763885498047	-8.9671745300293	-0.00392691092565656	-0.0302255302667618	-0.00749832857400179	0.00126787810586393
1648	113.327568054199	8.56166172027588	-9.22691440582275	0.000618529506027699	-0.000680167751852423	-0.00847235135734081	-0.00165419070981443
1649	113.327568054199	9.21100997924805	-9.42171859741211	-0.00587495695799589	-0.00165419070981443	0.00646266713738441	0.0022419011220336
1650	116.574310302734	7.26296424865723	-9.09704494476318	-0.000680167751852423	0.00938473641872406	0.000943203864153475	-0.00425158534198999
1651	115.275611877441	7.26296424865723	-9.09704494476318	0.00126787810586393	0.0145795252174139	0.00354059832170606	-0.00490093370899558
1652	113.976921081543	8.23698711395264	-9.61652374267578	0.00418994715437293	0.00613799272105098	-0.00197886489331722	0.00191722682211548
1653	113.327568054199	6.93829011917114	-9.22691440582275	-0.00977104809135199	0.00159255252219737	0.000618529506027699	0.00321592413820326
1654	113.327568054199	7.26296424865723	-9.42171859741211	0.00191722682211548	0.00126787810586393	0.000293855206109583	0.00483929552137852
1655	113.327568054199	8.56166172027588	-9.35678386688232	0.000943203864153475	0.0100340843200684	-0.00619963090866804	0.00678734155371785
1656	112.67822265625	8.23698711395264	-9.29184913635254	0.00418994715437293	0.00451462110504508	0.00191722682211548	-0.00392691092565656
1657	113.327568054199	7.91231298446655	-8.31782627105713	0.0103587592020631	0.0132808275520802	-0.00457625929266214	0.00289124972186983
1658	113.327568054199	8.23698711395264	-8.18795680999756	-0.00360223650932312	0.000618529506027699	-0.00684897974133492	-0.00619963090866804
1659	115.924964904785	5.96426725387573	-7.47367286682129	-0.00912170019000769	-0.00652430532500148	-0.0026282137259841	0.000293855206109583
1660	113.976921081543	6.93829011917114	-7.4087381362915	-0.00295288790948689	0.00743668992072344	-0.00230353930965066	0.00418994715437293
1661	115.275611877441	7.58763885498047	-7.34380340576172	-0.00490093370899558	-0.00749832857400179	-0.00197886489331722	0.00451462110504508
1662	113.976921081543	7.26296424865723	-7.01912927627563	0.0022419011220336	-0.0107450718060136	-0.00425158534198999	0.00289124972186983
1663	115.924964904785	7.26296424865723	-7.27886867523193	-0.00295288790948689	0.00191722682211548	-0.00197886489331722	-0.00165419070981443
1664	113.327568054199	8.56166172027588	-6.82432460784912	-0.000680167751852423	0.00418994715437293	0.00483929552137852	0.000618529506027699
1665	113.327568054199	8.56166172027588	-6.75938940048218	0.00418994715437293	0.0022419011220336	-0.000680167751852423	-0.00230353930965066
1666	113.327568054199	8.23698711395264	-6.17497587203979	0.00386527273803949	0.0022419011220336	0.00126787810586393	-0.00327756232582033
1667	114.626266479492	8.23698711395264	-6.49965000152588	0.00646266713738441	-0.00912170019000769	0.00678734155371785	-0.00165419070981443
1668	113.976921081543	7.58763885498047	-6.43471527099609	-0.00165419070981443	-0.00847235135734081	-0.0123684434220195	0.00256657530553639
1669	110.080825805664	7.58763885498047	-7.01912927627563	0.00256657530553639	0.0126314787194133	0.00159255252219737	0.00711201597005129
1670	112.028869628906	8.56166172027588	-7.6684775352478	-0.00619963090866804	0.0106834331527352	-0.00295288790948689	-0.00360223650932312
1671	114.626266479492	8.56166172027588	-7.86328220367432	0.00548864435404539	0.00938473641872406	0.00126787810586393	-0.00327756232582033
1672	113.976921081543	7.58763885498047	-7.47367286682129	-3.08191010844894e-05	0.00646266713738441	-0.00100484199356288	-0.00522560812532902
1673	114.626266479492	6.61361598968506	-7.99315214157104	-0.00522560812532902	-3.08191010844894e-05	-0.00360223650932312	-0.00295288790948689
1674	113.327568054199	6.93829011917114	-8.25289154052734	-0.00587495695799589	-0.00619963090866804	0.00970941036939621	-0.00847235135734081
1675	112.67822265625	7.26296424865723	-7.86328220367432	0.000293855206109583	0.00159255252219737	-0.000680167751852423	-0.00197886489331722
1676	114.626266479492	7.58763885498047	-8.12302207946777	0.00418994715437293	0.0168522447347641	-0.00230353930965066	-0.00587495695799589
1677	113.327568054199	6.93829011917114	-8.51263046264648	0.00418994715437293	0.00808603875339031	0.000618529506027699	0.00191722682211548
1678	112.67822265625	8.56166172027588	-9.0321102142334	-0.00197886489331722	0.00906006153672934	-0.00165419070981443	0.00354059832170606
1679	113.976921081543	7.91231298446655	-9.42171859741211	-0.00327756232582033	0.00841071270406246	-0.00165419070981443	-3.08191010844894e-05
1680	114.626266479492	7.58763885498047	-8.4476957321167	0.00743668992072344	0.00548864435404539	-0.00100484199356288	-0.00717365415766835
1681	114.626266479492	7.91231298446655	-8.31782627105713	0.00159255252219737	0.0022419011220336	0.00581331877037883	-0.00100484199356288
1682	114.626266479492	7.58763885498047	-7.9282169342041	0.00678734155371785	0.000618529506027699	0.0123068047687411	-0.00425158534198999
1683	112.67822265625	8.23698711395264	-7.79834747314453	-0.00912170019000769	-0.00197886489331722	0.013930176384747	0.0022419011220336
1684	111.379524230957	8.23698711395264	-8.18795680999756	-0.00457625929266214	0.000943203864153475	0.0158782228827477	-0.00425158534198999
1685	111.379524230957	8.56166172027588	-8.25289154052734	-0.00782300252467394	-0.00100484199356288	0.0142548503354192	-0.00197886489331722
1686	112.67822265625	8.56166172027588	-7.99315214157104	0.00483929552137852	0.00191722682211548	0.0113327819854021	0.00159255252219737
1687	113.327568054199	8.88633632659912	-8.18795680999756	0.000618529506027699	0.0100340843200684	0.00841071270406246	-0.00587495695799589
1688	113.976921081543	7.26296424865723	-7.9282169342041	-0.00132951640989631	-0.00522560812532902	0.00516396993771195	-3.08191010844894e-05
1689	114.626266479492	6.28894138336182	-7.4087381362915	-0.00490093370899558	-0.00847235135734081	-0.000680167751852423	-0.00100484199356288
1690	113.327568054199	6.28894138336182	-7.73341274261475	0.00483929552137852	-0.00295288790948689	-0.00652430532500148	-0.00132951640989631
1691	112.67822265625	8.23698711395264	-7.6684775352478	-0.00100484199356288	0.00386527273803949	-0.00197886489331722	0.00321592413820326
1692	115.924964904785	6.93829011917114	-7.4087381362915	0.00191722682211548	0.000618529506027699	-0.0113944197073579	0.00126787810586393
1693	113.976921081543	8.56166172027588	-7.73341274261475	-0.00360223650932312	-0.00522560812532902	-0.0279528107494116	0.00126787810586393
1694	114.626266479492	6.61361598968506	-7.47367286682129	0.00126787810586393	-0.0120437685400248	-0.0227580219507217	-0.0026282137259841
1695	115.275611877441	7.58763885498047	-7.4087381362915	0.00548864435404539	0.000293855206109583	-0.0195112787187099	-0.00230353930965066
1696	115.275611877441	7.58763885498047	-7.14899873733521	0.00159255252219737	0.00776136433705688	-0.0172385573387146	-0.00879702530801296
1697	115.275611877441	7.58763885498047	-7.4087381362915	0.00386527273803949	0.00613799272105098	-0.0143164889886975	-0.0026282137259841
1698	114.626266479492	7.26296424865723	-7.34380340576172	0.000618529506027699	0.00548864435404539	-0.028926832601428	-0.00165419070981443
1699	113.327568054199	7.26296424865723	-7.34380340576172	-0.00392691092565656	0.00711201597005129	-0.0123684434220195	0.00841071270406246
1700	110.730171203613	8.56166172027588	-7.34380340576172	-0.00360223650932312	-0.00782300252467394	-0.0198359526693821	-0.00132951640989631
1701	114.626266479492	7.26296424865723	-7.79834747314453	-0.00165419070981443	-0.0107450718060136	-0.0217839982360601	-0.00522560812532902
1702	113.976921081543	8.23698711395264	-7.9282169342041	-0.00457625929266214	-0.00619963090866804	-0.0204853005707264	-0.00165419070981443
1703	113.976921081543	7.26296424865723	-7.86328220367432	-0.00490093370899558	0.0123068047687411	-0.0162645354866982	0.00418994715437293
1704	115.275611877441	6.28894138336182	-7.79834747314453	-0.00360223650932312	-0.0110697457566857	0.00581331877037883	-0.00132951640989631
1705	114.626266479492	6.61361598968506	-7.73341274261475	0.00191722682211548	-0.0165892094373703	-0.00295288790948689	-0.00360223650932312
1706	115.924964904785	6.61361598968506	-7.6684775352478	-0.00425158534198999	-0.0117190945893526	-0.0026282137259841	-0.0026282137259841
1707	114.626266479492	7.58763885498047	-8.05808639526367	0.00354059832170606	0.00256657530553639	0.00126787810586393	0.000943203864153475
1708	114.626266479492	7.91231298446655	-8.25289154052734	-0.000355493422830477	-0.0195112787187099	-0.0117190945893526	0.00386527273803949
1709	112.028869628906	8.56166172027588	-8.25289154052734	-0.00295288790948689	-0.00977104809135199	-0.017887907102704	0.00613799272105098
1710	115.275611877441	7.26296424865723	-8.05808639526367	-0.00197886489331722	-0.00425158534198999	-0.0149658378213644	0.00191722682211548
1711	114.626266479492	6.93829011917114	-7.73341274261475	0.0022419011220336	0.0113327819854021	-0.00392691092565656	-0.000355493422830477
1712	113.976921081543	8.23698711395264	-8.12302207946777	-3.08191010844894e-05	0.0113327819854021	-0.00684897974133492	-0.00522560812532902
1713	113.327568054199	7.26296424865723	-7.9282169342041	-0.00392691092565656	0.00418994715437293	-0.00132951640989631	0.00289124972186983
1714	113.976921081543	7.26296424865723	-8.05808639526367	-0.0100957229733467	0.00646266713738441	0.00191722682211548	-0.0026282137259841
1715	110.730171203613	8.56166172027588	-8.05808639526367	-0.0117190945893526	0.0116574559360743	0.00418994715437293	0.00289124972186983
1716	110.080825805664	8.88633632659912	-7.9282169342041	-0.00555028254166245	0.011982130818069	0.0149041991680861	0.00354059832170606
1717	113.327568054199	8.23698711395264	-7.60354280471802	-0.00847235135734081	0.0116574559360743	-0.00360223650932312	-0.00392691092565656
1718	112.67822265625	8.56166172027588	-7.9282169342041	-3.08191010844894e-05	0.0126314787194133	-3.08191010844894e-05	0.00289124972186983
1719	116.574310302734	6.61361598968506	-7.47367286682129	-0.00132951640989631	0.0113327819854021	0.00126787810586393	0.00516396993771195
1720	114.626266479492	6.28894138336182	-7.21393346786499	-3.08191010844894e-05	-0.00165419070981443	-0.00684897974133492	-0.00425158534198999
1721	114.626266479492	6.61361598968506	-7.53860807418823	-0.000680167751852423	-0.00457625929266214	-0.00912170019000769	0.000943203864153475
1722	115.275611877441	7.26296424865723	-7.08406400680542	0.00581331877037883	-0.00360223650932312	-0.00295288790948689	0.00256657530553639
1723	114.626266479492	7.58763885498047	-7.47367286682129	0.00548864435404539	0.013930176384747	0.00159255252219737	0.000293855206109583
1724	115.275611877441	7.91231298446655	-7.99315214157104	-3.08191010844894e-05	-0.00425158534198999	0.000618529506027699	0.00386527273803949
1725	113.327568054199	8.56166172027588	-8.18795680999756	-0.000355493422830477	0.00516396993771195	0.00970941036939621	-0.00619963090866804
1726	113.976921081543	8.56166172027588	-8.18795680999756	0.00354059832170606	-0.00327756232582033	0.000618529506027699	-3.08191010844894e-05
1727	115.275611877441	7.58763885498047	-7.73341274261475	-0.00522560812532902	0.00159255252219737	0.01100810803473	0.00678734155371785
1728	116.574310302734	7.26296424865723	-7.6684775352478	0.000943203864153475	0.000293855206109583	-0.00457625929266214	0.00873538758605719
1729	113.327568054199	7.91231298446655	-7.79834747314453	-0.000355493422830477	0.00516396993771195	0.00970941036939621	-0.00100484199356288
1730	112.028869628906	8.23698711395264	-8.18795680999756	-0.00977104809135199	0.00841071270406246	0.0132808275520802	0.00451462110504508
1731	112.67822265625	8.23698711395264	-8.05808639526367	-3.08191010844894e-05	0.0100340843200684	0.00613799272105098	0.0103587592020631
1732	112.028869628906	7.91231298446655	-7.86328220367432	-0.00295288790948689	0.00321592413820326	0.0178262684494257	-0.00360223650932312
1733	115.275611877441	7.26296424865723	-7.73341274261475	0.000943203864153475	0.00483929552137852	0.011982130818069	0.00970941036939621
1734	112.67822265625	9.21100997924805	-7.86328220367432	-0.00327756232582033	0.000293855206109583	0.0191249661147594	-0.00717365415766835
1735	114.626266479492	7.58763885498047	-8.05808639526367	-0.00360223650932312	0.00289124972186983	0.0158782228827477	0.000293855206109583
1736	113.327568054199	6.28894138336182	-7.99315214157104	0.00581331877037883	0.00451462110504508	0.0236704051494598	-0.00392691092565656
1737	115.275611877441	6.28894138336182	-7.9282169342041	-0.0026282137259841	0.00743668992072344	0.00483929552137852	0.00386527273803949
1738	112.67822265625	8.23698711395264	-7.99315214157104	-3.08191010844894e-05	0.00776136433705688	0.00646266713738441	-0.00230353930965066
1739	114.626266479492	7.91231298446655	-7.9282169342041	-0.00132951640989631	0.00776136433705688	0.00938473641872406	0.00516396993771195
1740	114.626266479492	7.26296424865723	-7.99315214157104	-0.0026282137259841	0.00678734155371785	-0.00814767740666866	-0.00490093370899558
1741	113.976921081543	7.91231298446655	-8.51263046264648	0.00646266713738441	0.00613799272105098	-0.0247060675173998	-0.00717365415766835
1742	114.626266479492	7.26296424865723	-8.18795680999756	0.00191722682211548	-0.00457625929266214	-0.0282774847000837	-0.000680167751852423
1743	113.976921081543	8.23698711395264	-8.12302207946777	0.00256657530553639	-3.08191010844894e-05	-0.0237320438027382	-0.00165419070981443
1744	113.327568054199	8.23698711395264	-7.60354280471802	-0.00165419070981443	0.00289124972186983	-0.0133424662053585	0.00191722682211548
1745	113.327568054199	7.91231298446655	-7.60354280471802	-3.08191010844894e-05	-0.00100484199356288	-0.0120437685400248	0.000293855206109583
1746	112.67822265625	7.26296424865723	-7.99315214157104	-0.00360223650932312	-0.0172385573387146	-0.0146411629393697	-0.000355493422830477
1747	110.080825805664	8.56166172027588	-7.86328220367432	-0.00100484199356288	-0.0172385573387146	-0.00197886489331722	0.00159255252219737
1748	113.327568054199	8.23698711395264	-8.12302207946777	-0.00230353930965066	-0.00100484199356288	-0.000355493422830477	0.0022419011220336
1749	115.275611877441	7.58763885498047	-7.6684775352478	0.00126787810586393	0.00256657530553639	0.00159255252219737	0.00354059832170606
1750	113.327568054199	7.26296424865723	-7.34380340576172	0.00451462110504508	-0.00132951640989631	-0.00717365415766835	0.00159255252219737
1751	113.327568054199	7.26296424865723	-7.79834747314453	0.0317872650921345	-0.00327756232582033	-0.00847235135734081	-0.000355493422830477
1752	114.626266479492	6.61361598968506	-7.73341274261475	0.00451462110504508	-0.00717365415766835	-0.00684897974133492	0.000293855206109583
1753	113.327568054199	8.56166172027588	-7.73341274261475	0.00678734155371785	-0.00555028254166245	-0.0188619289547205	0.00354059832170606
1754	113.327568054199	7.91231298446655	-7.79834747314453	-0.00652430532500148	0.00516396993771195	-0.0146411629393697	-0.00295288790948689
1755	115.275611877441	7.26296424865723	-7.86328220367432	-0.00230353930965066	0.00451462110504508	-0.00879702530801296	-0.0104203969240189
1756	115.924964904785	7.58763885498047	-7.86328220367432	0.00418994715437293	0.00743668992072344	0.000293855206109583	-0.00490093370899558
1757	115.275611877441	7.58763885498047	-8.31782627105713	0.00516396993771195	0.00906006153672934	0.00906006153672934	-0.00457625929266214
1758	114.626266479492	6.93829011917114	-7.9282169342041	0.00159255252219737	0.00386527273803949	0.00970941036939621	-3.08191010844894e-05
1759	113.976921081543	8.56166172027588	-7.73341274261475	-0.00197886489331722	0.00483929552137852	0.0168522447347641	0.00711201597005129
1760	112.67822265625	8.23698711395264	-7.01912927627563	-0.00522560812532902	0.0165275707840919	0.0194496400654316	-0.00327756232582033
1761	112.67822265625	7.91231298446655	-5.07108306884766	-0.00684897974133492	0.00256657530553639	0.0155535480007529	0.000293855206109583
1762	111.379524230957	8.56166172027588	-4.74640893936157	-0.00879702530801296	0.0100340843200684	0.01847561635077	0.000618529506027699
1763	113.976921081543	7.58763885498047	-5.26588773727417	0.000618529506027699	-0.000355493422830477	0.00808603875339031	-0.000680167751852423
1764	114.626266479492	7.26296424865723	-5.46069240570068	0.00711201597005129	0.00191722682211548	0.00548864435404539	0.00256657530553639
1765	115.275611877441	8.23698711395264	-6.23991060256958	-0.00327756232582033	-0.00879702530801296	0.00808603875339031	0.000293855206109583
1766	115.924964904785	6.28894138336182	-6.43471527099609	0.00516396993771195	-0.00165419070981443	0.0239950809627771	-0.00295288790948689
1767	115.275611877441	6.28894138336182	-6.11004114151001	-0.00717365415766835	0.0100340843200684	0.0275664981454611	0.00159255252219737
1768	115.924964904785	6.61361598968506	-7.47367286682129	0.00256657530553639	-0.00717365415766835	0.0136055024340749	-0.00392691092565656
1769	113.327568054199	7.91231298446655	-8.4476957321167	-0.00392691092565656	0.00613799272105098	0.0106834331527352	0.00646266713738441
1770	115.275611877441	7.26296424865723	-9.29184913635254	0.000943203864153475	0.00743668992072344	0.000293855206109583	-0.00360223650932312
1771	114.626266479492	7.91231298446655	-9.74639320373535	0.000943203864153475	0.00289124972186983	-0.0117190945893526	-0.0026282137259841
1772	113.327568054199	8.88633632659912	-9.61652374267578	-0.00100484199356288	0.00581331877037883	0.00516396993771195	0.000293855206109583
1773	114.626266479492	7.26296424865723	-9.35678386688232	-0.00327756232582033	0.00321592413820326	-0.00587495695799589	-0.000355493422830477
1774	114.626266479492	7.58763885498047	-9.35678386688232	-0.00555028254166245	0.0103587592020631	-0.0204853005707264	0.00191722682211548
1775	114.626266479492	8.56166172027588	-9.48665428161621	-0.00522560812532902	0.013930176384747	-0.0224333461374044	-0.00165419070981443
1776	112.028869628906	8.88633632659912	-9.42171859741211	-0.00944637414067984	0.01100810803473	-0.0334722734987736	0.00581331877037883
1777	111.379524230957	8.23698711395264	-9.0321102142334	-0.00944637414067984	0.00613799272105098	-0.023407369852066	-0.00197886489331722
1778	112.67822265625	8.23698711395264	-8.9671745300293	-0.00197886489331722	0.0123068047687411	-0.00392691092565656	0.00386527273803949
1779	114.626266479492	7.58763885498047	-9.29184913635254	-0.00684897974133492	0.00711201597005129	0.0278911720961332	-3.08191010844894e-05
1780	115.275611877441	7.26296424865723	-9.16197967529297	-0.00879702530801296	0.00159255252219737	0.0675014406442642	0.00191722682211548
1781	114.626266479492	7.58763885498047	-9.22691440582275	0.00516396993771195	0.00159255252219737	0.0509430468082428	-0.00457625929266214
1782	115.275611877441	5.96426725387573	-8.70743560791016	-3.08191010844894e-05	-0.0026282137259841	0.0158782228827477	0.00548864435404539
1783	114.626266479492	6.61361598968506	-7.99315214157104	0.00483929552137852	-0.00555028254166245	-0.00327756232582033	-0.00457625929266214
1784	113.976921081543	8.23698711395264	-8.05808639526367	0.00354059832170606	-0.00132951640989631	-0.0227580219507217	0.00613799272105098
1785	113.976921081543	8.56166172027588	-7.99315214157104	0.00516396993771195	0.0123068047687411	-0.02697878703475	-0.00522560812532902
1786	113.976921081543	8.56166172027588	-7.73341274261475	0.00646266713738441	-0.0110697457566857	-0.0438618510961533	-0.000355493422830477
1787	113.327568054199	8.23698711395264	-7.86328220367432	0.0136055024340749	-0.0104203969240189	-0.0347709693014622	-0.000355493422830477
1788	115.275611877441	7.26296424865723	-7.60354280471802	0.00451462110504508	-0.00619963090866804	-0.0422384813427925	-0.0026282137259841
1789	115.275611877441	7.26296424865723	-6.62951993942261	0.00548864435404539	0.000293855206109583	-0.0370436906814575	0.000943203864153475
1790	113.327568054199	8.23698711395264	-7.27886867523193	0.00808603875339031	0.00354059832170606	-0.028926832601428	0.000943203864153475
1791	114.626266479492	7.91231298446655	-7.01912927627563	0.011982130818069	0.0100340843200684	-0.0185372550040483	-0.00360223650932312
1792	111.379524230957	7.91231298446655	-6.88925933837891	-0.0143164889886975	-0.00425158534198999	-0.0172385573387146	-0.00522560812532902
1793	112.67822265625	7.91231298446655	-6.75938940048218	-0.0133424662053585	0.00126787810586393	-0.00782300252467394	0.00256657530553639
1794	112.028869628906	8.88633632659912	-6.82432460784912	-0.00652430532500148	-0.00522560812532902	0.000943203864153475	-0.000355493422830477
1795	113.976921081543	7.91231298446655	-6.88925933837891	0.00191722682211548	0.012956153601408	-0.00522560812532902	0.000293855206109583
1796	113.976921081543	7.91231298446655	-7.60354280471802	0.00516396993771195	0.0106834331527352	-0.0172385573387146	0.00126787810586393
1797	113.976921081543	5.96426725387573	-7.47367286682129	0.000618529506027699	0.00159255252219737	-0.00814767740666866	0.00483929552137852
1798	113.327568054199	7.26296424865723	-8.05808639526367	0.000618529506027699	-0.00457625929266214	-0.00522560812532902	0.000943203864153475
1799	114.626266479492	7.26296424865723	-7.99315214157104	0.00386527273803949	-3.08191010844894e-05	0.012956153601408	0.00321592413820326
1800	114.626266479492	7.26296424865723	-7.27886867523193	-3.08191010844894e-05	0.00159255252219737	0.0181509424000978	-0.00295288790948689
1801	113.327568054199	8.56166172027588	-8.18795680999756	-3.08191010844894e-05	0.00159255252219737	0.0308132413774729	-0.00360223650932312
1802	114.626266479492	7.26296424865723	-8.38276100158691	-0.000680167751852423	0.000293855206109583	0.0207483377307653	0.000293855206109583
1803	113.327568054199	8.56166172027588	-8.70743560791016	-0.0110697457566857	-0.00295288790948689	0.00613799272105098	0.000293855206109583
1804	113.976921081543	8.56166172027588	-9.09704494476318	-0.0026282137259841	-0.00165419070981443	-0.000680167751852423	0.00418994715437293
1805	113.976921081543	8.23698711395264	-8.64250087738037	-0.00392691092565656	-0.00944637414067984	-0.0026282137259841	-0.000355493422830477
1806	114.626266479492	7.26296424865723	-8.05808639526367	0.00711201597005129	-0.00879702530801296	-0.0100957229733467	0.00321592413820326
1807	111.379524230957	8.23698711395264	-8.38276100158691	-0.00522560812532902	-0.0100957229733467	-0.0165892094373703	-0.00230353930965066
1808	110.730171203613	8.88633632659912	-8.51263046264648	0.00159255252219737	-0.00749832857400179	-0.0263294391334057	0.00516396993771195
1809	113.327568054199	7.26296424865723	-7.86328220367432	0.0022419011220336	-0.00847235135734081	-0.0354203209280968	0.00516396993771195
1810	113.327568054199	8.23698711395264	-7.99315214157104	0.00191722682211548	0.00321592413820326	-0.0273034609854221	-0.00782300252467394
1811	113.327568054199	8.23698711395264	-7.73341274261475	-0.000680167751852423	0.00386527273803949	-0.0204853005707264	0.00289124972186983
1812	114.626266479492	7.26296424865723	-8.05808639526367	0.0022419011220336	-0.00587495695799589	-0.00977104809135199	-0.00360223650932312
1813	113.976921081543	7.26296424865723	-8.18795680999756	-0.00295288790948689	-0.00587495695799589	-0.0126931173726916	0.00191722682211548
1814	115.275611877441	6.93829011917114	-7.86328220367432	0.0022419011220336	0.00743668992072344	-0.00425158534198999	0.00646266713738441
1815	116.574310302734	6.93829011917114	-7.9282169342041	0.0171769186854362	0.0168522447347641	-0.00717365415766835	0.00548864435404539
1816	113.976921081543	8.88633632659912	-7.9282169342041	0.000293855206109583	0.00678734155371785	0.00126787810586393	0.00126787810586393
1817	114.626266479492	8.88633632659912	-7.73341274261475	0.00256657530553639	0.0158782228827477	-0.000680167751852423	0.00483929552137852
1818	115.275611877441	8.23698711395264	-7.86328220367432	-0.00425158534198999	0.00808603875339031	0.00159255252219737	-0.00457625929266214
1819	114.626266479492	6.93829011917114	-7.6684775352478	0.00159255252219737	0.00289124972186983	-0.00555028254166245	0.00191722682211548
1820	113.976921081543	7.58763885498047	-7.53860807418823	0.00678734155371785	0.0100340843200684	0.00159255252219737	0.000618529506027699
1821	113.327568054199	7.91231298446655	-7.27886867523193	-0.00100484199356288	-0.00295288790948689	0.00873538758605719	-0.00327756232582033
1822	113.976921081543	7.58763885498047	-7.27886867523193	-0.00749832857400179	-0.000680167751852423	-0.00782300252467394	-0.00100484199356288
1823	110.730171203613	9.21100997924805	-7.79834747314453	-0.0162645354866982	-0.00912170019000769	0.00126787810586393	0.00354059832170606
1824	112.028869628906	9.21100997924805	-7.27886867523193	-0.0143164889886975	0.00418994715437293	-0.0026282137259841	-0.000355493422830477
1825	113.327568054199	8.88633632659912	-7.08406400680542	-0.00360223650932312	0.00548864435404539	0.00191722682211548	-0.00165419070981443
1826	113.976921081543	9.21100997924805	-7.60354280471802	0.00191722682211548	-0.00360223650932312	0.00548864435404539	-0.00197886489331722
1827	113.976921081543	7.26296424865723	-7.60354280471802	0.00126787810586393	-0.00814767740666866	-0.00392691092565656	-0.000680167751852423
1828	114.626266479492	6.28894138336182	-7.73341274261475	-0.00619963090866804	-0.00490093370899558	0.000293855206109583	-3.08191010844894e-05
1829	115.275611877441	7.91231298446655	-8.12302207946777	-0.000355493422830477	-0.00522560812532902	0.00191722682211548	0.00386527273803949
1830	113.976921081543	8.56166172027588	-8.25289154052734	0.0113327819854021	0.000943203864153475	0.0116574559360743	-0.00912170019000769
1831	113.976921081543	7.91231298446655	-7.79834747314453	0.0022419011220336	0.00873538758605719	-0.00782300252467394	-0.00912170019000769
1832	115.275611877441	9.21100997924805	-8.31782627105713	0.00516396993771195	-0.00100484199356288	-0.00360223650932312	-0.00977104809135199
1833	113.976921081543	8.88633632659912	-8.05808639526367	-3.08191010844894e-05	-0.00360223650932312	-0.0107450718060136	0.0022419011220336
1834	114.626266479492	7.58763885498047	-8.25289154052734	0.00159255252219737	-0.0113944197073579	0.000618529506027699	0.000618529506027699
1835	116.574310302734	7.91231298446655	-8.31782627105713	-3.08191010844894e-05	0.00386527273803949	-0.00327756232582033	-0.00619963090866804
1836	114.626266479492	7.91231298446655	-8.18795680999756	0.00386527273803949	0.00321592413820326	-0.00425158534198999	0.00159255252219737
1837	113.327568054199	8.23698711395264	-8.18795680999756	-0.00490093370899558	0.000293855206109583	-0.00165419070981443	-0.00360223650932312
1838	112.67822265625	7.91231298446655	-7.9282169342041	0.0460729338228703	-0.00230353930965066	-0.00425158534198999	-0.00132951640989631
1839	112.028869628906	9.21100997924805	-7.9282169342041	-0.0146411629393697	-0.000355493422830477	-0.00490093370899558	-0.00132951640989631
1840	113.327568054199	8.88633632659912	-7.99315214157104	-0.00360223650932312	-0.00165419070981443	-0.0130177913233638	0.000943203864153475
1841	113.327568054199	9.86035919189453	-8.25289154052734	-0.00132951640989631	0.00159255252219737	-0.0104203969240189	0.00256657530553639
1842	115.275611877441	6.61361598968506	-7.99315214157104	-0.00327756232582033	-0.0188619289547205	-0.0120437685400248	0.00451462110504508
1843	113.327568054199	8.23698711395264	-7.86328220367432	-0.00392691092565656	-0.00197886489331722	-0.00230353930965066	0.000618529506027699
1844	113.976921081543	8.56166172027588	-7.53860807418823	-0.00490093370899558	-0.00392691092565656	-0.00295288790948689	0.01100810803473
1845	113.327568054199	7.91231298446655	-7.60354280471802	0.00159255252219737	0.00354059832170606	0.00970941036939621	0.000618529506027699
1846	115.924964904785	7.58763885498047	-7.47367286682129	-0.00814767740666866	0.00386527273803949	0.00418994715437293	-0.00587495695799589
1847	114.626266479492	7.91231298446655	-7.60354280471802	0.0022419011220336	-0.00587495695799589	0.00126787810586393	-0.00392691092565656
1848	113.976921081543	8.88633632659912	-7.73341274261475	-0.0110697457566857	-0.00165419070981443	-0.000355493422830477	0.000293855206109583
1849	113.327568054199	9.21100997924805	-7.53860807418823	-0.00490093370899558	0.00938473641872406	0.00613799272105098	0.000618529506027699
1850	114.626266479492	10.1850328445435	-7.4087381362915	-0.00555028254166245	0.0022419011220336	-0.000355493422830477	-0.00295288790948689
1851	114.626266479492	8.23698711395264	-7.47367286682129	-0.00490093370899558	0.0100340843200684	0.00970941036939621	-0.0026282137259841
1852	110.730171203613	9.53568458557129	-7.9282169342041	-0.0113944197073579	0.0100340843200684	0.00776136433705688	0.00678734155371785
1853	112.67822265625	8.56166172027588	-7.6684775352478	-0.0149658378213644	0.00126787810586393	0.00938473641872406	0.00159255252219737
1854	115.275611877441	8.56166172027588	-7.9282169342041	-0.00944637414067984	0.00581331877037883	0.0142548503354192	-0.00230353930965066
1855	114.626266479492	9.53568458557129	-7.86328220367432	-0.00100484199356288	0.00159255252219737	0.0142548503354192	-0.000355493422830477
1856	113.327568054199	9.21100997924805	-8.18795680999756	-0.00100484199356288	-0.000355493422830477	0.011982130818069	-0.00490093370899558
1857	113.976921081543	7.26296424865723	-7.99315214157104	0.0022419011220336	-0.00425158534198999	-0.00425158534198999	-0.00100484199356288
1858	115.924964904785	7.58763885498047	-7.53860807418823	-0.00360223650932312	-0.0182125810533762	-0.00230353930965066	-3.08191010844894e-05
1859	114.626266479492	8.56166172027588	-7.53860807418823	-0.00327756232582033	-0.0146411629393697	-0.00944637414067984	-0.00197886489331722
1860	115.275611877441	8.23698711395264	-7.6684775352478	-0.00619963090866804	-0.00587495695799589	-0.0120437685400248	0.00613799272105098
1861	113.327568054199	9.21100997924805	-7.6684775352478	-0.00230353930965066	0.0149041991680861	-0.0139918150380254	-0.00587495695799589
1862	116.574310302734	8.56166172027588	-8.4476957321167	0.00159255252219737	-0.0172385573387146	-0.0152905117720366	0.000943203864153475
1863	113.976921081543	9.86035919189453	-8.38276100158691	-0.00522560812532902	0.00970941036939621	0.000293855206109583	-0.00132951640989631
1864	116.574310302734	8.56166172027588	-8.05808639526367	-0.00327756232582033	-0.00360223650932312	-0.00587495695799589	0.00613799272105098
1865	115.275611877441	8.56166172027588	-7.86328220367432	-0.0026282137259841	-0.00360223650932312	-0.00132951640989631	-3.08191010844894e-05
1866	114.626266479492	8.88633632659912	-7.73341274261475	-0.00197886489331722	0.00451462110504508	-0.00619963090866804	-0.00132951640989631
1867	112.67822265625	8.56166172027588	-7.73341274261475	-0.00392691092565656	-0.00100484199356288	-0.0100957229733467	0.00548864435404539
1868	113.327568054199	8.56166172027588	-7.9282169342041	-0.00327756232582033	0.000943203864153475	0.00289124972186983	-0.00165419070981443
1869	112.67822265625	9.86035919189453	-7.86328220367432	0.00321592413820326	0.00386527273803949	0.00321592413820326	0.00418994715437293
1870	112.67822265625	9.53568458557129	-8.12302207946777	-0.000680167751852423	0.00321592413820326	0.00548864435404539	-0.00295288790948689
1871	115.275611877441	8.56166172027588	-7.99315214157104	0.00613799272105098	0.0123068047687411	-0.00165419070981443	-0.00100484199356288
1872	113.976921081543	7.58763885498047	-7.60354280471802	0.00581331877037883	-0.00327756232582033	-0.00457625929266214	0.00776136433705688
1873	116.574310302734	7.58763885498047	-7.99315214157104	0.00126787810586393	0.00256657530553639	-0.00977104809135199	-0.00847235135734081
1874	112.67822265625	9.53568458557129	-8.18795680999756	0.000618529506027699	0.00808603875339031	-0.0104203969240189	0.00386527273803949
1875	113.976921081543	9.53568458557129	-8.12302207946777	0.00646266713738441	0.0145795252174139	0.00321592413820326	-0.0107450718060136
1876	113.327568054199	9.53568458557129	-7.99315214157104	0.00451462110504508	0.0132808275520802	-0.00684897974133492	-0.00165419070981443
1877	113.327568054199	9.53568458557129	-8.18795680999756	0.00516396993771195	0.00970941036939621	-0.00100484199356288	-0.00555028254166245
1878	113.327568054199	9.53568458557129	-7.86328220367432	-0.00100484199356288	0.00970941036939621	-0.00814767740666866	0.00256657530553639
1879	115.924964904785	8.56166172027588	-7.79834747314453	-0.000355493422830477	0.01100810803473	0.00256657530553639	0.00126787810586393
1880	116.574310302734	8.88633632659912	-7.60354280471802	0.00581331877037883	0.00321592413820326	0.0103587592020631	0.000618529506027699
1881	113.976921081543	9.21100997924805	-7.60354280471802	0.000293855206109583	0.00159255252219737	0.0252937767654657	0.00159255252219737
1882	113.327568054199	9.53568458557129	-7.6684775352478	-0.00717365415766835	-0.0120437685400248	0.0317872650921345	0.0022419011220336
1883	112.67822265625	8.88633632659912	-7.34380340576172	-0.0143164889886975	-0.0191866029053926	0.0243197549134493	0.000618529506027699
1884	115.275611877441	8.56166172027588	-7.6684775352478	-0.0104203969240189	0.00678734155371785	0.0259431265294552	0.00776136433705688
1885	113.976921081543	9.21100997924805	-8.12302207946777	0.00126787810586393	-0.0172385573387146	0.0113327819854021	0.00483929552137852
1886	113.976921081543	8.88633632659912	-7.9282169342041	-3.08191010844894e-05	-0.0169138833880424	-0.00327756232582033	-0.000680167751852423
1887	113.976921081543	8.23698711395264	-7.73341274261475	-0.0026282137259841	-0.0156151866540313	-0.0149658378213644	0.00321592413820326
1888	115.275611877441	8.56166172027588	-7.4087381362915	0.000618529506027699	-0.0169138833880424	-0.0165892094373703	-0.000680167751852423
1889	115.275611877441	8.23698711395264	-7.47367286682129	-0.0026282137259841	-0.00360223650932312	-0.0286021586507559	-0.00100484199356288
1890	113.327568054199	9.21100997924805	-7.86328220367432	-0.00197886489331722	0.0142548503354192	-0.0152905117720366	-0.00230353930965066
1891	114.626266479492	9.53568458557129	-7.99315214157104	0.00126787810586393	-0.00100484199356288	-0.00782300252467394	0.00483929552137852
1892	115.275611877441	9.21100997924805	-8.18795680999756	-3.08191010844894e-05	0.00191722682211548	-0.0279528107494116	0.00191722682211548
1893	114.626266479492	9.86035919189453	-8.25289154052734	0.000618529506027699	-3.08191010844894e-05	-0.0188619289547205	-0.000355493422830477
1894	112.67822265625	9.53568458557129	-7.99315214157104	-0.00425158534198999	0.00256657530553639	-0.0136671401560307	0.00321592413820326
1895	114.626266479492	8.88633632659912	-7.86328220367432	0.00126787810586393	0.0142548503354192	-0.00555028254166245	0.000943203864153475
1896	112.67822265625	9.21100997924805	-7.9282169342041	-0.00230353930965066	0.00873538758605719	-0.0107450718060136	-0.00327756232582033
1897	110.730171203613	8.88633632659912	-7.86328220367432	-0.0120437685400248	0.013930176384747	-0.0136671401560307	-0.00392691092565656
1898	112.028869628906	10.1850328445435	-7.99315214157104	-0.0117190945893526	0.0191249661147594	-0.00425158534198999	0.000943203864153475
1899	113.327568054199	10.1850328445435	-7.99315214157104	-0.00944637414067984	0.0168522447347641	-0.0026282137259841	-0.00522560812532902
1900	113.327568054199	10.1850328445435	-7.99315214157104	0.00191722682211548	0.00483929552137852	-0.0136671401560307	0.00191722682211548
1901	114.626266479492	8.23698711395264	-8.18795680999756	-0.00652430532500148	0.00841071270406246	0.00386527273803949	-0.00100484199356288
1902	114.626266479492	8.88633632659912	-7.99315214157104	-0.00132951640989631	-0.00619963090866804	-0.0130177913233638	0.00646266713738441
1903	115.924964904785	8.23698711395264	-7.86328220367432	0.000943203864153475	0.00321592413820326	0.00418994715437293	0.00159255252219737
1904	113.976921081543	9.53568458557129	-8.12302207946777	-0.000680167751852423	0.00289124972186983	0.00516396993771195	0.00321592413820326
1905	113.976921081543	9.86035919189453	-7.79834747314453	-0.00165419070981443	-0.00522560812532902	0.00191722682211548	0.0022419011220336
1906	113.327568054199	9.53568458557129	-8.38276100158691	0.00256657530553639	0.00906006153672934	-0.00132951640989631	-0.00749832857400179
1907	113.327568054199	9.21100997924805	-8.12302207946777	0.00581331877037883	-0.00847235135734081	-0.0217839982360601	0.00191722682211548
1908	113.327568054199	10.5097074508667	-8.18795680999756	0.00191722682211548	-0.0191866029053926	-0.0146411629393697	-0.00360223650932312
1909	115.924964904785	9.21100997924805	-7.6684775352478	-0.00392691092565656	0.0022419011220336	-0.00944637414067984	0.00386527273803949
1910	113.976921081543	8.56166172027588	-7.47367286682129	0.00451462110504508	0.00581331877037883	-0.00295288790948689	-0.00555028254166245
1911	112.028869628906	9.86035919189453	-7.4087381362915	0.00418994715437293	0.00678734155371785	0.000618529506027699	-0.000355493422830477
1912	112.028869628906	9.53568458557129	-7.99315214157104	-0.00230353930965066	0.000293855206109583	0.00483929552137852	0.000293855206109583
1913	112.67822265625	9.53568458557129	-7.9282169342041	-0.00425158534198999	0.000618529506027699	0.00841071270406246	0.00808603875339031
1914	113.976921081543	8.23698711395264	-7.79834747314453	0.000293855206109583	-0.0169138833880424	0.00451462110504508	-0.00327756232582033
1915	114.626266479492	8.56166172027588	-7.60354280471802	0.00418994715437293	-0.00912170019000769	0.00321592413820326	0.00159255252219737
1916	115.275611877441	7.58763885498047	-7.27886867523193	0.00516396993771195	0.00289124972186983	0.00191722682211548	0.0022419011220336
1917	115.275611877441	7.26296424865723	-7.79834747314453	0.0113327819854021	-0.00652430532500148	-0.00132951640989631	-0.00295288790948689
1918	113.976921081543	8.23698711395264	-7.86328220367432	-0.00165419070981443	-0.00425158534198999	-0.00522560812532902	-0.00587495695799589
1919	113.327568054199	9.86035919189453	-8.05808639526367	-0.00327756232582033	-0.000355493422830477	-0.000680167751852423	-0.00132951640989631
1920	113.976921081543	9.86035919189453	-8.12302207946777	0.00191722682211548	0.00321592413820326	0.00451462110504508	-0.00619963090866804
1921	113.327568054199	9.53568458557129	-7.9282169342041	0.00126787810586393	-0.0113944197073579	0.00548864435404539	0.000943203864153475
1922	115.924964904785	8.56166172027588	-7.53860807418823	0.0022419011220336	-0.00782300252467394	0.0226963832974434	0.00126787810586393
1923	113.976921081543	9.53568458557129	-7.9282169342041	-0.00425158534198999	-0.00490093370899558	0.01847561635077	0.00126787810586393
1924	113.976921081543	9.21100997924805	-8.05808639526367	0.00159255252219737	0.00678734155371785	0.0152288740500808	-0.00360223650932312
1925	113.976921081543	8.56166172027588	-7.86328220367432	-0.00457625929266214	-0.0107450718060136	0.00418994715437293	0.00191722682211548
1926	113.327568054199	8.56166172027588	-7.60354280471802	-0.00684897974133492	-0.00555028254166245	0.0136055024340749	0.00354059832170606
1927	112.67822265625	8.56166172027588	-7.60354280471802	-0.0026282137259841	-0.00814767740666866	0.00126787810586393	0.00841071270406246
1928	112.67822265625	9.53568458557129	-7.86328220367432	-0.00652430532500148	0.00483929552137852	0.0149041991680861	0.00516396993771195
1929	113.976921081543	9.86035919189453	-8.25289154052734	-0.00555028254166245	0.00516396993771195	0.00678734155371785	-0.000680167751852423
1930	114.626266479492	9.21100997924805	-8.25289154052734	0.00321592413820326	0.00483929552137852	0.0103587592020631	0.00191722682211548
1931	115.924964904785	7.58763885498047	-7.4087381362915	0.00191722682211548	0.00873538758605719	0.00776136433705688	0.00289124972186983
1932	113.327568054199	8.56166172027588	-6.17497587203979	-0.000355493422830477	0.0100340843200684	0.00289124972186983	-0.00100484199356288
1933	114.626266479492	7.91231298446655	-4.87627840042114	0.000618529506027699	0.00126787810586393	-0.0026282137259841	-0.00132951640989631
1934	115.275611877441	7.91231298446655	-4.68147373199463	-0.000680167751852423	0.00126787810586393	-0.0159398596733809	0.00418994715437293
1935	114.626266479492	8.23698711395264	-4.94121360778809	0.00678734155371785	0.0022419011220336	-0.0318489037454128	-0.00749832857400179
1936	115.275611877441	8.56166172027588	-5.6554970741272	-0.00457625929266214	-0.0240567177534103	-0.0415891297161579	-0.00684897974133492
1937	115.275611877441	8.88633632659912	-5.9152364730835	-0.00879702530801296	-0.000355493422830477	-0.038017712533474	-0.00425158534198999
1938	115.924964904785	8.23698711395264	-5.98017120361328	0.00126787810586393	-0.00327756232582033	-0.0292515084147453	-0.00100484199356288
1939	113.327568054199	9.86035919189453	-6.62951993942261	-0.00197886489331722	0.000618529506027699	-0.017887907102704	-0.0026282137259841
1940	115.275611877441	8.23698711395264	-7.73341274261475	-0.00230353930965066	0.00191722682211548	-0.0162645354866982	-0.00425158534198999
1941	111.379524230957	9.86035919189453	-9.551589012146	0.00126787810586393	0.000293855206109583	-0.00847235135734081	-0.00360223650932312
1942	113.327568054199	8.56166172027588	-9.87626266479492	-0.00587495695799589	-0.021459324285388	-0.00717365415766835	0.00548864435404539
1943	111.379524230957	9.86035919189453	-9.87626266479492	-0.00619963090866804	-0.00392691092565656	-0.00360223650932312	-0.00100484199356288
1944	114.626266479492	7.91231298446655	-9.16197967529297	-0.000680167751852423	0.00906006153672934	-0.00295288790948689	-0.00197886489331722
1945	115.275611877441	7.91231298446655	-9.48665428161621	0.00159255252219737	-0.00587495695799589	-0.00522560812532902	-0.00782300252467394
1946	114.626266479492	7.58763885498047	-9.81132793426514	0.000943203864153475	-0.00749832857400179	0.00256657530553639	-0.00327756232582033
1947	114.626266479492	6.93829011917114	-9.68145847320557	0.00678734155371785	-0.0139918150380254	-0.0143164889886975	0.00159255252219737
1948	115.275611877441	7.58763885498047	-9.48665428161621	0.000618529506027699	-0.0123684434220195	-0.00100484199356288	-0.00165419070981443
1949	113.976921081543	9.21100997924805	-8.90223979949951	0.00191722682211548	-0.00295288790948689	0.0142548503354192	-0.000355493422830477
1950	113.327568054199	9.21100997924805	-9.42171859741211	0.00743668992072344	0.0168522447347641	0.0467222817242146	0.00126787810586393
1951	115.275611877441	7.91231298446655	-9.68145847320557	0.00776136433705688	0.0158782228827477	0.0671767666935921	-0.00165419070981443
1952	113.327568054199	8.56166172027588	-9.68145847320557	0.00873538758605719	0.0145795252174139	0.0334106348454952	0.00451462110504508
1953	115.275611877441	7.91231298446655	-9.42171859741211	0.0022419011220336	0.011982130818069	0.00970941036939621	0.00386527273803949
1954	113.976921081543	8.56166172027588	-9.0321102142334	-0.00230353930965066	0.00841071270406246	-0.00457625929266214	0.00191722682211548
1955	113.327568054199	8.88633632659912	-7.9282169342041	0.00386527273803949	0.013930176384747	-0.00847235135734081	-0.000680167751852423
1956	112.028869628906	9.21100997924805	-7.9282169342041	0.000618529506027699	0.00970941036939621	-0.0237320438027382	0.0022419011220336
1957	110.730171203613	9.53568458557129	-7.60354280471802	-0.00749832857400179	0.00483929552137852	-0.0360696688294411	-0.00425158534198999
1958	112.67822265625	7.91231298446655	-7.01912927627563	-0.00619963090866804	0.00776136433705688	-0.0334722734987736	0.0145795252174139
1959	113.976921081543	8.23698711395264	-6.75938940048218	-0.00879702530801296	0.00126787810586393	-0.0305502042174339	-0.0026282137259841
1960	115.275611877441	7.58763885498047	-5.98017120361328	0.00451462110504508	0.00159255252219737	-0.0247060675173998	0.000943203864153475
1961	114.626266479492	7.26296424865723	-6.95419406890869	-0.00230353930965066	-0.0149658378213644	-0.0198359526693821	-0.000355493422830477
1962	114.626266479492	7.91231298446655	-6.62951993942261	0.000293855206109583	0.00581331877037883	-0.0139918150380254	-0.00197886489331722
1963	114.626266479492	6.93829011917114	-6.30484533309937	-0.00847235135734081	0.00289124972186983	-0.00392691092565656	0.00321592413820326
1964	115.924964904785	7.91231298446655	-6.75938940048218	-0.00392691092565656	-0.0126931173726916	-0.0107450718060136	0.000943203864153475
1965	113.327568054199	8.88633632659912	-6.75938940048218	0.000618529506027699	-0.00749832857400179	-0.0100957229733467	-3.08191010844894e-05
1966	113.976921081543	9.21100997924805	-7.01912927627563	-0.00100484199356288	-0.00619963090866804	-0.00555028254166245	-0.00555028254166245
1967	112.028869628906	9.21100997924805	-7.9282169342041	0.00321592413820326	-0.00912170019000769	-0.0139918150380254	0.00678734155371785
1968	113.976921081543	9.86035919189453	-8.18795680999756	0.00256657530553639	-0.00717365415766835	-0.0143164889886975	-0.00522560812532902
1969	115.924964904785	7.91231298446655	-7.99315214157104	0.00451462110504508	-0.00392691092565656	-0.00652430532500148	-3.08191010844894e-05
1970	114.626266479492	8.23698711395264	-7.79834747314453	0.00678734155371785	0.0126314787194133	-0.00165419070981443	-3.08191010844894e-05
1971	113.976921081543	8.88633632659912	-7.79834747314453	-3.08191010844894e-05	0.00808603875339031	-0.00684897974133492	-0.0026282137259841
1972	112.67822265625	7.91231298446655	-7.99315214157104	-0.00197886489331722	-0.00132951640989631	-0.00100484199356288	0.00451462110504508
1973	112.67822265625	8.56166172027588	-8.18795680999756	-0.0107450718060136	0.00613799272105098	-0.00425158534198999	0.000943203864153475
1974	112.028869628906	9.21100997924805	-8.18795680999756	-0.00717365415766835	0.00938473641872406	-0.00132951640989631	0.00743668992072344
1975	113.327568054199	8.88633632659912	-8.38276100158691	0.0022419011220336	0.00483929552137852	-0.000680167751852423	-0.0143164889886975
1976	113.327568054199	8.56166172027588	-8.9671745300293	-0.000680167751852423	0.00354059832170606	0.00191722682211548	0.00126787810586393
1977	113.327568054199	7.91231298446655	-8.9671745300293	-0.00522560812532902	0.00516396993771195	0.00191722682211548	-0.00749832857400179
1978	113.976921081543	7.91231298446655	-9.35678386688232	-0.0107450718060136	-0.00295288790948689	-0.00392691092565656	0.00581331877037883
1979	114.626266479492	7.58763885498047	-8.25289154052734	-0.00392691092565656	0.0022419011220336	0.00613799272105098	-0.00360223650932312
1980	114.626266479492	8.88633632659912	-8.4476957321167	-0.00132951640989631	0.00418994715437293	-0.0104203969240189	0.00646266713738441
1981	114.626266479492	7.91231298446655	-8.25289154052734	-0.00555028254166245	0.00776136433705688	0.00841071270406246	-0.00295288790948689
1982	114.626266479492	8.88633632659912	-7.73341274261475	0.00873538758605719	-0.0149658378213644	-0.00879702530801296	-0.00392691092565656
1983	115.275611877441	7.91231298446655	-8.05808639526367	-0.00360223650932312	-0.0026282137259841	-0.00749832857400179	0.00321592413820326
1984	113.327568054199	8.88633632659912	-8.31782627105713	-0.00100484199356288	0.00191722682211548	0.00451462110504508	-0.00230353930965066
1985	113.976921081543	8.88633632659912	-8.05808639526367	0.00906006153672934	-0.0208099745213985	0.00646266713738441	0.00289124972186983
1986	113.327568054199	9.21100997924805	-7.99315214157104	0.00906006153672934	-0.00749832857400179	0.00938473641872406	0.000943203864153475
1987	111.379524230957	8.88633632659912	-7.34380340576172	-0.00392691092565656	-0.00425158534198999	0.00906006153672934	0.00159255252219737
1988	110.080825805664	9.53568458557129	-7.47367286682129	-0.00782300252467394	0.00776136433705688	0.0103587592020631	0.00451462110504508
1989	112.028869628906	8.88633632659912	-7.6684775352478	-0.00425158534198999	-0.00944637414067984	0.0155535480007529	-0.00100484199356288
1990	113.976921081543	7.91231298446655	-6.95419406890869	0.00970941036939621	0.0165275707840919	0.0213976856321096	0.00256657530553639
1991	114.626266479492	8.56166172027588	-7.60354280471802	0.00289124972186983	0.01100810803473	0.0158782228827477	-0.00425158534198999
1992	114.626266479492	7.26296424865723	-7.47367286682129	0.00711201597005129	0.00873538758605719	-0.000355493422830477	-0.00490093370899558
1993	113.976921081543	7.58763885498047	-7.27886867523193	-0.00132951640989631	-0.00165419070981443	-0.00684897974133492	-0.00230353930965066
1994	112.67822265625	7.91231298446655	-7.08406400680542	-0.00555028254166245	-0.0026282137259841	-0.0113944197073579	0.0022419011220336
1995	113.327568054199	8.23698711395264	-6.95419406890869	0.00321592413820326	0.0142548503354192	-0.0198359526693821	-0.00490093370899558
1996	113.976921081543	7.91231298446655	-6.75938940048218	0.00418994715437293	0.00418994715437293	-0.0130177913233638	-0.00197886489331722
1997	113.327568054199	9.21100997924805	-7.01912927627563	0.00159255252219737	0.00938473641872406	-0.00944637414067984	0.00159255252219737
1998	113.976921081543	8.88633632659912	-7.53860807418823	0.0022419011220336	0.01100810803473	-0.00717365415766835	0.00646266713738441
1999	115.275611877441	7.91231298446655	-7.47367286682129	-0.00555028254166245	0.00418994715437293	-0.00717365415766835	0.00191722682211548
2000	113.976921081543	8.88633632659912	-7.99315214157104	0.00646266713738441	0.00938473641872406	-3.08191010844894e-05	-0.00197886489331722
[truncated: 8,080 more rows]
