# Supplementary material for: Precise instruction and consideration of the vertical and horizontal force component increases validity and reliability of the 90:20 Isometric Posterior Chain Test
Source: PLoS One. 2024 Oct 28;19(10):e0312843. doi: 10.1371/journal.pone.0312843 (PMC11515970; doi:10.1371/journal.pone.0312843)
Supplement: S1 File — (ZIP) [file pone.0312843.s001.zip › S1_Raw_Data/M1_P31_v_3.csv]

1	113.976921081543	2.3928496837616	-7.79834747314453	0.000943203864153475	-0.000355493422830477	0.000293855206109583	-0.00425158534198999
2	114.626266479492	0.769478142261505	-7.73341274261475	-0.00165419070981443	-0.00782300252467394	-0.00879702530801296	0.00289124972186983
3	113.976921081543	1.74350106716156	-7.86328220367432	0.00191722682211548	-3.08191010844894e-05	-0.00425158534198999	0.00159255252219737
4	114.626266479492	2.3928496837616	-7.86328220367432	-0.0113944197073579	-0.00230353930965066	-0.00392691092565656	0.00646266713738441
5	115.924964904785	2.06817531585693	-8.05808639526367	-0.000680167751852423	0.000618529506027699	-0.00132951640989631	0.00256657530553639
6	112.67822265625	3.04219841957092	-7.86328220367432	0.00711201597005129	0.013930176384747	-0.0120437685400248	-0.00522560812532902
7	113.976921081543	2.71752405166626	-7.79834747314453	0.00678734155371785	-0.0237320438027382	-0.00295288790948689	-0.00165419070981443
8	113.327568054199	3.04219841957092	-8.12302207946777	0.00191722682211548	-0.00782300252467394	0.00126787810586393	0.00126787810586393
9	115.275611877441	2.06817531585693	-8.18795680999756	0.00386527273803949	-0.0136671401560307	-0.00360223650932312	0.00159255252219737
10	114.626266479492	1.74350106716156	-7.79834747314453	-0.0026282137259841	-0.0195112787187099	-0.00132951640989631	0.00418994715437293
11	113.976921081543	2.71752405166626	-7.86328220367432	0.000293855206109583	0.00548864435404539	0.00483929552137852	-0.00132951640989631
12	111.379524230957	3.04219841957092	-7.79834747314453	-0.00327756232582033	0.00906006153672934	-0.0107450718060136	-0.00360223650932312
13	112.028869628906	2.3928496837616	-7.99315214157104	-0.00652430532500148	0.00743668992072344	-0.00425158534198999	-0.00619963090866804
14	112.67822265625	3.04219841957092	-8.18795680999756	-0.00717365415766835	0.00613799272105098	-0.0139918150380254	-0.000680167751852423
15	114.626266479492	2.06817531585693	-7.86328220367432	-0.00197886489331722	0.00289124972186983	0.0022419011220336	-0.00230353930965066
16	114.626266479492	2.06817531585693	-8.05808639526367	0.00159255252219737	0.00711201597005129	-0.000355493422830477	-0.000680167751852423
17	113.327568054199	2.06817531585693	-7.99315214157104	-0.000680167751852423	0.00321592413820326	-0.00327756232582033	-0.00230353930965066
18	114.626266479492	1.74350106716156	-7.73341274261475	0.00418994715437293	-0.000680167751852423	-0.00197886489331722	0.00126787810586393
19	115.275611877441	1.4188266992569	-7.86328220367432	-0.00165419070981443	-0.00165419070981443	-0.00230353930965066	0.00548864435404539
20	115.275611877441	1.74350106716156	-7.99315214157104	-0.00132951640989631	0.00581331877037883	0.00256657530553639	-0.0026282137259841
21	113.976921081543	2.71752405166626	-7.99315214157104	0.00548864435404539	0.000943203864153475	0.00321592413820326	-0.00132951640989631
22	115.275611877441	2.71752405166626	-7.6684775352478	-3.08191010844894e-05	-0.00392691092565656	-0.00100484199356288	-0.0026282137259841
23	113.327568054199	3.04219841957092	-7.86328220367432	0.00321592413820326	-0.0100957229733467	-0.00522560812532902	-0.00230353930965066
24	113.976921081543	2.3928496837616	-7.9282169342041	0.000943203864153475	-0.0130177913233638	-0.0123684434220195	0.00289124972186983
25	113.976921081543	3.04219841957092	-8.18795680999756	-0.00360223650932312	0.00354059832170606	-0.00165419070981443	-0.00132951640989631
26	112.67822265625	3.04219841957092	-8.18795680999756	0.00483929552137852	-0.0149658378213644	0.00418994715437293	-0.00490093370899558
27	112.67822265625	3.04219841957092	-7.73341274261475	-0.0026282137259841	-0.00197886489331722	-0.00879702530801296	-0.00782300252467394
28	110.080825805664	3.04219841957092	-7.9282169342041	-0.00425158534198999	-0.00555028254166245	-0.00327756232582033	0.00159255252219737
29	111.379524230957	2.71752405166626	-7.79834747314453	-0.00749832857400179	-0.00944637414067984	-0.00230353930965066	0.00711201597005129
30	113.327568054199	2.06817531585693	-7.73341274261475	-0.0104203969240189	0.0100340843200684	-0.0139918150380254	-0.00165419070981443
31	114.626266479492	2.3928496837616	-7.86328220367432	-0.00360223650932312	0.00451462110504508	0.00451462110504508	0.00126787810586393
32	112.67822265625	1.4188266992569	-7.73341274261475	-0.000680167751852423	0.00776136433705688	0.00354059832170606	-0.00522560812532902
33	112.028869628906	2.3928496837616	-7.73341274261475	0.00938473641872406	0.00386527273803949	-0.00360223650932312	0.00126787810586393
34	114.626266479492	0.769478142261505	-7.34380340576172	-0.00230353930965066	-0.00230353930965066	-0.00490093370899558	0.00613799272105098
35	113.327568054199	1.74350106716156	-7.86328220367432	-0.0026282137259841	0.00548864435404539	0.00126787810586393	0.00321592413820326
36	112.67822265625	2.71752405166626	-8.18795680999756	0.000293855206109583	0.00776136433705688	-0.00132951640989631	0.00354059832170606
37	112.67822265625	2.3928496837616	-8.05808639526367	0.00126787810586393	0.00841071270406246	-0.0026282137259841	-3.08191010844894e-05
38	112.028869628906	2.71752405166626	-8.05808639526367	-0.00360223650932312	0.00548864435404539	-0.00230353930965066	-0.00100484199356288
39	112.028869628906	2.71752405166626	-8.05808639526367	-0.00425158534198999	0.00711201597005129	-0.00652430532500148	0.00711201597005129
40	112.028869628906	2.71752405166626	-7.99315214157104	-0.00100484199356288	0.0022419011220336	-0.00587495695799589	-0.00814767740666866
41	113.976921081543	1.09415245056152	-7.79834747314453	0.00191722682211548	0.0126314787194133	-0.0026282137259841	-0.000680167751852423
42	113.976921081543	2.3928496837616	-7.99315214157104	0.00841071270406246	-0.00197886489331722	-0.00165419070981443	-0.0107450718060136
43	113.327568054199	1.4188266992569	-7.9282169342041	-0.00457625929266214	-0.0224333461374044	-0.000680167751852423	0.00483929552137852
44	111.379524230957	3.04219841957092	-8.12302207946777	-0.00100484199356288	-0.00230353930965066	-0.00327756232582033	-0.00132951640989631
45	110.730171203613	2.71752405166626	-7.73341274261475	-0.00197886489331722	-0.00132951640989631	-0.00717365415766835	0.00548864435404539
46	110.730171203613	2.71752405166626	-7.9282169342041	0.00646266713738441	0.00938473641872406	0.00678734155371785	-0.000355493422830477
47	112.67822265625	2.3928496837616	-7.9282169342041	0.00548864435404539	0.00483929552137852	-0.00327756232582033	-0.00132951640989631
48	112.028869628906	2.71752405166626	-8.12302207946777	0.00354059832170606	0.00776136433705688	-0.00977104809135199	0.00743668992072344
49	112.67822265625	2.3928496837616	-7.99315214157104	0.0178262684494257	-0.0311995539814234	-0.00295288790948689	-0.00295288790948689
50	113.976921081543	0.769478142261505	-7.9282169342041	-0.00132951640989631	-0.00879702530801296	-0.00360223650932312	0.00516396993771195
51	113.327568054199	0.769478142261505	-7.6684775352478	0.00581331877037883	-0.00392691092565656	-0.00132951640989631	-0.00717365415766835
52	113.976921081543	1.4188266992569	-7.79834747314453	0.00451462110504508	-0.00684897974133492	-0.00457625929266214	-0.00165419070981443
53	112.67822265625	2.71752405166626	-7.73341274261475	0.00711201597005129	0.00808603875339031	-0.00392691092565656	-0.00619963090866804
54	114.626266479492	1.09415245056152	-7.9282169342041	-0.00230353930965066	0.00938473641872406	-0.0117190945893526	-0.00100484199356288
55	112.67822265625	2.71752405166626	-8.25289154052734	0.00386527273803949	-0.00132951640989631	-0.00230353930965066	0.00126787810586393
56	112.67822265625	1.74350106716156	-7.99315214157104	0.00386527273803949	0.00776136433705688	-0.0026282137259841	0.00321592413820326
57	113.976921081543	1.4188266992569	-7.79834747314453	0.00386527273803949	0.0123068047687411	-0.00425158534198999	0.00321592413820326
58	114.626266479492	1.4188266992569	-7.79834747314453	-0.00392691092565656	0.00711201597005129	0.00808603875339031	0.00386527273803949
59	113.976921081543	1.4188266992569	-7.86328220367432	-0.00100484199356288	0.00808603875339031	-0.00522560812532902	0.00808603875339031
60	110.730171203613	2.71752405166626	-8.05808639526367	-0.00814767740666866	0.00873538758605719	0.0022419011220336	-0.00360223650932312
61	109.431480407715	2.3928496837616	-7.79834747314453	-0.00230353930965066	0.00808603875339031	-0.00197886489331722	-0.00652430532500148
62	110.730171203613	2.71752405166626	-7.86328220367432	-0.00879702530801296	0.00613799272105098	-0.0113944197073579	-0.00295288790948689
63	113.976921081543	1.4188266992569	-7.86328220367432	0.00386527273803949	-0.00360223650932312	-0.00652430532500148	0.00581331877037883
64	112.67822265625	3.04219841957092	-8.12302207946777	-0.00619963090866804	-0.00360223650932312	-0.00717365415766835	-3.08191010844894e-05
65	113.327568054199	1.4188266992569	-7.9282169342041	-0.0026282137259841	-0.00522560812532902	-0.00392691092565656	-0.00100484199356288
66	112.67822265625	0.444803804159164	-7.60354280471802	-3.08191010844894e-05	-0.00230353930965066	-0.00392691092565656	0.0022419011220336
67	114.626266479492	0.120129495859146	-7.4087381362915	0.0022419011220336	-0.0240567177534103	0.00321592413820326	0.00321592413820326
68	113.976921081543	1.09415245056152	-7.53860807418823	0.00256657530553639	-0.00717365415766835	-0.00619963090866804	0.00548864435404539
69	113.327568054199	2.06817531585693	-8.18795680999756	0.0022419011220336	0.00191722682211548	-0.00360223650932312	-0.0026282137259841
70	112.028869628906	2.3928496837616	-8.12302207946777	-0.00684897974133492	-0.00100484199356288	0.00386527273803949	0.0022419011220336
71	112.028869628906	2.71752405166626	-8.31782627105713	-0.00425158534198999	0.00711201597005129	0.00386527273803949	-0.00717365415766835
72	112.028869628906	2.71752405166626	-8.25289154052734	0.00159255252219737	0.00321592413820326	-0.0165892094373703	-0.00392691092565656
73	115.275611877441	1.74350106716156	-7.73341274261475	-3.08191010844894e-05	0.0022419011220336	0.00191722682211548	0.000943203864153475
74	112.67822265625	2.71752405166626	-8.12302207946777	-0.00555028254166245	0.00613799272105098	-0.00295288790948689	0.00321592413820326
75	113.327568054199	1.74350106716156	-7.99315214157104	-0.00977104809135199	0.00711201597005129	-0.0026282137259841	0.00191722682211548
76	114.626266479492	1.4188266992569	-7.73341274261475	-0.0130177913233638	0.0126314787194133	-0.00100484199356288	0.00191722682211548
77	111.379524230957	1.4188266992569	-7.99315214157104	-0.00652430532500148	0.00841071270406246	-0.00392691092565656	-0.00165419070981443
78	112.67822265625	2.3928496837616	-7.99315214157104	-0.0026282137259841	0.00451462110504508	-0.00197886489331722	0.000943203864153475
79	113.327568054199	1.09415245056152	-7.53860807418823	-0.00360223650932312	0.00743668992072344	-0.00327756232582033	0.00646266713738441
80	113.976921081543	1.74350106716156	-7.99315214157104	-0.00490093370899558	0.00548864435404539	-0.00295288790948689	-0.00977104809135199
81	112.67822265625	2.06817531585693	-7.6684775352478	0.00126787810586393	0.000293855206109583	-0.00555028254166245	-0.00392691092565656
82	112.67822265625	2.06817531585693	-7.79834747314453	-0.00100484199356288	-0.00327756232582033	-0.00425158534198999	0.00126787810586393
83	112.028869628906	1.09415245056152	-7.6684775352478	0.00451462110504508	-0.00555028254166245	-0.00977104809135199	0.00581331877037883
84	112.67822265625	2.3928496837616	-7.47367286682129	-0.00230353930965066	-0.00944637414067984	-0.00197886489331722	0.00289124972186983
85	115.275611877441	0.769478142261505	-7.60354280471802	0.000618529506027699	0.00354059832170606	-0.00100484199356288	0.00321592413820326
86	113.976921081543	1.4188266992569	-7.99315214157104	0.000618529506027699	0.00354059832170606	0.00678734155371785	-0.00327756232582033
87	115.275611877441	1.09415245056152	-8.25289154052734	0.00289124972186983	-0.00490093370899558	-0.00814767740666866	0.00289124972186983
88	113.976921081543	1.09415245056152	-8.05808639526367	0.00873538758605719	-0.00684897974133492	-0.00912170019000769	0.00483929552137852
89	112.67822265625	1.09415245056152	-7.79834747314453	0.00289124972186983	0.0103587592020631	-0.00425158534198999	0.00159255252219737
90	112.028869628906	2.06817531585693	-7.60354280471802	-0.00165419070981443	0.000618529506027699	-0.00749832857400179	0.00711201597005129
91	112.028869628906	2.71752405166626	-7.86328220367432	-0.00425158534198999	0.00808603875339031	0.000618529506027699	-0.00457625929266214
92	109.431480407715	2.06817531585693	-8.05808639526367	-0.00619963090866804	0.00386527273803949	-0.00555028254166245	0.00191722682211548
93	112.028869628906	2.3928496837616	-8.05808639526367	-0.00197886489331722	0.00646266713738441	0.00191722682211548	-0.00132951640989631
94	112.028869628906	2.3928496837616	-7.9282169342041	-0.0130177913233638	-0.00360223650932312	-0.00717365415766835	0.00743668992072344
95	113.327568054199	1.4188266992569	-7.6684775352478	-0.00197886489331722	0.000618529506027699	0.00191722682211548	-0.000680167751852423
96	113.327568054199	2.71752405166626	-7.99315214157104	0.00646266713738441	0.00126787810586393	-0.00197886489331722	0.000618529506027699
97	112.67822265625	1.74350106716156	-8.12302207946777	-0.00587495695799589	0.000943203864153475	0.000943203864153475	-0.00457625929266214
98	112.028869628906	0.769478142261505	-8.18795680999756	0.00321592413820326	-0.00360223650932312	-0.00717365415766835	0.000618529506027699
99	112.67822265625	1.09415245056152	-7.73341274261475	-0.000355493422830477	0.00321592413820326	-0.00197886489331722	-0.00100484199356288
100	112.028869628906	2.06817531585693	-7.73341274261475	-0.00165419070981443	0.011982130818069	0.000618529506027699	-0.00327756232582033
101	114.626266479492	1.4188266992569	-7.47367286682129	0.00906006153672934	0.00613799272105098	-0.00295288790948689	0.000293855206109583
102	113.327568054199	1.74350106716156	-8.05808639526367	-0.00717365415766835	-0.0133424662053585	-0.00912170019000769	-0.00327756232582033
103	112.028869628906	2.71752405166626	-8.31782627105713	-0.000355493422830477	-0.023407369852066	-0.00977104809135199	-0.00360223650932312
104	113.976921081543	1.4188266992569	-8.18795680999756	-0.00587495695799589	-0.00230353930965066	-0.0110697457566857	-0.000355493422830477
105	115.275611877441	1.4188266992569	-7.99315214157104	-0.00230353930965066	0.00581331877037883	-0.00425158534198999	0.000293855206109583
106	113.327568054199	2.3928496837616	-7.73341274261475	0.00289124972186983	0.0022419011220336	-0.000355493422830477	-0.0026282137259841
107	112.67822265625	2.06817531585693	-7.79834747314453	-0.00327756232582033	-0.0104203969240189	-0.00522560812532902	0.00906006153672934
108	112.028869628906	1.74350106716156	-7.86328220367432	-0.00230353930965066	-0.00587495695799589	-0.00749832857400179	-0.00392691092565656
109	110.730171203613	1.4188266992569	-7.99315214157104	-0.00295288790948689	-0.00879702530801296	-0.00977104809135199	0.00256657530553639
110	110.080825805664	2.71752405166626	-7.79834747314453	-0.00944637414067984	-0.0100957229733467	0.00354059832170606	-0.00360223650932312
111	113.327568054199	1.4188266992569	-7.6684775352478	0.00289124972186983	0.00613799272105098	-0.00165419070981443	-0.00977104809135199
112	113.976921081543	1.4188266992569	-7.53860807418823	0.00646266713738441	0.00386527273803949	-0.00360223650932312	0.0022419011220336
113	111.379524230957	2.3928496837616	-8.12302207946777	0.00289124972186983	0.000618529506027699	0.00159255252219737	-0.000680167751852423
114	114.626266479492	-0.204544812440872	-7.60354280471802	-0.0026282137259841	-0.00165419070981443	-0.00132951640989631	0.00938473641872406
115	114.626266479492	1.09415245056152	-7.86328220367432	0.0022419011220336	-0.00295288790948689	-3.08191010844894e-05	-0.00327756232582033
116	112.67822265625	1.74350106716156	-7.99315214157104	-0.00100484199356288	0.00581331877037883	0.00613799272105098	-0.00132951640989631
117	112.028869628906	2.3928496837616	-7.73341274261475	-0.00197886489331722	0.0123068047687411	-0.000680167751852423	0.00191722682211548
118	112.67822265625	2.3928496837616	-7.6684775352478	0.00646266713738441	0.0100340843200684	-0.00295288790948689	-0.00814767740666866
119	112.67822265625	2.71752405166626	-8.18795680999756	-0.00717365415766835	0.00354059832170606	-0.00392691092565656	0.000293855206109583
120	111.379524230957	2.3928496837616	-8.4476957321167	-0.000680167751852423	0.00678734155371785	-0.00392691092565656	-0.00490093370899558
121	113.976921081543	1.4188266992569	-7.86328220367432	0.00354059832170606	0.00256657530553639	-0.000355493422830477	-0.00295288790948689
122	113.327568054199	2.3928496837616	-8.12302207946777	-0.00555028254166245	-0.00100484199356288	0.000618529506027699	-0.00652430532500148
123	113.976921081543	1.09415245056152	-7.4087381362915	-0.00555028254166245	-0.00847235135734081	-0.00717365415766835	0.000293855206109583
124	110.730171203613	2.71752405166626	-8.12302207946777	-0.0117190945893526	-0.00295288790948689	-0.00587495695799589	-0.00197886489331722
125	110.080825805664	2.06817531585693	-8.18795680999756	-0.0130177913233638	0.00970941036939621	-0.00749832857400179	0.00483929552137852
126	110.080825805664	2.71752405166626	-7.6684775352478	0.00126787810586393	-0.00392691092565656	0.00841071270406246	0.00516396993771195
127	112.67822265625	1.4188266992569	-7.86328220367432	0.000943203864153475	-0.00197886489331722	-0.00717365415766835	-0.00425158534198999
128	112.028869628906	2.06817531585693	-7.86328220367432	-0.00100484199356288	-0.00847235135734081	-0.0110697457566857	-0.00230353930965066
129	112.67822265625	1.74350106716156	-7.73341274261475	-0.00684897974133492	-0.0146411629393697	-0.00749832857400179	0.00256657530553639
130	114.626266479492	0.769478142261505	-8.18795680999756	0.0145795252174139	0.0022419011220336	0.00321592413820326	-0.00555028254166245
131	114.626266479492	0.769478142261505	-8.12302207946777	-3.08191010844894e-05	0.00386527273803949	0.00191722682211548	-0.00522560812532902
132	113.327568054199	1.09415245056152	-7.53860807418823	0.00906006153672934	0.01100810803473	-0.00652430532500148	0.00321592413820326
133	112.67822265625	1.74350106716156	-7.47367286682129	0.00126787810586393	0.00191722682211548	0.00743668992072344	0.00256657530553639
134	115.275611877441	1.09415245056152	-7.99315214157104	-0.00619963090866804	0.00418994715437293	0.000618529506027699	0.00483929552137852
135	112.028869628906	2.71752405166626	-8.18795680999756	-0.00652430532500148	0.00548864435404539	-0.00652430532500148	0.00289124972186983
136	114.626266479492	1.74350106716156	-8.12302207946777	0.00321592413820326	0.00386527273803949	-0.00197886489331722	-3.08191010844894e-05
137	113.327568054199	1.09415245056152	-7.9282169342041	0.000943203864153475	0.0126314787194133	-0.00295288790948689	0.00321592413820326
138	114.626266479492	1.09415245056152	-7.86328220367432	-0.00132951640989631	0.00354059832170606	-0.00814767740666866	-0.00295288790948689
139	112.67822265625	0.769478142261505	-7.73341274261475	0.00321592413820326	0.0136055024340749	0.00516396993771195	0.00938473641872406
140	110.080825805664	2.3928496837616	-7.60354280471802	-0.00879702530801296	0.00451462110504508	0.00256657530553639	0.00289124972186983
141	109.431480407715	2.3928496837616	-8.05808639526367	-0.00977104809135199	0.00418994715437293	0.0022419011220336	0.000293855206109583
142	110.080825805664	2.71752405166626	-8.12302207946777	-0.00100484199356288	-0.0156151866540313	0.00386527273803949	-0.00230353930965066
143	112.67822265625	1.74350106716156	-7.79834747314453	-0.00392691092565656	-0.00782300252467394	-0.0104203969240189	0.00191722682211548
144	112.028869628906	2.71752405166626	-7.99315214157104	-0.00327756232582033	0.00159255252219737	-0.00165419070981443	-0.00425158534198999
145	112.67822265625	0.769478142261505	-7.14899873733521	0.0113327819854021	0.000618529506027699	-0.00425158534198999	-0.000680167751852423
146	113.976921081543	0.120129495859146	-7.53860807418823	-0.00165419070981443	-0.00230353930965066	0.000943203864153475	0.00483929552137852
147	115.275611877441	0.444803804159164	-7.60354280471802	0.00386527273803949	-0.0117190945893526	0.00548864435404539	0.00711201597005129
148	114.626266479492	1.09415245056152	-7.86328220367432	0.000618529506027699	-0.0133424662053585	-3.08191010844894e-05	-0.00360223650932312
149	113.976921081543	2.3928496837616	-8.05808639526367	0.00386527273803949	-0.0139918150380254	-0.00197886489331722	-0.000355493422830477
150	112.028869628906	2.3928496837616	-7.9282169342041	0.000618529506027699	0.00678734155371785	0.000293855206109583	0.00354059832170606
151	113.976921081543	2.3928496837616	-8.12302207946777	0.00841071270406246	0.00126787810586393	-0.00619963090866804	-0.00522560812532902
152	112.67822265625	2.3928496837616	-8.31782627105713	0.0145795252174139	0.0106834331527352	0.00126787810586393	0.00191722682211548
153	113.976921081543	1.4188266992569	-8.12302207946777	0.0100340843200684	-0.00327756232582033	-0.0100957229733467	-0.000355493422830477
154	112.67822265625	2.71752405166626	-7.86328220367432	-0.00327756232582033	0.00841071270406246	-0.00132951640989631	-0.00165419070981443
155	112.67822265625	1.4188266992569	-7.79834747314453	-0.00230353930965066	0.00256657530553639	-0.00100484199356288	0.000943203864153475
156	113.327568054199	1.4188266992569	-7.73341274261475	0.00191722682211548	0.00126787810586393	-0.00879702530801296	0.00386527273803949
157	109.431480407715	2.71752405166626	-7.99315214157104	-0.0026282137259841	0.012956153601408	-0.00522560812532902	-0.00132951640989631
158	112.67822265625	2.71752405166626	-8.25289154052734	-0.00782300252467394	-0.000355493422830477	-0.00619963090866804	0.00483929552137852
159	112.67822265625	3.04219841957092	-8.18795680999756	-0.00684897974133492	0.00451462110504508	-0.00132951640989631	-0.000355493422830477
160	113.327568054199	2.3928496837616	-8.05808639526367	-0.00392691092565656	0.00386527273803949	-0.000355493422830477	-0.00100484199356288
161	113.976921081543	0.769478142261505	-7.6684775352478	0.00256657530553639	0.00418994715437293	-0.00522560812532902	-0.00392691092565656
162	113.976921081543	0.444803804159164	-7.53860807418823	-0.00619963090866804	-3.08191010844894e-05	-0.0107450718060136	0.00191722682211548
163	113.976921081543	0.120129495859146	-7.79834747314453	-0.00587495695799589	-0.0113944197073579	-0.00230353930965066	0.00483929552137852
164	112.67822265625	2.06817531585693	-8.18795680999756	-0.00749832857400179	-0.00587495695799589	-0.00619963090866804	-0.00619963090866804
165	113.327568054199	1.74350106716156	-7.99315214157104	-0.00425158534198999	0.00354059832170606	-0.00360223650932312	-0.00522560812532902
166	113.327568054199	3.04219841957092	-7.9282169342041	0.000943203864153475	-0.0100957229733467	-0.00165419070981443	-0.00295288790948689
167	113.976921081543	2.06817531585693	-8.05808639526367	-3.08191010844894e-05	0.0106834331527352	-0.00230353930965066	-0.000355493422830477
168	112.028869628906	2.71752405166626	-8.12302207946777	0.00191722682211548	-0.0152905117720366	-0.0143164889886975	0.0022419011220336
169	115.275611877441	2.06817531585693	-8.25289154052734	-0.00295288790948689	0.00743668992072344	0.000293855206109583	0.00191722682211548
170	113.327568054199	1.74350106716156	-7.79834747314453	0.000293855206109583	-0.00912170019000769	-0.00555028254166245	0.000293855206109583
171	115.275611877441	0.769478142261505	-7.53860807418823	0.00516396993771195	0.00256657530553639	0.00483929552137852	-0.00457625929266214
172	112.67822265625	1.74350106716156	-7.60354280471802	0.0113327819854021	0.00678734155371785	0.0116574559360743	-0.000680167751852423
173	112.67822265625	1.09415245056152	-7.53860807418823	-0.00749832857400179	0.00191722682211548	-0.00230353930965066	0.000943203864153475
174	110.080825805664	2.06817531585693	-8.05808639526367	-0.0149658378213644	0.00256657530553639	0.00418994715437293	-0.00490093370899558
175	111.379524230957	1.74350106716156	-7.60354280471802	-0.00587495695799589	0.00906006153672934	-0.00490093370899558	0.00256657530553639
176	114.626266479492	1.09415245056152	-7.60354280471802	-0.00295288790948689	0.00841071270406246	-0.00457625929266214	-0.00555028254166245
177	114.626266479492	0.769478142261505	-7.79834747314453	0.0022419011220336	0.0142548503354192	-0.000355493422830477	0.00548864435404539
178	114.626266479492	-0.529219150543213	-7.53860807418823	-0.00749832857400179	-0.000680167751852423	-0.00717365415766835	0.00159255252219737
179	113.976921081543	-0.853893458843231	-7.4087381362915	-0.00457625929266214	0.00386527273803949	0.00808603875339031	0.00516396993771195
180	113.327568054199	1.4188266992569	-7.99315214157104	-0.00717365415766835	0.00418994715437293	-0.000355493422830477	-0.0139918150380254
181	113.327568054199	2.06817531585693	-7.99315214157104	0.00483929552137852	0.00126787810586393	0.00581331877037883	-0.00295288790948689
182	113.976921081543	0.444803804159164	-8.12302207946777	-0.00392691092565656	-0.000355493422830477	-0.00100484199356288	-0.00100484199356288
183	113.976921081543	0.769478142261505	-7.6684775352478	0.00159255252219737	0.00418994715437293	-0.00197886489331722	0.00516396993771195
184	113.976921081543	2.3928496837616	-8.05808639526367	0.000293855206109583	-0.00619963090866804	-0.00230353930965066	-0.00879702530801296
185	113.976921081543	1.74350106716156	-8.25289154052734	-0.00295288790948689	0.00711201597005129	0.00159255252219737	0.00289124972186983
186	114.626266479492	1.09415245056152	-8.12302207946777	0.0022419011220336	0.00743668992072344	0.00159255252219737	0.00191722682211548
187	115.275611877441	1.4188266992569	-7.9282169342041	-0.00522560812532902	0.0126314787194133	-0.000680167751852423	0.00386527273803949
188	115.275611877441	1.74350106716156	-7.9282169342041	0.00289124972186983	-0.0156151866540313	-0.00100484199356288	0.00516396993771195
189	115.275611877441	0.444803804159164	-7.47367286682129	-0.00749832857400179	0.00321592413820326	-0.000680167751852423	0.00516396993771195
190	111.379524230957	2.06817531585693	-7.9282169342041	-0.00684897974133492	-0.00295288790948689	0.00808603875339031	0.00970941036939621
191	110.730171203613	2.06817531585693	-8.12302207946777	-0.00165419070981443	-0.00132951640989631	-0.00165419070981443	-0.00100484199356288
192	111.379524230957	2.3928496837616	-8.05808639526367	0.00906006153672934	0.0106834331527352	-0.00490093370899558	0.00483929552137852
193	112.67822265625	2.3928496837616	-7.99315214157104	-0.000680167751852423	0.00743668992072344	0.00354059832170606	-3.08191010844894e-05
194	112.67822265625	2.06817531585693	-7.79834747314453	-0.00555028254166245	0.00776136433705688	0.000618529506027699	-0.0026282137259841
195	115.275611877441	0.444803804159164	-7.47367286682129	0.00841071270406246	0.00581331877037883	-0.0026282137259841	-0.00490093370899558
196	115.275611877441	0.120129495859146	-7.9282169342041	0.0022419011220336	-0.00944637414067984	-0.00684897974133492	0.000943203864153475
197	113.976921081543	0.444803804159164	-7.99315214157104	-0.00132951640989631	-0.00392691092565656	0.00126787810586393	-0.00717365415766835
198	115.924964904785	0.769478142261505	-7.79834747314453	0.00646266713738441	0.00841071270406246	0.00191722682211548	-0.00327756232582033
199	115.275611877441	1.09415245056152	-7.73341274261475	-0.00457625929266214	0.00191722682211548	0.0022419011220336	0.0022419011220336
200	113.976921081543	1.4188266992569	-7.6684775352478	-0.00230353930965066	0.0116574559360743	-0.00100484199356288	0.00159255252219737
201	113.327568054199	2.06817531585693	-8.05808639526367	0.00354059832170606	0.0022419011220336	-0.00132951640989631	-0.00425158534198999
202	113.327568054199	2.71752405166626	-8.51263046264648	-0.00230353930965066	0.00126787810586393	-0.00652430532500148	-3.08191010844894e-05
203	115.275611877441	1.4188266992569	-7.79834747314453	-0.00684897974133492	-0.00100484199356288	-0.00230353930965066	0.00321592413820326
204	113.327568054199	2.71752405166626	-8.12302207946777	0.00289124972186983	0.000943203864153475	-0.00814767740666866	0.00159255252219737
205	114.626266479492	1.09415245056152	-7.60354280471802	-0.0107450718060136	-0.00165419070981443	0.00126787810586393	0.00483929552137852
206	113.976921081543	1.74350106716156	-7.60354280471802	-3.08191010844894e-05	0.00613799272105098	0.00126787810586393	0.00159255252219737
207	112.67822265625	1.4188266992569	-8.12302207946777	-0.00652430532500148	-0.0152905117720366	0.00159255252219737	-0.00425158534198999
208	112.028869628906	1.4188266992569	-7.9282169342041	-0.00555028254166245	-0.0107450718060136	-0.0110697457566857	0.00873538758605719
209	115.275611877441	1.4188266992569	-7.86328220367432	-0.00717365415766835	-0.0182125810533762	-0.00619963090866804	0.00678734155371785
210	115.275611877441	1.09415245056152	-7.53860807418823	-0.00100484199356288	0.00581331877037883	0.00970941036939621	0.00873538758605719
211	114.626266479492	1.74350106716156	-7.86328220367432	-0.000355493422830477	0.00159255252219737	-0.000680167751852423	-0.00912170019000769
212	113.976921081543	0.444803804159164	-7.73341274261475	0.00289124972186983	0.00126787810586393	-0.000355493422830477	-0.00132951640989631
213	113.976921081543	1.09415245056152	-8.12302207946777	-0.00327756232582033	0.000618529506027699	0.00256657530553639	0.00191722682211548
214	115.275611877441	0.769478142261505	-7.73341274261475	0.00191722682211548	0.000618529506027699	-0.00879702530801296	-0.00197886489331722
215	115.275611877441	1.74350106716156	-7.79834747314453	-0.00944637414067984	0.00711201597005129	-0.00132951640989631	0.00159255252219737
216	113.976921081543	2.06817531585693	-7.99315214157104	0.00256657530553639	0.0106834331527352	0.00548864435404539	-0.00360223650932312
217	113.327568054199	3.04219841957092	-7.9282169342041	0.00841071270406246	0.0103587592020631	-0.00392691092565656	-0.000680167751852423
218	113.976921081543	2.3928496837616	-8.51263046264648	0.00126787810586393	0.00873538758605719	-0.000680167751852423	-0.00230353930965066
219	114.626266479492	1.74350106716156	-8.25289154052734	0.000943203864153475	0.00743668992072344	-0.00457625929266214	-0.0026282137259841
220	116.574310302734	1.09415245056152	-7.99315214157104	0.00159255252219737	0.011982130818069	0.000943203864153475	0.00289124972186983
221	113.327568054199	1.4188266992569	-7.53860807418823	0.00451462110504508	0.00126787810586393	-0.00652430532500148	-0.00295288790948689
222	113.327568054199	2.3928496837616	-7.6684775352478	0.00386527273803949	0.00386527273803949	-0.000355493422830477	0.00451462110504508
223	112.67822265625	1.74350106716156	-7.60354280471802	-0.0113944197073579	-0.0159398596733809	-0.00230353930965066	0.00516396993771195
224	111.379524230957	2.3928496837616	-7.86328220367432	-0.00847235135734081	-0.00555028254166245	-0.0104203969240189	-0.0026282137259841
225	112.028869628906	1.4188266992569	-7.86328220367432	0.00451462110504508	0.0116574559360743	-0.00100484199356288	0.00711201597005129
226	115.275611877441	1.74350106716156	-8.05808639526367	-0.00425158534198999	-0.00360223650932312	-0.00132951640989631	-0.00295288790948689
227	113.976921081543	2.71752405166626	-7.79834747314453	-0.000680167751852423	0.00613799272105098	0.000293855206109583	0.000618529506027699
228	112.67822265625	2.3928496837616	-7.47367286682129	-0.000355493422830477	-0.0302255302667618	0.00256657530553639	0.00646266713738441
229	115.924964904785	1.09415245056152	-7.9282169342041	0.00646266713738441	-0.00619963090866804	-0.000680167751852423	0.0022419011220336
230	115.275611877441	0.120129495859146	-7.6684775352478	-3.08191010844894e-05	-0.00749832857400179	0.00451462110504508	0.00354059832170606
231	114.626266479492	0.769478142261505	-7.73341274261475	-0.00360223650932312	0.000618529506027699	-0.00555028254166245	-0.00100484199356288
232	115.275611877441	1.09415245056152	-7.73341274261475	-0.000680167751852423	0.00516396993771195	0.0022419011220336	-0.00327756232582033
233	113.327568054199	2.3928496837616	-7.79834747314453	-0.00749832857400179	-0.00360223650932312	-0.00230353930965066	-0.00230353930965066
234	115.275611877441	0.769478142261505	-7.60354280471802	-0.00587495695799589	0.00776136433705688	-0.000680167751852423	0.00776136433705688
235	113.976921081543	2.71752405166626	-8.57756614685059	-0.0100957229733467	0.00354059832170606	-0.00522560812532902	-0.00230353930965066
236	113.976921081543	2.06817531585693	-8.38276100158691	0.00646266713738441	0.00808603875339031	-0.00652430532500148	0.00516396993771195
237	114.626266479492	3.04219841957092	-8.05808639526367	-3.08191010844894e-05	0.011982130818069	-0.00555028254166245	0.000293855206109583
238	113.976921081543	2.06817531585693	-7.86328220367432	-0.000680167751852423	0.00321592413820326	-0.00782300252467394	-3.08191010844894e-05
239	112.67822265625	2.71752405166626	-7.99315214157104	0.00354059832170606	0.00646266713738441	-0.00490093370899558	0.000618529506027699
240	115.275611877441	1.09415245056152	-8.05808639526367	-0.00782300252467394	0.0116574559360743	0.000943203864153475	0.00386527273803949
241	112.028869628906	0.769478142261505	-8.12302207946777	-0.00749832857400179	0.00711201597005129	-0.00197886489331722	0.00126787810586393
242	112.028869628906	1.4188266992569	-7.99315214157104	0.00191722682211548	-0.00132951640989631	-0.0139918150380254	-0.00782300252467394
243	112.028869628906	2.71752405166626	-7.99315214157104	-0.0026282137259841	-0.0146411629393697	0.00256657530553639	0.00159255252219737
244	114.626266479492	1.4188266992569	-7.47367286682129	-0.00327756232582033	-0.00912170019000769	0.00451462110504508	-0.00684897974133492
245	114.626266479492	1.09415245056152	-7.34380340576172	0.000293855206109583	0.00256657530553639	-0.00555028254166245	0.0022419011220336
246	113.327568054199	2.06817531585693	-7.99315214157104	0.00483929552137852	-0.00360223650932312	0.00548864435404539	-0.00165419070981443
247	113.976921081543	0.769478142261505	-8.12302207946777	0.000293855206109583	-0.0169138833880424	-0.00652430532500148	0.00126787810586393
248	113.327568054199	1.74350106716156	-8.12302207946777	0.0022419011220336	-0.0191866029053926	-0.00230353930965066	0.00159255252219737
249	114.626266479492	2.3928496837616	-8.05808639526367	-0.00100484199356288	-0.00555028254166245	-0.000355493422830477	-0.00132951640989631
250	115.275611877441	2.3928496837616	-7.79834747314453	-0.00490093370899558	-0.0107450718060136	0.00191722682211548	0.000618529506027699
251	115.275611877441	1.09415245056152	-8.05808639526367	0.00191722682211548	0.011982130818069	-0.00619963090866804	-0.00165419070981443
252	115.275611877441	1.09415245056152	-8.4476957321167	-3.08191010844894e-05	0.00938473641872406	0.00126787810586393	-0.00619963090866804
253	115.924964904785	1.4188266992569	-8.12302207946777	-0.000680167751852423	0.00126787810586393	-0.00490093370899558	0.00613799272105098
254	113.976921081543	2.3928496837616	-8.12302207946777	-0.00132951640989631	0.00289124972186983	-0.0117190945893526	-0.000355493422830477
255	113.327568054199	3.04219841957092	-7.9282169342041	-0.00814767740666866	0.00743668992072344	0.000293855206109583	0.00841071270406246
256	113.976921081543	1.74350106716156	-7.60354280471802	-3.08191010844894e-05	0.00841071270406246	-0.00652430532500148	-0.00457625929266214
257	113.327568054199	1.74350106716156	-7.73341274261475	0.000943203864153475	0.01100810803473	0.000293855206109583	-0.000680167751852423
258	112.028869628906	2.06817531585693	-7.99315214157104	-0.00490093370899558	0.00613799272105098	-3.08191010844894e-05	-0.00100484199356288
259	110.730171203613	2.71752405166626	-8.12302207946777	-0.0149658378213644	-3.08191010844894e-05	-0.00197886489331722	-0.00457625929266214
260	112.67822265625	2.3928496837616	-7.99315214157104	-0.00619963090866804	0.00548864435404539	0.00613799272105098	0.00386527273803949
261	113.327568054199	1.74350106716156	-7.73341274261475	0.00483929552137852	0.00548864435404539	-0.00555028254166245	0.0022419011220336
262	115.275611877441	1.09415245056152	-7.9282169342041	0.00841071270406246	0.00126787810586393	0.00159255252219737	-0.00619963090866804
263	113.976921081543	1.74350106716156	-8.18795680999756	-0.000355493422830477	-0.00814767740666866	-0.0120437685400248	-0.00360223650932312
264	114.626266479492	0.120129495859146	-8.05808639526367	-0.00197886489331722	-0.0247060675173998	-0.00652430532500148	0.000293855206109583
265	113.327568054199	1.4188266992569	-8.12302207946777	-0.00100484199356288	-0.00587495695799589	-0.00295288790948689	0.000618529506027699
266	113.327568054199	2.3928496837616	-7.9282169342041	0.00451462110504508	0.00256657530553639	-0.00197886489331722	-0.0026282137259841
267	113.327568054199	1.74350106716156	-7.53860807418823	-0.00457625929266214	-0.0227580219507217	-0.00457625929266214	-0.00392691092565656
268	113.327568054199	2.06817531585693	-7.99315214157104	-0.00165419070981443	-0.00425158534198999	-0.00425158534198999	-0.00327756232582033
269	113.976921081543	2.3928496837616	-8.38276100158691	0.00191722682211548	-0.0253554154187441	-0.00652430532500148	0.000293855206109583
270	112.67822265625	2.3928496837616	-8.51263046264648	0.00841071270406246	0.00743668992072344	-0.000680167751852423	0.00386527273803949
271	115.275611877441	1.4188266992569	-7.99315214157104	0.00906006153672934	0.00191722682211548	-0.00197886489331722	-0.00912170019000769
272	112.67822265625	2.3928496837616	-7.6684775352478	0.00581331877037883	0.00386527273803949	0.00678734155371785	0.00581331877037883
273	114.626266479492	1.4188266992569	-7.47367286682129	0.00711201597005129	0.00776136433705688	-0.00847235135734081	0.00386527273803949
274	111.379524230957	2.06817531585693	-8.12302207946777	-0.00327756232582033	0.00159255252219737	-0.00392691092565656	0.00483929552137852
275	110.080825805664	2.71752405166626	-8.05808639526367	-0.00392691092565656	0.00418994715437293	0.00126787810586393	0.00321592413820326
276	112.67822265625	1.09415245056152	-7.9282169342041	-0.00814767740666866	0.00711201597005129	0.00159255252219737	0.00581331877037883
277	112.67822265625	1.4188266992569	-7.79834747314453	0.00289124972186983	0.0113327819854021	-0.00749832857400179	0.00483929552137852
278	115.275611877441	0.769478142261505	-7.6684775352478	0.00711201597005129	0.00289124972186983	0.000618529506027699	0.00581331877037883
279	112.67822265625	1.09415245056152	-7.86328220367432	0.00191722682211548	0.00906006153672934	-0.00684897974133492	-0.00425158534198999
280	114.626266479492	1.74350106716156	-8.18795680999756	-0.00197886489331722	0.00256657530553639	0.00321592413820326	-0.00327756232582033
281	112.028869628906	0.444803804159164	-7.86328220367432	0.00548864435404539	-0.00100484199356288	0.00386527273803949	0.000618529506027699
282	113.976921081543	0.120129495859146	-7.86328220367432	0.0022419011220336	-0.00587495695799589	0.000293855206109583	-0.00197886489331722
283	113.327568054199	0.444803804159164	-7.34380340576172	-0.00360223650932312	0.000618529506027699	-0.00652430532500148	0.00289124972186983
284	113.976921081543	1.4188266992569	-7.79834747314453	0.000943203864153475	-0.00360223650932312	-0.00749832857400179	-0.00327756232582033
285	113.327568054199	1.4188266992569	-8.18795680999756	-0.00490093370899558	0.0022419011220336	-0.00132951640989631	-3.08191010844894e-05
286	115.924964904785	1.09415245056152	-8.25289154052734	0.00126787810586393	-0.00165419070981443	-0.00587495695799589	-3.08191010844894e-05
287	114.626266479492	0.769478142261505	-8.12302207946777	0.00613799272105098	0.00354059832170606	-0.00652430532500148	-0.00749832857400179
288	113.976921081543	0.769478142261505	-7.53860807418823	0.00126787810586393	-0.0172385573387146	-0.00230353930965066	0.00743668992072344
289	115.924964904785	0.769478142261505	-7.34380340576172	-0.00457625929266214	-0.0162645354866982	0.000618529506027699	0.00386527273803949
290	112.67822265625	0.769478142261505	-7.47367286682129	-0.00327756232582033	-3.08191010844894e-05	0.00711201597005129	-0.00230353930965066
291	110.730171203613	1.4188266992569	-8.25289154052734	-0.00197886489331722	0.00256657530553639	0.00256657530553639	0.00386527273803949
292	110.080825805664	1.74350106716156	-7.9282169342041	-0.00295288790948689	0.00483929552137852	-0.00295288790948689	-0.00977104809135199
293	111.379524230957	1.74350106716156	-8.05808639526367	0.00256657530553639	0.00646266713738441	-0.00165419070981443	-0.00100484199356288
294	112.67822265625	1.74350106716156	-7.60354280471802	-0.00879702530801296	0.0100340843200684	-0.00165419070981443	0.00841071270406246
295	113.327568054199	1.4188266992569	-7.53860807418823	-0.0026282137259841	0.0126314787194133	-0.00197886489331722	-0.0113944197073579
296	115.275611877441	0.120129495859146	-7.60354280471802	-0.00165419070981443	0.00711201597005129	-0.00619963090866804	0.00581331877037883
297	113.976921081543	-0.204544812440872	-8.05808639526367	-0.00425158534198999	0.00386527273803949	-0.00490093370899558	-0.00197886489331722
298	115.275611877441	-0.529219150543213	-7.86328220367432	-0.0026282137259841	0.0022419011220336	-3.08191010844894e-05	-0.00100484199356288
299	115.275611877441	0.120129495859146	-7.86328220367432	-0.000355493422830477	0.00386527273803949	-0.00230353930965066	0.00159255252219737
300	113.327568054199	1.09415245056152	-7.4087381362915	-0.00132951640989631	0.0103587592020631	-0.00425158534198999	0.0022419011220336
301	112.028869628906	1.74350106716156	-7.47367286682129	-0.00165419070981443	0.0103587592020631	0.00451462110504508	-0.00652430532500148
302	112.028869628906	1.74350106716156	-7.99315214157104	-3.08191010844894e-05	0.000293855206109583	-0.00749832857400179	-0.0117190945893526
303	113.976921081543	0.120129495859146	-8.05808639526367	-0.00619963090866804	-0.0156151866540313	-0.00360223650932312	-3.08191010844894e-05
304	112.67822265625	1.74350106716156	-8.25289154052734	-0.00295288790948689	0.0022419011220336	-0.0146411629393697	-0.00684897974133492
305	114.626266479492	0.444803804159164	-7.86328220367432	0.00483929552137852	-3.08191010844894e-05	-0.00100484199356288	0.00516396993771195
306	113.327568054199	0.769478142261505	-7.60354280471802	0.00808603875339031	0.00743668992072344	-0.00197886489331722	0.00321592413820326
307	114.626266479492	1.4188266992569	-8.18795680999756	-0.00197886489331722	-0.0126931173726916	-0.00392691092565656	-0.0026282137259841
308	112.67822265625	1.4188266992569	-8.05808639526367	-0.00360223650932312	-0.0195112787187099	0.000943203864153475	0.00321592413820326
309	112.67822265625	0.444803804159164	-8.12302207946777	-0.00717365415766835	-0.00619963090866804	0.00289124972186983	0.000943203864153475
310	112.028869628906	0.444803804159164	-7.79834747314453	-0.00522560812532902	0.00711201597005129	0.00613799272105098	0.00516396993771195
311	112.67822265625	1.09415245056152	-7.73341274261475	0.00256657530553639	0.00418994715437293	0.00256657530553639	-0.000680167751852423
312	113.976921081543	-0.204544812440872	-7.47367286682129	0.00289124972186983	0.00808603875339031	0.00321592413820326	-0.00490093370899558
313	112.67822265625	1.09415245056152	-8.25289154052734	-0.00165419070981443	-0.00100484199356288	-0.00295288790948689	-0.000680167751852423
314	114.626266479492	-0.853893458843231	-7.79834747314453	-0.00457625929266214	-0.00165419070981443	-0.0026282137259841	0.00191722682211548
315	113.976921081543	-0.853893458843231	-7.9282169342041	0.00451462110504508	0.0022419011220336	0.0022419011220336	-0.00619963090866804
316	113.976921081543	0.769478142261505	-7.6684775352478	0.00126787810586393	0.00776136433705688	-0.0117190945893526	-0.00360223650932312
317	112.028869628906	1.4188266992569	-7.73341274261475	0.0022419011220336	0.00970941036939621	-0.00197886489331722	0.00418994715437293
318	113.327568054199	0.769478142261505	-8.18795680999756	-0.000355493422830477	0.0103587592020631	-0.00295288790948689	-0.00132951640989631
319	113.976921081543	1.09415245056152	-8.05808639526367	0.00321592413820326	0.0116574559360743	-0.0126931173726916	0.00289124972186983
320	114.626266479492	-0.204544812440872	-7.79834747314453	0.00354059832170606	0.00451462110504508	-0.00230353930965066	0.00711201597005129
321	114.626266479492	0.120129495859146	-7.6684775352478	0.00386527273803949	0.00711201597005129	-0.00165419070981443	0.00289124972186983
322	113.327568054199	1.09415245056152	-7.47367286682129	0.0100340843200684	0.00418994715437293	-0.00684897974133492	0.00126787810586393
323	112.67822265625	0.769478142261505	-7.60354280471802	0.00191722682211548	-0.00457625929266214	-0.00684897974133492	0.00418994715437293
324	112.67822265625	0.769478142261505	-8.05808639526367	-0.000355493422830477	0.00354059832170606	-0.0130177913233638	-0.00425158534198999
325	112.67822265625	0.444803804159164	-7.86328220367432	-0.0149658378213644	0.000293855206109583	-0.00490093370899558	-0.00165419070981443
326	110.730171203613	1.4188266992569	-8.05808639526367	-0.00425158534198999	-0.00684897974133492	-0.00295288790948689	-0.000680167751852423
327	112.028869628906	1.09415245056152	-7.73341274261475	0.00418994715437293	0.00808603875339031	-0.00587495695799589	-0.000680167751852423
328	112.028869628906	1.4188266992569	-7.4087381362915	0.000618529506027699	-0.00360223650932312	0.00678734155371785	0.0022419011220336
329	113.327568054199	1.09415245056152	-7.79834747314453	-0.0139918150380254	-0.00327756232582033	-0.0026282137259841	-0.00425158534198999
330	113.327568054199	0.444803804159164	-7.9282169342041	0.00581331877037883	-0.00165419070981443	-3.08191010844894e-05	-0.00457625929266214
331	114.626266479492	-1.17856776714325	-7.60354280471802	-0.00457625929266214	-0.0117190945893526	-0.000355493422830477	-0.000355493422830477
332	115.275611877441	-1.50324213504791	-7.6684775352478	0.00776136433705688	0.00126787810586393	-0.00230353930965066	0.00256657530553639
333	113.976921081543	0.120129495859146	-7.6684775352478	0.0022419011220336	0.00743668992072344	-0.00490093370899558	-0.00717365415766835
334	114.626266479492	0.120129495859146	-7.27886867523193	0.00516396993771195	-0.00230353930965066	-0.00165419070981443	0.00743668992072344
335	112.67822265625	1.09415245056152	-8.31782627105713	0.00354059832170606	0.00906006153672934	-0.0026282137259841	-0.000680167751852423
336	113.327568054199	1.09415245056152	-8.18795680999756	0.0022419011220336	0.00321592413820326	-0.0026282137259841	-0.00684897974133492
337	112.67822265625	1.09415245056152	-8.12302207946777	0.00906006153672934	0.011982130818069	-0.00295288790948689	0.00191722682211548
338	113.976921081543	1.09415245056152	-7.86328220367432	0.0132808275520802	0.000293855206109583	-0.00619963090866804	0.000618529506027699
339	112.67822265625	0.769478142261505	-7.73341274261475	0.00126787810586393	0.00483929552137852	-0.00555028254166245	0.00451462110504508
340	115.924964904785	0.120129495859146	-7.86328220367432	0.00776136433705688	0.00938473641872406	0.00354059832170606	-0.000355493422830477
341	113.327568054199	-0.529219150543213	-7.99315214157104	0.0022419011220336	0.0022419011220336	-0.00165419070981443	0.00159255252219737
342	113.327568054199	-0.204544812440872	-7.79834747314453	-0.00684897974133492	-0.0026282137259841	-0.00684897974133492	-0.00360223650932312
343	110.080825805664	0.769478142261505	-7.6684775352478	-0.0107450718060136	-0.00295288790948689	0.00126787810586393	0.00613799272105098
344	113.327568054199	0.120129495859146	-7.6684775352478	-0.0123684434220195	-0.00392691092565656	-0.00165419070981443	-0.00522560812532902
345	111.379524230957	0.769478142261505	-7.73341274261475	-0.00490093370899558	0.00289124972186983	-0.00457625929266214	-0.00197886489331722
346	112.028869628906	0.769478142261505	-7.9282169342041	0.00841071270406246	0.00126787810586393	-0.00165419070981443	0.00191722682211548
347	113.327568054199	-1.50324213504791	-7.86328220367432	0.0136055024340749	-0.017887907102704	-0.00587495695799589	0.00581331877037883
348	113.976921081543	-0.853893458843231	-7.79834747314453	0.0136055024340749	-0.0373683646321297	-0.00132951640989631	0.00159255252219737
349	113.327568054199	-1.50324213504791	-7.79834747314453	0.00451462110504508	-0.00749832857400179	-0.00522560812532902	0.00289124972186983
350	112.028869628906	0.444803804159164	-7.73341274261475	-0.00392691092565656	-0.00619963090866804	0.00548864435404539	-0.00360223650932312
351	113.327568054199	0.769478142261505	-7.9282169342041	0.011982130818069	0.00581331877037883	0.000943203864153475	0.00126787810586393
352	112.67822265625	1.09415245056152	-8.25289154052734	-0.00197886489331722	0.00256657530553639	0.00321592413820326	0.00581331877037883
353	113.976921081543	-0.853893458843231	-7.86328220367432	0.00126787810586393	0.00581331877037883	-0.00295288790948689	-0.0149658378213644
354	112.67822265625	0.769478142261505	-7.99315214157104	-0.00392691092565656	-0.00327756232582033	-0.0026282137259841	-0.00425158534198999
355	112.67822265625	1.4188266992569	-7.9282169342041	0.00386527273803949	0.00678734155371785	-0.00879702530801296	-0.00652430532500148
356	114.626266479492	-0.529219150543213	-7.53860807418823	-0.00425158534198999	0.00516396993771195	-0.00230353930965066	0.000618529506027699
357	113.976921081543	0.769478142261505	-7.73341274261475	-0.00197886489331722	0.0100340843200684	-0.00392691092565656	-0.00165419070981443
358	112.67822265625	-0.204544812440872	-7.9282169342041	-0.0117190945893526	0.00776136433705688	-0.00684897974133492	0.00126787810586393
359	110.080825805664	1.09415245056152	-8.12302207946777	-0.0100957229733467	0.00483929552137852	-0.00360223650932312	0.00321592413820326
360	111.379524230957	0.444803804159164	-7.9282169342041	-0.00749832857400179	0.00548864435404539	-0.00392691092565656	0.0022419011220336
361	110.730171203613	0.769478142261505	-7.79834747314453	-3.08191010844894e-05	0.00873538758605719	0.00711201597005129	0.00321592413820326
362	113.327568054199	-0.529219150543213	-7.9282169342041	-0.00749832857400179	-0.00619963090866804	-0.0139918150380254	-0.0026282137259841
363	113.976921081543	-0.529219150543213	-7.6684775352478	0.0022419011220336	0.00906006153672934	-0.00100484199356288	0.00711201597005129
364	113.976921081543	-0.204544812440872	-8.12302207946777	-0.00619963090866804	-0.0123684434220195	-0.000355493422830477	0.00159255252219737
365	113.327568054199	-0.529219150543213	-7.9282169342041	-0.00197886489331722	-0.00555028254166245	-0.00165419070981443	-0.000680167751852423
366	114.626266479492	-0.853893458843231	-7.6684775352478	0.00548864435404539	-0.00522560812532902	-0.00295288790948689	-0.00230353930965066
367	114.626266479492	-1.17856776714325	-7.6684775352478	0.00808603875339031	0.00386527273803949	-0.00944637414067984	-0.00165419070981443
368	114.626266479492	0.120129495859146	-7.86328220367432	0.00191722682211548	-0.00847235135734081	-0.00522560812532902	-0.00619963090866804
369	115.275611877441	-0.529219150543213	-7.86328220367432	-0.00587495695799589	-0.0104203969240189	-0.00392691092565656	0.00483929552137852
370	112.67822265625	-0.529219150543213	-7.79834747314453	-0.00555028254166245	0.012956153601408	0.00126787810586393	0.000618529506027699
371	112.028869628906	1.09415245056152	-7.99315214157104	0.00354059832170606	0.000943203864153475	-0.00652430532500148	-0.00717365415766835
372	112.028869628906	0.444803804159164	-7.86328220367432	0.00581331877037883	0.0106834331527352	0.00483929552137852	-0.000355493422830477
373	113.976921081543	0.769478142261505	-8.25289154052734	0.0022419011220336	0.00646266713738441	0.00711201597005129	-0.0026282137259841
374	112.028869628906	1.09415245056152	-7.99315214157104	-0.00619963090866804	0.00483929552137852	0.00191722682211548	-0.00132951640989631
375	113.327568054199	-0.204544812440872	-7.86328220367432	-0.000355493422830477	0.00386527273803949	0.00126787810586393	-0.00587495695799589
376	112.028869628906	-0.204544812440872	-7.79834747314453	-0.00360223650932312	0.0116574559360743	-0.00717365415766835	-0.00879702530801296
377	110.080825805664	0.120129495859146	-7.6684775352478	-0.00977104809135199	0.00743668992072344	-0.00132951640989631	0.000943203864153475
378	112.67822265625	0.120129495859146	-7.4087381362915	-0.00555028254166245	0.00581331877037883	-0.00782300252467394	-0.00295288790948689
379	112.67822265625	-0.204544812440872	-7.53860807418823	-0.00392691092565656	0.00808603875339031	-0.00327756232582033	0.00289124972186983
380	113.327568054199	0.769478142261505	-8.05808639526367	0.00126787810586393	0.0123068047687411	-0.00100484199356288	0.00516396993771195
381	113.327568054199	0.769478142261505	-7.99315214157104	0.000618529506027699	0.0022419011220336	0.00386527273803949	0.00873538758605719
382	112.028869628906	-0.204544812440872	-7.99315214157104	0.00354059832170606	-0.00847235135734081	-0.00425158534198999	-0.00197886489331722
383	114.626266479492	-1.50324213504791	-7.47367286682129	0.00418994715437293	-0.00360223650932312	-0.00652430532500148	0.0022419011220336
384	113.327568054199	0.120129495859146	-8.12302207946777	-0.00684897974133492	-0.00360223650932312	0.000943203864153475	-0.00814767740666866
385	114.626266479492	-0.529219150543213	-7.53860807418823	-0.00327756232582033	-0.00165419070981443	-0.00100484199356288	0.00321592413820326
386	113.327568054199	0.444803804159164	-7.73341274261475	0.00451462110504508	0.00386527273803949	0.00321592413820326	-0.00490093370899558
387	113.976921081543	0.444803804159164	-8.25289154052734	0.000618529506027699	0.00451462110504508	-0.00782300252467394	0.00451462110504508
388	113.327568054199	1.09415245056152	-8.31782627105713	0.00516396993771195	-0.00652430532500148	-0.00392691092565656	-0.00457625929266214
389	114.626266479492	0.444803804159164	-8.12302207946777	0.00938473641872406	0.00418994715437293	-0.00490093370899558	-0.00457625929266214
390	113.976921081543	-0.204544812440872	-7.86328220367432	-0.00165419070981443	-0.00522560812532902	-0.00295288790948689	0.000293855206109583
391	113.327568054199	-0.529219150543213	-7.9282169342041	-0.00165419070981443	0.00451462110504508	0.000293855206109583	0.00159255252219737
392	113.976921081543	0.120129495859146	-7.86328220367432	0.00386527273803949	0.00483929552137852	-3.08191010844894e-05	-0.00619963090866804
393	111.379524230957	0.444803804159164	-7.73341274261475	0.000293855206109583	0.0113327819854021	-0.00360223650932312	-0.00522560812532902
394	110.730171203613	-0.204544812440872	-7.4087381362915	-0.0110697457566857	-0.000355493422830477	0.000618529506027699	0.00321592413820326
395	112.028869628906	-0.204544812440872	-7.9282169342041	-0.00782300252467394	-0.00555028254166245	-0.00295288790948689	-0.00197886489331722
396	111.379524230957	1.09415245056152	-8.12302207946777	-0.000680167751852423	0.00808603875339031	0.0022419011220336	-0.00197886489331722
397	112.028869628906	1.09415245056152	-8.25289154052734	-0.00132951640989631	0.0123068047687411	-0.00717365415766835	-3.08191010844894e-05
398	112.028869628906	0.444803804159164	-8.05808639526367	-0.00490093370899558	0.00776136433705688	-0.00425158534198999	0.00321592413820326
399	113.327568054199	-0.529219150543213	-7.79834747314453	-0.00165419070981443	0.00841071270406246	-0.00555028254166245	-0.00197886489331722
400	115.275611877441	-0.853893458843231	-7.73341274261475	-0.0026282137259841	-0.00100484199356288	-3.08191010844894e-05	0.000618529506027699
401	113.976921081543	-1.50324213504791	-7.9282169342041	0.00418994715437293	-0.00490093370899558	0.00678734155371785	-0.000680167751852423
402	112.67822265625	-0.204544812440872	-7.79834747314453	0.00354059832170606	-0.00522560812532902	0.00289124972186983	-0.00327756232582033
403	112.028869628906	1.09415245056152	-7.99315214157104	0.00418994715437293	-0.00392691092565656	0.0022419011220336	0.00126787810586393
404	113.327568054199	0.120129495859146	-7.99315214157104	0.000618529506027699	-0.00587495695799589	-0.00749832857400179	0.00191722682211548
405	114.626266479492	-0.204544812440872	-7.79834747314453	-0.00522560812532902	0.00483929552137852	0.00126787810586393	-0.00230353930965066
406	113.327568054199	1.74350106716156	-8.38276100158691	0.00354059832170606	0.00126787810586393	-0.00392691092565656	-0.000680167751852423
407	113.976921081543	1.09415245056152	-8.4476957321167	-3.08191010844894e-05	0.00613799272105098	-0.0130177913233638	0.000293855206109583
408	112.028869628906	1.09415245056152	-8.25289154052734	0.00613799272105098	-0.00457625929266214	0.000943203864153475	0.0022419011220336
409	113.976921081543	0.769478142261505	-8.05808639526367	0.00613799272105098	-0.0126931173726916	-0.00619963090866804	0.00548864435404539
410	112.67822265625	1.4188266992569	-8.12302207946777	0.0171769186854362	-0.00425158534198999	-0.000680167751852423	0.000943203864153475
411	113.327568054199	0.120129495859146	-7.6684775352478	-0.00490093370899558	-0.00132951640989631	0.0022419011220336	-0.00100484199356288
412	110.730171203613	0.120129495859146	-7.86328220367432	-0.00230353930965066	0.00970941036939621	-0.00425158534198999	0.00159255252219737
413	111.379524230957	1.09415245056152	-7.6684775352478	0.00191722682211548	0.00451462110504508	0.00613799272105098	0.00418994715437293
414	113.327568054199	0.120129495859146	-7.9282169342041	-0.00490093370899558	-3.08191010844894e-05	-0.00555028254166245	0.000943203864153475
415	112.67822265625	1.09415245056152	-8.05808639526367	-0.000355493422830477	0.000618529506027699	0.000943203864153475	-0.00100484199356288
416	112.67822265625	0.444803804159164	-7.86328220367432	0.000618529506027699	0.00354059832170606	-0.00360223650932312	-0.00197886489331722
417	113.327568054199	0.120129495859146	-7.86328220367432	0.00256657530553639	-0.00587495695799589	0.00451462110504508	-0.00165419070981443
418	113.327568054199	0.120129495859146	-8.18795680999756	-0.00230353930965066	-0.0026282137259841	-0.0113944197073579	-0.0026282137259841
419	113.327568054199	1.09415245056152	-8.25289154052734	-0.000355493422830477	0.00808603875339031	0.00126787810586393	0.00159255252219737
420	115.275611877441	0.120129495859146	-7.86328220367432	-3.08191010844894e-05	0.0022419011220336	0.00386527273803949	0.00516396993771195
421	113.976921081543	0.120129495859146	-7.86328220367432	-0.00100484199356288	0.00126787810586393	-0.000355493422830477	-3.08191010844894e-05
422	114.626266479492	0.120129495859146	-7.60354280471802	-0.00392691092565656	0.000943203864153475	-0.00879702530801296	0.00289124972186983
423	112.67822265625	1.09415245056152	-8.31782627105713	-0.00587495695799589	-0.00457625929266214	-0.0159398596733809	0.00906006153672934
424	113.976921081543	0.120129495859146	-8.12302207946777	-0.00100484199356288	-0.00425158534198999	-0.00652430532500148	-0.000355493422830477
425	112.67822265625	1.09415245056152	-8.12302207946777	-0.0026282137259841	0.00613799272105098	0.000293855206109583	-0.00100484199356288
426	112.028869628906	1.74350106716156	-8.12302207946777	0.00386527273803949	0.00256657530553639	-3.08191010844894e-05	-0.0104203969240189
427	112.67822265625	0.444803804159164	-7.34380340576172	-0.00327756232582033	-0.0104203969240189	-0.00782300252467394	0.00191722682211548
428	112.028869628906	0.769478142261505	-7.79834747314453	-0.00814767740666866	0.00711201597005129	-0.00392691092565656	0.000293855206109583
429	112.67822265625	-0.204544812440872	-7.86328220367432	-0.00327756232582033	0.000293855206109583	-0.00360223650932312	0.00613799272105098
430	111.379524230957	1.4188266992569	-8.25289154052734	-0.00717365415766835	0.00126787810586393	0.00678734155371785	-0.00652430532500148
431	114.626266479492	0.769478142261505	-8.18795680999756	-0.00230353930965066	-0.00100484199356288	-0.000680167751852423	-0.00587495695799589
432	112.67822265625	0.769478142261505	-8.12302207946777	0.00386527273803949	-0.000680167751852423	-0.0026282137259841	0.00126787810586393
433	114.626266479492	-0.853893458843231	-7.60354280471802	0.00841071270406246	-0.0026282137259841	0.00776136433705688	0.00191722682211548
434	113.976921081543	0.120129495859146	-7.9282169342041	-0.00457625929266214	-0.00457625929266214	0.00678734155371785	0.00451462110504508
435	113.327568054199	1.09415245056152	-8.25289154052734	0.000618529506027699	-3.08191010844894e-05	-0.00165419070981443	-0.000355493422830477
436	113.327568054199	-0.204544812440872	-7.86328220367432	0.00581331877037883	0.00711201597005129	-0.00165419070981443	0.0022419011220336
437	114.626266479492	0.444803804159164	-7.79834747314453	0.00289124972186983	0.0136055024340749	0.00873538758605719	-0.00457625929266214
438	113.976921081543	-0.204544812440872	-7.9282169342041	-0.00360223650932312	0.0113327819854021	-0.0100957229733467	-0.00555028254166245
439	112.028869628906	1.4188266992569	-8.18795680999756	0.00126787810586393	0.0123068047687411	0.00613799272105098	-0.000680167751852423
440	112.67822265625	1.4188266992569	-8.4476957321167	-0.000355493422830477	0.00841071270406246	0.00743668992072344	0.00289124972186983
441	113.327568054199	1.09415245056152	-8.25289154052734	0.00581331877037883	0.00743668992072344	0.00873538758605719	-0.000680167751852423
442	115.275611877441	0.769478142261505	-8.18795680999756	-0.00197886489331722	0.000618529506027699	0.00906006153672934	-0.00197886489331722
443	113.327568054199	0.120129495859146	-7.86328220367432	-0.000680167751852423	-0.00327756232582033	-0.000355493422830477	0.000943203864153475
444	110.730171203613	1.4188266992569	-7.86328220367432	-0.0152905117720366	-0.00197886489331722	0.00386527273803949	0.000618529506027699
445	111.379524230957	0.769478142261505	-7.79834747314453	-3.08191010844894e-05	0.00126787810586393	-0.000355493422830477	0.0100340843200684
446	113.327568054199	0.444803804159164	-7.79834747314453	-0.00230353930965066	-0.0130177913233638	0.00613799272105098	-0.00717365415766835
447	113.976921081543	0.120129495859146	-7.79834747314453	0.00711201597005129	-0.0117190945893526	-0.00165419070981443	0.00386527273803949
448	113.976921081543	-0.204544812440872	-7.99315214157104	-0.000680167751852423	0.00126787810586393	-0.0136671401560307	-0.00197886489331722
449	115.275611877441	-1.50324213504791	-7.73341274261475	-0.00230353930965066	-0.0113944197073579	-0.0143164889886975	0.00581331877037883
450	113.976921081543	-1.17856776714325	-7.60354280471802	0.000943203864153475	-0.00977104809135199	-0.0113944197073579	-0.00619963090866804
451	113.327568054199	0.769478142261505	-8.12302207946777	0.00906006153672934	-0.00555028254166245	-0.0162645354866982	-0.00490093370899558
452	112.67822265625	1.4188266992569	-8.12302207946777	-0.00295288790948689	0.00841071270406246	-3.08191010844894e-05	0.00191722682211548
453	115.275611877441	0.769478142261505	-8.12302207946777	-0.000680167751852423	0.00418994715437293	-0.00684897974133492	0.00191722682211548
454	111.379524230957	1.4188266992569	-7.9282169342041	-0.00425158534198999	0.00159255252219737	-0.00782300252467394	0.00548864435404539
455	114.626266479492	0.120129495859146	-7.53860807418823	-3.08191010844894e-05	-0.00197886489331722	-3.08191010844894e-05	-0.00100484199356288
456	113.976921081543	0.444803804159164	-7.86328220367432	0.00159255252219737	0.01100810803473	0.000618529506027699	0.00159255252219737
457	114.626266479492	0.769478142261505	-8.05808639526367	-0.0026282137259841	0.0123068047687411	-0.00392691092565656	-0.00425158534198999
458	113.976921081543	0.120129495859146	-7.6684775352478	-3.08191010844894e-05	0.00548864435404539	-0.00749832857400179	0.00808603875339031
459	112.67822265625	0.769478142261505	-7.60354280471802	-0.00814767740666866	0.00548864435404539	-0.00782300252467394	0.00548864435404539
460	110.730171203613	1.4188266992569	-7.73341274261475	-0.0143164889886975	0.00970941036939621	-0.0123684434220195	0.00159255252219737
461	110.080825805664	2.06817531585693	-7.4087381362915	-0.00944637414067984	0.00354059832170606	-0.00327756232582033	-0.000680167751852423
462	112.67822265625	1.74350106716156	-7.99315214157104	-0.00100484199356288	0.00159255252219737	0.00256657530553639	0.00256657530553639
463	114.626266479492	0.769478142261505	-7.99315214157104	-0.000680167751852423	0.0171769186854362	-0.0110697457566857	0.00289124972186983
464	112.67822265625	1.09415245056152	-8.18795680999756	0.00451462110504508	-0.00587495695799589	-0.00782300252467394	-0.00100484199356288
465	115.275611877441	-0.204544812440872	-7.79834747314453	-0.00425158534198999	-0.00912170019000769	-0.00782300252467394	0.00289124972186983
466	114.626266479492	0.120129495859146	-7.79834747314453	0.00613799272105098	-0.0169138833880424	-0.00587495695799589	-0.00522560812532902
467	113.327568054199	0.769478142261505	-7.86328220367432	0.00581331877037883	-0.0221086721867323	-0.00457625929266214	0.00743668992072344
468	113.327568054199	2.06817531585693	-8.18795680999756	-0.00457625929266214	-0.00392691092565656	-0.00132951640989631	-0.00295288790948689
469	113.976921081543	1.74350106716156	-8.18795680999756	-0.00165419070981443	0.00418994715437293	-0.00327756232582033	0.0022419011220336
470	114.626266479492	1.09415245056152	-8.05808639526367	-0.00879702530801296	0.000293855206109583	0.00159255252219737	0.00418994715437293
471	117.223663330078	0.769478142261505	-7.99315214157104	0.00873538758605719	0.00581331877037883	-0.00457625929266214	-0.00555028254166245
472	115.275611877441	1.09415245056152	-7.73341274261475	-3.08191010844894e-05	0.0100340843200684	0.00548864435404539	-0.00295288790948689
473	114.626266479492	1.74350106716156	-8.18795680999756	0.00354059832170606	0.00548864435404539	-0.00197886489331722	-0.00230353930965066
474	114.626266479492	0.444803804159164	-7.79834747314453	-0.00327756232582033	0.0126314787194133	0.00289124972186983	-0.00230353930965066
475	114.626266479492	0.769478142261505	-8.12302207946777	-0.00587495695799589	0.00548864435404539	0.0022419011220336	-0.000680167751852423
476	110.730171203613	2.06817531585693	-7.99315214157104	-0.00327756232582033	0.0103587592020631	0.00776136433705688	-0.00165419070981443
477	109.431480407715	2.3928496837616	-7.99315214157104	-0.00749832857400179	0.00516396993771195	0.000943203864153475	-0.000355493422830477
478	110.080825805664	2.06817531585693	-7.79834747314453	-0.00490093370899558	-0.000355493422830477	0.000618529506027699	0.00581331877037883
479	112.028869628906	2.06817531585693	-8.25289154052734	-0.00392691092565656	0.0100340843200684	-0.00230353930965066	0.00191722682211548
480	115.275611877441	0.444803804159164	-7.99315214157104	-0.0026282137259841	0.00808603875339031	0.00613799272105098	0.00451462110504508
481	114.626266479492	0.120129495859146	-7.9282169342041	0.00354059832170606	-0.00230353930965066	0.00743668992072344	0.00516396993771195
482	113.976921081543	-0.529219150543213	-7.79834747314453	0.00126787810586393	-0.0110697457566857	-0.00652430532500148	0.000618529506027699
483	113.976921081543	0.444803804159164	-7.9282169342041	0.0113327819854021	-0.0175632312893867	-0.00944637414067984	0.00321592413820326
484	115.275611877441	0.120129495859146	-7.53860807418823	-0.0026282137259841	0.0100340843200684	0.00451462110504508	0.000293855206109583
485	114.626266479492	0.444803804159164	-7.86328220367432	0.0022419011220336	-0.00490093370899558	0.00548864435404539	0.000293855206109583
486	113.327568054199	1.74350106716156	-7.9282169342041	0.00321592413820326	0.000293855206109583	-0.000680167751852423	-0.00392691092565656
487	114.626266479492	1.74350106716156	-7.9282169342041	0.00256657530553639	-0.00879702530801296	-0.00132951640989631	0.00354059832170606
488	113.327568054199	2.3928496837616	-7.99315214157104	0.00548864435404539	-0.00392691092565656	-0.0107450718060136	-0.00230353930965066
489	113.976921081543	2.06817531585693	-7.99315214157104	0.0022419011220336	0.0116574559360743	-0.0026282137259841	0.00321592413820326
490	113.327568054199	2.06817531585693	-8.18795680999756	0.000618529506027699	-0.00977104809135199	-0.00197886489331722	0.00159255252219737
491	116.574310302734	0.444803804159164	-7.99315214157104	0.00646266713738441	0.00386527273803949	-0.00392691092565656	-3.08191010844894e-05
492	114.626266479492	1.09415245056152	-7.86328220367432	-3.08191010844894e-05	0.000943203864153475	0.0022419011220336	0.000943203864153475
493	113.327568054199	0.444803804159164	-7.79834747314453	0.00906006153672934	0.00646266713738441	0.000293855206109583	0.000293855206109583
494	112.67822265625	0.769478142261505	-7.9282169342041	-0.0100957229733467	0.00354059832170606	-0.00457625929266214	0.00321592413820326
495	112.028869628906	2.06817531585693	-7.9282169342041	0.00256657530553639	0.00483929552137852	-0.000680167751852423	0.00451462110504508
496	113.327568054199	2.06817531585693	-7.79834747314453	-0.00490093370899558	0.00873538758605719	-0.00100484199356288	0.0022419011220336
497	113.976921081543	1.4188266992569	-7.6684775352478	0.00711201597005129	0.00548864435404539	0.00126787810586393	0.00483929552137852
498	114.626266479492	0.444803804159164	-8.05808639526367	-0.00295288790948689	0.00256657530553639	-0.00944637414067984	-0.000355493422830477
499	113.976921081543	0.769478142261505	-8.05808639526367	-0.00555028254166245	-0.00197886489331722	0.00386527273803949	-0.00555028254166245
500	115.924964904785	0.769478142261505	-7.79834747314453	-0.00392691092565656	0.00256657530553639	-0.00977104809135199	0.000618529506027699
501	115.275611877441	0.769478142261505	-7.60354280471802	0.00483929552137852	0.00548864435404539	0.00581331877037883	-0.000355493422830477
502	115.924964904785	0.769478142261505	-7.6684775352478	-3.08191010844894e-05	-0.00197886489331722	-0.00522560812532902	0.00548864435404539
503	112.67822265625	1.74350106716156	-8.25289154052734	0.000618529506027699	-0.0318489037454128	-0.00814767740666866	-0.000680167751852423
504	115.275611877441	0.769478142261505	-8.12302207946777	-0.00295288790948689	-0.0123684434220195	-0.00457625929266214	0.00354059832170606
505	113.327568054199	2.06817531585693	-8.25289154052734	-0.00100484199356288	0.00451462110504508	0.00159255252219737	-0.0026282137259841
506	113.976921081543	2.06817531585693	-7.6684775352478	-0.000355493422830477	-0.00165419070981443	-3.08191010844894e-05	-0.00847235135734081
507	114.626266479492	0.444803804159164	-7.9282169342041	-0.00977104809135199	0.00191722682211548	-0.00197886489331722	0.00613799272105098
508	113.327568054199	1.4188266992569	-7.86328220367432	-0.00879702530801296	-0.0026282137259841	-0.0136671401560307	-0.00327756232582033
509	110.730171203613	0.444803804159164	-7.53860807418823	-0.00944637414067984	-0.0149658378213644	-0.00360223650932312	0.000943203864153475
510	111.379524230957	2.06817531585693	-7.86328220367432	-0.0152905117720366	-0.00392691092565656	0.00354059832170606	-0.00100484199356288
511	112.67822265625	1.09415245056152	-7.6684775352478	-0.00230353930965066	0.00743668992072344	-0.00522560812532902	-0.00327756232582033
512	112.67822265625	2.06817531585693	-7.86328220367432	0.00386527273803949	0.00418994715437293	0.00289124972186983	-0.00197886489331722
513	115.924964904785	0.120129495859146	-7.99315214157104	0.00548864435404539	0.000618529506027699	0.00841071270406246	0.00906006153672934
514	112.67822265625	0.769478142261505	-8.12302207946777	-0.00100484199356288	0.00451462110504508	-0.00197886489331722	0.00354059832170606
515	113.976921081543	0.444803804159164	-8.05808639526367	0.00418994715437293	-0.00360223650932312	-0.00522560812532902	0.00159255252219737
516	114.626266479492	0.444803804159164	-7.73341274261475	0.00126787810586393	0.00191722682211548	-0.00327756232582033	-3.08191010844894e-05
517	115.924964904785	0.444803804159164	-7.53860807418823	0.00321592413820326	0.00646266713738441	0.000618529506027699	0.00256657530553639
518	114.626266479492	0.444803804159164	-7.86328220367432	0.00256657530553639	0.00159255252219737	-0.00457625929266214	0.0106834331527352
519	113.327568054199	2.3928496837616	-8.31782627105713	-0.00100484199356288	0.00646266713738441	-0.00619963090866804	-0.00522560812532902
520	113.976921081543	2.06817531585693	-7.99315214157104	-0.00100484199356288	0.00256657530553639	-0.00847235135734081	0.0022419011220336
521	114.626266479492	2.3928496837616	-8.31782627105713	0.00938473641872406	0.00613799272105098	-0.00847235135734081	-0.00522560812532902
522	115.924964904785	0.769478142261505	-7.73341274261475	0.00581331877037883	0.0149041991680861	-0.00782300252467394	-3.08191010844894e-05
523	114.626266479492	0.769478142261505	-7.6684775352478	-0.00165419070981443	0.00548864435404539	-0.00879702530801296	-0.00165419070981443
524	113.327568054199	2.06817531585693	-8.31782627105713	-0.00100484199356288	-0.00392691092565656	-0.00165419070981443	0.00191722682211548
525	111.379524230957	0.769478142261505	-7.6684775352478	-0.0159398596733809	0.00321592413820326	-0.00425158534198999	0.00354059832170606
526	113.327568054199	0.769478142261505	-7.6684775352478	-3.08191010844894e-05	0.00613799272105098	-0.000680167751852423	-0.00717365415766835
527	112.67822265625	2.06817531585693	-7.99315214157104	0.00483929552137852	-0.00782300252467394	0.0022419011220336	-0.00490093370899558
528	112.67822265625	1.74350106716156	-7.86328220367432	0.00581331877037883	-0.00847235135734081	-0.000680167751852423	0.00256657530553639
529	113.327568054199	1.4188266992569	-7.99315214157104	-0.0100957229733467	-0.0221086721867323	-0.0026282137259841	0.00256657530553639
530	113.976921081543	0.444803804159164	-8.18795680999756	-0.00555028254166245	0.00191722682211548	-0.00230353930965066	-0.00522560812532902
531	115.924964904785	-0.529219150543213	-7.9282169342041	-0.00360223650932312	-0.0026282137259841	0.00191722682211548	-0.00327756232582033
532	112.67822265625	0.769478142261505	-7.73341274261475	0.013930176384747	0.00938473641872406	0.00808603875339031	-0.00619963090866804
533	114.626266479492	0.769478142261505	-7.79834747314453	-0.00165419070981443	0.00191722682211548	0.00126787810586393	0.00418994715437293
534	112.028869628906	1.4188266992569	-7.86328220367432	0.00159255252219737	0.0022419011220336	-0.0026282137259841	0.00841071270406246
535	113.976921081543	1.74350106716156	-8.38276100158691	-0.000680167751852423	0.0106834331527352	0.000293855206109583	-0.00392691092565656
536	113.327568054199	0.769478142261505	-8.05808639526367	0.000293855206109583	0.00906006153672934	-0.00132951640989631	-0.00132951640989631
537	113.327568054199	0.444803804159164	-7.99315214157104	-0.00197886489331722	0.0116574559360743	0.0022419011220336	-0.00749832857400179
538	112.67822265625	1.09415245056152	-8.05808639526367	-0.0104203969240189	0.00581331877037883	-0.000680167751852423	0.000943203864153475
539	113.327568054199	1.74350106716156	-7.9282169342041	-0.00230353930965066	0.00711201597005129	-0.00295288790948689	-0.00360223650932312
540	112.67822265625	0.769478142261505	-7.73341274261475	-0.00652430532500148	0.0175015944987535	0.00873538758605719	0.00386527273803949
541	110.730171203613	1.09415245056152	-7.9282169342041	-0.00360223650932312	0.00418994715437293	0.00581331877037883	0.00126787810586393
542	111.379524230957	1.74350106716156	-7.79834747314453	-0.00327756232582033	0.00776136433705688	-0.00360223650932312	-0.00457625929266214
543	113.327568054199	0.769478142261505	-7.86328220367432	-0.00327756232582033	-0.00944637414067984	-0.00717365415766835	0.00386527273803949
544	113.976921081543	1.74350106716156	-8.05808639526367	-0.00425158534198999	0.00613799272105098	-0.00912170019000769	-3.08191010844894e-05
545	113.976921081543	0.120129495859146	-7.53860807418823	-0.00490093370899558	0.00418994715437293	0.000943203864153475	-0.000680167751852423
546	115.275611877441	-0.853893458843231	-7.79834747314453	0.00516396993771195	-0.0152905117720366	-0.00847235135734081	-0.000355493422830477
547	115.275611877441	0.120129495859146	-8.18795680999756	0.0103587592020631	-0.0198359526693821	-0.00425158534198999	-0.0026282137259841
548	115.275611877441	0.769478142261505	-7.86328220367432	0.00548864435404539	-0.00522560812532902	0.000293855206109583	-0.00847235135734081
549	115.924964904785	0.769478142261505	-7.60354280471802	0.00354059832170606	0.013930176384747	-0.0120437685400248	0.000618529506027699
550	114.626266479492	0.769478142261505	-7.53860807418823	0.00418994715437293	-0.00977104809135199	-3.08191010844894e-05	-0.00717365415766835
551	113.327568054199	1.4188266992569	-7.53860807418823	0.000293855206109583	0.00451462110504508	0.000618529506027699	0.00548864435404539
552	114.626266479492	0.444803804159164	-8.18795680999756	0.0103587592020631	0.00548864435404539	-0.000355493422830477	0.00126787810586393
553	113.976921081543	0.769478142261505	-7.79834747314453	0.000293855206109583	0.0113327819854021	-0.00717365415766835	0.00126787810586393
554	113.976921081543	0.444803804159164	-7.6684775352478	0.0022419011220336	-0.000355493422830477	0.000618529506027699	0.00289124972186983
555	113.976921081543	1.09415245056152	-8.05808639526367	-0.00977104809135199	0.00776136433705688	-0.00684897974133492	0.00159255252219737
556	112.028869628906	1.09415245056152	-7.53860807418823	-0.00360223650932312	0.0103587592020631	-0.00457625929266214	0.00289124972186983
557	110.730171203613	1.4188266992569	-7.34380340576172	-0.0100957229733467	0.00386527273803949	-0.00392691092565656	0.000943203864153475
558	111.379524230957	1.09415245056152	-7.6684775352478	-0.00749832857400179	0.0100340843200684	-0.00587495695799589	-0.000355493422830477
559	112.67822265625	1.09415245056152	-8.12302207946777	-0.00327756232582033	0.000293855206109583	-0.00879702530801296	0.00126787810586393
560	112.67822265625	1.09415245056152	-7.99315214157104	-0.00847235135734081	0.00483929552137852	-0.00165419070981443	0.00711201597005129
561	113.976921081543	-0.204544812440872	-7.6684775352478	-0.00295288790948689	-0.00425158534198999	-0.00684897974133492	0.000293855206109583
562	112.67822265625	0.120129495859146	-7.6684775352478	0.00743668992072344	-0.00912170019000769	-0.00847235135734081	-0.000680167751852423
563	112.67822265625	0.769478142261505	-8.18795680999756	-0.00100484199356288	-0.00522560812532902	-3.08191010844894e-05	0.00581331877037883
564	114.626266479492	-0.529219150543213	-7.79834747314453	-3.08191010844894e-05	-0.0026282137259841	-0.00587495695799589	-0.00327756232582033
565	115.275611877441	-0.204544812440872	-8.25289154052734	0.00483929552137852	0.00191722682211548	0.00548864435404539	0.00256657530553639
566	113.327568054199	0.769478142261505	-8.12302207946777	0.0230210572481155	0.00808603875339031	0.00841071270406246	-0.00197886489331722
567	112.67822265625	0.769478142261505	-7.86328220367432	0.00516396993771195	-0.00847235135734081	0.00256657530553639	0.00386527273803949
568	113.327568054199	1.09415245056152	-7.9282169342041	0.00354059832170606	-0.0201606266200542	-0.00944637414067984	0.00418994715437293
569	112.67822265625	1.09415245056152	-8.05808639526367	0.00483929552137852	-0.00457625929266214	0.00321592413820326	-0.00490093370899558
570	112.67822265625	1.4188266992569	-7.9282169342041	0.00548864435404539	-0.0263294391334057	0.00711201597005129	-0.00295288790948689
571	114.626266479492	0.120129495859146	-7.9282169342041	0.00321592413820326	0.00711201597005129	-0.00230353930965066	-3.08191010844894e-05
572	113.327568054199	0.444803804159164	-7.73341274261475	0.000943203864153475	0.00126787810586393	0.00516396993771195	-0.00360223650932312
573	110.730171203613	1.09415245056152	-7.79834747314453	-0.00425158534198999	0.000618529506027699	-0.00490093370899558	0.00581331877037883
574	112.67822265625	0.120129495859146	-7.73341274261475	-0.00749832857400179	0.000943203864153475	-0.00749832857400179	-0.00425158534198999
575	113.976921081543	0.769478142261505	-8.05808639526367	0.000293855206109583	0.012956153601408	0.000618529506027699	0.000618529506027699
576	112.67822265625	1.4188266992569	-7.79834747314453	-0.00490093370899558	0.00906006153672934	-0.00230353930965066	-0.00717365415766835
577	113.327568054199	0.769478142261505	-7.9282169342041	0.00256657530553639	0.00711201597005129	-0.00587495695799589	-0.00197886489331722
578	112.67822265625	-0.529219150543213	-7.86328220367432	-0.00684897974133492	-0.00197886489331722	0.000618529506027699	-0.00295288790948689
579	114.626266479492	-0.529219150543213	-7.99315214157104	-0.00392691092565656	0.00191722682211548	0.000943203864153475	-0.00652430532500148
580	114.626266479492	-0.529219150543213	-7.9282169342041	-0.00327756232582033	0.00354059832170606	-0.000355493422830477	-0.000680167751852423
581	115.275611877441	0.120129495859146	-8.12302207946777	-0.00652430532500148	-0.00295288790948689	-0.000680167751852423	-0.00587495695799589
582	115.275611877441	-0.529219150543213	-7.9282169342041	0.000293855206109583	0.00451462110504508	-0.00717365415766835	-0.00457625929266214
583	112.67822265625	1.09415245056152	-8.38276100158691	-0.0026282137259841	-0.0156151866540313	-0.00652430532500148	-0.000680167751852423
584	115.275611877441	-0.204544812440872	-7.86328220367432	-0.0120437685400248	-0.0217839982360601	-0.0136671401560307	-0.00327756232582033
585	112.028869628906	0.769478142261505	-8.18795680999756	0.00289124972186983	0.00418994715437293	-3.08191010844894e-05	0.00711201597005129
586	113.976921081543	0.444803804159164	-8.25289154052734	-0.00457625929266214	-0.00327756232582033	0.000618529506027699	-0.00684897974133492
587	114.626266479492	-0.529219150543213	-7.99315214157104	0.00678734155371785	0.00548864435404539	0.00321592413820326	0.000943203864153475
588	113.327568054199	-0.529219150543213	-7.79834747314453	0.000293855206109583	-0.0162645354866982	0.00354059832170606	0.00256657530553639
589	111.379524230957	-0.529219150543213	-7.73341274261475	-0.00879702530801296	-0.0130177913233638	-0.00360223650932312	-0.00652430532500148
590	110.730171203613	0.444803804159164	-7.53860807418823	-0.00230353930965066	-0.0026282137259841	-0.00490093370899558	-0.00197886489331722
591	113.976921081543	0.769478142261505	-8.25289154052734	-3.08191010844894e-05	0.01100810803473	0.00289124972186983	-0.00360223650932312
592	113.327568054199	0.769478142261505	-8.18795680999756	0.00354059832170606	0.00743668992072344	-0.000680167751852423	0.00418994715437293
593	116.574310302734	-1.17856776714325	-7.9282169342041	0.00126787810586393	0.00873538758605719	0.00354059832170606	-0.00457625929266214
594	112.67822265625	-0.204544812440872	-7.86328220367432	-0.0026282137259841	0.000293855206109583	-0.00619963090866804	-0.00100484199356288
595	114.626266479492	-0.853893458843231	-7.34380340576172	-0.0026282137259841	-0.00490093370899558	-3.08191010844894e-05	-0.000680167751852423
596	113.976921081543	-0.853893458843231	-7.47367286682129	0.00678734155371785	0.00159255252219737	0.00354059832170606	0.00483929552137852
597	115.275611877441	-0.853893458843231	-7.9282169342041	-0.000355493422830477	0.00970941036939621	0.00126787810586393	-0.00165419070981443
598	115.275611877441	-0.529219150543213	-7.73341274261475	-0.00879702530801296	0.0022419011220336	-0.0100957229733467	-0.00197886489331722
599	112.028869628906	-0.204544812440872	-7.6684775352478	-0.000680167751852423	0.00841071270406246	0.000943203864153475	-0.00457625929266214
600	112.67822265625	0.444803804159164	-7.9282169342041	0.00256657530553639	0.0106834331527352	-0.0026282137259841	0.00418994715437293
601	112.028869628906	0.769478142261505	-7.73341274261475	-0.00392691092565656	0.00451462110504508	0.000943203864153475	-0.00230353930965066
602	114.626266479492	0.120129495859146	-8.25289154052734	-0.00425158534198999	0.00483929552137852	-0.0133424662053585	0.00354059832170606
603	114.626266479492	0.120129495859146	-7.9282169342041	0.00646266713738441	-0.00619963090866804	0.00321592413820326	0.00159255252219737
604	113.327568054199	0.444803804159164	-8.12302207946777	-0.00100484199356288	0.0022419011220336	-0.00555028254166245	-0.00749832857400179
605	110.730171203613	-0.204544812440872	-7.79834747314453	-0.0123684434220195	0.00126787810586393	0.00289124972186983	-0.00457625929266214
606	113.976921081543	-0.853893458843231	-7.60354280471802	-0.0026282137259841	-0.00197886489331722	0.00418994715437293	0.00581331877037883
607	114.626266479492	-0.529219150543213	-7.99315214157104	-0.00132951640989631	-0.0126931173726916	-0.00132951640989631	-0.00392691092565656
608	113.327568054199	-0.529219150543213	-8.31782627105713	-3.08191010844894e-05	-0.00619963090866804	-0.00457625929266214	0.00516396993771195
609	113.327568054199	-0.853893458843231	-7.99315214157104	-0.0026282137259841	-0.0237320438027382	-0.00457625929266214	-0.00165419070981443
610	114.626266479492	-1.17856776714325	-7.9282169342041	-0.00652430532500148	-0.0143164889886975	-0.00360223650932312	-0.00132951640989631
611	112.67822265625	-1.82791638374329	-7.6684775352478	0.00354059832170606	0.00711201597005129	0.00711201597005129	-0.00165419070981443
612	112.67822265625	-0.204544812440872	-7.73341274261475	0.00548864435404539	0.000943203864153475	-0.00197886489331722	0.00191722682211548
613	113.976921081543	0.120129495859146	-7.9282169342041	0.0106834331527352	0.0116574559360743	0.000618529506027699	0.00548864435404539
614	112.67822265625	0.444803804159164	-7.99315214157104	0.000943203864153475	0.00159255252219737	-0.00327756232582033	0.00289124972186983
615	115.275611877441	-0.853893458843231	-7.99315214157104	-0.000355493422830477	0.00386527273803949	0.000618529506027699	-0.00230353930965066
616	116.574310302734	-0.204544812440872	-8.12302207946777	-0.00327756232582033	0.0126314787194133	-0.00100484199356288	0.00451462110504508
617	116.574310302734	-0.853893458843231	-7.79834747314453	0.0158782228827477	0.00906006153672934	-0.00652430532500148	0.000293855206109583
618	115.924964904785	-0.529219150543213	-7.60354280471802	0.00321592413820326	0.0123068047687411	-0.00425158534198999	0.011982130818069
619	115.275611877441	-0.204544812440872	-7.9282169342041	-0.00197886489331722	0.012956153601408	-0.00197886489331722	0.00191722682211548
620	112.67822265625	0.444803804159164	-8.05808639526367	-0.00977104809135199	0.00126787810586393	0.00191722682211548	0.000618529506027699
621	112.028869628906	0.769478142261505	-7.99315214157104	-0.00522560812532902	0.00548864435404539	-0.00132951640989631	0.00483929552137852
622	111.379524230957	0.444803804159164	-7.9282169342041	-0.00814767740666866	-0.0117190945893526	-0.0130177913233638	-0.00392691092565656
623	113.976921081543	0.444803804159164	-7.9282169342041	-0.00360223650932312	-0.0208099745213985	-0.00782300252467394	0.0100340843200684
624	112.67822265625	0.120129495859146	-7.53860807418823	-0.00587495695799589	0.00256657530553639	-0.0026282137259841	-0.00100484199356288
625	113.976921081543	-0.853893458843231	-8.05808639526367	-0.00360223650932312	0.00289124972186983	0.00483929552137852	-0.00425158534198999
626	114.626266479492	-0.204544812440872	-8.12302207946777	0.00483929552137852	-0.0195112787187099	-0.00132951640989631	-0.00457625929266214
627	112.67822265625	-1.17856776714325	-8.05808639526367	0.00938473641872406	-0.02697878703475	-0.0026282137259841	0.00191722682211548
628	113.327568054199	-1.17856776714325	-7.99315214157104	-0.00165419070981443	-0.0133424662053585	0.00386527273803949	0.00159255252219737
629	113.327568054199	-0.529219150543213	-7.73341274261475	0.00191722682211548	-0.0130177913233638	-0.00132951640989631	-0.00327756232582033
630	113.327568054199	0.444803804159164	-8.05808639526367	0.00386527273803949	-0.000680167751852423	0.00289124972186983	0.00386527273803949
631	114.626266479492	-0.529219150543213	-7.86328220367432	-3.08191010844894e-05	0.00516396993771195	-0.00425158534198999	0.00256657530553639
632	116.574310302734	-0.204544812440872	-8.05808639526367	0.00776136433705688	0.00678734155371785	-0.00977104809135199	0.00126787810586393
633	114.626266479492	0.120129495859146	-8.25289154052734	-0.000680167751852423	0.0113327819854021	-0.00295288790948689	0.00354059832170606
634	114.626266479492	-0.853893458843231	-7.79834747314453	-0.00132951640989631	0.00256657530553639	-0.00132951640989631	0.00613799272105098
635	114.626266479492	0.120129495859146	-7.9282169342041	-0.00327756232582033	0.00581331877037883	0.000618529506027699	-0.000355493422830477
636	112.67822265625	0.120129495859146	-8.18795680999756	0.00613799272105098	0.00678734155371785	0.00451462110504508	-0.000355493422830477
637	113.327568054199	-0.204544812440872	-8.25289154052734	-0.00425158534198999	0.0145795252174139	-0.00295288790948689	0.00256657530553639
638	110.730171203613	0.769478142261505	-8.18795680999756	-0.00684897974133492	0.0103587592020631	-0.00587495695799589	0.00711201597005129
639	112.028869628906	0.120129495859146	-7.79834747314453	-0.0182125810533762	0.00516396993771195	-0.00652430532500148	0.000618529506027699
640	113.327568054199	-0.853893458843231	-7.34380340576172	-0.00814767740666866	0.00776136433705688	0.000293855206109583	-0.00555028254166245
641	115.275611877441	-1.17856776714325	-7.79834747314453	0.00841071270406246	0.0103587592020631	-0.00165419070981443	-0.00230353930965066
642	113.327568054199	-0.204544812440872	-7.99315214157104	0.00678734155371785	0.0123068047687411	-0.0146411629393697	-0.00230353930965066
643	113.327568054199	-0.204544812440872	-8.18795680999756	-0.00360223650932312	-0.0100957229733467	-0.0104203969240189	0.00451462110504508
644	115.924964904785	-2.47726511955261	-7.86328220367432	-0.00490093370899558	-0.00814767740666866	-0.0172385573387146	0.00354059832170606
645	113.327568054199	-0.204544812440872	-7.99315214157104	-0.00230353930965066	-0.00652430532500148	-0.00360223650932312	0.000943203864153475
646	113.327568054199	0.120129495859146	-7.4087381362915	-0.00295288790948689	-0.00749832857400179	0.00126787810586393	0.00159255252219737
647	114.626266479492	-1.17856776714325	-7.6684775352478	-0.00327756232582033	0.00613799272105098	0.00776136433705688	-0.00295288790948689
648	115.275611877441	-1.50324213504791	-7.9282169342041	-0.000355493422830477	-0.0299008563160896	-0.00555028254166245	0.00711201597005129
649	113.976921081543	-0.853893458843231	-8.12302207946777	-0.000680167751852423	0.000618529506027699	0.00451462110504508	-0.00717365415766835
650	115.924964904785	-0.853893458843231	-8.25289154052734	0.000293855206109583	0.00159255252219737	-0.00230353930965066	-0.00165419070981443
651	114.626266479492	-0.204544812440872	-7.79834747314453	-0.00100484199356288	0.00841071270406246	0.000293855206109583	0.00126787810586393
652	113.327568054199	0.444803804159164	-7.6684775352478	0.00451462110504508	0.00289124972186983	-0.00100484199356288	-0.00425158534198999
653	113.327568054199	-0.204544812440872	-7.79834747314453	0.00289124972186983	0.012956153601408	-0.00457625929266214	-0.00197886489331722
654	113.327568054199	-0.204544812440872	-7.79834747314453	-0.00684897974133492	0.00354059832170606	-0.00360223650932312	0.00711201597005129
655	112.67822265625	0.120129495859146	-8.12302207946777	-0.00555028254166245	0.00289124972186983	0.00354059832170606	0.00159255252219737
656	110.730171203613	0.444803804159164	-8.05808639526367	0.00256657530553639	0.00354059832170606	-0.0026282137259841	-0.00392691092565656
657	113.976921081543	0.444803804159164	-7.9282169342041	0.00354059832170606	0.00873538758605719	-0.00587495695799589	-0.00425158534198999
658	113.976921081543	-0.204544812440872	-7.99315214157104	0.00126787810586393	0.0100340843200684	-0.000355493422830477	0.00386527273803949
659	115.924964904785	-1.50324213504791	-7.6684775352478	-0.00230353930965066	0.00386527273803949	-0.00230353930965066	-0.000680167751852423
660	113.327568054199	-1.50324213504791	-7.9282169342041	-0.00197886489331722	-0.000355493422830477	0.00548864435404539	0.0100340843200684
661	114.626266479492	-2.15259075164795	-8.05808639526367	-0.00944637414067984	0.00159255252219737	0.00191722682211548	-0.00652430532500148
662	115.924964904785	-0.853893458843231	-7.9282169342041	0.00516396993771195	-0.00197886489331722	0.000943203864153475	-0.00360223650932312
663	115.275611877441	-0.529219150543213	-7.60354280471802	-0.000355493422830477	-0.00814767740666866	-0.00684897974133492	-0.00977104809135199
664	113.327568054199	0.120129495859146	-8.18795680999756	-0.00360223650932312	0.00321592413820326	-0.00684897974133492	0.000293855206109583
665	115.275611877441	-0.529219150543213	-8.05808639526367	-0.000355493422830477	0.00548864435404539	-3.08191010844894e-05	0.00126787810586393
666	115.924964904785	-1.17856776714325	-8.18795680999756	0.0022419011220336	0.00970941036939621	-0.00457625929266214	-0.00100484199356288
667	113.327568054199	-0.204544812440872	-8.25289154052734	0.00483929552137852	-0.00814767740666866	0.00126787810586393	-0.00197886489331722
668	113.976921081543	0.444803804159164	-8.05808639526367	-0.000355493422830477	-0.00977104809135199	-0.00100484199356288	0.00256657530553639
669	112.67822265625	-0.204544812440872	-7.86328220367432	-0.00360223650932312	0.00289124972186983	-0.00165419070981443	-3.08191010844894e-05
670	113.327568054199	-0.204544812440872	-8.25289154052734	0.00159255252219737	-0.0198359526693821	0.00483929552137852	-0.00814767740666866
671	112.67822265625	-1.82791638374329	-7.99315214157104	-0.00684897974133492	0.01100810803473	-0.00425158534198999	0.00159255252219737
672	112.67822265625	-0.853893458843231	-7.99315214157104	-0.00522560812532902	-0.000355493422830477	-0.00392691092565656	-0.00100484199356288
673	113.976921081543	-1.17856776714325	-7.6684775352478	0.0022419011220336	0.00451462110504508	0.00646266713738441	0.00191722682211548
674	112.67822265625	0.444803804159164	-7.9282169342041	-0.00197886489331722	0.00451462110504508	-0.00944637414067984	-0.00814767740666866
675	113.976921081543	-0.204544812440872	-7.99315214157104	0.00191722682211548	0.000943203864153475	0.000618529506027699	0.00646266713738441
676	113.976921081543	-0.204544812440872	-7.99315214157104	0.00418994715437293	0.00418994715437293	0.00354059832170606	-0.0026282137259841
677	114.626266479492	-1.50324213504791	-8.18795680999756	0.00321592413820326	0.00191722682211548	-0.0107450718060136	0.00256657530553639
678	113.327568054199	-0.529219150543213	-7.79834747314453	0.00418994715437293	0.00581331877037883	0.00418994715437293	0.00321592413820326
679	115.275611877441	-0.853893458843231	-7.99315214157104	-0.00165419070981443	0.00743668992072344	-0.00555028254166245	0.00256657530553639
680	115.924964904785	-1.17856776714325	-7.53860807418823	-0.00555028254166245	0.0100340843200684	0.00646266713738441	0.0022419011220336
681	116.574310302734	-1.50324213504791	-7.99315214157104	-0.000355493422830477	0.0103587592020631	-0.00360223650932312	0.000618529506027699
682	112.67822265625	0.120129495859146	-8.31782627105713	-0.000355493422830477	0.000293855206109583	-0.00522560812532902	-0.000355493422830477
683	115.924964904785	-0.853893458843231	-8.18795680999756	-0.000355493422830477	0.00418994715437293	-0.0110697457566857	-0.00165419070981443
684	113.327568054199	-0.204544812440872	-8.05808639526367	-0.00555028254166245	-0.00944637414067984	-0.00555028254166245	0.00613799272105098
685	115.275611877441	-1.17856776714325	-7.47367286682129	-0.00457625929266214	0.00743668992072344	-0.00132951640989631	-0.00522560812532902
686	116.574310302734	-0.853893458843231	-7.34380340576172	-0.0026282137259841	-3.08191010844894e-05	-0.00230353930965066	-0.000355493422830477
687	113.976921081543	-1.17856776714325	-7.9282169342041	-3.08191010844894e-05	-0.00100484199356288	0.00678734155371785	0.00711201597005129
688	113.327568054199	-1.50324213504791	-7.99315214157104	-0.00717365415766835	-0.00425158534198999	-0.00165419070981443	-0.00197886489331722
689	115.275611877441	-1.17856776714325	-7.79834747314453	-0.00295288790948689	-0.00652430532500148	-0.00652430532500148	0.00289124972186983
690	113.976921081543	-0.529219150543213	-8.05808639526367	-0.000680167751852423	0.000618529506027699	-0.000355493422830477	0.000618529506027699
691	114.626266479492	-0.204544812440872	-7.79834747314453	0.00483929552137852	0.00418994715437293	0.0022419011220336	-0.00587495695799589
692	115.275611877441	-1.50324213504791	-7.79834747314453	0.00581331877037883	0.000293855206109583	-0.00457625929266214	-0.00360223650932312
693	115.924964904785	-2.8019392490387	-7.6684775352478	0.00711201597005129	-0.00879702530801296	-0.00879702530801296	-0.000680167751852423
694	113.976921081543	-0.853893458843231	-7.86328220367432	0.00289124972186983	0.00256657530553639	0.000943203864153475	-0.00555028254166245
695	113.976921081543	-1.17856776714325	-7.79834747314453	0.00321592413820326	0.00970941036939621	-0.00847235135734081	-3.08191010844894e-05
696	114.626266479492	-0.529219150543213	-7.86328220367432	0.00581331877037883	0.0142548503354192	0.00548864435404539	0.000293855206109583
697	117.223663330078	-1.17856776714325	-7.73341274261475	0.00191722682211548	0.00191722682211548	-0.00912170019000769	0.000943203864153475
698	114.626266479492	-1.17856776714325	-8.31782627105713	0.00873538758605719	0.0103587592020631	0.00191722682211548	0.00159255252219737
699	116.574310302734	-1.50324213504791	-8.25289154052734	-0.00295288790948689	0.00743668992072344	0.0022419011220336	0.00126787810586393
700	115.275611877441	-2.15259075164795	-7.79834747314453	-0.000680167751852423	0.00646266713738441	-0.00230353930965066	0.00191722682211548
701	114.626266479492	-1.17856776714325	-7.9282169342041	0.00126787810586393	0.0103587592020631	0.000943203864153475	0.00191722682211548
702	112.028869628906	-0.529219150543213	-7.73341274261475	-0.00912170019000769	0.00321592413820326	0.00191722682211548	0.000618529506027699
703	112.67822265625	0.120129495859146	-7.99315214157104	-0.00457625929266214	-3.08191010844894e-05	-0.00619963090866804	0.000618529506027699
704	111.379524230957	-1.50324213504791	-7.79834747314453	-0.00749832857400179	0.00613799272105098	-0.0113944197073579	0.00808603875339031
705	113.976921081543	-1.50324213504791	-7.86328220367432	-0.00457625929266214	0.00354059832170606	0.000618529506027699	-0.00360223650932312
706	115.924964904785	-1.50324213504791	-7.6684775352478	0.000618529506027699	0.00386527273803949	-0.00327756232582033	0.00191722682211548
707	115.924964904785	-1.50324213504791	-7.53860807418823	0.00711201597005129	-0.00165419070981443	-0.00490093370899558	0.00386527273803949
708	117.873008728027	-2.47726511955261	-7.34380340576172	0.00483929552137852	-0.0175632312893867	-0.00652430532500148	-0.00197886489331722
709	115.924964904785	-3.12661361694336	-7.86328220367432	0.0022419011220336	-0.00977104809135199	-0.00717365415766835	0.00126787810586393
710	113.976921081543	-2.47726511955261	-7.9282169342041	-0.000355493422830477	-0.00879702530801296	0.00646266713738441	0.00483929552137852
711	115.275611877441	-1.17856776714325	-8.18795680999756	-0.00555028254166245	0.00418994715437293	0.00126787810586393	-0.0026282137259841
712	113.327568054199	-0.529219150543213	-8.12302207946777	-0.000355493422830477	0.00483929552137852	-0.000355493422830477	0.00289124972186983
713	115.275611877441	-1.82791638374329	-7.9282169342041	0.00646266713738441	0.00678734155371785	-0.00749832857400179	0.00418994715437293
714	113.327568054199	0.120129495859146	-7.99315214157104	-0.00392691092565656	0.00418994715437293	0.00581331877037883	0.00386527273803949
715	115.275611877441	-2.15259075164795	-7.79834747314453	-0.00327756232582033	0.00548864435404539	-0.00847235135734081	0.00126787810586393
716	114.626266479492	-0.529219150543213	-8.12302207946777	0.00191722682211548	0.01100810803473	0.000293855206109583	0.00159255252219737
717	113.976921081543	-0.529219150543213	-7.86328220367432	0.0113327819854021	0.00808603875339031	-0.00944637414067984	-0.00360223650932312
718	113.976921081543	-0.204544812440872	-8.05808639526367	-0.00522560812532902	0.00581331877037883	-3.08191010844894e-05	0.00873538758605719
719	113.976921081543	-0.853893458843231	-7.86328220367432	-0.00555028254166245	0.00321592413820326	-0.00944637414067984	0.00678734155371785
720	111.379524230957	-1.17856776714325	-7.9282169342041	-0.00555028254166245	0.01100810803473	0.00581331877037883	0.000943203864153475
721	114.626266479492	-1.82791638374329	-7.9282169342041	0.00386527273803949	0.00418994715437293	0.0022419011220336	-0.00392691092565656
722	114.626266479492	-2.15259075164795	-7.9282169342041	-0.00587495695799589	-0.00327756232582033	-0.00684897974133492	0.00289124972186983
723	113.976921081543	-1.17856776714325	-7.99315214157104	0.00906006153672934	-0.00619963090866804	-0.00912170019000769	0.00191722682211548
724	114.626266479492	-2.8019392490387	-7.73341274261475	-0.0100957229733467	-0.00814767740666866	-0.00360223650932312	0.000618529506027699
725	114.626266479492	-2.8019392490387	-7.79834747314453	-0.00197886489331722	-0.0230826959013939	0.0022419011220336	-0.00197886489331722
726	113.976921081543	-2.47726511955261	-8.12302207946777	0.000293855206109583	0.000293855206109583	-0.000680167751852423	-0.000680167751852423
727	114.626266479492	-0.853893458843231	-8.12302207946777	-0.00100484199356288	-0.0149658378213644	-0.000680167751852423	-0.00230353930965066
728	114.626266479492	-0.853893458843231	-8.05808639526367	-0.00132951640989631	-0.0130177913233638	-0.00912170019000769	0.00711201597005129
729	115.275611877441	-1.50324213504791	-8.05808639526367	-0.0100957229733467	-0.00912170019000769	-0.00717365415766835	-0.00295288790948689
730	117.223663330078	-2.47726511955261	-7.86328220367432	0.0022419011220336	-0.00230353930965066	-0.00392691092565656	-0.000355493422830477
731	115.275611877441	-1.82791638374329	-7.79834747314453	0.00191722682211548	-0.000680167751852423	-0.00555028254166245	-0.00100484199356288
732	115.924964904785	-2.15259075164795	-7.99315214157104	-0.00490093370899558	0.00483929552137852	0.00613799272105098	-0.00327756232582033
733	113.976921081543	-1.17856776714325	-7.79834747314453	0.00548864435404539	0.00354059832170606	-0.00392691092565656	0.00386527273803949
734	115.275611877441	-1.82791638374329	-7.47367286682129	-0.0104203969240189	0.00256657530553639	0.00581331877037883	-0.00360223650932312
735	112.028869628906	-0.853893458843231	-7.79834747314453	-0.00782300252467394	0.00938473641872406	-0.00132951640989631	0.00451462110504508
736	110.730171203613	-1.17856776714325	-7.47367286682129	-0.0120437685400248	0.0123068047687411	-0.00100484199356288	-0.00360223650932312
737	113.327568054199	-1.82791638374329	-7.79834747314453	-0.00717365415766835	0.013930176384747	-0.0026282137259841	0.00256657530553639
738	115.275611877441	-2.15259075164795	-7.73341274261475	-0.00100484199356288	-0.00230353930965066	0.000943203864153475	-0.00132951640989631
739	116.574310302734	-2.8019392490387	-7.73341274261475	0.000293855206109583	0.00613799272105098	-0.00360223650932312	-0.000680167751852423
740	113.327568054199	-2.47726511955261	-7.53860807418823	-0.0026282137259841	0.00516396993771195	0.00386527273803949	-0.000355493422830477
741	114.626266479492	-2.8019392490387	-7.79834747314453	0.00548864435404539	-0.00684897974133492	-0.00912170019000769	-0.00555028254166245
742	116.574310302734	-2.15259075164795	-7.47367286682129	-0.00555028254166245	-0.00652430532500148	-0.00327756232582033	-0.000355493422830477
743	115.924964904785	-2.8019392490387	-7.79834747314453	0.0022419011220336	0.00451462110504508	-0.00619963090866804	-0.00717365415766835
744	113.976921081543	-1.17856776714325	-8.18795680999756	-0.00879702530801296	-3.08191010844894e-05	0.00126787810586393	0.00289124972186983
745	113.327568054199	-1.17856776714325	-8.38276100158691	-0.00295288790948689	-0.0133424662053585	-0.00360223650932312	-0.00555028254166245
746	113.327568054199	-1.50324213504791	-8.12302207946777	0.00808603875339031	0.00418994715437293	-0.000680167751852423	-3.08191010844894e-05
747	113.976921081543	-1.50324213504791	-7.9282169342041	0.00743668992072344	-0.0113944197073579	-0.00327756232582033	-0.00652430532500148
748	115.275611877441	-1.82791638374329	-7.79834747314453	0.00678734155371785	-0.0110697457566857	-0.00555028254166245	0.00516396993771195
749	113.976921081543	-1.82791638374329	-8.38276100158691	0.000293855206109583	-0.00814767740666866	-0.00230353930965066	0.000943203864153475
750	115.924964904785	-1.82791638374329	-7.9282169342041	-3.08191010844894e-05	-0.0156151866540313	-0.00132951640989631	0.00970941036939621
751	113.327568054199	-2.8019392490387	-7.9282169342041	-0.00814767740666866	-0.00100484199356288	0.00289124972186983	-3.08191010844894e-05
752	113.976921081543	-3.12661361694336	-7.53860807418823	-0.00360223650932312	0.00938473641872406	0.00418994715437293	0.000943203864153475
753	112.028869628906	-2.47726511955261	-7.27886867523193	-0.00295288790948689	0.00646266713738441	0.00321592413820326	-0.00360223650932312
754	115.275611877441	-2.47726511955261	-7.99315214157104	0.00159255252219737	0.00646266713738441	-0.00425158534198999	-0.0026282137259841
755	113.976921081543	-1.50324213504791	-8.05808639526367	-0.00165419070981443	0.00483929552137852	-0.00230353930965066	0.00581331877037883
756	116.574310302734	-3.45128798484802	-7.9282169342041	-0.000680167751852423	0.000293855206109583	-0.000355493422830477	-0.00749832857400179
757	115.275611877441	-3.77596235275269	-7.79834747314453	0.000618529506027699	0.00418994715437293	-0.00555028254166245	-0.00100484199356288
758	115.924964904785	-3.45128798484802	-7.73341274261475	-0.00132951640989631	-0.00392691092565656	-0.00360223650932312	-0.00100484199356288
759	116.574310302734	-3.12661361694336	-7.6684775352478	0.00159255252219737	0.0106834331527352	-0.00684897974133492	-0.00814767740666866
760	115.275611877441	-3.12661361694336	-7.86328220367432	-0.00132951640989631	0.00678734155371785	-0.00879702530801296	0.000293855206109583
761	114.626266479492	-2.15259075164795	-8.31782627105713	0.00516396993771195	0.00451462110504508	-0.00100484199356288	0.000618529506027699
762	114.626266479492	-2.15259075164795	-8.12302207946777	-0.00490093370899558	0.00776136433705688	-0.00879702530801296	-0.00100484199356288
763	116.574310302734	-2.8019392490387	-7.79834747314453	0.00321592413820326	-0.0341216214001179	-0.00847235135734081	0.000618529506027699
764	113.327568054199	-2.15259075164795	-7.6684775352478	-0.000680167751852423	0.00256657530553639	-3.08191010844894e-05	0.00289124972186983
765	114.626266479492	-2.47726511955261	-7.86328220367432	-0.00782300252467394	0.00256657530553639	0.0022419011220336	-0.00295288790948689
766	115.924964904785	-3.45128798484802	-7.9282169342041	0.00548864435404539	-0.00749832857400179	-0.00327756232582033	-0.000355493422830477
767	112.67822265625	-2.8019392490387	-8.05808639526367	-0.00295288790948689	-0.0182125810533762	0.00678734155371785	0.000618529506027699
768	113.976921081543	-3.12661361694336	-7.73341274261475	-0.00457625929266214	0.000618529506027699	-0.00522560812532902	0.00776136433705688
769	113.327568054199	-1.82791638374329	-7.73341274261475	-0.00490093370899558	-0.00782300252467394	0.00548864435404539	-0.00197886489331722
770	113.327568054199	-2.15259075164795	-7.79834747314453	-0.00100484199356288	-0.0120437685400248	0.00289124972186983	0.0022419011220336
771	113.327568054199	-2.15259075164795	-8.18795680999756	-0.00197886489331722	0.0197743140161037	-0.00197886489331722	0.000943203864153475
772	114.626266479492	-3.45128798484802	-8.18795680999756	0.00613799272105098	-0.00749832857400179	0.00191722682211548	-0.00684897974133492
773	115.924964904785	-3.77596235275269	-7.73341274261475	0.00451462110504508	-0.000680167751852423	0.00743668992072344	-0.00392691092565656
774	113.976921081543	-2.8019392490387	-7.86328220367432	-0.00425158534198999	-0.00392691092565656	0.00646266713738441	0.00159255252219737
775	114.626266479492	-3.45128798484802	-7.53860807418823	-0.00619963090866804	-0.00230353930965066	0.00321592413820326	0.00289124972186983
776	115.275611877441	-3.45128798484802	-7.73341274261475	0.00386527273803949	0.00516396993771195	0.00873538758605719	-0.00392691092565656
777	115.924964904785	-3.12661361694336	-8.25289154052734	0.00776136433705688	0.0126314787194133	-0.00912170019000769	-0.0026282137259841
778	115.275611877441	-2.15259075164795	-8.4476957321167	-0.00425158534198999	0.0113327819854021	-0.00197886489331722	-0.0026282137259841
779	115.924964904785	-3.45128798484802	-8.18795680999756	0.000943203864153475	0.00613799272105098	-0.0026282137259841	-0.00230353930965066
780	115.924964904785	-2.8019392490387	-7.86328220367432	-0.0026282137259841	0.00159255252219737	0.00743668992072344	0.00191722682211548
781	114.626266479492	-2.8019392490387	-7.53860807418823	0.000618529506027699	0.00548864435404539	-3.08191010844894e-05	-0.00197886489331722
782	112.028869628906	-2.15259075164795	-7.9282169342041	0.00451462110504508	0.000293855206109583	0.00386527273803949	-0.00457625929266214
783	111.379524230957	-2.47726511955261	-8.12302207946777	-0.0110697457566857	0.00841071270406246	-0.00425158534198999	0.000943203864153475
784	113.327568054199	-3.12661361694336	-7.53860807418823	-0.0107450718060136	0.011982130818069	0.000943203864153475	-0.00132951640989631
785	114.626266479492	-3.45128798484802	-7.60354280471802	0.00126787810586393	0.00191722682211548	0.00581331877037883	-0.00230353930965066
786	114.626266479492	-2.8019392490387	-7.53860807418823	0.00386527273803949	0.00743668992072344	-0.00230353930965066	0.000618529506027699
787	113.976921081543	-2.8019392490387	-7.53860807418823	0.01100810803473	-0.0123684434220195	-0.00652430532500148	-0.00522560812532902
788	115.275611877441	-3.77596235275269	-7.9282169342041	0.00581331877037883	-0.0136671401560307	-0.0149658378213644	0.00613799272105098
789	115.275611877441	-4.10063648223877	-7.9282169342041	-0.00230353930965066	-0.0169138833880424	-0.00977104809135199	-0.00879702530801296
790	115.275611877441	-4.10063648223877	-7.86328220367432	-0.00230353930965066	-0.00295288790948689	-0.00132951640989631	-3.08191010844894e-05
791	115.275611877441	-2.15259075164795	-7.79834747314453	0.0113327819854021	0.0171769186854362	-0.00327756232582033	0.00418994715437293
792	114.626266479492	-2.8019392490387	-7.79834747314453	0.00906006153672934	0.00581331877037883	0.000618529506027699	0.00516396993771195
793	115.924964904785	-3.12661361694336	-8.18795680999756	0.000293855206109583	0.00483929552137852	-0.00100484199356288	0.00776136433705688
794	113.976921081543	-2.47726511955261	-8.4476957321167	0.00289124972186983	0.000293855206109583	-0.0026282137259841	-0.00684897974133492
795	115.275611877441	-3.45128798484802	-8.12302207946777	0.000618529506027699	0.00678734155371785	-3.08191010844894e-05	-0.000680167751852423
796	114.626266479492	-2.8019392490387	-8.25289154052734	0.000943203864153475	0.00418994715437293	-0.00392691092565656	-0.00619963090866804
797	113.976921081543	-2.47726511955261	-7.60354280471802	0.00808603875339031	0.00678734155371785	-0.00165419070981443	-0.00295288790948689
798	113.976921081543	-1.82791638374329	-7.79834747314453	0.00386527273803949	0.00646266713738441	-0.00684897974133492	0.00126787810586393
799	112.67822265625	-2.15259075164795	-8.05808639526367	-0.00684897974133492	0.00808603875339031	-0.0100957229733467	0.0022419011220336
800	113.327568054199	-2.15259075164795	-8.18795680999756	-0.017887907102704	-3.08191010844894e-05	-0.00457625929266214	0.00159255252219737
801	115.275611877441	-3.77596235275269	-7.86328220367432	-0.00132951640989631	0.00483929552137852	0.000943203864153475	0.00191722682211548
802	115.924964904785	-3.77596235275269	-7.79834747314453	-0.00230353930965066	0.000293855206109583	-0.000680167751852423	-0.000355493422830477
803	114.626266479492	-2.8019392490387	-7.73341274261475	-0.0026282137259841	-0.0308748781681061	-0.00782300252467394	0.00256657530553639
804	115.275611877441	-3.77596235275269	-7.6684775352478	-0.00522560812532902	-0.00814767740666866	-0.00652430532500148	-0.00230353930965066
805	115.924964904785	-4.10063648223877	-8.18795680999756	-0.00522560812532902	-0.0123684434220195	0.00386527273803949	0.00191722682211548
806	113.976921081543	-3.77596235275269	-8.05808639526367	-0.00197886489331722	-0.00360223650932312	0.0022419011220336	-0.00652430532500148
807	114.626266479492	-2.47726511955261	-8.05808639526367	0.00548864435404539	0.00321592413820326	0.000943203864153475	-0.00425158534198999
808	114.626266479492	-2.8019392490387	-7.99315214157104	-0.00555028254166245	-0.00944637414067984	-0.00587495695799589	0.00256657530553639
809	114.626266479492	-2.15259075164795	-7.86328220367432	-0.0026282137259841	-0.00457625929266214	-0.000680167751852423	-0.00327756232582033
810	115.924964904785	-4.10063648223877	-8.18795680999756	-0.00490093370899558	-0.00749832857400179	-0.00555028254166245	0.0022419011220336
811	115.924964904785	-3.77596235275269	-8.12302207946777	0.00516396993771195	-0.0198359526693821	-0.00457625929266214	-0.00165419070981443
812	114.626266479492	-3.77596235275269	-8.05808639526367	0.00646266713738441	0.01100810803473	0.00321592413820326	-0.00165419070981443
813	114.626266479492	-2.47726511955261	-7.79834747314453	0.00970941036939621	0.0022419011220336	-0.00587495695799589	-0.00490093370899558
814	115.924964904785	-3.45128798484802	-7.47367286682129	-0.00490093370899558	-0.00165419070981443	-0.00425158534198999	-0.00165419070981443
815	113.327568054199	-3.12661361694336	-7.4087381362915	-0.0107450718060136	0.00743668992072344	-0.00392691092565656	0.00354059832170606
816	110.730171203613	-2.15259075164795	-8.25289154052734	-0.00717365415766835	0.00289124972186983	0.00548864435404539	-0.000355493422830477
817	113.327568054199	-2.8019392490387	-7.73341274261475	-0.00555028254166245	0.00548864435404539	0.00256657530553639	0.00970941036939621
818	114.626266479492	-3.12661361694336	-7.79834747314453	-0.00327756232582033	-0.0026282137259841	-0.00814767740666866	-0.00392691092565656
819	115.275611877441	-3.45128798484802	-7.60354280471802	-0.00197886489331722	0.00970941036939621	-0.00879702530801296	0.00159255252219737
820	113.327568054199	-3.12661361694336	-7.79834747314453	-0.00490093370899558	0.00743668992072344	0.0022419011220336	0.00126787810586393
821	115.275611877441	-3.77596235275269	-8.05808639526367	-0.000355493422830477	-0.00555028254166245	-0.00392691092565656	0.00159255252219737
822	116.574310302734	-4.42531108856201	-7.9282169342041	0.00581331877037883	-0.00782300252467394	0.000293855206109583	-0.00652430532500148
823	115.924964904785	-3.77596235275269	-7.79834747314453	-0.00360223650932312	0.00289124972186983	-0.00652430532500148	0.000943203864153475
824	115.924964904785	-3.77596235275269	-7.9282169342041	0.00289124972186983	-0.00230353930965066	0.00354059832170606	0.000618529506027699
825	114.626266479492	-2.8019392490387	-8.05808639526367	-0.00392691092565656	0.000618529506027699	0.00776136433705688	0.0022419011220336
826	113.327568054199	-3.12661361694336	-7.99315214157104	0.00159255252219737	0.00548864435404539	-0.0104203969240189	-0.00100484199356288
827	114.626266479492	-2.15259075164795	-8.31782627105713	0.00613799272105098	0.00581331877037883	0.00483929552137852	-0.00392691092565656
828	114.626266479492	-2.47726511955261	-7.99315214157104	-3.08191010844894e-05	-0.00295288790948689	-0.0117190945893526	0.00256657530553639
829	114.626266479492	-2.15259075164795	-8.18795680999756	0.00678734155371785	0.011982130818069	-0.00457625929266214	-0.00132951640989631
830	115.275611877441	-3.77596235275269	-7.79834747314453	-0.00295288790948689	-0.00977104809135199	0.000943203864153475	-3.08191010844894e-05
831	114.626266479492	-3.12661361694336	-7.73341274261475	-0.00847235135734081	0.00321592413820326	-0.00425158534198999	-0.000680167751852423
832	113.327568054199	-4.10063648223877	-7.60354280471802	-0.0107450718060136	0.00483929552137852	0.00191722682211548	0.00483929552137852
833	112.67822265625	-3.12661361694336	-7.73341274261475	-0.00327756232582033	0.00451462110504508	0.0022419011220336	0.00321592413820326
834	115.275611877441	-3.45128798484802	-7.79834747314453	-0.00360223650932312	0.00581331877037883	-0.0026282137259841	-0.00457625929266214
835	113.327568054199	-2.47726511955261	-7.99315214157104	-0.00295288790948689	0.0100340843200684	0.00613799272105098	0.00776136433705688
836	115.275611877441	-3.45128798484802	-7.47367286682129	-0.000680167751852423	0.0022419011220336	-0.00847235135734081	-0.000355493422830477
837	115.275611877441	-4.42531108856201	-7.60354280471802	-3.08191010844894e-05	-0.000680167751852423	0.0022419011220336	-0.000680167751852423
838	116.574310302734	-3.77596235275269	-7.73341274261475	0.000943203864153475	0.00743668992072344	-0.00490093370899558	0.00354059832170606
839	117.223663330078	-3.77596235275269	-7.79834747314453	-0.00295288790948689	0.00516396993771195	-0.00587495695799589	-0.00165419070981443
840	115.924964904785	-2.8019392490387	-7.86328220367432	0.000618529506027699	0.0103587592020631	0.00289124972186983	0.000943203864153475
841	115.275611877441	-2.47726511955261	-8.18795680999756	-0.00100484199356288	0.00159255252219737	-0.00295288790948689	-0.00132951640989631
842	113.976921081543	-3.12661361694336	-8.18795680999756	-0.00360223650932312	0.00159255252219737	-0.00490093370899558	0.00126787810586393
843	115.924964904785	-3.45128798484802	-7.9282169342041	0.00289124972186983	-0.00197886489331722	-0.00977104809135199	0.00354059832170606
844	114.626266479492	-2.15259075164795	-8.25289154052734	-0.00392691092565656	-0.0104203969240189	-0.00782300252467394	0.000618529506027699
845	114.626266479492	-2.8019392490387	-8.12302207946777	-0.00587495695799589	0.00418994715437293	0.00191722682211548	0.00289124972186983
846	116.574310302734	-3.77596235275269	-7.86328220367432	0.00386527273803949	-0.00132951640989631	0.00256657530553639	-0.00165419070981443
847	115.275611877441	-3.45128798484802	-7.9282169342041	0.000618529506027699	0.0142548503354192	-0.000680167751852423	-0.00490093370899558
848	113.976921081543	-3.45128798484802	-7.60354280471802	-0.00555028254166245	-0.00912170019000769	-0.0117190945893526	0.0100340843200684
849	111.379524230957	-1.82791638374329	-7.6684775352478	-0.0123684434220195	-0.00425158534198999	-0.00587495695799589	-3.08191010844894e-05
850	113.976921081543	-2.8019392490387	-8.18795680999756	-0.00814767740666866	-0.0136671401560307	0.000943203864153475	0.00126787810586393
851	113.327568054199	-2.47726511955261	-8.18795680999756	-0.00327756232582033	-0.00392691092565656	0.00581331877037883	-0.00652430532500148
852	114.626266479492	-2.47726511955261	-8.05808639526367	0.00354059832170606	-0.000680167751852423	-0.0026282137259841	-0.00230353930965066
853	115.924964904785	-4.42531108856201	-7.79834747314453	-0.000680167751852423	-0.0026282137259841	-0.00100484199356288	0.0103587592020631
854	114.626266479492	-4.10063648223877	-7.73341274261475	0.000293855206109583	-0.0026282137259841	-0.000680167751852423	-0.00425158534198999
855	115.275611877441	-4.10063648223877	-7.9282169342041	0.00321592413820326	-0.00587495695799589	-0.00100484199356288	0.00386527273803949
856	115.924964904785	-3.12661361694336	-7.79834747314453	0.00321592413820326	0.0116574559360743	0.000618529506027699	0.000618529506027699
857	116.574310302734	-2.8019392490387	-7.9282169342041	-0.00360223650932312	0.00483929552137852	-0.0113944197073579	-0.00327756232582033
858	113.976921081543	-1.82791638374329	-8.25289154052734	-0.00100484199356288	0.00516396993771195	-0.0126931173726916	0.00386527273803949
859	116.574310302734	-2.47726511955261	-8.31782627105713	-0.000355493422830477	0.00451462110504508	-0.00555028254166245	0.00548864435404539
860	115.275611877441	-3.45128798484802	-7.79834747314453	-0.00425158534198999	0.00646266713738441	0.00548864435404539	0.0022419011220336
861	116.574310302734	-3.77596235275269	-8.05808639526367	0.00159255252219737	0.00711201597005129	-0.00814767740666866	-0.00230353930965066
862	113.327568054199	-2.8019392490387	-7.6684775352478	-0.00230353930965066	0.00581331877037883	0.0022419011220336	0.00321592413820326
863	113.327568054199	-1.82791638374329	-7.9282169342041	0.00126787810586393	-0.0175632312893867	-0.0026282137259841	0.00451462110504508
864	113.327568054199	-3.77596235275269	-7.4087381362915	-0.000680167751852423	0.00386527273803949	-0.00912170019000769	0.00386527273803949
865	113.976921081543	-3.12661361694336	-7.6684775352478	-0.00295288790948689	-0.00457625929266214	0.00354059832170606	-0.00295288790948689
866	115.275611877441	-2.47726511955261	-7.9282169342041	-0.00587495695799589	-0.0026282137259841	-0.00522560812532902	-0.00100484199356288
867	113.976921081543	-1.82791638374329	-8.25289154052734	0.0158782228827477	-0.00360223650932312	0.00126787810586393	-0.00587495695799589
868	116.574310302734	-2.47726511955261	-8.05808639526367	-0.00165419070981443	-0.0120437685400248	-0.00327756232582033	0.00548864435404539
869	115.275611877441	-4.10063648223877	-7.79834747314453	-0.00230353930965066	-0.0139918150380254	-0.00652430532500148	-0.00619963090866804
870	117.873008728027	-4.42531108856201	-7.79834747314453	-0.00652430532500148	0.00126787810586393	0.00451462110504508	0.00354059832170606
871	114.626266479492	-3.45128798484802	-7.53860807418823	0.000943203864153475	0.000943203864153475	0.00418994715437293	-0.00360223650932312
872	114.626266479492	-2.8019392490387	-8.05808639526367	0.00743668992072344	-0.00230353930965066	-0.000680167751852423	-0.00392691092565656
873	115.275611877441	-2.8019392490387	-8.05808639526367	0.0106834331527352	0.000618529506027699	-0.00360223650932312	0.00646266713738441
874	114.626266479492	-2.47726511955261	-8.05808639526367	0.00483929552137852	-0.00132951640989631	-0.00814767740666866	-0.000680167751852423
875	117.223663330078	-3.45128798484802	-7.9282169342041	-0.0026282137259841	0.00516396993771195	0.00548864435404539	-0.00165419070981443
876	113.976921081543	-2.47726511955261	-8.18795680999756	0.00321592413820326	0.00581331877037883	-0.00327756232582033	-0.00555028254166245
877	114.626266479492	-2.8019392490387	-7.79834747314453	-3.08191010844894e-05	0.00711201597005129	-0.00684897974133492	-0.00587495695799589
878	114.626266479492	-2.15259075164795	-8.18795680999756	-0.00197886489331722	0.00711201597005129	-0.000355493422830477	0.00451462110504508
879	115.924964904785	-2.47726511955261	-8.18795680999756	0.00516396993771195	0.00678734155371785	-0.0107450718060136	-0.00295288790948689
880	113.327568054199	-2.15259075164795	-8.12302207946777	-0.00197886489331722	0.0123068047687411	-0.00360223650932312	0.000943203864153475
881	113.976921081543	-4.10063648223877	-7.4087381362915	-0.00392691092565656	0.00548864435404539	-0.00327756232582033	-0.00100484199356288
882	113.976921081543	-3.77596235275269	-7.4087381362915	-0.00100484199356288	0.01100810803473	-0.0149658378213644	-0.00197886489331722
883	113.976921081543	-2.47726511955261	-7.86328220367432	0.00451462110504508	0.0113327819854021	-0.000680167751852423	0.00678734155371785
884	116.574310302734	-3.77596235275269	-7.9282169342041	-0.00197886489331722	-0.0123684434220195	-0.00717365415766835	-0.00457625929266214
885	114.626266479492	-3.45128798484802	-8.12302207946777	0.00516396993771195	0.000293855206109583	-3.08191010844894e-05	-0.00879702530801296
886	114.626266479492	-3.77596235275269	-7.99315214157104	0.000943203864153475	0.00906006153672934	0.00776136433705688	0.00256657530553639
887	114.626266479492	-3.12661361694336	-7.9282169342041	0.00743668992072344	-0.0195112787187099	0.000293855206109583	-0.00295288790948689
888	114.626266479492	-3.45128798484802	-7.73341274261475	-0.00197886489331722	-0.0185372550040483	-0.0100957229733467	0.00711201597005129
889	113.976921081543	-2.47726511955261	-7.99315214157104	0.000293855206109583	-0.00684897974133492	-0.00425158534198999	-0.00100484199356288
890	116.574310302734	-3.77596235275269	-7.99315214157104	0.00581331877037883	0.0123068047687411	0.00808603875339031	0.00256657530553639
891	115.275611877441	-3.45128798484802	-8.12302207946777	0.00548864435404539	0.011982130818069	-0.00295288790948689	0.000943203864153475
892	115.924964904785	-3.12661361694336	-8.05808639526367	0.000293855206109583	-0.00684897974133492	-0.00944637414067984	0.00711201597005129
893	114.626266479492	-2.47726511955261	-7.79834747314453	0.0113327819854021	0.01100810803473	0.00289124972186983	0.000943203864153475
894	116.574310302734	-3.77596235275269	-7.34380340576172	0.00191722682211548	0.00126787810586393	-0.000355493422830477	-0.00132951640989631
895	113.327568054199	-2.47726511955261	-8.12302207946777	-3.08191010844894e-05	0.00906006153672934	-0.00100484199356288	0.00678734155371785
896	113.976921081543	-3.45128798484802	-7.9282169342041	-0.00879702530801296	0.00613799272105098	0.00678734155371785	0.000943203864153475
897	113.327568054199	-3.77596235275269	-7.86328220367432	-0.00165419070981443	0.00646266713738441	-0.00847235135734081	-0.00490093370899558
898	113.976921081543	-3.12661361694336	-8.05808639526367	-0.00360223650932312	0.0113327819854021	-0.00165419070981443	-0.0123684434220195
899	115.275611877441	-3.77596235275269	-7.79834747314453	0.000293855206109583	0.00841071270406246	-0.00425158534198999	0.00256657530553639
900	115.275611877441	-3.77596235275269	-7.79834747314453	-0.00652430532500148	0.00873538758605719	-0.00490093370899558	-0.0026282137259841
901	116.574310302734	-4.42531108856201	-7.73341274261475	-0.0026282137259841	-0.00360223650932312	0.00581331877037883	0.00386527273803949
902	113.976921081543	-4.10063648223877	-8.25289154052734	0.00516396993771195	0.0022419011220336	-0.00879702530801296	-0.0026282137259841
903	113.327568054199	-4.42531108856201	-7.73341274261475	-0.00522560812532902	-0.0165892094373703	-0.00230353930965066	0.000943203864153475
904	116.574310302734	-4.10063648223877	-7.4087381362915	-0.00392691092565656	-0.00619963090866804	-0.00425158534198999	0.00126787810586393
905	115.275611877441	-2.8019392490387	-7.86328220367432	0.0022419011220336	0.00646266713738441	0.00256657530553639	-0.00944637414067984
906	113.976921081543	-2.47726511955261	-8.12302207946777	-0.00457625929266214	0.0103587592020631	-0.00457625929266214	-0.00782300252467394
907	115.275611877441	-1.82791638374329	-8.31782627105713	0.000943203864153475	-0.00944637414067984	-0.00555028254166245	-0.00555028254166245
908	115.275611877441	-3.45128798484802	-8.38276100158691	0.00776136433705688	-0.00814767740666866	-0.0149658378213644	-0.00100484199356288
909	115.924964904785	-3.45128798484802	-7.9282169342041	-0.00327756232582033	-0.00587495695799589	-0.00944637414067984	-0.000355493422830477
910	115.275611877441	-3.45128798484802	-7.9282169342041	-0.00360223650932312	0.00841071270406246	0.000293855206109583	0.00321592413820326
911	113.976921081543	-2.47726511955261	-7.79834747314453	0.00289124972186983	-0.00197886489331722	0.000293855206109583	0.00191722682211548
912	113.976921081543	-3.12661361694336	-8.25289154052734	0.00386527273803949	0.0103587592020631	-0.00327756232582033	0.000293855206109583
913	113.327568054199	-3.77596235275269	-7.6684775352478	-0.00555028254166245	0.00873538758605719	0.00678734155371785	0.00418994715437293
914	112.028869628906	-3.45128798484802	-8.12302207946777	-0.00197886489331722	0.00678734155371785	0.000293855206109583	0.00808603875339031
915	114.626266479492	-3.77596235275269	-7.60354280471802	-0.00490093370899558	0.00906006153672934	0.00386527273803949	0.00321592413820326
916	115.275611877441	-3.77596235275269	-7.6684775352478	-0.00230353930965066	0.0168522447347641	0.00321592413820326	-0.00749832857400179
917	115.275611877441	-3.77596235275269	-7.9282169342041	0.0103587592020631	0.00321592413820326	-0.0104203969240189	0.00159255252219737
918	114.626266479492	-3.45128798484802	-8.25289154052734	0.00191722682211548	0.00548864435404539	-0.00165419070981443	0.000293855206109583
919	114.626266479492	-4.10063648223877	-8.12302207946777	-0.00490093370899558	0.00321592413820326	-0.00490093370899558	0.00321592413820326
920	115.275611877441	-3.12661361694336	-8.05808639526367	-0.00814767740666866	0.0103587592020631	0.00646266713738441	-0.00100484199356288
921	117.873008728027	-3.77596235275269	-7.73341274261475	-0.00295288790948689	0.00678734155371785	0.000618529506027699	-0.00100484199356288
922	114.626266479492	-3.77596235275269	-7.6684775352478	-0.0026282137259841	0.00451462110504508	-0.0149658378213644	-0.00360223650932312
923	115.924964904785	-3.77596235275269	-8.25289154052734	0.00191722682211548	-3.08191010844894e-05	-0.0104203969240189	0.00743668992072344
924	113.976921081543	-2.47726511955261	-8.12302207946777	-0.00879702530801296	0.00678734155371785	0.000618529506027699	0.00289124972186983
925	115.924964904785	-3.77596235275269	-7.6684775352478	-0.00132951640989631	-0.00230353930965066	-0.00165419070981443	0.00191722682211548
926	115.275611877441	-3.77596235275269	-7.79834747314453	-0.000680167751852423	0.00711201597005129	-0.000680167751852423	0.00354059832170606
927	115.275611877441	-3.12661361694336	-7.4087381362915	-0.00295288790948689	0.000293855206109583	-0.00132951640989631	-0.00749832857400179
928	113.976921081543	-3.77596235275269	-7.4087381362915	-0.00132951640989631	-0.00295288790948689	-0.00425158534198999	0.0022419011220336
929	112.028869628906	-2.47726511955261	-7.99315214157104	-0.00100484199356288	-0.00684897974133492	-0.00457625929266214	-0.0026282137259841
930	113.327568054199	-2.8019392490387	-8.18795680999756	-0.00490093370899558	0.00191722682211548	0.00613799272105098	-0.000680167751852423
931	113.976921081543	-2.47726511955261	-8.05808639526367	0.00386527273803949	0.0171769186854362	0.00159255252219737	-0.00782300252467394
932	115.275611877441	-2.47726511955261	-7.99315214157104	0.00548864435404539	-0.00295288790948689	-3.08191010844894e-05	-0.000680167751852423
933	115.275611877441	-3.45128798484802	-7.53860807418823	0.00289124972186983	0.00289124972186983	0.00581331877037883	0.00678734155371785
934	112.67822265625	-4.7499852180481	-7.60354280471802	0.000943203864153475	-0.00555028254166245	-0.00425158534198999	-3.08191010844894e-05
935	114.626266479492	-3.77596235275269	-8.12302207946777	-0.00425158534198999	0.00646266713738441	-0.00230353930965066	0.00548864435404539
936	114.626266479492	-2.15259075164795	-8.18795680999756	-0.000355493422830477	0.00159255252219737	-0.00425158534198999	-0.00457625929266214
937	115.275611877441	-3.45128798484802	-7.6684775352478	-0.0026282137259841	0.0103587592020631	-0.00717365415766835	-0.00684897974133492
938	115.275611877441	-3.12661361694336	-7.86328220367432	0.00159255252219737	0.00841071270406246	0.00678734155371785	-0.00295288790948689
939	115.275611877441	-3.45128798484802	-7.47367286682129	-0.00490093370899558	0.00483929552137852	0.000943203864153475	0.00516396993771195
940	115.275611877441	-3.12661361694336	-8.05808639526367	-0.00555028254166245	0.00711201597005129	0.000943203864153475	0.0022419011220336
941	115.275611877441	-3.12661361694336	-7.86328220367432	-0.00295288790948689	0.00386527273803949	-0.00652430532500148	-3.08191010844894e-05
942	113.976921081543	-2.47726511955261	-7.9282169342041	0.000943203864153475	0.00418994715437293	0.00191722682211548	-0.00457625929266214
943	113.327568054199	-2.15259075164795	-7.86328220367432	0.00289124972186983	0.00808603875339031	-0.0026282137259841	-0.000355493422830477
944	113.327568054199	-3.45128798484802	-7.53860807418823	-0.00814767740666866	0.00516396993771195	-0.00879702530801296	-0.00717365415766835
945	113.976921081543	-2.8019392490387	-7.79834747314453	-0.00749832857400179	0.00548864435404539	0.00776136433705688	0.00159255252219737
946	115.275611877441	-3.45128798484802	-7.9282169342041	0.00354059832170606	0.0162028968334198	0.00321592413820326	-0.000355493422830477
947	115.275611877441	-2.47726511955261	-7.99315214157104	0.00678734155371785	-0.00327756232582033	-0.00717365415766835	-0.00684897974133492
948	115.275611877441	-3.77596235275269	-7.60354280471802	0.00743668992072344	-0.0120437685400248	-0.00782300252467394	0.000618529506027699
949	113.976921081543	-2.8019392490387	-7.73341274261475	-3.08191010844894e-05	-0.0169138833880424	-0.00295288790948689	0.0022419011220336
950	115.275611877441	-3.45128798484802	-7.86328220367432	-0.00619963090866804	-0.00165419070981443	0.000943203864153475	0.00289124972186983
951	115.275611877441	-2.8019392490387	-8.18795680999756	-0.00392691092565656	0.00289124972186983	-0.000680167751852423	-0.0026282137259841
952	115.924964904785	-3.12661361694336	-7.9282169342041	0.00873538758605719	0.00191722682211548	0.00483929552137852	-0.00165419070981443
953	113.976921081543	-1.82791638374329	-7.99315214157104	0.00613799272105098	0.00776136433705688	-0.00327756232582033	-0.00132951640989631
954	116.574310302734	-3.45128798484802	-7.99315214157104	0.00386527273803949	0.00678734155371785	-0.00425158534198999	-0.00230353930965066
955	115.275611877441	-3.12661361694336	-8.12302207946777	-0.000680167751852423	-0.00100484199356288	0.00191722682211548	0.00483929552137852
956	113.976921081543	-1.50324213504791	-8.12302207946777	0.00418994715437293	0.00938473641872406	-3.08191010844894e-05	-0.00652430532500148
957	113.327568054199	-2.15259075164795	-8.25289154052734	0.011982130818069	0.00906006153672934	-0.0100957229733467	-3.08191010844894e-05
958	114.626266479492	-1.50324213504791	-8.12302207946777	-0.00457625929266214	0.00873538758605719	-0.00230353930965066	0.00776136433705688
959	114.626266479492	-1.82791638374329	-7.9282169342041	-0.00684897974133492	0.00354059832170606	-0.00392691092565656	-0.000355493422830477
960	113.327568054199	-3.12661361694336	-7.47367286682129	-0.0149658378213644	0.00938473641872406	-0.00782300252467394	0.00516396993771195
961	113.976921081543	-2.8019392490387	-7.4087381362915	-0.00327756232582033	0.00873538758605719	0.00159255252219737	0.00581331877037883
962	113.327568054199	-1.82791638374329	-7.99315214157104	-0.00165419070981443	-0.00587495695799589	-0.000680167751852423	0.00191722682211548
963	113.976921081543	-1.82791638374329	-8.31782627105713	-0.00197886489331722	0.00159255252219737	-0.0107450718060136	-0.00944637414067984
964	115.275611877441	-2.47726511955261	-7.79834747314453	-0.0107450718060136	-0.00132951640989631	-0.00360223650932312	0.00418994715437293
965	116.574310302734	-3.45128798484802	-8.12302207946777	0.00646266713738441	-0.00652430532500148	0.000293855206109583	-0.00132951640989631
966	113.976921081543	-3.12661361694336	-7.79834747314453	-0.000355493422830477	-0.0100957229733467	-0.00457625929266214	-0.000355493422830477
967	113.976921081543	-2.47726511955261	-7.47367286682129	0.00808603875339031	-0.0110697457566857	-0.00425158534198999	-0.00425158534198999
968	114.626266479492	-2.15259075164795	-7.79834747314453	-0.00327756232582033	-0.0152905117720366	-0.00717365415766835	-0.00360223650932312
969	113.976921081543	-1.50324213504791	-7.9282169342041	0.00159255252219737	-0.00230353930965066	-0.00814767740666866	0.00289124972186983
970	114.626266479492	-1.82791638374329	-7.9282169342041	-3.08191010844894e-05	-0.0149658378213644	0.00159255252219737	0.00386527273803949
971	115.275611877441	-1.82791638374329	-8.25289154052734	-0.00327756232582033	-0.00879702530801296	-0.00490093370899558	-0.00165419070981443
972	115.924964904785	-2.8019392490387	-7.79834747314453	0.0103587592020631	0.00126787810586393	-0.00587495695799589	-0.00100484199356288
973	114.626266479492	-1.82791638374329	-7.9282169342041	-0.00360223650932312	0.00873538758605719	-0.00360223650932312	0.00126787810586393
974	116.574310302734	-2.8019392490387	-8.31782627105713	0.00354059832170606	0.00516396993771195	0.00159255252219737	0.00256657530553639
975	113.976921081543	-1.17856776714325	-8.05808639526367	-0.00100484199356288	0.00289124972186983	0.000943203864153475	0.0116574559360743
976	113.327568054199	-1.17856776714325	-8.18795680999756	-0.00684897974133492	0.00776136433705688	-0.000680167751852423	-0.00230353930965066
977	112.028869628906	-1.17856776714325	-7.79834747314453	-0.0104203969240189	0.00711201597005129	-0.00392691092565656	0.00256657530553639
978	111.379524230957	-0.529219150543213	-7.79834747314453	-0.00652430532500148	0.00970941036939621	0.00451462110504508	0.00289124972186983
979	113.976921081543	-0.853893458843231	-8.12302207946777	-3.08191010844894e-05	0.0106834331527352	0.00191722682211548	0.00386527273803949
980	114.626266479492	-1.50324213504791	-8.25289154052734	-0.00490093370899558	0.00743668992072344	0.00289124972186983	-0.00360223650932312
981	115.924964904785	-2.8019392490387	-7.9282169342041	0.00483929552137852	0.00126787810586393	0.000293855206109583	-0.000355493422830477
982	115.924964904785	-3.77596235275269	-7.79834747314453	-0.000355493422830477	-0.00717365415766835	-0.00230353930965066	-0.00197886489331722
983	113.976921081543	-2.47726511955261	-7.9282169342041	-0.00327756232582033	-0.0113944197073579	-0.000355493422830477	0.00126787810586393
984	115.924964904785	-2.47726511955261	-7.79834747314453	-0.00230353930965066	-0.00749832857400179	0.00159255252219737	-0.00392691092565656
985	113.976921081543	-0.204544812440872	-8.25289154052734	0.00354059832170606	-0.00197886489331722	-0.00360223650932312	-0.00587495695799589
986	114.626266479492	-0.853893458843231	-8.12302207946777	0.000293855206109583	-0.0026282137259841	-0.00749832857400179	0.00483929552137852
987	115.924964904785	-1.17856776714325	-7.99315214157104	0.00354059832170606	-0.017887907102704	-0.00360223650932312	-0.00132951640989631
988	116.574310302734	-1.82791638374329	-7.9282169342041	0.00159255252219737	0.00743668992072344	-0.00197886489331722	0.00159255252219737
989	115.275611877441	-1.82791638374329	-7.73341274261475	0.000943203864153475	-0.00814767740666866	-0.00522560812532902	0.00386527273803949
990	114.626266479492	-0.853893458843231	-8.12302207946777	-0.00100484199356288	-0.0026282137259841	0.00159255252219737	-0.00197886489331722
991	113.327568054199	-0.853893458843231	-8.18795680999756	-3.08191010844894e-05	0.00451462110504508	-0.000355493422830477	-0.0026282137259841
992	113.976921081543	-0.853893458843231	-8.18795680999756	0.00548864435404539	0.00354059832170606	-0.00327756232582033	0.000618529506027699
993	112.67822265625	-1.82791638374329	-7.73341274261475	-0.00782300252467394	0.00711201597005129	0.00191722682211548	0.00711201597005129
994	112.028869628906	-0.853893458843231	-7.9282169342041	-0.00782300252467394	0.00776136433705688	-0.00555028254166245	0.00873538758605719
995	112.67822265625	-0.853893458843231	-7.86328220367432	-0.00230353930965066	0.00841071270406246	-0.00197886489331722	-0.00165419070981443
996	114.626266479492	-1.50324213504791	-7.9282169342041	-0.000680167751852423	0.00581331877037883	-0.0026282137259841	-0.00132951640989631
997	115.275611877441	-2.15259075164795	-7.86328220367432	0.000293855206109583	0.00873538758605719	-0.00197886489331722	0.000293855206109583
998	115.275611877441	-2.15259075164795	-7.86328220367432	0.00516396993771195	0.00418994715437293	-0.00327756232582033	-0.00295288790948689
999	115.275611877441	-2.47726511955261	-7.6684775352478	0.000293855206109583	-0.00522560812532902	0.000618529506027699	0.0022419011220336
1000	113.327568054199	-1.50324213504791	-7.53860807418823	-0.00490093370899558	0.00613799272105098	0.0022419011220336	-3.08191010844894e-05
1001	115.275611877441	-0.853893458843231	-8.18795680999756	0.00678734155371785	0.0132808275520802	0.00841071270406246	-0.00165419070981443
1002	114.626266479492	-2.15259075164795	-8.05808639526367	-0.00490093370899558	0.00191722682211548	-0.00814767740666866	0.00613799272105098
1003	115.275611877441	-1.50324213504791	-7.9282169342041	0.0116574559360743	-0.0266541130840778	0.000618529506027699	0.00256657530553639
1004	115.275611877441	-0.853893458843231	-8.25289154052734	-0.00555028254166245	0.00126787810586393	-0.00912170019000769	0.00548864435404539
1005	112.67822265625	-0.204544812440872	-7.27886867523193	-3.08191010844894e-05	0.0022419011220336	-0.00327756232582033	-0.00327756232582033
1006	115.924964904785	-2.15259075164795	-7.53860807418823	0.00386527273803949	-0.00132951640989631	-0.00360223650932312	-0.000680167751852423
1007	115.924964904785	-1.17856776714325	-7.86328220367432	0.000943203864153475	-0.00230353930965066	0.00418994715437293	-3.08191010844894e-05
1008	115.275611877441	-1.50324213504791	-7.86328220367432	0.00548864435404539	-0.00879702530801296	-0.00360223650932312	0.000293855206109583
1009	112.67822265625	-1.17856776714325	-7.9282169342041	-0.00879702530801296	0.000943203864153475	-0.00132951640989631	0.00451462110504508
1010	113.327568054199	-1.50324213504791	-7.9282169342041	-0.00230353930965066	-0.0126931173726916	0.00159255252219737	0.000293855206109583
1011	111.379524230957	-1.82791638374329	-7.53860807418823	-0.00782300252467394	0.013930176384747	0.00873538758605719	0.00191722682211548
1012	113.327568054199	-0.529219150543213	-8.05808639526367	0.0022419011220336	-0.00165419070981443	0.0022419011220336	-0.00652430532500148
1013	115.924964904785	-2.15259075164795	-8.05808639526367	-0.00197886489331722	0.00451462110504508	0.00159255252219737	0.00516396993771195
1014	113.976921081543	-0.853893458843231	-7.99315214157104	-0.000355493422830477	-0.000680167751852423	-0.00100484199356288	-0.000680167751852423
1015	115.275611877441	-3.12661361694336	-7.53860807418823	-0.00749832857400179	-0.00197886489331722	-3.08191010844894e-05	0.000943203864153475
1016	115.924964904785	-3.12661361694336	-7.60354280471802	-0.000680167751852423	0.00256657530553639	0.00256657530553639	-0.00814767740666866
1017	116.574310302734	-2.47726511955261	-7.53860807418823	-0.00360223650932312	0.0100340843200684	-3.08191010844894e-05	-0.000680167751852423
1018	115.924964904785	-1.82791638374329	-7.99315214157104	0.00386527273803949	0.00418994715437293	-0.00652430532500148	0.00451462110504508
1019	116.574310302734	-2.15259075164795	-8.05808639526367	-0.0107450718060136	0.00581331877037883	-0.00295288790948689	0.000943203864153475
1020	113.976921081543	-0.529219150543213	-8.05808639526367	-3.08191010844894e-05	0.00743668992072344	-0.0026282137259841	-0.00360223650932312
1021	113.976921081543	-0.529219150543213	-7.99315214157104	0.00418994715437293	0.00451462110504508	-0.00165419070981443	-0.000355493422830477
1022	112.67822265625	-0.529219150543213	-7.73341274261475	0.00646266713738441	-0.000355493422830477	-0.0026282137259841	-0.00490093370899558
1023	114.626266479492	-1.50324213504791	-7.27886867523193	0.00354059832170606	-0.00522560812532902	-0.00717365415766835	-0.000355493422830477
1024	112.028869628906	-0.853893458843231	-7.86328220367432	-0.00360223650932312	-0.00132951640989631	-0.00132951640989631	0.00483929552137852
1025	113.976921081543	-1.17856776714325	-7.73341274261475	-0.00100484199356288	-3.08191010844894e-05	-0.00749832857400179	0.00159255252219737
1026	113.976921081543	-2.15259075164795	-8.05808639526367	0.0116574559360743	-0.00717365415766835	-0.0100957229733467	-0.00392691092565656
1027	111.379524230957	-0.529219150543213	-8.12302207946777	0.00451462110504508	-0.00165419070981443	-0.0026282137259841	0.000293855206109583
1028	113.976921081543	-0.529219150543213	-7.86328220367432	0.00256657530553639	-0.00555028254166245	-0.00619963090866804	-0.00425158534198999
1029	112.67822265625	-0.529219150543213	-8.12302207946777	-0.00490093370899558	-0.0104203969240189	-0.0136671401560307	-0.000355493422830477
1030	115.924964904785	-2.47726511955261	-8.18795680999756	0.00548864435404539	-0.0230826959013939	0.00354059832170606	0.00191722682211548
1031	115.924964904785	-2.8019392490387	-7.9282169342041	0.00256657530553639	-0.0165892094373703	-0.00425158534198999	0.000943203864153475
1032	115.924964904785	-3.12661361694336	-7.9282169342041	-0.00197886489331722	0.00354059832170606	-0.00555028254166245	-0.000680167751852423
1033	113.327568054199	-0.853893458843231	-7.73341274261475	0.0022419011220336	-3.08191010844894e-05	-0.00425158534198999	-0.00587495695799589
1034	115.924964904785	-1.82791638374329	-7.60354280471802	-0.00555028254166245	-0.00132951640989631	0.00548864435404539	-0.00132951640989631
1035	115.275611877441	-1.82791638374329	-8.05808639526367	0.00289124972186983	0.00646266713738441	-0.00197886489331722	0.00126787810586393
1036	112.67822265625	-0.529219150543213	-8.51263046264648	-0.00295288790948689	0.0149041991680861	-0.0117190945893526	-0.00132951640989631
1037	114.626266479492	-0.529219150543213	-8.4476957321167	-0.00165419070981443	0.00938473641872406	-0.0026282137259841	0.00256657530553639
1038	113.327568054199	-0.853893458843231	-8.18795680999756	-3.08191010844894e-05	0.0106834331527352	-0.00749832857400179	0.00191722682211548
1039	114.626266479492	-1.17856776714325	-7.86328220367432	-0.00230353930965066	0.0149041991680861	-3.08191010844894e-05	0.00841071270406246
1040	115.275611877441	-2.15259075164795	-7.9282169342041	-0.00132951640989631	0.013930176384747	-0.00360223650932312	-0.00587495695799589
1041	113.327568054199	-1.82791638374329	-7.99315214157104	-0.0107450718060136	0.0158782228827477	0.00191722682211548	-0.00100484199356288
1042	110.730171203613	-0.853893458843231	-8.12302207946777	-0.00717365415766835	-0.00490093370899558	-0.00879702530801296	0.00354059832170606
1043	110.080825805664	-0.529219150543213	-8.18795680999756	-0.00522560812532902	-0.00619963090866804	-0.00522560812532902	-0.00392691092565656
1044	112.67822265625	-2.15259075164795	-7.53860807418823	-0.00684897974133492	0.00256657530553639	0.00159255252219737	0.00451462110504508
1045	115.275611877441	-1.17856776714325	-7.9282169342041	-0.00652430532500148	-3.08191010844894e-05	0.000293855206109583	-0.00587495695799589
1046	113.976921081543	-1.17856776714325	-8.18795680999756	0.00289124972186983	-0.00100484199356288	-0.00327756232582033	-0.00100484199356288
1047	113.327568054199	-2.47726511955261	-7.99315214157104	0.00646266713738441	-0.0224333461374044	-0.00165419070981443	-0.00392691092565656
1048	115.924964904785	-3.12661361694336	-7.86328220367432	0.00256657530553639	-0.0162645354866982	0.00256657530553639	0.00678734155371785
1049	115.275611877441	-2.15259075164795	-7.9282169342041	-3.08191010844894e-05	-0.00912170019000769	0.00646266713738441	0.0106834331527352
1050	114.626266479492	-2.15259075164795	-7.60354280471802	0.00256657530553639	0.00548864435404539	0.00191722682211548	-0.00717365415766835
1051	113.327568054199	-0.853893458843231	-7.86328220367432	0.00516396993771195	-0.00944637414067984	0.000618529506027699	0.000943203864153475
1052	115.924964904785	-1.17856776714325	-8.05808639526367	-0.00197886489331722	0.00970941036939621	-0.00295288790948689	-0.00295288790948689
1053	113.976921081543	-0.853893458843231	-8.18795680999756	0.00678734155371785	0.00646266713738441	-0.00230353930965066	0.000943203864153475
1054	115.924964904785	-1.17856776714325	-7.79834747314453	-0.00425158534198999	0.00776136433705688	-0.00717365415766835	-0.00360223650932312
1055	115.924964904785	-1.17856776714325	-7.86328220367432	0.00321592413820326	0.0155535480007529	0.00256657530553639	0.00354059832170606
1056	114.626266479492	-0.853893458843231	-7.86328220367432	0.00289124972186983	0.01100810803473	-0.00327756232582033	0.00289124972186983
1057	115.275611877441	-1.17856776714325	-8.31782627105713	-0.00814767740666866	0.00483929552137852	-3.08191010844894e-05	0.00646266713738441
1058	112.67822265625	-2.15259075164795	-7.9282169342041	-0.00295288790948689	0.0100340843200684	-0.000680167751852423	0.00483929552137852
1059	113.327568054199	-2.15259075164795	-7.9282169342041	-0.00425158534198999	0.00938473641872406	0.000293855206109583	0.000618529506027699
1060	113.327568054199	-0.529219150543213	-7.9282169342041	-0.0143164889886975	0.0103587592020631	0.00126787810586393	0.00191722682211548
1061	114.626266479492	-2.15259075164795	-7.6684775352478	-0.00327756232582033	0.000618529506027699	0.00711201597005129	-0.00522560812532902
1062	115.275611877441	-2.15259075164795	-7.60354280471802	-0.00555028254166245	0.000618529506027699	0.00516396993771195	0.00159255252219737
1063	113.976921081543	-1.82791638374329	-8.25289154052734	-0.00295288790948689	-0.0146411629393697	-0.0107450718060136	-0.00782300252467394
1064	115.275611877441	-3.12661361694336	-7.86328220367432	-0.00879702530801296	-0.00490093370899558	-0.00490093370899558	0.00321592413820326
1065	115.924964904785	-0.853893458843231	-8.05808639526367	-0.0026282137259841	-0.00360223650932312	0.000293855206109583	0.000618529506027699
1066	115.275611877441	-1.50324213504791	-7.99315214157104	0.00841071270406246	0.00354059832170606	-0.00425158534198999	-0.00457625929266214
1067	113.976921081543	-0.529219150543213	-7.86328220367432	0.00451462110504508	0.00191722682211548	0.00516396993771195	-0.00392691092565656
1068	114.626266479492	-1.82791638374329	-8.31782627105713	0.00711201597005129	-0.00100484199356288	-0.00782300252467394	0.00711201597005129
1069	113.327568054199	-0.529219150543213	-8.38276100158691	-0.00425158534198999	-0.0117190945893526	0.00191722682211548	0.00678734155371785
1070	115.275611877441	-1.17856776714325	-8.25289154052734	0.000618529506027699	0.00191722682211548	-0.00132951640989631	-0.00295288790948689
1071	116.574310302734	-2.15259075164795	-7.79834747314453	0.00743668992072344	0.00613799272105098	-0.00197886489331722	0.00126787810586393
1072	113.327568054199	-0.853893458843231	-7.9282169342041	0.00418994715437293	0.0142548503354192	0.00613799272105098	-0.000355493422830477
1073	113.976921081543	-1.50324213504791	-7.86328220367432	-0.00197886489331722	-0.0026282137259841	-0.00457625929266214	0.00191722682211548
1074	110.730171203613	-0.529219150543213	-8.12302207946777	-0.0133424662053585	0.00743668992072344	0.000618529506027699	0.00483929552137852
1075	112.67822265625	-2.15259075164795	-8.05808639526367	-0.0113944197073579	0.000943203864153475	-0.00360223650932312	0.00451462110504508
1076	113.327568054199	-0.529219150543213	-7.86328220367432	0.000943203864153475	0.00873538758605719	-3.08191010844894e-05	-0.00912170019000769
1077	113.327568054199	-0.204544812440872	-8.12302207946777	-0.00165419070981443	0.00321592413820326	-0.0026282137259841	0.00743668992072344
1078	113.976921081543	-0.853893458843231	-7.86328220367432	0.000943203864153475	0.000293855206109583	-0.0113944197073579	-0.00230353930965066
1079	114.626266479492	-1.82791638374329	-8.18795680999756	-0.00782300252467394	-0.00652430532500148	0.000943203864153475	-0.00522560812532902
1080	115.275611877441	-3.12661361694336	-8.18795680999756	-0.00132951640989631	0.000618529506027699	-0.00425158534198999	0.0022419011220336
1081	115.924964904785	-2.8019392490387	-7.9282169342041	0.000943203864153475	-0.00522560812532902	-0.00360223650932312	-0.00522560812532902
1082	115.924964904785	-2.47726511955261	-7.73341274261475	-0.00132951640989631	-0.00360223650932312	-0.00100484199356288	0.00613799272105098
1083	113.976921081543	-0.853893458843231	-7.60354280471802	-0.00457625929266214	-0.00717365415766835	-0.0117190945893526	-0.00522560812532902
1084	114.626266479492	-2.15259075164795	-7.79834747314453	-0.00230353930965066	-0.00749832857400179	-0.00717365415766835	0.00321592413820326
1085	112.67822265625	-0.204544812440872	-8.57756614685059	-0.000680167751852423	-0.00555028254166245	0.00126787810586393	-0.00360223650932312
1086	113.976921081543	-0.853893458843231	-8.31782627105713	-0.00392691092565656	0.00548864435404539	-0.00684897974133492	-0.00457625929266214
1087	114.626266479492	-1.17856776714325	-7.99315214157104	0.00548864435404539	-0.00944637414067984	0.00516396993771195	0.00386527273803949
1088	114.626266479492	-1.17856776714325	-7.60354280471802	0.00678734155371785	-0.0143164889886975	-0.00197886489331722	0.00159255252219737
1089	112.67822265625	-0.853893458843231	-7.86328220367432	-0.00327756232582033	-0.00295288790948689	0.00126787810586393	-0.00132951640989631
1090	110.730171203613	-0.853893458843231	-7.86328220367432	-0.00360223650932312	-0.0159398596733809	-0.00295288790948689	-0.000680167751852423
1091	113.327568054199	-2.15259075164795	-7.99315214157104	0.00613799272105098	0.0022419011220336	0.00548864435404539	0.00646266713738441
1092	113.327568054199	-1.50324213504791	-7.99315214157104	0.00483929552137852	0.00548864435404539	0.00321592413820326	-0.00587495695799589
1093	113.976921081543	-0.853893458843231	-8.12302207946777	0.00354059832170606	0.00126787810586393	-0.00165419070981443	0.0022419011220336
1094	115.275611877441	-1.82791638374329	-7.47367286682129	0.000943203864153475	0.00386527273803949	-0.00944637414067984	-0.00457625929266214
1095	114.626266479492	-2.15259075164795	-7.60354280471802	-0.00392691092565656	-0.0026282137259841	0.00159255252219737	0.00613799272105098
1096	113.976921081543	-1.82791638374329	-8.05808639526367	0.00906006153672934	-0.00295288790948689	0.00516396993771195	-0.00197886489331722
1097	113.976921081543	-2.15259075164795	-7.99315214157104	0.00581331877037883	0.00711201597005129	-0.00165419070981443	0.00808603875339031
1098	113.327568054199	-1.50324213504791	-7.79834747314453	0.00159255252219737	0.00451462110504508	-0.00555028254166245	0.0022419011220336
1099	113.327568054199	-1.17856776714325	-7.86328220367432	0.000943203864153475	0.00256657530553639	-0.00230353930965066	-3.08191010844894e-05
1100	113.327568054199	-0.853893458843231	-8.05808639526367	-0.00425158534198999	0.0132808275520802	-0.00295288790948689	0.000618529506027699
1101	114.626266479492	-0.853893458843231	-8.18795680999756	0.00126787810586393	0.00451462110504508	-0.0100957229733467	-0.00684897974133492
1102	115.275611877441	-1.50324213504791	-8.38276100158691	0.000293855206109583	-0.0165892094373703	-0.00619963090866804	-0.00425158534198999
1103	113.976921081543	-1.17856776714325	-8.05808639526367	0.00289124972186983	-0.0139918150380254	-0.00912170019000769	0.0022419011220336
1104	113.327568054199	-0.529219150543213	-8.05808639526367	0.00418994715437293	-0.0026282137259841	-0.000680167751852423	-3.08191010844894e-05
1105	113.327568054199	-0.204544812440872	-7.9282169342041	-0.00490093370899558	-0.00782300252467394	-0.00100484199356288	-0.000355493422830477
1106	113.327568054199	-1.82791638374329	-7.53860807418823	-0.0026282137259841	0.00418994715437293	-0.00100484199356288	-0.00425158534198999
1107	112.028869628906	-1.17856776714325	-7.73341274261475	0.000618529506027699	-0.00619963090866804	-0.000355493422830477	-0.00197886489331722
1108	115.275611877441	-2.47726511955261	-7.99315214157104	0.00321592413820326	-0.00522560812532902	-0.0100957229733467	0.000618529506027699
1109	113.327568054199	-1.50324213504791	-7.9282169342041	0.00159255252219737	-0.0169138833880424	-0.00100484199356288	-0.00847235135734081
1110	113.976921081543	-0.853893458843231	-8.05808639526367	-0.00555028254166245	0.00613799272105098	0.00418994715437293	0.00354059832170606
1111	114.626266479492	-1.50324213504791	-7.6684775352478	-0.00360223650932312	-0.00425158534198999	0.0123068047687411	-0.00782300252467394
1112	115.924964904785	-3.45128798484802	-7.34380340576172	0.01100810803473	0.000293855206109583	-0.00652430532500148	-0.000355493422830477
1113	113.976921081543	-2.47726511955261	-7.53860807418823	0.00159255252219737	0.000293855206109583	-0.00425158534198999	-0.00749832857400179
1114	115.275611877441	-1.17856776714325	-7.99315214157104	0.000293855206109583	0.00159255252219737	0.00126787810586393	0.00126787810586393
1115	114.626266479492	-0.853893458843231	-7.9282169342041	-0.00165419070981443	0.00646266713738441	0.00418994715437293	0.00126787810586393
1116	114.626266479492	-1.17856776714325	-7.6684775352478	0.00321592413820326	0.00126787810586393	0.00613799272105098	-0.00425158534198999
1117	117.223663330078	-1.82791638374329	-7.60354280471802	-0.000355493422830477	0.013930176384747	-0.00652430532500148	-0.0026282137259841
1118	114.626266479492	-1.50324213504791	-7.99315214157104	0.00256657530553639	0.0022419011220336	-0.00879702530801296	0.0022419011220336
1119	115.275611877441	-1.82791638374329	-7.99315214157104	0.00354059832170606	0.0100340843200684	-0.00522560812532902	0.00256657530553639
1120	114.626266479492	-1.82791638374329	-7.99315214157104	0.00159255252219737	0.00289124972186983	0.00159255252219737	0.000293855206109583
1121	113.327568054199	-1.17856776714325	-8.05808639526367	-0.00197886489331722	0.00711201597005129	-0.00879702530801296	-0.00392691092565656
1122	110.730171203613	-0.853893458843231	-7.99315214157104	-0.00814767740666866	0.000293855206109583	-0.00295288790948689	-0.00132951640989631
1123	112.67822265625	-1.50324213504791	-7.34380340576172	-0.0159398596733809	-0.00587495695799589	-0.00327756232582033	0.00646266713738441
1124	112.67822265625	-0.853893458843231	-7.79834747314453	-0.00717365415766835	0.00289124972186983	0.000943203864153475	-0.00165419070981443
1125	114.626266479492	-1.17856776714325	-7.60354280471802	-0.00490093370899558	0.000293855206109583	0.00126787810586393	-0.000355493422830477
1126	115.275611877441	-2.15259075164795	-7.60354280471802	0.00548864435404539	0.0116574559360743	-0.00977104809135199	-0.00587495695799589
1127	114.626266479492	-2.47726511955261	-7.86328220367432	0.00191722682211548	0.00386527273803949	-0.00132951640989631	0.00581331877037883
1128	116.574310302734	-3.12661361694336	-7.60354280471802	-0.00327756232582033	-0.0201606266200542	-0.00490093370899558	0.00386527273803949
1129	115.924964904785	-2.15259075164795	-7.47367286682129	-3.08191010844894e-05	-0.00684897974133492	0.00289124972186983	0.00678734155371785
1130	114.626266479492	-1.50324213504791	-7.99315214157104	-0.00555028254166245	-0.00295288790948689	-0.00425158534198999	0.00159255252219737
1131	113.976921081543	-1.17856776714325	-8.05808639526367	-0.000680167751852423	-3.08191010844894e-05	0.00159255252219737	0.00256657530553639
1132	115.924964904785	-0.529219150543213	-8.31782627105713	-0.00360223650932312	0.00289124972186983	0.000293855206109583	-0.000355493422830477
1133	115.924964904785	-1.50324213504791	-7.99315214157104	-0.000355493422830477	0.00873538758605719	-0.0143164889886975	0.00159255252219737
1134	113.976921081543	-0.529219150543213	-8.18795680999756	-0.00652430532500148	0.00354059832170606	0.00256657530553639	-0.00392691092565656
1135	115.924964904785	-1.82791638374329	-7.53860807418823	0.00354059832170606	0.00386527273803949	0.00191722682211548	-0.000680167751852423
1136	114.626266479492	-1.17856776714325	-7.99315214157104	-0.0026282137259841	0.00418994715437293	0.00776136433705688	-0.00619963090866804
1137	113.327568054199	-1.17856776714325	-7.79834747314453	-0.000680167751852423	0.01100810803473	0.00159255252219737	-0.000680167751852423
1138	111.379524230957	-0.529219150543213	-7.79834747314453	-0.0123684434220195	0.00548864435404539	-0.00197886489331722	0.00321592413820326
1139	112.67822265625	-0.853893458843231	-8.12302207946777	-0.0136671401560307	0.00678734155371785	0.00581331877037883	-0.00165419070981443
1140	113.327568054199	-1.82791638374329	-7.34380340576172	-0.00392691092565656	0.00386527273803949	-0.00197886489331722	0.00646266713738441
1141	115.275611877441	-1.82791638374329	-7.53860807418823	0.000293855206109583	0.00386527273803949	0.000618529506027699	-0.00619963090866804
1142	112.67822265625	-2.15259075164795	-7.9282169342041	0.00873538758605719	-0.0026282137259841	0.000293855206109583	-0.00490093370899558
1143	113.976921081543	-2.15259075164795	-8.12302207946777	-0.0026282137259841	-0.0104203969240189	-0.00555028254166245	0.000618529506027699
1144	115.275611877441	-3.12661361694336	-7.79834747314453	-0.00327756232582033	-0.0308748781681061	-0.0126931173726916	0.00289124972186983
1145	115.924964904785	-1.82791638374329	-7.86328220367432	-0.0139918150380254	-0.00522560812532902	-0.00327756232582033	-0.00327756232582033
1146	113.976921081543	-0.529219150543213	-7.73341274261475	0.000618529506027699	0.00386527273803949	-0.0026282137259841	0.00386527273803949
1147	113.976921081543	-0.204544812440872	-8.38276100158691	0.00451462110504508	-3.08191010844894e-05	-0.00327756232582033	-0.00100484199356288
1148	114.626266479492	-0.529219150543213	-8.4476957321167	0.00548864435404539	0.00743668992072344	-0.0117190945893526	0.00191722682211548
1149	114.626266479492	-0.204544812440872	-8.4476957321167	0.00548864435404539	-0.0126931173726916	-0.00912170019000769	0.00386527273803949
1150	115.924964904785	-1.82791638374329	-7.99315214157104	0.00808603875339031	0.011982130818069	0.00581331877037883	0.00451462110504508
1151	115.275611877441	-1.82791638374329	-7.79834747314453	0.0132808275520802	0.00256657530553639	0.00191722682211548	-0.00327756232582033
1152	113.976921081543	-0.853893458843231	-7.99315214157104	0.0136055024340749	0.00451462110504508	0.00321592413820326	-0.00847235135734081
1153	113.976921081543	-1.17856776714325	-8.31782627105713	-3.08191010844894e-05	0.0126314787194133	-0.000355493422830477	0.00289124972186983
1154	111.379524230957	-1.17856776714325	-7.9282169342041	-0.000680167751852423	0.01100810803473	-0.00684897974133492	-0.000355493422830477
1155	113.327568054199	-2.15259075164795	-7.9282169342041	-0.00327756232582033	0.00841071270406246	-0.00295288790948689	-0.000355493422830477
1156	113.327568054199	-0.529219150543213	-7.99315214157104	-0.000680167751852423	0.00191722682211548	0.00289124972186983	-0.00230353930965066
1157	113.976921081543	-0.853893458843231	-7.86328220367432	0.00126787810586393	0.01100810803473	0.00159255252219737	-0.00197886489331722
1158	113.327568054199	-0.529219150543213	-8.12302207946777	-0.00132951640989631	0.00841071270406246	-0.00392691092565656	-0.000355493422830477
1159	114.626266479492	-2.15259075164795	-8.25289154052734	-0.000680167751852423	-0.00360223650932312	-0.00197886489331722	-0.00132951640989631
1160	113.976921081543	-2.8019392490387	-8.18795680999756	-0.00392691092565656	0.00126787810586393	0.00191722682211548	0.00483929552137852
1161	116.574310302734	-2.47726511955261	-7.86328220367432	-0.00392691092565656	0.00354059832170606	0.00126787810586393	-0.00360223650932312
1162	115.924964904785	-2.8019392490387	-7.6684775352478	0.000943203864153475	-0.0110697457566857	-0.00555028254166245	-0.00197886489331722
1163	113.976921081543	-1.50324213504791	-7.6684775352478	-0.00100484199356288	0.00808603875339031	-0.0146411629393697	-0.000680167751852423
1164	114.626266479492	-2.15259075164795	-8.12302207946777	-0.00132951640989631	0.00256657530553639	-0.0139918150380254	0.00256657530553639
1165	114.626266479492	-0.853893458843231	-8.12302207946777	0.00191722682211548	0.00581331877037883	0.00354059832170606	-0.00327756232582033
1166	114.626266479492	-1.17856776714325	-7.9282169342041	0.00126787810586393	0.00516396993771195	-0.00100484199356288	-0.00457625929266214
1167	114.626266479492	-0.204544812440872	-7.73341274261475	0.00873538758605719	-0.0185372550040483	-0.00230353930965066	-0.00425158534198999
1168	114.626266479492	-1.17856776714325	-7.60354280471802	0.000618529506027699	-0.000355493422830477	-0.00847235135734081	0.00548864435404539
1169	112.67822265625	-0.853893458843231	-7.73341274261475	-0.00360223650932312	-0.000355493422830477	-0.00587495695799589	-0.00392691092565656
1170	113.976921081543	-1.50324213504791	-8.31782627105713	-0.00782300252467394	-0.00555028254166245	0.0022419011220336	0.000943203864153475
1171	113.976921081543	-2.15259075164795	-7.79834747314453	-0.00100484199356288	0.00289124972186983	-0.00100484199356288	0.00613799272105098
1172	113.327568054199	-1.17856776714325	-7.99315214157104	0.0123068047687411	0.00451462110504508	0.00548864435404539	-0.00587495695799589
1173	113.976921081543	-1.17856776714325	-7.86328220367432	0.00451462110504508	0.00483929552137852	0.000618529506027699	0.00613799272105098
1174	115.924964904785	-2.47726511955261	-7.34380340576172	-3.08191010844894e-05	-0.00717365415766835	-0.0100957229733467	-0.00555028254166245
1175	113.327568054199	-2.47726511955261	-8.05808639526367	-0.00327756232582033	-0.00100484199356288	-0.00587495695799589	0.000293855206109583
1176	115.275611877441	-3.45128798484802	-7.9282169342041	-0.00652430532500148	0.00126787810586393	-0.000680167751852423	0.0022419011220336
1177	117.223663330078	-2.8019392490387	-7.79834747314453	-0.00197886489331722	0.00321592413820326	0.000618529506027699	0.00516396993771195
1178	115.275611877441	-2.15259075164795	-7.99315214157104	-0.00327756232582033	0.00970941036939621	0.000618529506027699	0.00418994715437293
1179	115.924964904785	-2.8019392490387	-7.79834747314453	-0.00457625929266214	0.00776136433705688	-0.00132951640989631	0.000293855206109583
1180	115.275611877441	-2.47726511955261	-7.6684775352478	0.000293855206109583	0.00873538758605719	-0.00295288790948689	0.00191722682211548
1181	115.924964904785	-2.47726511955261	-8.31782627105713	-0.00327756232582033	0.00159255252219737	-0.00197886489331722	-3.08191010844894e-05
1182	113.327568054199	-1.50324213504791	-8.18795680999756	-0.00295288790948689	0.00776136433705688	-0.00100484199356288	0.00354059832170606
1183	114.626266479492	-1.17856776714325	-7.86328220367432	-0.00100484199356288	-0.0126931173726916	-0.00652430532500148	-0.00749832857400179
1184	115.275611877441	-2.47726511955261	-7.6684775352478	-0.00197886489331722	-0.00327756232582033	-0.00490093370899558	0.00191722682211548
1185	112.67822265625	-0.853893458843231	-7.86328220367432	-0.00587495695799589	-0.00360223650932312	-0.00132951640989631	-0.00457625929266214
1186	112.028869628906	-1.17856776714325	-8.05808639526367	-0.00717365415766835	-0.00457625929266214	0.00386527273803949	0.000943203864153475
1187	112.67822265625	-0.853893458843231	-8.18795680999756	-0.00555028254166245	-0.00749832857400179	-0.00197886489331722	0.00126787810586393
1188	114.626266479492	-1.17856776714325	-8.12302207946777	-0.00652430532500148	-0.00847235135734081	-0.00782300252467394	0.00613799272105098
1189	115.275611877441	-2.47726511955261	-7.79834747314453	0.00126787810586393	-0.0253554154187441	-0.00749832857400179	-0.00392691092565656
1190	115.275611877441	-2.8019392490387	-7.73341274261475	0.00256657530553639	0.0136055024340749	0.00646266713738441	0.00613799272105098
1191	113.976921081543	-2.47726511955261	-7.4087381362915	0.00354059832170606	-0.00295288790948689	-0.00684897974133492	0.000293855206109583
1192	115.924964904785	-3.45128798484802	-7.9282169342041	0.00354059832170606	-0.00652430532500148	0.000943203864153475	-0.00652430532500148
1193	113.976921081543	-2.8019392490387	-7.79834747314453	-0.00295288790948689	0.00159255252219737	0.000293855206109583	-0.000680167751852423
1194	115.275611877441	-2.8019392490387	-7.9282169342041	0.00970941036939621	0.00776136433705688	-0.00197886489331722	-0.0110697457566857
1195	113.976921081543	-1.82791638374329	-7.9282169342041	-0.00230353930965066	0.0100340843200684	0.0022419011220336	0.00938473641872406
1196	113.976921081543	-1.82791638374329	-7.86328220367432	0.0230210572481155	0.00841071270406246	-3.08191010844894e-05	-0.00132951640989631
1197	116.574310302734	-2.47726511955261	-7.86328220367432	0.00159255252219737	0.00613799272105098	-0.0026282137259841	0.00159255252219737
1198	115.275611877441	-2.15259075164795	-8.18795680999756	0.0022419011220336	0.01100810803473	-3.08191010844894e-05	0.00678734155371785
1199	115.275611877441	-2.15259075164795	-7.73341274261475	0.00613799272105098	0.00548864435404539	-0.00100484199356288	0.000943203864153475
1200	113.976921081543	-0.853893458843231	-8.12302207946777	-0.00782300252467394	0.012956153601408	-0.00944637414067984	0.00321592413820326
1201	115.275611877441	-0.853893458843231	-7.9282169342041	0.00516396993771195	0.00906006153672934	-0.00295288790948689	-0.00392691092565656
1202	112.028869628906	-1.50324213504791	-7.53860807418823	-0.00684897974133492	-0.00555028254166245	-0.00522560812532902	-0.00100484199356288
1203	112.028869628906	-1.50324213504791	-7.73341274261475	-0.0100957229733467	-0.00197886489331722	-0.00425158534198999	-3.08191010844894e-05
1204	114.626266479492	-2.8019392490387	-7.86328220367432	-0.00295288790948689	0.00581331877037883	0.00191722682211548	-0.00197886489331722
1205	115.275611877441	-1.17856776714325	-8.12302207946777	-0.00100484199356288	-0.0120437685400248	-0.000680167751852423	-0.00912170019000769
1206	113.976921081543	-1.17856776714325	-7.99315214157104	-0.00295288790948689	-0.00295288790948689	-0.00814767740666866	0.000943203864153475
1207	113.327568054199	-1.17856776714325	-7.99315214157104	0.00808603875339031	-0.0143164889886975	-0.00360223650932312	0.00548864435404539
1208	113.976921081543	-2.8019392490387	-7.73341274261475	0.00451462110504508	-0.0169138833880424	-0.00360223650932312	0.00711201597005129
1209	113.976921081543	-2.8019392490387	-8.12302207946777	0.00581331877037883	-0.0188619289547205	-0.0100957229733467	0.00451462110504508
1210	114.626266479492	-2.15259075164795	-8.12302207946777	0.00191722682211548	0.000293855206109583	0.0022419011220336	0.00159255252219737
1211	115.924964904785	-2.47726511955261	-7.86328220367432	0.00256657530553639	0.00321592413820326	0.00743668992072344	0.00159255252219737
1212	116.574310302734	-1.50324213504791	-8.18795680999756	0.00711201597005129	0.00418994715437293	-0.00100484199356288	-0.00327756232582033
1213	115.924964904785	-2.47726511955261	-7.73341274261475	0.00321592413820326	-0.00230353930965066	-0.00977104809135199	-0.00327756232582033
1214	113.976921081543	-1.50324213504791	-8.25289154052734	0.00289124972186983	0.00354059832170606	-0.00360223650932312	0.000293855206109583
1215	114.626266479492	-2.15259075164795	-8.05808639526367	-0.000355493422830477	0.00451462110504508	-0.000680167751852423	0.00386527273803949
1216	115.275611877441	-2.15259075164795	-7.99315214157104	-0.00197886489331722	0.0181509424000978	-0.00457625929266214	-0.00295288790948689
1217	117.223663330078	-2.47726511955261	-7.79834747314453	0.000618529506027699	0.00873538758605719	-0.00749832857400179	-3.08191010844894e-05
1218	113.976921081543	-2.15259075164795	-7.73341274261475	-0.0026282137259841	0.00776136433705688	-0.0026282137259841	0.00646266713738441
1219	113.976921081543	-2.47726511955261	-7.34380340576172	-0.00977104809135199	0.00451462110504508	-0.0104203969240189	-0.00132951640989631
1220	112.028869628906	-2.47726511955261	-7.86328220367432	-0.00295288790948689	0.011982130818069	0.00646266713738441	0.00418994715437293
1221	114.626266479492	-1.82791638374329	-8.05808639526367	-0.00587495695799589	0.00256657530553639	0.000293855206109583	0.00289124972186983
1222	115.275611877441	-2.8019392490387	-7.6684775352478	-0.0026282137259841	-0.0113944197073579	-0.00555028254166245	-0.00360223650932312
1223	114.626266479492	-2.47726511955261	-7.79834747314453	-0.00749832857400179	-0.0295761823654175	-0.00717365415766835	0.000293855206109583
1224	115.924964904785	-4.42531108856201	-7.73341274261475	-0.00555028254166245	-0.00912170019000769	-0.00652430532500148	0.0022419011220336
1225	114.626266479492	-2.47726511955261	-7.79834747314453	-0.0026282137259841	-0.00100484199356288	0.00191722682211548	-0.00392691092565656
1226	114.626266479492	-2.47726511955261	-7.86328220367432	-0.0107450718060136	0.00386527273803949	-0.00425158534198999	0.0022419011220336
1227	115.275611877441	-2.47726511955261	-7.86328220367432	-0.00165419070981443	0.00841071270406246	0.000618529506027699	-0.00197886489331722
1228	115.924964904785	-2.47726511955261	-7.99315214157104	0.00418994715437293	-0.0169138833880424	-0.00814767740666866	0.00808603875339031
1229	114.626266479492	-2.15259075164795	-7.86328220367432	-0.00652430532500148	-0.0113944197073579	-0.00717365415766835	0.00483929552137852
1230	115.275611877441	-2.15259075164795	-8.12302207946777	0.00613799272105098	-0.00814767740666866	-0.000680167751852423	-0.00360223650932312
1231	115.275611877441	-1.50324213504791	-7.99315214157104	-0.00295288790948689	-0.0026282137259841	0.00516396993771195	-0.0026282137259841
1232	115.275611877441	-2.15259075164795	-8.18795680999756	-0.000355493422830477	0.0132808275520802	-0.00652430532500148	-0.00165419070981443
1233	115.924964904785	-2.15259075164795	-7.86328220367432	-0.00327756232582033	0.00548864435404539	-3.08191010844894e-05	0.00418994715437293
1234	112.67822265625	-1.50324213504791	-7.79834747314453	-0.00360223650932312	0.0106834331527352	0.00126787810586393	0.00159255252219737
1235	112.67822265625	-2.8019392490387	-7.34380340576172	-0.0152905117720366	0.00613799272105098	-3.08191010844894e-05	0.00548864435404539
1236	113.976921081543	-2.15259075164795	-7.60354280471802	-0.0026282137259841	0.0100340843200684	0.000618529506027699	-0.000680167751852423
1237	113.976921081543	-2.15259075164795	-7.6684775352478	0.00354059832170606	0.0123068047687411	-0.00457625929266214	0.000618529506027699
1238	113.976921081543	-1.17856776714325	-7.99315214157104	-0.00360223650932312	0.00808603875339031	-0.00457625929266214	-0.00165419070981443
1239	117.223663330078	-3.12661361694336	-7.73341274261475	0.00354059832170606	-0.00165419070981443	-0.00555028254166245	0.00159255252219737
1240	116.574310302734	-3.45128798484802	-7.60354280471802	-0.00457625929266214	0.000618529506027699	0.00581331877037883	-0.00555028254166245
1241	115.275611877441	-2.47726511955261	-7.53860807418823	-0.00230353930965066	-0.00100484199356288	-0.00425158534198999	-0.000680167751852423
1242	115.275611877441	-2.8019392490387	-7.53860807418823	0.000618529506027699	-0.00490093370899558	-0.00165419070981443	-0.000355493422830477
1243	116.574310302734	-2.8019392490387	-7.99315214157104	-0.00555028254166245	-0.0107450718060136	-0.00912170019000769	0.00289124972186983
1244	115.275611877441	-1.50324213504791	-8.12302207946777	-0.00847235135734081	-0.00717365415766835	-0.00555028254166245	0.00321592413820326
1245	115.275611877441	-2.47726511955261	-8.12302207946777	-0.00847235135734081	0.00159255252219737	-0.00360223650932312	-0.00132951640989631
1246	116.574310302734	-2.47726511955261	-7.79834747314453	-0.00555028254166245	0.00970941036939621	-0.000680167751852423	0.00159255252219737
1247	116.574310302734	-2.15259075164795	-7.9282169342041	-0.00230353930965066	-0.0266541130840778	-0.00912170019000769	-0.00360223650932312
1248	116.574310302734	-2.15259075164795	-7.99315214157104	0.00256657530553639	-0.00295288790948689	-0.00100484199356288	0.00256657530553639
1249	115.924964904785	-2.15259075164795	-8.05808639526367	-0.00977104809135199	-0.0175632312893867	-0.00619963090866804	0.00126787810586393
1250	114.626266479492	-2.47726511955261	-7.86328220367432	-0.00490093370899558	-0.00587495695799589	0.000293855206109583	-0.00717365415766835
1251	112.028869628906	-1.17856776714325	-7.99315214157104	-0.0143164889886975	0.013930176384747	-0.00749832857400179	0.00548864435404539
1252	112.67822265625	-2.47726511955261	-7.79834747314453	-0.00132951640989631	0.00678734155371785	0.00289124972186983	-0.00132951640989631
1253	113.327568054199	-1.17856776714325	-7.73341274261475	-0.00230353930965066	0.00613799272105098	-0.00197886489331722	0.0022419011220336
1254	115.275611877441	-2.8019392490387	-7.9282169342041	-0.00587495695799589	-3.08191010844894e-05	0.00256657530553639	0.00191722682211548
1255	115.275611877441	-1.50324213504791	-8.12302207946777	0.000293855206109583	0.00581331877037883	0.00386527273803949	-0.00230353930965066
1256	114.626266479492	-1.82791638374329	-7.9282169342041	0.00678734155371785	0.000943203864153475	-3.08191010844894e-05	-0.0100957229733467
1257	114.626266479492	-3.12661361694336	-7.6684775352478	0.00938473641872406	0.00581331877037883	-0.0117190945893526	-0.00165419070981443
1258	113.976921081543	-1.82791638374329	-7.79834747314453	-0.000680167751852423	-0.000680167751852423	-0.000355493422830477	0.00289124972186983
1259	114.626266479492	-1.82791638374329	-7.9282169342041	-0.0107450718060136	0.00906006153672934	-0.00555028254166245	-0.00327756232582033
1260	114.626266479492	-1.50324213504791	-8.18795680999756	-0.00879702530801296	0.00938473641872406	-0.000680167751852423	0.00451462110504508
1261	117.873008728027	-2.47726511955261	-8.05808639526367	-0.00327756232582033	0.00516396993771195	0.00126787810586393	-3.08191010844894e-05
1262	114.626266479492	-1.17856776714325	-8.31782627105713	-0.00197886489331722	-0.00360223650932312	-0.0117190945893526	-0.00717365415766835
1263	115.924964904785	-2.8019392490387	-8.05808639526367	-3.08191010844894e-05	-0.0263294391334057	-0.00717365415766835	-0.000680167751852423
1264	114.626266479492	-1.50324213504791	-7.86328220367432	-0.0113944197073579	-0.0152905117720366	-0.00782300252467394	-3.08191010844894e-05
1265	115.924964904785	-2.15259075164795	-7.99315214157104	-0.00132951640989631	-0.0162645354866982	-0.0026282137259841	-0.00425158534198999
1266	115.924964904785	-2.8019392490387	-7.9282169342041	0.00256657530553639	0.00516396993771195	-0.00100484199356288	-0.00197886489331722
1267	113.327568054199	-0.853893458843231	-8.12302207946777	-0.00684897974133492	-0.00165419070981443	-0.000680167751852423	-0.00879702530801296
1268	112.67822265625	-1.50324213504791	-8.05808639526367	-0.00749832857400179	-0.00847235135734081	-0.0104203969240189	0.000293855206109583
1269	113.327568054199	-0.853893458843231	-7.9282169342041	-0.00490093370899558	-0.0149658378213644	-0.000680167751852423	-3.08191010844894e-05
1270	115.275611877441	-2.15259075164795	-7.60354280471802	0.000618529506027699	-0.00100484199356288	-0.00425158534198999	0.00126787810586393
1271	114.626266479492	-1.82791638374329	-7.73341274261475	-0.00197886489331722	-0.00295288790948689	0.00451462110504508	-3.08191010844894e-05
1272	117.223663330078	-2.8019392490387	-7.73341274261475	0.0168522447347641	0.0106834331527352	-0.00684897974133492	-0.00652430532500148
1273	114.626266479492	-3.45128798484802	-7.79834747314453	0.00191722682211548	-0.00132951640989631	0.000618529506027699	-0.00457625929266214
1274	115.924964904785	-3.45128798484802	-7.9282169342041	0.00841071270406246	-0.0100957229733467	0.00711201597005129	0.000293855206109583
1275	113.976921081543	-2.15259075164795	-7.73341274261475	-0.00490093370899558	0.01100810803473	-0.00425158534198999	-0.00100484199356288
1276	113.976921081543	-1.50324213504791	-7.79834747314453	0.00354059832170606	0.00906006153672934	-0.00327756232582033	-0.00165419070981443
1277	116.574310302734	-2.15259075164795	-7.9282169342041	0.00743668992072344	0.00743668992072344	-0.00165419070981443	0.00159255252219737
1278	115.275611877441	-2.15259075164795	-8.05808639526367	0.00516396993771195	0.00808603875339031	-0.0026282137259841	0.00516396993771195
1279	115.275611877441	-1.50324213504791	-8.12302207946777	-0.00555028254166245	0.0022419011220336	-0.00652430532500148	0.000293855206109583
1280	113.976921081543	-0.529219150543213	-8.12302207946777	0.000943203864153475	0.0123068047687411	-0.00749832857400179	-0.00555028254166245
1281	115.924964904785	-2.47726511955261	-7.9282169342041	0.0210730116814375	0.00516396993771195	0.00321592413820326	-3.08191010844894e-05
1282	113.976921081543	-1.17856776714325	-7.9282169342041	0.00354059832170606	-0.00295288790948689	-0.00392691092565656	-0.00522560812532902
1283	113.976921081543	-1.17856776714325	-7.99315214157104	-0.00100484199356288	-0.00360223650932312	-0.00652430532500148	-3.08191010844894e-05
1284	113.976921081543	-2.15259075164795	-7.86328220367432	-0.00132951640989631	-0.00457625929266214	-0.00652430532500148	0.00678734155371785
1285	112.028869628906	-1.17856776714325	-8.12302207946777	-0.00555028254166245	0.00483929552137852	0.00516396993771195	-0.000355493422830477
1286	112.028869628906	-1.17856776714325	-7.86328220367432	-0.00230353930965066	0.00418994715437293	0.000293855206109583	0.00483929552137852
1287	115.275611877441	-1.82791638374329	-7.60354280471802	0.00776136433705688	-0.0104203969240189	-0.000680167751852423	-0.00555028254166245
1288	115.275611877441	-2.47726511955261	-7.9282169342041	0.00776136433705688	-0.00912170019000769	-0.00425158534198999	0.000943203864153475
1289	115.924964904785	-2.47726511955261	-7.9282169342041	-0.00230353930965066	-0.0175632312893867	-0.00165419070981443	-0.000355493422830477
1290	115.924964904785	-3.77596235275269	-7.73341274261475	0.00256657530553639	0.011982130818069	-0.00230353930965066	-0.00522560812532902
1291	114.626266479492	-1.82791638374329	-8.05808639526367	-0.000355493422830477	-0.0100957229733467	0.00678734155371785	0.00483929552137852
1292	115.275611877441	-1.50324213504791	-7.79834747314453	0.00386527273803949	-0.000355493422830477	-0.00944637414067984	-3.08191010844894e-05
1293	113.976921081543	-1.17856776714325	-7.99315214157104	0.0100340843200684	0.00678734155371785	0.0123068047687411	0.00808603875339031
1294	115.924964904785	-2.15259075164795	-8.12302207946777	-3.08191010844894e-05	0.00646266713738441	-0.000680167751852423	-0.00522560812532902
1295	114.626266479492	-1.82791638374329	-8.12302207946777	0.0022419011220336	0.00516396993771195	0.000618529506027699	0.00548864435404539
1296	113.976921081543	-1.17856776714325	-8.31782627105713	-0.00197886489331722	0.00548864435404539	-0.00392691092565656	0.00191722682211548
1297	113.976921081543	-0.853893458843231	-7.73341274261475	0.000943203864153475	0.00970941036939621	-0.00814767740666866	0.000943203864153475
1298	114.626266479492	-0.529219150543213	-7.79834747314453	-0.00165419070981443	0.0100340843200684	0.00191722682211548	0.0022419011220336
1299	115.275611877441	-1.50324213504791	-8.05808639526367	-0.00847235135734081	0.00776136433705688	-0.0143164889886975	-0.00100484199356288
1300	113.327568054199	-1.82791638374329	-7.99315214157104	-0.00230353930965066	0.00776136433705688	0.00126787810586393	-0.000680167751852423
1301	113.976921081543	-2.15259075164795	-7.86328220367432	-0.00879702530801296	0.013930176384747	-0.00684897974133492	-0.00425158534198999
1302	113.976921081543	-2.47726511955261	-7.79834747314453	-0.00490093370899558	0.00451462110504508	-0.00327756232582033	0.000943203864153475
1303	114.626266479492	-1.50324213504791	-7.73341274261475	-0.00100484199356288	-0.00132951640989631	-0.00360223650932312	0.000618529506027699
1304	114.626266479492	-2.47726511955261	-7.4087381362915	0.00159255252219737	0.00321592413820326	0.00483929552137852	-0.000355493422830477
1305	113.976921081543	-2.47726511955261	-8.25289154052734	-0.0026282137259841	0.000293855206109583	0.00191722682211548	-0.00555028254166245
1306	113.976921081543	-3.45128798484802	-7.79834747314453	0.000618529506027699	-0.00717365415766835	-0.00132951640989631	0.00289124972186983
1307	116.574310302734	-2.8019392490387	-7.86328220367432	0.000618529506027699	-0.00847235135734081	-0.000680167751852423	-0.00749832857400179
1308	115.924964904785	-2.8019392490387	-7.53860807418823	0.01100810803473	0.00386527273803949	-0.00847235135734081	0.00483929552137852
1309	115.924964904785	-2.15259075164795	-7.6684775352478	0.000618529506027699	-0.00717365415766835	0.00354059832170606	0.00516396993771195
1310	115.924964904785	-2.47726511955261	-7.86328220367432	0.0022419011220336	-0.00652430532500148	0.000293855206109583	0.00159255252219737
1311	114.626266479492	-0.853893458843231	-8.51263046264648	0.00548864435404539	0.0275664981454611	0.00808603875339031	-0.00132951640989631
1312	113.976921081543	-1.17856776714325	-8.4476957321167	0.00646266713738441	-0.00425158534198999	-0.00100484199356288	0.00321592413820326
1313	114.626266479492	-2.8019392490387	-7.86328220367432	0.00451462110504508	0.00289124972186983	0.00548864435404539	-0.00490093370899558
1314	114.626266479492	-1.17856776714325	-8.05808639526367	0.00678734155371785	0.00873538758605719	0.0022419011220336	0.00386527273803949
1315	114.626266479492	-3.45128798484802	-7.4087381362915	0.00159255252219737	0.00548864435404539	-0.00847235135734081	-0.0026282137259841
1316	113.976921081543	-1.50324213504791	-7.99315214157104	-0.00490093370899558	0.00386527273803949	0.00613799272105098	-0.00425158534198999
1317	113.976921081543	-2.47726511955261	-8.12302207946777	-0.00522560812532902	0.00743668992072344	-0.00717365415766835	0.00289124972186983
1318	113.976921081543	-1.50324213504791	-8.12302207946777	-0.00912170019000769	0.0142548503354192	0.00354059832170606	0.00483929552137852
1319	115.275611877441	-3.12661361694336	-7.86328220367432	-0.0110697457566857	0.0100340843200684	-0.0126931173726916	0.00451462110504508
1320	115.275611877441	-2.15259075164795	-7.27886867523193	-0.00782300252467394	0.00483929552137852	-0.00230353930965066	-0.00587495695799589
1321	114.626266479492	-1.50324213504791	-7.73341274261475	0.00159255252219737	0.00418994715437293	-0.00165419070981443	-0.00360223650932312
1322	116.574310302734	-3.12661361694336	-7.99315214157104	-0.00230353930965066	0.000293855206109583	0.000618529506027699	0.00711201597005129
1323	115.924964904785	-3.77596235275269	-7.9282169342041	0.00386527273803949	-0.00327756232582033	-0.00619963090866804	-0.000680167751852423
1324	115.275611877441	-2.47726511955261	-8.12302207946777	-0.00230353930965066	-0.00457625929266214	-0.00392691092565656	0.00451462110504508
1325	114.626266479492	-1.17856776714325	-7.6684775352478	-0.00165419070981443	-0.0133424662053585	-0.00392691092565656	-0.00295288790948689
1326	115.275611877441	-2.8019392490387	-7.34380340576172	-0.00360223650932312	-0.0211346503347158	-0.00295288790948689	0.000618529506027699
1327	115.924964904785	-1.50324213504791	-8.05808639526367	-0.00197886489331722	0.00354059832170606	-0.00717365415766835	-0.0100957229733467
1328	115.924964904785	-2.15259075164795	-8.05808639526367	-0.00165419070981443	0.0100340843200684	-0.0146411629393697	0.00841071270406246
1329	115.924964904785	-1.82791638374329	-8.12302207946777	-0.000680167751852423	-0.00782300252467394	-0.00100484199356288	0.000618529506027699
1330	115.275611877441	-0.204544812440872	-7.73341274261475	-0.0026282137259841	0.013930176384747	-0.00684897974133492	-3.08191010844894e-05
1331	113.976921081543	-0.529219150543213	-7.6684775352478	-0.00165419070981443	0.0126314787194133	0.00711201597005129	0.000943203864153475
1332	113.976921081543	-1.17856776714325	-7.6684775352478	0.000618529506027699	0.01100810803473	-0.00295288790948689	0.00613799272105098
1333	112.028869628906	-0.529219150543213	-8.18795680999756	-0.00814767740666866	0.00289124972186983	0.00873538758605719	0.00321592413820326
1334	111.379524230957	-1.82791638374329	-7.9282169342041	-0.0104203969240189	0.00743668992072344	-0.00327756232582033	0.00386527273803949
1335	114.626266479492	-2.15259075164795	-7.79834747314453	-0.00197886489331722	0.00548864435404539	-0.00360223650932312	-0.00295288790948689
1336	114.626266479492	-0.853893458843231	-8.05808639526367	0.0022419011220336	0.00808603875339031	0.00581331877037883	-0.00132951640989631
1337	113.976921081543	-1.17856776714325	-7.6684775352478	0.00743668992072344	0.0103587592020631	-0.00684897974133492	-0.00782300252467394
1338	113.976921081543	-1.17856776714325	-8.18795680999756	0.00418994715437293	0.00126787810586393	-0.00619963090866804	-0.0113944197073579
1339	115.275611877441	-2.15259075164795	-8.18795680999756	0.00354059832170606	0.000943203864153475	-0.0123684434220195	-0.000680167751852423
1340	115.275611877441	-2.47726511955261	-7.79834747314453	0.00418994715437293	0.00321592413820326	0.00451462110504508	0.00126787810586393
1341	116.574310302734	-1.82791638374329	-7.79834747314453	0.00808603875339031	0.00516396993771195	-0.00327756232582033	-0.00197886489331722
1342	115.275611877441	-1.17856776714325	-7.9282169342041	0.00451462110504508	0.000618529506027699	-0.00165419070981443	0.00191722682211548
1343	116.574310302734	-1.50324213504791	-7.53860807418823	0.00711201597005129	-0.0211346503347158	-0.00490093370899558	-0.00327756232582033
1344	114.626266479492	-0.853893458843231	-8.12302207946777	-0.00100484199356288	0.0116574559360743	-0.00230353930965066	0.00289124972186983
1345	115.924964904785	-1.82791638374329	-7.9282169342041	0.00548864435404539	-0.00457625929266214	-0.0026282137259841	-0.00782300252467394
1346	115.924964904785	-1.82791638374329	-7.99315214157104	0.00711201597005129	-0.00782300252467394	-0.00230353930965066	-0.00230353930965066
1347	114.626266479492	-0.853893458843231	-8.05808639526367	-0.00392691092565656	-0.00749832857400179	-0.0026282137259841	-0.00717365415766835
1348	113.976921081543	-1.17856776714325	-7.73341274261475	0.000618529506027699	-0.0117190945893526	-0.0100957229733467	0.0022419011220336
1349	113.327568054199	-0.529219150543213	-7.99315214157104	-0.00912170019000769	-0.00814767740666866	-0.000355493422830477	0.000943203864153475
1350	114.626266479492	-1.50324213504791	-7.99315214157104	-0.0185372550040483	-0.00522560812532902	-0.00295288790948689	0.00646266713738441
1351	114.626266479492	-1.50324213504791	-7.9282169342041	-0.00555028254166245	0.00418994715437293	0.00418994715437293	-0.00619963090866804
1352	116.574310302734	-2.15259075164795	-7.79834747314453	-0.00717365415766835	0.00289124972186983	-0.00100484199356288	-0.000680167751852423
1353	113.976921081543	-1.17856776714325	-7.9282169342041	-0.00100484199356288	0.00646266713738441	0.00451462110504508	0.00289124972186983
1354	115.924964904785	-3.12661361694336	-7.60354280471802	-0.00197886489331722	0.00418994715437293	-0.00782300252467394	0.00289124972186983
1355	115.275611877441	-2.47726511955261	-8.31782627105713	-0.00230353930965066	-0.00522560812532902	-0.00165419070981443	0.00711201597005129
1356	113.976921081543	-2.47726511955261	-8.18795680999756	0.0022419011220336	-0.000355493422830477	0.00354059832170606	-0.0130177913233638
1357	113.976921081543	-1.82791638374329	-7.99315214157104	0.00451462110504508	0.00354059832170606	0.00516396993771195	0.000943203864153475
1358	113.976921081543	-0.529219150543213	-8.12302207946777	0.0022419011220336	0.00418994715437293	0.000943203864153475	0.000618529506027699
1359	114.626266479492	-1.17856776714325	-7.79834747314453	-0.00652430532500148	0.0155535480007529	-0.00977104809135199	-0.00230353930965066
1360	116.574310302734	-1.82791638374329	-8.38276100158691	-0.00100484199356288	0.013930176384747	-0.00295288790948689	-0.000355493422830477
1361	117.223663330078	-2.47726511955261	-8.25289154052734	0.0022419011220336	0.00646266713738441	0.000293855206109583	-0.00165419070981443
1362	114.626266479492	-0.529219150543213	-8.31782627105713	-0.00197886489331722	0.00743668992072344	-0.00555028254166245	-0.00295288790948689
1363	116.574310302734	-1.17856776714325	-8.18795680999756	-0.00360223650932312	-0.00132951640989631	-0.00749832857400179	0.00289124972186983
1364	114.626266479492	-2.15259075164795	-7.73341274261475	-0.0026282137259841	-0.0139918150380254	-0.00100484199356288	0.00321592413820326
1365	115.924964904785	-2.15259075164795	-7.6684775352478	0.00191722682211548	0.00743668992072344	-0.00425158534198999	0.00711201597005129
1366	111.379524230957	-1.17856776714325	-8.12302207946777	-0.00197886489331722	0.000293855206109583	0.0022419011220336	-3.08191010844894e-05
1367	112.028869628906	-1.50324213504791	-8.25289154052734	-0.00165419070981443	0.00548864435404539	0.00386527273803949	-0.00392691092565656
1368	113.327568054199	-1.17856776714325	-7.99315214157104	0.000943203864153475	0.0175015944987535	-0.00619963090866804	0.00321592413820326
1369	114.626266479492	-1.17856776714325	-7.99315214157104	-0.0159398596733809	-0.000680167751852423	-0.00522560812532902	0.00516396993771195
1370	113.976921081543	-1.17856776714325	-7.60354280471802	0.0100340843200684	0.00126787810586393	-0.0110697457566857	-0.00360223650932312
1371	115.924964904785	-2.8019392490387	-7.60354280471802	0.00711201597005129	0.00451462110504508	-0.00327756232582033	0.000293855206109583
1372	116.574310302734	-3.45128798484802	-7.73341274261475	0.00743668992072344	-0.00165419070981443	-0.00652430532500148	-0.00814767740666866
1373	114.626266479492	-2.8019392490387	-7.86328220367432	-3.08191010844894e-05	0.00451462110504508	-0.00392691092565656	0.000293855206109583
1374	116.574310302734	-2.15259075164795	-7.99315214157104	0.00289124972186983	0.00776136433705688	0.00418994715437293	0.00483929552137852
1375	114.626266479492	-1.50324213504791	-8.05808639526367	0.000618529506027699	0.0100340843200684	0.000293855206109583	0.00289124972186983
1376	113.976921081543	-2.47726511955261	-7.47367286682129	-0.00425158534198999	0.00906006153672934	-0.00879702530801296	-0.0026282137259841
1377	115.275611877441	-2.47726511955261	-8.05808639526367	0.00418994715437293	0.00483929552137852	-0.00425158534198999	-3.08191010844894e-05
1378	115.924964904785	-2.47726511955261	-7.9282169342041	-0.000680167751852423	0.0103587592020631	-0.00684897974133492	0.00646266713738441
1379	113.327568054199	-2.15259075164795	-7.6684775352478	-0.00425158534198999	0.011982130818069	-0.00912170019000769	0.00516396993771195
1380	113.327568054199	-1.50324213504791	-7.9282169342041	-0.00555028254166245	0.0123068047687411	-0.000355493422830477	0.00516396993771195
1381	115.924964904785	-3.12661361694336	-7.53860807418823	-3.08191010844894e-05	0.0100340843200684	0.00354059832170606	-0.00197886489331722
1382	112.028869628906	-1.50324213504791	-7.60354280471802	-0.0165892094373703	0.00289124972186983	-0.00847235135734081	0.00646266713738441
1383	112.67822265625	-1.82791638374329	-8.12302207946777	-0.0123684434220195	0.00581331877037883	-0.00749832857400179	0.00743668992072344
1384	113.976921081543	-2.8019392490387	-7.9282169342041	-0.0152905117720366	0.000943203864153475	-0.00392691092565656	0.0022419011220336
1385	113.976921081543	-1.82791638374329	-8.05808639526367	-0.00814767740666866	0.00159255252219737	-0.000680167751852423	0.0022419011220336
1386	113.976921081543	-1.50324213504791	-7.86328220367432	0.000943203864153475	0.00191722682211548	0.000618529506027699	-0.00327756232582033
1387	115.275611877441	-2.47726511955261	-7.27886867523193	0.00256657530553639	-0.0195112787187099	-0.00619963090866804	-0.00425158534198999
1388	113.976921081543	-3.77596235275269	-7.9282169342041	-0.00165419070981443	-0.0253554154187441	-0.00230353930965066	0.00906006153672934
1389	113.976921081543	-3.12661361694336	-7.86328220367432	-0.00165419070981443	-0.0117190945893526	-0.00619963090866804	-0.00619963090866804
1390	113.976921081543	-2.8019392490387	-7.99315214157104	0.000293855206109583	0.0100340843200684	0.00418994715437293	0.00418994715437293
1391	115.275611877441	-2.15259075164795	-8.05808639526367	0.00159255252219737	-0.0126931173726916	0.00743668992072344	-0.00749832857400179
1392	116.574310302734	-2.47726511955261	-7.86328220367432	0.00613799272105098	0.00516396993771195	0.00451462110504508	0.00256657530553639
1393	115.924964904785	-3.12661361694336	-7.86328220367432	0.00613799272105098	0.00126787810586393	-0.000355493422830477	-0.00619963090866804
1394	113.976921081543	-1.82791638374329	-8.4476957321167	-0.00165419070981443	0.00191722682211548	-0.00360223650932312	0.00483929552137852
1395	114.626266479492	-2.47726511955261	-8.05808639526367	-3.08191010844894e-05	0.00321592413820326	-0.000680167751852423	-0.00132951640989631
1396	115.275611877441	-3.12661361694336	-7.6684775352478	0.00873538758605719	0.00451462110504508	0.00256657530553639	-0.00425158534198999
1397	115.275611877441	-3.12661361694336	-7.27886867523193	0.0103587592020631	0.00873538758605719	-0.00879702530801296	0.0022419011220336
1398	115.275611877441	-2.8019392490387	-7.60354280471802	0.000293855206109583	0.00548864435404539	-0.00392691092565656	-0.00100484199356288
1399	114.626266479492	-3.12661361694336	-7.79834747314453	-0.00652430532500148	-3.08191010844894e-05	0.000943203864153475	0.00548864435404539
1400	112.028869628906	-1.82791638374329	-8.05808639526367	-0.00814767740666866	0.00548864435404539	0.00159255252219737	-0.000355493422830477
1401	113.327568054199	-2.15259075164795	-8.05808639526367	-0.000680167751852423	0.000618529506027699	-0.00684897974133492	0.00483929552137852
1402	114.626266479492	-3.12661361694336	-7.79834747314453	-0.00392691092565656	-0.0182125810533762	-0.000355493422830477	-0.00619963090866804
1403	115.275611877441	-3.45128798484802	-7.60354280471802	-0.00230353930965066	-0.0305502042174339	-0.00879702530801296	-0.000680167751852423
1404	115.275611877441	-2.47726511955261	-8.12302207946777	-0.0026282137259841	0.00743668992072344	0.00354059832170606	0.00646266713738441
1405	115.275611877441	-3.77596235275269	-8.12302207946777	-0.00392691092565656	-0.0107450718060136	-0.00360223650932312	-0.00652430532500148
1406	115.924964904785	-4.7499852180481	-7.86328220367432	-0.00392691092565656	-0.00327756232582033	0.00613799272105098	-0.00425158534198999
1407	116.574310302734	-4.10063648223877	-7.79834747314453	0.00321592413820326	-0.0172385573387146	0.00451462110504508	-0.00425158534198999
1408	115.275611877441	-3.77596235275269	-7.73341274261475	-0.00392691092565656	-0.00522560812532902	-0.00295288790948689	-0.00457625929266214
1409	115.275611877441	-3.12661361694336	-7.4087381362915	0.00451462110504508	-0.00619963090866804	-0.00360223650932312	0.000943203864153475
1410	115.924964904785	-3.77596235275269	-8.12302207946777	-0.00425158534198999	-0.00684897974133492	-0.00814767740666866	-0.00327756232582033
1411	113.327568054199	-2.15259075164795	-8.18795680999756	-0.000355493422830477	0.00970941036939621	-0.000680167751852423	0.000293855206109583
1412	115.275611877441	-2.8019392490387	-8.31782627105713	0.00354059832170606	0.00321592413820326	0.00451462110504508	-3.08191010844894e-05
1413	116.574310302734	-3.12661361694336	-8.05808639526367	-0.00230353930965066	0.00678734155371785	-0.00782300252467394	0.0022419011220336
1414	115.275611877441	-2.47726511955261	-7.60354280471802	-0.000680167751852423	0.00354059832170606	-0.00132951640989631	0.00159255252219737
1415	116.574310302734	-3.12661361694336	-7.6684775352478	0.00191722682211548	0.00938473641872406	0.00613799272105098	-0.00327756232582033
1416	114.626266479492	-3.45128798484802	-7.79834747314453	-0.00197886489331722	0.00646266713738441	-0.000680167751852423	-0.00652430532500148
1417	113.976921081543	-2.8019392490387	-7.9282169342041	-0.0026282137259841	0.00970941036939621	0.0022419011220336	-0.00295288790948689
1418	113.976921081543	-2.8019392490387	-7.9282169342041	-0.00587495695799589	0.00808603875339031	-0.0126931173726916	0.00256657530553639
1419	114.626266479492	-3.12661361694336	-7.60354280471802	-0.00230353930965066	0.00841071270406246	-0.0026282137259841	-3.08191010844894e-05
1420	115.275611877441	-3.12661361694336	-7.60354280471802	-0.00490093370899558	0.00906006153672934	0.000943203864153475	-0.00165419070981443
1421	114.626266479492	-2.15259075164795	-8.05808639526367	0.00386527273803949	0.00581331877037883	-0.00652430532500148	-0.0026282137259841
1422	114.626266479492	-3.12661361694336	-8.25289154052734	0.00906006153672934	-0.0217839982360601	0.00256657530553639	-0.00392691092565656
1423	117.223663330078	-4.42531108856201	-7.9282169342041	0.00841071270406246	-0.0292515084147453	-0.0133424662053585	0.00256657530553639
1424	113.976921081543	-2.47726511955261	-8.12302207946777	0.00126787810586393	0.00548864435404539	-0.00522560812532902	0.00841071270406246
1425	115.924964904785	-2.8019392490387	-7.4087381362915	0.00418994715437293	0.000943203864153475	-0.00847235135734081	-0.00132951640989631
1426	116.574310302734	-2.8019392490387	-7.4087381362915	-0.000680167751852423	0.000943203864153475	-0.00457625929266214	-0.00327756232582033
1427	113.976921081543	-2.15259075164795	-7.99315214157104	0.00873538758605719	-0.00587495695799589	-0.00587495695799589	-3.08191010844894e-05
1428	113.976921081543	-1.50324213504791	-8.31782627105713	0.0175015944987535	-0.00327756232582033	-0.00814767740666866	-0.00132951640989631
1429	113.976921081543	-1.50324213504791	-8.38276100158691	-0.00782300252467394	0.00613799272105098	0.00581331877037883	-0.00457625929266214
1430	115.924964904785	-2.8019392490387	-7.99315214157104	-0.00425158534198999	-0.00457625929266214	-0.00392691092565656	0.0022419011220336
1431	115.924964904785	-2.15259075164795	-7.53860807418823	0.00483929552137852	-0.00425158534198999	0.00126787810586393	-0.00197886489331722
1432	113.976921081543	-2.47726511955261	-7.53860807418823	0.00678734155371785	0.00548864435404539	0.00418994715437293	0.00191722682211548
1433	112.028869628906	-1.17856776714325	-8.05808639526367	-0.00684897974133492	0.00743668992072344	-0.00295288790948689	0.000293855206109583
1434	114.626266479492	-3.45128798484802	-7.86328220367432	-0.00425158534198999	0.01100810803473	-0.00197886489331722	0.00159255252219737
1435	115.924964904785	-2.8019392490387	-7.79834747314453	-0.00100484199356288	0.00970941036939621	0.00126787810586393	-0.00230353930965066
1436	115.924964904785	-1.82791638374329	-7.9282169342041	0.000943203864153475	0.00776136433705688	-0.00327756232582033	-0.00132951640989631
1437	114.626266479492	-2.15259075164795	-7.60354280471802	-0.00197886489331722	0.0106834331527352	-0.00360223650932312	-0.00165419070981443
1438	115.275611877441	-2.8019392490387	-7.99315214157104	-0.00457625929266214	0.000618529506027699	-0.000680167751852423	0.000293855206109583
1439	115.924964904785	-4.10063648223877	-7.9282169342041	-0.00132951640989631	0.00256657530553639	0.00418994715437293	0.000618529506027699
1440	116.574310302734	-2.8019392490387	-7.9282169342041	-0.0149658378213644	0.00581331877037883	-0.00165419070981443	-0.000355493422830477
1441	114.626266479492	-1.50324213504791	-7.79834747314453	-3.08191010844894e-05	0.00256657530553639	-0.00912170019000769	-0.00197886489331722
1442	114.626266479492	-0.853893458843231	-7.73341274261475	-0.00490093370899558	-0.00944637414067984	-0.00295288790948689	0.00191722682211548
1443	117.223663330078	-2.15259075164795	-7.9282169342041	-0.00425158534198999	-0.0110697457566857	-0.00717365415766835	0.00256657530553639
1444	114.626266479492	-1.17856776714325	-8.31782627105713	0.000618529506027699	-0.000355493422830477	-0.00230353930965066	0.00418994715437293
1445	117.873008728027	-2.15259075164795	-8.12302207946777	0.00191722682211548	0.0152288740500808	-0.00132951640989631	-0.00327756232582033
1446	114.626266479492	-1.50324213504791	-8.18795680999756	0.00418994715437293	-0.00132951640989631	-0.00522560812532902	-0.00165419070981443
1447	115.275611877441	-1.17856776714325	-7.99315214157104	0.00386527273803949	0.00581331877037883	0.00321592413820326	-0.00197886489331722
1448	113.976921081543	-1.17856776714325	-7.86328220367432	-0.00197886489331722	-0.00977104809135199	-0.00132951640989631	0.00516396993771195
1449	112.028869628906	-1.50324213504791	-7.86328220367432	-0.00782300252467394	-0.00197886489331722	0.00743668992072344	-0.00327756232582033
1450	111.379524230957	-1.50324213504791	-8.12302207946777	-0.00847235135734081	0.00873538758605719	0.00548864435404539	0.00873538758605719
1451	114.626266479492	-1.82791638374329	-8.12302207946777	-0.00782300252467394	-0.0169138833880424	-3.08191010844894e-05	0.00126787810586393
1452	115.275611877441	-2.47726511955261	-7.86328220367432	0.00321592413820326	0.00906006153672934	-0.000680167751852423	0.00711201597005129
1453	114.626266479492	-0.853893458843231	-7.6684775352478	0.00191722682211548	0.00581331877037883	0.00581331877037883	-0.00230353930965066
1454	117.223663330078	-2.8019392490387	-7.34380340576172	0.00483929552137852	0.00906006153672934	-0.00457625929266214	-0.00230353930965066
1455	115.924964904785	-2.47726511955261	-8.18795680999756	-0.00425158534198999	-0.00327756232582033	0.00159255252219737	0.00906006153672934
1456	115.924964904785	-2.47726511955261	-8.25289154052734	0.01847561635077	-0.00619963090866804	-0.0026282137259841	0.00451462110504508
1457	114.626266479492	-1.50324213504791	-8.12302207946777	-0.000355493422830477	0.00841071270406246	0.00873538758605719	0.00126787810586393
1458	115.275611877441	-1.17856776714325	-8.12302207946777	0.00646266713738441	0.011982130818069	-0.00619963090866804	0.00516396993771195
1459	115.275611877441	-0.853893458843231	-7.86328220367432	-0.00230353930965066	0.00126787810586393	0.00516396993771195	0.00646266713738441
1460	115.924964904785	-1.50324213504791	-7.79834747314453	0.000618529506027699	0.0126314787194133	0.00321592413820326	-0.00457625929266214
1461	115.275611877441	-2.15259075164795	-7.9282169342041	-0.0026282137259841	0.00191722682211548	-0.00619963090866804	-0.00425158534198999
1462	114.626266479492	-0.853893458843231	-8.12302207946777	-0.00782300252467394	0.000293855206109583	-0.00717365415766835	-0.00360223650932312
1463	114.626266479492	-1.17856776714325	-7.9282169342041	-0.000680167751852423	0.00256657530553639	-0.0113944197073579	0.00354059832170606
1464	115.924964904785	-1.82791638374329	-7.79834747314453	-0.00230353930965066	0.000293855206109583	-0.00425158534198999	0.00451462110504508
1465	115.275611877441	-1.17856776714325	-7.79834747314453	-0.00847235135734081	0.00678734155371785	-0.00652430532500148	0.00354059832170606
1466	114.626266479492	-2.15259075164795	-7.86328220367432	-0.00847235135734081	0.00418994715437293	0.000293855206109583	-0.00327756232582033
1467	113.976921081543	-2.15259075164795	-8.05808639526367	-0.00847235135734081	-0.0126931173726916	0.000618529506027699	0.00451462110504508
1468	114.626266479492	-1.50324213504791	-7.9282169342041	-0.0113944197073579	0.013930176384747	0.00451462110504508	0.00646266713738441
1469	115.275611877441	-1.17856776714325	-8.25289154052734	-0.00522560812532902	0.0226963832974434	-3.08191010844894e-05	-0.00555028254166245
1470	115.924964904785	-2.15259075164795	-7.9282169342041	-0.00912170019000769	0.000943203864153475	0.00354059832170606	0.00646266713738441
1471	116.574310302734	-3.12661361694336	-7.27886867523193	0.00126787810586393	-0.0279528107494116	-0.0026282137259841	-0.00360223650932312
1472	115.275611877441	-3.12661361694336	-7.60354280471802	0.00289124972186983	0.000618529506027699	0.00516396993771195	-0.00100484199356288
1473	115.275611877441	-1.50324213504791	-8.05808639526367	-0.000680167751852423	-0.000680167751852423	0.00256657530553639	-0.00165419070981443
1474	117.873008728027	-2.8019392490387	-7.6684775352478	0.00451462110504508	-3.08191010844894e-05	-0.000680167751852423	-0.00392691092565656
1475	114.626266479492	-0.529219150543213	-7.79834747314453	-0.00652430532500148	0.000293855206109583	-0.00100484199356288	0.00418994715437293
1476	115.275611877441	-1.17856776714325	-7.9282169342041	-0.00619963090866804	0.00970941036939621	0.00191722682211548	-0.00847235135734081
1477	114.626266479492	-0.529219150543213	-7.79834747314453	-0.000680167751852423	0.00418994715437293	-0.00879702530801296	-0.00230353930965066
1478	116.574310302734	-1.50324213504791	-8.05808639526367	0.00516396993771195	0.00743668992072344	-0.0130177913233638	0.00256657530553639
1479	116.574310302734	-1.82791638374329	-8.12302207946777	0.000618529506027699	0.00711201597005129	-0.00457625929266214	0.00418994715437293
1480	114.626266479492	-1.50324213504791	-7.99315214157104	0.00289124972186983	0.0136055024340749	-0.000680167751852423	0.00256657530553639
1481	114.626266479492	-1.17856776714325	-8.05808639526367	-0.00490093370899558	0.00159255252219737	-0.00749832857400179	0.00159255252219737
1482	114.626266479492	-2.47726511955261	-7.86328220367432	-0.00490093370899558	0.000293855206109583	-0.0126931173726916	-0.00490093370899558
1483	112.67822265625	-1.50324213504791	-7.79834747314453	-0.0120437685400248	0.0100340843200684	-0.0123684434220195	0.00386527273803949
1484	115.924964904785	-2.15259075164795	-7.79834747314453	-0.0113944197073579	-0.00522560812532902	-0.00977104809135199	0.00256657530553639
1485	115.275611877441	-0.853893458843231	-8.25289154052734	0.00126787810586393	-0.00879702530801296	0.00418994715437293	0.00516396993771195
1486	114.626266479492	-1.17856776714325	-8.12302207946777	-0.0026282137259841	-3.08191010844894e-05	-0.00749832857400179	-0.00652430532500148
1487	115.924964904785	-2.8019392490387	-8.05808639526367	0.00743668992072344	-0.0162645354866982	-0.00165419070981443	0.000293855206109583
1488	115.275611877441	-2.15259075164795	-7.79834747314453	0.00289124972186983	-0.0162645354866982	-0.00360223650932312	-0.00587495695799589
1489	115.275611877441	-1.82791638374329	-8.12302207946777	-0.00197886489331722	-0.0120437685400248	-0.00132951640989631	0.0100340843200684
1490	116.574310302734	-2.15259075164795	-8.12302207946777	0.00191722682211548	0.00126787810586393	0.00418994715437293	0.00159255252219737
1491	116.574310302734	-2.47726511955261	-8.05808639526367	0.00289124972186983	-0.0136671401560307	-0.00230353930965066	-0.00782300252467394
1492	113.976921081543	-2.15259075164795	-7.9282169342041	-0.000355493422830477	0.00516396993771195	0.00191722682211548	-0.00132951640989631
1493	114.626266479492	-0.853893458843231	-8.05808639526367	0.00711201597005129	0.00613799272105098	-0.00749832857400179	0.00321592413820326
1494	116.574310302734	-2.47726511955261	-7.47367286682129	0.00191722682211548	0.00451462110504508	-0.00327756232582033	-0.00165419070981443
1495	113.976921081543	-0.529219150543213	-8.05808639526367	-0.00132951640989631	0.00841071270406246	-0.00425158534198999	0.00613799272105098
1496	114.626266479492	-2.15259075164795	-7.99315214157104	0.00159255252219737	0.00354059832170606	-0.0130177913233638	-0.00425158534198999
1497	114.626266479492	-2.47726511955261	-8.05808639526367	0.00289124972186983	-0.000680167751852423	-0.00555028254166245	0.00418994715437293
1498	113.976921081543	-2.8019392490387	-7.86328220367432	-0.00717365415766835	0.00841071270406246	0.00354059832170606	0.00483929552137852
1499	113.976921081543	-2.47726511955261	-7.73341274261475	-0.00847235135734081	0.00613799272105098	-0.00814767740666866	0.00646266713738441
1500	115.275611877441	-2.8019392490387	-7.6684775352478	-0.00555028254166245	0.00256657530553639	0.00159255252219737	-0.00360223650932312
1501	114.626266479492	-1.17856776714325	-7.99315214157104	-0.000355493422830477	0.00841071270406246	-0.00295288790948689	-0.00100484199356288
1502	113.976921081543	-1.17856776714325	-7.99315214157104	0.00743668992072344	-0.0100957229733467	-0.00132951640989631	-0.00295288790948689
1503	115.275611877441	-3.45128798484802	-7.79834747314453	0.00354059832170606	-0.00944637414067984	-0.0104203969240189	0.00581331877037883
1504	114.626266479492	-2.47726511955261	-8.05808639526367	-0.0026282137259841	-0.0113944197073579	-0.0104203969240189	-0.00100484199356288
1505	115.275611877441	-3.12661361694336	-7.79834747314453	0.000943203864153475	0.000293855206109583	0.00321592413820326	0.00711201597005129
1506	113.976921081543	-2.47726511955261	-7.79834747314453	0.00678734155371785	0.00711201597005129	0.00841071270406246	0.000618529506027699
1507	117.223663330078	-2.8019392490387	-7.99315214157104	0.00289124972186983	-0.00555028254166245	0.00418994715437293	-0.00587495695799589
1508	114.626266479492	-2.47726511955261	-8.05808639526367	0.000293855206109583	0.0132808275520802	-0.00197886489331722	0.000618529506027699
1509	115.924964904785	-1.82791638374329	-8.38276100158691	0.00256657530553639	-0.0175632312893867	0.00354059832170606	-3.08191010844894e-05
1510	114.626266479492	-1.82791638374329	-8.25289154052734	-0.00814767740666866	0.0360080301761627	-3.08191010844894e-05	-0.00165419070981443
1511	115.924964904785	-2.47726511955261	-7.79834747314453	-3.08191010844894e-05	-0.00944637414067984	-0.00912170019000769	-0.00327756232582033
1512	116.574310302734	-2.8019392490387	-7.86328220367432	0.00613799272105098	0.0155535480007529	0.000618529506027699	-0.00197886489331722
1513	114.626266479492	-2.15259075164795	-8.12302207946777	0.00321592413820326	0.0145795252174139	0.00743668992072344	-0.00327756232582033
1514	114.626266479492	-1.82791638374329	-8.05808639526367	-0.0100957229733467	-3.08191010844894e-05	-0.00425158534198999	-0.00197886489331722
1515	111.379524230957	-1.50324213504791	-7.9282169342041	-0.00977104809135199	0.00548864435404539	-0.00457625929266214	0.00516396993771195
1516	115.275611877441	-2.8019392490387	-7.79834747314453	-0.00652430532500148	0.000618529506027699	0.00159255252219737	0.00451462110504508
1517	113.976921081543	-1.50324213504791	-7.99315214157104	0.00386527273803949	0.00483929552137852	-0.00392691092565656	-0.00295288790948689
1518	114.626266479492	-2.15259075164795	-8.12302207946777	0.00289124972186983	0.00126787810586393	-3.08191010844894e-05	0.00613799272105098
1519	113.976921081543	-2.15259075164795	-8.31782627105713	0.000618529506027699	0.00516396993771195	0.000618529506027699	0.00451462110504508
1520	115.924964904785	-2.8019392490387	-8.12302207946777	0.00159255252219737	-0.00652430532500148	0.00321592413820326	0.000618529506027699
1521	116.574310302734	-2.47726511955261	-7.79834747314453	0.00386527273803949	0.0022419011220336	0.00191722682211548	-0.00295288790948689
1522	115.924964904785	-3.12661361694336	-7.6684775352478	0.000943203864153475	-0.00684897974133492	-3.08191010844894e-05	-0.000355493422830477
1523	115.924964904785	-2.15259075164795	-7.73341274261475	-3.08191010844894e-05	-0.00847235135734081	-0.00457625929266214	0.00159255252219737
1524	115.924964904785	-1.17856776714325	-8.38276100158691	-3.08191010844894e-05	-0.00619963090866804	-0.00197886489331722	0.000943203864153475
1525	115.275611877441	-1.50324213504791	-8.31782627105713	-0.00165419070981443	0.0100340843200684	-0.00619963090866804	0.00386527273803949
1526	115.275611877441	-0.529219150543213	-8.25289154052734	0.00191722682211548	0.00743668992072344	-0.00165419070981443	-0.00782300252467394
1527	115.275611877441	-1.50324213504791	-8.25289154052734	0.00191722682211548	0.00354059832170606	-0.00392691092565656	0.0022419011220336
1528	114.626266479492	-1.50324213504791	-7.60354280471802	0.00841071270406246	-0.0152905117720366	0.00191722682211548	0.00581331877037883
1529	115.924964904785	-2.15259075164795	-7.79834747314453	-0.0026282137259841	-0.00490093370899558	-0.00749832857400179	0.00321592413820326
1530	114.626266479492	-2.47726511955261	-7.86328220367432	-0.00652430532500148	0.00613799272105098	0.00386527273803949	-0.00457625929266214
1531	112.028869628906	-1.82791638374329	-8.25289154052734	-0.00555028254166245	-0.0026282137259841	-0.00457625929266214	-0.00132951640989631
1532	113.327568054199	-1.17856776714325	-8.05808639526367	0.00841071270406246	0.00191722682211548	0.0022419011220336	-0.00295288790948689
1533	115.924964904785	-2.47726511955261	-7.79834747314453	0.00159255252219737	0.00808603875339031	-0.00490093370899558	-0.000355493422830477
1534	114.626266479492	-1.82791638374329	-7.73341274261475	0.0100340843200684	0.00548864435404539	-0.000680167751852423	0.000293855206109583
1535	115.275611877441	-1.17856776714325	-7.86328220367432	-0.00327756232582033	-0.0026282137259841	0.0022419011220336	-0.00652430532500148
1536	116.574310302734	-3.77596235275269	-7.9282169342041	0.00483929552137852	0.0022419011220336	-0.00197886489331722	-3.08191010844894e-05
1537	115.924964904785	-3.12661361694336	-7.9282169342041	0.00581331877037883	0.0100340843200684	-0.00230353930965066	-0.00100484199356288
1538	116.574310302734	-2.47726511955261	-7.79834747314453	0.0126314787194133	0.0116574559360743	-0.00977104809135199	0.00321592413820326
1539	116.574310302734	-2.15259075164795	-7.79834747314453	0.00289124972186983	0.00483929552137852	-0.00425158534198999	-0.00132951640989631
1540	115.924964904785	-1.82791638374329	-7.53860807418823	-3.08191010844894e-05	-0.00295288790948689	0.000293855206109583	-0.00132951640989631
1541	115.275611877441	-1.50324213504791	-8.31782627105713	0.00613799272105098	0.00873538758605719	-0.00587495695799589	-0.00457625929266214
1542	115.924964904785	-2.8019392490387	-8.25289154052734	0.000943203864153475	0.00678734155371785	-3.08191010844894e-05	-0.00555028254166245
1543	115.275611877441	-1.50324213504791	-7.99315214157104	-0.000355493422830477	-0.00652430532500148	-0.0120437685400248	0.00743668992072344
1544	115.924964904785	-2.8019392490387	-7.6684775352478	-0.0104203969240189	-0.00944637414067984	-0.0104203969240189	0.000943203864153475
1545	113.327568054199	-2.15259075164795	-7.86328220367432	-0.00392691092565656	-0.00132951640989631	0.00386527273803949	-0.000680167751852423
1546	113.327568054199	-2.47726511955261	-7.6684775352478	-0.00977104809135199	0.00743668992072344	0.00126787810586393	-0.00392691092565656
1547	114.626266479492	-2.8019392490387	-7.9282169342041	-0.00425158534198999	0.00841071270406246	-0.0126931173726916	0.0022419011220336
1548	113.976921081543	-2.8019392490387	-7.6684775352478	-0.00327756232582033	-0.00879702530801296	0.00354059832170606	0.00581331877037883
1549	117.223663330078	-2.8019392490387	-7.79834747314453	-0.00165419070981443	-0.00717365415766835	-0.0117190945893526	0.00386527273803949
1550	116.574310302734	-2.47726511955261	-7.73341274261475	0.00191722682211548	0.012956153601408	0.00678734155371785	-0.000680167751852423
1551	115.275611877441	-2.8019392490387	-7.86328220367432	0.00581331877037883	-0.0188619289547205	-0.00165419070981443	-0.0026282137259841
1552	114.626266479492	-3.12661361694336	-8.05808639526367	0.000618529506027699	-0.000355493422830477	-0.00360223650932312	0.00451462110504508
1553	116.574310302734	-3.77596235275269	-7.86328220367432	0.00613799272105098	0.00808603875339031	-0.000355493422830477	0.000293855206109583
1554	113.976921081543	-1.82791638374329	-8.12302207946777	-0.00977104809135199	-0.000355493422830477	0.00386527273803949	0.00126787810586393
1555	115.924964904785	-2.47726511955261	-7.73341274261475	-0.00684897974133492	0.00516396993771195	-0.00132951640989631	-0.00197886489331722
1556	117.223663330078	-2.8019392490387	-7.73341274261475	0.000293855206109583	0.00906006153672934	-0.0120437685400248	-3.08191010844894e-05
1557	115.275611877441	-2.15259075164795	-7.99315214157104	-0.00197886489331722	-0.000680167751852423	-3.08191010844894e-05	0.00581331877037883
1558	116.574310302734	-2.8019392490387	-8.38276100158691	0.00256657530553639	0.00646266713738441	-0.00684897974133492	0.00159255252219737
1559	116.574310302734	-1.82791638374329	-8.05808639526367	-3.08191010844894e-05	0.0136055024340749	-0.00425158534198999	-0.000355493422830477
1560	116.574310302734	-2.47726511955261	-7.86328220367432	-0.00555028254166245	0.0116574559360743	0.00483929552137852	0.000943203864153475
1561	113.976921081543	-1.82791638374329	-8.05808639526367	-0.00197886489331722	0.0103587592020631	0.00191722682211548	-0.00652430532500148
1562	114.626266479492	-3.12661361694336	-7.34380340576172	-0.00782300252467394	0.000943203864153475	-0.00392691092565656	-0.00360223650932312
1563	113.976921081543	-2.8019392490387	-7.47367286682129	-0.00912170019000769	-0.00295288790948689	-0.00165419070981443	0.00516396993771195
1564	113.327568054199	-1.50324213504791	-8.25289154052734	0.000943203864153475	-0.0175632312893867	-0.00457625929266214	0.00126787810586393
1565	114.626266479492	-2.8019392490387	-7.86328220367432	-0.00230353930965066	0.011982130818069	-0.00490093370899558	-0.000355493422830477
1566	116.574310302734	-2.47726511955261	-7.9282169342041	-0.00392691092565656	-0.0243813935667276	0.00776136433705688	-0.00132951640989631
1567	115.924964904785	-3.12661361694336	-7.9282169342041	0.00548864435404539	-0.0104203969240189	-3.08191010844894e-05	0.00159255252219737
1568	116.574310302734	-2.15259075164795	-7.79834747314453	0.00613799272105098	-0.00912170019000769	-0.00197886489331722	0.00321592413820326
1569	116.574310302734	-3.12661361694336	-8.18795680999756	-0.00944637414067984	-0.0182125810533762	-0.00327756232582033	0.00451462110504508
1570	116.574310302734	-2.8019392490387	-8.05808639526367	0.00808603875339031	0.00256657530553639	0.00711201597005129	0.000618529506027699
1571	116.574310302734	-2.47726511955261	-7.79834747314453	0.00126787810586393	0.00711201597005129	0.00678734155371785	0.00126787810586393
1572	114.626266479492	-1.50324213504791	-8.12302207946777	0.00516396993771195	0.00321592413820326	0.00256657530553639	-0.00360223650932312
1573	117.223663330078	-2.15259075164795	-8.18795680999756	0.0113327819854021	0.00906006153672934	0.00418994715437293	0.000618529506027699
1574	114.626266479492	-2.47726511955261	-7.79834747314453	-3.08191010844894e-05	0.00289124972186983	-0.00717365415766835	0.00711201597005129
1575	116.574310302734	-2.47726511955261	-8.12302207946777	0.00191722682211548	0.00386527273803949	0.00126787810586393	0.00126787810586393
1576	115.275611877441	-1.82791638374329	-8.12302207946777	-0.00197886489331722	0.00159255252219737	0.00516396993771195	0.00321592413820326
1577	115.924964904785	-1.50324213504791	-8.25289154052734	-0.00230353930965066	0.00386527273803949	-0.00230353930965066	-0.00490093370899558
1578	115.275611877441	-1.82791638374329	-8.12302207946777	-0.00652430532500148	0.0103587592020631	-0.00327756232582033	-0.00360223650932312
1579	114.626266479492	-2.47726511955261	-7.86328220367432	-0.0152905117720366	0.00548864435404539	-0.00295288790948689	-0.00197886489331722
1580	115.924964904785	-3.12661361694336	-7.86328220367432	-0.00522560812532902	0.00711201597005129	0.00321592413820326	-3.08191010844894e-05
1581	115.275611877441	-2.8019392490387	-7.99315214157104	-0.00165419070981443	0.00873538758605719	-0.00879702530801296	0.0022419011220336
1582	115.924964904785	-2.15259075164795	-8.25289154052734	0.00418994715437293	-0.0195112787187099	-3.08191010844894e-05	-0.000680167751852423
1583	116.574310302734	-3.45128798484802	-7.79834747314453	-0.000355493422830477	-0.0100957229733467	-0.00132951640989631	0.00289124972186983
1584	113.976921081543	-2.8019392490387	-7.79834747314453	-0.00230353930965066	-0.000355493422830477	-0.00652430532500148	-0.00165419070981443
1585	117.223663330078	-4.10063648223877	-7.27886867523193	0.0116574559360743	0.00451462110504508	0.00126787810586393	-0.00587495695799589
1586	115.924964904785	-2.8019392490387	-7.99315214157104	0.000293855206109583	-0.00814767740666866	-0.00230353930965066	0.00256657530553639
1587	113.976921081543	-2.15259075164795	-7.9282169342041	0.000943203864153475	0.0123068047687411	0.0022419011220336	-0.00717365415766835
1588	113.976921081543	-1.82791638374329	-7.99315214157104	-0.000355493422830477	-0.0126931173726916	-0.00360223650932312	0.00126787810586393
1589	115.275611877441	-2.47726511955261	-7.99315214157104	-0.00392691092565656	-0.00425158534198999	-0.0152905117720366	0.000293855206109583
1590	116.574310302734	-2.8019392490387	-8.12302207946777	-0.00165419070981443	-3.08191010844894e-05	-0.00197886489331722	-0.00327756232582033
1591	117.223663330078	-3.77596235275269	-7.86328220367432	0.000293855206109583	-0.0120437685400248	0.000943203864153475	-0.00457625929266214
1592	115.924964904785	-3.45128798484802	-8.05808639526367	-0.00132951640989631	0.00386527273803949	-0.00295288790948689	-0.00587495695799589
1593	114.626266479492	-2.15259075164795	-8.31782627105713	0.00451462110504508	0.00808603875339031	0.000943203864153475	-0.0026282137259841
1594	113.976921081543	-3.45128798484802	-7.86328220367432	-0.0104203969240189	0.00743668992072344	-0.00782300252467394	0.000943203864153475
1595	113.327568054199	-3.12661361694336	-7.73341274261475	-0.0139918150380254	0.00776136433705688	-0.000355493422830477	-0.00652430532500148
1596	112.67822265625	-2.47726511955261	-7.73341274261475	-0.00977104809135199	0.00841071270406246	0.000618529506027699	-0.000355493422830477
1597	113.976921081543	-2.15259075164795	-8.18795680999756	-0.00327756232582033	0.00289124972186983	-0.00295288790948689	0.00354059832170606
1598	115.275611877441	-2.15259075164795	-8.25289154052734	0.00159255252219737	0.00808603875339031	-0.0143164889886975	0.0022419011220336
1599	113.976921081543	-2.8019392490387	-8.18795680999756	-0.00717365415766835	0.00354059832170606	0.00126787810586393	0.00548864435404539
1600	117.223663330078	-4.7499852180481	-7.53860807418823	-0.00197886489331722	0.000943203864153475	-0.00457625929266214	0.00159255252219737
1601	116.574310302734	-4.42531108856201	-7.47367286682129	-0.00879702530801296	0.00354059832170606	0.0022419011220336	-0.00490093370899558
1602	114.626266479492	-2.47726511955261	-7.53860807418823	0.00711201597005129	0.0022419011220336	-0.00684897974133492	0.0022419011220336
1603	115.275611877441	-2.47726511955261	-8.25289154052734	-0.00132951640989631	-0.00522560812532902	-0.00132951640989631	-0.000355493422830477
1604	115.924964904785	-3.77596235275269	-8.05808639526367	0.00256657530553639	-0.023407369852066	0.00126787810586393	-0.00392691092565656
1605	115.924964904785	-3.45128798484802	-8.25289154052734	0.000293855206109583	0.00938473641872406	-0.00327756232582033	0.000293855206109583
1606	114.626266479492	-2.47726511955261	-8.25289154052734	0.00321592413820326	0.00126787810586393	0.000618529506027699	-0.00522560812532902
1607	114.626266479492	-2.47726511955261	-7.79834747314453	0.00581331877037883	-0.0175632312893867	-0.00425158534198999	-0.00879702530801296
1608	114.626266479492	-2.8019392490387	-7.86328220367432	0.00743668992072344	0.00613799272105098	-0.00197886489331722	-0.000355493422830477
1609	114.626266479492	-2.8019392490387	-7.73341274261475	-0.00587495695799589	-0.0146411629393697	-0.00717365415766835	-0.00392691092565656
1610	112.028869628906	-2.47726511955261	-7.99315214157104	-0.00425158534198999	0.00451462110504508	0.00516396993771195	0.00126787810586393
1611	112.67822265625	-2.8019392490387	-7.86328220367432	-0.00425158534198999	-0.017887907102704	0.00516396993771195	0.00256657530553639
1612	113.327568054199	-3.45128798484802	-7.47367286682129	-0.000680167751852423	-0.00132951640989631	0.00159255252219737	-0.00327756232582033
1613	114.626266479492	-2.47726511955261	-7.53860807418823	-0.00327756232582033	0.011982130818069	-0.00165419070981443	-0.000355493422830477
1614	116.574310302734	-3.45128798484802	-7.9282169342041	0.0285405199974775	0.00126787810586393	-0.00749832857400179	0.000943203864153475
1615	115.275611877441	-3.77596235275269	-8.05808639526367	-0.00652430532500148	-0.0230826959013939	0.00256657530553639	0.00159255252219737
1616	114.626266479492	-4.42531108856201	-7.79834747314453	0.000293855206109583	-0.00295288790948689	0.000618529506027699	-0.00749832857400179
1617	115.275611877441	-3.12661361694336	-7.86328220367432	0.0168522447347641	0.00126787810586393	-0.00392691092565656	-0.00132951640989631
1618	114.626266479492	-3.12661361694336	-7.73341274261475	0.0022419011220336	0.00646266713738441	0.00159255252219737	0.00256657530553639
1619	115.275611877441	-2.47726511955261	-7.9282169342041	-3.08191010844894e-05	0.00646266713738441	0.00354059832170606	0.00126787810586393
1620	115.924964904785	-3.12661361694336	-8.31782627105713	0.00256657530553639	0.00841071270406246	-0.00912170019000769	0.000293855206109583
1621	116.574310302734	-3.77596235275269	-8.18795680999756	-0.00522560812532902	0.0113327819854021	-0.00490093370899558	0.00321592413820326
1622	117.223663330078	-3.45128798484802	-7.86328220367432	0.0022419011220336	0.00159255252219737	-0.0139918150380254	0.0022419011220336
1623	114.626266479492	-2.47726511955261	-7.86328220367432	-0.000680167751852423	-0.00749832857400179	-0.000355493422830477	0.00386527273803949
1624	117.223663330078	-4.42531108856201	-7.4087381362915	-0.00684897974133492	-0.00717365415766835	-0.0100957229733467	0.00191722682211548
1625	114.626266479492	-3.12661361694336	-8.12302207946777	-0.00717365415766835	0.01847561635077	-0.0026282137259841	-0.000680167751852423
1626	113.976921081543	-3.77596235275269	-7.9282169342041	-0.00717365415766835	-0.000355493422830477	-0.0026282137259841	0.000943203864153475
1627	113.976921081543	-3.77596235275269	-7.86328220367432	-0.00684897974133492	-0.00749832857400179	-0.00619963090866804	-0.00360223650932312
1628	114.626266479492	-3.12661361694336	-7.79834747314453	-0.00717365415766835	-0.0143164889886975	-0.00977104809135199	-0.00165419070981443
1629	117.223663330078	-4.10063648223877	-7.6684775352478	-0.00684897974133492	-0.0211346503347158	-0.0123684434220195	-0.000355493422830477
1630	115.275611877441	-3.12661361694336	-7.60354280471802	-0.0026282137259841	-0.00912170019000769	-0.00555028254166245	-0.00197886489331722
1631	116.574310302734	-3.12661361694336	-8.25289154052734	0.00191722682211548	-0.00230353930965066	-0.00814767740666866	-0.00165419070981443
1632	114.626266479492	-3.77596235275269	-8.05808639526367	0.000618529506027699	-0.000355493422830477	0.00321592413820326	-0.00100484199356288
1633	117.223663330078	-5.39933395385742	-7.6684775352478	0.00776136433705688	-0.00295288790948689	0.00386527273803949	0.00418994715437293
1634	113.976921081543	-2.8019392490387	-7.99315214157104	-0.0026282137259841	0.00321592413820326	-0.00717365415766835	0.00711201597005129
1635	114.626266479492	-3.45128798484802	-7.86328220367432	-0.00327756232582033	0.00354059832170606	-3.08191010844894e-05	0.00256657530553639
1636	115.924964904785	-3.77596235275269	-7.47367286682129	0.00711201597005129	0.0126314787194133	-0.00847235135734081	-0.00847235135734081
1637	116.574310302734	-3.12661361694336	-7.99315214157104	-0.00457625929266214	0.00906006153672934	-0.00165419070981443	-0.00295288790948689
1638	116.574310302734	-3.77596235275269	-7.79834747314453	0.00256657530553639	0.00386527273803949	-0.00457625929266214	0.00256657530553639
1639	115.275611877441	-2.8019392490387	-7.79834747314453	-0.00327756232582033	0.00483929552137852	0.00256657530553639	0.00354059832170606
1640	115.275611877441	-2.47726511955261	-7.60354280471802	-0.0026282137259841	0.00191722682211548	-0.00392691092565656	0.00418994715437293
1641	115.275611877441	-2.8019392490387	-7.86328220367432	-0.00457625929266214	0.00678734155371785	-0.00165419070981443	-0.00782300252467394
1642	115.924964904785	-3.45128798484802	-7.99315214157104	-0.000680167751852423	-0.0113944197073579	-0.00327756232582033	-0.00132951640989631
1643	113.976921081543	-2.8019392490387	-7.99315214157104	-0.00295288790948689	-0.0120437685400248	-0.00782300252467394	0.00418994715437293
1644	113.976921081543	-1.82791638374329	-7.9282169342041	-0.00197886489331722	-0.00132951640989631	-0.00555028254166245	0.00159255252219737
1645	113.327568054199	-2.8019392490387	-7.79834747314453	-0.00197886489331722	-0.0256800893694162	-0.000680167751852423	0.00451462110504508
1646	116.574310302734	-3.12661361694336	-7.6684775352478	0.00126787810586393	-0.00100484199356288	0.00159255252219737	-0.00490093370899558
1647	116.574310302734	-3.45128798484802	-7.79834747314453	0.0100340843200684	-0.0104203969240189	-0.00717365415766835	-0.00392691092565656
1648	115.275611877441	-3.12661361694336	-8.31782627105713	0.00451462110504508	-0.0156151866540313	0.000943203864153475	0.00289124972186983
1649	116.574310302734	-4.42531108856201	-8.12302207946777	-0.00230353930965066	-0.0126931173726916	-0.0026282137259841	0.00873538758605719
1650	115.924964904785	-3.45128798484802	-7.86328220367432	-0.00100484199356288	-0.0026282137259841	0.000293855206109583	0.00581331877037883
1651	117.223663330078	-3.45128798484802	-7.73341274261475	0.00191722682211548	-0.00652430532500148	0.0022419011220336	-0.000680167751852423
1652	114.626266479492	-1.82791638374329	-7.60354280471802	0.0100340843200684	0.00873538758605719	0.00289124972186983	-0.00230353930965066
1653	117.223663330078	-3.45128798484802	-8.25289154052734	0.00841071270406246	0.01100810803473	-0.00295288790948689	0.00256657530553639
1654	115.275611877441	-1.82791638374329	-8.18795680999756	-0.00197886489331722	0.00808603875339031	-0.0026282137259841	0.000618529506027699
1655	115.924964904785	-3.45128798484802	-8.05808639526367	0.00386527273803949	0.00711201597005129	-3.08191010844894e-05	-0.00555028254166245
1656	116.574310302734	-3.12661361694336	-7.86328220367432	-0.00230353930965066	0.01100810803473	-3.08191010844894e-05	0.000943203864153475
1657	116.574310302734	-2.8019392490387	-7.99315214157104	0.00321592413820326	0.011982130818069	-0.00847235135734081	0.000618529506027699
1658	115.275611877441	-3.12661361694336	-7.4087381362915	0.00386527273803949	0.00354059832170606	-0.00749832857400179	-0.00522560812532902
1659	113.327568054199	-2.8019392490387	-7.9282169342041	-0.0195112787187099	0.00841071270406246	-0.00197886489331722	-0.00652430532500148
1660	114.626266479492	-3.45128798484802	-7.9282169342041	-0.00652430532500148	0.00678734155371785	-0.00782300252467394	0.00678734155371785
1661	114.626266479492	-1.82791638374329	-8.18795680999756	-0.00100484199356288	0.0106834331527352	-0.00717365415766835	-0.00392691092565656
1662	115.924964904785	-1.82791638374329	-8.12302207946777	0.00678734155371785	0.00289124972186983	-0.00652430532500148	-0.00847235135734081
1663	115.924964904785	-4.10063648223877	-7.79834747314453	0.00581331877037883	-0.00132951640989631	-0.00717365415766835	0.00483929552137852
1664	115.275611877441	-3.45128798484802	-7.9282169342041	-0.00587495695799589	-0.0185372550040483	-0.00847235135734081	0.000618529506027699
1665	116.574310302734	-3.77596235275269	-7.9282169342041	0.00321592413820326	0.00321592413820326	0.00256657530553639	-0.00230353930965066
1666	117.223663330078	-2.8019392490387	-8.05808639526367	-0.00490093370899558	-0.00132951640989631	-0.000680167751852423	-0.00230353930965066
1667	115.275611877441	-1.82791638374329	-7.79834747314453	0.00289124972186983	-0.0139918150380254	-0.00457625929266214	-0.00425158534198999
1668	115.275611877441	-1.50324213504791	-8.25289154052734	-0.000680167751852423	-0.00522560812532902	-0.000680167751852423	-0.00360223650932312
1669	114.626266479492	-1.82791638374329	-8.12302207946777	0.000293855206109583	-0.00327756232582033	-0.00944637414067984	-0.000680167751852423
1670	115.924964904785	-1.50324213504791	-8.18795680999756	0.00581331877037883	-0.00490093370899558	0.00906006153672934	0.000943203864153475
1671	117.873008728027	-3.45128798484802	-8.05808639526367	-0.00392691092565656	-0.0243813935667276	-0.00197886489331722	-0.00587495695799589
1672	115.924964904785	-3.12661361694336	-7.9282169342041	0.000618529506027699	0.00743668992072344	-0.00652430532500148	-0.00879702530801296
1673	114.626266479492	-2.15259075164795	-8.05808639526367	0.00548864435404539	0.0116574559360743	-0.00847235135734081	0.00451462110504508
1674	113.327568054199	-3.12661361694336	-7.79834747314453	-0.0107450718060136	0.00451462110504508	0.00354059832170606	0.00743668992072344
1675	114.626266479492	-2.47726511955261	-7.53860807418823	-0.0130177913233638	0.00548864435404539	0.000618529506027699	0.00354059832170606
1676	112.67822265625	-1.50324213504791	-8.18795680999756	-0.00327756232582033	0.00321592413820326	0.000943203864153475	0.000618529506027699
1677	115.275611877441	-1.17856776714325	-8.25289154052734	0.00451462110504508	0.0113327819854021	-0.00230353930965066	0.000943203864153475
1678	113.976921081543	-2.47726511955261	-8.12302207946777	0.00386527273803949	0.00256657530553639	-0.00392691092565656	0.000943203864153475
1679	115.924964904785	-2.15259075164795	-8.05808639526367	-0.00197886489331722	0.00191722682211548	0.00743668992072344	-0.00165419070981443
1680	117.223663330078	-3.77596235275269	-7.73341274261475	0.00126787810586393	0.00451462110504508	-0.0026282137259841	0.00743668992072344
1681	116.574310302734	-2.8019392490387	-7.60354280471802	-0.00165419070981443	0.00126787810586393	-0.00165419070981443	-0.00619963090866804
1682	115.275611877441	-2.15259075164795	-8.25289154052734	0.000943203864153475	-0.00977104809135199	-0.0104203969240189	0.00321592413820326
1683	114.626266479492	-1.50324213504791	-8.25289154052734	-0.0026282137259841	-0.0136671401560307	-0.0104203969240189	-3.08191010844894e-05
1684	114.626266479492	-2.15259075164795	-7.79834747314453	0.00613799272105098	-0.0110697457566857	-0.0110697457566857	0.00289124972186983
1685	116.574310302734	-2.47726511955261	-7.79834747314453	-0.00295288790948689	0.0210730116814375	-0.00847235135734081	0.00159255252219737
1686	114.626266479492	-1.82791638374329	-7.99315214157104	0.00451462110504508	-0.000355493422830477	0.0022419011220336	-0.00555028254166245
1687	114.626266479492	-1.82791638374329	-7.60354280471802	0.00483929552137852	-0.000355493422830477	-0.0104203969240189	-0.00197886489331722
1688	114.626266479492	-1.17856776714325	-7.99315214157104	-0.00490093370899558	-0.0117190945893526	-0.0026282137259841	-0.00327756232582033
1689	112.67822265625	-2.15259075164795	-7.79834747314453	-0.00295288790948689	-0.0026282137259841	-0.00425158534198999	-0.00132951640989631
1690	112.028869628906	-1.17856776714325	-7.9282169342041	-0.00879702530801296	0.00483929552137852	-0.000680167751852423	-0.00197886489331722
1691	115.924964904785	-2.8019392490387	-7.86328220367432	-0.00360223650932312	0.0103587592020631	0.00191722682211548	0.0022419011220336
1692	115.275611877441	-2.47726511955261	-7.53860807418823	0.00321592413820326	0.00743668992072344	0.0022419011220336	-0.000680167751852423
1693	115.924964904785	-2.8019392490387	-7.9282169342041	-0.000355493422830477	0.00321592413820326	-0.00100484199356288	-0.00132951640989631
1694	116.574310302734	-3.45128798484802	-8.18795680999756	0.00159255252219737	0.00711201597005129	0.00159255252219737	-0.000355493422830477
1695	115.924964904785	-3.12661361694336	-8.12302207946777	-0.00814767740666866	-3.08191010844894e-05	0.00548864435404539	0.00321592413820326
1696	113.976921081543	-2.47726511955261	-7.47367286682129	0.000618529506027699	0.00418994715437293	0.00938473641872406	0.000943203864153475
1697	116.574310302734	-3.12661361694336	-7.47367286682129	0.00873538758605719	0.0155535480007529	0.00873538758605719	-0.00425158534198999
1698	115.924964904785	-2.8019392490387	-7.60354280471802	0.00386527273803949	0.012956153601408	-0.00457625929266214	-0.00295288790948689
1699	115.275611877441	-1.50324213504791	-8.05808639526367	-0.00132951640989631	0.00646266713738441	0.00548864435404539	-0.00100484199356288
1700	114.626266479492	-1.82791638374329	-8.38276100158691	0.000943203864153475	0.00451462110504508	0.0022419011220336	0.00126787810586393
1701	115.924964904785	-2.47726511955261	-8.25289154052734	0.00386527273803949	-0.00165419070981443	0.00126787810586393	-0.000355493422830477
1702	115.275611877441	-2.47726511955261	-7.86328220367432	0.00321592413820326	-0.00814767740666866	-0.0143164889886975	-0.00230353930965066
1703	114.626266479492	-2.15259075164795	-7.73341274261475	0.00678734155371785	-0.0117190945893526	-0.017887907102704	0.00873538758605719
1704	115.924964904785	-2.8019392490387	-7.53860807418823	0.00386527273803949	0.000943203864153475	-0.00847235135734081	0.00256657530553639
1705	112.028869628906	-1.82791638374329	-8.25289154052734	-0.0139918150380254	0.0158782228827477	0.00126787810586393	0.00516396993771195
1706	113.976921081543	-2.47726511955261	-7.9282169342041	0.00548864435404539	-0.0133424662053585	-0.00977104809135199	-0.00944637414067984
1707	115.924964904785	-3.77596235275269	-7.73341274261475	-0.00425158534198999	0.00873538758605719	-0.00814767740666866	-0.00132951640989631
1708	115.275611877441	-2.8019392490387	-7.53860807418823	0.0022419011220336	-0.0175632312893867	-0.0165892094373703	0.000293855206109583
1709	117.223663330078	-3.45128798484802	-7.47367286682129	-0.000355493422830477	-0.0123684434220195	-0.00197886489331722	0.000943203864153475
1710	115.924964904785	-3.45128798484802	-7.9282169342041	-0.00652430532500148	0.0022419011220336	0.000618529506027699	0.000293855206109583
1711	115.924964904785	-3.77596235275269	-8.12302207946777	0.00289124972186983	0.00289124972186983	0.00191722682211548	-0.00392691092565656
1712	114.626266479492	-2.47726511955261	-8.18795680999756	-0.00360223650932312	0.00354059832170606	-0.000680167751852423	-0.00132951640989631
1713	117.223663330078	-3.45128798484802	-7.99315214157104	0.00483929552137852	0.00776136433705688	-0.00619963090866804	0.00191722682211548
1714	115.275611877441	-2.15259075164795	-7.99315214157104	-0.00782300252467394	0.00581331877037883	-0.00100484199356288	-0.00132951640989631
1715	115.275611877441	-2.47726511955261	-7.86328220367432	-0.00652430532500148	0.00483929552137852	-0.00100484199356288	-0.000680167751852423
1716	115.924964904785	-3.12661361694336	-8.12302207946777	-0.00165419070981443	0.0158782228827477	-0.00132951640989631	0.00418994715437293
1717	117.873008728027	-3.45128798484802	-8.05808639526367	-0.00360223650932312	0.00516396993771195	0.00354059832170606	0.00191722682211548
1718	116.574310302734	-3.12661361694336	-7.79834747314453	-0.000355493422830477	0.00841071270406246	-0.00392691092565656	-0.000680167751852423
1719	115.924964904785	-2.47726511955261	-7.79834747314453	-0.00717365415766835	0.00873538758605719	-0.00977104809135199	-0.00522560812532902
1720	113.976921081543	-2.47726511955261	-7.79834747314453	-0.00749832857400179	0.00808603875339031	-0.00814767740666866	0.00581331877037883
1721	112.67822265625	-1.82791638374329	-7.99315214157104	-0.00457625929266214	0.00841071270406246	0.0022419011220336	-0.0107450718060136
1722	116.574310302734	-3.45128798484802	-8.05808639526367	-0.00619963090866804	0.000943203864153475	-0.00490093370899558	-0.00165419070981443
1723	114.626266479492	-2.47726511955261	-7.6684775352478	0.00256657530553639	-0.00522560812532902	-0.00555028254166245	0.00581331877037883
1724	116.574310302734	-2.47726511955261	-8.12302207946777	0.000293855206109583	-0.00295288790948689	-0.00295288790948689	0.00191722682211548
1725	113.976921081543	-3.45128798484802	-7.73341274261475	-0.00652430532500148	-0.00100484199356288	-0.00100484199356288	0.00256657530553639
1726	115.924964904785	-4.7499852180481	-7.60354280471802	0.00126787810586393	-0.0172385573387146	-0.00684897974133492	-0.00652430532500148
1727	116.574310302734	-3.77596235275269	-7.99315214157104	0.00126787810586393	-0.0172385573387146	0.00451462110504508	0.00159255252219737
1728	114.626266479492	-2.15259075164795	-8.18795680999756	-0.000680167751852423	-0.0130177913233638	-0.0026282137259841	-0.00425158534198999
1729	114.626266479492	-2.8019392490387	-7.99315214157104	0.000293855206109583	-0.0100957229733467	-0.0026282137259841	0.00613799272105098
1730	114.626266479492	-1.50324213504791	-7.99315214157104	-0.00490093370899558	-0.00944637414067984	0.00256657530553639	0.00256657530553639
1731	117.223663330078	-3.12661361694336	-7.6684775352478	0.00808603875339031	0.00808603875339031	-0.00717365415766835	-0.00327756232582033
1732	117.223663330078	-3.12661361694336	-7.47367286682129	-0.00230353930965066	0.00938473641872406	-0.00652430532500148	-0.00165419070981443
1733	118.522354125977	-3.77596235275269	-8.12302207946777	0.00386527273803949	0.00711201597005129	0.00126787810586393	0.00808603875339031
1734	115.275611877441	-2.15259075164795	-8.18795680999756	0.00386527273803949	0.0106834331527352	0.00516396993771195	0.000293855206109583
1735	114.626266479492	-2.47726511955261	-7.86328220367432	-0.0120437685400248	0.00906006153672934	-0.00132951640989631	0.00776136433705688
1736	112.67822265625	-3.12661361694336	-7.47367286682129	-0.00165419070981443	0.0103587592020631	-0.00327756232582033	-0.00132951640989631
1737	115.275611877441	-3.45128798484802	-7.60354280471802	-0.0143164889886975	0.0103587592020631	0.000943203864153475	-0.00360223650932312
1738	113.976921081543	-2.47726511955261	-7.73341274261475	0.00191722682211548	0.00451462110504508	0.000943203864153475	-0.00100484199356288
1739	113.976921081543	-2.15259075164795	-8.05808639526367	-0.00197886489331722	0.0100340843200684	-0.00165419070981443	0.00256657530553639
1740	116.574310302734	-3.12661361694336	-7.99315214157104	-0.000355493422830477	0.00970941036939621	-0.00425158534198999	0.00191722682211548
1741	116.574310302734	-3.45128798484802	-8.25289154052734	-0.00425158534198999	-0.00165419070981443	0.00354059832170606	-0.00555028254166245
1742	117.223663330078	-3.12661361694336	-7.99315214157104	0.00321592413820326	-0.00360223650932312	-0.00132951640989631	0.00354059832170606
1743	116.574310302734	-3.77596235275269	-7.53860807418823	-0.00327756232582033	-0.0107450718060136	-0.0136671401560307	0.00646266713738441
1744	115.924964904785	-2.47726511955261	-7.9282169342041	-0.00100484199356288	0.00386527273803949	0.00159255252219737	0.00483929552137852
1745	117.223663330078	-3.45128798484802	-7.73341274261475	-0.00522560812532902	-0.00197886489331722	-0.00197886489331722	-0.00230353930965066
1746	116.574310302734	-2.47726511955261	-8.05808639526367	0.00451462110504508	0.0100340843200684	0.000943203864153475	-0.00457625929266214
1747	115.275611877441	-2.15259075164795	-8.25289154052734	0.00321592413820326	0.000618529506027699	-0.00555028254166245	-0.000355493422830477
1748	114.626266479492	-2.47726511955261	-7.86328220367432	0.00711201597005129	-0.0143164889886975	0.00191722682211548	-0.00457625929266214
1749	116.574310302734	-3.12661361694336	-7.4087381362915	0.000293855206109583	-0.0188619289547205	-0.00295288790948689	0.00191722682211548
1750	113.976921081543	-2.15259075164795	-7.99315214157104	-0.00295288790948689	0.0136055024340749	-0.0026282137259841	-3.08191010844894e-05
1751	113.327568054199	-2.47726511955261	-8.05808639526367	-0.00230353930965066	0.000943203864153475	0.00776136433705688	-0.00814767740666866
1752	113.327568054199	-2.47726511955261	-7.9282169342041	-0.00197886489331722	0.0123068047687411	0.00289124972186983	0.00548864435404539
1753	115.275611877441	-2.47726511955261	-7.6684775352478	0.00451462110504508	0.00743668992072344	-0.00619963090866804	0.000293855206109583
1754	115.275611877441	-2.8019392490387	-7.4087381362915	0.000943203864153475	0.00386527273803949	0.00776136433705688	-0.00197886489331722
1755	117.873008728027	-3.45128798484802	-7.34380340576172	-0.00619963090866804	0.00743668992072344	-0.00392691092565656	0.00191722682211548
1756	115.924964904785	-4.10063648223877	-7.73341274261475	0.00808603875339031	-0.00100484199356288	0.000293855206109583	-0.00230353930965066
1757	117.873008728027	-4.42531108856201	-7.6684775352478	0.00386527273803949	0.000618529506027699	-0.00100484199356288	-0.00490093370899558
1758	115.924964904785	-3.77596235275269	-7.6684775352478	0.00776136433705688	0.00581331877037883	-3.08191010844894e-05	0.00613799272105098
1759	116.574310302734	-2.8019392490387	-7.4087381362915	-0.0026282137259841	-0.00132951640989631	-0.00295288790948689	-0.00879702530801296
1760	114.626266479492	-2.15259075164795	-7.47367286682129	-0.00749832857400179	0.0100340843200684	-0.00814767740666866	-3.08191010844894e-05
1761	116.574310302734	-2.8019392490387	-7.9282169342041	0.00126787810586393	0.0116574559360743	0.00159255252219737	-0.00944637414067984
1762	115.275611877441	-3.45128798484802	-8.25289154052734	0.00256657530553639	0.00191722682211548	-0.00555028254166245	0.00289124972186983
1763	115.275611877441	-2.15259075164795	-8.12302207946777	-0.00425158534198999	-0.00425158534198999	-0.00619963090866804	0.00743668992072344
1764	116.574310302734	-2.15259075164795	-7.9282169342041	0.00159255252219737	0.00354059832170606	-0.00425158534198999	0.00354059832170606
1765	116.574310302734	-2.47726511955261	-7.73341274261475	-0.00457625929266214	-0.00392691092565656	0.00321592413820326	0.0022419011220336
1766	115.275611877441	-1.82791638374329	-7.86328220367432	0.00354059832170606	0.00873538758605719	0.0022419011220336	-0.00652430532500148
1767	112.67822265625	-1.50324213504791	-8.18795680999756	-0.00425158534198999	-0.00360223650932312	-0.000355493422830477	-0.00360223650932312
1768	111.379524230957	-2.15259075164795	-8.12302207946777	-0.00295288790948689	-0.0113944197073579	-0.00522560812532902	0.000293855206109583
1769	113.327568054199	-1.50324213504791	-7.99315214157104	-0.00652430532500148	-0.00295288790948689	-0.0123684434220195	0.000618529506027699
1770	115.924964904785	-1.17856776714325	-7.73341274261475	-0.00684897974133492	-0.00425158534198999	0.00483929552137852	-0.00165419070981443
1771	117.223663330078	-2.47726511955261	-7.27886867523193	-0.000355493422830477	0.00776136433705688	0.0123068047687411	0.00256657530553639
1772	117.223663330078	-2.8019392490387	-7.53860807418823	0.00321592413820326	-0.000355493422830477	-0.00132951640989631	0.00289124972186983
1773	117.223663330078	-4.10063648223877	-7.99315214157104	0.00321592413820326	-0.00587495695799589	0.00678734155371785	-0.00327756232582033
1774	115.924964904785	-2.47726511955261	-8.25289154052734	0.00256657530553639	-0.000355493422830477	-0.00879702530801296	-3.08191010844894e-05
1775	115.924964904785	-2.8019392490387	-7.99315214157104	0.00191722682211548	0.00678734155371785	0.00126787810586393	0.00289124972186983
1776	116.574310302734	-2.8019392490387	-7.73341274261475	0.00321592413820326	0.00126787810586393	0.00289124972186983	-0.00555028254166245
1777	115.924964904785	-2.8019392490387	-7.79834747314453	-0.00490093370899558	0.00451462110504508	0.000293855206109583	-0.00944637414067984
1778	116.574310302734	-2.47726511955261	-8.25289154052734	0.00126787810586393	0.00386527273803949	0.0022419011220336	0.00483929552137852
1779	117.223663330078	-2.47726511955261	-8.25289154052734	0.00873538758605719	-0.00522560812532902	-0.000355493422830477	-0.00360223650932312
1780	117.223663330078	-2.8019392490387	-7.9282169342041	-0.00749832857400179	0.00776136433705688	0.00970941036939621	-0.000680167751852423
1781	115.924964904785	-1.17856776714325	-8.18795680999756	0.00516396993771195	0.00483929552137852	0.00159255252219737	-0.00360223650932312
1782	115.924964904785	-2.8019392490387	-7.6684775352478	0.0022419011220336	0.00938473641872406	-0.00360223650932312	-0.00587495695799589
1783	113.327568054199	-1.17856776714325	-8.05808639526367	-0.0107450718060136	-0.0113944197073579	-0.00587495695799589	-0.00490093370899558
1784	115.924964904785	-2.8019392490387	-7.99315214157104	-0.00619963090866804	-0.00944637414067984	0.000293855206109583	-0.00327756232582033
1785	113.976921081543	-1.17856776714325	-8.25289154052734	-0.0026282137259841	0.000943203864153475	0.00776136433705688	0.00126787810586393
1786	115.924964904785	-2.15259075164795	-8.05808639526367	-0.00295288790948689	0.00873538758605719	-3.08191010844894e-05	-0.00165419070981443
1787	116.574310302734	-1.82791638374329	-7.86328220367432	0.000293855206109583	0.0100340843200684	-0.00197886489331722	0.00451462110504508
1788	115.924964904785	-3.12661361694336	-7.53860807418823	-0.000680167751852423	-0.0146411629393697	-0.00327756232582033	-0.00490093370899558
1789	115.924964904785	-2.15259075164795	-8.05808639526367	0.00451462110504508	-0.0149658378213644	0.00159255252219737	-0.000355493422830477
1790	115.275611877441	-1.50324213504791	-7.9282169342041	-0.00197886489331722	-0.00555028254166245	-0.00230353930965066	0.00451462110504508
1791	117.223663330078	-2.47726511955261	-7.73341274261475	0.00483929552137852	0.0425015166401863	-0.00977104809135199	0.00256657530553639
1792	115.275611877441	-0.853893458843231	-7.86328220367432	-0.000355493422830477	-0.00619963090866804	0.00386527273803949	-0.00295288790948689
1793	117.223663330078	-2.47726511955261	-7.9282169342041	0.00483929552137852	0.00191722682211548	0.000943203864153475	0.00483929552137852
1794	115.275611877441	-1.17856776714325	-8.18795680999756	0.00483929552137852	-0.00652430532500148	0.00191722682211548	0.000293855206109583
1795	117.223663330078	-2.47726511955261	-8.18795680999756	-0.00360223650932312	0.00321592413820326	-0.00425158534198999	0.0022419011220336
1796	117.223663330078	-2.8019392490387	-7.99315214157104	0.00321592413820326	0.00418994715437293	-0.00749832857400179	-0.000355493422830477
1797	114.626266479492	-1.17856776714325	-8.18795680999756	0.00548864435404539	0.00126787810586393	-0.00165419070981443	-0.0026282137259841
1798	113.976921081543	-1.17856776714325	-7.99315214157104	-0.00684897974133492	0.00873538758605719	-0.0126931173726916	0.00191722682211548
1799	114.626266479492	-1.50324213504791	-7.9282169342041	-0.00360223650932312	0.00483929552137852	-0.00555028254166245	0.00483929552137852
1800	114.626266479492	-2.8019392490387	-7.73341274261475	-0.00587495695799589	0.00873538758605719	0.00159255252219737	-0.00295288790948689
1801	115.924964904785	-1.50324213504791	-7.9282169342041	0.00418994715437293	0.000943203864153475	-0.00132951640989631	-0.00230353930965066
1802	117.223663330078	-3.12661361694336	-7.9282169342041	-0.00230353930965066	0.00613799272105098	0.0022419011220336	0.00321592413820326
1803	115.275611877441	-1.50324213504791	-7.9282169342041	0.00191722682211548	-0.00197886489331722	-0.00814767740666866	0.00191722682211548
1804	118.522354125977	-3.45128798484802	-7.47367286682129	-0.00165419070981443	-0.00230353930965066	-0.0104203969240189	0.00386527273803949
1805	113.976921081543	-2.15259075164795	-7.60354280471802	-0.0026282137259841	-0.0152905117720366	0.00321592413820326	-0.00165419070981443
1806	115.924964904785	-1.82791638374329	-7.86328220367432	0.0022419011220336	-0.00652430532500148	-0.00197886489331722	0.000293855206109583
1807	116.574310302734	-2.15259075164795	-7.6684775352478	0.00938473641872406	0.00808603875339031	-0.00197886489331722	-0.000680167751852423
1808	116.574310302734	-2.47726511955261	-7.99315214157104	0.00418994715437293	-0.00814767740666866	-0.00555028254166245	0.00418994715437293
1809	115.275611877441	-2.47726511955261	-7.60354280471802	-0.00392691092565656	-0.00782300252467394	-0.0107450718060136	0.00289124972186983
1810	115.924964904785	-1.50324213504791	-8.25289154052734	0.00678734155371785	-0.00522560812532902	-0.00132951640989631	-0.0026282137259841
1811	115.275611877441	-1.50324213504791	-7.99315214157104	0.00126787810586393	-0.00490093370899558	-0.0146411629393697	-0.00490093370899558
1812	115.275611877441	-1.17856776714325	-8.18795680999756	0.00126787810586393	0.00646266713738441	-0.000680167751852423	-0.00652430532500148
1813	115.275611877441	-1.82791638374329	-8.12302207946777	-0.00327756232582033	0.00581331877037883	0.00159255252219737	0.00191722682211548
1814	113.327568054199	-2.47726511955261	-7.9282169342041	-0.00912170019000769	0.00451462110504508	0.000293855206109583	0.00191722682211548
1815	115.275611877441	-3.12661361694336	-7.47367286682129	-0.00782300252467394	0.00483929552137852	0.000293855206109583	0.00873538758605719
1816	113.327568054199	-1.50324213504791	-7.53860807418823	-0.00555028254166245	0.0158782228827477	-0.00684897974133492	0.00289124972186983
1817	114.626266479492	-1.50324213504791	-8.12302207946777	0.00289124972186983	0.00256657530553639	-0.00749832857400179	0.00126787810586393
1818	114.626266479492	-1.17856776714325	-8.05808639526367	0.00159255252219737	0.00516396993771195	-0.00847235135734081	-0.00230353930965066
1819	115.924964904785	-2.47726511955261	-7.9282169342041	0.000618529506027699	0.000293855206109583	-0.00555028254166245	-0.00360223650932312
1820	115.275611877441	-3.12661361694336	-7.60354280471802	-0.00327756232582033	-0.00197886489331722	-0.00165419070981443	-0.00132951640989631
1821	116.574310302734	-2.8019392490387	-7.4087381362915	0.00386527273803949	0.00581331877037883	-0.00360223650932312	-0.00197886489331722
1822	116.574310302734	-2.8019392490387	-7.21393346786499	0.0103587592020631	0.00418994715437293	-0.0110697457566857	-0.00522560812532902
1823	115.275611877441	-2.47726511955261	-8.05808639526367	0.00386527273803949	-0.0172385573387146	-0.00847235135734081	0.00354059832170606
1824	117.223663330078	-1.82791638374329	-7.99315214157104	0.0022419011220336	-0.00522560812532902	-0.0104203969240189	0.00483929552137852
1825	115.275611877441	-1.50324213504791	-8.31782627105713	-0.00392691092565656	0.0106834331527352	0.00191722682211548	0.00191722682211548
1826	117.873008728027	-2.47726511955261	-7.9282169342041	0.00126787810586393	-0.00360223650932312	-0.0107450718060136	-0.00165419070981443
1827	116.574310302734	-2.47726511955261	-7.47367286682129	0.011982130818069	0.0113327819854021	0.00548864435404539	0.00191722682211548
1828	117.873008728027	-2.47726511955261	-7.79834747314453	-0.00230353930965066	-0.00425158534198999	-0.00587495695799589	0.00159255252219737
1829	115.924964904785	-2.47726511955261	-7.9282169342041	0.000943203864153475	-0.00912170019000769	-0.00457625929266214	0.00256657530553639
1830	112.67822265625	-1.50324213504791	-8.12302207946777	-0.0110697457566857	0.00970941036939621	-0.0026282137259841	-0.00132951640989631
1831	112.67822265625	-1.82791638374329	-7.79834747314453	-0.00197886489331722	0.00159255252219737	-0.0026282137259841	0.00126787810586393
1832	114.626266479492	-2.15259075164795	-7.47367286682129	0.00548864435404539	0.00581331877037883	-3.08191010844894e-05	-0.000680167751852423
1833	114.626266479492	-1.82791638374329	-7.53860807418823	0.0123068047687411	0.00418994715437293	-0.0100957229733467	-0.00392691092565656
1834	116.574310302734	-2.8019392490387	-7.73341274261475	0.00386527273803949	0.00126787810586393	-0.00360223650932312	0.00191722682211548
1835	115.924964904785	-3.12661361694336	-8.12302207946777	-0.0026282137259841	0.00126787810586393	-0.00684897974133492	0.00646266713738441
1836	115.275611877441	-3.45128798484802	-7.79834747314453	-0.00100484199356288	-0.0026282137259841	0.00386527273803949	0.00159255252219737
1837	117.873008728027	-4.42531108856201	-7.86328220367432	-0.000355493422830477	0.00321592413820326	0.00646266713738441	-0.00392691092565656
1838	117.223663330078	-3.45128798484802	-7.34380340576172	-0.00392691092565656	0.00548864435404539	-0.00457625929266214	-0.00197886489331722
1839	116.574310302734	-3.45128798484802	-7.86328220367432	-0.00619963090866804	0.00906006153672934	0.00548864435404539	-0.00522560812532902
1840	116.574310302734	-2.8019392490387	-7.73341274261475	-0.00587495695799589	0.00841071270406246	-0.00230353930965066	0.00418994715437293
1841	115.275611877441	-1.50324213504791	-8.05808639526367	-0.00360223650932312	0.00743668992072344	0.00191722682211548	-0.000680167751852423
1842	114.626266479492	-2.15259075164795	-8.05808639526367	-0.00165419070981443	-0.00100484199356288	-0.00457625929266214	-0.00100484199356288
1843	117.223663330078	-3.12661361694336	-7.79834747314453	0.00581331877037883	-0.00522560812532902	-0.0110697457566857	-0.0026282137259841
1844	115.924964904785	-1.82791638374329	-7.9282169342041	-0.00360223650932312	-0.00295288790948689	-0.00490093370899558	0.00418994715437293
1845	115.275611877441	-2.8019392490387	-7.99315214157104	-0.000680167751852423	-0.00327756232582033	0.00516396993771195	-0.00425158534198999
1846	115.924964904785	-3.45128798484802	-7.79834747314453	-0.00717365415766835	0.00354059832170606	0.00289124972186983	0.000943203864153475
1847	114.626266479492	-3.12661361694336	-7.6684775352478	-0.00392691092565656	-0.0100957229733467	0.00678734155371785	0.000618529506027699
1848	115.924964904785	-3.12661361694336	-7.6684775352478	-0.00814767740666866	-0.00165419070981443	0.00418994715437293	-0.00457625929266214
1849	116.574310302734	-3.45128798484802	-7.34380340576172	-0.00944637414067984	-0.0120437685400248	-0.00587495695799589	0.00354059832170606
1850	115.924964904785	-1.82791638374329	-8.05808639526367	0.00776136433705688	0.000293855206109583	-0.00295288790948689	0.000293855206109583
1851	115.275611877441	-2.8019392490387	-8.12302207946777	0.00581331877037883	-0.00522560812532902	0.00256657530553639	0.00289124972186983
1852	117.873008728027	-4.42531108856201	-7.99315214157104	0.00548864435404539	-0.00360223650932312	0.00354059832170606	-0.00230353930965066
1853	117.223663330078	-4.7499852180481	-7.6684775352478	0.00256657530553639	-0.0026282137259841	-0.00522560812532902	0.00841071270406246
1854	115.924964904785	-2.8019392490387	-7.99315214157104	-0.00814767740666866	0.000943203864153475	-0.00587495695799589	0.00191722682211548
1855	115.924964904785	-2.47726511955261	-7.53860807418823	-3.08191010844894e-05	0.00646266713738441	0.00548864435404539	0.00159255252219737
1856	115.924964904785	-3.12661361694336	-8.12302207946777	-0.00100484199356288	0.00613799272105098	-0.000355493422830477	0.00191722682211548
1857	118.522354125977	-3.77596235275269	-8.38276100158691	0.00321592413820326	0.00159255252219737	-0.0117190945893526	-3.08191010844894e-05
1858	116.574310302734	-2.15259075164795	-8.4476957321167	-0.00360223650932312	0.00970941036939621	-0.00295288790948689	0.00159255252219737
1859	117.223663330078	-2.8019392490387	-8.18795680999756	-0.00132951640989631	0.00418994715437293	-0.00100484199356288	-0.00295288790948689
1860	116.574310302734	-3.12661361694336	-7.60354280471802	-0.00197886489331722	0.00678734155371785	0.00613799272105098	0.00126787810586393
1861	117.873008728027	-3.12661361694336	-7.86328220367432	-0.000680167751852423	0.000293855206109583	-3.08191010844894e-05	0.000293855206109583
1862	114.626266479492	-2.15259075164795	-7.73341274261475	-0.00912170019000769	0.00256657530553639	-0.00490093370899558	-0.00100484199356288
1863	114.626266479492	-3.12661361694336	-7.86328220367432	-0.00619963090866804	-0.00717365415766835	-0.000680167751852423	0.0022419011220336
1864	113.976921081543	-2.8019392490387	-7.86328220367432	-0.00425158534198999	-0.00295288790948689	-0.0126931173726916	0.00256657530553639
1865	116.574310302734	-3.12661361694336	-7.86328220367432	0.00516396993771195	0.0175015944987535	-0.000680167751852423	-0.0026282137259841
1866	117.223663330078	-3.45128798484802	-7.53860807418823	0.000618529506027699	-0.000680167751852423	-0.00944637414067984	0.00191722682211548
1867	117.223663330078	-3.45128798484802	-8.25289154052734	0.00418994715437293	-0.0256800893694162	-0.0026282137259841	-0.00295288790948689
1868	117.223663330078	-4.42531108856201	-8.18795680999756	-0.00327756232582033	-0.0123684434220195	-0.00295288790948689	0.00159255252219737
1869	116.574310302734	-4.42531108856201	-7.6684775352478	-0.00425158534198999	-0.0175632312893867	-0.00132951640989631	0.00386527273803949
1870	116.574310302734	-4.10063648223877	-7.79834747314453	-0.00587495695799589	0.00159255252219737	-0.00717365415766835	0.00451462110504508
1871	115.275611877441	-2.47726511955261	-7.79834747314453	-0.000680167751852423	-0.0026282137259841	0.00451462110504508	0.00159255252219737
1872	115.924964904785	-2.15259075164795	-7.9282169342041	0.000618529506027699	0.000618529506027699	-0.00132951640989631	-0.00912170019000769
1873	117.873008728027	-3.77596235275269	-7.86328220367432	0.00451462110504508	0.00548864435404539	-0.00879702530801296	0.00548864435404539
1874	115.924964904785	-2.15259075164795	-8.12302207946777	-0.00100484199356288	0.00613799272105098	0.000943203864153475	-0.00555028254166245
1875	117.873008728027	-3.45128798484802	-7.79834747314453	-0.00165419070981443	0.00516396993771195	-0.00555028254166245	0.01100810803473
1876	115.924964904785	-2.15259075164795	-8.05808639526367	-0.00165419070981443	0.00711201597005129	-0.00392691092565656	-0.00327756232582033
1877	117.223663330078	-2.47726511955261	-7.86328220367432	-0.00132951640989631	0.00191722682211548	-0.00717365415766835	-0.00197886489331722
1878	113.976921081543	-2.15259075164795	-8.18795680999756	-0.00814767740666866	0.013930176384747	0.00289124972186983	-0.000355493422830477
1879	113.976921081543	-1.82791638374329	-8.18795680999756	-0.00717365415766835	0.00581331877037883	-0.000355493422830477	-0.00132951640989631
1880	112.67822265625	-1.82791638374329	-8.12302207946777	-0.00360223650932312	0.00776136433705688	-0.00749832857400179	-3.08191010844894e-05
1881	116.574310302734	-2.47726511955261	-8.05808639526367	-0.00847235135734081	0.00678734155371785	-0.00100484199356288	0.00548864435404539
1882	117.223663330078	-3.12661361694336	-7.60354280471802	-0.000680167751852423	-0.00100484199356288	-0.00360223650932312	-0.00360223650932312
1883	115.924964904785	-1.82791638374329	-7.86328220367432	0.00256657530553639	-0.0107450718060136	-0.00295288790948689	0.00970941036939621
1884	117.873008728027	-4.10063648223877	-7.86328220367432	-0.00165419070981443	-0.00197886489331722	-0.00944637414067984	-0.00425158534198999
1885	117.873008728027	-3.12661361694336	-8.18795680999756	-0.00522560812532902	-0.0172385573387146	0.00516396993771195	-0.00230353930965066
1886	116.574310302734	-2.8019392490387	-7.86328220367432	0.000618529506027699	-0.0026282137259841	-0.0100957229733467	-0.000680167751852423
1887	115.924964904785	-2.47726511955261	-7.99315214157104	-0.00360223650932312	-0.00847235135734081	-0.00392691092565656	-0.00490093370899558
1888	116.574310302734	-2.8019392490387	-7.60354280471802	-0.000355493422830477	-3.08191010844894e-05	-0.0100957229733467	0.00256657530553639
1889	116.574310302734	-1.82791638374329	-8.12302207946777	0.00321592413820326	-0.00684897974133492	0.00678734155371785	-0.000680167751852423
1890	117.873008728027	-3.12661361694336	-8.25289154052734	-0.00327756232582033	-0.00230353930965066	-0.00165419070981443	-0.00490093370899558
1891	117.223663330078	-2.8019392490387	-8.12302207946777	0.00159255252219737	0.0113327819854021	-0.00100484199356288	-0.0026282137259841
1892	116.574310302734	-2.15259075164795	-8.12302207946777	-0.000355493422830477	0.00841071270406246	0.00126787810586393	-0.00425158534198999
1893	116.574310302734	-2.15259075164795	-7.9282169342041	-0.000680167751852423	0.0113327819854021	0.000293855206109583	0.000293855206109583
1894	116.574310302734	-3.12661361694336	-7.6684775352478	-0.00619963090866804	0.00711201597005129	-0.00490093370899558	-0.000355493422830477
1895	115.275611877441	-2.47726511955261	-8.18795680999756	-0.0104203969240189	-0.0204853005707264	0.00418994715437293	0.00256657530553639
1896	113.976921081543	-1.82791638374329	-7.86328220367432	-0.0026282137259841	0.01100810803473	-0.00587495695799589	-0.00165419070981443
1897	116.574310302734	-2.8019392490387	-7.9282169342041	-0.00132951640989631	0.0126314787194133	-0.00814767740666866	-0.00327756232582033
1898	117.873008728027	-2.8019392490387	-7.79834747314453	0.00321592413820326	0.00354059832170606	-0.0026282137259841	-0.00197886489331722
1899	117.873008728027	-3.12661361694336	-7.60354280471802	-0.000355493422830477	0.0113327819854021	0.00159255252219737	0.00970941036939621
1900	116.574310302734	-3.12661361694336	-7.86328220367432	-0.00327756232582033	0.00386527273803949	-0.00100484199356288	0.000618529506027699
1901	115.924964904785	-3.45128798484802	-8.05808639526367	0.0103587592020631	-0.000680167751852423	0.00841071270406246	0.00126787810586393
1902	117.223663330078	-3.12661361694336	-7.86328220367432	-0.00392691092565656	-0.00425158534198999	-0.00132951640989631	-0.00555028254166245
1903	115.924964904785	-2.47726511955261	-7.6684775352478	0.00678734155371785	-0.0162645354866982	-0.00425158534198999	0.00321592413820326
1904	117.223663330078	-3.12661361694336	-7.79834747314453	-0.00522560812532902	0.0106834331527352	-0.000680167751852423	0.000293855206109583
1905	115.275611877441	-1.50324213504791	-7.99315214157104	-0.00555028254166245	-0.00749832857400179	-0.00132951640989631	0.00191722682211548
1906	116.574310302734	-2.15259075164795	-8.18795680999756	0.00159255252219737	0.00191722682211548	0.000293855206109583	-0.00165419070981443
1907	115.275611877441	-2.8019392490387	-8.25289154052734	0.00678734155371785	-0.00977104809135199	-0.00457625929266214	-0.00652430532500148
1908	116.574310302734	-3.12661361694336	-7.60354280471802	0.00873538758605719	-0.0240567177534103	0.00256657530553639	0.000943203864153475
1909	115.924964904785	-2.15259075164795	-7.99315214157104	-0.00132951640989631	-0.0143164889886975	-0.0100957229733467	0.00289124972186983
1910	115.275611877441	-2.47726511955261	-7.86328220367432	-0.00360223650932312	-0.0026282137259841	0.00159255252219737	0.00548864435404539
1911	115.275611877441	-3.45128798484802	-7.86328220367432	-0.00619963090866804	0.0200989879667759	0.000618529506027699	0.00581331877037883
1912	114.626266479492	-2.8019392490387	-7.9282169342041	-0.0026282137259841	-0.00295288790948689	0.00418994715437293	-0.0026282137259841
1913	115.275611877441	-2.15259075164795	-8.18795680999756	-0.00295288790948689	0.00808603875339031	0.00126787810586393	0.00548864435404539
1914	117.223663330078	-3.12661361694336	-7.86328220367432	0.00354059832170606	0.00581331877037883	0.00289124972186983	-0.0026282137259841
1915	115.924964904785	-2.47726511955261	-7.86328220367432	-0.000680167751852423	0.00321592413820326	0.00126787810586393	0.00126787810586393
1916	117.223663330078	-4.10063648223877	-7.27886867523193	-0.00100484199356288	-3.08191010844894e-05	-0.00197886489331722	-0.00295288790948689
1917	118.522354125977	-4.10063648223877	-7.99315214157104	0.00126787810586393	0.00256657530553639	-0.00392691092565656	-0.00230353930965066
1918	116.574310302734	-2.8019392490387	-8.12302207946777	0.000293855206109583	0.000943203864153475	0.0100340843200684	-0.00684897974133492
1919	117.873008728027	-2.47726511955261	-8.05808639526367	-0.00522560812532902	0.00646266713738441	-0.00360223650932312	0.00808603875339031
1920	116.574310302734	-2.15259075164795	-7.99315214157104	-0.0123684434220195	0.00516396993771195	-0.00327756232582033	0.00126787810586393
1921	117.873008728027	-3.12661361694336	-8.05808639526367	-0.00230353930965066	0.0100340843200684	-0.00944637414067984	-0.000355493422830477
1922	118.522354125977	-3.45128798484802	-8.05808639526367	0.00126787810586393	0.0100340843200684	-0.00652430532500148	0.00451462110504508
1923	117.873008728027	-3.45128798484802	-8.25289154052734	0.00159255252219737	0.0171769186854362	-0.00814767740666866	-0.00165419070981443
1924	116.574310302734	-2.47726511955261	-7.99315214157104	-0.00522560812532902	-0.00100484199356288	-0.0120437685400248	0.00418994715437293
1925	116.574310302734	-1.82791638374329	-8.12302207946777	-0.000355493422830477	-0.0208099745213985	-0.0026282137259841	-0.00814767740666866
1926	116.574310302734	-2.15259075164795	-7.99315214157104	0.00354059832170606	0.00191722682211548	-0.00197886489331722	0.00191722682211548
1927	114.626266479492	-2.47726511955261	-7.79834747314453	-0.00587495695799589	0.00581331877037883	0.00613799272105098	-0.00392691092565656
1928	114.626266479492	-2.47726511955261	-7.9282169342041	0.00191722682211548	0.00970941036939621	-0.00879702530801296	0.00483929552137852
1929	115.275611877441	-2.15259075164795	-7.99315214157104	-0.017887907102704	-0.00425158534198999	-0.00522560812532902	0.00418994715437293
1930	118.522354125977	-3.45128798484802	-7.9282169342041	-0.00652430532500148	-0.00425158534198999	-0.00295288790948689	-0.00230353930965066
1931	118.522354125977	-2.15259075164795	-7.79834747314453	-0.00392691092565656	0.00581331877037883	0.00841071270406246	-0.000355493422830477
1932	118.522354125977	-3.12661361694336	-7.9282169342041	-0.00360223650932312	0.00321592413820326	-0.00684897974133492	-0.00555028254166245
1933	117.873008728027	-4.7499852180481	-7.79834747314453	-0.00295288790948689	0.00646266713738441	0.00646266713738441	0.00191722682211548
1934	116.574310302734	-3.12661361694336	-8.18795680999756	0.00646266713738441	-0.000355493422830477	0.0022419011220336	-0.00457625929266214
1935	117.223663330078	-3.77596235275269	-7.79834747314453	-0.00360223650932312	0.00191722682211548	0.000943203864153475	-0.00490093370899558
1936	117.873008728027	-3.12661361694336	-7.86328220367432	0.0116574559360743	0.00256657530553639	0.00808603875339031	-0.00749832857400179
1937	116.574310302734	-2.8019392490387	-7.79834747314453	0.00418994715437293	0.0132808275520802	-0.00392691092565656	0.00386527273803949
1938	116.574310302734	-2.47726511955261	-7.73341274261475	0.00548864435404539	0.00613799272105098	-0.00684897974133492	0.00354059832170606
1939	117.223663330078	-2.8019392490387	-8.18795680999756	0.000293855206109583	0.0136055024340749	-0.0104203969240189	0.000293855206109583
1940	116.574310302734	-2.8019392490387	-8.31782627105713	0.0116574559360743	0.0126314787194133	-0.00425158534198999	0.000943203864153475
1941	118.522354125977	-4.10063648223877	-8.12302207946777	-0.00392691092565656	0.00776136433705688	-0.00749832857400179	-0.00165419070981443
1942	117.223663330078	-4.42531108856201	-7.73341274261475	0.00256657530553639	0.00581331877037883	-0.00490093370899558	0.00191722682211548
1943	116.574310302734	-3.45128798484802	-7.79834747314453	-0.000355493422830477	-0.00457625929266214	-0.0100957229733467	-0.00360223650932312
1944	114.626266479492	-3.77596235275269	-7.73341274261475	-0.0110697457566857	-0.00652430532500148	-0.00847235135734081	0.00321592413820326
1945	115.924964904785	-3.77596235275269	-8.05808639526367	-0.00100484199356288	-0.00230353930965066	0.000943203864153475	0.00483929552137852
1946	117.223663330078	-4.42531108856201	-8.18795680999756	0.00841071270406246	0.0113327819854021	0.00321592413820326	0.00191722682211548
1947	117.873008728027	-2.47726511955261	-8.12302207946777	0.00289124972186983	-0.0113944197073579	-0.00165419070981443	-0.00197886489331722
1948	119.17170715332	-4.42531108856201	-7.9282169342041	0.00321592413820326	-0.0123684434220195	-0.0123684434220195	0.00548864435404539
1949	118.522354125977	-4.7499852180481	-7.60354280471802	0.000618529506027699	-0.0204853005707264	-0.00230353930965066	0.00256657530553639
1950	119.17170715332	-5.07465934753418	-7.9282169342041	0.00613799272105098	-0.00977104809135199	-0.00295288790948689	-0.00717365415766835
1951	115.924964904785	-3.12661361694336	-8.18795680999756	-0.00295288790948689	0.00451462110504508	0.011982130818069	-0.00165419070981443
1952	116.574310302734	-2.8019392490387	-7.99315214157104	0.00418994715437293	0.00873538758605719	0.00191722682211548	-0.00100484199356288
1953	118.522354125977	-3.45128798484802	-8.05808639526367	0.0022419011220336	0.00906006153672934	0.00516396993771195	-0.00230353930965066
1954	117.223663330078	-3.45128798484802	-7.86328220367432	-0.00295288790948689	-0.000355493422830477	-0.00425158534198999	0.000293855206109583
1955	117.873008728027	-3.77596235275269	-7.9282169342041	0.00126787810586393	0.012956153601408	-0.00360223650932312	-0.00522560812532902
1956	115.275611877441	-2.8019392490387	-8.18795680999756	0.00321592413820326	0.00646266713738441	0.00321592413820326	-0.00360223650932312
1957	117.223663330078	-3.12661361694336	-8.05808639526367	-0.00522560812532902	0.00873538758605719	0.000943203864153475	-0.00230353930965066
1958	116.574310302734	-2.47726511955261	-7.9282169342041	-0.00132951640989631	0.0022419011220336	-0.00360223650932312	-0.00555028254166245
1959	115.924964904785	-2.8019392490387	-7.73341274261475	-0.00944637414067984	0.01100810803473	-0.00165419070981443	0.000293855206109583
1960	114.626266479492	-2.8019392490387	-7.53860807418823	-0.0123684434220195	0.00808603875339031	0.00906006153672934	-0.00619963090866804
1961	118.522354125977	-3.45128798484802	-8.18795680999756	-0.00457625929266214	0.00451462110504508	0.00256657530553639	-0.00132951640989631
1962	119.17170715332	-3.77596235275269	-7.9282169342041	-0.00165419070981443	-0.00457625929266214	-0.00392691092565656	0.00354059832170606
1963	117.223663330078	-3.45128798484802	-8.05808639526367	0.00256657530553639	-0.000355493422830477	-0.0146411629393697	-0.00197886489331722
1964	117.873008728027	-4.7499852180481	-7.73341274261475	-0.00100484199356288	-0.0302255302667618	-0.00587495695799589	-3.08191010844894e-05
1965	117.223663330078	-4.10063648223877	-7.53860807418823	-0.00457625929266214	-0.00295288790948689	-0.00230353930965066	0.00289124972186983
1966	116.574310302734	-4.42531108856201	-7.53860807418823	-0.00197886489331722	-0.00197886489331722	0.00386527273803949	0.00256657530553639
1967	117.223663330078	-3.45128798484802	-8.05808639526367	0.000293855206109583	-0.0120437685400248	-0.00230353930965066	-0.0026282137259841
1968	115.924964904785	-4.10063648223877	-7.73341274261475	-3.08191010844894e-05	-0.0172385573387146	-0.00977104809135199	0.00159255252219737
1969	116.574310302734	-2.47726511955261	-8.05808639526367	-0.00782300252467394	-0.00425158534198999	0.00386527273803949	-3.08191010844894e-05
1970	117.873008728027	-3.45128798484802	-8.18795680999756	0.00126787810586393	-0.0201606266200542	-0.00847235135734081	0.000943203864153475
1971	117.873008728027	-3.77596235275269	-7.73341274261475	0.00126787810586393	0.0194496400654316	0.00159255252219737	-0.00457625929266214
1972	117.223663330078	-3.12661361694336	-8.05808639526367	0.0022419011220336	-0.000355493422830477	-0.000680167751852423	-0.00327756232582033
1973	116.574310302734	-3.12661361694336	-8.18795680999756	-0.000355493422830477	0.00808603875339031	0.0022419011220336	0.00191722682211548
1974	118.522354125977	-4.42531108856201	-7.9282169342041	-0.00684897974133492	0.00418994715437293	-0.000355493422830477	0.00386527273803949
1975	114.626266479492	-3.45128798484802	-7.99315214157104	-0.00847235135734081	0.00776136433705688	0.00646266713738441	0.00191722682211548
1976	115.924964904785	-3.77596235275269	-7.73341274261475	-0.00457625929266214	0.00613799272105098	-0.00197886489331722	0.00483929552137852
1977	117.223663330078	-4.42531108856201	-7.60354280471802	0.00126787810586393	0.0175015944987535	-0.00100484199356288	-0.00425158534198999
1978	118.522354125977	-4.7499852180481	-7.86328220367432	-0.00490093370899558	0.00483929552137852	-0.00457625929266214	-0.000355493422830477
1979	119.17170715332	-5.07465934753418	-7.9282169342041	0.0123068047687411	0.00126787810586393	-0.000680167751852423	-0.0026282137259841
1980	117.873008728027	-4.7499852180481	-7.53860807418823	-0.00100484199356288	0.00289124972186983	-0.000680167751852423	-0.00327756232582033
1981	118.522354125977	-4.42531108856201	-7.9282169342041	0.0113327819854021	-0.00425158534198999	-0.00619963090866804	0.00841071270406246
1982	119.17170715332	-3.77596235275269	-7.79834747314453	-0.00230353930965066	0.00548864435404539	0.0136055024340749	-0.00327756232582033
1983	119.82105255127	-4.42531108856201	-7.86328220367432	-0.00230353930965066	-0.021459324285388	-0.00717365415766835	0.00191722682211548
1984	117.223663330078	-3.77596235275269	-8.18795680999756	0.00159255252219737	-0.00197886489331722	-0.00230353930965066	0.00256657530553639
1985	117.223663330078	-3.45128798484802	-8.25289154052734	0.00256657530553639	-0.00814767740666866	-0.00749832857400179	-0.00165419070981443
1986	119.17170715332	-4.7499852180481	-7.99315214157104	0.00289124972186983	0.012956153601408	0.00678734155371785	0.000293855206109583
1987	119.82105255127	-5.07465934753418	-7.53860807418823	-0.0026282137259841	-0.00749832857400179	-0.00100484199356288	0.00159255252219737
1988	119.17170715332	-4.7499852180481	-7.47367286682129	0.0106834331527352	-0.00944637414067984	-0.000355493422830477	0.00159255252219737
1989	118.522354125977	-3.77596235275269	-7.9282169342041	0.00191722682211548	-0.0126931173726916	-0.00295288790948689	0.000293855206109583
1990	117.223663330078	-3.77596235275269	-8.05808639526367	-0.00684897974133492	-0.00814767740666866	-0.00490093370899558	0.00451462110504508
1991	115.275611877441	-3.12661361694336	-8.18795680999756	-0.00392691092565656	0.0210730116814375	0.00743668992072344	-0.00230353930965066
1992	117.873008728027	-4.42531108856201	-7.34380340576172	-0.00684897974133492	0.00159255252219737	0.00906006153672934	0.00873538758605719
1993	117.873008728027	-4.10063648223877	-7.21393346786499	0.00808603875339031	0.00581331877037883	-0.00652430532500148	-0.00360223650932312
1994	120.470405578613	-3.45128798484802	-8.12302207946777	0.00289124972186983	0.00386527273803949	0.00289124972186983	0.00354059832170606
1995	118.522354125977	-4.10063648223877	-8.18795680999756	-0.0113944197073579	0.00354059832170606	-0.00490093370899558	0.00321592413820326
1996	120.470405578613	-5.07465934753418	-7.86328220367432	-0.00684897974133492	-0.00295288790948689	0.00256657530553639	-0.00490093370899558
1997	119.17170715332	-5.39933395385742	-7.99315214157104	0.00776136433705688	0.00776136433705688	0.00581331877037883	-0.00360223650932312
1998	118.522354125977	-3.77596235275269	-7.86328220367432	-0.00230353930965066	0.000293855206109583	-0.00327756232582033	-0.00392691092565656
1999	119.82105255127	-3.77596235275269	-8.05808639526367	-0.00327756232582033	0.00646266713738441	-0.00977104809135199	0.000618529506027699
2000	119.17170715332	-4.10063648223877	-8.05808639526367	-0.00327756232582033	0.0022419011220336	-0.000680167751852423	-0.00165419070981443
[truncated: 7,880 more rows]
