# Supplementary material for: Precise instruction and consideration of the vertical and horizontal force component increases validity and reliability of the 90:20 Isometric Posterior Chain Test
Source: PLoS One. 2024 Oct 28;19(10):e0312843. doi: 10.1371/journal.pone.0312843 (PMC11515970; doi:10.1371/journal.pone.0312843)
Supplement: S1 File — (ZIP) [file pone.0312843.s001.zip › S1_Raw_Data/M1_P32_iso_1.csv]

1	0.340908020734787	0.120129495859146	18.6950759887695	0.00516396993771195	0.00483929552137852	0.00386527273803949	-0.00197886489331722
2	0.990256667137146	-0.529219150543213	18.7600116729736	-0.00132951640989631	0.00418994715437293	-0.00490093370899558	0.00159255252219737
3	0.340908020734787	-0.204544812440872	18.8898811340332	-0.0026282137259841	0.000618529506027699	-3.08191010844894e-05	-0.00100484199356288
4	1.63960528373718	-0.853893458843231	18.6301422119141	0.00516396993771195	-0.00555028254166245	-0.00782300252467394	0.00581331877037883
5	-0.957789242267609	-0.529219150543213	18.56520652771	-0.0026282137259841	-0.00490093370899558	-0.00684897974133492	0.00321592413820326
6	-0.30844059586525	-0.529219150543213	18.6301422119141	-3.08191010844894e-05	-0.00490093370899558	-0.00230353930965066	0.00483929552137852
7	-0.957789242267609	0.120129495859146	18.6301422119141	0.00289124972186983	0.00191722682211548	-0.00100484199356288	-0.00652430532500148
8	0.340908020734787	-0.529219150543213	19.0197505950928	0.0113327819854021	-0.00197886489331722	0.00289124972186983	-0.00944637414067984
9	0.990256667137146	-0.529219150543213	18.56520652771	-0.00392691092565656	0.000618529506027699	-0.00977104809135199	0.00126787810586393
10	-1.607137799263	1.09415245056152	18.3054676055908	0.00289124972186983	0.00159255252219737	-0.0305502042174339	-0.00425158534198999
11	-1.607137799263	1.09415245056152	18.3704013824463	0.00289124972186983	0.00678734155371785	-0.0247060675173998	0.00289124972186983
12	-0.957789242267609	1.09415245056152	18.3054676055908	0.000293855206109583	0.00516396993771195	-0.0133424662053585	-0.0026282137259841
13	-0.30844059586525	0.444803804159164	19.2794895172119	-0.00360223650932312	-0.0026282137259841	0.000293855206109583	0.000293855206109583
14	-0.957789242267609	0.120129495859146	18.7600116729736	-0.0026282137259841	0.00451462110504508	-0.00230353930965066	-0.00100484199356288
15	2.28895401954651	-0.529219150543213	18.6950759887695	-0.00587495695799589	0.0022419011220336	-0.00457625929266214	-0.00100484199356288
16	0.990256667137146	-0.204544812440872	18.6950759887695	0.0022419011220336	0.00289124972186983	-0.00197886489331722	-0.00100484199356288
17	0.990256667137146	-0.204544812440872	19.5392303466797	0.000943203864153475	0.000943203864153475	0.0155535480007529	-0.00327756232582033
18	-3.55518364906311	1.4188266992569	18.4353370666504	-0.00457625929266214	0.00548864435404539	0.0194496400654316	0.00548864435404539
19	-2.90583515167236	0.120129495859146	19.0846862792969	-0.0117190945893526	0.00354059832170606	-0.00132951640989631	0.00289124972186983
20	-0.957789242267609	0.120129495859146	18.8249454498291	-0.00165419070981443	-0.00392691092565656	0.00256657530553639	0.00841071270406246
21	0.340908020734787	-0.204544812440872	18.5002727508545	-0.00457625929266214	0.00743668992072344	0.00646266713738441	-0.00165419070981443
22	0.340908020734787	0.120129495859146	18.56520652771	-3.08191010844894e-05	0.00646266713738441	0.00646266713738441	0.00321592413820326
23	1.63960528373718	0.120129495859146	18.6950759887695	-3.08191010844894e-05	0.000943203864153475	0.00191722682211548	0.000293855206109583
24	1.63960528373718	-1.17856776714325	18.8249454498291	-0.00619963090866804	-0.00814767740666866	-0.00360223650932312	-0.00749832857400179
25	-0.957789242267609	-0.204544812440872	18.8898811340332	0.00191722682211548	-0.00555028254166245	-0.000355493422830477	0.00354059832170606
26	-0.30844059586525	-0.204544812440872	18.5002727508545	-0.00100484199356288	0.00256657530553639	-0.00490093370899558	0.00581331877037883
27	-0.30844059586525	1.09415245056152	18.4353370666504	-0.00392691092565656	0.00191722682211548	0.0106834331527352	-0.000680167751852423
28	0.990256667137146	-0.204544812440872	19.4742946624756	0.00321592413820326	-0.00100484199356288	0.00321592413820326	0.00159255252219737
29	0.990256667137146	-0.529219150543213	19.4093608856201	0.00159255252219737	-0.00132951640989631	-0.00295288790948689	-3.08191010844894e-05
30	-0.30844059586525	1.09415245056152	18.5002727508545	-0.00165419070981443	0.00289124972186983	-0.00555028254166245	-0.00132951640989631
31	-0.957789242267609	0.769478142261505	18.56520652771	0.00289124972186983	0.00548864435404539	0.00548864435404539	0.00743668992072344
32	-1.607137799263	1.09415245056152	18.2405319213867	0.00159255252219737	-3.08191010844894e-05	0.00418994715437293	-0.00717365415766835
33	-0.30844059586525	1.09415245056152	18.4353370666504	0.00548864435404539	0.00159255252219737	0.00613799272105098	0.000618529506027699
34	0.990256667137146	0.120129495859146	18.4353370666504	-0.00100484199356288	0.00548864435404539	-0.00749832857400179	-0.000355493422830477
35	-0.30844059586525	-0.204544812440872	19.5392303466797	-0.000680167751852423	0.00451462110504508	-0.00522560812532902	0.00516396993771195
36	0.990256667137146	0.120129495859146	19.7340335845947	0.000943203864153475	0.00159255252219737	-0.00230353930965066	-0.00230353930965066
37	-0.957789242267609	-0.529219150543213	19.0197505950928	-0.00522560812532902	0.000943203864153475	0.000293855206109583	-0.00165419070981443
38	-3.55518364906311	1.4188266992569	18.3054676055908	-0.00230353930965066	0.00321592413820326	-0.00327756232582033	0.00321592413820326
39	-2.25648641586304	-0.529219150543213	18.7600116729736	-0.00749832857400179	-0.00100484199356288	-0.0133424662053585	0.000943203864153475
40	-0.30844059586525	-0.204544812440872	18.6950759887695	-0.00392691092565656	0.00516396993771195	-0.00230353930965066	0.00516396993771195
41	0.340908020734787	0.444803804159164	19.2794895172119	0.00191722682211548	0.00289124972186983	-0.0026282137259841	0.00191722682211548
42	-1.607137799263	0.769478142261505	19.5392303466797	-0.000355493422830477	0.00808603875339031	0.000293855206109583	-0.00360223650932312
43	0.340908020734787	0.120129495859146	19.344425201416	-0.00392691092565656	-0.00360223650932312	-0.00587495695799589	-0.00165419070981443
44	-0.957789242267609	-0.204544812440872	18.5002727508545	-0.00360223650932312	-0.0026282137259841	-0.00295288790948689	-0.0026282137259841
45	0.990256667137146	-1.50324213504791	18.7600116729736	0.0022419011220336	-0.0107450718060136	0.000943203864153475	-0.00392691092565656
46	-0.30844059586525	-0.853893458843231	18.7600116729736	0.00159255252219737	0.00776136433705688	0.00451462110504508	-0.000680167751852423
47	1.63960528373718	-0.204544812440872	19.6041641235352	0.00776136433705688	-0.0026282137259841	-0.00230353930965066	-0.00652430532500148
48	-0.957789242267609	0.769478142261505	19.6690998077393	0.00646266713738441	-0.00132951640989631	0.00354059832170606	-0.00457625929266214
49	-0.957789242267609	1.09415245056152	19.4093608856201	-0.00490093370899558	-0.00392691092565656	-0.00392691092565656	0.000618529506027699
50	1.63960528373718	-0.204544812440872	19.2794895172119	0.00159255252219737	0.00613799272105098	-0.00652430532500148	0.000618529506027699
51	0.990256667137146	0.120129495859146	18.5002727508545	-0.00132951640989631	0.00548864435404539	-0.0026282137259841	0.00321592413820326
52	0.990256667137146	-0.204544812440872	18.56520652771	-0.00457625929266214	-0.00197886489331722	-0.00879702530801296	0.000618529506027699
53	-0.957789242267609	1.09415245056152	18.6301422119141	0.00516396993771195	0.00191722682211548	-0.00847235135734081	0.00191722682211548
54	0.340908020734787	1.4188266992569	18.6950759887695	0.00354059832170606	0.00548864435404539	-0.0123684434220195	-3.08191010844894e-05
55	-0.957789242267609	0.769478142261505	18.3704013824463	0.00126787810586393	0.00321592413820326	-0.00684897974133492	0.00321592413820326
56	-0.30844059586525	0.120129495859146	18.4353370666504	-0.00555028254166245	0.000293855206109583	-0.0026282137259841	0.000293855206109583
57	-1.607137799263	-0.204544812440872	18.8898811340332	-0.00684897974133492	0.00938473641872406	0.0132808275520802	-0.00295288790948689
58	-3.55518364906311	0.769478142261505	18.5002727508545	-0.0113944197073579	-0.00197886489331722	0.0100340843200684	-0.00749832857400179
59	-2.90583515167236	0.444803804159164	19.1496200561523	-0.00555028254166245	-0.00165419070981443	-0.00555028254166245	-0.00749832857400179
60	-0.30844059586525	0.120129495859146	18.6950759887695	-0.00782300252467394	-0.00165419070981443	-0.00912170019000769	-3.08191010844894e-05
61	0.340908020734787	-0.529219150543213	18.6301422119141	-0.00230353930965066	0.00289124972186983	-0.00100484199356288	-3.08191010844894e-05
62	0.990256667137146	0.769478142261505	18.3704013824463	0.000943203864153475	-0.000680167751852423	-0.00749832857400179	-0.00717365415766835
63	2.28895401954651	-0.853893458843231	19.5392303466797	0.00548864435404539	-0.00165419070981443	-0.00619963090866804	0.00386527273803949
64	0.340908020734787	-0.853893458843231	19.5392303466797	0.00191722682211548	-0.00749832857400179	-0.0195112787187099	0.00873538758605719
65	0.340908020734787	-1.17856776714325	19.0197505950928	-0.0026282137259841	-0.00749832857400179	-0.023407369852066	-0.000680167751852423
66	-0.30844059586525	-0.529219150543213	18.3704013824463	0.00126787810586393	0.00289124972186983	-0.0107450718060136	0.00256657530553639
67	1.63960528373718	0.120129495859146	19.2145557403564	0.0022419011220336	0.00159255252219737	-0.00132951640989631	-0.0026282137259841
68	-0.30844059586525	0.120129495859146	19.4742946624756	0.00256657530553639	-0.00490093370899558	0.00776136433705688	0.00451462110504508
69	1.63960528373718	-0.204544812440872	19.5392303466797	-0.00782300252467394	0.00354059832170606	0.00483929552137852	-0.00100484199356288
70	0.340908020734787	0.769478142261505	19.344425201416	-0.00847235135734081	0.00126787810586393	0.000618529506027699	0.000943203864153475
71	-0.957789242267609	1.09415245056152	18.5002727508545	-0.00490093370899558	0.00126787810586393	0.00289124972186983	0.00354059832170606
72	-0.957789242267609	0.769478142261505	18.2405319213867	0.00970941036939621	0.00581331877037883	-0.00100484199356288	0.000943203864153475
73	-0.30844059586525	1.09415245056152	18.2405319213867	0.00321592413820326	-0.00197886489331722	0.00126787810586393	-0.00132951640989631
74	0.990256667137146	-0.204544812440872	18.56520652771	-0.00912170019000769	-0.00327756232582033	-0.00977104809135199	0.00613799272105098
75	-0.957789242267609	0.444803804159164	18.7600116729736	-0.00619963090866804	0.00873538758605719	0.000293855206109583	0.00159255252219737
76	1.63960528373718	-0.204544812440872	18.8249454498291	0.00289124972186983	0.00516396993771195	0.00418994715437293	0.00256657530553639
77	-0.957789242267609	-0.204544812440872	18.8249454498291	-0.00619963090866804	0.00451462110504508	0.00548864435404539	-0.00132951640989631
78	-2.90583515167236	0.769478142261505	18.2405319213867	-0.00165419070981443	-0.00360223650932312	-0.00230353930965066	0.00418994715437293
79	-2.25648641586304	0.120129495859146	19.4742946624756	0.000618529506027699	0.00159255252219737	-3.08191010844894e-05	0.00256657530553639
80	-0.30844059586525	-0.204544812440872	18.6950759887695	-0.00977104809135199	0.00613799272105098	-0.00392691092565656	-0.000355493422830477
81	-0.30844059586525	-0.204544812440872	18.6950759887695	0.00646266713738441	0.000293855206109583	0.000293855206109583	-0.00392691092565656
82	-0.957789242267609	0.769478142261505	19.4093608856201	-0.00230353930965066	0.00873538758605719	0.00289124972186983	-0.00847235135734081
83	1.63960528373718	-0.204544812440872	19.344425201416	-0.00522560812532902	-0.00100484199356288	0.00581331877037883	-0.00295288790948689
84	0.340908020734787	-0.853893458843231	19.4093608856201	-3.08191010844894e-05	-0.00749832857400179	-0.00165419070981443	-0.00132951640989631
85	1.63960528373718	-1.50324213504791	19.5392303466797	0.00256657530553639	-0.00652430532500148	-0.00944637414067984	-0.00522560812532902
86	-1.607137799263	-0.204544812440872	19.2794895172119	0.00159255252219737	-0.00425158534198999	-0.00425158534198999	0.00548864435404539
87	0.990256667137146	-0.853893458843231	19.4093608856201	-0.00360223650932312	0.000943203864153475	-0.00912170019000769	-3.08191010844894e-05
88	-0.957789242267609	0.120129495859146	18.8898811340332	0.00289124972186983	0.00386527273803949	0.00418994715437293	0.000293855206109583
89	1.63960528373718	-0.529219150543213	18.56520652771	-0.000680167751852423	0.00289124972186983	-0.00879702530801296	-0.00132951640989631
90	-0.30844059586525	0.120129495859146	18.1106624603271	-0.00197886489331722	-0.000355493422830477	-0.00912170019000769	-0.00197886489331722
91	-0.30844059586525	0.769478142261505	18.3054676055908	0.00159255252219737	0.00126787810586393	0.00516396993771195	0.00938473641872406
92	-0.30844059586525	1.09415245056152	18.3704013824463	0.00873538758605719	0.00483929552137852	0.00841071270406246	0.00548864435404539
93	0.990256667137146	-0.204544812440872	18.7600116729736	0.000618529506027699	-0.00230353930965066	0.000618529506027699	-0.00944637414067984
94	0.990256667137146	-0.204544812440872	18.8898811340332	0.00321592413820326	0.00321592413820326	0.00321592413820326	0.0022419011220336
95	-0.957789242267609	1.09415245056152	19.2145557403564	0.0022419011220336	-0.00100484199356288	0.00386527273803949	-0.00522560812532902
96	-0.957789242267609	-0.204544812440872	19.4742946624756	0.00256657530553639	0.00289124972186983	0.000293855206109583	-0.00717365415766835
97	-2.25648641586304	0.120129495859146	18.6950759887695	-0.00522560812532902	-0.00197886489331722	-0.00165419070981443	-0.00230353930965066
98	-3.55518364906311	0.444803804159164	18.6301422119141	-0.00717365415766835	-0.00327756232582033	0.00289124972186983	-0.00295288790948689
99	-2.25648641586304	0.120129495859146	19.0197505950928	-0.00684897974133492	-0.00197886489331722	0.00808603875339031	0.00354059832170606
100	0.990256667137146	-0.204544812440872	18.6950759887695	-0.00717365415766835	0.000618529506027699	0.000293855206109583	0.0022419011220336
101	0.340908020734787	0.444803804159164	18.3704013824463	-0.000680167751852423	0.000943203864153475	0.000293855206109583	0.00191722682211548
102	-0.957789242267609	0.444803804159164	18.5002727508545	0.00256657530553639	-0.00132951640989631	-0.00425158534198999	-0.00392691092565656
103	-0.30844059586525	-0.529219150543213	18.56520652771	-0.00132951640989631	-0.0130177913233638	-0.00230353930965066	0.000943203864153475
104	0.990256667137146	-1.50324213504791	18.8898811340332	0.00451462110504508	0.00159255252219737	0.00191722682211548	0.00808603875339031
105	0.990256667137146	-1.50324213504791	18.9548168182373	-0.00197886489331722	-0.00132951640989631	-0.00165419070981443	0.00743668992072344
106	-0.957789242267609	0.444803804159164	18.4353370666504	-0.00132951640989631	0.00678734155371785	0.00418994715437293	-0.00132951640989631
107	0.340908020734787	-0.529219150543213	19.2794895172119	0.00418994715437293	0.00354059832170606	0.000618529506027699	0.00191722682211548
108	-0.957789242267609	0.120129495859146	19.5392303466797	0.00126787810586393	0.000618529506027699	0.00289124972186983	-0.00197886489331722
109	1.63960528373718	-0.529219150543213	19.6041641235352	-0.00230353930965066	-0.00425158534198999	-0.0100957229733467	0.00191722682211548
110	0.340908020734787	1.09415245056152	19.344425201416	-0.00619963090866804	0.000618529506027699	-0.0104203969240189	-0.00100484199356288
111	-0.30844059586525	0.444803804159164	18.9548168182373	0.000618529506027699	0.00418994715437293	-0.00944637414067984	0.00808603875339031
112	-1.607137799263	1.09415245056152	18.1755981445313	0.00678734155371785	0.00548864435404539	-0.0188619289547205	0.000943203864153475
113	2.28895401954651	0.120129495859146	18.3054676055908	0.0100340843200684	0.00613799272105098	-0.00847235135734081	-0.00327756232582033
114	0.340908020734787	-0.529219150543213	18.7600116729736	0.00548864435404539	0.00516396993771195	0.00354059832170606	0.00354059832170606
115	-0.30844059586525	0.120129495859146	19.7340335845947	-0.00295288790948689	0.00354059832170606	-0.00490093370899558	0.00646266713738441
116	0.340908020734787	-0.529219150543213	19.8639049530029	-0.00717365415766835	0.00841071270406246	-0.00230353930965066	0.0152288740500808
117	-1.607137799263	-0.529219150543213	18.6301422119141	-0.00165419070981443	0.00289124972186983	0.000293855206109583	0.000943203864153475
118	-3.55518364906311	0.769478142261505	18.56520652771	0.00743668992072344	-0.00165419070981443	-0.0208099745213985	0.00386527273803949
119	-0.957789242267609	-0.204544812440872	18.8249454498291	-0.00100484199356288	-0.00327756232582033	-0.0136671401560307	0.00516396993771195
120	0.340908020734787	-0.529219150543213	18.8249454498291	-3.08191010844894e-05	0.00418994715437293	-0.00392691092565656	-0.000680167751852423
121	-1.607137799263	0.769478142261505	19.4742946624756	0.000293855206109583	0.00289124972186983	0.00159255252219737	0.00613799272105098
122	-0.957789242267609	0.120129495859146	18.8249454498291	-0.0026282137259841	0.00159255252219737	0.000618529506027699	-0.00197886489331722
123	-0.30844059586525	-0.204544812440872	18.4353370666504	-3.08191010844894e-05	-0.00587495695799589	-0.00522560812532902	-0.00360223650932312
124	1.63960528373718	-0.853893458843231	18.4353370666504	0.00159255252219737	-0.00912170019000769	0.00289124972186983	-0.00457625929266214
125	0.990256667137146	-0.853893458843231	18.6950759887695	-3.08191010844894e-05	0.00289124972186983	-0.00425158534198999	-0.0026282137259841
126	-0.957789242267609	-0.204544812440872	18.56520652771	-0.00100484199356288	-0.000355493422830477	0.00646266713738441	0.00418994715437293
127	0.990256667137146	-0.204544812440872	19.0846862792969	0.00386527273803949	0.00548864435404539	0.0100340843200684	-0.00132951640989631
128	-0.957789242267609	0.444803804159164	18.6301422119141	0.00289124972186983	0.000293855206109583	-0.00197886489331722	0.00873538758605719
129	0.990256667137146	-0.529219150543213	18.5002727508545	0.00841071270406246	0.00386527273803949	0.00126787810586393	-0.00457625929266214
130	0.340908020734787	-0.529219150543213	18.3054676055908	-0.0026282137259841	0.00418994715437293	-0.00619963090866804	-0.00100484199356288
131	0.340908020734787	1.09415245056152	18.5002727508545	0.00126787810586393	0.00354059832170606	-0.00490093370899558	0.00516396993771195
132	0.340908020734787	0.769478142261505	18.4353370666504	0.00516396993771195	-0.00100484199356288	-0.000355493422830477	-0.00587495695799589
133	0.340908020734787	-0.529219150543213	19.9288387298584	0.00613799272105098	0.00354059832170606	-0.0117190945893526	-0.00295288790948689
134	-0.30844059586525	0.120129495859146	19.4093608856201	-0.00100484199356288	-0.00652430532500148	-0.00944637414067984	0.00646266713738441
135	-1.607137799263	1.4188266992569	18.6950759887695	-0.00749832857400179	0.00191722682211548	-0.0123684434220195	0.00126787810586393
136	-0.957789242267609	-0.204544812440872	18.6301422119141	-0.00847235135734081	0.0022419011220336	0.000293855206109583	0.000943203864153475
137	-0.30844059586525	-0.529219150543213	18.8898811340332	-0.0100957229733467	-0.00197886489331722	-0.00132951640989631	0.00159255252219737
138	-0.957789242267609	0.769478142261505	19.4742946624756	0.00289124972186983	0.00191722682211548	-0.00327756232582033	-3.08191010844894e-05
139	0.340908020734787	-0.204544812440872	19.6690998077393	0.00646266713738441	-0.00100484199356288	0.00191722682211548	0.0022419011220336
140	0.340908020734787	-0.529219150543213	18.6301422119141	-0.00100484199356288	0.0022419011220336	-0.000680167751852423	0.00418994715437293
141	-0.957789242267609	-0.204544812440872	18.5002727508545	0.0022419011220336	-0.00327756232582033	0.00646266713738441	-0.00652430532500148
142	-0.30844059586525	-0.204544812440872	19.344425201416	0.00808603875339031	-0.00230353930965066	-0.00165419070981443	0.00191722682211548
143	-0.957789242267609	-0.204544812440872	19.2794895172119	0.00191722682211548	-0.00782300252467394	0.00678734155371785	-0.00587495695799589
144	-0.30844059586525	0.444803804159164	18.8898811340332	-0.00230353930965066	-0.00457625929266214	-0.00879702530801296	0.00938473641872406
145	0.990256667137146	0.120129495859146	18.7600116729736	-0.00490093370899558	-0.00490093370899558	0.000618529506027699	-0.000355493422830477
146	-0.30844059586525	-0.204544812440872	18.6301422119141	-0.00457625929266214	-0.00457625929266214	-0.00360223650932312	0.00256657530553639
147	0.990256667137146	-0.204544812440872	18.56520652771	0.00938473641872406	0.00711201597005129	-0.00100484199356288	-0.00717365415766835
148	-0.30844059586525	-0.204544812440872	18.6301422119141	-0.00197886489331722	-0.00360223650932312	-0.00684897974133492	0.00289124972186983
149	0.990256667137146	0.120129495859146	18.5002727508545	0.00191722682211548	-0.00587495695799589	-0.00652430532500148	-0.00100484199356288
150	1.63960528373718	-0.204544812440872	18.6301422119141	0.0022419011220336	0.00613799272105098	0.000618529506027699	-0.000355493422830477
151	0.340908020734787	0.769478142261505	18.3704013824463	-0.00392691092565656	0.0022419011220336	0.00321592413820326	0.00678734155371785
152	0.340908020734787	0.769478142261505	18.3704013824463	0.00483929552137852	0.0100340843200684	0.00159255252219737	0.00386527273803949
153	0.340908020734787	-0.529219150543213	18.6301422119141	0.00483929552137852	0.00191722682211548	-0.00490093370899558	0.00483929552137852
154	-0.957789242267609	-0.204544812440872	18.7600116729736	-0.00360223650932312	0.00646266713738441	0.00873538758605719	0.00548864435404539
155	-4.20453214645386	1.09415245056152	18.6950759887695	-0.00814767740666866	-0.00132951640989631	0.000618529506027699	0.000293855206109583
156	-1.607137799263	0.120129495859146	19.0197505950928	-0.00587495695799589	0.00289124972186983	0.00581331877037883	0.00418994715437293
157	-0.957789242267609	-0.529219150543213	18.6950759887695	-0.0026282137259841	0.0106834331527352	-0.00490093370899558	-0.00295288790948689
158	-1.607137799263	1.4188266992569	18.4353370666504	0.000293855206109583	0.000293855206109583	-0.00912170019000769	-0.00652430532500148
159	1.63960528373718	-0.204544812440872	18.7600116729736	0.0022419011220336	0.00581331877037883	-0.00165419070981443	0.00159255252219737
160	-0.30844059586525	0.120129495859146	18.5002727508545	-0.00490093370899558	0.00711201597005129	-0.00295288790948689	0.0022419011220336
161	-0.30844059586525	-0.529219150543213	18.7600116729736	-0.0026282137259841	-0.00684897974133492	-0.00879702530801296	0.00191722682211548
162	-0.957789242267609	-0.853893458843231	18.9548168182373	-0.00197886489331722	-0.00879702530801296	0.000293855206109583	0.00159255252219737
163	0.340908020734787	-0.853893458843231	18.6950759887695	0.00191722682211548	-0.00197886489331722	-0.00847235135734081	-0.00619963090866804
164	-0.957789242267609	0.444803804159164	18.6301422119141	0.000618529506027699	0.00386527273803949	-0.00230353930965066	0.00743668992072344
165	-1.607137799263	0.444803804159164	18.56520652771	-0.00360223650932312	-0.00295288790948689	-0.00360223650932312	-0.00132951640989631
166	0.990256667137146	0.120129495859146	18.56520652771	-0.00132951640989631	0.00386527273803949	-0.00587495695799589	-0.00132951640989631
167	1.63960528373718	0.444803804159164	18.8249454498291	0.0168522447347641	0.0116574559360743	-0.00392691092565656	-0.00555028254166245
168	-0.957789242267609	0.769478142261505	18.5002727508545	0.0113327819854021	-0.000680167751852423	-0.00847235135734081	0.000943203864153475
169	-0.957789242267609	-0.204544812440872	18.5002727508545	0.00256657530553639	0.000943203864153475	-0.00132951640989631	-0.000355493422830477
170	0.990256667137146	-0.529219150543213	18.6950759887695	-0.00652430532500148	0.00354059832170606	-0.00197886489331722	0.00418994715437293
171	0.990256667137146	0.120129495859146	18.8249454498291	0.0022419011220336	0.00678734155371785	0.00970941036939621	0.00386527273803949
172	-0.30844059586525	-0.204544812440872	18.8249454498291	0.00354059832170606	0.00743668992072344	-0.00555028254166245	-0.00295288790948689
173	-2.90583515167236	0.769478142261505	18.8898811340332	0.00159255252219737	-0.00457625929266214	0.000293855206109583	0.00548864435404539
174	-0.30844059586525	-0.204544812440872	18.56520652771	-0.0117190945893526	0.00646266713738441	-0.00652430532500148	0.00581331877037883
175	-2.90583515167236	0.769478142261505	18.5002727508545	-0.0100957229733467	0.00808603875339031	0.000943203864153475	-0.0026282137259841
176	-2.25648641586304	1.09415245056152	18.5002727508545	0.000943203864153475	-0.00132951640989631	0.00418994715437293	-0.00749832857400179
177	0.340908020734787	0.120129495859146	18.8898811340332	0.00743668992072344	0.00646266713738441	-3.08191010844894e-05	-0.00327756232582033
178	-1.607137799263	1.09415245056152	18.6301422119141	-3.08191010844894e-05	-0.00327756232582033	0.00711201597005129	-0.000680167751852423
179	0.340908020734787	-0.204544812440872	19.1496200561523	-0.00457625929266214	-0.00165419070981443	-0.000355493422830477	-0.00197886489331722
180	-0.30844059586525	-0.853893458843231	19.4742946624756	0.0022419011220336	-0.00684897974133492	-0.00392691092565656	-0.0104203969240189
181	0.990256667137146	-1.50324213504791	19.4742946624756	-0.00360223650932312	0.00613799272105098	0.00289124972186983	-0.00100484199356288
182	0.990256667137146	-0.529219150543213	18.56520652771	0.00159255252219737	0.00126787810586393	0.00191722682211548	-0.00327756232582033
183	2.28895401954651	-0.529219150543213	18.8249454498291	-0.00165419070981443	-0.0026282137259841	0.00289124972186983	-0.00814767740666866
184	0.990256667137146	0.120129495859146	18.8898811340332	-0.000355493422830477	-0.00132951640989631	0.000618529506027699	0.00906006153672934
185	0.340908020734787	0.769478142261505	18.8249454498291	-0.00197886489331722	0.00970941036939621	0.00256657530553639	-0.00132951640989631
186	-0.957789242267609	-0.204544812440872	18.56520652771	-3.08191010844894e-05	0.00321592413820326	-0.000355493422830477	0.00289124972186983
187	-0.30844059586525	0.769478142261505	18.9548168182373	0.000293855206109583	0.00808603875339031	0.00646266713738441	-0.00684897974133492
188	0.990256667137146	-0.204544812440872	19.344425201416	0.0132808275520802	-0.00165419070981443	0.00776136433705688	-0.00587495695799589
189	-0.30844059586525	1.09415245056152	19.2145557403564	0.000618529506027699	0.00126787810586393	-0.00230353930965066	-0.00230353930965066
190	0.990256667137146	-0.204544812440872	19.9288387298584	-3.08191010844894e-05	0.00256657530553639	-0.0104203969240189	0.00159255252219737
191	0.340908020734787	0.444803804159164	18.7600116729736	-0.00652430532500148	0.00906006153672934	-0.0156151866540313	-0.00230353930965066
192	0.340908020734787	-0.204544812440872	19.4742946624756	0.0116574559360743	0.00418994715437293	-0.0152905117720366	-0.00100484199356288
193	-0.957789242267609	0.120129495859146	19.4093608856201	-0.00555028254166245	0.00126787810586393	0.0022419011220336	-0.00684897974133492
194	-0.957789242267609	-0.529219150543213	19.5392303466797	-0.00360223650932312	-0.00490093370899558	-0.0133424662053585	0.00678734155371785
195	-2.25648641586304	0.120129495859146	19.5392303466797	-0.00977104809135199	0.00321592413820326	-0.000355493422830477	0.00354059832170606
196	-0.957789242267609	0.769478142261505	19.4742946624756	0.000943203864153475	0.00256657530553639	-0.00555028254166245	-3.08191010844894e-05
197	0.340908020734787	-0.204544812440872	18.6301422119141	0.000943203864153475	0.0103587592020631	0.00516396993771195	-0.00782300252467394
198	-0.30844059586525	0.120129495859146	18.4353370666504	0.00418994715437293	-0.00197886489331722	-0.00360223650932312	0.00581331877037883
199	-0.30844059586525	-1.17856776714325	18.7600116729736	0.00256657530553639	-0.0113944197073579	-0.00879702530801296	0.000943203864153475
200	0.990256667137146	-1.82791638374329	18.7600116729736	-3.08191010844894e-05	-0.00295288790948689	0.000943203864153475	0.00386527273803949
201	-0.30844059586525	-1.17856776714325	18.8898811340332	0.0022419011220336	-0.00360223650932312	-0.00814767740666866	0.000293855206109583
202	0.990256667137146	-0.529219150543213	18.9548168182373	0.00581331877037883	0.00321592413820326	0.0022419011220336	-0.00230353930965066
203	0.340908020734787	-0.529219150543213	18.7600116729736	-0.000680167751852423	0.00386527273803949	-0.0126931173726916	-0.00327756232582033
204	1.63960528373718	-0.204544812440872	18.6301422119141	0.000618529506027699	-0.00132951640989631	-0.00619963090866804	0.00776136433705688
205	-0.30844059586525	0.444803804159164	18.3704013824463	-0.00100484199356288	0.00126787810586393	-0.00392691092565656	0.00451462110504508
206	-0.30844059586525	0.444803804159164	18.6950759887695	-0.00652430532500148	-0.00100484199356288	-0.00847235135734081	0.000293855206109583
207	0.340908020734787	0.769478142261505	18.56520652771	0.00548864435404539	0.00483929552137852	-0.00944637414067984	-0.000355493422830477
208	0.990256667137146	-0.204544812440872	18.6950759887695	0.00354059832170606	-0.00230353930965066	-0.00392691092565656	-0.00165419070981443
209	-0.30844059586525	1.09415245056152	18.3054676055908	0.00548864435404539	-0.00230353930965066	-0.0026282137259841	0.000618529506027699
210	0.340908020734787	-0.204544812440872	18.7600116729736	-0.0100957229733467	-0.00132951640989631	-0.00165419070981443	-0.000680167751852423
211	0.990256667137146	-0.529219150543213	18.8249454498291	-0.00295288790948689	0.00354059832170606	-0.00490093370899558	0.000943203864153475
212	-0.957789242267609	-0.204544812440872	18.9548168182373	-0.00392691092565656	0.00938473641872406	0.00386527273803949	-0.00100484199356288
213	-1.607137799263	0.120129495859146	19.0197505950928	-0.00230353930965066	0.00191722682211548	-0.00360223650932312	-0.00327756232582033
214	-0.957789242267609	-0.529219150543213	18.7600116729736	-0.00295288790948689	0.00548864435404539	0.00159255252219737	0.00451462110504508
215	-2.25648641586304	1.09415245056152	18.3704013824463	-0.00879702530801296	0.00548864435404539	0.000293855206109583	-0.00684897974133492
216	-0.957789242267609	0.769478142261505	18.5002727508545	-0.0026282137259841	0.00321592413820326	-0.00392691092565656	0.00321592413820326
217	0.990256667137146	-0.529219150543213	19.5392303466797	0.00418994715437293	0.00743668992072344	0.00126787810586393	-0.00684897974133492
218	0.990256667137146	0.444803804159164	18.7600116729736	-0.00782300252467394	0.00354059832170606	-0.00327756232582033	0.000293855206109583
219	0.340908020734787	-0.853893458843231	19.0197505950928	0.00808603875339031	-0.0120437685400248	0.00678734155371785	0.00386527273803949
220	0.990256667137146	-1.50324213504791	18.6950759887695	-0.000355493422830477	-3.08191010844894e-05	0.0100340843200684	-0.00295288790948689
221	0.340908020734787	-0.529219150543213	18.4353370666504	-0.00425158534198999	0.00516396993771195	0.00354059832170606	0.00126787810586393
222	0.990256667137146	0.120129495859146	18.1106624603271	0.00354059832170606	-0.00100484199356288	-0.00197886489331722	-0.00295288790948689
223	0.340908020734787	-0.204544812440872	18.8898811340332	0.00354059832170606	-0.000680167751852423	0.00256657530553639	-0.00295288790948689
224	0.990256667137146	-0.204544812440872	18.8898811340332	-0.00197886489331722	-0.00457625929266214	-0.00522560812532902	-0.00717365415766835
225	-1.607137799263	0.769478142261505	18.5002727508545	-0.00392691092565656	0.00418994715437293	0.00548864435404539	-0.0026282137259841
226	-0.957789242267609	1.09415245056152	18.3704013824463	-0.0110697457566857	0.00711201597005129	-0.00295288790948689	-0.00619963090866804
227	-0.957789242267609	0.769478142261505	18.5002727508545	0.00581331877037883	0.00159255252219737	0.00548864435404539	0.00418994715437293
228	0.990256667137146	0.120129495859146	18.6950759887695	0.00483929552137852	0.00354059832170606	-0.00457625929266214	-0.00165419070981443
229	-0.957789242267609	0.769478142261505	18.56520652771	0.000618529506027699	-0.00392691092565656	-0.00490093370899558	0.00451462110504508
230	-0.957789242267609	0.769478142261505	19.7989692687988	-0.00847235135734081	0.00483929552137852	0.00743668992072344	0.00289124972186983
231	-0.957789242267609	-0.204544812440872	19.4742946624756	-0.0110697457566857	0.00646266713738441	-0.00717365415766835	0.0022419011220336
232	-2.25648641586304	-0.529219150543213	18.6301422119141	-0.00490093370899558	0.000943203864153475	0.000943203864153475	0.00613799272105098
233	-0.30844059586525	-0.529219150543213	18.8249454498291	0.00256657530553639	0.00451462110504508	-0.00522560812532902	-0.00425158534198999
234	-0.957789242267609	-0.204544812440872	19.6690998077393	-0.000680167751852423	-0.00230353930965066	0.00159255252219737	0.00354059832170606
235	-0.957789242267609	1.09415245056152	18.7600116729736	-0.000355493422830477	0.000618529506027699	0.00256657530553639	0.00418994715437293
236	-0.30844059586525	0.444803804159164	18.6950759887695	-0.00295288790948689	-0.00132951640989631	-0.00652430532500148	0.00581331877037883
237	0.990256667137146	-1.17856776714325	19.344425201416	0.00159255252219737	-0.00230353930965066	-0.00100484199356288	-0.000680167751852423
238	-0.957789242267609	-0.529219150543213	18.56520652771	0.00581331877037883	-0.00879702530801296	-0.000680167751852423	-0.00295288790948689
239	0.340908020734787	-0.529219150543213	18.6950759887695	-0.00425158534198999	-0.00814767740666866	-3.08191010844894e-05	-0.00360223650932312
240	1.63960528373718	-0.853893458843231	19.6041641235352	0.00321592413820326	0.00776136433705688	-0.00165419070981443	0.00418994715437293
241	0.990256667137146	1.4188266992569	19.4742946624756	-0.00749832857400179	0.00776136433705688	-0.00100484199356288	-0.00522560812532902
242	0.340908020734787	0.769478142261505	19.1496200561523	0.00970941036939621	-0.00392691092565656	-0.00327756232582033	-0.00360223650932312
243	0.340908020734787	0.120129495859146	18.9548168182373	0.00159255252219737	-0.00165419070981443	-0.00522560812532902	0.00256657530553639
244	1.63960528373718	-0.529219150543213	19.2794895172119	0.00289124972186983	-0.00295288790948689	-0.00814767740666866	-0.00132951640989631
245	-1.607137799263	0.120129495859146	19.344425201416	-0.00587495695799589	0.00191722682211548	-0.00132951640989631	-0.00132951640989631
246	-0.30844059586525	0.769478142261505	18.8249454498291	0.00289124972186983	0.00613799272105098	-0.0100957229733467	0.00711201597005129
247	-0.957789242267609	1.09415245056152	18.8898811340332	0.0106834331527352	0.00646266713738441	0.00711201597005129	-0.00295288790948689
248	-0.30844059586525	-0.529219150543213	18.6950759887695	-0.00392691092565656	-3.08191010844894e-05	0.00126787810586393	-0.00814767740666866
249	-2.90583515167236	1.09415245056152	18.4353370666504	-0.0120437685400248	-0.0026282137259841	-0.00490093370899558	0.00970941036939621
250	-2.25648641586304	1.09415245056152	18.6950759887695	-0.00912170019000769	0.0145795252174139	-3.08191010844894e-05	0.000618529506027699
251	-0.957789242267609	-0.204544812440872	18.8898811340332	-0.0133424662053585	0.00808603875339031	0.0022419011220336	0.00191722682211548
252	0.340908020734787	-0.204544812440872	19.6041641235352	0.00516396993771195	0.00354059832170606	0.00191722682211548	-0.00327756232582033
253	0.990256667137146	0.120129495859146	19.8639049530029	-0.00425158534198999	-0.000680167751852423	-0.00392691092565656	0.00418994715437293
254	-0.30844059586525	0.120129495859146	18.6950759887695	-0.00197886489331722	-0.00132951640989631	0.000618529506027699	-0.00684897974133492
255	-0.30844059586525	0.444803804159164	18.4353370666504	0.000293855206109583	-0.00392691092565656	-0.00392691092565656	0.00418994715437293
256	0.990256667137146	0.120129495859146	19.1496200561523	-0.00230353930965066	-0.00165419070981443	-0.00100484199356288	-0.000355493422830477
257	0.990256667137146	-1.17856776714325	19.6041641235352	0.000618529506027699	-0.00230353930965066	0.00451462110504508	-0.00197886489331722
258	-0.957789242267609	0.120129495859146	18.8249454498291	-0.00295288790948689	-3.08191010844894e-05	0.00159255252219737	0.00613799272105098
259	0.990256667137146	-0.529219150543213	19.0846862792969	0.00126787810586393	-0.000355493422830477	-0.00749832857400179	-0.00132951640989631
260	0.340908020734787	-0.529219150543213	18.7600116729736	-0.000355493422830477	0.00386527273803949	0.000943203864153475	0.00743668992072344
261	-0.30844059586525	0.444803804159164	18.1755981445313	-0.00490093370899558	0.013930176384747	-0.00490093370899558	-0.00814767740666866
262	0.340908020734787	1.09415245056152	18.4353370666504	0.00418994715437293	-0.0026282137259841	0.000943203864153475	-0.00425158534198999
263	0.990256667137146	1.74350106716156	18.3704013824463	0.00386527273803949	-0.00165419070981443	-0.00490093370899558	-0.000355493422830477
264	0.340908020734787	-0.204544812440872	19.0846862792969	0.00321592413820326	-0.0026282137259841	0.00159255252219737	0.00451462110504508
265	0.990256667137146	0.120129495859146	18.8249454498291	0.000293855206109583	0.00548864435404539	0.000943203864153475	-0.00360223650932312
266	-0.30844059586525	0.769478142261505	18.6950759887695	0.000618529506027699	0.00581331877037883	-0.00587495695799589	0.00581331877037883
267	-2.25648641586304	1.4188266992569	18.5002727508545	-0.00230353930965066	-0.000680167751852423	-0.00392691092565656	-0.00230353930965066
268	-0.957789242267609	-0.529219150543213	19.5392303466797	-0.00490093370899558	0.00516396993771195	-0.00392691092565656	-0.0026282137259841
269	-3.55518364906311	1.09415245056152	19.4093608856201	-0.0149658378213644	0.00354059832170606	-0.00392691092565656	-0.00457625929266214
270	-0.30844059586525	1.4188266992569	18.9548168182373	-0.00360223650932312	-0.00230353930965066	-0.00619963090866804	0.00354059832170606
271	-0.30844059586525	0.120129495859146	19.5392303466797	-0.00392691092565656	0.00646266713738441	-0.00295288790948689	-0.000355493422830477
272	-0.30844059586525	-0.529219150543213	19.5392303466797	0.00321592413820326	-0.0026282137259841	-0.00392691092565656	-0.00100484199356288
273	0.340908020734787	-0.853893458843231	18.8249454498291	-0.00230353930965066	-0.00425158534198999	-0.00587495695799589	-0.00197886489331722
274	-0.957789242267609	-0.204544812440872	18.8249454498291	-0.00100484199356288	-0.0130177913233638	-0.00327756232582033	-0.00490093370899558
275	-0.957789242267609	-0.529219150543213	18.5002727508545	-0.00360223650932312	-0.00522560812532902	-0.00555028254166245	-3.08191010844894e-05
276	0.990256667137146	-0.204544812440872	18.7600116729736	0.00776136433705688	0.00386527273803949	-0.00522560812532902	-0.00425158534198999
277	1.63960528373718	-0.529219150543213	19.5392303466797	0.0132808275520802	0.00776136433705688	-0.00782300252467394	-0.000355493422830477
278	-0.957789242267609	1.09415245056152	19.2145557403564	-3.08191010844894e-05	0.00451462110504508	-0.00522560812532902	-0.0026282137259841
279	0.990256667137146	-0.529219150543213	19.5392303466797	-0.00295288790948689	0.00418994715437293	-0.000680167751852423	-0.00717365415766835
280	0.990256667137146	0.120129495859146	19.344425201416	-0.00100484199356288	0.00743668992072344	-0.0026282137259841	0.00906006153672934
281	0.990256667137146	0.769478142261505	18.56520652771	-0.00555028254166245	-0.00230353930965066	-0.00879702530801296	0.000293855206109583
282	-0.30844059586525	1.09415245056152	19.0846862792969	0.00743668992072344	0.00548864435404539	-0.00749832857400179	0.000293855206109583
283	0.340908020734787	0.444803804159164	19.0846862792969	0.000618529506027699	-0.00197886489331722	-0.00360223650932312	-0.00717365415766835
284	1.63960528373718	-0.529219150543213	19.4742946624756	-0.000355493422830477	-0.00165419070981443	0.0022419011220336	0.00581331877037883
285	0.990256667137146	-0.204544812440872	19.5392303466797	0.00808603875339031	0.00808603875339031	-0.00100484199356288	-0.00360223650932312
286	-2.25648641586304	0.769478142261505	18.9548168182373	-0.00944637414067984	0.00483929552137852	-0.00425158534198999	-0.000355493422830477
287	-3.55518364906311	1.09415245056152	18.8898811340332	0.00256657530553639	0.00126787810586393	-0.000355493422830477	-0.00749832857400179
288	-0.957789242267609	-0.204544812440872	18.7600116729736	-0.00847235135734081	-0.000680167751852423	-0.00749832857400179	0.00386527273803949
289	-1.607137799263	1.4188266992569	18.4353370666504	-0.00879702530801296	-0.0026282137259841	-0.000355493422830477	-0.000680167751852423
290	-0.957789242267609	0.444803804159164	19.4093608856201	-0.00295288790948689	0.00516396993771195	-0.00749832857400179	0.00191722682211548
291	0.990256667137146	0.120129495859146	19.5392303466797	-0.00457625929266214	0.00451462110504508	0.00386527273803949	-0.00132951640989631
292	2.28895401954651	-0.853893458843231	19.6041641235352	0.00711201597005129	0.000943203864153475	-0.00132951640989631	0.00256657530553639
293	0.990256667137146	-1.50324213504791	19.7989692687988	-0.000355493422830477	0.00191722682211548	0.00354059832170606	-0.00392691092565656
294	0.990256667137146	-1.17856776714325	19.4093608856201	0.00386527273803949	-0.00490093370899558	-0.00425158534198999	-0.00100484199356288
295	-0.30844059586525	0.120129495859146	19.2145557403564	0.00451462110504508	0.00938473641872406	-0.00132951640989631	0.00418994715437293
296	0.340908020734787	0.444803804159164	19.0846862792969	-0.00100484199356288	0.00256657530553639	-0.00490093370899558	-0.00814767740666866
297	0.340908020734787	-0.529219150543213	19.6690998077393	0.00386527273803949	0.0022419011220336	0.00483929552137852	0.00191722682211548
298	-0.30844059586525	1.4188266992569	18.56520652771	0.01100810803473	0.00841071270406246	0.00581331877037883	-0.00100484199356288
299	0.990256667137146	-0.529219150543213	19.6041641235352	0.00191722682211548	-0.00392691092565656	-0.00425158534198999	0.000293855206109583
300	0.340908020734787	0.120129495859146	19.0197505950928	0.00191722682211548	0.00256657530553639	-0.00684897974133492	0.00483929552137852
301	0.340908020734787	0.769478142261505	18.2405319213867	0.00483929552137852	0.00159255252219737	-0.00522560812532902	-0.00230353930965066
302	-0.957789242267609	1.4188266992569	19.1496200561523	0.00548864435404539	0.01100810803473	-0.00360223650932312	-0.00490093370899558
303	2.28895401954651	0.769478142261505	18.56520652771	-0.0026282137259841	0.00711201597005129	-0.00360223650932312	0.000943203864153475
304	0.340908020734787	0.120129495859146	18.9548168182373	-0.00912170019000769	-0.00230353930965066	-0.0117190945893526	0.00483929552137852
305	-0.30844059586525	-0.204544812440872	18.9548168182373	-0.00652430532500148	-0.0026282137259841	-0.00360223650932312	0.00581331877037883
306	-3.55518364906311	0.769478142261505	18.3704013824463	-0.00392691092565656	-0.00295288790948689	-0.00717365415766835	0.00159255252219737
307	-2.25648641586304	0.769478142261505	18.5002727508545	-0.00652430532500148	-0.0100957229733467	-0.00490093370899558	-0.00295288790948689
308	0.340908020734787	0.120129495859146	19.4093608856201	0.000618529506027699	0.00970941036939621	-0.00197886489331722	-0.00100484199356288
309	-0.957789242267609	0.769478142261505	19.4093608856201	0.000943203864153475	0.00289124972186983	0.00159255252219737	-0.00522560812532902
310	-0.957789242267609	1.09415245056152	18.7600116729736	-0.00360223650932312	0.00321592413820326	0.00289124972186983	0.00841071270406246
311	0.340908020734787	-1.17856776714325	18.7600116729736	0.00646266713738441	0.00256657530553639	0.00678734155371785	-0.00295288790948689
312	0.990256667137146	-1.50324213504791	18.6950759887695	-0.000355493422830477	-0.00295288790948689	-0.00132951640989631	0.00159255252219737
313	1.63960528373718	-0.529219150543213	18.7600116729736	0.00548864435404539	-0.00197886489331722	0.00808603875339031	-0.00522560812532902
314	-0.30844059586525	0.120129495859146	18.7600116729736	0.000618529506027699	-0.00814767740666866	-0.00392691092565656	-0.00100484199356288
315	-0.957789242267609	1.09415245056152	19.4742946624756	0.00354059832170606	-0.00132951640989631	-3.08191010844894e-05	-0.00360223650932312
316	1.63960528373718	0.120129495859146	18.6950759887695	-0.00522560812532902	0.00289124972186983	-0.00977104809135199	0.00321592413820326
317	-0.30844059586525	-0.204544812440872	18.56520652771	0.00354059832170606	0.000293855206109583	-0.00360223650932312	-0.00295288790948689
318	0.340908020734787	0.444803804159164	18.1755981445313	0.00483929552137852	-0.000355493422830477	-0.00392691092565656	-0.00165419070981443
319	-0.957789242267609	-0.204544812440872	19.344425201416	-0.00490093370899558	-0.00100484199356288	-0.00782300252467394	-0.00295288790948689
320	1.63960528373718	-0.529219150543213	19.2794895172119	-0.00457625929266214	0.00159255252219737	0.000943203864153475	0.00483929552137852
321	0.990256667137146	0.444803804159164	18.8249454498291	-0.00197886489331722	0.00289124972186983	-0.00100484199356288	-0.00295288790948689
322	-0.957789242267609	1.09415245056152	19.4093608856201	0.00646266713738441	-0.000355493422830477	0.000618529506027699	-0.00879702530801296
323	-0.30844059586525	0.120129495859146	18.5002727508545	0.000293855206109583	-0.0026282137259841	-0.00619963090866804	0.00516396993771195
324	-1.607137799263	0.444803804159164	18.6950759887695	0.00126787810586393	-0.00165419070981443	-0.00392691092565656	0.000618529506027699
325	-1.607137799263	0.120129495859146	18.8898811340332	-0.00814767740666866	0.00581331877037883	-0.00490093370899558	0.00711201597005129
326	-1.607137799263	1.4188266992569	19.344425201416	-0.00230353930965066	0.00613799272105098	-0.000355493422830477	-0.000355493422830477
327	0.340908020734787	0.444803804159164	19.6041641235352	0.00386527273803949	0.00743668992072344	-0.000680167751852423	0.00354059832170606
328	0.340908020734787	0.120129495859146	19.5392303466797	0.0116574559360743	-0.00132951640989631	-0.00132951640989631	-0.0026282137259841
329	0.990256667137146	0.120129495859146	19.1496200561523	-0.00490093370899558	-0.00814767740666866	-0.000355493422830477	0.000293855206109583
330	-0.30844059586525	-0.204544812440872	18.3704013824463	-0.00197886489331722	-0.000680167751852423	-0.00132951640989631	0.00581331877037883
331	-0.30844059586525	-1.17856776714325	18.8249454498291	0.00126787810586393	-0.00100484199356288	0.000293855206109583	0.00516396993771195
332	0.340908020734787	-0.204544812440872	18.8249454498291	0.00548864435404539	-0.00847235135734081	-0.00425158534198999	-0.00457625929266214
333	0.990256667137146	-0.204544812440872	19.0197505950928	0.000943203864153475	-0.00457625929266214	-0.00295288790948689	-0.00457625929266214
334	-1.607137799263	0.769478142261505	18.5002727508545	-0.00197886489331722	-0.00360223650932312	-0.000355493422830477	-3.08191010844894e-05
335	-0.30844059586525	0.769478142261505	18.1755981445313	-0.0026282137259841	0.00321592413820326	-0.00100484199356288	0.00159255252219737
336	-0.30844059586525	0.120129495859146	18.4353370666504	-0.00457625929266214	0.00354059832170606	-0.00457625929266214	0.00386527273803949
337	-1.607137799263	0.769478142261505	18.56520652771	-3.08191010844894e-05	0.00613799272105098	-0.00230353930965066	-0.00814767740666866
338	-0.30844059586525	1.09415245056152	18.4353370666504	0.00159255252219737	-0.00132951640989631	-0.00814767740666866	-0.00717365415766835
339	-0.957789242267609	0.444803804159164	18.8898811340332	-0.00132951640989631	-3.08191010844894e-05	0.000293855206109583	0.00678734155371785
340	1.63960528373718	0.120129495859146	18.56520652771	-0.0123684434220195	0.000293855206109583	-0.00912170019000769	0.00418994715437293
341	0.990256667137146	1.4188266992569	18.3704013824463	-0.00392691092565656	0.00808603875339031	-0.00327756232582033	0.00354059832170606
342	-2.25648641586304	0.769478142261505	18.3704013824463	-0.00360223650932312	-0.00782300252467394	-3.08191010844894e-05	0.00256657530553639
343	-1.607137799263	1.09415245056152	18.56520652771	-0.00360223650932312	0.00548864435404539	-0.00360223650932312	-0.00490093370899558
344	-0.957789242267609	-0.204544812440872	19.7340335845947	-0.00847235135734081	0.00289124972186983	-0.00684897974133492	-0.00100484199356288
345	-0.957789242267609	-0.529219150543213	18.9548168182373	-0.00425158534198999	0.00678734155371785	-0.00132951640989631	0.00321592413820326
346	-1.607137799263	1.09415245056152	18.3704013824463	-0.00425158534198999	0.00418994715437293	-0.000355493422830477	-0.00392691092565656
347	0.340908020734787	0.120129495859146	18.56520652771	0.00159255252219737	0.00289124972186983	-0.00944637414067984	0.00483929552137852
348	0.340908020734787	-0.853893458843231	18.8249454498291	0.00776136433705688	-0.00912170019000769	-0.0110697457566857	-0.00619963090866804
349	0.990256667137146	-1.17856776714325	18.6301422119141	-0.00327756232582033	-0.0026282137259841	-0.0126931173726916	0.00289124972186983
350	-0.30844059586525	0.444803804159164	19.6041641235352	0.000618529506027699	-0.0133424662053585	-0.00165419070981443	-0.0026282137259841
351	-0.30844059586525	0.120129495859146	18.8898811340332	-0.00230353930965066	0.00354059832170606	-0.00619963090866804	-0.00360223650932312
352	0.340908020734787	0.769478142261505	18.6950759887695	0.00418994715437293	0.00321592413820326	0.000618529506027699	0.0022419011220336
353	0.340908020734787	-0.204544812440872	18.6950759887695	0.00289124972186983	0.00483929552137852	-0.00327756232582033	0.00321592413820326
354	-0.957789242267609	1.09415245056152	18.3704013824463	-0.00522560812532902	-0.000680167751852423	0.00548864435404539	0.0022419011220336
355	-0.30844059586525	0.444803804159164	18.3054676055908	-0.00100484199356288	0.00646266713738441	0.0100340843200684	0.000293855206109583
356	0.340908020734787	-0.529219150543213	19.6041641235352	-0.00197886489331722	0.00159255252219737	0.0106834331527352	-0.00327756232582033
357	0.990256667137146	-0.204544812440872	18.6950759887695	-0.0026282137259841	0.00191722682211548	0.00906006153672934	-0.00132951640989631
358	-0.957789242267609	1.09415245056152	18.5002727508545	0.00711201597005129	0.00776136433705688	-3.08191010844894e-05	0.00646266713738441
359	-0.30844059586525	-0.204544812440872	18.6950759887695	-0.000355493422830477	0.00256657530553639	0.0022419011220336	-0.00100484199356288
360	-0.957789242267609	-0.529219150543213	18.7600116729736	-0.00360223650932312	0.00451462110504508	0.000293855206109583	-0.00165419070981443
361	-2.90583515167236	1.09415245056152	19.4093608856201	-0.00619963090866804	0.00581331877037883	0.00354059832170606	0.000943203864153475
362	-3.55518364906311	0.769478142261505	19.5392303466797	-0.00977104809135199	0.00581331877037883	-0.00425158534198999	-0.000355493422830477
363	-1.607137799263	1.4188266992569	19.1496200561523	0.00646266713738441	0.00256657530553639	0.00678734155371785	-0.00717365415766835
364	0.340908020734787	0.444803804159164	18.4353370666504	0.0022419011220336	-0.0026282137259841	-0.00457625929266214	-3.08191010844894e-05
365	0.340908020734787	0.120129495859146	18.6950759887695	-3.08191010844894e-05	-0.000680167751852423	-0.00522560812532902	-0.000680167751852423
366	-0.957789242267609	0.120129495859146	18.6950759887695	0.00711201597005129	0.000943203864153475	-0.00425158534198999	0.000618529506027699
367	-0.30844059586525	-0.853893458843231	18.6950759887695	0.00646266713738441	-0.00360223650932312	0.000618529506027699	-0.00717365415766835
368	1.63960528373718	-1.82791638374329	19.6690998077393	0.00418994715437293	-0.0107450718060136	0.00483929552137852	0.0022419011220336
369	2.28895401954651	-0.853893458843231	19.2145557403564	-0.00457625929266214	-0.00912170019000769	-0.00619963090866804	0.00646266713738441
370	-0.30844059586525	0.769478142261505	18.5002727508545	-0.000680167751852423	0.000293855206109583	-0.00749832857400179	0.000618529506027699
371	-0.30844059586525	0.769478142261505	18.6301422119141	-0.00132951640989631	0.00289124972186983	-3.08191010844894e-05	0.0022419011220336
372	-0.30844059586525	0.444803804159164	18.7600116729736	0.00451462110504508	0.00321592413820326	-0.00165419070981443	-0.0110697457566857
373	-0.30844059586525	0.444803804159164	18.7600116729736	0.00386527273803949	-0.00100484199356288	0.00354059832170606	0.000618529506027699
374	-0.30844059586525	1.09415245056152	18.1755981445313	0.000618529506027699	0.0022419011220336	0.000943203864153475	-0.0026282137259841
375	1.63960528373718	0.444803804159164	18.3054676055908	0.000293855206109583	0.00938473641872406	-0.00684897974133492	-0.00132951640989631
376	0.990256667137146	0.769478142261505	18.6301422119141	0.00159255252219737	0.00743668992072344	-0.00230353930965066	0.00159255252219737
377	-0.30844059586525	0.120129495859146	18.8249454498291	0.0022419011220336	0.0158782228827477	-0.00392691092565656	-0.00587495695799589
378	-1.607137799263	1.4188266992569	18.6950759887695	0.00483929552137852	-0.00360223650932312	0.0022419011220336	0.000618529506027699
379	-0.30844059586525	-0.529219150543213	19.0846862792969	-0.00360223650932312	0.00548864435404539	0.000943203864153475	0.000943203864153475
380	-1.607137799263	0.120129495859146	18.6950759887695	-0.0120437685400248	-0.00197886489331722	-0.00717365415766835	0.00451462110504508
381	-2.25648641586304	0.769478142261505	18.5002727508545	-0.00555028254166245	0.00451462110504508	0.00159255252219737	0.00873538758605719
382	-2.90583515167236	0.769478142261505	18.6301422119141	-0.00132951640989631	-0.000355493422830477	-0.00132951640989631	0.00289124972186983
383	-1.607137799263	0.769478142261505	18.56520652771	-0.000355493422830477	-0.00295288790948689	0.000293855206109583	-0.000355493422830477
384	-0.30844059586525	0.769478142261505	18.8249454498291	0.00289124972186983	0.0113327819854021	-0.00814767740666866	0.00126787810586393
385	1.63960528373718	-0.204544812440872	19.7340335845947	0.0022419011220336	-0.00490093370899558	-0.00749832857400179	-0.00587495695799589
386	-0.957789242267609	-1.50324213504791	19.5392303466797	-0.00360223650932312	0.00126787810586393	-0.00100484199356288	0.00841071270406246
387	0.340908020734787	-0.853893458843231	19.2794895172119	0.00646266713738441	-0.0026282137259841	0.00126787810586393	-0.00360223650932312
388	0.990256667137146	-1.17856776714325	19.5392303466797	0.00354059832170606	0.000943203864153475	-0.00165419070981443	-0.0026282137259841
389	0.340908020734787	0.444803804159164	19.4093608856201	0.00256657530553639	-0.000680167751852423	0.000618529506027699	0.00483929552137852
390	0.340908020734787	1.09415245056152	18.9548168182373	0.00256657530553639	0.00126787810586393	0.00256657530553639	-0.00100484199356288
391	-0.957789242267609	0.769478142261505	18.56520652771	-0.000355493422830477	0.00841071270406246	0.01100810803473	0.00159255252219737
392	-0.30844059586525	0.120129495859146	18.56520652771	0.00354059832170606	0.00321592413820326	-0.00652430532500148	0.00581331877037883
393	-0.957789242267609	1.09415245056152	18.3704013824463	0.0022419011220336	0.000618529506027699	-0.00360223650932312	-0.00197886489331722
394	-0.957789242267609	0.769478142261505	18.3704013824463	-0.00197886489331722	-0.00619963090866804	-0.00295288790948689	0.0022419011220336
395	0.340908020734787	0.769478142261505	19.6041641235352	-0.00230353930965066	-0.00490093370899558	-0.00717365415766835	0.00159255252219737
396	-0.30844059586525	-0.529219150543213	19.0197505950928	0.00776136433705688	-0.000355493422830477	-0.00327756232582033	0.00159255252219737
397	-0.957789242267609	-0.204544812440872	18.8249454498291	0.00873538758605719	0.00386527273803949	-0.00295288790948689	0.00386527273803949
398	-2.25648641586304	1.4188266992569	18.4353370666504	-0.00230353930965066	-0.00230353930965066	-0.00392691092565656	-0.00100484199356288
399	-1.607137799263	-0.529219150543213	18.8249454498291	-0.00587495695799589	0.00873538758605719	-0.00587495695799589	0.000293855206109583
400	-2.25648641586304	0.120129495859146	18.7600116729736	-0.0130177913233638	0.000943203864153475	-0.000680167751852423	0.00159255252219737
401	-1.607137799263	0.769478142261505	18.8249454498291	-0.00425158534198999	0.00516396993771195	-0.00197886489331722	0.0022419011220336
402	-0.957789242267609	1.09415245056152	18.6301422119141	0.00159255252219737	0.00581331877037883	-0.00684897974133492	-0.00587495695799589
403	-0.30844059586525	1.09415245056152	18.3704013824463	-0.00230353930965066	-0.00295288790948689	0.0113327819854021	0.00191722682211548
404	-1.607137799263	0.769478142261505	18.3054676055908	-0.00165419070981443	-0.00197886489331722	-0.00977104809135199	0.00289124972186983
405	0.990256667137146	-1.50324213504791	18.7600116729736	0.00483929552137852	-0.00684897974133492	0.00516396993771195	0.00126787810586393
406	0.340908020734787	-1.82791638374329	18.8249454498291	0.00354059832170606	-0.00652430532500148	0.00646266713738441	0.00743668992072344
407	1.63960528373718	-0.853893458843231	19.0197505950928	0.00321592413820326	-0.00132951640989631	-0.000355493422830477	-0.0107450718060136
408	0.340908020734787	-0.853893458843231	18.8249454498291	0.00159255252219737	-0.00392691092565656	0.00613799272105098	0.00256657530553639
409	0.990256667137146	-0.529219150543213	19.1496200561523	0.00678734155371785	0.00808603875339031	0.00191722682211548	-0.00944637414067984
410	-0.957789242267609	0.444803804159164	19.344425201416	-0.0110697457566857	-0.000355493422830477	0.000943203864153475	-0.00100484199356288
411	-0.957789242267609	1.09415245056152	18.4353370666504	-0.00100484199356288	-0.00587495695799589	-0.00814767740666866	-3.08191010844894e-05
412	-0.30844059586525	1.09415245056152	19.4093608856201	0.00321592413820326	0.00711201597005129	-0.021459324285388	-0.000355493422830477
413	-0.957789242267609	1.09415245056152	18.6950759887695	0.00256657530553639	0.0022419011220336	-0.0130177913233638	-0.00165419070981443
414	-0.30844059586525	0.769478142261505	18.3704013824463	0.00191722682211548	0.00256657530553639	-0.0146411629393697	-0.00230353930965066
415	0.990256667137146	0.120129495859146	18.3704013824463	-0.00197886489331722	0.000618529506027699	-0.0113944197073579	0.00386527273803949
416	0.990256667137146	-0.529219150543213	18.4353370666504	-0.00392691092565656	0.00776136433705688	-0.000355493422830477	0.00548864435404539
417	-1.607137799263	0.120129495859146	18.8898811340332	-0.00100484199356288	0.0022419011220336	-0.00230353930965066	0.00159255252219737
418	-2.90583515167236	1.4188266992569	18.6950759887695	-0.0110697457566857	-0.00360223650932312	-0.00100484199356288	-0.00132951640989631
419	-2.25648641586304	-0.204544812440872	19.1496200561523	-0.00522560812532902	-0.00490093370899558	0.000943203864153475	-0.000680167751852423
420	-0.957789242267609	0.120129495859146	18.56520652771	-0.00652430532500148	-0.00360223650932312	-0.00782300252467394	0.00418994715437293
421	-0.957789242267609	1.09415245056152	18.3704013824463	-0.00555028254166245	0.0100340843200684	0.00321592413820326	-0.00165419070981443
422	-2.25648641586304	1.4188266992569	18.56520652771	0.00516396993771195	0.0022419011220336	0.00613799272105098	-0.00230353930965066
423	-0.957789242267609	0.444803804159164	18.7600116729736	0.00678734155371785	-0.00360223650932312	0.00321592413820326	0.00256657530553639
424	-1.607137799263	0.444803804159164	18.8249454498291	0.00354059832170606	-0.00587495695799589	0.0171769186854362	-0.0026282137259841
425	2.28895401954651	-1.82791638374329	18.56520652771	-0.00587495695799589	0.000293855206109583	0.00451462110504508	0.00256657530553639
426	-0.30844059586525	-1.17856776714325	19.4742946624756	-0.0026282137259841	0.00256657530553639	0.0165275707840919	-0.00360223650932312
427	1.63960528373718	-0.853893458843231	18.6950759887695	0.00256657530553639	-0.000680167751852423	0.0145795252174139	0.00581331877037883
428	0.990256667137146	0.120129495859146	18.7600116729736	-0.0026282137259841	0.00386527273803949	-0.00425158534198999	-0.00782300252467394
429	0.990256667137146	-0.529219150543213	18.7600116729736	-3.08191010844894e-05	0.00126787810586393	-0.0230826959013939	0.00159255252219737
430	-0.957789242267609	1.09415245056152	18.6950759887695	0.000293855206109583	0.00613799272105098	-0.0412644557654858	0.00483929552137852
431	0.340908020734787	0.769478142261505	18.2405319213867	-0.000355493422830477	0.000293855206109583	-0.0156151866540313	-0.00457625929266214
432	-0.957789242267609	0.769478142261505	18.3054676055908	-0.000355493422830477	0.00483929552137852	-0.00652430532500148	-0.000680167751852423
433	0.340908020734787	1.09415245056152	18.3054676055908	-0.00197886489331722	-0.00490093370899558	-0.00977104809135199	0.000618529506027699
434	-0.957789242267609	0.769478142261505	19.344425201416	-0.00100484199356288	0.00289124972186983	-0.00879702530801296	0.00126787810586393
435	2.28895401954651	0.444803804159164	19.6041641235352	-0.00295288790948689	0.00354059832170606	-0.00457625929266214	-0.00912170019000769
436	0.990256667137146	-0.529219150543213	18.9548168182373	-3.08191010844894e-05	0.00906006153672934	-0.00587495695799589	0.00159255252219737
437	-1.607137799263	0.120129495859146	18.6950759887695	-0.00392691092565656	0.000943203864153475	0.00613799272105098	-0.00100484199356288
438	-2.90583515167236	0.769478142261505	18.4353370666504	-0.00879702530801296	-3.08191010844894e-05	-0.00587495695799589	0.00743668992072344
439	-0.957789242267609	-0.204544812440872	18.7600116729736	-0.00684897974133492	-0.00132951640989631	-0.00392691092565656	0.00451462110504508
440	0.990256667137146	0.120129495859146	18.6301422119141	-3.08191010844894e-05	0.00808603875339031	-0.00749832857400179	0.00289124972186983
441	-1.607137799263	0.769478142261505	18.8249454498291	0.00711201597005129	0.0103587592020631	-0.00555028254166245	0.00483929552137852
442	-0.30844059586525	0.769478142261505	18.56520652771	0.00743668992072344	0.00191722682211548	0.012956153601408	-0.00230353930965066
443	-0.30844059586525	0.444803804159164	18.5002727508545	0.00418994715437293	-0.00230353930965066	-0.000355493422830477	-0.00100484199356288
444	-1.607137799263	-0.204544812440872	18.4353370666504	0.00581331877037883	-0.00490093370899558	-0.000680167751852423	0.00321592413820326
445	-0.30844059586525	-0.853893458843231	18.3704013824463	0.00126787810586393	-0.00457625929266214	-0.00619963090866804	-0.00619963090866804
446	0.340908020734787	-0.529219150543213	18.7600116729736	-0.00782300252467394	-0.00457625929266214	0.000293855206109583	-0.00457625929266214
447	2.28895401954651	-0.529219150543213	19.1496200561523	0.0022419011220336	-0.000355493422830477	-0.00327756232582033	-0.00132951640989631
448	-0.957789242267609	0.444803804159164	19.4742946624756	0.00841071270406246	0.000943203864153475	-0.00165419070981443	-0.0026282137259841
449	1.63960528373718	-0.529219150543213	18.56520652771	0.00841071270406246	0.00126787810586393	-0.00327756232582033	0.00289124972186983
450	-0.30844059586525	1.4188266992569	18.1755981445313	0.00386527273803949	-0.00132951640989631	-0.00392691092565656	0.00191722682211548
451	0.340908020734787	0.769478142261505	19.0846862792969	-0.00132951640989631	-0.00132951640989631	0.00354059832170606	0.00483929552137852
452	-0.957789242267609	1.09415245056152	19.344425201416	-0.00327756232582033	0.00159255252219737	-0.00197886489331722	-0.00360223650932312
453	-0.30844059586525	0.769478142261505	18.7600116729736	0.0022419011220336	0.00191722682211548	-0.00555028254166245	-0.00100484199356288
454	-0.30844059586525	1.74350106716156	18.5002727508545	0.00321592413820326	0.00613799272105098	-0.00230353930965066	0.00289124972186983
455	0.990256667137146	-0.204544812440872	18.6301422119141	-0.00392691092565656	0.00126787810586393	-0.00360223650932312	-0.00230353930965066
456	-0.30844059586525	-0.529219150543213	18.6950759887695	-0.00977104809135199	-0.00132951640989631	-0.0104203969240189	0.000618529506027699
457	-2.90583515167236	-0.204544812440872	18.7600116729736	-0.00132951640989631	0.000293855206109583	0.00548864435404539	0.000943203864153475
458	-2.90583515167236	0.769478142261505	18.7600116729736	0.00581331877037883	-0.00425158534198999	-0.00587495695799589	-0.00360223650932312
459	-0.957789242267609	0.120129495859146	19.0846862792969	-0.00230353930965066	-0.00457625929266214	-0.00230353930965066	0.00256657530553639
460	0.990256667137146	0.444803804159164	18.4353370666504	0.000293855206109583	0.00354059832170606	-0.00684897974133492	-0.00230353930965066
461	-0.957789242267609	0.769478142261505	18.3704013824463	-0.000680167751852423	0.00191722682211548	0.000943203864153475	-0.00295288790948689
462	-0.30844059586525	-0.204544812440872	18.3704013824463	0.00321592413820326	-0.000355493422830477	0.00289124972186983	0.0022419011220336
463	-0.957789242267609	-0.204544812440872	18.6301422119141	0.000943203864153475	-0.00327756232582033	0.0022419011220336	0.00581331877037883
464	0.340908020734787	-0.529219150543213	18.8249454498291	0.00289124972186983	-0.00327756232582033	-0.00295288790948689	-0.00165419070981443
465	-0.30844059586525	0.444803804159164	18.7600116729736	-3.08191010844894e-05	0.00321592413820326	0.00126787810586393	-0.00100484199356288
466	0.340908020734787	-0.529219150543213	18.6301422119141	0.00289124972186983	0.00548864435404539	0.00354059832170606	-0.00100484199356288
467	2.93830251693726	-0.204544812440872	18.7600116729736	-0.00132951640989631	0.000943203864153475	0.00386527273803949	0.00159255252219737
468	-0.30844059586525	0.120129495859146	18.5002727508545	0.00743668992072344	0.00289124972186983	0.00386527273803949	-0.00847235135734081
469	0.340908020734787	-0.529219150543213	18.6301422119141	0.00613799272105098	-0.00100484199356288	-0.00132951640989631	0.000618529506027699
470	-0.957789242267609	1.09415245056152	18.4353370666504	-0.00392691092565656	0.000293855206109583	0.000293855206109583	-0.00295288790948689
471	-0.30844059586525	0.769478142261505	18.56520652771	0.00581331877037883	0.012956153601408	-0.00619963090866804	0.00159255252219737
472	-0.30844059586525	1.4188266992569	18.4353370666504	0.00126787810586393	0.00776136433705688	0.00483929552137852	-0.00295288790948689
473	-0.30844059586525	0.769478142261505	18.5002727508545	0.00354059832170606	-0.00165419070981443	-0.00684897974133492	0.00191722682211548
474	-3.55518364906311	0.769478142261505	18.4353370666504	-0.00879702530801296	0.00159255252219737	-0.00100484199356288	0.00841071270406246
475	0.340908020734787	-0.853893458843231	18.8249454498291	-0.00782300252467394	0.00516396993771195	-0.00684897974133492	0.000293855206109583
476	-2.25648641586304	-0.204544812440872	19.1496200561523	-0.0120437685400248	0.00191722682211548	-0.00360223650932312	0.00418994715437293
477	-0.30844059586525	-0.529219150543213	18.6950759887695	0.00581331877037883	0.00386527273803949	-0.00100484199356288	0.00418994715437293
478	-1.607137799263	1.09415245056152	18.5002727508545	0.00159255252219737	-0.00587495695799589	-0.0100957229733467	-0.00555028254166245
479	1.63960528373718	-0.204544812440872	18.6950759887695	0.0022419011220336	-0.00522560812532902	-0.0120437685400248	-0.00879702530801296
480	0.340908020734787	0.120129495859146	18.6950759887695	-0.00392691092565656	-0.00327756232582033	0.000943203864153475	-0.000680167751852423
481	-0.957789242267609	-0.529219150543213	18.6301422119141	0.00354059832170606	0.000618529506027699	-0.00490093370899558	-0.000355493422830477
482	-0.957789242267609	0.120129495859146	18.8898811340332	0.00516396993771195	-0.00749832857400179	-0.0159398596733809	-0.0026282137259841
483	-0.957789242267609	0.120129495859146	19.4742946624756	0.00776136433705688	0.00678734155371785	-0.0273034609854221	-0.000680167751852423
484	0.340908020734787	0.444803804159164	18.5002727508545	-0.00197886489331722	-0.000680167751852423	-0.0120437685400248	0.00483929552137852
485	-0.30844059586525	1.09415245056152	18.5002727508545	-0.00132951640989631	0.000293855206109583	-0.00782300252467394	0.00126787810586393
486	0.990256667137146	-0.529219150543213	19.2145557403564	-3.08191010844894e-05	-3.08191010844894e-05	-0.0123684434220195	0.00321592413820326
487	0.990256667137146	-0.204544812440872	19.5392303466797	0.00126787810586393	0.00159255252219737	0.000618529506027699	-0.00295288790948689
488	-0.30844059586525	0.444803804159164	19.4093608856201	0.00613799272105098	-0.00230353930965066	-0.00132951640989631	0.000618529506027699
489	0.990256667137146	0.444803804159164	18.4353370666504	0.000943203864153475	0.00386527273803949	0.00776136433705688	0.000943203864153475
490	0.340908020734787	1.09415245056152	18.3704013824463	0.00256657530553639	-0.00197886489331722	0.0103587592020631	0.000293855206109583
491	-0.957789242267609	1.09415245056152	18.6301422119141	-0.00165419070981443	0.00126787810586393	0.00418994715437293	-0.00360223650932312
492	-1.607137799263	0.769478142261505	18.56520652771	0.00354059832170606	-0.000680167751852423	0.0100340843200684	-0.00814767740666866
493	-2.90583515167236	0.769478142261505	18.8249454498291	-0.0113944197073579	0.00256657530553639	0.00711201597005129	0.00613799272105098
494	-2.90583515167236	1.4188266992569	18.4353370666504	-0.00814767740666866	0.00126787810586393	0.00873538758605719	0.00191722682211548
495	-0.30844059586525	-0.529219150543213	18.6950759887695	-0.00295288790948689	0.00289124972186983	-0.00360223650932312	0.00613799272105098
496	0.340908020734787	0.120129495859146	18.6301422119141	-0.00360223650932312	0.00126787810586393	0.0132808275520802	-0.00230353930965066
497	-0.30844059586525	0.444803804159164	18.6950759887695	-3.08191010844894e-05	0.00548864435404539	0.00841071270406246	-0.0026282137259841
498	-0.957789242267609	1.09415245056152	18.4353370666504	0.00451462110504508	-0.00684897974133492	0.00126787810586393	0.00191722682211548
499	0.990256667137146	-1.50324213504791	19.1496200561523	0.00451462110504508	-0.00814767740666866	-0.00684897974133492	0.00451462110504508
500	-0.957789242267609	-0.529219150543213	18.1106624603271	-0.00977104809135199	-0.00555028254166245	0.00256657530553639	0.00289124972186983
501	-0.957789242267609	-0.529219150543213	18.6301422119141	-0.00165419070981443	-3.08191010844894e-05	-0.00425158534198999	0.00191722682211548
502	0.990256667137146	-0.529219150543213	18.7600116729736	0.00256657530553639	-0.00457625929266214	-0.00197886489331722	-3.08191010844894e-05
503	0.990256667137146	-0.529219150543213	18.6950759887695	0.00321592413820326	-0.00327756232582033	-0.00587495695799589	-0.00360223650932312
504	0.340908020734787	-0.204544812440872	19.6041641235352	0.000293855206109583	-0.00425158534198999	-0.00490093370899558	-0.00360223650932312
505	0.340908020734787	0.120129495859146	18.8898811340332	-0.00587495695799589	0.00516396993771195	-0.0110697457566857	-0.00230353930965066
506	-0.30844059586525	0.769478142261505	18.1755981445313	-0.00555028254166245	0.00126787810586393	-0.00684897974133492	-0.00392691092565656
507	0.340908020734787	1.09415245056152	18.2405319213867	0.00256657530553639	0.00191722682211548	0.00451462110504508	-0.00360223650932312
508	-0.30844059586525	0.769478142261505	18.5002727508545	-0.00555028254166245	0.00321592413820326	0.00159255252219737	-0.00619963090866804
509	0.990256667137146	-0.204544812440872	18.8249454498291	0.00256657530553639	0.00191722682211548	0.000293855206109583	0.00126787810586393
510	0.990256667137146	-0.529219150543213	18.7600116729736	-0.00587495695799589	0.00808603875339031	0.00711201597005129	0.00613799272105098
511	-1.607137799263	-0.204544812440872	18.6301422119141	-0.0117190945893526	0.00256657530553639	-0.00230353930965066	0.00321592413820326
512	-1.607137799263	-0.204544812440872	18.2405319213867	-0.00555028254166245	0.0022419011220336	-0.000355493422830477	0.00483929552137852
513	-0.30844059586525	-0.529219150543213	18.56520652771	-0.00619963090866804	0.000943203864153475	0.00321592413820326	0.000293855206109583
514	0.340908020734787	0.120129495859146	18.6950759887695	0.00354059832170606	-0.0104203969240189	-0.00230353930965066	-0.00457625929266214
515	-0.30844059586525	0.769478142261505	18.7600116729736	-0.00295288790948689	-0.00360223650932312	-0.00230353930965066	-0.00100484199356288
516	0.340908020734787	-0.204544812440872	18.8898811340332	0.00321592413820326	-0.00327756232582033	0.00159255252219737	-0.00230353930965066
517	0.990256667137146	-1.17856776714325	18.5002727508545	0.00646266713738441	-0.00522560812532902	0.00516396993771195	-3.08191010844894e-05
518	-1.607137799263	0.444803804159164	18.1755981445313	0.00613799272105098	-0.0126931173726916	0.00873538758605719	-0.00457625929266214
519	2.28895401954651	-0.853893458843231	18.5002727508545	-0.00197886489331722	-0.00555028254166245	-0.00879702530801296	0.00159255252219737
520	0.990256667137146	-0.204544812440872	18.2405319213867	0.000293855206109583	0.00418994715437293	-0.00555028254166245	-0.00132951640989631
521	-0.30844059586525	0.769478142261505	18.56520652771	-0.00555028254166245	0.00354059832170606	-0.0133424662053585	-3.08191010844894e-05
522	-0.957789242267609	0.769478142261505	18.56520652771	-3.08191010844894e-05	0.00743668992072344	-0.000680167751852423	0.00191722682211548
523	0.340908020734787	0.769478142261505	18.1755981445313	-0.00457625929266214	-0.00230353930965066	0.000293855206109583	-0.00132951640989631
524	-0.30844059586525	1.09415245056152	18.2405319213867	0.00191722682211548	0.000618529506027699	-0.0104203969240189	-0.00295288790948689
525	0.990256667137146	-0.529219150543213	18.6301422119141	0.00483929552137852	0.00938473641872406	-3.08191010844894e-05	0.00354059832170606
526	0.340908020734787	-0.529219150543213	19.5392303466797	0.00451462110504508	0.00321592413820326	-0.00425158534198999	-0.00425158534198999
527	-0.957789242267609	0.769478142261505	18.8249454498291	0.000618529506027699	0.0022419011220336	0.0103587592020631	-0.000355493422830477
528	-0.957789242267609	0.120129495859146	18.6950759887695	-0.00555028254166245	-0.0026282137259841	-0.00197886489331722	0.00289124972186983
529	-4.20453214645386	0.769478142261505	18.3704013824463	-0.0133424662053585	-0.000355493422830477	-0.00392691092565656	0.00159255252219737
530	-2.25648641586304	0.444803804159164	18.7600116729736	-0.00879702530801296	0.00191722682211548	-0.00425158534198999	0.000293855206109583
531	0.990256667137146	0.769478142261505	18.6950759887695	-0.00522560812532902	0.0022419011220336	-0.00132951640989631	-0.00522560812532902
532	0.340908020734787	0.769478142261505	18.5002727508545	0.000293855206109583	0.00256657530553639	-0.000680167751852423	0.00289124972186983
533	-0.957789242267609	0.769478142261505	18.8249454498291	0.00516396993771195	0.00678734155371785	0.000943203864153475	-0.0026282137259841
534	2.28895401954651	-0.529219150543213	19.1496200561523	-0.00295288790948689	-0.00522560812532902	-0.00555028254166245	0.00711201597005129
535	0.340908020734787	-1.17856776714325	19.344425201416	-0.00197886489331722	-0.00749832857400179	-0.00912170019000769	0.00256657530553639
536	-0.30844059586525	0.120129495859146	18.6301422119141	-0.00814767740666866	-0.00197886489331722	0.000293855206109583	-0.000680167751852423
537	-0.30844059586525	-0.853893458843231	18.8898811340332	0.00548864435404539	-0.00392691092565656	-0.00327756232582033	-0.00197886489331722
538	-0.957789242267609	0.444803804159164	19.344425201416	0.00289124972186983	-0.00782300252467394	0.0022419011220336	0.000618529506027699
539	0.990256667137146	-0.204544812440872	19.8639049530029	-0.00392691092565656	0.00548864435404539	0.00126787810586393	-0.00782300252467394
540	0.990256667137146	0.444803804159164	18.3704013824463	0.000293855206109583	0.00321592413820326	-0.00555028254166245	0.00159255252219737
541	-0.30844059586525	0.769478142261505	18.4353370666504	-0.00197886489331722	0.00354059832170606	-0.00717365415766835	-0.0026282137259841
542	-0.957789242267609	0.769478142261505	18.9548168182373	-0.00230353930965066	0.00743668992072344	-0.00684897974133492	-0.00555028254166245
543	-0.30844059586525	0.444803804159164	19.0846862792969	0.0022419011220336	0.000618529506027699	-0.00165419070981443	-0.000355493422830477
544	-0.957789242267609	1.4188266992569	18.4353370666504	-3.08191010844894e-05	0.00418994715437293	0.00159255252219737	0.00483929552137852
545	2.28895401954651	-0.204544812440872	18.8898811340332	-0.00295288790948689	0.00711201597005129	-0.00457625929266214	0.00256657530553639
546	0.340908020734787	0.120129495859146	18.6301422119141	0.0126314787194133	0.00191722682211548	0.00159255252219737	0.00126787810586393
547	-0.957789242267609	0.769478142261505	18.3704013824463	-0.00522560812532902	0.00386527273803949	-0.00295288790948689	0.00191722682211548
548	-2.25648641586304	-0.204544812440872	18.6950759887695	-0.00197886489331722	0.000943203864153475	0.0022419011220336	0.00191722682211548
549	-2.90583515167236	0.769478142261505	18.6950759887695	-0.0146411629393697	0.000618529506027699	-0.00814767740666866	0.00516396993771195
550	-0.30844059586525	0.120129495859146	18.9548168182373	-0.00879702530801296	0.00776136433705688	-0.00684897974133492	-0.000355493422830477
551	0.340908020734787	-0.204544812440872	18.8898811340332	-3.08191010844894e-05	0.011982130818069	-0.00100484199356288	-0.00132951640989631
552	0.340908020734787	0.769478142261505	18.3704013824463	-0.00295288790948689	0.00289124972186983	0.00289124972186983	-0.00132951640989631
553	-0.30844059586525	0.444803804159164	18.5002727508545	-0.000680167751852423	0.000943203864153475	-0.00327756232582033	-0.00490093370899558
554	0.990256667137146	-0.853893458843231	18.4353370666504	-0.0026282137259841	-0.00684897974133492	-0.00814767740666866	0.00483929552137852
555	1.63960528373718	-0.529219150543213	19.6041641235352	-3.08191010844894e-05	0.000618529506027699	0.000293855206109583	-0.00132951640989631
556	-0.30844059586525	-0.204544812440872	18.8898811340332	-0.00490093370899558	0.00159255252219737	-0.00555028254166245	-0.00230353930965066
557	0.340908020734787	-0.853893458843231	18.7600116729736	0.01100810803473	-0.00425158534198999	0.000943203864153475	0.00159255252219737
558	0.340908020734787	0.769478142261505	18.3704013824463	0.00159255252219737	0.00678734155371785	-0.00652430532500148	-0.000355493422830477
559	0.990256667137146	-0.204544812440872	18.6950759887695	-0.00652430532500148	-0.00197886489331722	0.000943203864153475	-0.0026282137259841
560	1.63960528373718	-0.529219150543213	18.3054676055908	-0.00457625929266214	-3.08191010844894e-05	-0.00295288790948689	0.00743668992072344
561	-0.957789242267609	0.444803804159164	18.56520652771	0.00451462110504508	0.00354059832170606	0.00126787810586393	-0.00522560812532902
562	-0.30844059586525	1.09415245056152	18.4353370666504	0.00354059832170606	-0.00457625929266214	-0.00684897974133492	-3.08191010844894e-05
563	-1.607137799263	0.769478142261505	18.4353370666504	0.00191722682211548	0.00126787810586393	-0.00360223650932312	-0.00327756232582033
564	-0.957789242267609	0.769478142261505	18.2405319213867	0.00289124972186983	-0.000680167751852423	-3.08191010844894e-05	-0.00977104809135199
565	0.990256667137146	-0.204544812440872	18.56520652771	-0.00295288790948689	0.00418994715437293	-0.000355493422830477	0.000618529506027699
566	-0.957789242267609	-0.204544812440872	18.6950759887695	-0.00327756232582033	-0.000355493422830477	-0.00684897974133492	-0.00132951640989631
567	-2.90583515167236	0.444803804159164	18.7600116729736	0.0022419011220336	-0.00327756232582033	-0.00522560812532902	0.000618529506027699
568	-2.25648641586304	0.120129495859146	18.6301422119141	-0.00490093370899558	-0.00295288790948689	-0.00490093370899558	-0.00197886489331722
569	-2.25648641586304	0.769478142261505	18.4353370666504	-0.00912170019000769	-3.08191010844894e-05	-0.00782300252467394	0.00808603875339031
570	-0.30844059586525	0.120129495859146	18.56520652771	0.00256657530553639	-0.00132951640989631	-0.00782300252467394	-0.00295288790948689
571	0.990256667137146	0.120129495859146	18.56520652771	-0.00522560812532902	0.00191722682211548	-0.00814767740666866	-0.00295288790948689
572	-2.25648641586304	1.09415245056152	18.3704013824463	0.00743668992072344	-0.00132951640989631	-0.00587495695799589	-0.00165419070981443
573	-0.30844059586525	0.120129495859146	18.8249454498291	0.00451462110504508	-0.00814767740666866	-0.00230353930965066	0.00126787810586393
574	-0.957789242267609	-0.529219150543213	19.344425201416	-0.00165419070981443	-0.00619963090866804	0.00191722682211548	0.000293855206109583
575	0.990256667137146	-1.50324213504791	18.6301422119141	-0.00295288790948689	-0.00782300252467394	0.000293855206109583	-0.00555028254166245
576	0.990256667137146	-0.529219150543213	19.4093608856201	0.00354059832170606	0.00386527273803949	-0.000680167751852423	0.000293855206109583
577	0.340908020734787	0.120129495859146	19.5392303466797	-0.000680167751852423	0.000943203864153475	0.00581331877037883	-0.00425158534198999
578	-0.957789242267609	0.769478142261505	19.344425201416	0.00451462110504508	0.00483929552137852	-0.00392691092565656	-0.00392691092565656
579	0.990256667137146	0.120129495859146	19.6690998077393	-0.00230353930965066	0.00289124972186983	-0.00425158534198999	-0.00132951640989631
580	1.63960528373718	0.444803804159164	18.1755981445313	0.000618529506027699	-0.00197886489331722	-0.0026282137259841	0.00321592413820326
581	-0.30844059586525	1.74350106716156	18.2405319213867	0.00418994715437293	0.00711201597005129	-0.00749832857400179	-0.00392691092565656
582	-0.30844059586525	0.769478142261505	18.3054676055908	0.01100810803473	0.00516396993771195	-0.000355493422830477	-0.000355493422830477
583	-0.957789242267609	0.769478142261505	18.5002727508545	-0.00132951640989631	-0.000680167751852423	-0.00132951640989631	-0.00392691092565656
584	-0.30844059586525	0.769478142261505	18.6301422119141	0.00256657530553639	0.000943203864153475	-0.0100957229733467	0.000618529506027699
585	-0.957789242267609	0.444803804159164	19.7340335845947	-0.00717365415766835	0.00548864435404539	-0.00197886489331722	0.00159255252219737
586	-1.607137799263	0.120129495859146	18.6950759887695	-0.00132951640989631	0.00483929552137852	0.00808603875339031	0.00159255252219737
587	-1.607137799263	1.09415245056152	18.5002727508545	-0.00619963090866804	0.000943203864153475	-0.0026282137259841	0.000943203864153475
588	0.340908020734787	-0.204544812440872	18.6950759887695	0.00516396993771195	0.00548864435404539	0.00289124972186983	-0.000680167751852423
589	-1.607137799263	1.09415245056152	18.6950759887695	-0.00425158534198999	0.00321592413820326	-0.00912170019000769	0.00321592413820326
590	0.990256667137146	0.120129495859146	18.8898811340332	0.0022419011220336	0.00418994715437293	-0.0026282137259841	0.00289124972186983
591	-0.30844059586525	0.444803804159164	18.8249454498291	0.00191722682211548	0.00159255252219737	-0.00457625929266214	-0.0026282137259841
592	-0.30844059586525	0.120129495859146	18.4353370666504	0.00256657530553639	-0.0026282137259841	0.00386527273803949	0.00451462110504508
593	-0.30844059586525	-0.529219150543213	18.56520652771	0.00289124972186983	-0.0026282137259841	0.000293855206109583	-0.00197886489331722
594	-0.957789242267609	1.09415245056152	18.5002727508545	-0.00360223650932312	-0.00295288790948689	0.00191722682211548	-0.00490093370899558
595	-0.30844059586525	0.444803804159164	18.6301422119141	-0.00230353930965066	-0.000680167751852423	-0.0026282137259841	0.00354059832170606
596	0.990256667137146	-0.204544812440872	18.8249454498291	-0.00392691092565656	0.00256657530553639	-0.00977104809135199	0.00451462110504508
597	2.28895401954651	-0.853893458843231	18.6950759887695	-0.00327756232582033	0.00613799272105098	-0.00327756232582033	-3.08191010844894e-05
598	1.63960528373718	0.444803804159164	18.1106624603271	0.00354059832170606	0.00354059832170606	0.000943203864153475	0.00256657530553639
599	-0.957789242267609	-0.204544812440872	18.4353370666504	-0.00522560812532902	-0.00100484199356288	-0.00425158534198999	-3.08191010844894e-05
600	0.990256667137146	-0.529219150543213	18.6301422119141	0.00516396993771195	0.00451462110504508	0.000943203864153475	0.00873538758605719
601	0.990256667137146	0.120129495859146	18.6950759887695	0.00418994715437293	0.00776136433705688	-0.00652430532500148	0.000618529506027699
602	0.990256667137146	0.120129495859146	19.1496200561523	-0.000680167751852423	0.00808603875339031	0.00321592413820326	-0.00652430532500148
603	0.340908020734787	-0.204544812440872	18.7600116729736	0.00776136433705688	0.000618529506027699	0.00646266713738441	-0.00165419070981443
604	0.340908020734787	-0.204544812440872	18.6301422119141	-0.00555028254166245	-0.00717365415766835	-0.00782300252467394	-0.00457625929266214
605	-3.55518364906311	1.09415245056152	18.6950759887695	-0.00749832857400179	0.00191722682211548	0.00873538758605719	0.00126787810586393
606	-2.25648641586304	0.769478142261505	18.6301422119141	-0.0123684434220195	0.000943203864153475	-0.00295288790948689	0.00256657530553639
607	-1.607137799263	0.769478142261505	18.6301422119141	-0.00132951640989631	0.00711201597005129	-0.00587495695799589	0.000293855206109583
608	1.63960528373718	-0.204544812440872	18.8249454498291	0.00289124972186983	-0.00132951640989631	-0.00944637414067984	-0.00360223650932312
609	-0.957789242267609	0.120129495859146	18.56520652771	-0.00230353930965066	-0.00425158534198999	-0.0243813935667276	0.00289124972186983
610	1.63960528373718	-1.17856776714325	18.4353370666504	-0.00165419070981443	-0.00490093370899558	-0.00230353930965066	0.000943203864153475
611	-0.957789242267609	-0.529219150543213	18.5002727508545	0.000943203864153475	0.0022419011220336	0.00159255252219737	-0.00132951640989631
612	0.340908020734787	-1.17856776714325	18.7600116729736	0.00548864435404539	-0.00360223650932312	0.00191722682211548	-0.00100484199356288
613	1.63960528373718	-0.853893458843231	19.0846862792969	0.00776136433705688	-0.0026282137259841	-0.00165419070981443	-0.00230353930965066
614	0.990256667137146	-0.204544812440872	18.9548168182373	0.00126787810586393	-3.08191010844894e-05	-0.00490093370899558	-0.00327756232582033
615	0.340908020734787	-0.853893458843231	18.7600116729736	0.00418994715437293	-3.08191010844894e-05	-0.00327756232582033	-0.00619963090866804
616	-0.957789242267609	1.09415245056152	18.4353370666504	0.00289124972186983	0.00386527273803949	0.00126787810586393	-0.00100484199356288
617	0.340908020734787	1.09415245056152	18.3054676055908	-3.08191010844894e-05	0.0132808275520802	-0.00230353930965066	-0.00132951640989631
618	-0.30844059586525	1.09415245056152	18.2405319213867	0.00711201597005129	-0.00197886489331722	0.00321592413820326	0.00159255252219737
619	0.340908020734787	0.444803804159164	19.0197505950928	-0.00360223650932312	-0.0026282137259841	-0.0136671401560307	-0.00100484199356288
620	0.990256667137146	-0.204544812440872	18.6950759887695	-0.00619963090866804	0.00289124972186983	-0.000680167751852423	0.00289124972186983
621	1.63960528373718	-0.204544812440872	18.56520652771	-3.08191010844894e-05	0.00711201597005129	-0.0195112787187099	-0.00230353930965066
622	-1.607137799263	-0.529219150543213	18.7600116729736	-0.00457625929266214	-0.000680167751852423	-0.0188619289547205	-0.00327756232582033
623	-2.25648641586304	0.769478142261505	18.7600116729736	-0.00457625929266214	0.00289124972186983	-0.00490093370899558	0.000618529506027699
624	-4.20453214645386	0.769478142261505	18.6950759887695	-0.00295288790948689	-0.00165419070981443	-0.0133424662053585	0.00126787810586393
625	-0.957789242267609	0.769478142261505	18.7600116729736	-0.00847235135734081	0.000943203864153475	-0.00392691092565656	0.00581331877037883
626	-0.30844059586525	-0.204544812440872	19.4742946624756	0.000943203864153475	-0.00165419070981443	-0.00230353930965066	0.00159255252219737
627	0.340908020734787	0.120129495859146	18.6301422119141	0.00321592413820326	-0.00132951640989631	0.00938473641872406	-0.00327756232582033
628	0.340908020734787	0.120129495859146	18.56520652771	0.000943203864153475	0.00516396993771195	0.0103587592020631	-0.00100484199356288
629	-0.957789242267609	0.444803804159164	18.6950759887695	0.00321592413820326	-0.00619963090866804	0.0295145437121391	-0.00587495695799589
630	0.990256667137146	-1.82791638374329	18.8898811340332	-0.000355493422830477	-0.00847235135734081	0.0200989879667759	0.00289124972186983
631	1.63960528373718	-0.529219150543213	19.7340335845947	-0.00165419070981443	0.000943203864153475	0.0171769186854362	0.00191722682211548
632	2.28895401954651	0.120129495859146	19.2794895172119	0.000293855206109583	-3.08191010844894e-05	0.0158782228827477	-0.00165419070981443
633	0.990256667137146	-0.529219150543213	19.1496200561523	0.00678734155371785	0.00126787810586393	0.00581331877037883	0.00256657530553639
634	0.990256667137146	0.120129495859146	19.4742946624756	0.000943203864153475	0.000943203864153475	0.0181509424000978	0.00386527273803949
635	0.990256667137146	-0.529219150543213	18.56520652771	0.00256657530553639	0.00646266713738441	0.0155535480007529	0.00126787810586393
636	-1.607137799263	0.769478142261505	18.5002727508545	0.00516396993771195	0.00354059832170606	0.0178262684494257	0.00678734155371785
637	-0.957789242267609	0.769478142261505	18.6301422119141	-0.00295288790948689	0.00841071270406246	0.00938473641872406	-0.00490093370899558
638	0.990256667137146	0.120129495859146	18.56520652771	0.00289124972186983	0.00126787810586393	-0.00977104809135199	-0.00165419070981443
639	-0.957789242267609	0.769478142261505	19.344425201416	-0.00684897974133492	-0.00230353930965066	-0.0311995539814234	-0.00587495695799589
640	-0.30844059586525	0.120129495859146	19.5392303466797	-0.00392691092565656	-0.00165419070981443	-0.0347709693014622	0.00516396993771195
641	-1.607137799263	0.444803804159164	18.6301422119141	-0.00977104809135199	0.00743668992072344	-0.00847235135734081	0.00743668992072344
642	-3.55518364906311	1.4188266992569	18.7600116729736	-0.00749832857400179	0.00483929552137852	-0.0104203969240189	0.00483929552137852
643	-1.607137799263	0.769478142261505	18.56520652771	0.00483929552137852	0.00386527273803949	-0.0133424662053585	0.00191722682211548
644	-0.957789242267609	1.09415245056152	18.3704013824463	-0.00165419070981443	-0.000680167751852423	-0.00490093370899558	-0.00522560812532902
645	0.340908020734787	0.444803804159164	18.5002727508545	-0.00457625929266214	0.00191722682211548	-0.00457625929266214	0.000943203864153475
646	0.990256667137146	-0.529219150543213	19.5392303466797	-0.00100484199356288	0.00711201597005129	-0.00944637414067984	0.00516396993771195
647	0.990256667137146	-1.17856776714325	18.7600116729736	-0.00132951640989631	-0.00132951640989631	-0.00360223650932312	-0.00392691092565656
648	-0.957789242267609	-0.204544812440872	18.8249454498291	0.00451462110504508	-0.00749832857400179	-0.000355493422830477	-0.00100484199356288
649	0.990256667137146	-1.50324213504791	18.6950759887695	0.00354059832170606	-0.000355493422830477	-0.0110697457566857	-0.00197886489331722
650	0.340908020734787	-0.529219150543213	18.8249454498291	-0.00197886489331722	0.000943203864153475	-0.00165419070981443	0.00613799272105098
651	0.340908020734787	0.769478142261505	18.3704013824463	0.00613799272105098	0.000293855206109583	-0.00327756232582033	-0.00749832857400179
652	-0.30844059586525	0.444803804159164	18.56520652771	0.00581331877037883	0.00321592413820326	-0.0026282137259841	-0.00165419070981443
653	0.990256667137146	1.09415245056152	18.5002727508545	0.0022419011220336	-0.00165419070981443	-0.00847235135734081	-0.00392691092565656
654	0.990256667137146	-0.204544812440872	18.6950759887695	0.000943203864153475	-0.000355493422830477	-0.00230353930965066	-0.00197886489331722
655	0.990256667137146	0.120129495859146	18.5002727508545	-0.0026282137259841	-0.00457625929266214	-0.00587495695799589	-0.00100484199356288
656	0.990256667137146	1.4188266992569	18.3054676055908	0.00191722682211548	0.0123068047687411	-0.00360223650932312	0.00646266713738441
657	-0.957789242267609	1.09415245056152	18.5002727508545	0.00386527273803949	0.00451462110504508	-0.00197886489331722	-0.00100484199356288
658	2.28895401954651	-0.204544812440872	18.5002727508545	0.00516396993771195	-0.00327756232582033	0.00646266713738441	-0.00100484199356288
659	-2.90583515167236	0.769478142261505	18.8898811340332	-0.00652430532500148	0.00354059832170606	0.00711201597005129	-0.000355493422830477
660	-0.957789242267609	-0.529219150543213	18.7600116729736	-0.00587495695799589	0.00483929552137852	-0.0110697457566857	0.00613799272105098
661	-2.25648641586304	1.09415245056152	18.4353370666504	-0.00782300252467394	0.00613799272105098	0.00159255252219737	0.0100340843200684
662	-1.607137799263	0.444803804159164	18.4353370666504	0.00354059832170606	0.0022419011220336	0.00126787810586393	-0.0026282137259841
663	-0.957789242267609	0.769478142261505	18.6950759887695	0.00321592413820326	0.00613799272105098	-0.00132951640989631	-0.00392691092565656
664	-1.607137799263	0.769478142261505	18.6301422119141	0.00808603875339031	0.000618529506027699	-0.00619963090866804	0.0022419011220336
665	-0.30844059586525	-0.204544812440872	18.8249454498291	-0.00197886489331722	-0.00652430532500148	-0.0133424662053585	-0.000355493422830477
666	0.340908020734787	-0.529219150543213	18.2405319213867	-0.00132951640989631	-0.00327756232582033	-0.0026282137259841	0.00256657530553639
667	0.340908020734787	-1.17856776714325	18.6301422119141	0.00418994715437293	-0.00165419070981443	-0.00522560812532902	-0.00100484199356288
668	-1.607137799263	1.09415245056152	19.2145557403564	0.0022419011220336	0.00289124972186983	-0.000680167751852423	-0.000355493422830477
669	2.28895401954651	-0.529219150543213	19.5392303466797	-0.00197886489331722	0.00418994715437293	-0.00977104809135199	0.00646266713738441
670	0.990256667137146	-0.204544812440872	18.7600116729736	-0.00457625929266214	0.00321592413820326	-0.0026282137259841	0.00191722682211548
671	0.340908020734787	0.769478142261505	18.5002727508545	-0.00555028254166245	0.0022419011220336	-0.00619963090866804	0.0022419011220336
672	-0.957789242267609	0.769478142261505	18.1106624603271	0.00418994715437293	0.00613799272105098	0.00386527273803949	-0.00132951640989631
673	-0.30844059586525	0.120129495859146	18.1755981445313	0.00516396993771195	0.000618529506027699	-0.00392691092565656	0.000943203864153475
674	0.990256667137146	0.120129495859146	18.6950759887695	0.000943203864153475	-0.00230353930965066	-0.0159398596733809	0.00516396993771195
675	0.990256667137146	-0.204544812440872	18.7600116729736	-0.00360223650932312	-0.00230353930965066	0.00256657530553639	0.00841071270406246
676	-0.957789242267609	1.4188266992569	19.7989692687988	-0.000680167751852423	0.00354059832170606	-3.08191010844894e-05	0.000943203864153475
677	-1.607137799263	2.06817531585693	19.2145557403564	0.000618529506027699	0.00418994715437293	0.00548864435404539	-0.00392691092565656
678	-1.607137799263	1.09415245056152	18.56520652771	-0.00717365415766835	-3.08191010844894e-05	-0.000355493422830477	0.000943203864153475
679	-2.90583515167236	0.444803804159164	18.6950759887695	-0.0107450718060136	0.00386527273803949	0.000943203864153475	0.00386527273803949
680	-0.957789242267609	0.769478142261505	18.6950759887695	-0.00522560812532902	0.00289124972186983	-0.00165419070981443	0.000943203864153475
681	-0.957789242267609	1.09415245056152	18.6301422119141	-0.00132951640989631	0.0113327819854021	0.00159255252219737	0.00646266713738441
682	1.63960528373718	-0.204544812440872	19.0846862792969	0.00418994715437293	-0.000680167751852423	-0.00165419070981443	-0.00197886489331722
683	0.340908020734787	-0.853893458843231	18.56520652771	0.000293855206109583	-0.00392691092565656	0.00256657530553639	-0.00197886489331722
684	2.28895401954651	-0.853893458843231	19.4742946624756	0.000943203864153475	-0.00717365415766835	-0.00879702530801296	0.00191722682211548
685	1.63960528373718	-1.17856776714325	18.8249454498291	-0.00360223650932312	-0.00912170019000769	-0.00652430532500148	0.00483929552137852
686	0.990256667137146	-1.17856776714325	19.6041641235352	0.00256657530553639	0.00289124972186983	0.000943203864153475	0.000618529506027699
687	-1.607137799263	0.444803804159164	19.6690998077393	0.00321592413820326	0.000943203864153475	-0.000355493422830477	0.00289124972186983
688	-0.957789242267609	1.4188266992569	18.5002727508545	0.00126787810586393	-0.00652430532500148	-0.000680167751852423	-0.00392691092565656
689	0.340908020734787	-0.204544812440872	18.6301422119141	0.000618529506027699	-0.00100484199356288	0.000618529506027699	0.00191722682211548
690	0.990256667137146	0.444803804159164	18.5002727508545	0.00386527273803949	0.00386527273803949	-0.0117190945893526	-0.00457625929266214
691	1.63960528373718	-0.529219150543213	18.5002727508545	0.00516396993771195	-0.00230353930965066	0.000293855206109583	0.00159255252219737
692	0.340908020734787	0.444803804159164	18.8249454498291	0.00451462110504508	-0.00197886489331722	-0.00749832857400179	-0.00295288790948689
693	0.990256667137146	-0.529219150543213	18.8898811340332	0.000618529506027699	-0.00490093370899558	-0.00360223650932312	0.0022419011220336
694	-0.957789242267609	0.769478142261505	18.5002727508545	0.000293855206109583	-0.000355493422830477	-0.000680167751852423	0.00451462110504508
695	0.990256667137146	0.769478142261505	18.3704013824463	0.00256657530553639	0.00548864435404539	0.00159255252219737	-0.0026282137259841
696	-0.957789242267609	0.120129495859146	18.7600116729736	-0.00782300252467394	0.00873538758605719	0.000618529506027699	0.00711201597005129
697	-1.607137799263	-0.204544812440872	19.6690998077393	-0.00717365415766835	-0.000355493422830477	0.00191722682211548	-0.00360223650932312
698	-2.90583515167236	1.4188266992569	18.8898811340332	-0.00555028254166245	-0.00230353930965066	0.00159255252219737	-0.00165419070981443
699	-1.607137799263	-0.204544812440872	18.8898811340332	-0.00555028254166245	0.0022419011220336	-0.00490093370899558	-0.00392691092565656
700	0.990256667137146	-0.204544812440872	18.7600116729736	-0.00619963090866804	0.00256657530553639	-0.00457625929266214	0.00613799272105098
701	-2.25648641586304	0.769478142261505	18.4353370666504	-0.00197886489331722	0.00126787810586393	-0.00165419070981443	-0.00392691092565656
702	-1.607137799263	0.444803804159164	18.8249454498291	0.00126787810586393	0.00548864435404539	-0.00360223650932312	-0.00100484199356288
703	-0.957789242267609	-0.204544812440872	18.6950759887695	-0.00100484199356288	-0.0104203969240189	-0.00165419070981443	-0.00522560812532902
704	-0.30844059586525	-0.529219150543213	19.0197505950928	-0.0026282137259841	-0.00360223650932312	-0.0104203969240189	0.00418994715437293
705	0.990256667137146	-0.529219150543213	18.6950759887695	-0.00197886489331722	-0.00100484199356288	-0.00360223650932312	0.00126787810586393
706	-0.30844059586525	-0.204544812440872	18.6950759887695	-0.00717365415766835	0.00776136433705688	-0.00684897974133492	0.00418994715437293
707	-0.957789242267609	0.769478142261505	18.3054676055908	-0.00197886489331722	0.00321592413820326	-0.0104203969240189	-0.00684897974133492
708	0.990256667137146	-0.204544812440872	18.56520652771	0.0022419011220336	0.00256657530553639	-0.00782300252467394	0.000943203864153475
709	-0.957789242267609	0.769478142261505	18.5002727508545	-0.00782300252467394	0.000943203864153475	-0.0120437685400248	-0.00230353930965066
710	1.63960528373718	-0.529219150543213	18.8249454498291	-0.00652430532500148	0.00613799272105098	-0.00230353930965066	-0.00132951640989631
711	-0.957789242267609	1.09415245056152	18.3054676055908	0.0022419011220336	0.00289124972186983	-0.00295288790948689	-0.00522560812532902
712	-0.957789242267609	0.444803804159164	18.3704013824463	0.00711201597005129	0.00581331877037883	-0.00652430532500148	0.00289124972186983
713	-0.957789242267609	0.769478142261505	18.6301422119141	0.00483929552137852	0.00678734155371785	0.0106834331527352	-0.00782300252467394
714	-0.957789242267609	1.09415245056152	18.2405319213867	0.00289124972186983	0.00321592413820326	0.000293855206109583	0.00289124972186983
715	-2.90583515167236	0.444803804159164	18.7600116729736	-0.0117190945893526	0.000943203864153475	0.00256657530553639	0.00289124972186983
716	-2.25648641586304	0.120129495859146	18.7600116729736	-0.0126931173726916	0.00354059832170606	0.00841071270406246	0.000943203864153475
717	-0.30844059586525	-0.529219150543213	18.6301422119141	-0.00425158534198999	0.00386527273803949	-0.0026282137259841	-0.00230353930965066
718	-1.607137799263	1.4188266992569	18.4353370666504	-0.00327756232582033	-0.00100484199356288	-0.00490093370899558	-0.00230353930965066
719	1.63960528373718	-0.853893458843231	18.7600116729736	-0.00555028254166245	-0.00425158534198999	-0.00295288790948689	-0.00295288790948689
720	0.340908020734787	-0.204544812440872	18.6301422119141	-0.0026282137259841	-0.00230353930965066	-0.00425158534198999	0.00321592413820326
721	-0.30844059586525	-0.204544812440872	18.7600116729736	0.000618529506027699	-0.00684897974133492	0.00711201597005129	0.00159255252219737
722	-1.607137799263	-0.529219150543213	18.5002727508545	-0.00132951640989631	-0.00684897974133492	-0.0026282137259841	-0.00392691092565656
723	-1.607137799263	0.120129495859146	18.4353370666504	0.00451462110504508	-0.00425158534198999	0.000943203864153475	-0.00165419070981443
724	-0.30844059586525	0.444803804159164	18.5002727508545	-0.00327756232582033	-0.00230353930965066	0.000293855206109583	-0.00132951640989631
725	-0.30844059586525	0.120129495859146	18.7600116729736	0.00126787810586393	0.00516396993771195	0.000618529506027699	0.000943203864153475
726	-0.957789242267609	-0.204544812440872	18.9548168182373	-0.00295288790948689	0.00289124972186983	-0.00684897974133492	0.00386527273803949
727	-0.957789242267609	1.4188266992569	18.56520652771	0.0100340843200684	0.00581331877037883	-0.000680167751852423	-0.00944637414067984
728	0.990256667137146	-0.529219150543213	18.2405319213867	0.00678734155371785	-0.00197886489331722	-0.00782300252467394	-0.00197886489331722
729	-0.957789242267609	1.09415245056152	18.1755981445313	-0.000680167751852423	-0.00132951640989631	-0.000680167751852423	0.00418994715437293
730	1.63960528373718	0.120129495859146	19.4093608856201	0.000943203864153475	0.00256657530553639	-0.00587495695799589	0.00711201597005129
731	-1.607137799263	1.4188266992569	18.56520652771	-0.00360223650932312	0.00418994715437293	0.00678734155371785	0.000618529506027699
732	-0.30844059586525	0.444803804159164	18.8249454498291	0.00159255252219737	0.00711201597005129	0.00126787810586393	-0.00425158534198999
733	-2.90583515167236	0.769478142261505	18.56520652771	-0.00847235135734081	-0.00165419070981443	0.00159255252219737	0.00548864435404539
734	-3.55518364906311	0.769478142261505	19.1496200561523	-0.00587495695799589	0.00613799272105098	-0.00684897974133492	0.00516396993771195
735	-2.90583515167236	0.769478142261505	19.0846862792969	-0.0026282137259841	-0.00100484199356288	-0.00327756232582033	0.00289124972186983
736	-0.30844059586525	-0.204544812440872	19.4742946624756	0.00159255252219737	0.00646266713738441	0.00256657530553639	-0.00392691092565656
737	0.340908020734787	-0.529219150543213	19.6690998077393	0.00126787810586393	0.00159255252219737	-0.0123684434220195	-0.00522560812532902
738	-0.957789242267609	0.769478142261505	18.8249454498291	0.00126787810586393	-0.0026282137259841	-0.00197886489331722	-0.00879702530801296
739	0.990256667137146	-1.17856776714325	18.6950759887695	-0.000680167751852423	-0.000680167751852423	-0.000355493422830477	-3.08191010844894e-05
740	0.990256667137146	-0.204544812440872	18.3054676055908	-0.00879702530801296	-0.00555028254166245	-0.00555028254166245	-0.000355493422830477
741	-0.30844059586525	-0.204544812440872	18.3704013824463	-0.00132951640989631	-0.00717365415766835	-0.00295288790948689	0.00613799272105098
742	-0.957789242267609	0.120129495859146	18.56520652771	0.00126787810586393	-0.00490093370899558	0.00451462110504508	0.000618529506027699
743	-0.30844059586525	0.769478142261505	19.344425201416	0.00516396993771195	0.00256657530553639	-0.00360223650932312	0.00126787810586393
744	-0.30844059586525	0.444803804159164	18.7600116729736	0.00191722682211548	-0.00197886489331722	0.0103587592020631	-0.000355493422830477
745	0.990256667137146	0.769478142261505	18.3054676055908	0.0100340843200684	-0.00132951640989631	-0.00684897974133492	-0.00100484199356288
746	-0.30844059586525	0.120129495859146	18.56520652771	-0.00165419070981443	0.00354059832170606	-0.00295288790948689	0.00483929552137852
747	-0.30844059586525	0.769478142261505	18.1755981445313	-0.00100484199356288	0.00256657530553639	-0.00749832857400179	-0.00457625929266214
748	0.990256667137146	-0.529219150543213	19.4093608856201	0.00159255252219737	0.00354059832170606	-0.0104203969240189	-0.00327756232582033
749	-0.957789242267609	1.09415245056152	19.4093608856201	-0.00327756232582033	-0.00100484199356288	-0.00912170019000769	-0.00197886489331722
750	0.990256667137146	-0.529219150543213	19.6041641235352	-0.00132951640989631	-0.0026282137259841	-0.00360223650932312	0.00256657530553639
751	-0.30844059586525	1.4188266992569	18.3054676055908	-0.00360223650932312	0.00841071270406246	-3.08191010844894e-05	-0.000355493422830477
752	-1.607137799263	0.444803804159164	18.5002727508545	0.00646266713738441	0.00418994715437293	-0.0026282137259841	0.000618529506027699
753	-2.25648641586304	1.74350106716156	18.5002727508545	-0.00327756232582033	0.00386527273803949	-0.00327756232582033	0.00581331877037883
754	-4.20453214645386	1.09415245056152	18.56520652771	-0.00879702530801296	0.0113327819854021	-0.00425158534198999	0.00743668992072344
755	-2.25648641586304	1.4188266992569	18.8249454498291	-0.00587495695799589	0.00159255252219737	0.000293855206109583	-0.00522560812532902
756	0.990256667137146	-0.529219150543213	18.6301422119141	0.00191722682211548	0.00548864435404539	0.00256657530553639	0.00516396993771195
757	-0.30844059586525	-0.529219150543213	18.6301422119141	-0.0026282137259841	-0.00100484199356288	-0.00879702530801296	-0.00197886489331722
758	0.340908020734787	0.444803804159164	18.4353370666504	0.00548864435404539	-0.00652430532500148	-0.00717365415766835	0.000293855206109583
759	0.990256667137146	-1.17856776714325	18.8249454498291	0.00126787810586393	-0.0208099745213985	-0.00619963090866804	0.00711201597005129
760	0.340908020734787	-0.853893458843231	18.6301422119141	-0.0026282137259841	-0.00197886489331722	-0.00197886489331722	-3.08191010844894e-05
761	-1.607137799263	0.444803804159164	18.8249454498291	0.00256657530553639	-0.00684897974133492	-0.00652430532500148	0.0022419011220336
762	-0.957789242267609	0.769478142261505	18.5002727508545	0.00191722682211548	0.00191722682211548	-0.00684897974133492	-0.00749832857400179
763	-0.30844059586525	1.4188266992569	18.56520652771	0.00191722682211548	-0.00360223650932312	-0.00490093370899558	-0.00425158534198999
764	-0.30844059586525	0.769478142261505	18.3704013824463	-0.00132951640989631	0.00776136433705688	0.00418994715437293	0.00159255252219737
765	0.340908020734787	0.120129495859146	18.1106624603271	-0.000355493422830477	0.00516396993771195	-3.08191010844894e-05	0.00289124972186983
766	0.340908020734787	-0.204544812440872	18.7600116729736	-0.00165419070981443	0.00808603875339031	0.00678734155371785	-0.000355493422830477
767	0.340908020734787	0.769478142261505	18.5002727508545	0.0100340843200684	0.00548864435404539	-0.00197886489331722	-0.00749832857400179
768	0.990256667137146	-0.204544812440872	18.4353370666504	0.00451462110504508	0.00483929552137852	0.000618529506027699	-0.00100484199356288
769	0.340908020734787	1.09415245056152	18.56520652771	0.00613799272105098	0.00483929552137852	-0.00230353930965066	0.00126787810586393
770	0.340908020734787	-0.204544812440872	18.6950759887695	-0.00327756232582033	-3.08191010844894e-05	-0.0208099745213985	-0.00132951640989631
771	-1.607137799263	0.769478142261505	18.6950759887695	-0.00165419070981443	-0.00230353930965066	-0.0204853005707264	0.00289124972186983
772	-4.20453214645386	0.769478142261505	19.6690998077393	-0.00684897974133492	0.00711201597005129	-0.00684897974133492	0.000293855206109583
773	-2.90583515167236	0.769478142261505	19.344425201416	-0.00490093370899558	0.000293855206109583	-0.00847235135734081	-0.00522560812532902
774	-2.25648641586304	1.09415245056152	19.2145557403564	-0.00392691092565656	0.00126787810586393	-0.00132951640989631	0.00354059832170606
775	-0.957789242267609	1.09415245056152	18.6301422119141	0.00289124972186983	-0.00132951640989631	0.00516396993771195	-0.00684897974133492
776	0.340908020734787	0.120129495859146	18.8249454498291	0.0022419011220336	0.00126787810586393	-0.00457625929266214	0.00451462110504508
777	0.990256667137146	-0.529219150543213	18.8898811340332	0.00256657530553639	0.00711201597005129	0.0155535480007529	-0.00295288790948689
778	0.340908020734787	-0.204544812440872	18.8898811340332	0.00159255252219737	-0.0107450718060136	0.020423661917448	-0.000355493422830477
779	0.340908020734787	-1.17856776714325	19.4742946624756	0.00743668992072344	-0.0169138833880424	0.0142548503354192	0.00126787810586393
780	2.28895401954651	-0.529219150543213	19.2145557403564	-0.00295288790948689	-0.000355493422830477	0.00386527273803949	0.000618529506027699
781	-0.957789242267609	0.444803804159164	19.344425201416	-0.00327756232582033	-0.00360223650932312	-0.00230353930965066	0.00159255252219737
782	-0.957789242267609	1.09415245056152	19.344425201416	-3.08191010844894e-05	-0.000680167751852423	0.00191722682211548	-0.00360223650932312
783	-0.30844059586525	0.769478142261505	18.6950759887695	0.00386527273803949	0.00159255252219737	0.00354059832170606	0.000943203864153475
784	-0.30844059586525	1.09415245056152	19.2145557403564	0.00386527273803949	-0.00100484199356288	0.00613799272105098	0.00613799272105098
785	0.340908020734787	0.769478142261505	18.9548168182373	-0.00652430532500148	-0.00295288790948689	-0.00912170019000769	-0.00165419070981443
786	1.63960528373718	0.120129495859146	19.2794895172119	-0.00165419070981443	-0.000680167751852423	0.00126787810586393	0.00548864435404539
787	1.63960528373718	0.769478142261505	18.56520652771	0.0022419011220336	0.0103587592020631	-0.00392691092565656	-0.0026282137259841
788	0.990256667137146	0.444803804159164	19.5392303466797	0.0100340843200684	-0.00100484199356288	0.000293855206109583	-0.00944637414067984
789	-0.957789242267609	0.769478142261505	18.9548168182373	0.00516396993771195	-0.0026282137259841	-0.00165419070981443	-0.00132951640989631
790	-0.957789242267609	0.120129495859146	18.7600116729736	-0.00132951640989631	0.00321592413820326	0.00743668992072344	0.00548864435404539
791	-1.607137799263	0.444803804159164	18.3704013824463	-0.0172385573387146	0.0022419011220336	0.00678734155371785	-0.000355493422830477
792	-2.90583515167236	1.09415245056152	18.4353370666504	-0.00652430532500148	0.00873538758605719	0.00581331877037883	0.00321592413820326
793	-0.957789242267609	0.444803804159164	18.5002727508545	-0.00782300252467394	0.00776136433705688	0.00354059832170606	-0.00717365415766835
794	-1.607137799263	0.769478142261505	18.6950759887695	-0.00100484199356288	-0.000355493422830477	0.00354059832170606	0.0022419011220336
795	-0.957789242267609	0.769478142261505	18.8249454498291	-0.00555028254166245	-0.00100484199356288	-0.00457625929266214	-0.00295288790948689
796	-0.30844059586525	-0.529219150543213	18.6950759887695	-0.00392691092565656	-0.00100484199356288	0.00256657530553639	-0.00100484199356288
797	0.340908020734787	-1.82791638374329	18.6950759887695	0.00678734155371785	-0.00425158534198999	-0.0152905117720366	0.00483929552137852
798	-0.957789242267609	0.120129495859146	18.6301422119141	0.00483929552137852	-0.00132951640989631	-0.0204853005707264	-0.00522560812532902
799	0.990256667137146	-0.204544812440872	18.8249454498291	0.00159255252219737	0.000293855206109583	-0.0107450718060136	-0.000355493422830477
800	0.340908020734787	-0.529219150543213	18.8249454498291	-0.00522560812532902	0.00516396993771195	-0.00652430532500148	0.00159255252219737
801	-0.957789242267609	1.4188266992569	18.5002727508545	0.00256657530553639	0.00321592413820326	-0.00457625929266214	-0.00327756232582033
802	-0.957789242267609	0.769478142261505	19.0846862792969	0.00613799272105098	0.01100810803473	-0.00587495695799589	-0.00360223650932312
803	-0.30844059586525	0.769478142261505	19.0197505950928	-0.000355493422830477	0.00613799272105098	-0.00457625929266214	-0.00165419070981443
804	0.340908020734787	1.09415245056152	18.3054676055908	-0.00132951640989631	-0.00230353930965066	-0.00230353930965066	0.00191722682211548
805	0.990256667137146	-0.529219150543213	18.56520652771	-0.00100484199356288	0.00386527273803949	-0.00652430532500148	-0.00457625929266214
806	1.63960528373718	-0.204544812440872	19.0197505950928	0.00191722682211548	0.00289124972186983	-0.00555028254166245	-0.00230353930965066
807	0.990256667137146	0.120129495859146	18.5002727508545	0.000293855206109583	0.00451462110504508	0.00516396993771195	0.000943203864153475
808	-0.30844059586525	-0.529219150543213	18.56520652771	-0.00132951640989631	-0.00392691092565656	-0.00879702530801296	-0.0113944197073579
809	-2.90583515167236	0.769478142261505	18.3704013824463	-0.00879702530801296	-0.00295288790948689	-3.08191010844894e-05	-0.000355493422830477
810	-2.25648641586304	-0.204544812440872	18.6950759887695	-0.0143164889886975	0.000293855206109583	-0.0026282137259841	-0.00847235135734081
811	-2.90583515167236	1.09415245056152	18.8249454498291	-0.0026282137259841	0.00159255252219737	-0.00295288790948689	0.00418994715437293
812	-1.607137799263	1.4188266992569	18.6950759887695	-0.00457625929266214	0.00743668992072344	-0.000680167751852423	-0.00944637414067984
813	-0.30844059586525	0.769478142261505	18.4353370666504	-0.000355493422830477	-0.000680167751852423	-0.0104203969240189	-0.00392691092565656
814	-0.957789242267609	0.769478142261505	18.3704013824463	0.00256657530553639	-0.00197886489331722	0.00451462110504508	-0.00197886489331722
815	0.340908020734787	-0.204544812440872	18.4353370666504	-0.00327756232582033	-3.08191010844894e-05	-0.00555028254166245	-0.00587495695799589
816	0.990256667137146	-0.853893458843231	18.6301422119141	-0.00457625929266214	-0.00555028254166245	-0.00295288790948689	-0.00717365415766835
817	1.63960528373718	-1.17856776714325	19.0197505950928	0.00581331877037883	-0.0107450718060136	-0.00555028254166245	0.00126787810586393
818	0.340908020734787	0.120129495859146	18.6301422119141	-0.000355493422830477	-0.00360223650932312	-0.00197886489331722	-0.00197886489331722
819	0.990256667137146	-0.529219150543213	18.56520652771	0.00126787810586393	-0.00490093370899558	-0.00587495695799589	0.00548864435404539
820	0.990256667137146	-0.204544812440872	18.6950759887695	-0.0026282137259841	0.00159255252219737	-0.00749832857400179	-0.00425158534198999
821	-0.30844059586525	0.769478142261505	18.3054676055908	-0.00100484199356288	0.00516396993771195	-0.00230353930965066	-0.000680167751852423
822	-0.957789242267609	0.769478142261505	18.5002727508545	0.000943203864153475	0.00906006153672934	0.00970941036939621	-0.0100957229733467
823	0.340908020734787	1.74350106716156	18.56520652771	0.0132808275520802	0.0022419011220336	-0.000355493422830477	-0.00360223650932312
824	-0.957789242267609	0.444803804159164	18.4353370666504	-0.00425158534198999	-0.00652430532500148	-0.00230353930965066	0.00256657530553639
825	1.63960528373718	0.120129495859146	18.56520652771	0.00873538758605719	-0.00132951640989631	-0.00522560812532902	-0.00230353930965066
826	-0.30844059586525	0.120129495859146	18.7600116729736	-0.0026282137259841	0.00386527273803949	-0.00132951640989631	0.00418994715437293
827	-0.957789242267609	0.769478142261505	18.4353370666504	0.000943203864153475	0.00711201597005129	-0.00327756232582033	0.00354059832170606
828	-0.957789242267609	-0.204544812440872	19.6041641235352	0.00321592413820326	0.00418994715437293	0.000943203864153475	-0.00490093370899558
829	-2.25648641586304	1.09415245056152	19.5392303466797	-0.00977104809135199	-0.00847235135734081	-0.00879702530801296	0.00646266713738441
830	0.340908020734787	-0.529219150543213	18.6301422119141	0.000943203864153475	0.00548864435404539	-0.00944637414067984	0.0113327819854021
831	0.340908020734787	0.444803804159164	18.4353370666504	-3.08191010844894e-05	-0.00165419070981443	0.00321592413820326	0.0022419011220336
832	-1.607137799263	1.4188266992569	18.5002727508545	0.00451462110504508	0.000293855206109583	0.00483929552137852	0.00256657530553639
833	-0.957789242267609	0.120129495859146	18.6301422119141	0.00776136433705688	-0.00230353930965066	-0.00230353930965066	0.000293855206109583
834	-2.25648641586304	-0.204544812440872	18.8249454498291	0.00386527273803949	-0.00814767740666866	-0.00717365415766835	-0.00100484199356288
835	-0.957789242267609	-0.204544812440872	18.6301422119141	0.00516396993771195	-0.00457625929266214	-0.000355493422830477	-3.08191010844894e-05
836	0.990256667137146	-0.529219150543213	18.6301422119141	-0.00977104809135199	0.00321592413820326	0.00159255252219737	0.000618529506027699
837	1.63960528373718	-0.853893458843231	18.8249454498291	0.00646266713738441	-3.08191010844894e-05	0.00289124972186983	0.00743668992072344
838	-0.30844059586525	1.4188266992569	19.0846862792969	0.00191722682211548	0.000293855206109583	-0.00327756232582033	-0.00132951640989631
839	0.990256667137146	-0.529219150543213	18.7600116729736	0.000943203864153475	-0.00327756232582033	-0.00327756232582033	0.00841071270406246
840	-0.30844059586525	0.444803804159164	18.5002727508545	0.00581331877037883	0.00386527273803949	-0.00230353930965066	0.00581331877037883
841	-0.30844059586525	0.444803804159164	18.1755981445313	-0.00522560812532902	0.00483929552137852	-0.00587495695799589	0.00256657530553639
842	-0.30844059586525	1.09415245056152	18.3704013824463	0.00483929552137852	0.00678734155371785	0.00289124972186983	0.00418994715437293
843	-0.30844059586525	0.769478142261505	18.5002727508545	0.00646266713738441	0.00483929552137852	-0.00230353930965066	-0.00132951640989631
844	-0.957789242267609	1.09415245056152	18.4353370666504	0.00191722682211548	-0.00230353930965066	0.000943203864153475	0.00354059832170606
845	-0.957789242267609	1.09415245056152	18.6301422119141	-0.00555028254166245	-0.00392691092565656	0.00159255252219737	0.00418994715437293
846	-2.25648641586304	-0.529219150543213	19.7340335845947	-0.0120437685400248	0.00418994715437293	-3.08191010844894e-05	0.00516396993771195
847	-2.25648641586304	-0.529219150543213	18.56520652771	-0.00197886489331722	0.00289124972186983	0.011982130818069	0.00386527273803949
848	-1.607137799263	-0.204544812440872	18.6301422119141	-0.00684897974133492	0.00159255252219737	-0.00230353930965066	0.00289124972186983
849	-1.607137799263	1.09415245056152	18.5002727508545	0.000943203864153475	0.00191722682211548	0.0123068047687411	-0.00392691092565656
850	0.990256667137146	-0.204544812440872	18.7600116729736	-0.00879702530801296	-3.08191010844894e-05	0.00289124972186983	-0.00100484199356288
851	0.990256667137146	-0.529219150543213	18.8898811340332	0.00451462110504508	0.00613799272105098	0.0152288740500808	-0.00392691092565656
852	-0.30844059586525	-0.204544812440872	19.2794895172119	0.000943203864153475	0.000618529506027699	0.00613799272105098	0.00516396993771195
853	-0.957789242267609	-0.204544812440872	18.2405319213867	-0.000680167751852423	-0.00392691092565656	-0.00165419070981443	-0.00490093370899558
854	-0.30844059586525	0.444803804159164	18.3704013824463	-0.0026282137259841	-0.00555028254166245	-0.0156151866540313	0.00256657530553639
855	0.990256667137146	0.444803804159164	18.6301422119141	0.000943203864153475	0.00321592413820326	-0.0445111989974976	0.00548864435404539
856	0.990256667137146	-0.204544812440872	18.8249454498291	-0.00327756232582033	0.00418994715437293	-0.0260047651827335	0.00386527273803949
857	-0.30844059586525	-0.204544812440872	18.8898811340332	0.00483929552137852	0.00841071270406246	0.00159255252219737	0.000293855206109583
858	-0.30844059586525	0.769478142261505	17.9807929992676	0.00548864435404539	-0.00100484199356288	-0.00944637414067984	-0.00457625929266214
859	1.63960528373718	-0.529219150543213	18.56520652771	-0.000680167751852423	-0.00132951640989631	-0.0133424662053585	0.00483929552137852
860	0.340908020734787	0.769478142261505	18.3704013824463	0.000293855206109583	-0.00230353930965066	-0.00295288790948689	0.00256657530553639
861	-0.957789242267609	0.769478142261505	18.6301422119141	-0.0026282137259841	0.00191722682211548	-0.00847235135734081	-0.00457625929266214
862	-0.30844059586525	1.4188266992569	18.56520652771	0.00289124972186983	0.0022419011220336	-0.00100484199356288	0.00321592413820326
863	-0.957789242267609	0.769478142261505	18.8249454498291	-0.00847235135734081	-0.00197886489331722	-0.00684897974133492	0.00483929552137852
864	-3.55518364906311	1.09415245056152	18.3054676055908	-0.00295288790948689	0.00191722682211548	-0.00717365415766835	0.00678734155371785
865	-2.25648641586304	0.444803804159164	19.2794895172119	-0.00977104809135199	-0.00392691092565656	-0.00555028254166245	0.00256657530553639
866	0.340908020734787	0.120129495859146	18.6950759887695	-0.00522560812532902	0.0175015944987535	-0.00165419070981443	0.000943203864153475
867	1.63960528373718	0.120129495859146	18.6950759887695	0.00581331877037883	0.00289124972186983	-0.00197886489331722	-0.000680167751852423
868	0.990256667137146	-0.529219150543213	18.8898811340332	0.00581331877037883	0.000943203864153475	0.00354059832170606	-0.00749832857400179
869	-0.30844059586525	-0.529219150543213	18.6301422119141	-0.0026282137259841	-0.00587495695799589	0.00321592413820326	0.00743668992072344
870	0.990256667137146	-1.17856776714325	18.56520652771	-0.00684897974133492	-0.00425158534198999	-0.00230353930965066	-0.000680167751852423
871	0.990256667137146	-0.529219150543213	18.4353370666504	0.00711201597005129	0.00289124972186983	-0.00197886489331722	-0.00165419070981443
872	-0.30844059586525	0.444803804159164	18.5002727508545	0.00483929552137852	0.00289124972186983	0.0022419011220336	-0.00619963090866804
873	-0.957789242267609	1.09415245056152	18.6301422119141	0.00191722682211548	-0.00230353930965066	0.00126787810586393	-0.00717365415766835
874	-0.957789242267609	0.769478142261505	18.7600116729736	0.000943203864153475	-0.00327756232582033	0.000293855206109583	0.00581331877037883
875	-0.957789242267609	1.4188266992569	18.3054676055908	0.00418994715437293	0.0022419011220336	-0.000680167751852423	-0.00230353930965066
876	1.63960528373718	-0.204544812440872	18.3054676055908	-0.00425158534198999	0.00678734155371785	-0.00490093370899558	-3.08191010844894e-05
877	-0.30844059586525	0.120129495859146	18.56520652771	-0.0026282137259841	-0.00197886489331722	-0.00197886489331722	-0.00684897974133492
878	0.340908020734787	0.769478142261505	19.1496200561523	-0.00100484199356288	0.00483929552137852	0.00548864435404539	-0.00425158534198999
879	0.340908020734787	-0.529219150543213	19.7340335845947	-0.000680167751852423	-0.00100484199356288	-0.00165419070981443	-0.00555028254166245
880	0.990256667137146	-0.529219150543213	18.6301422119141	-0.00425158534198999	-0.00230353930965066	0.00289124972186983	0.00808603875339031
881	-1.607137799263	1.09415245056152	18.4353370666504	-0.00684897974133492	0.01100810803473	-0.00944637414067984	0.00159255252219737
882	-2.90583515167236	1.09415245056152	18.3704013824463	-0.00717365415766835	-0.00522560812532902	0.00191722682211548	0.000618529506027699
883	-4.20453214645386	1.09415245056152	18.56520652771	0.000943203864153475	0.0022419011220336	0.0022419011220336	-0.000680167751852423
884	-2.90583515167236	1.09415245056152	18.5002727508545	-0.00749832857400179	-0.00230353930965066	-0.00457625929266214	0.00256657530553639
885	-1.607137799263	0.769478142261505	19.5392303466797	-0.00555028254166245	0.000293855206109583	0.000618529506027699	0.00289124972186983
886	0.340908020734787	0.769478142261505	19.4093608856201	-0.00425158534198999	0.00256657530553639	-0.0107450718060136	-0.00587495695799589
887	0.990256667137146	-0.529219150543213	18.6301422119141	0.00289124972186983	-0.00652430532500148	-0.00132951640989631	0.000293855206109583
888	0.340908020734787	-1.50324213504791	18.7600116729736	0.00516396993771195	-0.00912170019000769	-0.00684897974133492	-0.00522560812532902
889	-0.30844059586525	-0.529219150543213	18.56520652771	-0.00165419070981443	-0.00944637414067984	0.000618529506027699	0.000943203864153475
890	0.990256667137146	-0.529219150543213	18.8898811340332	-0.00425158534198999	-0.00425158534198999	-0.00749832857400179	0.00548864435404539
891	0.990256667137146	0.120129495859146	18.7600116729736	0.00516396993771195	0.00808603875339031	-0.0100957229733467	-0.00847235135734081
892	-0.30844059586525	0.769478142261505	18.5002727508545	0.00289124972186983	0.00126787810586393	-0.0026282137259841	0.00386527273803949
893	-0.957789242267609	0.769478142261505	18.3704013824463	0.00159255252219737	0.00711201597005129	0.00548864435404539	-0.00360223650932312
894	-1.607137799263	0.769478142261505	18.5002727508545	-0.000355493422830477	-0.00652430532500148	-0.00392691092565656	-0.00197886489331722
895	-0.30844059586525	1.09415245056152	18.2405319213867	0.000943203864153475	-3.08191010844894e-05	-0.00587495695799589	0.00159255252219737
896	-0.30844059586525	0.444803804159164	18.6950759887695	-0.0113944197073579	0.00808603875339031	0.00581331877037883	-0.0026282137259841
897	1.63960528373718	0.444803804159164	18.8249454498291	0.00548864435404539	0.00581331877037883	0.00256657530553639	-3.08191010844894e-05
898	0.990256667137146	-0.529219150543213	18.6301422119141	-0.00230353930965066	-0.00457625929266214	0.00191722682211548	-0.00555028254166245
899	-0.957789242267609	0.769478142261505	18.4353370666504	-0.000355493422830477	-0.00425158534198999	0.00256657530553639	0.00191722682211548
900	-0.30844059586525	-0.204544812440872	18.8898811340332	-3.08191010844894e-05	0.00548864435404539	-0.00457625929266214	0.000943203864153475
901	-1.607137799263	-0.529219150543213	18.8898811340332	-0.0123684434220195	0.00711201597005129	0.000943203864153475	0.000293855206109583
902	-0.957789242267609	-0.529219150543213	18.9548168182373	0.00613799272105098	0.00548864435404539	0.00159255252219737	-0.00717365415766835
903	-1.607137799263	0.120129495859146	19.6041641235352	0.00678734155371785	-0.00165419070981443	0.00548864435404539	-0.00684897974133492
904	1.63960528373718	-0.853893458843231	18.6301422119141	-0.00652430532500148	-0.00230353930965066	-0.000680167751852423	0.00191722682211548
905	-1.607137799263	-0.204544812440872	18.7600116729736	-3.08191010844894e-05	0.00386527273803949	-0.000680167751852423	0.00354059832170606
906	-0.30844059586525	-0.529219150543213	18.3704013824463	-0.00327756232582033	-0.00457625929266214	-0.00197886489331722	-0.00717365415766835
907	0.340908020734787	-1.50324213504791	18.56520652771	-3.08191010844894e-05	-0.00490093370899558	-0.00165419070981443	0.00321592413820326
908	0.990256667137146	-0.204544812440872	18.8898811340332	-0.00100484199356288	-0.00197886489331722	0.000618529506027699	-0.00165419070981443
909	0.340908020734787	1.09415245056152	18.3054676055908	-0.000680167751852423	-0.00522560812532902	-0.0123684434220195	0.00743668992072344
910	1.63960528373718	-0.529219150543213	18.6950759887695	0.00321592413820326	-0.000680167751852423	-0.00132951640989631	0.00483929552137852
911	1.63960528373718	-0.204544812440872	18.56520652771	-0.00360223650932312	0.00354059832170606	-0.0149658378213644	-0.00392691092565656
912	-0.30844059586525	1.09415245056152	18.2405319213867	0.00548864435404539	0.00386527273803949	-0.0204853005707264	0.00938473641872406
913	-0.957789242267609	1.09415245056152	18.6301422119141	0.00873538758605719	0.00451462110504508	-0.0123684434220195	0.00354059832170606
914	-0.957789242267609	0.769478142261505	18.56520652771	0.00483929552137852	0.00776136433705688	-0.00782300252467394	-0.00425158534198999
915	-0.30844059586525	0.444803804159164	18.3054676055908	-0.00100484199356288	0.0022419011220336	-0.0026282137259841	0.00516396993771195
916	0.340908020734787	-0.204544812440872	18.5002727508545	-0.00360223650932312	0.00483929552137852	0.00159255252219737	0.00191722682211548
917	-2.25648641586304	0.120129495859146	18.8249454498291	-0.00490093370899558	0.00548864435404539	0.00354059832170606	0.00808603875339031
918	-1.607137799263	-0.204544812440872	18.6301422119141	-0.00230353930965066	0.00126787810586393	0.0123068047687411	-0.00100484199356288
919	-1.607137799263	0.120129495859146	19.0197505950928	-0.00587495695799589	-0.00230353930965066	0.0100340843200684	-0.00392691092565656
920	0.340908020734787	-0.529219150543213	18.6950759887695	-0.00555028254166245	-0.00392691092565656	0.012956153601408	-0.00165419070981443
921	-1.607137799263	1.09415245056152	18.3704013824463	-0.00100484199356288	0.000293855206109583	0.00418994715437293	-0.00132951640989631
922	-0.30844059586525	0.444803804159164	18.5002727508545	-0.00197886489331722	-3.08191010844894e-05	-0.00457625929266214	-0.00100484199356288
923	-0.957789242267609	0.120129495859146	18.6301422119141	-0.00165419070981443	-0.00457625929266214	0.01100810803473	-0.00684897974133492
924	-0.30844059586525	-0.204544812440872	18.6301422119141	-0.00490093370899558	-0.00847235135734081	-0.00360223650932312	0.00516396993771195
925	-0.957789242267609	-0.204544812440872	18.8249454498291	-0.00555028254166245	-0.00619963090866804	-0.00165419070981443	-0.00392691092565656
926	0.990256667137146	-0.853893458843231	18.56520652771	-0.00684897974133492	0.000618529506027699	-0.000355493422830477	-0.00425158534198999
927	0.340908020734787	-0.204544812440872	18.7600116729736	-0.00814767740666866	0.00841071270406246	0.00159255252219737	-0.00555028254166245
928	1.63960528373718	-0.204544812440872	18.7600116729736	-0.00490093370899558	0.00451462110504508	-0.0026282137259841	-0.00230353930965066
929	-1.607137799263	1.09415245056152	18.2405319213867	-0.00814767740666866	-0.00197886489331722	-0.0100957229733467	0.00354059832170606
930	0.340908020734787	0.120129495859146	18.6950759887695	-0.00360223650932312	-0.000355493422830477	0.0022419011220336	0.000618529506027699
931	0.990256667137146	0.120129495859146	18.4353370666504	-0.00360223650932312	0.000943203864153475	-0.00132951640989631	0.00256657530553639
932	0.990256667137146	1.4188266992569	19.0846862792969	0.00321592413820326	-0.0026282137259841	-0.00457625929266214	-0.00425158534198999
933	0.340908020734787	0.769478142261505	19.2145557403564	0.000943203864153475	-0.000355493422830477	-0.00684897974133492	0.000943203864153475
934	-0.957789242267609	0.769478142261505	19.1496200561523	-0.00684897974133492	0.00126787810586393	-0.00847235135734081	-0.000680167751852423
935	-1.607137799263	0.769478142261505	18.5002727508545	-0.00360223650932312	0.00354059832170606	-0.00587495695799589	0.00776136433705688
936	-1.607137799263	0.120129495859146	19.0197505950928	-0.0117190945893526	0.00516396993771195	-0.000355493422830477	0.00386527273803949
937	-3.55518364906311	0.120129495859146	18.6301422119141	-0.00392691092565656	-0.000355493422830477	-0.00100484199356288	0.000943203864153475
938	-0.30844059586525	0.444803804159164	18.4353370666504	-0.00522560812532902	-0.00165419070981443	-0.00392691092565656	0.00321592413820326
939	0.340908020734787	0.120129495859146	18.8249454498291	0.00776136433705688	-0.00100484199356288	-0.00132951640989631	0.000293855206109583
940	0.990256667137146	0.120129495859146	19.4093608856201	-0.00230353930965066	-0.00490093370899558	0.00289124972186983	0.00483929552137852
941	-1.607137799263	0.769478142261505	18.7600116729736	-0.00522560812532902	0.00256657530553639	0.00126787810586393	-0.00197886489331722
942	0.340908020734787	-0.204544812440872	18.8249454498291	0.00321592413820326	-0.00944637414067984	-0.00782300252467394	-0.00132951640989631
943	-0.957789242267609	-0.204544812440872	18.6301422119141	-0.000355493422830477	-0.00555028254166245	-0.00100484199356288	0.00678734155371785
944	0.340908020734787	-0.204544812440872	18.5002727508545	0.000618529506027699	-0.00879702530801296	-0.00587495695799589	0.000943203864153475
945	-1.607137799263	0.769478142261505	18.5002727508545	-0.00717365415766835	0.00613799272105098	-0.00392691092565656	0.00386527273803949
946	2.28895401954651	-0.529219150543213	18.8249454498291	-0.000355493422830477	0.0106834331527352	0.00256657530553639	0.00321592413820326
947	0.990256667137146	-0.529219150543213	18.8898811340332	0.00126787810586393	0.00678734155371785	0.0022419011220336	-0.00230353930965066
948	0.340908020734787	-0.529219150543213	18.56520652771	-0.00457625929266214	0.00841071270406246	-0.00587495695799589	-0.000355493422830477
949	-0.957789242267609	1.09415245056152	18.3054676055908	-0.00425158534198999	0.00613799272105098	-0.00619963090866804	-0.00782300252467394
950	0.340908020734787	0.120129495859146	18.4353370666504	-0.00392691092565656	0.000943203864153475	-0.00230353930965066	-0.000680167751852423
951	0.340908020734787	0.120129495859146	18.5002727508545	-0.00425158534198999	0.00776136433705688	-0.00132951640989631	-0.000680167751852423
952	-0.957789242267609	1.4188266992569	18.6950759887695	-0.00230353930965066	0.000943203864153475	-0.00392691092565656	-0.00587495695799589
953	-0.957789242267609	0.769478142261505	18.8249454498291	-3.08191010844894e-05	-0.00295288790948689	-0.00619963090866804	-0.00295288790948689
954	-1.607137799263	1.4188266992569	18.4353370666504	0.00159255252219737	0.000943203864153475	0.00126787810586393	-0.00132951640989631
955	-2.90583515167236	1.4188266992569	18.5002727508545	-0.0117190945893526	-0.00165419070981443	-0.00847235135734081	0.00386527273803949
956	-2.25648641586304	0.444803804159164	18.6950759887695	-0.00847235135734081	0.00776136433705688	-0.00100484199356288	-0.00230353930965066
957	-0.30844059586525	0.444803804159164	18.56520652771	-0.00360223650932312	0.00191722682211548	0.00159255252219737	0.00581331877037883
958	0.340908020734787	1.4188266992569	18.8249454498291	-0.000355493422830477	0.00289124972186983	0.0106834331527352	-0.00295288790948689
959	1.63960528373718	0.120129495859146	18.6950759887695	0.000293855206109583	0.00256657530553639	0.00418994715437293	0.000618529506027699
960	-0.30844059586525	0.120129495859146	18.3054676055908	-0.00100484199356288	0.00289124972186983	-0.000355493422830477	0.0022419011220336
961	-0.30844059586525	-0.529219150543213	18.3054676055908	0.00191722682211548	-0.00425158534198999	0.00483929552137852	0.00938473641872406
962	-1.607137799263	-1.50324213504791	18.8249454498291	0.00191722682211548	-0.00100484199356288	0.00289124972186983	0.000618529506027699
963	-0.957789242267609	-0.853893458843231	18.8249454498291	0.0100340843200684	-0.00425158534198999	-0.00425158534198999	-0.00619963090866804
964	-0.957789242267609	0.120129495859146	19.1496200561523	-0.00360223650932312	-0.00652430532500148	-0.0198359526693821	-0.00392691092565656
965	-0.957789242267609	1.09415245056152	18.3704013824463	0.000293855206109583	-0.00360223650932312	-0.0120437685400248	-0.00327756232582033
966	-0.30844059586525	0.444803804159164	18.3704013824463	-0.00392691092565656	0.0022419011220336	-0.0143164889886975	-0.00132951640989631
967	0.990256667137146	0.769478142261505	18.3704013824463	0.00516396993771195	-3.08191010844894e-05	-0.00295288790948689	-0.00684897974133492
968	0.990256667137146	-0.853893458843231	18.6301422119141	0.00548864435404539	0.00743668992072344	-0.00457625929266214	0.00418994715437293
969	-0.957789242267609	1.4188266992569	18.56520652771	-0.00425158534198999	-0.00197886489331722	-0.0120437685400248	-0.000355493422830477
970	1.63960528373718	-0.529219150543213	18.9548168182373	0.00321592413820326	0.00159255252219737	-0.00749832857400179	0.00548864435404539
971	-0.30844059586525	0.120129495859146	18.5002727508545	-0.00457625929266214	0.00516396993771195	-0.00619963090866804	-0.000355493422830477
972	-1.607137799263	0.444803804159164	18.5002727508545	-0.00327756232582033	0.00613799272105098	0.00516396993771195	0.00191722682211548
973	-4.20453214645386	1.09415245056152	18.4353370666504	-0.00392691092565656	0.00191722682211548	-0.00100484199356288	0.00483929552137852
974	-2.25648641586304	0.769478142261505	19.4093608856201	0.00126787810586393	0.000293855206109583	-0.0133424662053585	0.00451462110504508
975	0.990256667137146	-0.204544812440872	18.8898811340332	-0.00522560812532902	0.00159255252219737	-0.00295288790948689	0.00159255252219737
976	0.990256667137146	0.120129495859146	18.6950759887695	-0.000355493422830477	0.00418994715437293	-0.00197886489331722	-0.00100484199356288
977	-0.957789242267609	0.444803804159164	18.6950759887695	0.00256657530553639	-0.00230353930965066	-0.00879702530801296	-0.00360223650932312
978	-0.30844059586525	-0.204544812440872	19.344425201416	0.00646266713738441	-0.00684897974133492	0.000618529506027699	-0.00555028254166245
979	0.340908020734787	-1.82791638374329	18.7600116729736	-0.00132951640989631	-0.0117190945893526	-0.00684897974133492	0.00776136433705688
980	1.63960528373718	-0.204544812440872	18.6301422119141	-0.00197886489331722	-0.00782300252467394	-0.00587495695799589	-0.00490093370899558
981	-0.30844059586525	0.769478142261505	18.6950759887695	-0.00230353930965066	0.00776136433705688	-0.00230353930965066	-0.00132951640989631
982	-0.957789242267609	1.09415245056152	18.6301422119141	0.000943203864153475	0.00678734155371785	0.000293855206109583	0.00256657530553639
983	0.340908020734787	-0.204544812440872	18.6301422119141	0.00289124972186983	0.00126787810586393	-0.00100484199356288	0.00191722682211548
984	-0.957789242267609	0.769478142261505	18.1755981445313	-3.08191010844894e-05	-3.08191010844894e-05	-0.00230353930965066	0.00191722682211548
985	0.340908020734787	1.09415245056152	18.3054676055908	-0.00555028254166245	-0.00522560812532902	-0.0117190945893526	-0.0026282137259841
986	0.990256667137146	0.769478142261505	18.6301422119141	-0.00295288790948689	0.00646266713738441	-0.00814767740666866	0.000943203864153475
987	0.340908020734787	-0.529219150543213	18.6301422119141	-0.00132951640989631	0.0022419011220336	-0.00490093370899558	-0.00295288790948689
988	0.990256667137146	-0.204544812440872	18.6301422119141	0.00516396993771195	0.00159255252219737	0.00256657530553639	-0.00100484199356288
989	-0.957789242267609	1.09415245056152	18.5002727508545	-0.00230353930965066	-0.000680167751852423	-0.000355493422830477	0.000943203864153475
990	-0.957789242267609	-0.529219150543213	18.8249454498291	-0.00457625929266214	0.00386527273803949	-0.000680167751852423	-0.00490093370899558
991	-2.25648641586304	0.120129495859146	18.6950759887695	-0.0100957229733467	0.00386527273803949	-3.08191010844894e-05	0.000943203864153475
992	-2.25648641586304	0.444803804159164	18.8898811340332	-0.00425158534198999	0.0022419011220336	0.000293855206109583	-0.00522560812532902
993	-0.957789242267609	1.4188266992569	18.3704013824463	-0.00717365415766835	0.00289124972186983	0.00613799272105098	0.000293855206109583
994	0.340908020734787	1.09415245056152	18.4353370666504	0.00906006153672934	0.0022419011220336	0.000293855206109583	-3.08191010844894e-05
995	-0.30844059586525	0.444803804159164	19.2145557403564	-0.00392691092565656	0.00613799272105098	-0.00749832857400179	-0.00392691092565656
996	1.63960528373718	-1.17856776714325	18.6950759887695	-0.00392691092565656	-0.00912170019000769	0.00483929552137852	0.00159255252219737
997	0.340908020734787	-2.15259075164795	18.9548168182373	0.00613799272105098	-0.00457625929266214	0.000293855206109583	-0.00555028254166245
998	0.340908020734787	0.444803804159164	18.8898811340332	0.00548864435404539	-0.00132951640989631	0.00516396993771195	0.000293855206109583
999	0.990256667137146	-0.204544812440872	18.6950759887695	-0.000355493422830477	-0.00165419070981443	-0.00425158534198999	0.0022419011220336
1000	-0.30844059586525	1.09415245056152	18.1755981445313	0.00418994715437293	-0.00490093370899558	-0.00295288790948689	-0.00197886489331722
1001	-0.957789242267609	0.444803804159164	18.3704013824463	-0.00522560812532902	0.01100810803473	-0.00425158534198999	0.00386527273803949
1002	-1.607137799263	0.444803804159164	18.5002727508545	-0.00490093370899558	0.00386527273803949	-0.00749832857400179	-0.00392691092565656
1003	0.340908020734787	-0.204544812440872	18.7600116729736	-0.000680167751852423	0.00289124972186983	-0.000355493422830477	0.00516396993771195
1004	0.340908020734787	-0.204544812440872	18.6950759887695	0.00386527273803949	-0.00717365415766835	0.00548864435404539	-0.00100484199356288
1005	0.340908020734787	0.444803804159164	18.4353370666504	0.000293855206109583	0.00873538758605719	-0.00457625929266214	0.00159255252219737
1006	-0.957789242267609	0.769478142261505	18.4353370666504	0.00516396993771195	0.000618529506027699	-0.00490093370899558	0.0022419011220336
1007	0.990256667137146	-0.529219150543213	18.4353370666504	-0.0026282137259841	-0.00425158534198999	-0.0104203969240189	-0.00197886489331722
1008	-1.607137799263	0.120129495859146	18.6301422119141	-0.0026282137259841	-0.00847235135734081	-0.000355493422830477	-0.00327756232582033
1009	-3.55518364906311	1.09415245056152	18.5002727508545	0.000618529506027699	0.00126787810586393	-0.00165419070981443	0.00613799272105098
1010	-0.30844059586525	-0.204544812440872	18.7600116729736	0.00646266713738441	-3.08191010844894e-05	-0.0120437685400248	-0.00327756232582033
1011	0.340908020734787	-0.529219150543213	18.56520652771	0.00159255252219737	0.00646266713738441	-0.00392691092565656	0.00159255252219737
1012	-0.957789242267609	1.4188266992569	18.56520652771	0.00289124972186983	-3.08191010844894e-05	-0.0026282137259841	-0.00555028254166245
1013	-0.957789242267609	1.09415245056152	18.5002727508545	0.00548864435404539	-0.00490093370899558	0.000293855206109583	-0.00197886489331722
1014	-1.607137799263	-0.204544812440872	18.8249454498291	0.00191722682211548	-0.00684897974133492	-0.00100484199356288	0.00548864435404539
1015	0.990256667137146	-0.529219150543213	18.6301422119141	-0.000355493422830477	-0.00555028254166245	0.00646266713738441	0.00256657530553639
1016	0.340908020734787	-0.853893458843231	18.6301422119141	0.000618529506027699	-0.00327756232582033	-0.00132951640989631	0.000618529506027699
1017	-1.607137799263	0.444803804159164	18.56520652771	0.00483929552137852	0.00581331877037883	-3.08191010844894e-05	-0.0026282137259841
1018	0.340908020734787	0.769478142261505	18.5002727508545	-0.000680167751852423	-0.00360223650932312	0.00126787810586393	0.00256657530553639
1019	0.990256667137146	-0.204544812440872	18.6950759887695	0.00126787810586393	0.00711201597005129	-0.00100484199356288	0.00256657530553639
1020	0.990256667137146	0.444803804159164	18.5002727508545	0.000618529506027699	0.0022419011220336	0.0022419011220336	0.00354059832170606
1021	-0.30844059586525	0.769478142261505	19.0846862792969	0.00418994715437293	0.00646266713738441	0.00483929552137852	-0.00587495695799589
1022	0.990256667137146	-0.529219150543213	18.3704013824463	0.00354059832170606	-0.00100484199356288	0.000293855206109583	-0.00165419070981443
1023	0.990256667137146	0.120129495859146	18.7600116729736	-0.000355493422830477	0.00613799272105098	-0.00360223650932312	0.00289124972186983
1024	0.990256667137146	0.120129495859146	19.4093608856201	0.00418994715437293	0.00386527273803949	0.00191722682211548	0.00256657530553639
1025	-1.607137799263	0.120129495859146	19.7989692687988	-0.00619963090866804	0.0022419011220336	-0.00457625929266214	0.00483929552137852
1026	-3.55518364906311	1.09415245056152	18.7600116729736	-0.00392691092565656	0.00970941036939621	0.000943203864153475	-0.000680167751852423
1027	-0.957789242267609	-0.204544812440872	19.2794895172119	-0.00814767740666866	0.00321592413820326	-0.00425158534198999	-0.00230353930965066
1028	-1.607137799263	0.444803804159164	18.6950759887695	-0.00197886489331722	-0.00749832857400179	0.00548864435404539	-0.00587495695799589
1029	-0.957789242267609	0.444803804159164	18.4353370666504	-0.00100484199356288	0.00711201597005129	-0.0110697457566857	0.00191722682211548
1030	-0.957789242267609	0.444803804159164	19.5392303466797	-0.00684897974133492	0.00613799272105098	-0.00165419070981443	-0.00652430532500148
1031	0.990256667137146	-0.529219150543213	18.9548168182373	0.00776136433705688	0.00581331877037883	-0.00814767740666866	0.00516396993771195
1032	0.340908020734787	-0.853893458843231	18.56520652771	0.00451462110504508	0.00126787810586393	0.0022419011220336	-0.00587495695799589
1033	0.340908020734787	-0.529219150543213	18.3704013824463	-0.00132951640989631	-0.00814767740666866	-0.00100484199356288	0.000943203864153475
1034	-0.30844059586525	0.444803804159164	18.5002727508545	-0.00425158534198999	-0.00425158534198999	-0.00782300252467394	0.00289124972186983
1035	0.990256667137146	-0.529219150543213	18.6950759887695	-0.0026282137259841	0.00126787810586393	-0.00555028254166245	-0.00100484199356288
1036	0.990256667137146	-0.529219150543213	19.0197505950928	-0.00100484199356288	0.00613799272105098	-0.00165419070981443	0.00159255252219737
1037	-0.957789242267609	0.444803804159164	19.6690998077393	0.00743668992072344	-3.08191010844894e-05	0.000943203864153475	-0.00457625929266214
1038	-0.30844059586525	0.444803804159164	19.0846862792969	-0.00132951640989631	-0.0026282137259841	-0.00587495695799589	-0.00684897974133492
1039	0.340908020734787	0.120129495859146	18.3704013824463	0.0100340843200684	0.000618529506027699	-0.00100484199356288	0.00483929552137852
1040	0.340908020734787	0.769478142261505	18.4353370666504	-0.00132951640989631	0.00256657530553639	-0.0100957229733467	0.00548864435404539
1041	-0.957789242267609	1.4188266992569	18.4353370666504	0.00321592413820326	0.00613799272105098	0.00289124972186983	0.00159255252219737
1042	1.63960528373718	-0.204544812440872	19.0846862792969	0.00289124972186983	-0.000680167751852423	-0.0123684434220195	-0.00230353930965066
1043	0.340908020734787	-0.529219150543213	18.9548168182373	0.00386527273803949	0.00483929552137852	0.000943203864153475	0.000618529506027699
1044	-0.30844059586525	-0.853893458843231	18.8249454498291	-0.00555028254166245	-0.00392691092565656	0.000943203864153475	0.00711201597005129
1045	-2.25648641586304	0.444803804159164	18.7600116729736	-0.00977104809135199	0.00678734155371785	-0.00327756232582033	0.00516396993771195
1046	-2.90583515167236	1.09415245056152	18.6301422119141	-0.000355493422830477	-0.00295288790948689	0.000943203864153475	-0.00100484199356288
1047	0.340908020734787	0.120129495859146	18.6950759887695	0.00970941036939621	0.00386527273803949	0.000618529506027699	-0.00100484199356288
1048	-0.30844059586525	0.769478142261505	19.1496200561523	0.00418994715437293	-0.000680167751852423	-0.0165892094373703	-0.0110697457566857
1049	-0.957789242267609	0.444803804159164	18.6301422119141	0.00321592413820326	0.00354059832170606	-0.0253554154187441	0.000943203864153475
1050	-0.957789242267609	-0.529219150543213	18.6301422119141	-0.00684897974133492	-0.00425158534198999	-0.0230826959013939	-0.00197886489331722
1051	1.63960528373718	-1.17856776714325	19.5392303466797	-0.00165419070981443	0.000943203864153475	-0.00425158534198999	-0.00360223650932312
1052	0.340908020734787	-0.529219150543213	19.4093608856201	0.00613799272105098	-0.00197886489331722	-0.00684897974133492	-3.08191010844894e-05
1053	1.63960528373718	0.444803804159164	19.4093608856201	0.0022419011220336	-0.00360223650932312	-0.00717365415766835	-0.00327756232582033
1054	0.990256667137146	0.120129495859146	18.8898811340332	0.00418994715437293	0.00483929552137852	0.00354059832170606	0.00191722682211548
1055	0.990256667137146	-0.529219150543213	18.6950759887695	0.000943203864153475	-0.00490093370899558	-0.000680167751852423	0.00548864435404539
1056	0.340908020734787	-0.529219150543213	18.56520652771	-0.00425158534198999	0.00483929552137852	0.0165275707840919	0.00321592413820326
1057	0.340908020734787	1.09415245056152	18.1755981445313	0.00516396993771195	-0.000355493422830477	0.0165275707840919	-0.00197886489331722
1058	-0.30844059586525	0.444803804159164	18.4353370666504	-0.00165419070981443	0.000618529506027699	0.00321592413820326	-0.00652430532500148
1059	0.990256667137146	-0.204544812440872	18.8249454498291	0.00386527273803949	-0.00197886489331722	0.00808603875339031	0.000943203864153475
1060	-0.30844059586525	0.769478142261505	18.7600116729736	-0.000680167751852423	0.000293855206109583	-0.00555028254166245	-0.00847235135734081
1061	-1.607137799263	1.09415245056152	18.4353370666504	0.00191722682211548	0.00711201597005129	0.00873538758605719	-3.08191010844894e-05
1062	-0.30844059586525	-0.529219150543213	18.8249454498291	-3.08191010844894e-05	0.00191722682211548	0.00321592413820326	-0.00392691092565656
1063	-1.607137799263	0.444803804159164	18.7600116729736	-0.00587495695799589	-0.00392691092565656	0.00289124972186983	-0.00619963090866804
1064	-0.957789242267609	-0.204544812440872	19.6041641235352	-0.00327756232582033	-0.00392691092565656	0.000293855206109583	0.00451462110504508
1065	-0.957789242267609	0.120129495859146	19.0197505950928	-0.00522560812532902	0.00743668992072344	0.000943203864153475	-0.00847235135734081
1066	-0.30844059586525	0.444803804159164	18.6301422119141	-0.00230353930965066	0.000293855206109583	0.00646266713738441	0.00581331877037883
1067	-0.957789242267609	0.444803804159164	18.3054676055908	0.00711201597005129	0.00841071270406246	0.00906006153672934	-0.00100484199356288
1068	0.340908020734787	-0.853893458843231	19.344425201416	-3.08191010844894e-05	-0.00295288790948689	0.00516396993771195	-0.00490093370899558
1069	-0.957789242267609	-0.529219150543213	19.2794895172119	0.000618529506027699	-0.00457625929266214	0.0103587592020631	0.000618529506027699
1070	-0.30844059586525	-0.529219150543213	19.5392303466797	-0.00327756232582033	-0.0026282137259841	0.0123068047687411	-0.00425158534198999
1071	0.340908020734787	-0.529219150543213	19.0846862792969	-3.08191010844894e-05	0.00808603875339031	0.0106834331527352	0.00191722682211548
1072	1.63960528373718	-0.204544812440872	18.6301422119141	0.00289124972186983	0.00451462110504508	0.0165275707840919	-0.0100957229733467
1073	-0.30844059586525	1.09415245056152	18.4353370666504	-0.00165419070981443	-0.00165419070981443	0.0116574559360743	0.000293855206109583
1074	0.990256667137146	0.120129495859146	18.2405319213867	-0.00360223650932312	0.00191722682211548	-0.0152905117720366	0.00548864435404539
1075	0.990256667137146	-0.204544812440872	18.6301422119141	0.000943203864153475	-0.00457625929266214	-0.0341216214001179	-0.000355493422830477
1076	0.990256667137146	-0.204544812440872	18.8249454498291	-0.00392691092565656	-0.00165419070981443	-0.0295761823654175	-0.00522560812532902
1077	-0.30844059586525	0.769478142261505	19.4742946624756	-0.000680167751852423	0.00451462110504508	-0.0230826959013939	0.00126787810586393
1078	0.990256667137146	1.09415245056152	18.2405319213867	0.00321592413820326	0.00354059832170606	-0.00392691092565656	0.00159255252219737
1079	0.990256667137146	-0.204544812440872	18.5002727508545	-0.00360223650932312	0.000943203864153475	-0.00749832857400179	0.00451462110504508
1080	-1.607137799263	0.769478142261505	18.56520652771	-0.0126931173726916	-0.000355493422830477	-0.00749832857400179	0.000293855206109583
1081	-3.55518364906311	0.769478142261505	18.4353370666504	-0.0123684434220195	0.00256657530553639	-0.00619963090866804	0.00321592413820326
1082	-0.957789242267609	-0.204544812440872	19.0197505950928	-0.00295288790948689	0.00970941036939621	-0.00230353930965066	0.00289124972186983
1083	0.340908020734787	-0.204544812440872	18.7600116729736	-0.000355493422830477	0.00126787810586393	-0.0133424662053585	-0.0026282137259841
1084	0.340908020734787	-0.529219150543213	18.7600116729736	0.00159255252219737	-0.00165419070981443	-0.00425158534198999	0.00354059832170606
1085	0.990256667137146	-0.204544812440872	18.6301422119141	-0.00360223650932312	0.00354059832170606	-0.00782300252467394	-0.00100484199356288
1086	-0.957789242267609	0.120129495859146	18.6301422119141	-0.00522560812532902	0.000293855206109583	-0.00522560812532902	-0.00392691092565656
1087	-0.30844059586525	0.120129495859146	18.4353370666504	0.00873538758605719	-0.00457625929266214	0.00354059832170606	0.00289124972186983
1088	0.340908020734787	0.120129495859146	19.0846862792969	-0.00327756232582033	-0.00555028254166245	-0.0152905117720366	-0.00230353930965066
1089	-1.607137799263	0.769478142261505	18.4353370666504	-0.00555028254166245	-0.00295288790948689	-0.00814767740666866	0.00548864435404539
1090	-0.30844059586525	0.120129495859146	18.6950759887695	-0.00814767740666866	0.00321592413820326	-0.00165419070981443	0.000618529506027699
1091	1.63960528373718	0.120129495859146	18.7600116729736	0.000293855206109583	0.00743668992072344	-0.0123684434220195	0.00191722682211548
1092	1.63960528373718	-0.529219150543213	19.2145557403564	0.011982130818069	0.00483929552137852	0.00289124972186983	0.000943203864153475
1093	0.340908020734787	0.120129495859146	18.6301422119141	0.00613799272105098	-0.00360223650932312	-0.00230353930965066	0.000618529506027699
1094	0.990256667137146	0.444803804159164	18.56520652771	0.00711201597005129	0.000618529506027699	-0.00717365415766835	0.00321592413820326
1095	0.990256667137146	-0.204544812440872	18.8249454498291	0.00354059832170606	-0.00327756232582033	-0.000355493422830477	-0.00165419070981443
1096	0.340908020734787	-0.204544812440872	18.7600116729736	-0.000355493422830477	0.00354059832170606	-0.00392691092565656	0.00126787810586393
1097	0.340908020734787	0.769478142261505	18.56520652771	-0.00165419070981443	0.01100810803473	0.00126787810586393	0.00354059832170606
1098	-2.25648641586304	0.769478142261505	18.2405319213867	-0.00684897974133492	-0.00197886489331722	-0.00749832857400179	-0.00132951640989631
1099	-0.957789242267609	-0.204544812440872	19.0846862792969	-0.00522560812532902	-0.00230353930965066	-0.00457625929266214	0.00256657530553639
1100	-2.90583515167236	1.4188266992569	18.56520652771	-0.00814767740666866	0.00873538758605719	-0.00360223650932312	-0.00360223650932312
1101	-0.30844059586525	1.09415245056152	18.56520652771	-0.00165419070981443	-0.00295288790948689	-0.00782300252467394	0.00483929552137852
1102	0.990256667137146	0.444803804159164	18.7600116729736	0.00289124972186983	0.00581331877037883	0.00711201597005129	-0.00132951640989631
1103	2.28895401954651	-0.204544812440872	18.7600116729736	0.00159255252219737	-0.00360223650932312	0.00289124972186983	0.00191722682211548
1104	0.340908020734787	-0.853893458843231	18.7600116729736	-0.0026282137259841	-0.0120437685400248	-0.00619963090866804	-0.00132951640989631
1105	1.63960528373718	-2.15259075164795	19.0197505950928	-0.00555028254166245	-0.00490093370899558	-0.0026282137259841	-0.00230353930965066
1106	0.340908020734787	-0.204544812440872	18.6950759887695	-0.00327756232582033	0.00354059832170606	-0.00522560812532902	-3.08191010844894e-05
1107	-0.30844059586525	0.769478142261505	18.3704013824463	-3.08191010844894e-05	0.00418994715437293	0.0123068047687411	-0.0026282137259841
1108	-0.30844059586525	0.444803804159164	18.8249454498291	-0.000680167751852423	0.00256657530553639	-0.00392691092565656	-0.0026282137259841
1109	-0.957789242267609	1.09415245056152	19.2794895172119	-0.00392691092565656	-0.00100484199356288	0.00289124972186983	-0.00944637414067984
1110	-0.957789242267609	0.120129495859146	19.5392303466797	-0.00327756232582033	-0.00132951640989631	-0.0159398596733809	-0.00100484199356288
1111	0.990256667137146	0.120129495859146	19.5392303466797	-0.00132951640989631	0.00581331877037883	-0.00490093370899558	0.00159255252219737
1112	0.340908020734787	-0.529219150543213	18.9548168182373	0.000618529506027699	0.00581331877037883	-0.00165419070981443	-0.000680167751852423
1113	-0.30844059586525	0.444803804159164	18.3704013824463	0.000943203864153475	0.000943203864153475	0.000293855206109583	-0.00100484199356288
1114	1.63960528373718	0.120129495859146	18.4353370666504	0.0022419011220336	0.0022419011220336	-3.08191010844894e-05	0.00321592413820326
1115	0.990256667137146	0.120129495859146	18.6950759887695	-0.000355493422830477	-0.000355493422830477	-0.000355493422830477	-0.00165419070981443
1116	-0.30844059586525	-0.529219150543213	18.9548168182373	-0.00490093370899558	-0.000355493422830477	0.00808603875339031	0.00906006153672934
1117	-3.55518364906311	0.444803804159164	18.7600116729736	0.00191722682211548	0.00906006153672934	0.00970941036939621	0.00191722682211548
1118	-2.25648641586304	1.09415245056152	18.3704013824463	0.000618529506027699	0.000943203864153475	-0.000355493422830477	-0.000355493422830477
1119	0.340908020734787	-0.529219150543213	18.6950759887695	-0.00392691092565656	-0.00457625929266214	-0.000680167751852423	0.00321592413820326
1120	-0.957789242267609	1.09415245056152	18.5002727508545	-0.00652430532500148	0.00289124972186983	0.00256657530553639	-0.00132951640989631
1121	-0.957789242267609	-0.204544812440872	18.8249454498291	-0.00555028254166245	-0.00132951640989631	0.0022419011220336	-0.000680167751852423
1122	0.340908020734787	-0.853893458843231	19.0197505950928	0.00938473641872406	-0.00425158534198999	0.00191722682211548	-0.00230353930965066
1123	0.990256667137146	-1.82791638374329	18.8249454498291	0.00483929552137852	-0.00847235135734081	-0.00684897974133492	-0.00587495695799589
1124	0.990256667137146	-0.853893458843231	18.6950759887695	-0.00619963090866804	-0.00230353930965066	0.0022419011220336	0.00516396993771195
1125	1.63960528373718	-0.529219150543213	18.7600116729736	-0.00522560812532902	0.00613799272105098	-0.00555028254166245	0.00386527273803949
1126	-0.30844059586525	0.444803804159164	18.6950759887695	-0.00100484199356288	-0.00230353930965066	-0.00457625929266214	0.00548864435404539
1127	0.990256667137146	0.444803804159164	18.3704013824463	0.000293855206109583	-0.000680167751852423	-0.00749832857400179	0.00126787810586393
1128	-0.957789242267609	0.769478142261505	18.6301422119141	0.000943203864153475	0.000943203864153475	-0.00295288790948689	0.00126787810586393
1129	0.340908020734787	0.444803804159164	18.1755981445313	0.000943203864153475	0.000618529506027699	-0.00912170019000769	0.000293855206109583
1130	-1.607137799263	0.120129495859146	18.56520652771	0.0022419011220336	0.00321592413820326	-0.00587495695799589	0.00289124972186983
1131	0.990256667137146	-0.204544812440872	18.56520652771	-0.00814767740666866	0.00906006153672934	-0.00457625929266214	-0.0026282137259841
1132	0.990256667137146	0.120129495859146	18.6950759887695	0.000618529506027699	0.00256657530553639	-0.00490093370899558	-0.00295288790948689
1133	-0.30844059586525	0.444803804159164	18.56520652771	-0.00490093370899558	0.00418994715437293	-0.00327756232582033	-0.00457625929266214
1134	-1.607137799263	0.120129495859146	18.8249454498291	-0.000680167751852423	-0.00522560812532902	-0.00814767740666866	0.00516396993771195
1135	-0.957789242267609	0.120129495859146	18.6301422119141	-0.00879702530801296	0.0022419011220336	0.00581331877037883	0.000293855206109583
1136	-0.30844059586525	-0.529219150543213	18.6950759887695	-0.00457625929266214	0.00711201597005129	-0.0113944197073579	-0.00132951640989631
1137	-1.607137799263	0.769478142261505	18.5002727508545	0.01100810803473	0.0145795252174139	0.00321592413820326	0.00159255252219737
1138	0.340908020734787	0.769478142261505	18.4353370666504	0.00256657530553639	-0.00457625929266214	-0.00717365415766835	-0.00100484199356288
1139	0.990256667137146	-0.853893458843231	19.0846862792969	0.0223717093467712	-0.00425158534198999	-0.00522560812532902	-0.00652430532500148
1140	0.340908020734787	-0.529219150543213	18.5002727508545	-0.00197886489331722	-0.00814767740666866	-3.08191010844894e-05	-0.00555028254166245
1141	-0.957789242267609	-1.17856776714325	18.6301422119141	-0.00619963090866804	-0.00197886489331722	-0.00360223650932312	0.00451462110504508
1142	0.340908020734787	-0.529219150543213	18.6301422119141	0.00191722682211548	0.000943203864153475	0.00906006153672934	-0.00522560812532902
1143	-0.30844059586525	-0.529219150543213	18.6301422119141	0.00451462110504508	0.00646266713738441	-0.00165419070981443	-0.00132951640989631
1144	1.63960528373718	0.444803804159164	18.56520652771	0.00354059832170606	-0.00327756232582033	-0.0026282137259841	-0.00230353930965066
1145	-0.30844059586525	-0.204544812440872	18.9548168182373	-0.00100484199356288	0.00354059832170606	-0.00360223650932312	0.00159255252219737
1146	-0.30844059586525	0.120129495859146	18.4353370666504	-0.00295288790948689	0.00451462110504508	-0.00100484199356288	0.00191722682211548
1147	0.340908020734787	0.769478142261505	18.3054676055908	0.000293855206109583	0.00321592413820326	0.0106834331527352	-3.08191010844894e-05
1148	-0.30844059586525	1.4188266992569	18.56520652771	-0.00100484199356288	0.0022419011220336	0.00548864435404539	-0.00652430532500148
1149	0.340908020734787	0.444803804159164	18.56520652771	-0.00749832857400179	0.00354059832170606	-0.00490093370899558	-0.00100484199356288
1150	-0.957789242267609	0.120129495859146	18.9548168182373	-0.00684897974133492	0.000293855206109583	-0.0149658378213644	-0.00132951640989631
1151	-0.30844059586525	-0.204544812440872	18.9548168182373	-0.00619963090866804	0.0022419011220336	-0.0130177913233638	0.00354059832170606
1152	-2.25648641586304	-0.204544812440872	18.6950759887695	-0.00555028254166245	0.00841071270406246	-0.00295288790948689	0.00159255252219737
1153	-0.957789242267609	0.120129495859146	18.6301422119141	-0.00295288790948689	0.00126787810586393	-0.00165419070981443	-0.00587495695799589
1154	0.340908020734787	-0.204544812440872	18.9548168182373	-0.000680167751852423	0.00613799272105098	-0.00782300252467394	-0.00132951640989631
1155	0.990256667137146	-0.204544812440872	18.8898811340332	0.00386527273803949	0.00126787810586393	0.00938473641872406	0.00451462110504508
1156	-0.30844059586525	0.120129495859146	19.0197505950928	-0.00652430532500148	0.00386527273803949	-3.08191010844894e-05	-0.000355493422830477
1157	-0.957789242267609	0.120129495859146	18.5002727508545	-0.00360223650932312	-0.00392691092565656	0.00483929552137852	0.00451462110504508
1158	-0.30844059586525	-0.853893458843231	18.5002727508545	0.00386527273803949	-0.00425158534198999	-0.00230353930965066	-0.00165419070981443
1159	0.990256667137146	-1.17856776714325	18.6301422119141	-0.00490093370899558	-0.0126931173726916	-0.00230353930965066	0.000618529506027699
1160	-0.30844059586525	0.120129495859146	18.6301422119141	-0.00327756232582033	0.00516396993771195	-0.0162645354866982	0.00451462110504508
1161	0.990256667137146	-0.204544812440872	18.9548168182373	-0.00295288790948689	0.00483929552137852	0.000293855206109583	0.00256657530553639
1162	1.63960528373718	-0.529219150543213	18.7600116729736	-0.0026282137259841	-0.000355493422830477	-0.00555028254166245	0.00126787810586393
1163	-1.607137799263	0.769478142261505	18.9548168182373	0.00191722682211548	0.00678734155371785	-3.08191010844894e-05	-0.00197886489331722
1164	0.340908020734787	0.769478142261505	18.9548168182373	0.00483929552137852	-0.00392691092565656	-0.00749832857400179	0.000618529506027699
1165	-0.957789242267609	0.769478142261505	18.3054676055908	-0.000355493422830477	0.00548864435404539	-0.000355493422830477	-0.00977104809135199
1166	-0.30844059586525	-0.204544812440872	18.6301422119141	0.00159255252219737	0.000943203864153475	-0.00847235135734081	-0.00132951640989631
1167	0.340908020734787	-0.204544812440872	18.7600116729736	0.00159255252219737	-0.000355493422830477	0.00483929552137852	0.00126787810586393
1168	-0.957789242267609	-0.204544812440872	18.8249454498291	-0.000355493422830477	-0.00425158534198999	0.00289124972186983	-0.00360223650932312
1169	-2.25648641586304	0.769478142261505	18.5002727508545	-0.00684897974133492	-0.000355493422830477	-0.0104203969240189	0.00321592413820326
1170	-2.90583515167236	0.444803804159164	18.6301422119141	-0.00522560812532902	0.00743668992072344	0.00354059832170606	0.00256657530553639
1171	-0.30844059586525	-0.529219150543213	18.8249454498291	-0.00814767740666866	0.00970941036939621	-0.0113944197073579	0.000293855206109583
1172	0.340908020734787	-0.204544812440872	18.7600116729736	-0.00392691092565656	0.00159255252219737	-0.00165419070981443	-0.00327756232582033
1173	1.63960528373718	0.120129495859146	19.0846862792969	-0.000355493422830477	0.000293855206109583	0.000618529506027699	0.00743668992072344
1174	0.990256667137146	-0.204544812440872	18.6950759887695	-0.00684897974133492	-0.0026282137259841	-0.00230353930965066	-0.00230353930965066
1175	0.990256667137146	-1.17856776714325	18.6950759887695	0.00159255252219737	-0.00490093370899558	-0.000355493422830477	-0.000355493422830477
1176	-0.30844059586525	-0.529219150543213	18.56520652771	0.00548864435404539	-0.00392691092565656	-0.00392691092565656	-0.00165419070981443
1177	-0.30844059586525	-0.529219150543213	18.4353370666504	-0.00197886489331722	0.00418994715437293	0.00613799272105098	-0.00100484199356288
1178	-0.957789242267609	0.120129495859146	18.7600116729736	0.00159255252219737	0.00386527273803949	0.00548864435404539	0.00646266713738441
1179	0.990256667137146	-0.204544812440872	18.8898811340332	0.00743668992072344	0.00191722682211548	-0.0026282137259841	-0.00392691092565656
1180	-0.957789242267609	0.769478142261505	18.3704013824463	0.00418994715437293	0.00321592413820326	-0.00457625929266214	0.0022419011220336
1181	-0.30844059586525	-0.204544812440872	18.5002727508545	-0.00522560812532902	0.00548864435404539	-0.00619963090866804	-0.00587495695799589
1182	1.63960528373718	-0.529219150543213	18.3054676055908	0.00678734155371785	0.00191722682211548	-0.00100484199356288	-0.000355493422830477
1183	-0.957789242267609	1.09415245056152	19.1496200561523	-0.000355493422830477	0.00159255252219737	0.000943203864153475	-0.000355493422830477
1184	0.340908020734787	0.769478142261505	19.5392303466797	0.00159255252219737	-0.00295288790948689	-0.00327756232582033	0.0022419011220336
1185	0.340908020734787	0.769478142261505	18.5002727508545	-0.00555028254166245	0.000618529506027699	0.00548864435404539	0.000943203864153475
1186	0.340908020734787	-0.529219150543213	18.56520652771	0.000618529506027699	0.00873538758605719	-0.00749832857400179	-0.00814767740666866
1187	-2.90583515167236	0.120129495859146	18.7600116729736	-0.00100484199356288	0.00159255252219737	-0.00295288790948689	0.0022419011220336
1188	-1.607137799263	-0.529219150543213	18.6950759887695	-0.000355493422830477	0.00386527273803949	-0.0156151866540313	0.0022419011220336
1189	-2.25648641586304	1.4188266992569	18.6301422119141	-0.00652430532500148	0.0022419011220336	-0.0172385573387146	-0.00425158534198999
1190	0.990256667137146	-0.204544812440872	19.8639049530029	0.000943203864153475	0.000618529506027699	-0.0123684434220195	0.000293855206109583
1191	0.340908020734787	-0.204544812440872	19.5392303466797	-0.00132951640989631	0.00126787810586393	-0.0100957229733467	0.00483929552137852
1192	-0.957789242267609	0.769478142261505	18.3054676055908	0.00548864435404539	-0.00555028254166245	-0.00879702530801296	-0.00100484199356288
1193	-0.957789242267609	-0.204544812440872	18.6301422119141	0.00354059832170606	-0.00230353930965066	-0.00555028254166245	0.00159255252219737
1194	-0.957789242267609	-0.204544812440872	18.56520652771	-0.00132951640989631	-0.00912170019000769	0.00418994715437293	-0.00100484199356288
1195	0.990256667137146	-0.853893458843231	18.8898811340332	-0.00457625929266214	-0.00425158534198999	0.0100340843200684	0.00516396993771195
1196	0.990256667137146	0.120129495859146	18.7600116729736	-0.00132951640989631	0.00613799272105098	0.0155535480007529	-0.000680167751852423
1197	0.340908020734787	0.444803804159164	18.7600116729736	0.00386527273803949	0.00354059832170606	0.0158782228827477	-3.08191010844894e-05
1198	-0.957789242267609	0.769478142261505	18.4353370666504	0.00581331877037883	0.00581331877037883	0.00159255252219737	0.00581331877037883
1199	0.990256667137146	-0.529219150543213	18.3704013824463	0.00516396993771195	0.00289124972186983	-0.00295288790948689	-0.0026282137259841
1200	-0.30844059586525	1.09415245056152	18.4353370666504	-0.00847235135734081	-0.00197886489331722	-0.00230353930965066	0.00386527273803949
1201	0.340908020734787	-0.204544812440872	18.8898811340332	-0.00490093370899558	0.00289124972186983	0.00289124972186983	-0.000355493422830477
1202	0.990256667137146	-0.204544812440872	18.5002727508545	0.00386527273803949	0.00483929552137852	0.00548864435404539	-0.00165419070981443
1203	-1.607137799263	1.09415245056152	19.1496200561523	-0.000355493422830477	-0.00230353930965066	-0.0100957229733467	-0.00360223650932312
1204	-0.30844059586525	0.444803804159164	18.5002727508545	-0.0110697457566857	0.00354059832170606	0.00289124972186983	0.00451462110504508
1205	-2.25648641586304	1.09415245056152	18.4353370666504	-0.00652430532500148	0.00970941036939621	0.000293855206109583	-0.00230353930965066
1206	-1.607137799263	-0.853893458843231	18.9548168182373	-0.00457625929266214	-3.08191010844894e-05	-0.00230353930965066	0.00289124972186983
1207	-0.957789242267609	-0.204544812440872	18.8898811340332	-0.00132951640989631	-0.00555028254166245	0.00548864435404539	0.00126787810586393
1208	1.63960528373718	-0.529219150543213	18.6301422119141	0.000943203864153475	0.00159255252219737	-0.00197886489331722	-0.00230353930965066
1209	-1.607137799263	0.769478142261505	18.3704013824463	-0.00684897974133492	-0.00100484199356288	-0.00360223650932312	0.00321592413820326
1210	1.63960528373718	-0.853893458843231	18.8249454498291	0.00613799272105098	0.00516396993771195	-0.00652430532500148	0.000293855206109583
1211	0.340908020734787	-1.50324213504791	18.7600116729736	0.000293855206109583	0.00289124972186983	-3.08191010844894e-05	-0.00230353930965066
1212	0.340908020734787	-0.529219150543213	18.6950759887695	0.00581331877037883	-0.00555028254166245	0.00289124972186983	-0.00717365415766835
1213	-0.957789242267609	0.444803804159164	18.56520652771	0.00354059832170606	-0.00619963090866804	-0.00652430532500148	-0.00165419070981443
1214	0.340908020734787	1.4188266992569	18.4353370666504	0.00418994715437293	-3.08191010844894e-05	-0.00425158534198999	-0.00782300252467394
1215	0.340908020734787	-0.529219150543213	19.2794895172119	-0.00912170019000769	-0.0026282137259841	-0.00392691092565656	0.00483929552137852
1216	-0.30844059586525	0.120129495859146	19.4093608856201	-0.00197886489331722	0.00906006153672934	0.000618529506027699	-0.00360223650932312
1217	-0.30844059586525	1.4188266992569	18.5002727508545	0.0188002903014421	0.00581331877037883	-0.00652430532500148	0.000618529506027699
1218	-0.30844059586525	1.09415245056152	18.5002727508545	0.0123068047687411	0.011982130818069	-0.00100484199356288	-0.00425158534198999
1219	1.63960528373718	-0.204544812440872	18.2405319213867	0.000293855206109583	-0.00619963090866804	-0.00912170019000769	0.00126787810586393
1220	-0.957789242267609	0.769478142261505	18.3704013824463	-0.000355493422830477	-0.00100484199356288	0.00126787810586393	0.00354059832170606
1221	0.990256667137146	0.120129495859146	18.56520652771	-0.00132951640989631	0.00256657530553639	0.00126787810586393	-0.00295288790948689
1222	-0.30844059586525	0.444803804159164	18.5002727508545	0.00613799272105098	0.000618529506027699	-0.00100484199356288	0.00646266713738441
1223	-2.25648641586304	0.769478142261505	18.6301422119141	-0.000355493422830477	-0.000355493422830477	0.000943203864153475	0.00256657530553639
1224	-3.55518364906311	0.769478142261505	18.8249454498291	-0.00490093370899558	0.000293855206109583	-0.00555028254166245	0.00483929552137852
1225	-2.25648641586304	1.09415245056152	19.2145557403564	-0.00425158534198999	0.00354059832170606	0.000293855206109583	-0.00457625929266214
1226	-0.30844059586525	-0.204544812440872	19.4093608856201	-0.00392691092565656	0.00711201597005129	-0.00847235135734081	0.00321592413820326
1227	0.340908020734787	0.120129495859146	19.5392303466797	0.00321592413820326	0.00938473641872406	0.00451462110504508	-0.00944637414067984
1228	-0.30844059586525	-0.529219150543213	19.6690998077393	-0.00132951640989631	-0.00360223650932312	-0.00360223650932312	-0.000680167751852423
1229	-0.30844059586525	0.444803804159164	18.8898811340332	0.00159255252219737	-0.00457625929266214	-0.00230353930965066	-0.00230353930965066
1230	0.990256667137146	-1.50324213504791	18.8898811340332	-3.08191010844894e-05	-0.00425158534198999	-0.00425158534198999	0.0022419011220336
1231	0.990256667137146	-0.529219150543213	18.6950759887695	-3.08191010844894e-05	0.0022419011220336	0.00354059832170606	0.00613799272105098
1232	0.340908020734787	0.444803804159164	18.1106624603271	-0.00197886489331722	0.0022419011220336	-0.00717365415766835	0.00159255252219737
1233	-0.30844059586525	0.769478142261505	18.5002727508545	0.000943203864153475	0.00256657530553639	0.000618529506027699	-0.00587495695799589
1234	-0.30844059586525	0.769478142261505	18.5002727508545	0.00256657530553639	0.00516396993771195	-0.00230353930965066	-0.00100484199356288
1235	0.340908020734787	-0.204544812440872	18.8898811340332	-0.000680167751852423	0.00581331877037883	-0.0026282137259841	0.00321592413820326
1236	1.63960528373718	-0.204544812440872	19.344425201416	-0.00230353930965066	0.0113327819854021	-0.00327756232582033	-0.000355493422830477
1237	-0.957789242267609	0.444803804159164	18.6301422119141	0.00126787810586393	0.00418994715437293	-0.00100484199356288	-0.000355493422830477
1238	-0.957789242267609	1.09415245056152	18.4353370666504	0.000943203864153475	-0.00230353930965066	0.00256657530553639	-0.00197886489331722
1239	1.63960528373718	-0.204544812440872	18.7600116729736	0.00159255252219737	0.00289124972186983	-0.00814767740666866	-0.00327756232582033
1240	-2.90583515167236	1.4188266992569	18.6950759887695	-0.00717365415766835	-3.08191010844894e-05	0.000618529506027699	0.00191722682211548
1241	-1.607137799263	-0.853893458843231	19.0197505950928	-0.00944637414067984	0.0103587592020631	-0.0117190945893526	0.00354059832170606
1242	-2.25648641586304	0.769478142261505	18.3704013824463	-0.00782300252467394	0.00808603875339031	0.00289124972186983	-0.00490093370899558
1243	-0.957789242267609	0.444803804159164	18.3704013824463	0.00159255252219737	-0.00197886489331722	0.00126787810586393	-0.00197886489331722
1244	-1.607137799263	1.4188266992569	18.4353370666504	0.00516396993771195	-0.00230353930965066	-0.0113944197073579	-0.00165419070981443
1245	-0.30844059586525	0.444803804159164	18.5002727508545	-3.08191010844894e-05	0.00126787810586393	0.00126787810586393	0.00581331877037883
1246	0.990256667137146	-0.529219150543213	19.5392303466797	0.00321592413820326	0.000293855206109583	0.000943203864153475	-0.000355493422830477
1247	2.28895401954651	-1.50324213504791	19.6041641235352	-0.00230353930965066	-0.00749832857400179	-0.000355493422830477	0.00354059832170606
1248	0.990256667137146	-0.853893458843231	19.4742946624756	0.00548864435404539	-0.00782300252467394	-0.00490093370899558	-0.00360223650932312
1249	-0.30844059586525	-0.204544812440872	19.0846862792969	0.00386527273803949	-0.00360223650932312	-0.00814767740666866	-0.00392691092565656
1250	0.990256667137146	-0.529219150543213	18.7600116729736	-0.00684897974133492	-3.08191010844894e-05	-0.0107450718060136	-0.00360223650932312
1251	0.990256667137146	0.120129495859146	18.56520652771	0.00451462110504508	0.00808603875339031	-0.00847235135734081	0.000618529506027699
1252	-0.957789242267609	1.09415245056152	18.7600116729736	-0.00360223650932312	-0.00100484199356288	-0.0120437685400248	0.000293855206109583
1253	-0.957789242267609	1.09415245056152	18.2405319213867	0.00256657530553639	0.00159255252219737	0.000293855206109583	-0.00392691092565656
1254	-0.30844059586525	1.09415245056152	18.1106624603271	-0.000355493422830477	0.000943203864153475	-0.00425158534198999	0.000943203864153475
1255	1.63960528373718	1.4188266992569	18.3054676055908	-0.00619963090866804	0.000943203864153475	0.00289124972186983	-0.000680167751852423
1256	1.63960528373718	-0.204544812440872	18.7600116729736	0.000293855206109583	0.00548864435404539	-0.00132951640989631	-0.00360223650932312
1257	-0.30844059586525	0.444803804159164	19.4742946624756	-0.00490093370899558	-0.00165419070981443	-0.000355493422830477	-0.00197886489331722
1258	-0.30844059586525	0.769478142261505	19.5392303466797	0.00776136433705688	0.00159255252219737	0.000293855206109583	-0.00490093370899558
1259	-0.957789242267609	0.120129495859146	18.56520652771	-0.00814767740666866	0.00289124972186983	-0.00977104809135199	0.00191722682211548
1260	-3.55518364906311	0.769478142261505	18.4353370666504	-0.00684897974133492	0.000293855206109583	-0.00425158534198999	0.00256657530553639
1261	-1.607137799263	-0.529219150543213	18.8249454498291	-0.00619963090866804	0.00808603875339031	0.000293855206109583	0.000943203864153475
1262	-1.607137799263	0.444803804159164	18.5002727508545	-0.00360223650932312	0.00548864435404539	0.00711201597005129	-0.0113944197073579
1263	-0.957789242267609	0.769478142261505	18.8898811340332	0.000293855206109583	0.000618529506027699	-0.00327756232582033	0.000293855206109583
1264	-1.607137799263	0.120129495859146	18.9548168182373	0.00159255252219737	-0.000680167751852423	-0.00165419070981443	-0.000680167751852423
1265	0.340908020734787	-0.204544812440872	18.6301422119141	0.00159255252219737	-0.00555028254166245	-0.00879702530801296	-0.00230353930965066
1266	-0.957789242267609	0.444803804159164	18.3704013824463	0.00451462110504508	0.000943203864153475	-0.00392691092565656	-0.00132951640989631
1267	0.990256667137146	-0.529219150543213	19.344425201416	-0.00165419070981443	-0.00684897974133492	-0.00814767740666866	0.00126787810586393
1268	0.340908020734787	0.120129495859146	19.5392303466797	0.00613799272105098	-0.00944637414067984	-0.0126931173726916	0.00126787810586393
1269	0.340908020734787	-0.204544812440872	18.9548168182373	-0.00230353930965066	0.000618529506027699	-0.00327756232582033	0.000618529506027699
1270	-1.607137799263	0.769478142261505	18.56520652771	-0.00457625929266214	-0.000680167751852423	0.000618529506027699	-0.000680167751852423
1271	0.340908020734787	0.444803804159164	18.56520652771	0.00418994715437293	0.00354059832170606	-0.00327756232582033	0.00451462110504508
1272	-0.957789242267609	0.120129495859146	18.5002727508545	0.00451462110504508	0.00581331877037883	-0.00749832857400179	-0.00197886489331722
1273	0.340908020734787	-0.204544812440872	18.4353370666504	0.0103587592020631	-0.00132951640989631	0.00159255252219737	0.000943203864153475
1274	-0.957789242267609	1.09415245056152	18.5002727508545	-0.00327756232582033	-0.00165419070981443	-0.00230353930965066	0.00451462110504508
1275	-0.30844059586525	1.09415245056152	18.6950759887695	-0.00555028254166245	0.00354059832170606	-0.00165419070981443	0.00581331877037883
1276	0.340908020734787	-0.204544812440872	18.6301422119141	-0.00165419070981443	0.0103587592020631	0.000293855206109583	0.00126787810586393
1277	-0.957789242267609	1.09415245056152	18.4353370666504	0.00841071270406246	-0.00132951640989631	0.00776136433705688	0.00126787810586393
1278	-0.957789242267609	1.09415245056152	18.3704013824463	-0.00782300252467394	0.00418994715437293	0.00126787810586393	-0.00132951640989631
1279	-1.607137799263	0.120129495859146	18.6301422119141	-0.0110697457566857	0.00159255252219737	0.0123068047687411	-0.000680167751852423
1280	-2.25648641586304	1.09415245056152	18.6301422119141	-0.00814767740666866	0.000293855206109583	-0.00425158534198999	0.00126787810586393
1281	-0.957789242267609	-0.204544812440872	19.0846862792969	-0.00295288790948689	0.00548864435404539	0.00906006153672934	0.00646266713738441
1282	1.63960528373718	-0.204544812440872	18.6301422119141	-0.000680167751852423	0.00354059832170606	-0.00100484199356288	-0.00327756232582033
1283	-0.30844059586525	0.120129495859146	18.6301422119141	0.00256657530553639	0.000293855206109583	-3.08191010844894e-05	0.00711201597005129
1284	0.990256667137146	-0.529219150543213	18.4353370666504	0.00451462110504508	-0.00360223650932312	-0.00490093370899558	-0.000355493422830477
1285	0.990256667137146	-1.50324213504791	18.9548168182373	-0.0026282137259841	-0.00684897974133492	0.0022419011220336	0.00256657530553639
1286	1.63960528373718	-1.50324213504791	19.6690998077393	-0.00197886489331722	-0.000680167751852423	-0.00457625929266214	-0.00197886489331722
1287	-1.607137799263	-0.529219150543213	18.8249454498291	0.00386527273803949	-0.00360223650932312	-0.000680167751852423	-0.00425158534198999
1288	0.340908020734787	-0.204544812440872	18.6301422119141	0.00256657530553639	-0.000680167751852423	-0.00100484199356288	-0.00360223650932312
1289	-0.957789242267609	0.769478142261505	18.5002727508545	0.000943203864153475	-0.00132951640989631	-0.0110697457566857	0.00321592413820326
1290	0.990256667137146	0.120129495859146	19.4093608856201	-0.00230353930965066	-0.00295288790948689	-0.00425158534198999	-3.08191010844894e-05
1291	0.990256667137146	0.769478142261505	19.1496200561523	-0.000355493422830477	0.00418994715437293	-0.00392691092565656	-0.00295288790948689
1292	-0.30844059586525	1.09415245056152	19.4093608856201	0.00159255252219737	0.00678734155371785	-0.00490093370899558	-0.00490093370899558
1293	-0.30844059586525	0.769478142261505	19.344425201416	-0.00230353930965066	0.00516396993771195	0.00321592413820326	0.00126787810586393
1294	-0.30844059586525	1.09415245056152	18.6950759887695	0.00191722682211548	0.00289124972186983	-0.00392691092565656	0.000293855206109583
1295	-0.30844059586525	0.769478142261505	18.3704013824463	-0.000680167751852423	0.000618529506027699	-0.00165419070981443	0.00516396993771195
1296	-0.957789242267609	0.769478142261505	18.6950759887695	-0.000680167751852423	0.00289124972186983	0.00516396993771195	0.00418994715437293
1297	-1.607137799263	0.120129495859146	18.7600116729736	-0.00165419070981443	0.00191722682211548	-0.0026282137259841	-0.00295288790948689
1298	-2.90583515167236	0.769478142261505	18.8249454498291	-0.00587495695799589	-0.00197886489331722	-0.000355493422830477	0.00418994715437293
1299	-1.607137799263	-0.204544812440872	18.7600116729736	-0.00165419070981443	0.00126787810586393	-0.00295288790948689	0.000618529506027699
1300	-2.25648641586304	0.769478142261505	18.56520652771	-0.0104203969240189	-3.08191010844894e-05	-3.08191010844894e-05	0.00191722682211548
1301	-0.30844059586525	0.120129495859146	18.6950759887695	-0.00425158534198999	0.00354059832170606	-0.000680167751852423	0.00354059832170606
1302	1.63960528373718	0.120129495859146	18.6950759887695	0.00613799272105098	0.00548864435404539	-0.00619963090866804	-0.00132951640989631
1303	0.340908020734787	-0.204544812440872	18.6950759887695	0.00516396993771195	-0.00652430532500148	-0.00327756232582033	-0.0026282137259841
1304	1.63960528373718	-1.82791638374329	18.8249454498291	0.0022419011220336	-0.00652430532500148	0.00289124972186983	0.00451462110504508
1305	0.340908020734787	-1.17856776714325	19.344425201416	-0.00587495695799589	-0.00782300252467394	0.00289124972186983	0.00321592413820326
1306	2.93830251693726	-0.853893458843231	19.4093608856201	0.00418994715437293	0.00191722682211548	0.00613799272105098	0.00191722682211548
1307	-0.30844059586525	1.09415245056152	19.344425201416	0.00256657530553639	0.00451462110504508	0.0136055024340749	-0.00619963090866804
1308	0.340908020734787	-0.204544812440872	18.8249454498291	0.01100810803473	-3.08191010844894e-05	0.0158782228827477	-3.08191010844894e-05
1309	-0.957789242267609	0.769478142261505	18.7600116729736	0.00191722682211548	0.00646266713738441	0.00711201597005129	-0.000355493422830477
1310	0.990256667137146	0.120129495859146	18.6301422119141	-0.00295288790948689	-3.08191010844894e-05	0.0126314787194133	-0.00457625929266214
1311	-0.957789242267609	1.09415245056152	18.2405319213867	0.00548864435404539	0.00711201597005129	-0.00912170019000769	-0.00132951640989631
1312	-1.607137799263	1.09415245056152	18.0457286834717	-0.000355493422830477	-0.00100484199356288	-0.0237320438027382	-0.0117190945893526
1313	-0.30844059586525	0.769478142261505	18.56520652771	0.00483929552137852	-0.0026282137259841	-0.0324982516467571	-0.00100484199356288
1314	-0.30844059586525	1.09415245056152	18.6950759887695	-0.00490093370899558	-0.00100484199356288	-0.00360223650932312	-0.000355493422830477
1315	-0.957789242267609	0.769478142261505	18.6950759887695	0.000293855206109583	-0.000355493422830477	-0.0107450718060136	0.000618529506027699
1316	-2.25648641586304	1.09415245056152	18.4353370666504	0.00126787810586393	0.00613799272105098	-0.0026282137259841	0.011982130818069
1317	-1.607137799263	-0.529219150543213	18.56520652771	-0.00684897974133492	0.00646266713738441	-0.00490093370899558	0.00451462110504508
1318	-2.25648641586304	0.769478142261505	18.56520652771	-0.00457625929266214	0.00354059832170606	-0.00132951640989631	-0.000355493422830477
1319	0.990256667137146	-0.204544812440872	18.56520652771	0.00873538758605719	-0.000680167751852423	-0.0188619289547205	0.00516396993771195
1320	-1.607137799263	0.769478142261505	18.7600116729736	-0.00912170019000769	-0.00327756232582033	-0.00977104809135199	-0.00132951640989631
1321	0.990256667137146	-0.529219150543213	19.0197505950928	0.00191722682211548	0.00678734155371785	-0.00652430532500148	-0.00230353930965066
1322	0.340908020734787	-1.17856776714325	18.6950759887695	-0.00555028254166245	-0.00197886489331722	-0.00555028254166245	0.00256657530553639
1323	0.990256667137146	-1.50324213504791	18.4353370666504	0.00386527273803949	-0.0100957229733467	-0.00684897974133492	0.000618529506027699
1324	0.340908020734787	-0.529219150543213	18.5002727508545	0.0022419011220336	-0.00749832857400179	-0.0120437685400248	0.000618529506027699
1325	0.990256667137146	-0.204544812440872	18.8249454498291	0.00159255252219737	-0.00230353930965066	-0.00977104809135199	0.00483929552137852
1326	2.28895401954651	-0.853893458843231	18.9548168182373	0.00321592413820326	0.00354059832170606	-0.00912170019000769	0.000943203864153475
1327	-1.607137799263	1.09415245056152	18.6301422119141	0.0100340843200684	0.00841071270406246	-0.00814767740666866	-0.00490093370899558
1328	-0.30844059586525	-0.529219150543213	18.56520652771	-0.000680167751852423	-0.00587495695799589	-0.000355493422830477	0.000293855206109583
1329	-0.957789242267609	1.09415245056152	18.3054676055908	0.00516396993771195	0.00841071270406246	-0.0159398596733809	0.00776136433705688
1330	1.63960528373718	-0.204544812440872	18.5002727508545	-0.00327756232582033	-0.00165419070981443	-0.0260047651827335	-0.00295288790948689
1331	0.340908020734787	0.769478142261505	18.56520652771	0.0317872650921345	-0.00360223650932312	-0.0165892094373703	-0.00555028254166245
1332	-0.957789242267609	0.444803804159164	18.8898811340332	0.00159255252219737	0.00289124972186983	-0.00490093370899558	0.00191722682211548
1333	-0.957789242267609	0.120129495859146	18.56520652771	0.000293855206109583	-0.000355493422830477	-0.00879702530801296	-0.00197886489331722
1334	-2.25648641586304	1.09415245056152	18.3704013824463	-0.00587495695799589	0.00776136433705688	-3.08191010844894e-05	-0.00327756232582033
1335	-3.55518364906311	0.769478142261505	18.6301422119141	-0.00652430532500148	0.00646266713738441	0.00191722682211548	0.00483929552137852
1336	-3.55518364906311	1.4188266992569	18.5002727508545	-0.00717365415766835	0.00678734155371785	-0.00197886489331722	0.000618529506027699
1337	0.340908020734787	-0.204544812440872	19.1496200561523	-0.00619963090866804	0.00646266713738441	0.0126314787194133	-0.00100484199356288
1338	-0.30844059586525	0.769478142261505	18.6950759887695	0.000943203864153475	0.000618529506027699	0.0252937767654657	-0.00327756232582033
1339	1.63960528373718	-0.204544812440872	19.5392303466797	0.00418994715437293	0.00126787810586393	0.00970941036939621	-0.00165419070981443
1340	-0.30844059586525	1.09415245056152	18.5002727508545	-0.00944637414067984	-0.00684897974133492	0.00548864435404539	-0.00555028254166245
1341	1.63960528373718	-1.50324213504791	18.7600116729736	-0.00295288790948689	-0.00327756232582033	0.00613799272105098	-0.000680167751852423
1342	0.340908020734787	-1.17856776714325	18.7600116729736	0.00386527273803949	-0.0117190945893526	0.01100810803473	0.00289124972186983
1343	1.63960528373718	-1.50324213504791	18.8898811340332	0.000293855206109583	-0.00230353930965066	0.00483929552137852	-0.00457625929266214
1344	0.340908020734787	0.444803804159164	18.6950759887695	-0.00197886489331722	0.00126787810586393	0.00126787810586393	-0.00490093370899558
1345	0.990256667137146	-0.853893458843231	18.7600116729736	-0.00490093370899558	0.00776136433705688	-0.0026282137259841	-3.08191010844894e-05
1346	0.990256667137146	-0.529219150543213	18.6950759887695	-0.00165419070981443	0.0022419011220336	-0.000355493422830477	-0.000680167751852423
1347	-0.30844059586525	0.444803804159164	18.1106624603271	-0.000355493422830477	0.000293855206109583	0.000618529506027699	0.0022419011220336
1348	-0.957789242267609	0.769478142261505	18.6301422119141	-0.00847235135734081	-0.00522560812532902	0.00126787810586393	0.00743668992072344
1349	-0.30844059586525	1.74350106716156	18.7600116729736	0.00386527273803949	-0.00230353930965066	-0.00197886489331722	0.00191722682211548
1350	0.340908020734787	-0.204544812440872	19.344425201416	-0.00457625929266214	-0.00425158534198999	-0.000680167751852423	0.00159255252219737
1351	1.63960528373718	0.444803804159164	19.2145557403564	0.0022419011220336	0.00516396993771195	-0.00100484199356288	0.00483929552137852
1352	-0.957789242267609	1.09415245056152	18.4353370666504	-3.08191010844894e-05	0.00548864435404539	0.00126787810586393	-0.0026282137259841
1353	-2.90583515167236	1.09415245056152	18.6950759887695	-0.00652430532500148	-0.00230353930965066	-0.00652430532500148	0.00483929552137852
1354	-2.90583515167236	0.769478142261505	18.6950759887695	-0.00327756232582033	0.00646266713738441	-0.00100484199356288	0.00776136433705688
1355	-2.90583515167236	1.09415245056152	18.9548168182373	-0.0100957229733467	0.00159255252219737	-0.00684897974133492	-0.00197886489331722
1356	-0.30844059586525	-0.204544812440872	18.4353370666504	-0.00912170019000769	0.0100340843200684	-0.000355493422830477	-3.08191010844894e-05
1357	0.990256667137146	-0.529219150543213	19.0197505950928	0.00483929552137852	0.000618529506027699	-0.00165419070981443	0.00516396993771195
1358	0.990256667137146	0.444803804159164	19.2794895172119	-0.00197886489331722	0.00386527273803949	0.00483929552137852	-0.00197886489331722
1359	0.990256667137146	-1.17856776714325	19.7340335845947	0.000618529506027699	-0.00814767740666866	-0.00392691092565656	-0.000355493422830477
1360	-0.30844059586525	0.120129495859146	18.7600116729736	-0.00522560812532902	-0.00912170019000769	-0.00360223650932312	-0.0104203969240189
1361	0.340908020734787	-1.50324213504791	19.0846862792969	-0.00457625929266214	-3.08191010844894e-05	0.00386527273803949	-3.08191010844894e-05
1362	0.990256667137146	-0.529219150543213	18.56520652771	0.0132808275520802	0.00191722682211548	-0.00587495695799589	-0.0100957229733467
1363	2.28895401954651	0.444803804159164	18.56520652771	0.00646266713738441	-0.00327756232582033	-0.00814767740666866	-0.00230353930965066
1364	0.340908020734787	1.09415245056152	18.56520652771	-0.000355493422830477	-0.00230353930965066	-0.00522560812532902	-0.00197886489331722
1365	2.28895401954651	-0.204544812440872	18.6301422119141	-0.00717365415766835	-0.00230353930965066	-0.00555028254166245	0.00743668992072344
1366	0.340908020734787	-0.204544812440872	19.6041641235352	0.00126787810586393	0.000293855206109583	0.00256657530553639	0.00808603875339031
1367	-0.30844059586525	0.120129495859146	19.2794895172119	-0.00165419070981443	0.0106834331527352	0.00451462110504508	-0.0113944197073579
1368	-0.30844059586525	0.769478142261505	18.5002727508545	0.00159255252219737	-3.08191010844894e-05	0.000618529506027699	0.00451462110504508
1369	-0.30844059586525	0.769478142261505	18.4353370666504	0.00776136433705688	0.00289124972186983	0.00191722682211548	-0.00197886489331722
1370	0.340908020734787	-0.853893458843231	18.7600116729736	-0.0026282137259841	0.0022419011220336	-0.00944637414067984	0.00743668992072344
1371	0.990256667137146	-0.204544812440872	18.7600116729736	-0.00392691092565656	0.00646266713738441	-0.000680167751852423	-0.000680167751852423
1372	-2.90583515167236	0.769478142261505	18.8249454498291	-0.00425158534198999	0.00256657530553639	0.00743668992072344	-0.00100484199356288
1373	-4.20453214645386	1.09415245056152	18.4353370666504	-0.00782300252467394	-0.000680167751852423	-3.08191010844894e-05	0.00159255252219737
1374	-2.25648641586304	1.4188266992569	18.4353370666504	-0.00782300252467394	0.000293855206109583	-0.00327756232582033	0.000618529506027699
1375	-1.607137799263	1.09415245056152	18.3054676055908	-0.00652430532500148	0.000618529506027699	0.00159255252219737	0.000293855206109583
1376	0.990256667137146	-0.204544812440872	18.7600116729736	-0.00230353930965066	0.00646266713738441	-0.000355493422830477	0.0022419011220336
1377	0.990256667137146	-0.529219150543213	18.8249454498291	-0.00165419070981443	0.00678734155371785	0.00289124972186983	-0.00132951640989631
1378	0.990256667137146	-1.50324213504791	18.9548168182373	0.0103587592020631	-0.00360223650932312	-0.0026282137259841	-0.00295288790948689
1379	0.990256667137146	-1.82791638374329	18.6301422119141	-3.08191010844894e-05	-0.00457625929266214	-0.00230353930965066	-0.000680167751852423
1380	0.340908020734787	0.120129495859146	18.4353370666504	-0.00425158534198999	-0.00684897974133492	-0.00165419070981443	-0.00587495695799589
1381	0.340908020734787	-1.17856776714325	18.8249454498291	-3.08191010844894e-05	0.00548864435404539	-0.00490093370899558	0.000943203864153475
1382	0.990256667137146	-0.529219150543213	18.7600116729736	-0.00425158534198999	0.000618529506027699	-0.00197886489331722	-0.0026282137259841
1383	0.340908020734787	1.09415245056152	18.8249454498291	0.00159255252219737	-3.08191010844894e-05	0.000943203864153475	-0.00165419070981443
1384	-0.30844059586525	1.09415245056152	18.56520652771	-0.00230353930965066	0.0022419011220336	-0.00197886489331722	0.00548864435404539
1385	-0.957789242267609	0.444803804159164	18.2405319213867	-0.00360223650932312	0.00581331877037883	-0.00425158534198999	0.00126787810586393
1386	-0.957789242267609	1.4188266992569	18.9548168182373	-0.00457625929266214	-0.00100484199356288	-0.0120437685400248	0.0022419011220336
1387	2.28895401954651	-0.853893458843231	18.56520652771	0.00159255252219737	-0.00197886489331722	0.00126787810586393	0.00126787810586393
1388	0.990256667137146	-0.204544812440872	18.6301422119141	0.00159255252219737	0.00289124972186983	-0.00457625929266214	-0.00360223650932312
1389	1.63960528373718	-0.204544812440872	19.0197505950928	0.00191722682211548	-0.00360223650932312	-0.00912170019000769	0.0022419011220336
1390	-2.25648641586304	1.09415245056152	18.5002727508545	0.00451462110504508	0.00483929552137852	-0.00977104809135199	0.0022419011220336
1391	-0.957789242267609	-0.204544812440872	18.6301422119141	-0.00165419070981443	0.00808603875339031	-0.00555028254166245	0.00451462110504508
1392	-2.25648641586304	0.120129495859146	19.4742946624756	-0.00165419070981443	0.00386527273803949	0.000943203864153475	0.000618529506027699
1393	-1.607137799263	-0.529219150543213	18.6950759887695	-0.00197886489331722	0.000293855206109583	0.000943203864153475	-0.00132951640989631
1394	0.990256667137146	-0.204544812440872	18.8249454498291	0.00548864435404539	0.000618529506027699	0.00386527273803949	0.00354059832170606
1395	-1.607137799263	0.769478142261505	18.8898811340332	-0.00392691092565656	0.00581331877037883	-0.00165419070981443	-0.00165419070981443
1396	-0.30844059586525	0.769478142261505	18.3704013824463	0.00289124972186983	0.00613799272105098	-0.0026282137259841	-0.00327756232582033
1397	0.340908020734787	0.120129495859146	18.3704013824463	0.00841071270406246	-0.00132951640989631	0.00516396993771195	-0.00295288790948689
1398	0.340908020734787	-1.17856776714325	18.4353370666504	-0.00360223650932312	-0.0110697457566857	-0.00522560812532902	0.00354059832170606
1399	0.340908020734787	-0.853893458843231	18.7600116729736	0.00776136433705688	-0.0100957229733467	0.00191722682211548	0.000618529506027699
1400	0.340908020734787	0.120129495859146	18.6301422119141	-0.00197886489331722	-0.00360223650932312	-0.0126931173726916	0.00289124972186983
1401	0.340908020734787	-0.204544812440872	18.7600116729736	-0.00295288790948689	0.00743668992072344	-0.0107450718060136	0.000943203864153475
1402	-0.30844059586525	0.769478142261505	18.3054676055908	0.000618529506027699	0.00191722682211548	-0.00912170019000769	0.00418994715437293
1403	-0.957789242267609	1.09415245056152	18.3054676055908	0.000943203864153475	-0.0100957229733467	0.000293855206109583	-0.00749832857400179
1404	0.340908020734787	-0.529219150543213	18.4353370666504	0.00126787810586393	-0.00490093370899558	-0.0139918150380254	0.00321592413820326
1405	0.990256667137146	-0.204544812440872	18.5002727508545	0.000618529506027699	-0.00165419070981443	-0.0107450718060136	0.00613799272105098
1406	-0.30844059586525	0.120129495859146	19.6041641235352	0.00191722682211548	0.00386527273803949	-0.00230353930965066	-0.00490093370899558
1407	-0.30844059586525	0.444803804159164	18.7600116729736	0.00743668992072344	0.0022419011220336	0.0103587592020631	-0.0026282137259841
1408	-0.30844059586525	1.09415245056152	18.2405319213867	0.00613799272105098	-0.00165419070981443	0.00159255252219737	-0.00814767740666866
1409	0.340908020734787	-0.204544812440872	18.6950759887695	-0.0026282137259841	0.000618529506027699	0.00126787810586393	0.00743668992072344
1410	-4.20453214645386	1.4188266992569	18.4353370666504	-0.0113944197073579	0.000943203864153475	-0.00879702530801296	0.00191722682211548
1411	-2.90583515167236	0.444803804159164	18.8898811340332	-0.00847235135734081	0.00646266713738441	-0.0123684434220195	-0.00100484199356288
1412	-2.25648641586304	0.120129495859146	18.9548168182373	-0.00360223650932312	0.000293855206109583	0.000293855206109583	0.00289124972186983
1413	0.340908020734787	0.444803804159164	18.8898811340332	0.00321592413820326	0.000293855206109583	-0.00555028254166245	-0.00684897974133492
1414	-1.607137799263	0.769478142261505	18.3704013824463	0.0022419011220336	0.00354059832170606	0.00289124972186983	0.00354059832170606
1415	0.340908020734787	0.120129495859146	18.56520652771	-0.00360223650932312	-0.00132951640989631	0.000293855206109583	0.00191722682211548
1416	0.990256667137146	-0.529219150543213	18.8898811340332	-0.00295288790948689	-0.0130177913233638	0.00159255252219737	0.00386527273803949
1417	0.340908020734787	-0.529219150543213	18.56520652771	0.00386527273803949	0.0022419011220336	0.00678734155371785	-0.00490093370899558
1418	-1.607137799263	0.444803804159164	19.6041641235352	0.00548864435404539	-0.00360223650932312	0.000293855206109583	0.00873538758605719
1419	-0.957789242267609	0.120129495859146	19.4093608856201	0.00906006153672934	-0.00165419070981443	0.000293855206109583	-0.00197886489331722
1420	-0.30844059586525	0.769478142261505	19.344425201416	0.0022419011220336	0.00483929552137852	0.00418994715437293	0.00256657530553639
1421	0.340908020734787	0.120129495859146	18.56520652771	0.00548864435404539	0.00711201597005129	-3.08191010844894e-05	-0.00327756232582033
1422	-0.30844059586525	0.769478142261505	18.2405319213867	0.00646266713738441	0.00808603875339031	0.00159255252219737	0.00321592413820326
1423	-0.957789242267609	1.09415245056152	18.2405319213867	0.00289124972186983	0.00126787810586393	-0.00230353930965066	-0.00457625929266214
1424	0.990256667137146	0.444803804159164	18.6301422119141	0.0106834331527352	0.000618529506027699	-0.00360223650932312	0.00711201597005129
1425	-0.30844059586525	1.09415245056152	18.3054676055908	-0.00555028254166245	0.00581331877037883	-0.00425158534198999	-3.08191010844894e-05
1426	0.990256667137146	1.09415245056152	18.3054676055908	-3.08191010844894e-05	-3.08191010844894e-05	-0.00197886489331722	0.00386527273803949
1427	-1.607137799263	0.769478142261505	18.5002727508545	-0.00197886489331722	0.00289124972186983	0.00321592413820326	-0.00425158534198999
1428	-0.957789242267609	0.120129495859146	18.6301422119141	-0.00360223650932312	0.000943203864153475	0.00126787810586393	0.000943203864153475
1429	-2.90583515167236	1.09415245056152	18.8249454498291	-0.0123684434220195	0.00256657530553639	0.000943203864153475	0.011982130818069
1430	-0.30844059586525	-0.204544812440872	18.8249454498291	-0.000355493422830477	0.00159255252219737	0.00191722682211548	0.00581331877037883
1431	0.990256667137146	-0.204544812440872	18.6950759887695	-0.00197886489331722	-0.000355493422830477	-0.00717365415766835	0.00548864435404539
1432	-1.607137799263	1.4188266992569	18.3054676055908	0.00321592413820326	0.00841071270406246	-0.00132951640989631	-0.00490093370899558
1433	-0.30844059586525	0.120129495859146	19.344425201416	-0.00100484199356288	-0.00360223650932312	-0.00619963090866804	-3.08191010844894e-05
1434	-0.30844059586525	0.769478142261505	19.2145557403564	-0.00132951640989631	-0.0113944197073579	0.00159255252219737	-0.00230353930965066
1435	0.990256667137146	-1.50324213504791	18.7600116729736	-0.00392691092565656	-0.00652430532500148	-0.00912170019000769	-0.00295288790948689
1436	0.340908020734787	-0.204544812440872	18.6950759887695	-0.00392691092565656	0.00516396993771195	0.00126787810586393	0.00354059832170606
1437	0.340908020734787	0.769478142261505	18.6950759887695	0.00418994715437293	0.000943203864153475	-0.00360223650932312	-0.00327756232582033
1438	0.340908020734787	1.09415245056152	18.3704013824463	0.00548864435404539	0.000293855206109583	-0.000355493422830477	0.00386527273803949
1439	0.990256667137146	-0.529219150543213	18.5002727508545	-0.000355493422830477	0.000943203864153475	-0.00684897974133492	0.00126787810586393
1440	-0.30844059586525	1.09415245056152	18.4353370666504	0.000293855206109583	-0.00490093370899558	-0.00555028254166245	-0.00490093370899558
1441	2.28895401954651	-0.204544812440872	18.8898811340332	-0.000355493422830477	-0.00197886489331722	-0.00977104809135199	-0.00165419070981443
1442	-0.957789242267609	0.769478142261505	18.3704013824463	-0.00100484199356288	0.00386527273803949	-0.000355493422830477	-0.000355493422830477
1443	-0.30844059586525	1.4188266992569	18.4353370666504	-0.00360223650932312	-0.00197886489331722	-0.00457625929266214	-0.000680167751852423
1444	-0.30844059586525	0.120129495859146	18.5002727508545	-3.08191010844894e-05	0.00126787810586393	-0.00912170019000769	-0.00197886489331722
1445	-0.957789242267609	1.09415245056152	18.4353370666504	-0.00360223650932312	-0.00230353930965066	-0.00230353930965066	0.0022419011220336
1446	-2.90583515167236	1.09415245056152	18.6301422119141	-0.0162645354866982	0.00711201597005129	-0.0104203969240189	-0.00197886489331722
1447	-1.607137799263	1.4188266992569	18.8249454498291	0.00191722682211548	0.00126787810586393	0.00548864435404539	0.00873538758605719
1448	1.63960528373718	-0.204544812440872	18.6301422119141	0.000618529506027699	0.00386527273803949	-0.00100484199356288	-0.00197886489331722
1449	-0.957789242267609	0.769478142261505	18.4353370666504	-0.00197886489331722	-0.00425158534198999	-0.00100484199356288	0.00516396993771195
1450	0.990256667137146	-0.529219150543213	18.6301422119141	-0.00360223650932312	0.00646266713738441	-0.00165419070981443	0.00289124972186983
1451	-0.30844059586525	0.120129495859146	18.56520652771	-0.00165419070981443	-0.00197886489331722	-3.08191010844894e-05	-0.00230353930965066
1452	-0.957789242267609	0.120129495859146	18.6301422119141	0.00321592413820326	-0.00587495695799589	0.000618529506027699	-0.00230353930965066
1453	-0.957789242267609	-0.529219150543213	19.6041641235352	0.00418994715437293	-0.0123684434220195	-0.00295288790948689	-0.000355493422830477
1454	-0.957789242267609	0.444803804159164	18.3054676055908	0.00581331877037883	-0.00327756232582033	-0.00230353930965066	-0.00327756232582033
1455	-1.607137799263	0.120129495859146	18.5002727508545	-0.00522560812532902	0.00354059832170606	-0.00619963090866804	0.0022419011220336
1456	0.990256667137146	1.09415245056152	18.4353370666504	-0.000355493422830477	0.0022419011220336	-0.00327756232582033	-0.00132951640989631
1457	0.990256667137146	-0.529219150543213	18.8898811340332	0.00646266713738441	0.00581331877037883	0.00321592413820326	0.0022419011220336
1458	0.990256667137146	0.769478142261505	18.4353370666504	0.00418994715437293	-0.000355493422830477	0.00256657530553639	0.00289124972186983
1459	1.63960528373718	-0.204544812440872	18.56520652771	0.00321592413820326	0.00386527273803949	-0.00490093370899558	0.00906006153672934
1460	-0.30844059586525	1.4188266992569	18.3054676055908	-0.00425158534198999	0.00289124972186983	0.00841071270406246	-0.00619963090866804
1461	0.990256667137146	-0.204544812440872	19.4742946624756	-0.00165419070981443	0.00646266713738441	-0.00847235135734081	0.00613799272105098
1462	-1.607137799263	0.769478142261505	18.4353370666504	0.00776136433705688	0.00711201597005129	0.00516396993771195	-0.00165419070981443
1463	-0.30844059586525	0.120129495859146	18.8249454498291	0.00289124972186983	0.00711201597005129	0.0123068047687411	0.0022419011220336
1464	-0.957789242267609	0.120129495859146	19.7989692687988	-0.00230353930965066	0.00516396993771195	0.000943203864153475	0.00191722682211548
1465	-2.25648641586304	-0.204544812440872	19.5392303466797	-0.0100957229733467	0.00256657530553639	0.00321592413820326	0.00191722682211548
1466	-2.25648641586304	0.120129495859146	18.6950759887695	-0.00782300252467394	0.00613799272105098	-0.00847235135734081	0.00451462110504508
1467	-1.607137799263	1.4188266992569	18.56520652771	0.0022419011220336	0.00321592413820326	-0.0117190945893526	-0.00197886489331722
1468	-0.957789242267609	1.09415245056152	18.56520652771	0.00354059832170606	-0.00165419070981443	-0.0279528107494116	0.00678734155371785
1469	0.990256667137146	1.09415245056152	18.6301422119141	-0.00100484199356288	0.00516396993771195	-0.02697878703475	0.00256657530553639
1470	-0.30844059586525	0.120129495859146	19.0197505950928	-0.00230353930965066	-0.00295288790948689	-0.0139918150380254	0.00581331877037883
1471	0.990256667137146	-0.853893458843231	18.3054676055908	-0.00100484199356288	-0.000355493422830477	-0.0143164889886975	-0.00327756232582033
1472	1.63960528373718	-1.17856776714325	18.6950759887695	0.00776136433705688	-0.00490093370899558	-0.00165419070981443	-0.000680167751852423
1473	0.990256667137146	-1.17856776714325	18.6950759887695	0.000943203864153475	-0.00717365415766835	0.00776136433705688	-0.00717365415766835
1474	1.63960528373718	-0.853893458843231	18.6950759887695	0.00451462110504508	-0.0107450718060136	0.0145795252174139	-0.00295288790948689
1475	0.340908020734787	-0.529219150543213	18.9548168182373	-0.000355493422830477	0.00516396993771195	0.013930176384747	0.00354059832170606
1476	-0.30844059586525	1.09415245056152	18.6301422119141	-0.0026282137259841	0.01847561635077	0.000943203864153475	-0.00132951640989631
1477	-0.957789242267609	1.09415245056152	18.4353370666504	0.0113327819854021	0.0100340843200684	0.00711201597005129	0.000293855206109583
1478	-0.957789242267609	1.4188266992569	18.1106624603271	0.00678734155371785	0.000293855206109583	0.00906006153672934	-0.00587495695799589
1479	-0.30844059586525	0.120129495859146	19.2794895172119	-0.00165419070981443	0.00289124972186983	0.00386527273803949	0.000618529506027699
1480	-0.30844059586525	1.4188266992569	19.344425201416	-0.00457625929266214	-0.00132951640989631	0.00906006153672934	-0.00717365415766835
1481	0.990256667137146	0.120129495859146	19.7340335845947	0.00354059832170606	0.00938473641872406	0.012956153601408	0.00321592413820326
1482	0.340908020734787	0.120129495859146	19.4742946624756	-0.00327756232582033	0.00516396993771195	0.011982130818069	-0.00555028254166245
1483	-2.25648641586304	0.769478142261505	16.1626167297363	0.000618529506027699	0.00321592413820326	0.0113327819854021	0.00321592413820326
1484	-4.20453214645386	1.4188266992569	19.2794895172119	-0.0113944197073579	-0.00425158534198999	0.00776136433705688	-0.00165419070981443
1485	-0.957789242267609	1.09415245056152	19.2794895172119	-0.00944637414067984	0.00808603875339031	-0.00457625929266214	0.00483929552137852
1486	0.340908020734787	-0.204544812440872	19.6690998077393	-0.00490093370899558	0.000943203864153475	-0.0318489037454128	0.000293855206109583
1487	0.990256667137146	0.444803804159164	19.7340335845947	0.0022419011220336	-0.00360223650932312	-0.0286021586507559	0.00256657530553639
1488	0.990256667137146	-0.853893458843231	18.8898811340332	-3.08191010844894e-05	-0.00555028254166245	-0.00879702530801296	-0.000680167751852423
1489	0.340908020734787	-0.853893458843231	18.56520652771	0.00354059832170606	-0.00652430532500148	-0.0195112787187099	-0.00360223650932312
1490	0.340908020734787	-0.853893458843231	18.56520652771	0.0022419011220336	-0.00814767740666866	-0.00392691092565656	0.00743668992072344
1491	-0.957789242267609	-0.204544812440872	18.5002727508545	-0.00717365415766835	-0.00360223650932312	-0.00749832857400179	-0.00295288790948689
1492	0.990256667137146	-0.529219150543213	18.9548168182373	0.000943203864153475	0.00418994715437293	-0.0026282137259841	-3.08191010844894e-05
1493	0.340908020734787	0.120129495859146	19.7989692687988	-0.000355493422830477	-0.00132951640989631	-0.00619963090866804	0.000293855206109583
1494	2.28895401954651	-0.529219150543213	19.4093608856201	-0.00165419070981443	-0.000355493422830477	-0.0149658378213644	0.00126787810586393
1495	0.990256667137146	0.444803804159164	18.5002727508545	-0.00879702530801296	0.00743668992072344	-0.00360223650932312	0.000618529506027699
1496	1.63960528373718	-0.204544812440872	18.4353370666504	-0.00555028254166245	-3.08191010844894e-05	-0.0113944197073579	0.00191722682211548
1497	-0.957789242267609	0.769478142261505	18.5002727508545	0.00354059832170606	0.00970941036939621	-0.0026282137259841	0.00418994715437293
1498	-0.30844059586525	0.444803804159164	19.2794895172119	0.00548864435404539	-0.00197886489331722	-0.00360223650932312	-0.00360223650932312
1499	0.990256667137146	0.120129495859146	19.7340335845947	0.00581331877037883	-0.00295288790948689	-0.00684897974133492	0.00321592413820326
1500	-0.30844059586525	1.09415245056152	19.2145557403564	-0.000355493422830477	0.00191722682211548	-0.00717365415766835	0.00256657530553639
1501	-0.30844059586525	-0.529219150543213	19.5392303466797	-0.00392691092565656	0.0106834331527352	-0.00944637414067984	0.000293855206109583
1502	-1.607137799263	0.120129495859146	19.2145557403564	-0.00619963090866804	0.00970941036939621	-0.00230353930965066	-0.00457625929266214
1503	-3.55518364906311	0.769478142261505	18.7600116729736	-0.00782300252467394	-0.00360223650932312	0.00256657530553639	0.00613799272105098
1504	-2.90583515167236	1.09415245056152	18.6301422119141	-0.00457625929266214	-3.08191010844894e-05	-0.00749832857400179	-0.00360223650932312
1505	-0.30844059586525	1.09415245056152	18.7600116729736	-0.00360223650932312	0.00483929552137852	-0.00327756232582033	0.00970941036939621
1506	0.340908020734787	0.120129495859146	18.56520652771	-0.00392691092565656	0.00289124972186983	-0.00782300252467394	0.00418994715437293
1507	0.990256667137146	0.120129495859146	18.7600116729736	-0.00360223650932312	-0.00165419070981443	-0.000680167751852423	-0.00132951640989631
1508	0.340908020734787	-1.50324213504791	18.6950759887695	0.00548864435404539	0.000293855206109583	0.00906006153672934	-0.00132951640989631
1509	-0.30844059586525	-1.50324213504791	18.8249454498291	-0.00197886489331722	-0.0126931173726916	-0.00555028254166245	-0.00392691092565656
1510	0.340908020734787	-0.529219150543213	18.8249454498291	-0.00587495695799589	-0.00652430532500148	0.0100340843200684	-0.000680167751852423
1511	-0.957789242267609	0.444803804159164	18.56520652771	0.00516396993771195	-0.00197886489331722	-0.0104203969240189	0.00354059832170606
1512	0.990256667137146	-0.204544812440872	18.8249454498291	0.00451462110504508	-0.000680167751852423	-0.00327756232582033	-0.00197886489331722
1513	0.340908020734787	0.120129495859146	18.6950759887695	-0.00165419070981443	-0.00165419070981443	-0.00879702530801296	-0.0026282137259841
1514	0.990256667137146	-0.529219150543213	19.4742946624756	-3.08191010844894e-05	-0.00132951640989631	-0.0107450718060136	0.00191722682211548
1515	0.990256667137146	0.120129495859146	19.2794895172119	0.00386527273803949	-0.00360223650932312	0.00321592413820326	-0.00360223650932312
1516	0.990256667137146	-0.529219150543213	19.6041641235352	-0.00165419070981443	0.00613799272105098	-0.0130177913233638	-0.00165419070981443
1517	-0.30844059586525	1.09415245056152	19.1496200561523	-0.000355493422830477	0.000943203864153475	0.00483929552137852	-0.00197886489331722
1518	0.340908020734787	1.09415245056152	18.3704013824463	0.00191722682211548	0.000293855206109583	0.00289124972186983	0.000943203864153475
1519	0.990256667137146	0.120129495859146	18.6301422119141	-0.00197886489331722	0.00548864435404539	-0.00165419070981443	-0.00295288790948689
1520	0.340908020734787	1.09415245056152	18.5002727508545	-0.00490093370899558	-0.00100484199356288	-0.00522560812532902	0.00321592413820326
1521	-1.607137799263	-0.204544812440872	18.7600116729736	-0.0130177913233638	-0.00295288790948689	-0.00295288790948689	-0.00165419070981443
1522	-1.607137799263	-0.204544812440872	19.5392303466797	-0.0026282137259841	0.00678734155371785	0.00159255252219737	-0.000680167751852423
1523	-3.55518364906311	0.769478142261505	18.4353370666504	-0.00165419070981443	-0.00165419070981443	-0.00522560812532902	-0.000680167751852423
1524	-0.957789242267609	1.09415245056152	18.3054676055908	0.000293855206109583	-0.00100484199356288	-0.00295288790948689	0.00191722682211548
1525	-0.957789242267609	1.09415245056152	18.56520652771	-0.00555028254166245	0.00354059832170606	-0.00684897974133492	0.0022419011220336
1526	0.990256667137146	0.120129495859146	18.8249454498291	0.00191722682211548	0.000293855206109583	-0.00327756232582033	0.000293855206109583
1527	1.63960528373718	-0.853893458843231	18.8249454498291	0.000943203864153475	-0.0026282137259841	-0.00132951640989631	-0.000680167751852423
1528	-1.607137799263	-0.529219150543213	18.9548168182373	0.00289124972186983	0.00159255252219737	0.01100810803473	0.0022419011220336
1529	-1.607137799263	0.120129495859146	19.1496200561523	0.00581331877037883	-0.00652430532500148	-3.08191010844894e-05	-0.00717365415766835
1530	0.990256667137146	-0.204544812440872	18.56520652771	0.000618529506027699	0.00321592413820326	0.00159255252219737	0.00191722682211548
1531	-1.607137799263	0.769478142261505	18.4353370666504	-0.00132951640989631	0.00711201597005129	0.00613799272105098	-0.000355493422830477
1532	0.340908020734787	0.120129495859146	18.7600116729736	-0.000355493422830477	0.00938473641872406	0.000293855206109583	0.000618529506027699
1533	0.340908020734787	-0.529219150543213	18.6950759887695	-0.00230353930965066	0.00678734155371785	-0.000355493422830477	-0.00912170019000769
1534	0.340908020734787	-0.853893458843231	18.56520652771	-0.00457625929266214	0.000618529506027699	0.0022419011220336	0.000618529506027699
1535	0.990256667137146	0.120129495859146	18.1106624603271	-0.00327756232582033	0.00256657530553639	-0.00327756232582033	-0.00360223650932312
1536	0.990256667137146	-0.529219150543213	19.5392303466797	-0.00165419070981443	0.00159255252219737	0.00289124972186983	-0.00392691092565656
1537	0.990256667137146	0.120129495859146	18.56520652771	0.000293855206109583	0.00159255252219737	0.00386527273803949	-0.00522560812532902
1538	-1.607137799263	0.769478142261505	18.56520652771	-0.00555028254166245	0.00321592413820326	-0.00814767740666866	0.00451462110504508
1539	-2.90583515167236	0.769478142261505	18.9548168182373	-0.00814767740666866	0.00483929552137852	-0.00327756232582033	0.000943203864153475
1540	-2.25648641586304	0.769478142261505	18.56520652771	0.00191722682211548	0.00841071270406246	-0.000355493422830477	0.00191722682211548
1541	-2.25648641586304	0.769478142261505	18.4353370666504	-0.00490093370899558	0.00743668992072344	-0.00944637414067984	-0.00132951640989631
1542	0.340908020734787	-0.204544812440872	18.6301422119141	0.00451462110504508	0.00808603875339031	-0.00879702530801296	-0.00327756232582033
1543	0.340908020734787	-0.204544812440872	18.7600116729736	-0.00522560812532902	0.00581331877037883	-0.0256800893694162	-0.00197886489331722
1544	0.340908020734787	-0.529219150543213	18.9548168182373	-3.08191010844894e-05	-0.00100484199356288	-0.0253554154187441	-0.00327756232582033
1545	-0.957789242267609	-0.853893458843231	19.0846862792969	0.000618529506027699	-0.00782300252467394	-0.0240567177534103	0.00256657530553639
1546	-0.957789242267609	-0.204544812440872	18.5002727508545	0.00321592413820326	-0.0113944197073579	-0.0139918150380254	0.00256657530553639
1547	0.990256667137146	-0.529219150543213	18.7600116729736	-3.08191010844894e-05	-0.00100484199356288	-0.0211346503347158	-0.00132951640989631
1548	-0.30844059586525	-0.204544812440872	18.8249454498291	0.00289124972186983	0.00191722682211548	0.000943203864153475	-0.00749832857400179
1549	-0.30844059586525	1.09415245056152	18.6301422119141	-0.00197886489331722	0.0022419011220336	0.000943203864153475	0.00646266713738441
1550	0.990256667137146	0.120129495859146	18.8249454498291	0.00418994715437293	-0.00392691092565656	0.0188002903014421	-0.00132951640989631
1551	-0.30844059586525	1.09415245056152	19.344425201416	-0.00132951640989631	0.00938473641872406	0.0123068047687411	0.000943203864153475
1552	0.340908020734787	-0.204544812440872	18.3704013824463	0.00483929552137852	0.00159255252219737	0.0213976856321096	-0.0107450718060136
1553	1.63960528373718	-0.204544812440872	18.6301422119141	0.00354059832170606	0.00256657530553639	0.0113327819854021	0.00906006153672934
1554	0.990256667137146	-0.529219150543213	18.6301422119141	-0.00197886489331722	-0.00197886489331722	0.00646266713738441	-0.00619963090866804
1555	0.340908020734787	-0.204544812440872	18.8249454498291	-0.00457625929266214	0.000618529506027699	0.000293855206109583	0.00613799272105098
1556	-0.957789242267609	-0.529219150543213	19.1496200561523	-0.00360223650932312	0.01100810803473	0.0171769186854362	0.00548864435404539
1557	-3.55518364906311	0.120129495859146	18.7600116729736	-0.00652430532500148	0.00613799272105098	0.00841071270406246	-0.000355493422830477
1558	-4.20453214645386	1.09415245056152	18.5002727508545	-0.000680167751852423	0.00711201597005129	0.020423661917448	0.00483929552137852
1559	0.340908020734787	0.120129495859146	18.6950759887695	0.000943203864153475	-0.00132951640989631	0.0226963832974434	-0.00197886489331722
1560	-0.957789242267609	1.09415245056152	18.6301422119141	0.000293855206109583	0.000943203864153475	0.0168522447347641	0.00191722682211548
1561	-1.607137799263	0.120129495859146	18.8898811340332	-3.08191010844894e-05	0.00126787810586393	0.0197743140161037	0.00159255252219737
1562	0.340908020734787	-1.17856776714325	19.7989692687988	-0.00132951640989631	-3.08191010844894e-05	0.0178262684494257	-0.00652430532500148
1563	0.990256667137146	-1.17856776714325	18.6301422119141	0.00159255252219737	-0.00360223650932312	0.0158782228827477	0.00386527273803949
1564	0.990256667137146	-1.17856776714325	18.6301422119141	-0.00782300252467394	-0.00392691092565656	-0.00360223650932312	-0.00100484199356288
1565	1.63960528373718	-0.853893458843231	18.6950759887695	-0.00197886489331722	0.000943203864153475	-0.0156151866540313	-0.000680167751852423
1566	0.990256667137146	-0.529219150543213	18.6950759887695	-0.000355493422830477	-0.00197886489331722	-0.0363943427801132	0.00516396993771195
1567	-1.607137799263	0.444803804159164	18.6950759887695	0.00354059832170606	0.00159255252219737	-0.0435371771454811	-0.00684897974133492
1568	-0.957789242267609	0.444803804159164	18.8249454498291	0.00613799272105098	0.00126787810586393	-0.00977104809135199	-0.0026282137259841
1569	0.340908020734787	0.769478142261505	17.9807929992676	-0.00490093370899558	-0.00165419070981443	-0.0143164889886975	0.000618529506027699
1570	0.990256667137146	-0.204544812440872	18.3704013824463	-0.00132951640989631	0.00321592413820326	-0.0149658378213644	-0.000680167751852423
1571	-0.957789242267609	0.769478142261505	18.6301422119141	-0.00295288790948689	0.000943203864153475	-0.00230353930965066	0.000943203864153475
1572	0.990256667137146	0.444803804159164	18.7600116729736	0.000618529506027699	-0.00132951640989631	-0.00652430532500148	-0.00295288790948689
1573	0.340908020734787	-0.529219150543213	18.6950759887695	0.000943203864153475	0.00321592413820326	-0.0117190945893526	0.00483929552137852
1574	0.340908020734787	0.120129495859146	18.8898811340332	-0.00814767740666866	-0.00132951640989631	-0.0107450718060136	-0.00197886489331722
1575	-0.30844059586525	-0.529219150543213	18.56520652771	-0.00684897974133492	0.00646266713738441	-0.0123684434220195	0.00354059832170606
1576	-1.607137799263	-0.204544812440872	19.344425201416	-0.00944637414067984	0.00646266713738441	-0.0237320438027382	0.00191722682211548
1577	-1.607137799263	0.444803804159164	18.6950759887695	-0.00360223650932312	0.0103587592020631	-0.0250307414680719	-0.00132951640989631
1578	-0.957789242267609	0.769478142261505	19.1496200561523	0.00256657530553639	0.000293855206109583	-0.0276281367987394	-0.0026282137259841
1579	0.990256667137146	-0.204544812440872	19.0197505950928	-3.08191010844894e-05	-0.00360223650932312	-0.0273034609854221	0.00256657530553639
1580	-0.957789242267609	0.120129495859146	18.56520652771	0.00483929552137852	-0.0113944197073579	-0.023407369852066	0.00126787810586393
1581	0.340908020734787	-1.50324213504791	18.6950759887695	-0.00295288790948689	-0.00782300252467394	-0.0204853005707264	-0.00295288790948689
1582	0.340908020734787	-1.50324213504791	18.7600116729736	0.00516396993771195	-0.0120437685400248	-0.00977104809135199	-3.08191010844894e-05
1583	0.340908020734787	-0.204544812440872	18.5002727508545	0.00256657530553639	-0.000680167751852423	-0.00360223650932312	-0.00652430532500148
1584	0.990256667137146	-0.529219150543213	18.8249454498291	0.00646266713738441	-0.00490093370899558	0.0123068047687411	0.00548864435404539
1585	-0.30844059586525	0.120129495859146	19.7989692687988	0.0022419011220336	-0.00360223650932312	0.0236704051494598	0.00191722682211548
1586	0.990256667137146	-0.204544812440872	18.6301422119141	0.00548864435404539	0.00256657530553639	0.00581331877037883	0.0022419011220336
1587	0.340908020734787	1.09415245056152	18.2405319213867	0.000943203864153475	0.00873538758605719	0.00191722682211548	-0.00490093370899558
1588	-0.30844059586525	0.769478142261505	18.3704013824463	0.00808603875339031	0.00418994715437293	0.00354059832170606	-0.00360223650932312
1589	-0.957789242267609	0.769478142261505	18.5002727508545	-3.08191010844894e-05	0.000293855206109583	-0.00132951640989631	-0.000355493422830477
1590	1.63960528373718	-0.204544812440872	18.9548168182373	-0.00717365415766835	-0.00555028254166245	0.00354059832170606	0.00126787810586393
1591	-1.607137799263	0.769478142261505	18.6950759887695	0.00516396993771195	0.00289124972186983	0.00646266713738441	0.00451462110504508
1592	-2.90583515167236	0.120129495859146	18.6950759887695	-0.00814767740666866	0.00613799272105098	-0.00230353930965066	-0.00360223650932312
1593	-2.25648641586304	-0.529219150543213	18.6950759887695	-0.000355493422830477	0.00483929552137852	0.0116574559360743	0.00451462110504508
1594	-0.957789242267609	-0.204544812440872	18.6950759887695	0.00678734155371785	0.00743668992072344	-0.00814767740666866	-0.00132951640989631
1595	0.340908020734787	-0.529219150543213	18.8898811340332	-0.00100484199356288	0.00678734155371785	-0.0393164120614529	0.00256657530553639
1596	0.990256667137146	-0.204544812440872	18.8898811340332	0.00159255252219737	0.00483929552137852	-0.0393164120614529	-0.0026282137259841
1597	-0.957789242267609	0.769478142261505	18.6301422119141	0.00321592413820326	0.00548864435404539	-0.00522560812532902	-0.00132951640989631
1598	-0.957789242267609	0.769478142261505	18.3704013824463	0.00289124972186983	-0.00392691092565656	0.0217223595827818	-3.08191010844894e-05
1599	0.340908020734787	-1.50324213504791	19.4742946624756	-0.00619963090866804	0.00808603875339031	0.0269171483814716	-0.00197886489331722
1600	-0.957789242267609	0.120129495859146	19.2145557403564	0.00386527273803949	0.00808603875339031	0.0356833562254906	0.00516396993771195
1601	0.340908020734787	0.444803804159164	19.5392303466797	-0.00555028254166245	0.0123068047687411	0.0337353087961674	-0.00555028254166245
1602	0.990256667137146	-0.529219150543213	19.7989692687988	0.0103587592020631	0.00841071270406246	0.0463976077735424	0.000618529506027699
1603	0.340908020734787	0.120129495859146	19.4093608856201	0.00776136433705688	0.00516396993771195	0.0587352328002453	-0.0104203969240189
1604	0.340908020734787	-0.204544812440872	18.3704013824463	-0.00230353930965066	0.0181509424000978	0.0460729338228703	0.000943203864153475
1605	0.990256667137146	0.120129495859146	18.4353370666504	-0.000355493422830477	0.0136055024340749	0.0619819760322571	0.000618529506027699
1606	0.990256667137146	-0.204544812440872	19.4742946624756	0.00126787810586393	0.0171769186854362	0.0733455792069435	0.00256657530553639
1607	-0.957789242267609	1.4188266992569	18.6950759887695	0.00191722682211548	0.0304885655641556	0.069124810397625	-0.00749832857400179
1608	-0.957789242267609	0.444803804159164	18.8249454498291	0.00354059832170606	0.0285405199974775	0.0412028171122074	0.000293855206109583
1609	-0.957789242267609	1.4188266992569	19.0197505950928	-0.00522560812532902	0.0243197549134493	-0.00782300252467394	-0.0026282137259841
1610	-0.957789242267609	-0.204544812440872	18.6950759887695	-0.0126931173726916	0.00970941036939621	-0.137692734599113	0.00970941036939621
1611	-3.55518364906311	1.09415245056152	19.1496200561523	-0.00912170019000769	-0.00457625929266214	-0.155874490737915	-0.00165419070981443
1612	-1.607137799263	0.120129495859146	19.5392303466797	-3.08191010844894e-05	-0.0159398596733809	-0.0464592464268208	0.00159255252219737
1613	0.340908020734787	0.120129495859146	18.6950759887695	0.00678734155371785	-0.023407369852066	-0.00132951640989631	0.00321592413820326
1614	1.63960528373718	0.120129495859146	18.9548168182373	-0.00684897974133492	-0.0334722734987736	-0.0136671401560307	-3.08191010844894e-05
1615	-0.30844059586525	-0.853893458843231	18.4353370666504	-0.00490093370899558	-0.0604202412068844	-0.0279528107494116	0.000618529506027699
1616	0.990256667137146	-1.17856776714325	18.6301422119141	0.00126787810586393	-0.0750305876135826	-0.00749832857400179	0.00159255252219737
1617	-0.30844059586525	-1.50324213504791	19.6041641235352	0.0022419011220336	-0.0682124271988869	0.0162028968334198	-0.00425158534198999
1618	-0.957789242267609	0.444803804159164	18.5002727508545	-3.08191010844894e-05	-0.0675630792975426	0.0379560738801956	-0.00425158534198999
1619	-0.30844059586525	0.120129495859146	19.5392303466797	0.000943203864153475	-0.0526280589401722	0.0379560738801956	0.00386527273803949
1620	-0.30844059586525	0.120129495859146	18.9548168182373	-0.00197886489331722	-0.0295761823654175	0.0665274113416672	-0.00360223650932312
1621	-0.30844059586525	0.769478142261505	18.1755981445313	-0.00522560812532902	0.00613799272105098	0.0558131635189056	0.00256657530553639
1622	-0.30844059586525	1.09415245056152	18.9548168182373	0.00548864435404539	0.0265924744307995	0.0405534692108631	-0.00132951640989631
1623	0.340908020734787	0.444803804159164	19.0846862792969	0.00646266713738441	0.0334106348454952	0.060358602553606	-0.00425158534198999
1624	-0.957789242267609	1.09415245056152	19.2794895172119	-0.00490093370899558	0.0350340083241463	0.081787109375	0.00289124972186983
1625	-0.30844059586525	0.444803804159164	19.6041641235352	0.000943203864153475	0.0489950031042099	0.105813004076481	0.00256657530553639
1626	0.340908020734787	0.444803804159164	19.344425201416	-0.00555028254166245	0.0827611312270164	0.0873065739870071	0.0022419011220336
1627	1.63960528373718	0.444803804159164	19.5392303466797	-0.00132951640989631	0.0616573020815849	0.0171769186854362	-0.000680167751852423
1628	-0.957789242267609	-0.204544812440872	18.56520652771	-0.00490093370899558	0.0645793676376343	-0.0678877532482147	0.000293855206109583
1629	-1.607137799263	-0.204544812440872	18.7600116729736	-0.00197886489331722	0.0593845807015896	-0.136069357395172	-0.00230353930965066
1630	-2.90583515167236	-0.204544812440872	19.7340335845947	-0.0113944197073579	0.0285405199974775	-0.169186145067215	0.00159255252219737
1631	0.990256667137146	0.769478142261505	19.6690998077393	-0.00490093370899558	0.0480209775269032	-0.153277099132538	-0.000680167751852423
1632	-0.957789242267609	1.09415245056152	19.2794895172119	0.00743668992072344	0.0282158460468054	-0.104251272976398	0.00418994715437293
1633	0.340908020734787	0.120129495859146	19.4093608856201	-0.00165419070981443	0.00354059832170606	-0.0461345724761486	0.000618529506027699
1634	1.63960528373718	-1.17856776714325	19.4093608856201	-0.00327756232582033	0.0343846566975117	0.0152288740500808	-0.00165419070981443
1635	1.63960528373718	-1.50324213504791	19.5392303466797	-0.00165419070981443	0.052891094237566	0.0438002124428749	-0.000680167751852423
1636	1.63960528373718	-1.50324213504791	19.7989692687988	-0.0026282137259841	0.0554884895682335	0.0376313999295235	0.00289124972186983
1637	0.990256667137146	-0.853893458843231	19.6690998077393	0.0022419011220336	0.161007642745972	-0.0100957229733467	-0.00360223650932312
1638	-0.30844059586525	0.769478142261505	19.2794895172119	0.00354059832170606	0.182760819792747	-0.0117190945893526	0.00548864435404539
1639	-0.30844059586525	1.09415245056152	19.2145557403564	0.000943203864153475	0.126267492771149	0.0022419011220336	-0.00100484199356288
1640	0.340908020734787	-0.529219150543213	19.344425201416	-0.00977104809135199	0.0912026613950729	0.0113327819854021	-0.00619963090866804
1641	0.340908020734787	-0.204544812440872	19.344425201416	-0.00717365415766835	0.0272418223321438	0.0152288740500808	0.00386527273803949
1642	-0.957789242267609	0.444803804159164	19.7340335845947	-0.00295288790948689	-0.0704851448535919	0.0470469556748867	-0.00522560812532902
1643	-0.957789242267609	0.444803804159164	19.5392303466797	-0.00230353930965066	-0.188341930508614	0.0200989879667759	0.00386527273803949
1644	0.340908020734787	0.444803804159164	19.2145557403564	-0.00360223650932312	-0.220160007476807	-0.109121389687061	-3.08191010844894e-05
1645	-0.30844059586525	-0.853893458843231	19.7340335845947	-0.0100957229733467	-0.263991057872772	-0.154900476336479	0.00646266713738441
1646	-4.20453214645386	1.09415245056152	19.6690998077393	-0.00360223650932312	-0.244510591030121	-0.141264155507088	0.00873538758605719
1647	-2.25648641586304	0.769478142261505	19.9288387298584	0.000293855206109583	-0.200679555535316	-0.154251128435135	0.00256657530553639
1648	-2.25648641586304	1.09415245056152	20.1236438751221	-0.0026282137259841	-0.128926530480385	-0.161393955349922	-0.000680167751852423
1649	0.340908020734787	0.444803804159164	19.6041641235352	-0.00327756232582033	-0.109770737588406	-0.121459014713764	-0.00132951640989631
1650	-0.30844059586525	-0.204544812440872	19.9937744140625	-0.00847235135734081	-0.0792513489723206	-0.0773033052682877	0.00418994715437293
1651	-0.30844059586525	0.120129495859146	19.7340335845947	-0.00684897974133492	-0.0458098985254765	0.0136055024340749	0.00743668992072344
1652	-1.607137799263	-0.529219150543213	20.1885776519775	0.00516396993771195	-0.0376930385828018	0.093475379049778	0.0022419011220336
1653	0.990256667137146	-1.17856776714325	19.9937744140625	-0.00425158534198999	-0.0513293594121933	0.155488178133965	-0.000355493422830477
1654	0.340908020734787	-1.17856776714325	20.1885776519775	0.00451462110504508	-0.0708098188042641	0.148670017719269	0.00451462110504508
1655	1.63960528373718	-0.204544812440872	19.8639049530029	-0.000680167751852423	-0.0802253782749176	0.134709015488625	-0.00132951640989631
1656	1.63960528373718	-0.204544812440872	19.9937744140625	0.00289124972186983	-0.0850954875349998	0.105488330125809	-0.00165419070981443
1657	0.340908020734787	0.120129495859146	20.1885776519775	0.0022419011220336	-0.0750305876135826	0.128540202975273	-0.00230353930965066
1658	0.340908020734787	1.4188266992569	20.7080574035645	0.00159255252219737	-0.0597708933055401	0.136657059192657	-0.00392691092565656
1659	-1.607137799263	0.444803804159164	20.7729911804199	0.000293855206109583	-0.0318489037454128	0.170423194766045	0.00483929552137852
1660	1.63960528373718	-0.529219150543213	20.837926864624	-0.00457625929266214	0.0798390582203865	0.196072459220886	-0.00749832857400179
1661	-0.30844059586525	1.09415245056152	20.6431217193604	-0.00749832857400179	0.194773763418198	0.118150629103184	0.00678734155371785
1662	-0.957789242267609	0.769478142261505	20.6431217193604	0.000943203864153475	0.208410084247589	0.0525664202868938	0.00126787810586393
1663	-0.957789242267609	0.444803804159164	20.837926864624	-0.000355493422830477	0.235033378005028	0.0181509424000978	0.00483929552137852
1664	-2.90583515167236	0.769478142261505	21.1626014709473	0.00126787810586393	0.285033226013184	-0.0227580219507217	-0.00100484199356288
1665	-3.55518364906311	0.769478142261505	21.4872760772705	-0.0107450718060136	0.313279896974564	-0.039641086012125	-0.00555028254166245
1666	-0.30844059586525	1.09415245056152	21.0327320098877	-0.00100484199356288	0.321396738290787	0.01100810803473	-0.00457625929266214
1667	0.990256667137146	-0.853893458843231	21.4223403930664	0.00743668992072344	0.226916521787643	0.047696303576231	-0.00879702530801296
1668	-0.957789242267609	1.4188266992569	21.3574066162109	0.00256657530553639	0.150293380022049	0.0171769186854362	0.0149041991680861
1669	0.340908020734787	0.444803804159164	21.6171455383301	0.00354059832170606	0.113280512392521	-0.165290042757988	0.0113327819854021
1670	1.63960528373718	-0.853893458843231	22.0067539215088	0.00321592413820326	-0.0568488240242004	-0.28477019071579	-0.00490093370899558
1671	0.340908020734787	0.120129495859146	21.8119506835938	0.00126787810586393	-0.169510811567307	-0.221134036779404	0.00418994715437293
1672	0.990256667137146	-1.17856776714325	22.2664947509766	0.00581331877037883	-0.203276947140694	-0.143212199211121	0.00159255252219737
1673	0.990256667137146	0.120129495859146	22.0716896057129	0.0123068047687411	-0.237043082714081	-0.142887517809868	-0.00522560812532902
1674	-0.957789242267609	0.444803804159164	22.3963642120361	0.00191722682211548	-0.248081997036934	-0.0756799355149269	0.000293855206109583
1675	-0.30844059586525	0.769478142261505	22.3963642120361	-0.00425158534198999	-0.199380859732628	0.0207483377307653	-0.00457625929266214
1676	-0.957789242267609	0.769478142261505	22.5262336730957	0.00354059832170606	-0.160744607448578	0.0324366129934788	-0.00165419070981443
1677	-0.957789242267609	1.09415245056152	22.0067539215088	0.00386527273803949	-0.11042008548975	0.0152288740500808	-0.00522560812532902
1678	1.63960528373718	0.120129495859146	22.2664947509766	-0.0026282137259841	0.0285405199974775	0.0265924744307995	-0.00100484199356288
1679	0.340908020734787	0.120129495859146	22.4612979888916	0.000943203864153475	0.220098361372948	0.07139752805233	0.00873538758605719
1680	2.28895401954651	-0.204544812440872	23.1106472015381	0.000943203864153475	0.299968242645264	0.123345419764519	0.00548864435404539
1681	-1.607137799263	1.09415245056152	23.045711517334	-0.0026282137259841	0.261981338262558	0.126916840672493	0.0100340843200684
1682	-1.607137799263	0.769478142261505	23.630126953125	-0.00327756232582033	0.173345267772675	0.0863325446844101	-0.00165419070981443
1683	-2.90583515167236	1.4188266992569	23.1755828857422	-0.00847235135734081	0.0623066499829292	-0.0299008563160896	-0.00327756232582033
1684	-2.90583515167236	1.09415245056152	23.2405166625977	-0.00944637414067984	-0.0435371771454811	-0.237043082714081	0.0022419011220336
1685	-0.30844059586525	-0.204544812440872	23.82493019104	-0.00879702530801296	-0.11042008548975	-0.218211963772774	-0.00132951640989631
1686	-0.957789242267609	0.120129495859146	23.82493019104	0.00256657530553639	-0.210419774055481	-0.0997058376669884	-0.00717365415766835
1687	0.990256667137146	-0.853893458843231	24.4093437194824	0.00159255252219737	-0.300679236650467	-0.0302255302667618	0.0022419011220336
1688	1.63960528373718	-0.529219150543213	24.1496047973633	0.00354059832170606	-0.385743916034698	-0.0824980959296227	-0.00522560812532902
1689	-1.607137799263	-0.529219150543213	24.0846710205078	-0.00327756232582033	-0.354899853467941	-0.0626929625868797	-0.00522560812532902
1690	0.990256667137146	-0.853893458843231	24.9937572479248	0.00321592413820326	-0.196134105324745	0.0327612869441509	-0.0104203969240189
1691	0.340908020734787	0.444803804159164	24.9288234710693	0.00516396993771195	-0.0497059896588326	-0.0711344927549362	-0.000355493422830477
1692	-0.957789242267609	0.769478142261505	25.0586929321289	0.0100340843200684	0.0200989879667759	-0.101329207420349	-0.00165419070981443
1693	0.990256667137146	0.769478142261505	25.6431064605713	0.00256657530553639	0.0577612072229385	-0.0747059136629105	-0.0104203969240189
1694	-0.30844059586525	0.769478142261505	25.1885623931885	0.0123068047687411	0.0723715499043465	-0.0302255302667618	0.000293855206109583
1695	-0.957789242267609	1.09415245056152	25.0586929321289	-0.000355493422830477	0.0983454957604408	-0.00230353930965066	0.00451462110504508
1696	-0.957789242267609	1.09415245056152	25.4483013153076	0.00289124972186983	0.0795143842697144	0.0369820520281792	0.00808603875339031
1697	1.63960528373718	-0.529219150543213	25.9677810668945	0.00743668992072344	0.0285405199974775	-0.021459324285388	0.0100340843200684
1698	-0.30844059586525	1.09415245056152	25.9677810668945	0.00483929552137852	-0.0662643760442734	-0.0182125810533762	0.00548864435404539
1699	-0.30844059586525	0.120129495859146	26.2275199890137	0.00321592413820326	-0.117238245904446	0.0373067259788513	0.0181509424000978
1700	-2.25648641586304	-0.204544812440872	26.9418048858643	-0.0136671401560307	-0.0954850688576698	0.118150629103184	0.0230210572481155
1701	-2.25648641586304	0.444803804159164	26.8768692016602	-0.0139918150380254	-0.0549007803201675	0.173669934272766	0.0178262684494257
1702	-2.25648641586304	1.09415245056152	27.2015438079834	-0.000355493422830477	-0.0334722734987736	0.286656588315964	0.0178262684494257
1703	-0.957789242267609	-0.204544812440872	27.4612827301025	-0.0104203969240189	0.0415274947881699	0.33373436331749	0.00743668992072344
1704	2.28895401954651	-0.204544812440872	27.5262184143066	-0.00392691092565656	0.223669782280922	0.264903426170349	0.00354059832170606
1705	0.990256667137146	-1.17856776714325	27.6560878753662	-0.0156151866540313	0.275942355394363	0.140228480100632	0.00386527273803949
1706	2.28895401954651	-0.853893458843231	27.8508911132813	-0.0100957229733467	0.234384030103683	-0.0458098985254765	-0.00392691092565656
1707	-0.957789242267609	-0.529219150543213	28.1755657196045	-0.00652430532500148	0.296396821737289	-0.0750305876135826	-0.00717365415766835
1708	-0.957789242267609	0.769478142261505	28.3054351806641	-0.00879702530801296	0.300292909145355	-0.0441865250468254	-0.00717365415766835
1709	-0.30844059586525	1.4188266992569	28.8898506164551	0.00386527273803949	0.360032975673676	-0.0993811637163162	-0.00879702530801296
1710	0.990256667137146	-0.853893458843231	29.2145233154297	-0.00392691092565656	0.452889829874039	-0.0152905117720366	-0.017887907102704
1711	-0.30844059586525	1.09415245056152	29.3443946838379	0.000293855206109583	0.551590859889984	-0.0120437685400248	-0.00100484199356288
1712	-0.957789242267609	1.09415245056152	29.2794589996338	0.0100340843200684	0.366851150989532	-0.0347709693014622	-0.00100484199356288
1713	-0.30844059586525	-0.204544812440872	29.4093284606934	0.0022419011220336	0.124319441616535	0.0314625911414623	0.00938473641872406
1714	0.340908020734787	0.444803804159164	29.9937419891357	0.00548864435404539	-0.0266541130840778	0.129189550876617	0.00256657530553639
1715	0.340908020734787	0.444803804159164	30.5781555175781	-3.08191010844894e-05	-0.188991278409958	0.164903730154037	0.00678734155371785
1716	-0.30844059586525	1.4188266992569	30.7729606628418	-0.00230353930965066	-0.309445440769196	0.146721974015236	-0.00392691092565656
1717	1.63960528373718	-0.529219150543213	30.7080268859863	-0.00327756232582033	-0.459444999694824	0.069124810397625	-0.00295288790948689
1718	-0.957789242267609	0.444803804159164	30.7080268859863	-0.00490093370899558	-0.617561399936676	-0.0286021586507559	-0.00230353930965066
1719	-0.957789242267609	-0.204544812440872	31.1625709533691	-0.00717365415766835	-0.721457242965698	-0.123407058417797	-0.00360223650932312
1720	-2.25648641586304	-0.529219150543213	31.5521793365479	-0.00944637414067984	-0.71009361743927	-0.227627515792847	-0.0149658378213644
1721	-0.30844059586525	1.4188266992569	32.006721496582	-0.00360223650932312	-0.660418450832367	-0.291588366031647	-0.0110697457566857
1722	-0.30844059586525	0.120129495859146	32.7210083007813	-0.00295288790948689	-0.575353741645813	-0.29645848274231	-0.0133424662053585
1723	0.990256667137146	0.120129495859146	32.6560707092285	0.00418994715437293	-0.42015939950943	-0.24288721382618	-0.0208099745213985
1724	0.990256667137146	-0.853893458843231	32.7210083007813	0.00678734155371785	-0.207822382450104	-0.184445828199387	-0.00132951640989631
1725	0.990256667137146	-0.529219150543213	32.7210083007813	-0.0026282137259841	-0.000355493422830477	-0.119186297059059	0.000943203864153475
1726	2.28895401954651	-0.529219150543213	33.3703536987305	0.00256657530553639	0.0778910145163536	-0.167238101363182	0.00354059832170606
1727	0.340908020734787	-0.529219150543213	33.8248977661133	0.0165275707840919	0.0678261145949364	-0.248081997036934	-0.00327756232582033
1728	1.63960528373718	0.120129495859146	34.4742469787598	0.0136055024340749	0.0175015944987535	-0.299055874347687	-0.00587495695799589
1729	-1.607137799263	0.444803804159164	34.604118347168	0.0022419011220336	0.0405534692108631	-0.258796244859695	0.000943203864153475
1730	0.990256667137146	-0.204544812440872	34.8638572692871	0.012956153601408	0.0671767666935921	-0.214965224266052	0.00126787810586393
1731	-0.30844059586525	0.444803804159164	34.8638572692871	-3.08191010844894e-05	0.0317872650921345	-0.0961344167590141	-0.00684897974133492
1732	-0.30844059586525	0.444803804159164	35.4482727050781	0.00808603875339031	-0.0565241500735283	0.0360080301761627	-0.00360223650932312
1733	-0.957789242267609	1.74350106716156	36.3573570251465	0.00613799272105098	-0.146458938717842	0.106787025928497	-0.00457625929266214
1734	-0.30844059586525	0.769478142261505	36.3573570251465	0.000293855206109583	-0.204900309443474	0.189903646707535	-0.00717365415766835
1735	0.340908020734787	-0.204544812440872	36.7469673156738	-0.00684897974133492	-0.178926363587379	0.261656671762466	0.00678734155371785
1736	-0.957789242267609	0.444803804159164	37.2664451599121	-0.0100957229733467	-0.0792513489723206	0.273669630289078	0.00451462110504508
1737	-3.55518364906311	0.444803804159164	37.9807319641113	-0.00684897974133492	0.116202585399151	0.262306034564972	0.00613799272105098
1738	-2.90583515167236	1.74350106716156	37.9157943725586	-0.00360223650932312	0.216526940464973	0.275617659091949	0.00451462110504508
1739	-0.957789242267609	0.444803804159164	38.0456657409668	-0.00165419070981443	0.383734226226807	0.40353935956955	0.00613799272105098
1740	-0.957789242267609	0.120129495859146	38.3703384399414	0.00613799272105098	0.446396350860596	0.610032200813293	0.0100340843200684
1741	0.340908020734787	0.120129495859146	38.1755332946777	0.00126787810586393	0.404188692569733	0.627239942550659	0.00516396993771195
1742	-0.30844059586525	0.120129495859146	39.1495590209961	0.000293855206109583	0.425617188215256	0.529513001441956	0.00711201597005129
1743	-0.957789242267609	-0.204544812440872	39.4742317199707	-0.00230353930965066	0.417825013399124	0.253215134143829	-0.0107450718060136
1744	-0.957789242267609	-0.529219150543213	40.0586471557617	-0.00295288790948689	0.382110834121704	-0.138991430401802	-0.00652430532500148
1745	-0.957789242267609	0.769478142261505	40.3183860778809	-0.0026282137259841	0.38438355922699	-0.381523162126541	-0.0162645354866982
1746	-0.30844059586525	1.09415245056152	40.4482536315918	-0.00327756232582033	0.374967992305756	-0.432497024536133	-0.00522560812532902
1747	0.340908020734787	1.09415245056152	40.7729301452637	0.00386527273803949	0.358084946870804	-0.536068141460419	-0.00879702530801296
1748	1.63960528373718	0.120129495859146	41.2274742126465	-0.00132951640989631	0.345422655344009	-0.615288734436035	-0.00847235135734081
1749	-0.957789242267609	0.444803804159164	41.6170845031738	0.00256657530553639	0.0100340843200684	-0.391263395547867	-0.000680167751852423
1750	0.340908020734787	1.09415245056152	41.876823425293	0.000618529506027699	-0.00717365415766835	-0.219510659575462	-3.08191010844894e-05
1751	-0.957789242267609	0.444803804159164	42.5911064147949	0.012956153601408	0.0350340083241463	-0.0461345724761486	0.00289124972186983
1752	0.990256667137146	-0.529219150543213	42.5261726379395	0.00938473641872406	0.0405534692108631	0.0106834331527352	0.00970941036939621
1753	0.990256667137146	1.09415245056152	43.0456504821777	0.012956153601408	0.01847561635077	-0.0370436906814575	-0.00165419070981443
1754	-2.90583515167236	0.769478142261505	43.3053894042969	-0.0104203969240189	0.00289124972186983	-0.0870435386896133	0.00386527273803949
1755	-4.85388088226318	1.09415245056152	43.7599334716797	-0.0026282137259841	0.0272418223321438	-0.146134257316589	0.00776136433705688
1756	-1.607137799263	0.444803804159164	44.149543762207	-0.0159398596733809	-0.0886669084429741	-0.0984071344137192	0.00256657530553639
1757	-0.30844059586525	-0.853893458843231	45.3183708190918	-0.0100957229733467	0.0278911720961332	0.0441248863935471	-0.0026282137259841
1758	-0.957789242267609	1.4188266992569	45.2534332275391	-0.00944637414067984	0.098670169711113	0.047696303576231	-0.021459324285388
1759	0.340908020734787	-0.529219150543213	45.1884994506836	-0.0208099745213985	0.0733455792069435	0.269773542881012	-0.00684897974133492
1760	0.340908020734787	0.120129495859146	45.7729148864746	-0.0133424662053585	0.259383946657181	0.457110613584518	-0.00847235135734081
1761	0.990256667137146	-0.853893458843231	46.0975875854492	-0.017887907102704	0.275942355394363	0.360682338476181	-0.0117190945893526
1762	-0.957789242267609	-0.853893458843231	46.2274589538574	-0.0123684434220195	0.146721974015236	0.124968789517879	-0.00912170019000769
1763	-0.957789242267609	-0.529219150543213	46.6170654296875	-0.00230353930965066	0.140553161501884	-0.0107450718060136	-0.0107450718060136
1764	-0.30844059586525	-0.204544812440872	46.9417419433594	-0.00197886489331722	-0.0402904339134693	-0.0870435386896133	-0.00100484199356288
1765	-1.607137799263	-0.529219150543213	47.6560249328613	-0.0126931173726916	-0.180549740791321	-0.144510895013809	-0.00100484199356288
1766	-0.957789242267609	0.769478142261505	47.4612197875977	-0.00879702530801296	-0.355873882770538	-0.0409397818148136	-0.00197886489331722
1767	-1.607137799263	0.769478142261505	47.6560249328613	0.000943203864153475	-0.591912150382996	0.0243197549134493	-0.0130177913233638
1768	0.340908020734787	-0.529219150543213	48.565113067627	0.00451462110504508	-0.698080658912659	-0.0857448354363441	-0.0123684434220195
1769	-0.957789242267609	0.769478142261505	48.8248519897461	0.00938473641872406	-0.684119701385498	-0.0782773271203041	-0.00295288790948689
1770	-0.30844059586525	0.444803804159164	49.0845909118652	0.013930176384747	-0.55976939201355	-0.0227580219507217	-0.00457625929266214
1771	-1.607137799263	0.769478142261505	49.7339401245117	0.0191249661147594	-0.40522438287735	-0.125030428171158	-0.00360223650932312
1772	2.93830251693726	-0.529219150543213	50.5780944824219	0.025618452578783	-0.360743999481201	-0.120160318911076	-0.00684897974133492
1773	-2.25648641586304	1.4188266992569	50.837833404541	0.0100340843200684	-0.263991057872772	-0.0454852245748043	0.00126787810586393
1774	-2.25648641586304	0.769478142261505	51.0975723266602	0.00386527273803949	-0.218861311674118	-0.0406151078641415	-0.000355493422830477
1775	-4.20453214645386	0.769478142261505	51.4222450256348	0.0136055024340749	-0.178277015686035	-0.0860695168375969	0.00678734155371785
1776	-0.30844059586525	0.444803804159164	51.9417266845703	-0.0162645354866982	-0.142562851309776	-0.0915889739990234	-0.00230353930965066
1777	0.340908020734787	-0.529219150543213	52.7209434509277	0.0220470335334539	-0.0773033052682877	-0.0367190167307854	-0.000355493422830477
1778	-0.957789242267609	0.769478142261505	52.8508148193359	0.00256657530553639	-0.0331475995481014	-0.00879702530801296	0.00841071270406246
1779	-0.30844059586525	-0.529219150543213	53.7599029541016	0.00159255252219737	0.109384424984455	0.0726962238550186	0.00354059832170606
1780	1.63960528373718	-0.529219150543213	53.5650978088379	-0.0026282137259841	0.226591855287552	0.157436221837997	0.0165275707840919
1781	0.990256667137146	-1.17856776714325	53.824836730957	-0.0110697457566857	0.276591688394547	0.169124498963356	0.0171769186854362
1782	-1.607137799263	0.120129495859146	54.2793807983398	-0.00587495695799589	0.363279730081558	0.103215612471104	0.0239950809627771
1783	0.990256667137146	0.120129495859146	54.6040534973145	-0.00977104809135199	0.512954592704773	-0.158471882343292	0.0207483377307653
1784	0.340908020734787	-0.529219150543213	54.9936637878418	-0.0123684434220195	0.502565026283264	-0.331523299217224	0.0213976856321096
1785	0.340908020734787	-0.204544812440872	55.4482078552246	-0.00912170019000769	0.392500430345535	-0.270809203386307	0.0223717093467712
1786	-0.30844059586525	0.444803804159164	55.0585975646973	-0.0201606266200542	0.234384030103683	-0.346458315849304	0.0168522447347641
1787	-0.957789242267609	0.769478142261505	55.7079467773438	-0.00944637414067984	0.192501053214073	-0.261068969964981	0.00808603875339031
1788	0.340908020734787	-0.204544812440872	56.4871673583984	-0.0139918150380254	0.100618220865726	0.0386054255068302	-0.00165419070981443
1789	-1.607137799263	0.120129495859146	56.811840057373	0.00126787810586393	0.0752936229109764	0.266202121973038	-0.00652430532500148
1790	-0.957789242267609	0.769478142261505	57.7209281921387	-0.00327756232582033	-0.00587495695799589	0.406461417675018	-0.00425158534198999
1791	-0.30844059586525	0.120129495859146	58.5001449584961	-0.0107450718060136	-0.090614952147007	0.541525900363922	-0.021459324285388
1792	-0.30844059586525	-0.529219150543213	58.8897552490234	0.00191722682211548	-0.157173186540604	0.529513001441956	-0.0208099745213985
1793	-2.90583515167236	1.09415245056152	59.0196266174316	-0.00197886489331722	-0.120160318911076	0.206137374043465	-0.0136671401560307
1794	-1.607137799263	0.769478142261505	59.5391044616699	-0.0152905117720366	-0.0247060675173998	0.0827611312270164	-0.00912170019000769
1795	-1.607137799263	1.09415245056152	59.9936485290527	-0.0123684434220195	-0.0292515084147453	0.0684754624962807	0.00289124972186983
1796	-0.30844059586525	0.769478142261505	60.3832588195801	-0.0126931173726916	-0.148082315921783	-0.123407058417797	0.00548864435404539
1797	0.990256667137146	0.120129495859146	60.8378028869629	-0.00425158534198999	-0.197757482528687	-0.086394190788269	0.00354059832170606
1798	0.340908020734787	-0.853893458843231	60.8378028869629	-0.00457625929266214	-0.0691864490509033	-0.0402904339134693	-0.000355493422830477
1799	0.990256667137146	-1.50324213504791	61.5520858764648	-0.00717365415766835	0.116527259349823	0.129838898777962	-3.08191010844894e-05
1800	0.340908020734787	-1.50324213504791	62.1364974975586	0.00451462110504508	0.0165275707840919	0.202241271734238	-0.0100957229733467
1801	0.990256667137146	-0.529219150543213	62.2663688659668	0.00581331877037883	-0.0549007803201675	0.0392547734081745	-0.0169138833880424
1802	-0.30844059586525	0.769478142261505	63.2403907775879	0.00841071270406246	-0.123407058417797	-0.26236766576767	-0.028926832601428
1803	-0.30844059586525	0.444803804159164	63.5650672912598	0.0213976856321096	-0.178277015686035	-0.326003849506378	-0.0292515084147453
1804	-1.607137799263	0.769478142261505	63.500129699707	0.0220470335334539	-0.293536424636841	-0.419834733009338	-0.0250307414680719
1805	-0.30844059586525	-0.204544812440872	64.0845413208008	0.00938473641872406	-0.346133649349213	-0.469834595918655	-0.0104203969240189
1806	-1.607137799263	1.4188266992569	64.6040267944336	0.0103587592020631	-0.269510507583618	-0.391588062047958	-0.0133424662053585
1807	-0.30844059586525	0.769478142261505	64.8637619018555	0.0191249661147594	-0.190939322113991	-0.230224907398224	-0.00360223650932312
1808	0.340908020734787	-0.204544812440872	65.967658996582	0.0116574559360743	-0.135420009493828	-0.211069121956825	-0.00327756232582033
1809	-0.30844059586525	0.444803804159164	65.902717590332	-0.00522560812532902	-0.120160318911076	-0.158796563744545	-0.00522560812532902
1810	-2.25648641586304	0.769478142261505	66.9416809082031	0.0149041991680861	-0.0503553375601768	-0.039641086012125	-0.0104203969240189
1811	-2.90583515167236	-0.204544812440872	67.3312911987305	-0.00230353930965066	-0.0873682126402855	0.0171769186854362	-0.00847235135734081
1812	-1.607137799263	-0.204544812440872	67.8507690429688	-0.00295288790948689	-0.203601613640785	-0.0477579422295094	-0.00684897974133492
1813	-1.607137799263	1.74350106716156	67.7858352661133	0.0022419011220336	-0.118212267756462	-0.0490566417574883	-0.0107450718060136
1814	-1.607137799263	0.769478142261505	69.2793350219727	0.00289124972186983	0.0382807515561581	-0.0630176365375519	0.0022419011220336
1815	-1.607137799263	1.09415245056152	68.8247909545898	-0.00165419070981443	0.0298392176628113	-0.0328229255974293	-0.00717365415766835
1816	0.990256667137146	0.444803804159164	69.2144012451172	-0.00814767740666866	0.0882805958390236	0.0541897900402546	-0.00295288790948689
1817	0.340908020734787	-0.853893458843231	69.9936141967773	0.00126787810586393	0.398344546556473	0.0619819760322571	-0.0026282137259841
1818	0.340908020734787	-0.853893458843231	70.1884231567383	0.00711201597005129	0.647045075893402	0.146721974015236	-0.00619963090866804
1819	0.990256667137146	-1.82791638374329	70.5780334472656	0.00386527273803949	0.664902150630951	0.263929396867752	-0.00684897974133492
1820	1.63960528373718	-0.529219150543213	71.0975112915039	0.0142548503354192	0.455162554979324	0.171721890568733	-0.00392691092565656
1821	-0.30844059586525	0.769478142261505	70.8377685546875	0.0145795252174139	0.172046571969986	0.0175015944987535	-0.00977104809135199
1822	-0.30844059586525	0.444803804159164	71.2923126220703	0.0149041991680861	-0.125679776072502	-0.147432953119278	-0.00425158534198999
1823	1.63960528373718	0.769478142261505	71.6819229125977	0.000618529506027699	-0.246458634734154	-0.244510591030121	-0.00490093370899558
1824	0.990256667137146	-0.529219150543213	72.2014007568359	0.00581331877037883	-0.34873104095459	-0.270809203386307	-0.00912170019000769
1825	0.990256667137146	0.120129495859146	72.8507537841797	0.00906006153672934	-0.413341253995895	-0.191913336515427	-0.0026282137259841
1826	0.340908020734787	0.120129495859146	72.9806213378906	0.0145795252174139	-0.331523299217224	-0.106199324131012	-0.00392691092565656
1827	-0.30844059586525	1.09415245056152	73.3052978515625	0.0145795252174139	-0.270809203386307	0.0889299437403679	-0.000355493422830477
1828	1.63960528373718	0.444803804159164	73.2403564453125	0.000943203864153475	-0.112043462693691	0.1564621925354	-0.00327756232582033
1829	-0.957789242267609	0.444803804159164	74.4091873168945	-3.08191010844894e-05	0.0704235062003136	0.109384424984455	0.00451462110504508
1830	-3.55518364906311	1.09415245056152	74.8637313842773	-0.00977104809135199	0.16685177385807	0.0486703291535378	0.00808603875339031
1831	-2.25648641586304	0.120129495859146	75.8377532958984	-0.0182125810533762	0.0697741582989693	-0.0146411629393697	0.00841071270406246
1832	-0.30844059586525	-0.529219150543213	76.0974960327148	-0.00879702530801296	0.086981900036335	-0.0308748781681061	0.00841071270406246
1833	0.340908020734787	0.120129495859146	76.0974960327148	-0.00392691092565656	0.123020745813847	0.01847561635077	0.01100810803473
1834	-0.957789242267609	0.769478142261505	76.5520401000977	-0.00879702530801296	0.06393001973629	0.0606832765042782	0.0136055024340749
1835	-0.30844059586525	0.120129495859146	76.4871063232422	-0.00619963090866804	0.0824364572763443	0.143475219607353	0.00743668992072344
1836	0.990256667137146	-1.17856776714325	77.3961944580078	-0.00619963090866804	0.0288651939481497	0.260682642459869	0.0136055024340749
1837	0.990256667137146	-1.82791638374329	77.9806060791016	-3.08191010844894e-05	-0.00392691092565656	0.280812472105026	0.00906006153672934
1838	-2.25648641586304	-0.529219150543213	77.3961944580078	0.000943203864153475	-0.0266541130840778	0.103215612471104	0.0113327819854021
1839	0.340908020734787	0.120129495859146	77.5909957885742	-3.08191010844894e-05	-0.100679859519005	-0.0834721177816391	0.0123068047687411
1840	0.990256667137146	-0.853893458843231	78.5650177001953	0.000943203864153475	-0.0990564897656441	0.0113327819854021	0.00970941036939621
1841	0.340908020734787	1.4188266992569	78.4351501464844	-0.0107450718060136	-0.0318489037454128	0.0571118593215942	0.00646266713738441
1842	0.340908020734787	0.769478142261505	79.1494293212891	-0.00230353930965066	-0.00490093370899558	0.164254382252693	0.0188002903014421
1843	0.990256667137146	0.120129495859146	79.6689147949219	-0.00360223650932312	0.0509430468082428	0.170423194766045	0.00613799272105098
1844	2.28895401954651	-0.529219150543213	79.6039733886719	-0.00522560812532902	0.302890300750732	0.257435917854309	0.00906006153672934
1845	1.63960528373718	0.120129495859146	79.9935836791992	-0.00165419070981443	0.713603317737579	0.232111304998398	0.0155535480007529
1846	0.990256667137146	-0.529219150543213	80.2533264160156	-0.00912170019000769	0.873018443584442	0.274318963289261	0.00613799272105098
1847	-0.957789242267609	0.769478142261505	80.1234588623047	0.00386527273803949	0.672044992446899	0.31295520067215	0.00873538758605719
1848	-0.957789242267609	1.09415245056152	80.7728042602539	-0.00522560812532902	0.581785559654236	0.276916354894638	0.01847561635077
1849	-3.55518364906311	0.769478142261505	81.2922821044922	-0.0107450718060136	0.48892867565155	0.202241271734238	0.0155535480007529
1850	-2.25648641586304	1.4188266992569	81.2273483276367	-0.0165892094373703	0.314903259277344	0.116527259349823	0.025618452578783
1851	-1.607137799263	0.444803804159164	84.6039581298828	-0.0188619289547205	-0.0708098188042641	-0.048407293856144	0.0158782228827477
1852	0.990256667137146	0.120129495859146	82.3961791992188	-0.00457625929266214	-0.389964699745178	-0.229900240898132	-0.00360223650932312
1853	1.63960528373718	-0.204544812440872	82.2663040161133	0.0103587592020631	-0.609119892120361	-0.27567932009697	-0.000355493422830477
1854	-0.957789242267609	0.769478142261505	83.1753921508789	-0.00425158534198999	-0.660418450832367	-0.127627819776535	0.00483929552137852
1855	1.63960528373718	0.120129495859146	82.7857818603516	-0.00425158534198999	-0.588016033172607	-0.0639916583895683	0.00126787810586393
1856	0.340908020734787	-1.50324213504791	83.5000686645508	-0.0159398596733809	-0.61204195022583	-0.299380540847778	-0.00457625929266214
1857	0.990256667137146	-1.50324213504791	84.0844802856445	0.00354059832170606	-0.53639280796051	-0.34710767865181	-0.00457625929266214
1858	-0.30844059586525	0.769478142261505	84.0844802856445	0.00483929552137852	-0.515289008617401	-0.264965057373047	-0.00165419070981443
1859	0.340908020734787	0.444803804159164	84.1494140625	0.00483929552137852	-0.35619854927063	-0.267887145280838	-0.0107450718060136
1860	1.63960528373718	-0.204544812440872	84.6688919067383	0.0022419011220336	-0.224056094884872	-0.11788759380579	-0.000355493422830477
1861	-0.957789242267609	1.4188266992569	84.6039581298828	0.00613799272105098	-0.0909396260976791	-0.0299008563160896	-0.00490093370899558
1862	-0.957789242267609	0.769478142261505	85.318244934082	-0.00490093370899558	0.01847561635077	-0.0247060675173998	-0.00912170019000769
1863	0.990256667137146	0.120129495859146	85.5130462646484	-0.00197886489331722	0.0733455792069435	0.01100810803473	-0.0100957229733467
1864	0.990256667137146	-0.529219150543213	85.9026565551758	0.00159255252219737	0.0684754624962807	0.0808130875229836	-0.0126931173726916
1865	0.340908020734787	0.120129495859146	86.2273330688477	0.0106834331527352	0.164579063653946	0.0480209775269032	-0.00522560812532902
1866	1.63960528373718	-0.529219150543213	86.0974655151367	-0.00295288790948689	0.223994448781013	0.0545144639909267	-0.00749832857400179
1867	-2.25648641586304	0.120129495859146	86.2922668457031	-0.00230353930965066	0.0957481041550636	0.108735077083111	-0.00555028254166245
1868	-2.90583515167236	0.769478142261505	86.0974655151367	-0.00522560812532902	0.108735077083111	0.200293228030205	0.00191722682211548
1869	-4.20453214645386	1.4188266992569	87.0065536499023	-0.0100957229733467	0.0545144639909267	0.196397140622139	0.00483929552137852
1870	-2.25648641586304	0.444803804159164	87.2662887573242	-0.00490093370899558	0.187955603003502	0.152566105127335	0.0171769186854362
1871	-0.957789242267609	0.120129495859146	87.9805755615234	-0.000355493422830477	0.337955147027969	0.00938473641872406	0.0171769186854362
1872	0.340908020734787	0.120129495859146	87.720832824707	0.0126314787194133	0.252890467643738	-0.145160242915154	0.0194496400654316
1873	0.340908020734787	0.120129495859146	88.6948547363281	0.00418994715437293	0.130488246679306	-0.300679236650467	0.00548864435404539
1874	-0.957789242267609	0.120129495859146	88.5649871826172	-0.000355493422830477	0.0749689489603043	-0.319510370492935	0.0022419011220336
1875	0.990256667137146	-0.853893458843231	88.6948547363281	-0.00425158534198999	-0.0516540370881557	-0.158796563744545	0.0142548503354192
1876	0.990256667137146	-0.853893458843231	89.4091415405273	0.00711201597005129	-0.0760046094655991	-0.043212503194809	0.00776136433705688
1877	2.28895401954651	-0.204544812440872	89.7338180541992	-0.00490093370899558	-0.193536713719368	0.0308132413774729	0.00776136433705688
1878	-0.30844059586525	0.444803804159164	89.6039428710938	0.00808603875339031	-0.278601378202438	0.108735077083111	0.00678734155371785
1879	0.990256667137146	0.444803804159164	89.4740753173828	0.0220470335334539	-0.205874338746071	-0.00230353930965066	0.0223717093467712
1880	-0.30844059586525	-0.529219150543213	89.9286193847656	0.00841071270406246	-0.00944637414067984	0.0447742342948914	0.000293855206109583
1881	-0.30844059586525	1.09415245056152	90.188362121582	-0.00879702530801296	0.100942894816399	0.155812844634056	0.00711201597005129
1882	-0.957789242267609	0.769478142261505	90.9026412963867	-0.00425158534198999	0.190877676010132	0.306786388158798	0.000293855206109583
1883	0.990256667137146	-0.529219150543213	91.0325088500977	-0.00912170019000769	0.113929867744446	0.194449096918106	0.0158782228827477
1884	0.340908020734787	-0.529219150543213	91.2273178100586	-0.00295288790948689	0.118799977004528	0.00386527273803949	0.00906006153672934
1885	-0.30844059586525	0.120129495859146	91.422119140625	-0.0100957229733467	0.232435986399651	-0.0438618510961533	-0.00717365415766835
1886	-0.30844059586525	-0.204544812440872	91.8117294311523	-0.00782300252467394	0.249319046735764	0.0269171483814716	-0.0130177913233638
1887	-2.25648641586304	0.120129495859146	91.8766632080078	-0.00782300252467394	0.150942742824554	0.0636053457856178	-0.00944637414067984
1888	-2.90583515167236	0.444803804159164	91.8766632080078	0.00483929552137852	0.107436381280422	0.116202585399151	-0.0026282137259841
1889	-1.607137799263	0.769478142261505	91.5519943237305	-0.00295288790948689	0.123020745813847	0.000293855206109583	0.00548864435404539
1890	0.340908020734787	0.444803804159164	92.5260162353516	-0.0104203969240189	0.155812844634056	-0.194186061620712	0.00256657530553639
1891	-0.957789242267609	0.444803804159164	92.9156265258789	-0.00555028254166245	0.368799209594727	-0.172108203172684	0.00159255252219737
1892	0.990256667137146	-1.17856776714325	93.3052291870117	-0.000355493422830477	0.558733642101288	-0.101978555321693	-0.0185372550040483
1893	0.340908020734787	-1.82791638374329	93.8247146606445	0.00646266713738441	0.410032838582993	0.000293855206109583	-0.00847235135734081
1894	0.990256667137146	-0.204544812440872	93.3052291870117	0.0272418223321438	0.300292909145355	0.0652287155389786	-0.0104203969240189
1895	0.990256667137146	-0.529219150543213	93.3701705932617	-0.00327756232582033	0.041852168738842	-0.02697878703475	-0.00717365415766835
1896	0.340908020734787	0.120129495859146	93.4351043701172	0.0022419011220336	-0.112368136644363	-0.100679859519005	-0.0100957229733467
1897	0.340908020734787	-0.529219150543213	93.6299057006836	0.012956153601408	-0.310744136571884	-0.209770426154137	-0.00360223650932312
1898	-1.607137799263	1.4188266992569	93.8896484375	0.0100340843200684	-0.551003158092499	-0.254250824451447	-0.00295288790948689
1899	1.63960528373718	0.444803804159164	94.4091262817383	0.00418994715437293	-0.655223667621613	-0.179251044988632	-0.0107450718060136
1900	0.340908020734787	0.120129495859146	94.5389938354492	0.000943203864153475	-0.623080909252167	-0.0519787110388279	-0.0026282137259841
1901	-0.30844059586525	0.769478142261505	94.993537902832	0.000293855206109583	-0.410419166088104	0.0548391379415989	-0.00555028254166245
1902	-0.957789242267609	-0.204544812440872	95.3182144165039	-0.0026282137259841	-0.133796632289886	0.0441248863935471	-0.00457625929266214
1903	-0.30844059586525	-0.204544812440872	95.3831481933594	0.00548864435404539	-3.08191010844894e-05	0.0285405199974775	-0.00490093370899558
1904	-2.25648641586304	-0.529219150543213	95.7727584838867	0.00516396993771195	0.041852168738842	0.0616573020815849	0.00451462110504508
1905	-2.25648641586304	-0.204544812440872	95.5130157470703	-0.0100957229733467	-0.0282774847000837	0.136332392692566	0.00873538758605719
1906	-0.957789242267609	-0.204544812440872	95.5130157470703	-0.00197886489331722	-0.119186297059059	0.193475067615509	0.020423661917448
1907	0.340908020734787	-0.204544812440872	96.0974349975586	0.0022419011220336	-0.215289890766144	0.249319046735764	0.0197743140161037
1908	-1.607137799263	0.769478142261505	95.9026260375977	0.000293855206109583	-0.295159786939621	0.279513746500015	0.00354059832170606
1909	-0.957789242267609	0.769478142261505	96.3571701049805	-0.00847235135734081	-0.308471441268921	0.269124180078506	0.011982130818069
1910	0.340908020734787	-0.529219150543213	96.8117141723633	-0.00879702530801296	-0.315938949584961	0.231786638498306	0.0132808275520802
1911	-0.30844059586525	-0.529219150543213	96.7467803955078	-0.0217839982360601	-0.238666445016861	0.264254063367844	0.00256657530553639
1912	1.63960528373718	-1.17856776714325	97.0065231323242	-0.0113944197073579	-0.0831474438309669	0.244124263525009	-0.00100484199356288
1913	0.990256667137146	-0.204544812440872	96.9415817260742	-0.0185372550040483	0.0178262684494257	0.144773930311203	0.000618529506027699
1914	-0.30844059586525	-0.204544812440872	96.8117141723633	-0.0143164889886975	0.213604882359505	0.109709098935127	0.00386527273803949
1915	0.990256667137146	-0.529219150543213	97.396125793457	-0.0100957229733467	0.687954068183899	-0.0594462193548679	0.00159255252219737
1916	0.340908020734787	0.120129495859146	97.2662582397461	-0.00944637414067984	1.07983601093292	-0.212043151259422	-0.0104203969240189
1917	-0.30844059586525	-0.204544812440872	97.7857360839844	0.00516396993771195	0.946719467639923	-0.320159703493118	-0.0126931173726916
1918	0.340908020734787	1.74350106716156	97.590934753418	0.0126314787194133	0.802239418029785	-0.311068832874298	-0.00587495695799589
1919	0.990256667137146	0.444803804159164	97.9156112670898	0.000293855206109583	0.525616884231567	-0.483795583248138	-0.00684897974133492
1920	0.990256667137146	0.120129495859146	98.5000228881836	0.0132808275520802	0.205812692642212	-0.44515934586525	-0.0243813935667276
1921	-0.30844059586525	0.769478142261505	98.4350891113281	0.0142548503354192	-0.145484909415245	-0.139316096901894	-0.0149658378213644
1922	-2.25648641586304	0.120129495859146	98.9545669555664	0.00711201597005129	-0.56301611661911	0.0265924744307995	-0.0107450718060136
1923	-0.957789242267609	-0.529219150543213	98.69482421875	0.0126314787194133	-0.884768486022949	0.0230210572481155	-0.00490093370899558
1924	-1.607137799263	-0.204544812440872	98.5000228881836	0.00581331877037883	-0.868534743785858	-0.0526280589401722	0.0022419011220336
1925	0.990256667137146	0.120129495859146	98.69482421875	-0.000680167751852423	-0.643860042095184	-0.0747059136629105	-0.000355493422830477
1926	0.340908020734787	-0.204544812440872	99.0195007324219	-0.00132951640989631	-0.327302545309067	-0.143536865711212	-0.00652430532500148
1927	1.63960528373718	-0.529219150543213	99.3441772460938	0.011982130818069	-0.166913419961929	-0.186069205403328	-0.00587495695799589
1928	-1.607137799263	-0.853893458843231	99.2143020629883	0.0181509424000978	-0.123731732368469	-0.0964590907096863	0.00126787810586393
1929	-0.957789242267609	-0.529219150543213	99.1493682861328	0.00289124972186983	0.0217223595827818	0.155163496732712	0.00191722682211548
1930	0.990256667137146	-0.204544812440872	99.3441772460938	0.000618529506027699	0.0963974520564079	0.243150234222412	0.0194496400654316
1931	-0.957789242267609	0.769478142261505	99.3441772460938	-0.00392691092565656	0.138929784297943	0.192825719714165	0.0175015944987535
1932	2.28895401954651	-0.529219150543213	100.253265380859	-0.00425158534198999	0.213929548859596	0.114254541695118	-0.00165419070981443
1933	1.63960528373718	-0.204544812440872	100.38313293457	-0.00587495695799589	0.33957850933075	0.194124415516853	0.013930176384747
1934	2.93830251693726	-0.204544812440872	99.863655090332	0.00386527273803949	0.484707921743393	0.277241051197052	-3.08191010844894e-05
1935	0.990256667137146	-0.204544812440872	100.058456420898	-0.00360223650932312	0.639577567577362	0.21295553445816	0.00548864435404539
1936	0.990256667137146	-0.529219150543213	100.513000488281	0.00548864435404539	0.918797492980957	0.274643659591675	-0.00749832857400179
1937	-0.957789242267609	0.444803804159164	100.448066711426	-0.0026282137259841	0.7840576171875	0.130163580179214	-0.00879702530801296
1938	-1.607137799263	0.769478142261505	101.03247833252	-0.00392691092565656	0.51879870891571	-0.0915889739990234	-0.0165892094373703
1939	-0.30844059586525	-0.204544812440872	101.811698913574	-0.00879702530801296	0.405487388372421	-0.0383423902094364	-0.000680167751852423
1940	-0.957789242267609	0.120129495859146	101.487022399902	-0.0227580219507217	0.251916438341141	0.178864732384682	0.00289124972186983
1941	-3.55518364906311	1.09415245056152	101.422088623047	-0.0299008563160896	-0.151004374027252	0.280812472105026	0.00873538758605719
1942	-0.957789242267609	0.120129495859146	101.616897583008	-0.0172385573387146	-0.447432041168213	0.316851317882538	0.00743668992072344
1943	0.990256667137146	0.444803804159164	101.551956176758	-0.0182125810533762	-0.678275525569916	0.257760584354401	-0.00392691092565656
1944	-2.25648641586304	1.4188266992569	101.681831359863	-0.0162645354866982	-0.788340151309967	-0.0928876772522926	0.00808603875339031
1945	0.340908020734787	0.444803804159164	101.551956176758	-0.0162645354866982	-0.763015568256378	-0.308796107769012	-0.000355493422830477
1946	-1.607137799263	0.120129495859146	101.551956176758	-0.00425158534198999	-0.568210899829865	-0.340289503335953	0.00256657530553639
1947	-0.30844059586525	-0.529219150543213	102.071441650391	0.00126787810586393	-0.319510370492935	-0.378276407718658	-0.00327756232582033
1948	-0.30844059586525	-0.529219150543213	102.396110534668	0.00581331877037883	-0.165290042757988	-0.345808982849121	-0.00392691092565656
1949	0.340908020734787	-1.17856776714325	103.045463562012	0.0223717093467712	-0.103601925075054	-0.271783232688904	-0.0113944197073579
1950	0.340908020734787	-0.529219150543213	103.175331115723	0.0100340843200684	-0.10587465018034	-0.173406913876534	-0.00717365415766835
1951	-1.607137799263	0.769478142261505	102.331176757813	0.00386527273803949	-0.0935370251536369	0.0220470335334539	-0.00814767740666866
1952	-0.957789242267609	1.09415245056152	102.525985717773	0.0175015944987535	-0.0928876772522926	0.0860078707337379	-0.0117190945893526
1953	-0.957789242267609	1.09415245056152	102.915588378906	0.0181509424000978	-0.0984071344137192	0.0337353087961674	-0.0165892094373703
1954	-0.30844059586525	0.769478142261505	103.435073852539	0.00970941036939621	-0.0600955672562122	0.110033772885799	-0.00490093370899558
1955	-0.957789242267609	1.4188266992569	103.370132446289	0.00191722682211548	-0.0964590907096863	0.145098596811295	-0.00847235135734081
1956	0.990256667137146	-0.529219150543213	103.56494140625	-0.00132951640989631	-0.0662643760442734	0.049319677054882	-0.00100484199356288
1957	2.28895401954651	-0.204544812440872	104.019485473633	0.0136055024340749	-0.0876928865909576	-0.0704851448535919	-0.00619963090866804
1958	-0.30844059586525	0.769478142261505	103.824676513672	0.00159255252219737	0.00711201597005129	-0.0104203969240189	-0.000355493422830477
1959	-1.607137799263	1.09415245056152	103.954551696777	-0.00555028254166245	0.14737132191658	0.167501121759415	0.00678734155371785
1960	-0.957789242267609	-0.204544812440872	104.538963317871	-0.0130177913233638	0.235682725906372	0.0811377614736557	-0.00587495695799589
1961	-3.55518364906311	0.769478142261505	104.474029541016	0.00743668992072344	0.0976961478590965	-0.137368053197861	-0.000680167751852423
1962	-0.30844059586525	0.120129495859146	105.058441162109	0.01100810803473	0.0389300994575024	-0.107173345983028	-0.0100957229733467
1963	-0.30844059586525	0.444803804159164	104.863639831543	0.00581331877037883	0.0324366129934788	0.0408781431615353	-0.00587495695799589
1964	0.340908020734787	0.769478142261505	104.928573608398	0.00191722682211548	0.000943203864153475	0.111007794737816	0.000293855206109583
1965	0.340908020734787	0.444803804159164	105.058441162109	-0.00879702530801296	-0.0149658378213644	0.0847091749310493	0.00321592413820326
1966	-0.30844059586525	0.769478142261505	105.448051452637	-0.00327756232582033	-0.048407293856144	-0.0100957229733467	0.00354059832170606
1967	-0.957789242267609	-0.529219150543213	105.642852783203	-0.00749832857400179	-0.0260047651827335	-0.0587968714535236	-0.00879702530801296
1968	0.990256667137146	-0.529219150543213	105.318183898926	-0.00717365415766835	0.127566188573837	-0.150679707527161	0.00354059832170606
1969	2.28895401954651	-0.529219150543213	105.577919006348	-0.00944637414067984	0.174643963575363	-0.229250892996788	0.00808603875339031
1970	0.990256667137146	-0.204544812440872	105.707794189453	-0.0159398596733809	0.235358059406281	-0.115290202200413	0.0132808275520802
1971	-0.957789242267609	0.444803804159164	106.162338256836	-0.0100957229733467	0.167825803160667	0.0723715499043465	0.00548864435404539
1972	0.990256667137146	-0.204544812440872	106.357139587402	-0.00555028254166245	0.136332392692566	0.0821117833256721	-0.0026282137259841
1973	0.340908020734787	0.120129495859146	105.967529296875	-0.00652430532500148	0.086981900036335	0.166527107357979	0.00191722682211548
1974	0.340908020734787	-0.529219150543213	106.74674987793	-0.00912170019000769	0.020423661917448	0.374643325805664	0.0100340843200684
1975	0.340908020734787	0.120129495859146	106.876617431641	-0.00977104809135199	-0.180225074291229	0.251267105340958	0.00321592413820326
1976	-0.30844059586525	-0.204544812440872	107.201293945313	-0.00652430532500148	-0.209121078252792	0.187955603003502	0.0100340843200684
1977	-1.607137799263	1.09415245056152	107.136360168457	0.0168522447347641	-0.160744607448578	0.107761055231094	-0.0026282137259841
1978	-1.607137799263	1.09415245056152	107.525970458984	0.00354059832170606	-0.116264224052429	-0.0954850688576698	0.00191722682211548
1979	-2.90583515167236	1.4188266992569	107.655838012695	0.000293855206109583	-0.0526280589401722	-0.193861395120621	-0.00132951640989631
1980	-0.957789242267609	-0.204544812440872	107.850639343262	0.00321592413820326	0.136657059192657	-0.259770274162292	-0.00360223650932312
1981	-2.25648641586304	1.09415245056152	107.785705566406	0.00159255252219737	0.235682725906372	-0.26983517408371	-0.00165419070981443
1982	0.990256667137146	-0.529219150543213	107.980514526367	0.0265924744307995	0.328864246606827	-0.167562767863274	-0.0149658378213644
1983	0.340908020734787	0.120129495859146	108.305183410645	0.0132808275520802	0.315552622079849	-0.127303153276443	-0.0211346503347158
1984	0.340908020734787	0.444803804159164	108.110382080078	0.0152288740500808	0.383734226226807	-0.0717838406562805	-0.0149658378213644
1985	-0.957789242267609	-0.529219150543213	107.980514526367	0.00873538758605719	0.362305700778961	-0.111069433391094	-0.00327756232582033
1986	-0.30844059586525	-0.204544812440872	108.43505859375	0.011982130818069	0.343149930238724	-0.105225294828415	0.00418994715437293
1987	0.990256667137146	-1.17856776714325	108.564926147461	0.0158782228827477	0.328539580106735	-0.0808747261762619	-0.00132951640989631
1988	0.990256667137146	0.120129495859146	109.084403991699	0.0149041991680861	0.133085653185844	-0.0273034609854221	-0.00392691092565656
1989	1.63960528373718	-0.204544812440872	109.474014282227	-0.00490093370899558	-0.0419138073921204	-0.00230353930965066	-0.00197886489331722
1990	-1.607137799263	1.09415245056152	109.279205322266	-0.00295288790948689	-0.11788759380579	0.00126787810586393	-3.08191010844894e-05
1991	2.28895401954651	0.444803804159164	109.474014282227	0.000943203864153475	-0.20425096154213	0.0236704051494598	0.000293855206109583
1992	0.990256667137146	0.120129495859146	109.21427154541	0.0152288740500808	-0.300029903650284	-0.0948357209563255	-0.00782300252467394
1993	-0.30844059586525	1.09415245056152	109.344146728516	0.0217223595827818	-0.266263753175735	-0.156848520040512	-0.00782300252467394
1994	-0.30844059586525	1.09415245056152	109.928558349609	0.00938473641872406	-0.237367749214172	-0.0938616991043091	-0.000355493422830477
1995	-0.30844059586525	1.09415245056152	110.05842590332	0.0136055024340749	-0.20425096154213	-0.108796715736389	-0.00457625929266214
1996	-0.957789242267609	0.769478142261505	110.448036193848	-0.00782300252467394	-0.176978319883347	-0.172108203172684	-0.00132951640989631
1997	0.340908020734787	-0.204544812440872	110.707778930664	0.0158782228827477	-0.206523686647415	-0.0971084386110306	0.00191722682211548
1998	-1.607137799263	0.120129495859146	111.097381591797	-0.0130177913233638	-0.137692734599113	0.00321592413820326	0.00678734155371785
1999	-2.90583515167236	0.769478142261505	110.90258026123	0.000618529506027699	-0.0607449151575565	0.0827611312270164	0.00354059832170606
2000	1.63960528373718	0.120129495859146	111.162322998047	0.000293855206109583	-0.0912643000483513	0.187955603003502	0.000293855206109583
[truncated: 4,200 more rows]
