# Supplementary material for: Precise instruction and consideration of the vertical and horizontal force component increases validity and reliability of the 90:20 Isometric Posterior Chain Test
Source: PLoS One. 2024 Oct 28;19(10):e0312843. doi: 10.1371/journal.pone.0312843 (PMC11515970; doi:10.1371/journal.pone.0312843)
Supplement: S1 File — (ZIP) [file pone.0312843.s001.zip › S1_Raw_Data/M1_P32_iso_2.csv]

1	-0.30844059586525	-0.204544812440872	21.0327320098877	0.000293855206109583	0.000943203864153475	-0.0182125810533762	-0.00522560812532902
2	0.990256667137146	-0.204544812440872	20.7729911804199	0.0022419011220336	0.00159255252219737	-0.0211346503347158	0.0022419011220336
3	0.340908020734787	-0.529219150543213	21.0327320098877	0.00743668992072344	-0.000355493422830477	-0.0182125810533762	-0.000680167751852423
4	0.990256667137146	0.120129495859146	21.2275352478027	-0.0100957229733467	0.00386527273803949	0.00256657530553639	0.00256657530553639
5	-0.957789242267609	0.120129495859146	21.3574066162109	0.00159255252219737	-0.00425158534198999	0.00613799272105098	-0.000355493422830477
6	-0.957789242267609	0.444803804159164	21.1626014709473	0.00613799272105098	0.00256657530553639	0.00548864435404539	-0.00977104809135199
7	-1.607137799263	0.444803804159164	21.0327320098877	0.00159255252219737	-0.00197886489331722	0.00321592413820326	-0.00457625929266214
8	-0.957789242267609	0.120129495859146	20.9677963256836	-0.00879702530801296	-0.000355493422830477	0.00841071270406246	-0.000680167751852423
9	-2.90583515167236	0.444803804159164	20.837926864624	-0.0113944197073579	0.00386527273803949	0.0168522447347641	0.000293855206109583
10	-1.607137799263	-0.204544812440872	21.0327320098877	-0.00652430532500148	0.00808603875339031	0.01847561635077	0.00159255252219737
11	-0.30844059586525	0.120129495859146	21.3574066162109	-0.00295288790948689	0.00418994715437293	0.00159255252219737	-0.00197886489331722
12	0.990256667137146	0.444803804159164	20.9677963256836	-0.00132951640989631	0.000293855206109583	0.00191722682211548	0.00451462110504508
13	1.63960528373718	-0.204544812440872	21.0976657867432	0.00418994715437293	-0.00652430532500148	-0.00814767740666866	0.000618529506027699
14	0.990256667137146	0.120129495859146	21.3574066162109	-0.00132951640989631	-0.00522560812532902	-0.0136671401560307	0.00483929552137852
15	0.990256667137146	-0.853893458843231	21.3574066162109	0.00159255252219737	-0.00652430532500148	-0.00912170019000769	-0.00327756232582033
16	-0.957789242267609	-0.529219150543213	21.4872760772705	0.00613799272105098	-0.00847235135734081	-0.00879702530801296	-0.00587495695799589
17	2.28895401954651	-0.853893458843231	21.552209854126	0.00483929552137852	-0.0165892094373703	-0.0110697457566857	0.000618529506027699
18	0.340908020734787	0.444803804159164	21.0976657867432	0.000943203864153475	-0.00100484199356288	0.00159255252219737	0.00321592413820326
19	0.990256667137146	0.120129495859146	20.837926864624	-0.00587495695799589	0.00678734155371785	0.0288651939481497	-0.00295288790948689
20	1.63960528373718	0.444803804159164	21.0976657867432	-0.000355493422830477	0.00354059832170606	0.00548864435404539	-0.00457625929266214
21	-1.607137799263	0.769478142261505	20.9677963256836	0.000943203864153475	-0.00295288790948689	-0.0250307414680719	0.0022419011220336
22	-0.30844059586525	1.09415245056152	21.1626014709473	-0.0026282137259841	-0.00165419070981443	-0.0224333461374044	0.00256657530553639
23	-0.30844059586525	1.4188266992569	20.9028625488281	-0.00165419070981443	-0.00392691092565656	-0.00425158534198999	0.0022419011220336
24	1.63960528373718	-0.204544812440872	20.9028625488281	-0.00132951640989631	0.000618529506027699	0.0136055024340749	-0.00165419070981443
25	0.990256667137146	0.120129495859146	21.2924709320068	-0.00360223650932312	0.00678734155371785	0.0168522447347641	0.00256657530553639
26	0.990256667137146	0.120129495859146	21.2924709320068	-0.0026282137259841	0.00191722682211548	0.00873538758605719	-0.00912170019000769
27	-0.957789242267609	0.444803804159164	21.4223403930664	0.00678734155371785	0.0103587592020631	0.0162028968334198	-0.00555028254166245
28	-1.607137799263	1.4188266992569	21.2924709320068	-0.00425158534198999	0.00418994715437293	0.0347093306481838	0.000943203864153475
29	-2.90583515167236	1.09415245056152	21.0976657867432	-0.0165892094373703	0.00873538758605719	0.0210730116814375	0.00354059832170606
30	-0.957789242267609	0.444803804159164	20.9028625488281	-0.00165419070981443	0.00873538758605719	0.0194496400654316	0.00256657530553639
31	-0.30844059586525	0.120129495859146	21.0327320098877	-0.00230353930965066	0.00841071270406246	-0.00230353930965066	-0.00555028254166245
32	-1.607137799263	0.444803804159164	21.0327320098877	0.00548864435404539	0.0100340843200684	-0.0260047651827335	0.00451462110504508
33	1.63960528373718	0.769478142261505	21.2275352478027	0.00191722682211548	-0.00100484199356288	-0.0260047651827335	0.00418994715437293
34	1.63960528373718	-0.529219150543213	21.4872760772705	-0.00165419070981443	0.00613799272105098	-0.00847235135734081	-0.00100484199356288
35	1.63960528373718	-1.17856776714325	21.2924709320068	0.00126787810586393	-0.00360223650932312	-0.00555028254166245	-0.00327756232582033
36	-0.30844059586525	-0.529219150543213	21.0327320098877	0.000618529506027699	-0.00652430532500148	0.00191722682211548	-0.000355493422830477
37	1.63960528373718	-0.529219150543213	21.1626014709473	0.00256657530553639	0.000618529506027699	-0.0159398596733809	0.00159255252219737
38	-0.30844059586525	-0.204544812440872	21.4223403930664	-0.00230353930965066	-0.00684897974133492	-0.00295288790948689	-0.000680167751852423
39	0.990256667137146	0.120129495859146	21.6171455383301	-0.00230353930965066	0.0113327819854021	0.013930176384747	-0.00360223650932312
40	-0.30844059586525	1.09415245056152	21.0976657867432	-0.000355493422830477	0.0149041991680861	0.0123068047687411	0.00646266713738441
41	-0.957789242267609	2.06817531585693	20.837926864624	0.0022419011220336	0.00743668992072344	0.00711201597005129	-0.00912170019000769
42	0.340908020734787	0.444803804159164	20.837926864624	0.000943203864153475	0.00191722682211548	-0.00879702530801296	0.00678734155371785
43	-0.30844059586525	1.4188266992569	20.837926864624	0.000943203864153475	0.00646266713738441	-0.00944637414067984	0.00451462110504508
44	0.990256667137146	0.444803804159164	20.9677963256836	-0.00652430532500148	0.00873538758605719	-0.0152905117720366	-3.08191010844894e-05
45	0.340908020734787	-0.204544812440872	21.4872760772705	0.000293855206109583	0.0106834331527352	-0.00652430532500148	-0.00847235135734081
46	2.93830251693726	-0.529219150543213	20.9028625488281	0.000943203864153475	0.00581331877037883	-0.00230353930965066	0.00159255252219737
47	0.340908020734787	-0.204544812440872	20.9028625488281	0.00613799272105098	0.00256657530553639	0.0226963832974434	0.00613799272105098
48	-1.607137799263	0.769478142261505	20.7729911804199	-0.0107450718060136	-0.00165419070981443	0.0171769186854362	0.00841071270406246
49	-2.90583515167236	0.444803804159164	21.3574066162109	-0.00165419070981443	0.0142548503354192	0.0116574559360743	-0.000680167751852423
50	-0.957789242267609	-0.204544812440872	21.4223403930664	-0.00652430532500148	-3.08191010844894e-05	0.00581331877037883	0.00321592413820326
51	-2.25648641586304	1.09415245056152	21.3574066162109	-0.000680167751852423	0.00256657530553639	0.01847561635077	0.00743668992072344
52	-0.957789242267609	1.4188266992569	21.0976657867432	0.00451462110504508	0.00159255252219737	0.011982130818069	-0.000680167751852423
53	-0.30844059586525	1.09415245056152	21.1626014709473	-0.0026282137259841	-0.00684897974133492	-0.00165419070981443	-0.00100484199356288
54	-0.30844059586525	0.444803804159164	21.0976657867432	-0.00425158534198999	0.00841071270406246	-0.00652430532500148	-0.00392691092565656
55	2.93830251693726	-1.17856776714325	21.4872760772705	0.00289124972186983	0.00678734155371785	-0.0136671401560307	0.00678734155371785
56	-0.30844059586525	-0.853893458843231	21.4223403930664	0.00483929552137852	-0.00100484199356288	-3.08191010844894e-05	-0.00295288790948689
57	1.63960528373718	-0.853893458843231	21.0327320098877	0.00873538758605719	-0.0133424662053585	0.01100810803473	0.00159255252219737
58	0.990256667137146	-0.529219150543213	21.1626014709473	-0.00360223650932312	-0.00425158534198999	0.0246444288641214	-0.000355493422830477
59	1.63960528373718	-0.529219150543213	21.0327320098877	0.000293855206109583	0.00321592413820326	0.0321119390428066	-0.00392691092565656
60	-1.607137799263	1.4188266992569	20.837926864624	0.000293855206109583	-0.000355493422830477	0.0142548503354192	0.0022419011220336
61	-0.30844059586525	0.769478142261505	21.2275352478027	0.00126787810586393	0.0022419011220336	0.01100810803473	-3.08191010844894e-05
62	-0.30844059586525	1.09415245056152	21.2275352478027	-0.00782300252467394	-0.00555028254166245	-0.0256800893694162	0.00321592413820326
63	-0.957789242267609	1.09415245056152	20.7080574035645	0.00548864435404539	-0.00230353930965066	-0.0695111230015755	0.00126787810586393
64	-0.30844059586525	1.4188266992569	20.837926864624	-0.000680167751852423	-0.00132951640989631	-0.0399657599627972	0.00581331877037883
65	0.990256667137146	0.444803804159164	21.2275352478027	0.00451462110504508	-0.000355493422830477	-0.0143164889886975	-0.00230353930965066
66	1.63960528373718	-0.204544812440872	21.2924709320068	0.000293855206109583	0.00548864435404539	-0.0120437685400248	-0.00295288790948689
67	0.990256667137146	0.120129495859146	21.552209854126	-0.000355493422830477	0.00354059832170606	-0.0100957229733467	-0.00132951640989631
68	-0.957789242267609	1.4188266992569	20.7080574035645	-0.00652430532500148	-3.08191010844894e-05	-0.0123684434220195	0.000293855206109583
69	-1.607137799263	0.444803804159164	21.1626014709473	-0.0110697457566857	0.000943203864153475	-0.0117190945893526	0.00548864435404539
70	-0.957789242267609	0.444803804159164	20.9677963256836	-0.00457625929266214	0.00386527273803949	-0.00230353930965066	0.0145795252174139
71	-2.90583515167236	0.769478142261505	21.0327320098877	-0.00652430532500148	0.000618529506027699	-0.00490093370899558	-0.000680167751852423
72	-2.25648641586304	0.769478142261505	21.0976657867432	-0.000355493422830477	-0.00327756232582033	-0.00425158534198999	-0.00425158534198999
73	-0.957789242267609	1.09415245056152	21.3574066162109	-3.08191010844894e-05	-0.00555028254166245	-0.0146411629393697	-0.000680167751852423
74	-0.957789242267609	1.74350106716156	20.837926864624	-0.00100484199356288	0.00678734155371785	0.00289124972186983	-0.00847235135734081
75	1.63960528373718	-1.17856776714325	21.1626014709473	-0.000355493422830477	-0.00782300252467394	-0.00717365415766835	0.00451462110504508
76	1.63960528373718	-0.853893458843231	21.2924709320068	-0.000355493422830477	-0.00522560812532902	0.00354059832170606	-0.00749832857400179
77	-0.30844059586525	-0.529219150543213	21.1626014709473	0.00711201597005129	-0.00522560812532902	-0.0100957229733467	0.00841071270406246
78	0.990256667137146	-0.204544812440872	21.552209854126	0.000943203864153475	-0.0110697457566857	-0.00360223650932312	0.0022419011220336
79	0.990256667137146	0.444803804159164	20.837926864624	-0.00360223650932312	0.00548864435404539	-0.0126931173726916	0.00126787810586393
80	-0.30844059586525	1.4188266992569	20.7080574035645	0.00548864435404539	0.00289124972186983	0.00418994715437293	-0.00100484199356288
81	0.990256667137146	0.769478142261505	21.1626014709473	-3.08191010844894e-05	0.00159255252219737	-0.0110697457566857	-0.00360223650932312
82	-0.957789242267609	0.120129495859146	21.1626014709473	-0.00100484199356288	0.00613799272105098	0.00776136433705688	0.00548864435404539
83	-0.30844059586525	1.4188266992569	21.0327320098877	0.00548864435404539	-0.0104203969240189	0.0022419011220336	0.00418994715437293
84	0.340908020734787	0.769478142261505	21.2924709320068	-0.00457625929266214	0.00646266713738441	-0.000680167751852423	-0.00619963090866804
85	0.340908020734787	0.769478142261505	20.7080574035645	0.000293855206109583	0.00970941036939621	-0.0165892094373703	-0.00587495695799589
86	1.63960528373718	-0.204544812440872	21.0327320098877	0.00191722682211548	-0.00100484199356288	-0.0286021586507559	0.000943203864153475
87	0.990256667137146	0.120129495859146	21.2275352478027	-0.00132951640989631	-0.00587495695799589	-0.0250307414680719	-0.00587495695799589
88	-0.957789242267609	1.09415245056152	21.2275352478027	-0.00555028254166245	-0.00327756232582033	-0.02697878703475	0.00548864435404539
89	-0.957789242267609	0.444803804159164	21.2275352478027	-0.00814767740666866	-3.08191010844894e-05	0.00841071270406246	-0.00652430532500148
90	-1.607137799263	1.09415245056152	20.9028625488281	-0.0110697457566857	-0.00230353930965066	-0.00100484199356288	0.00483929552137852
91	-2.90583515167236	1.09415245056152	20.6431217193604	-0.0026282137259841	-0.0026282137259841	-0.0198359526693821	-0.00555028254166245
92	-0.957789242267609	1.4188266992569	21.1626014709473	-3.08191010844894e-05	-0.00555028254166245	-0.0243813935667276	-0.00295288790948689
93	-0.30844059586525	1.09415245056152	21.2275352478027	-3.08191010844894e-05	0.000293855206109583	-0.0133424662053585	0.0106834331527352
94	-0.30844059586525	0.769478142261505	21.0976657867432	-0.00197886489331722	-0.00360223650932312	0.0155535480007529	-0.00490093370899558
95	-0.30844059586525	1.09415245056152	21.2924709320068	0.00743668992072344	0.000293855206109583	0.0376313999295235	-0.00230353930965066
96	1.63960528373718	-1.17856776714325	21.2275352478027	-3.08191010844894e-05	-0.00360223650932312	0.0626313239336014	-0.00295288790948689
97	-0.30844059586525	0.444803804159164	20.9677963256836	0.00938473641872406	-0.0133424662053585	0.0499690249562263	0.00159255252219737
98	2.28895401954651	-0.853893458843231	21.2275352478027	-0.00132951640989631	-0.0126931173726916	0.0175015944987535	0.00191722682211548
99	-0.957789242267609	1.09415245056152	21.0976657867432	-0.00879702530801296	-0.00392691092565656	-0.0195112787187099	0.00256657530553639
100	-0.30844059586525	0.769478142261505	21.4223403930664	-0.00100484199356288	0.00126787810586393	-0.0536020807921886	-0.0026282137259841
101	1.63960528373718	0.120129495859146	21.552209854126	0.0116574559360743	0.000618529506027699	-0.0412644557654858	-0.00165419070981443
102	1.63960528373718	0.120129495859146	20.837926864624	-0.00295288790948689	0.00191722682211548	0.00776136433705688	-0.00652430532500148
103	0.990256667137146	0.120129495859146	20.837926864624	-3.08191010844894e-05	0.00354059832170606	-3.08191010844894e-05	-0.000355493422830477
104	-0.30844059586525	1.74350106716156	20.5132522583008	-0.0117190945893526	0.00451462110504508	0.00613799272105098	0.00321592413820326
105	0.990256667137146	1.09415245056152	20.7729911804199	-0.00197886489331722	0.0106834331527352	0.0132808275520802	-0.00327756232582033
106	-0.957789242267609	1.4188266992569	20.9677963256836	0.00743668992072344	0.00646266713738441	0.00678734155371785	0.00451462110504508
107	0.990256667137146	0.769478142261505	20.7729911804199	0.00743668992072344	0.00808603875339031	0.0145795252174139	0.00256657530553639
108	1.63960528373718	-0.204544812440872	20.9028625488281	0.00321592413820326	0.00646266713738441	-0.00392691092565656	0.00776136433705688
109	-1.607137799263	0.120129495859146	20.7080574035645	-0.00457625929266214	0.0188002903014421	-0.00717365415766835	0.00159255252219737
110	-2.90583515167236	0.769478142261505	20.837926864624	-0.0113944197073579	0.00938473641872406	-0.00912170019000769	-0.00100484199356288
111	-1.607137799263	0.120129495859146	21.4223403930664	-0.00490093370899558	0.0106834331527352	0.00418994715437293	-0.00197886489331722
112	-0.30844059586525	0.120129495859146	21.3574066162109	-0.00165419070981443	-0.00360223650932312	0.0223717093467712	-3.08191010844894e-05
113	0.340908020734787	0.444803804159164	20.7729911804199	-0.0026282137259841	0.00906006153672934	0.0460729338228703	-0.000355493422830477
114	0.990256667137146	-0.529219150543213	21.0327320098877	0.000293855206109583	0.00808603875339031	0.0554884895682335	-3.08191010844894e-05
115	-0.957789242267609	1.09415245056152	21.0976657867432	-0.000680167751852423	-0.000680167751852423	0.0460729338228703	-0.00555028254166245
116	0.990256667137146	-0.204544812440872	21.1626014709473	0.00516396993771195	-0.00132951640989631	-0.0240567177534103	-0.00327756232582033
117	-0.957789242267609	0.120129495859146	21.2924709320068	-0.00425158534198999	-0.0172385573387146	-0.0880175605416298	-0.00295288790948689
118	2.28895401954651	-0.529219150543213	20.9028625488281	0.0022419011220336	-0.00977104809135199	-0.0724331885576248	-0.00327756232582033
119	-1.607137799263	0.769478142261505	20.5132522583008	-0.00100484199356288	0.00126787810586393	-0.00555028254166245	-0.00132951640989631
120	1.63960528373718	-0.853893458843231	20.9677963256836	0.000943203864153475	0.00743668992072344	-0.00295288790948689	-0.00327756232582033
121	0.990256667137146	-0.204544812440872	20.9677963256836	0.00256657530553639	0.00386527273803949	0.00418994715437293	-0.00197886489331722
122	0.990256667137146	-0.204544812440872	21.0327320098877	0.00191722682211548	0.00581331877037883	-0.0175632312893867	0.00646266713738441
123	0.990256667137146	0.120129495859146	21.0976657867432	-0.00197886489331722	0.00386527273803949	-0.0172385573387146	0.00483929552137852
124	-0.30844059586525	0.444803804159164	20.9677963256836	0.0022419011220336	0.00159255252219737	-0.0136671401560307	-0.000680167751852423
125	-0.957789242267609	0.769478142261505	20.837926864624	-0.00230353930965066	0.00808603875339031	-0.0107450718060136	-0.00457625929266214
126	-0.30844059586525	1.4188266992569	20.7080574035645	0.0022419011220336	0.00159255252219737	0.00451462110504508	-0.000680167751852423
127	0.340908020734787	1.09415245056152	20.7729911804199	-0.00295288790948689	-0.00652430532500148	-0.00165419070981443	0.00516396993771195
128	0.340908020734787	0.444803804159164	21.2275352478027	0.00256657530553639	0.00321592413820326	-0.00814767740666866	0.00841071270406246
129	-1.607137799263	0.769478142261505	21.0976657867432	-0.00457625929266214	0.00418994715437293	-0.00684897974133492	0.00191722682211548
130	-2.90583515167236	0.769478142261505	20.9028625488281	-0.00879702530801296	0.00191722682211548	-0.00717365415766835	0.00646266713738441
131	0.340908020734787	-0.529219150543213	21.2924709320068	-0.00392691092565656	0.00191722682211548	-0.00879702530801296	0.00159255252219737
132	-0.30844059586525	0.120129495859146	21.2924709320068	-0.000680167751852423	0.00256657530553639	-0.00684897974133492	0.00776136433705688
133	1.63960528373718	-0.204544812440872	21.0976657867432	-0.00490093370899558	-0.00295288790948689	0.000618529506027699	0.00126787810586393
134	1.63960528373718	0.120129495859146	21.3574066162109	0.000293855206109583	0.00808603875339031	0.00256657530553639	0.00321592413820326
135	0.990256667137146	-0.853893458843231	21.2275352478027	0.0022419011220336	0.00289124972186983	0.01847561635077	-0.00912170019000769
136	-0.30844059586525	0.120129495859146	20.837926864624	0.00386527273803949	-0.00490093370899558	0.0165275707840919	0.00256657530553639
137	-0.30844059586525	-0.853893458843231	21.3574066162109	0.00483929552137852	-0.0120437685400248	0.0304885655641556	-0.00100484199356288
138	0.340908020734787	0.120129495859146	21.2275352478027	0.000618529506027699	-0.00230353930965066	0.0132808275520802	0.00159255252219737
139	0.990256667137146	0.120129495859146	21.2924709320068	-3.08191010844894e-05	-0.0026282137259841	0.01847561635077	-3.08191010844894e-05
140	0.990256667137146	-0.529219150543213	21.2275352478027	-0.00132951640989631	-0.00295288790948689	0.0171769186854362	-0.00522560812532902
141	1.63960528373718	0.444803804159164	21.1626014709473	0.00581331877037883	0.00386527273803949	-0.0230826959013939	0.000293855206109583
142	2.28895401954651	-0.204544812440872	20.7729911804199	0.000293855206109583	-0.00879702530801296	-0.0373683646321297	0.00354059832170606
143	-0.30844059586525	0.120129495859146	21.0327320098877	0.00548864435404539	-0.00782300252467394	-0.0315242260694504	-0.000355493422830477
144	1.63960528373718	-0.204544812440872	21.2275352478027	0.00354059832170606	-3.08191010844894e-05	-0.0260047651827335	0.00873538758605719
145	0.340908020734787	1.09415245056152	21.0976657867432	-0.00295288790948689	0.00321592413820326	-0.0143164889886975	-0.00587495695799589
146	-0.957789242267609	0.769478142261505	20.9028625488281	0.00354059832170606	0.00451462110504508	-0.00944637414067984	-0.00490093370899558
147	-0.30844059586525	1.09415245056152	20.6431217193604	-0.00230353930965066	-0.00522560812532902	-0.0117190945893526	0.013930176384747
148	-0.957789242267609	-0.529219150543213	20.837926864624	-0.00197886489331722	-3.08191010844894e-05	-0.00132951640989631	-0.00197886489331722
149	-3.55518364906311	0.769478142261505	20.9677963256836	-0.00782300252467394	0.0106834331527352	0.00191722682211548	-0.00132951640989631
150	-0.30844059586525	0.120129495859146	21.2924709320068	-0.00847235135734081	0.00646266713738441	-0.00490093370899558	-0.00425158534198999
151	0.990256667137146	0.120129495859146	21.0327320098877	-0.00652430532500148	0.00678734155371785	-0.0026282137259841	0.00256657530553639
152	-0.957789242267609	1.4188266992569	20.7080574035645	0.00191722682211548	-0.00425158534198999	0.00808603875339031	-0.0120437685400248
153	0.990256667137146	1.09415245056152	20.7729911804199	-0.00197886489331722	-0.00457625929266214	-0.00684897974133492	0.00418994715437293
154	1.63960528373718	0.120129495859146	20.837926864624	-0.00457625929266214	0.000943203864153475	0.000293855206109583	-0.00490093370899558
155	2.28895401954651	-1.17856776714325	21.0976657867432	-0.000355493422830477	-0.00197886489331722	0.000293855206109583	-0.00100484199356288
156	0.340908020734787	-0.204544812440872	21.552209854126	0.00970941036939621	-0.00425158534198999	0.00354059832170606	-0.00197886489331722
157	1.63960528373718	-0.853893458843231	21.2275352478027	-0.00230353930965066	-0.00490093370899558	0.00126787810586393	0.00256657530553639
158	-0.30844059586525	1.09415245056152	21.0976657867432	0.00354059832170606	0.00970941036939621	0.01100810803473	-3.08191010844894e-05
159	0.990256667137146	-0.853893458843231	21.3574066162109	-0.00327756232582033	0.00743668992072344	-0.0152905117720366	-0.00197886489331722
160	0.340908020734787	0.120129495859146	21.4223403930664	-0.0026282137259841	0.00126787810586393	0.0116574559360743	-0.00392691092565656
161	0.340908020734787	0.120129495859146	20.837926864624	0.0022419011220336	-0.000355493422830477	0.00126787810586393	0.00256657530553639
162	1.63960528373718	0.769478142261505	20.7729911804199	-3.08191010844894e-05	-0.000680167751852423	-0.00392691092565656	-0.000355493422830477
163	1.63960528373718	0.444803804159164	20.7080574035645	0.000618529506027699	0.00938473641872406	-0.00490093370899558	-0.00977104809135199
164	2.28895401954651	0.120129495859146	21.0327320098877	-0.00132951640989631	0.00321592413820326	-0.0123684434220195	0.00548864435404539
165	0.340908020734787	1.74350106716156	20.9028625488281	-0.00327756232582033	0.00354059832170606	0.00159255252219737	0.00516396993771195
166	-0.30844059586525	0.120129495859146	21.1626014709473	0.000943203864153475	0.00321592413820326	-0.00295288790948689	-0.00230353930965066
167	-2.25648641586304	1.09415245056152	21.2275352478027	-0.00197886489331722	-0.0026282137259841	0.00581331877037883	0.00418994715437293
168	-1.607137799263	1.09415245056152	20.5781879425049	-0.00587495695799589	-0.00295288790948689	-0.00360223650932312	0.00386527273803949
169	-2.25648641586304	-0.204544812440872	21.0327320098877	-0.0107450718060136	0.000618529506027699	-0.00684897974133492	-0.00165419070981443
170	-0.30844059586525	0.120129495859146	20.7729911804199	-0.00522560812532902	0.00354059832170606	0.00646266713738441	-3.08191010844894e-05
171	-1.607137799263	1.09415245056152	20.9677963256836	-0.00392691092565656	0.00191722682211548	-0.00327756232582033	-0.00100484199356288
172	-0.30844059586525	1.09415245056152	21.0327320098877	0.000618529506027699	-0.00619963090866804	-0.000355493422830477	-3.08191010844894e-05
173	-0.957789242267609	-0.204544812440872	21.0976657867432	0.00256657530553639	-0.00977104809135199	-0.00392691092565656	0.0022419011220336
174	0.340908020734787	0.444803804159164	20.837926864624	-0.00165419070981443	-0.00782300252467394	0.000293855206109583	-0.00392691092565656
175	0.340908020734787	-0.204544812440872	20.837926864624	-0.00360223650932312	-0.00684897974133492	0.00191722682211548	-0.00132951640989631
176	-0.30844059586525	-0.204544812440872	20.837926864624	0.00418994715437293	-0.0026282137259841	-0.00490093370899558	0.00418994715437293
177	1.63960528373718	-0.204544812440872	21.1626014709473	0.000943203864153475	-0.00684897974133492	0.000618529506027699	0.00126787810586393
178	-0.957789242267609	1.4188266992569	21.0976657867432	-0.00327756232582033	0.000618529506027699	-0.00490093370899558	0.000943203864153475
179	1.63960528373718	-0.204544812440872	20.9028625488281	-0.00425158534198999	-0.00100484199356288	-0.00295288790948689	-0.00100484199356288
180	-0.30844059586525	-0.204544812440872	20.7729911804199	-0.0026282137259841	0.00776136433705688	0.0100340843200684	-0.00230353930965066
181	1.63960528373718	-0.204544812440872	20.7729911804199	0.000943203864153475	-0.00879702530801296	0.013930176384747	-0.000355493422830477
182	0.990256667137146	-0.529219150543213	21.0327320098877	0.00191722682211548	-0.00197886489331722	-0.0130177913233638	0.00256657530553639
183	1.63960528373718	0.444803804159164	21.4872760772705	0.00191722682211548	-0.00425158534198999	-0.0159398596733809	-0.00165419070981443
184	0.990256667137146	0.769478142261505	21.0327320098877	-0.00490093370899558	0.00321592413820326	-0.00912170019000769	0.00646266713738441
185	-0.30844059586525	1.4188266992569	20.9028625488281	-0.00457625929266214	0.00289124972186983	-0.00587495695799589	-0.00619963090866804
186	0.340908020734787	-0.204544812440872	21.4223403930664	0.00483929552137852	-0.00327756232582033	-0.00587495695799589	-0.00295288790948689
187	-0.30844059586525	0.444803804159164	21.0976657867432	0.00613799272105098	0.000293855206109583	-0.00100484199356288	-0.00230353930965066
188	-1.607137799263	0.769478142261505	21.2924709320068	-0.00814767740666866	0.00354059832170606	-0.00132951640989631	0.00354059832170606
189	-1.607137799263	0.444803804159164	21.4872760772705	-0.00717365415766835	0.00321592413820326	-0.00587495695799589	-3.08191010844894e-05
190	-0.957789242267609	1.09415245056152	20.7729911804199	-0.00717365415766835	0.00743668992072344	0.00581331877037883	-0.00132951640989631
191	-0.30844059586525	0.120129495859146	20.7729911804199	-0.000680167751852423	0.00678734155371785	-0.00392691092565656	-0.00522560812532902
192	1.63960528373718	-0.853893458843231	21.0327320098877	0.00289124972186983	-0.00652430532500148	-0.00522560812532902	0.00256657530553639
193	0.990256667137146	-0.853893458843231	20.9677963256836	0.000293855206109583	-0.00327756232582033	-0.0136671401560307	0.0022419011220336
194	0.990256667137146	-1.50324213504791	21.3574066162109	0.00191722682211548	-0.00425158534198999	-0.0266541130840778	0.00126787810586393
195	1.63960528373718	-1.17856776714325	20.9028625488281	-0.00425158534198999	0.00159255252219737	-0.0156151866540313	-0.00197886489331722
196	-0.30844059586525	0.444803804159164	20.6431217193604	0.00548864435404539	-0.00392691092565656	-0.0172385573387146	-0.00100484199356288
197	-0.957789242267609	0.444803804159164	20.7080574035645	-0.00490093370899558	-0.0026282137259841	-0.00457625929266214	0.000618529506027699
198	-1.607137799263	0.120129495859146	21.1626014709473	-0.0026282137259841	-0.00295288790948689	0.00126787810586393	0.00354059832170606
199	0.990256667137146	-0.204544812440872	20.9677963256836	-0.00782300252467394	-0.00425158534198999	-3.08191010844894e-05	0.00418994715437293
200	0.990256667137146	1.4188266992569	20.058708190918	0.0022419011220336	-3.08191010844894e-05	0.0149041991680861	-0.00165419070981443
201	0.990256667137146	1.09415245056152	20.3184490203857	0.00321592413820326	0.0022419011220336	0.01100810803473	-0.00555028254166245
202	-0.30844059586525	0.769478142261505	20.4483184814453	0.00191722682211548	-0.00360223650932312	0.00678734155371785	0.00289124972186983
203	0.990256667137146	-0.204544812440872	20.7080574035645	-0.00425158534198999	-0.00522560812532902	-0.00100484199356288	-0.00197886489331722
204	1.63960528373718	0.120129495859146	21.1626014709473	-0.000680167751852423	0.000293855206109583	-0.0292515084147453	0.00289124972186983
205	0.340908020734787	1.09415245056152	21.1626014709473	0.00191722682211548	0.00938473641872406	-0.00684897974133492	0.00289124972186983
206	-2.25648641586304	0.444803804159164	21.0327320098877	-0.00230353930965066	0.00711201597005129	0.0262678004801273	0.00354059832170606
207	-1.607137799263	1.09415245056152	20.5781879425049	0.00126787810586393	-0.00457625929266214	0.0597092546522617	-0.0026282137259841
208	-1.607137799263	0.444803804159164	21.0327320098877	-0.0113944197073579	0.00354059832170606	0.0671767666935921	0.00451462110504508
209	0.340908020734787	0.120129495859146	21.0327320098877	-0.00587495695799589	0.00613799272105098	0.045423585921526	-0.00522560812532902
210	-0.957789242267609	1.09415245056152	21.0327320098877	-0.00555028254166245	0.00483929552137852	0.0145795252174139	0.00743668992072344
211	0.340908020734787	1.74350106716156	21.2275352478027	0.00451462110504508	0.00581331877037883	-0.0143164889886975	-0.00295288790948689
212	0.340908020734787	0.444803804159164	20.837926864624	-0.000680167751852423	0.00159255252219737	-0.0422384813427925	0.00191722682211548
213	-0.957789242267609	0.120129495859146	20.7729911804199	-0.00392691092565656	0.000293855206109583	-0.0211346503347158	0.00418994715437293
214	-0.30844059586525	-0.529219150543213	19.9288387298584	0.00289124972186983	0.00516396993771195	-0.00977104809135199	0.00613799272105098
215	1.63960528373718	-0.204544812440872	20.9028625488281	-0.00490093370899558	-0.00360223650932312	0.00321592413820326	-0.00879702530801296
216	1.63960528373718	-0.529219150543213	21.2924709320068	0.00873538758605719	0.00191722682211548	0.00191722682211548	0.00354059832170606
217	-0.30844059586525	-0.204544812440872	21.2275352478027	0.00581331877037883	-0.00360223650932312	0.000293855206109583	-0.0026282137259841
218	-0.30844059586525	1.09415245056152	20.5781879425049	0.000943203864153475	-0.00295288790948689	-0.0026282137259841	-0.00619963090866804
219	0.340908020734787	0.120129495859146	21.0327320098877	-0.00327756232582033	0.00256657530553639	0.00646266713738441	-0.00132951640989631
220	1.63960528373718	0.444803804159164	20.7729911804199	0.00386527273803949	0.00159255252219737	-0.0026282137259841	-0.00684897974133492
221	-0.957789242267609	1.09415245056152	21.0327320098877	0.00743668992072344	0.00289124972186983	0.00289124972186983	0.00516396993771195
222	-0.957789242267609	1.74350106716156	21.0976657867432	-0.00132951640989631	-0.0026282137259841	0.00289124972186983	0.00354059832170606
223	0.340908020734787	1.09415245056152	20.6431217193604	0.00678734155371785	0.00678734155371785	0.0171769186854362	-0.00197886489331722
224	0.340908020734787	1.4188266992569	20.9028625488281	-0.0026282137259841	-0.00100484199356288	0.000943203864153475	-0.0026282137259841
225	2.28895401954651	0.120129495859146	20.9677963256836	-0.00814767740666866	0.00646266713738441	-0.0152905117720366	-0.00425158534198999
226	-2.90583515167236	0.120129495859146	21.3574066162109	-0.00457625929266214	0.00321592413820326	-0.0730825439095497	-0.00360223650932312
227	-1.607137799263	1.09415245056152	21.2275352478027	-0.00619963090866804	-0.00132951640989631	-0.068537101149559	0.0116574559360743
228	-0.30844059586525	0.120129495859146	21.0327320098877	-0.00619963090866804	0.00970941036939621	-0.0415891297161579	0.00289124972186983
229	-0.30844059586525	1.4188266992569	20.7080574035645	-0.00587495695799589	-0.00100484199356288	-0.0188619289547205	0.00483929552137852
230	-0.957789242267609	1.4188266992569	20.837926864624	0.0022419011220336	0.00711201597005129	0.00808603875339031	-0.00230353930965066
231	0.340908020734787	-0.204544812440872	20.3184490203857	0.00711201597005129	0.000943203864153475	0.0515923984348774	-0.000355493422830477
232	0.340908020734787	-0.853893458843231	20.3833827972412	0.00159255252219737	-0.00555028254166245	0.0171769186854362	-0.00197886489331722
233	0.990256667137146	-0.853893458843231	20.4483184814453	0.00256657530553639	-0.00230353930965066	0.00289124972186983	-0.00132951640989631
234	-0.957789242267609	0.120129495859146	20.058708190918	0.000618529506027699	-0.00197886489331722	-0.0107450718060136	-0.00360223650932312
235	-0.957789242267609	1.09415245056152	19.8639049530029	-0.00197886489331722	0.00418994715437293	-0.0191866029053926	0.000943203864153475
236	1.63960528373718	-0.204544812440872	20.7080574035645	0.00776136433705688	0.00418994715437293	-0.0198359526693821	-0.00295288790948689
237	1.63960528373718	-0.204544812440872	21.0976657867432	0.000943203864153475	-0.00944637414067984	-0.0224333461374044	-0.00392691092565656
238	-0.30844059586525	1.09415245056152	20.9028625488281	0.00159255252219737	-0.00587495695799589	-0.000355493422830477	0.00321592413820326
239	0.990256667137146	-0.204544812440872	20.9028625488281	-0.00132951640989631	-0.00197886489331722	0.0210730116814375	-0.00295288790948689
240	0.990256667137146	-0.529219150543213	20.4483184814453	-0.00912170019000769	-0.00100484199356288	0.0155535480007529	-3.08191010844894e-05
241	-0.30844059586525	0.444803804159164	20.6431217193604	0.00418994715437293	-3.08191010844894e-05	0.01100810803473	-0.00132951640989631
242	-0.957789242267609	1.09415245056152	19.9937744140625	0.00191722682211548	-0.00295288790948689	0.00808603875339031	-0.00132951640989631
243	0.340908020734787	1.09415245056152	20.1885776519775	-0.00327756232582033	0.000293855206109583	0.0106834331527352	0.00613799272105098
244	-0.30844059586525	1.4188266992569	21.0327320098877	-0.0026282137259841	0.000618529506027699	0.0145795252174139	-0.00555028254166245
245	-0.957789242267609	-0.529219150543213	21.0327320098877	-0.00392691092565656	0.00906006153672934	0.00256657530553639	0.00386527273803949
246	-2.25648641586304	0.769478142261505	20.837926864624	-0.0026282137259841	0.00418994715437293	-0.0110697457566857	0.00354059832170606
247	-1.607137799263	1.09415245056152	20.837926864624	0.0022419011220336	-0.00425158534198999	-0.00847235135734081	0.00548864435404539
248	-0.30844059586525	0.444803804159164	21.0327320098877	-0.00132951640989631	0.00516396993771195	0.0223717093467712	-0.000680167751852423
249	-0.30844059586525	1.4188266992569	21.0976657867432	-0.00165419070981443	0.00970941036939621	0.0288651939481497	0.00159255252219737
250	-0.957789242267609	0.769478142261505	21.0976657867432	0.00191722682211548	-0.0026282137259841	0.0168522447347641	0.00354059832170606
251	2.28895401954651	-0.529219150543213	20.9028625488281	-0.00197886489331722	-0.00360223650932312	-0.0211346503347158	-0.00360223650932312
252	1.63960528373718	-1.17856776714325	20.9028625488281	0.00646266713738441	-0.0107450718060136	-0.0815240740776062	0.00808603875339031
253	1.63960528373718	-1.50324213504791	21.1626014709473	0.00256657530553639	-0.00555028254166245	-0.0639916583895683	-0.0026282137259841
254	0.990256667137146	-0.529219150543213	21.1626014709473	0.00256657530553639	0.00483929552137852	-0.0250307414680719	-0.00327756232582033
255	-0.957789242267609	0.769478142261505	21.1626014709473	0.00321592413820326	0.00970941036939621	0.000293855206109583	-0.00490093370899558
256	-0.957789242267609	0.444803804159164	20.837926864624	-0.00230353930965066	0.0126314787194133	0.0243197549134493	-0.00132951640989631
257	0.990256667137146	0.120129495859146	20.9677963256836	0.011982130818069	0.00808603875339031	0.0162028968334198	-0.0026282137259841
258	0.340908020734787	1.09415245056152	20.9677963256836	-0.00425158534198999	0.00159255252219737	-0.00230353930965066	-0.00132951640989631
259	1.63960528373718	0.444803804159164	20.7729911804199	-0.00360223650932312	0.00386527273803949	-0.00684897974133492	-0.00522560812532902
260	0.990256667137146	1.09415245056152	20.837926864624	0.00321592413820326	-0.00132951640989631	-0.0026282137259841	0.00483929552137852
261	-0.30844059586525	1.09415245056152	20.6431217193604	0.00354059832170606	0.00451462110504508	-3.08191010844894e-05	-0.00360223650932312
262	0.990256667137146	1.09415245056152	20.9677963256836	0.00354059832170606	-0.00392691092565656	-0.0230826959013939	-0.000680167751852423
263	-0.957789242267609	1.09415245056152	20.7080574035645	-0.00457625929266214	-0.00132951640989631	-0.043212503194809	0.000618529506027699
264	0.340908020734787	1.09415245056152	20.9028625488281	0.00451462110504508	0.00613799272105098	-0.032173577696085	0.00191722682211548
265	-0.30844059586525	0.444803804159164	21.0976657867432	-0.0107450718060136	0.00808603875339031	-0.0136671401560307	0.00126787810586393
266	-0.957789242267609	0.120129495859146	21.2924709320068	-0.00522560812532902	0.00159255252219737	0.012956153601408	-0.00197886489331722
267	-2.90583515167236	1.09415245056152	20.837926864624	-0.00295288790948689	0.0116574559360743	-0.0149658378213644	0.00873538758605719
268	0.340908020734787	0.769478142261505	20.7729911804199	0.00321592413820326	0.00808603875339031	-0.0143164889886975	-0.00360223650932312
269	-0.957789242267609	1.4188266992569	20.837926864624	-0.00392691092565656	0.0103587592020631	-0.0120437685400248	0.00289124972186983
270	1.63960528373718	0.120129495859146	21.0327320098877	-0.00197886489331722	0.00808603875339031	-0.00652430532500148	-0.00587495695799589
271	0.340908020734787	-0.529219150543213	21.2924709320068	0.00256657530553639	0.00873538758605719	-0.0104203969240189	-0.00425158534198999
272	0.340908020734787	-0.204544812440872	20.9028625488281	-0.00295288790948689	-0.00912170019000769	-0.00327756232582033	0.00483929552137852
273	1.63960528373718	-1.17856776714325	19.9937744140625	-0.00425158534198999	-0.00295288790948689	-0.00912170019000769	0.00451462110504508
274	1.63960528373718	-1.17856776714325	20.9028625488281	-0.000680167751852423	0.00256657530553639	-0.00100484199356288	0.00548864435404539
275	1.63960528373718	-0.529219150543213	21.0327320098877	0.00386527273803949	0.00808603875339031	0.0116574559360743	-0.0100957229733467
276	0.340908020734787	1.09415245056152	20.9028625488281	-0.000680167751852423	0.00256657530553639	0.0259431265294552	0.00418994715437293
277	0.990256667137146	-0.529219150543213	21.2275352478027	0.00613799272105098	0.00126787810586393	0.0317872650921345	-0.00327756232582033
278	-0.30844059586525	0.120129495859146	20.9677963256836	-0.00100484199356288	-0.00360223650932312	0.00841071270406246	-0.00197886489331722
279	0.990256667137146	-0.204544812440872	20.7080574035645	-0.00522560812532902	0.00938473641872406	-0.000355493422830477	-0.000355493422830477
280	-0.30844059586525	0.769478142261505	20.5132522583008	0.00743668992072344	-0.00100484199356288	0.00776136433705688	0.00906006153672934
281	-0.30844059586525	1.09415245056152	20.6431217193604	0.00354059832170606	-0.00197886489331722	0.0178262684494257	-0.00879702530801296
282	-0.30844059586525	1.09415245056152	20.9677963256836	0.00354059832170606	-0.00230353930965066	0.0249691028147936	0.00126787810586393
283	-0.957789242267609	1.4188266992569	20.9677963256836	0.00289124972186983	0.000293855206109583	0.012956153601408	0.00418994715437293
284	0.340908020734787	0.769478142261505	20.7729911804199	0.000618529506027699	0.0152288740500808	0.00906006153672934	0.00841071270406246
285	0.340908020734787	0.444803804159164	20.7080574035645	-0.00132951640989631	0.00159255252219737	-0.0104203969240189	0.00321592413820326
286	-1.607137799263	-0.204544812440872	21.0327320098877	-0.0139918150380254	-0.00360223650932312	-0.00879702530801296	0.000618529506027699
287	-2.90583515167236	0.769478142261505	21.0327320098877	-0.00684897974133492	-0.00717365415766835	-0.0165892094373703	0.00354059832170606
288	-1.607137799263	1.09415245056152	21.0976657867432	-0.0123684434220195	-0.00360223650932312	-0.0357449948787689	0.000943203864153475
289	-0.957789242267609	1.09415245056152	20.9677963256836	-0.00977104809135199	-0.00100484199356288	-0.0639916583895683	0.00516396993771195
290	0.990256667137146	-0.204544812440872	20.9028625488281	-0.00360223650932312	-3.08191010844894e-05	-0.0357449948787689	0.000293855206109583
291	0.990256667137146	0.120129495859146	20.837926864624	0.000293855206109583	-0.00197886489331722	-0.00782300252467394	-0.00652430532500148
292	-0.30844059586525	0.120129495859146	20.6431217193604	0.00159255252219737	-0.00619963090866804	0.012956153601408	-0.00522560812532902
293	0.340908020734787	-0.529219150543213	21.0327320098877	-0.00425158534198999	-0.00425158534198999	0.011982130818069	-0.00132951640989631
294	0.990256667137146	-1.17856776714325	21.1626014709473	-0.00457625929266214	0.00354059832170606	0.013930176384747	0.0022419011220336
295	0.340908020734787	-0.853893458843231	21.2924709320068	0.00191722682211548	0.00256657530553639	0.0246444288641214	-0.00717365415766835
296	-0.957789242267609	1.09415245056152	20.9677963256836	-0.00132951640989631	0.00581331877037883	0.0181509424000978	-0.0026282137259841
297	2.28895401954651	0.120129495859146	20.837926864624	-0.000355493422830477	0.00159255252219737	0.0233457311987877	0.00483929552137852
298	0.990256667137146	0.120129495859146	21.0327320098877	-0.00132951640989631	0.000293855206109583	0.020423661917448	0.00126787810586393
299	1.63960528373718	0.444803804159164	20.837926864624	0.00159255252219737	0.00256657530553639	0.0113327819854021	-0.00197886489331722
300	-0.30844059586525	1.09415245056152	20.5781879425049	-0.00100484199356288	0.00613799272105098	0.0152288740500808	0.00159255252219737
301	0.990256667137146	1.09415245056152	20.7080574035645	0.00451462110504508	0.00678734155371785	0.00321592413820326	-0.00944637414067984
302	0.990256667137146	0.769478142261505	21.0976657867432	0.0022419011220336	0.000618529506027699	-0.00847235135734081	0.00581331877037883
303	-0.30844059586525	0.120129495859146	20.9677963256836	-0.000680167751852423	0.00873538758605719	-0.0169138833880424	0.00321592413820326
304	-0.30844059586525	1.09415245056152	21.0976657867432	-0.0026282137259841	-0.00132951640989631	-0.0328229255974293	0.00418994715437293
305	-1.607137799263	1.09415245056152	21.1626014709473	-0.00749832857400179	0.00159255252219737	-0.021459324285388	0.0022419011220336
306	-1.607137799263	0.120129495859146	20.9028625488281	-0.00392691092565656	0.000943203864153475	-0.00652430532500148	-0.00100484199356288
307	-1.607137799263	0.769478142261505	20.9028625488281	0.000293855206109583	-0.00717365415766835	-0.00555028254166245	-0.00165419070981443
308	-2.25648641586304	0.769478142261505	20.7729911804199	-0.00717365415766835	-0.00360223650932312	-0.0182125810533762	0.000293855206109583
309	0.340908020734787	0.769478142261505	21.0327320098877	-0.00717365415766835	0.00451462110504508	0.00776136433705688	-0.00587495695799589
310	2.28895401954651	-0.204544812440872	21.2924709320068	0.0022419011220336	-0.00555028254166245	0.000293855206109583	0.00159255252219737
311	-0.957789242267609	1.09415245056152	20.837926864624	0.000618529506027699	-0.00360223650932312	-0.00619963090866804	-0.00295288790948689
312	0.340908020734787	0.120129495859146	20.7080574035645	0.00743668992072344	-0.00847235135734081	0.0022419011220336	0.00354059832170606
313	0.340908020734787	0.120129495859146	20.5781879425049	0.00126787810586393	-0.00879702530801296	-0.0146411629393697	-0.00100484199356288
314	0.990256667137146	-0.529219150543213	20.7080574035645	-0.00652430532500148	-0.0113944197073579	-0.0195112787187099	0.0022419011220336
315	0.990256667137146	-0.204544812440872	21.2275352478027	0.00418994715437293	-0.00360223650932312	-0.0419138073921204	-0.00392691092565656
316	0.990256667137146	0.120129495859146	21.2275352478027	0.00159255252219737	-0.00295288790948689	-0.0224333461374044	-0.00717365415766835
317	0.340908020734787	1.09415245056152	19.9288387298584	0.00548864435404539	-0.00360223650932312	-0.0260047651827335	0.00451462110504508
318	1.63960528373718	0.120129495859146	20.058708190918	-0.00392691092565656	0.00126787810586393	-0.0237320438027382	-0.00360223650932312
319	-0.30844059586525	1.4188266992569	19.7989692687988	0.000618529506027699	-0.00555028254166245	-0.021459324285388	0.00321592413820326
320	-0.957789242267609	1.4188266992569	20.7080574035645	-0.00100484199356288	-0.00652430532500148	-0.00490093370899558	-0.00587495695799589
321	1.63960528373718	-0.204544812440872	21.2924709320068	0.00321592413820326	-0.00457625929266214	0.025618452578783	0.000293855206109583
322	0.340908020734787	0.769478142261505	21.2275352478027	-0.00132951640989631	-0.00555028254166245	0.0347093306481838	0.00483929552137852
323	1.63960528373718	-0.204544812440872	20.9677963256836	-0.000355493422830477	-0.00522560812532902	0.0233457311987877	0.00548864435404539
324	-0.957789242267609	0.444803804159164	21.0327320098877	-0.00425158534198999	0.0022419011220336	0.0304885655641556	0.0022419011220336
325	-1.607137799263	0.769478142261505	20.837926864624	-0.00425158534198999	0.000943203864153475	0.0230210572481155	0.000943203864153475
326	-2.90583515167236	0.769478142261505	21.0327320098877	-0.00749832857400179	-0.00132951640989631	0.0165275707840919	0.000293855206109583
327	0.340908020734787	0.120129495859146	21.2924709320068	-0.00230353930965066	-0.00327756232582033	0.00873538758605719	-0.00295288790948689
328	-0.957789242267609	1.09415245056152	20.9677963256836	-0.00360223650932312	0.00321592413820326	0.0220470335334539	0.00126787810586393
329	0.990256667137146	0.120129495859146	21.0327320098877	-0.00555028254166245	0.00970941036939621	0.0165275707840919	-0.00132951640989631
330	-0.957789242267609	0.444803804159164	20.837926864624	0.00354059832170606	0.00906006153672934	0.0265924744307995	0.00321592413820326
331	0.340908020734787	0.769478142261505	20.9028625488281	0.00159255252219737	-0.00100484199356288	0.0191249661147594	-3.08191010844894e-05
332	-0.30844059586525	-0.204544812440872	21.2924709320068	0.00321592413820326	-0.0026282137259841	0.0113327819854021	0.00256657530553639
333	-0.30844059586525	0.120129495859146	21.0327320098877	-0.00490093370899558	-0.000680167751852423	0.0226963832974434	0.000943203864153475
334	0.340908020734787	1.4188266992569	20.6431217193604	0.000293855206109583	0.0123068047687411	0.0535404421389103	-0.00132951640989631
335	0.340908020734787	1.09415245056152	20.7080574035645	0.00159255252219737	0.011982130818069	0.0327612869441509	-0.00619963090866804
336	2.28895401954651	0.120129495859146	21.0327320098877	0.00321592413820326	0.00354059832170606	0.0438002124428749	0.00289124972186983
337	-0.30844059586525	0.120129495859146	20.7729911804199	-0.000680167751852423	-0.00327756232582033	-0.00295288790948689	-0.000355493422830477
338	0.990256667137146	-0.204544812440872	20.7729911804199	-0.00652430532500148	0.00256657530553639	-0.0156151866540313	0.00256657530553639
339	-1.607137799263	0.769478142261505	20.7080574035645	0.000293855206109583	0.00613799272105098	-0.00879702530801296	-0.00360223650932312
340	1.63960528373718	0.120129495859146	21.0327320098877	0.00808603875339031	0.00418994715437293	-0.0587968714535236	-0.00457625929266214
341	0.990256667137146	0.120129495859146	21.2924709320068	0.000293855206109583	0.0022419011220336	-0.0675630792975426	0.00191722682211548
342	0.990256667137146	0.120129495859146	21.2924709320068	0.00256657530553639	-0.00490093370899558	-0.043212503194809	-0.00425158534198999
343	0.340908020734787	0.120129495859146	21.6171455383301	-0.00749832857400179	-0.00295288790948689	-0.0347709693014622	0.00581331877037883
344	-0.957789242267609	0.120129495859146	21.2924709320068	-0.00652430532500148	0.00289124972186983	-0.0165892094373703	0.00126787810586393
345	-2.90583515167236	1.09415245056152	20.7080574035645	-0.00587495695799589	0.00841071270406246	-0.0100957229733467	0.00159255252219737
346	-2.90583515167236	1.4188266992569	20.9028625488281	-0.00132951640989631	0.00386527273803949	-0.00197886489331722	-0.00100484199356288
347	1.63960528373718	0.444803804159164	20.9677963256836	0.00386527273803949	0.000293855206109583	-0.00425158534198999	0.000293855206109583
348	0.990256667137146	-0.204544812440872	21.4223403930664	0.00126787810586393	-0.00717365415766835	-0.0201606266200542	0.00386527273803949
349	0.990256667137146	0.444803804159164	21.3574066162109	-0.00295288790948689	0.00256657530553639	-0.00652430532500148	0.00970941036939621
350	-0.30844059586525	0.120129495859146	20.7080574035645	-0.0026282137259841	0.000943203864153475	-3.08191010844894e-05	-0.00295288790948689
351	1.63960528373718	-1.50324213504791	20.9677963256836	0.00159255252219737	-0.00295288790948689	0.00386527273803949	0.00126787810586393
352	1.63960528373718	-1.17856776714325	21.0976657867432	0.00516396993771195	-0.00749832857400179	-0.00165419070981443	0.00354059832170606
353	0.990256667137146	-0.853893458843231	21.0976657867432	-0.0026282137259841	-0.00327756232582033	0.00159255252219737	-0.00360223650932312
354	0.990256667137146	-0.529219150543213	21.4872760772705	0.00256657530553639	0.00386527273803949	-0.00814767740666866	-0.00100484199356288
355	-0.30844059586525	1.4188266992569	20.9028625488281	-0.00100484199356288	0.00743668992072344	-0.0253554154187441	-0.00197886489331722
356	-0.30844059586525	1.09415245056152	20.7080574035645	0.00516396993771195	0.00289124972186983	-0.0451605506241322	-0.00847235135734081
357	-0.30844059586525	0.444803804159164	20.1236438751221	0.00289124972186983	-3.08191010844894e-05	-0.0376930385828018	-0.000680167751852423
358	0.340908020734787	1.4188266992569	19.7989692687988	0.0022419011220336	-0.00295288790948689	-0.0172385573387146	0.00711201597005129
359	0.340908020734787	0.769478142261505	20.1236438751221	0.00354059832170606	0.00841071270406246	0.013930176384747	-0.00165419070981443
360	2.93830251693726	-0.204544812440872	20.3833827972412	-0.00327756232582033	-0.00165419070981443	0.041852168738842	0.000618529506027699
361	0.340908020734787	1.4188266992569	19.9288387298584	0.0022419011220336	0.00548864435404539	0.0142548503354192	-0.00522560812532902
362	0.990256667137146	1.09415245056152	20.5781879425049	0.00581331877037883	-0.00522560812532902	0.00354059832170606	0.00321592413820326
363	-0.30844059586525	1.09415245056152	19.9288387298584	-0.00230353930965066	-0.00522560812532902	0.00776136433705688	0.00256657530553639
364	-0.30844059586525	0.120129495859146	21.0976657867432	-0.00749832857400179	0.0022419011220336	0.01100810803473	-0.00522560812532902
365	-1.607137799263	-0.204544812440872	21.2275352478027	-0.00522560812532902	0.000618529506027699	0.00841071270406246	-0.00327756232582033
366	-1.607137799263	0.444803804159164	20.9677963256836	-0.00132951640989631	0.00386527273803949	0.00483929552137852	0.00126787810586393
367	-0.957789242267609	0.444803804159164	20.6431217193604	-0.00197886489331722	0.00321592413820326	0.00711201597005129	0.000943203864153475
368	0.990256667137146	0.444803804159164	21.0327320098877	-0.00392691092565656	0.00354059832170606	0.00159255252219737	-0.000680167751852423
369	-0.30844059586525	0.444803804159164	20.9028625488281	-0.00457625929266214	0.00841071270406246	0.00159255252219737	-0.00392691092565656
370	0.340908020734787	-0.853893458843231	21.0327320098877	-3.08191010844894e-05	-0.0104203969240189	0.00191722682211548	-0.000680167751852423
371	1.63960528373718	-1.50324213504791	21.3574066162109	-0.00230353930965066	-0.00165419070981443	-0.000680167751852423	-0.00457625929266214
372	0.340908020734787	0.120129495859146	19.9937744140625	0.0022419011220336	-0.000355493422830477	0.00256657530553639	-0.00360223650932312
373	-0.30844059586525	0.769478142261505	20.7729911804199	0.00451462110504508	0.0022419011220336	0.00126787810586393	-0.00295288790948689
374	0.340908020734787	1.09415245056152	20.7080574035645	-0.00555028254166245	0.00483929552137852	0.00191722682211548	-0.00749832857400179
375	1.63960528373718	0.120129495859146	21.0976657867432	0.00191722682211548	0.00483929552137852	0.00451462110504508	-0.00197886489331722
376	1.63960528373718	-0.204544812440872	21.1626014709473	0.00321592413820326	0.00256657530553639	-0.00814767740666866	-0.00360223650932312
377	0.340908020734787	0.769478142261505	20.9677963256836	-0.00197886489331722	0.00256657530553639	-0.00197886489331722	-0.00360223650932312
378	0.990256667137146	0.769478142261505	20.4483184814453	-0.00295288790948689	0.00743668992072344	-0.0104203969240189	0.00451462110504508
379	-1.607137799263	1.09415245056152	20.5132522583008	-0.00295288790948689	0.00808603875339031	-0.00814767740666866	-0.00749832857400179
380	0.990256667137146	0.120129495859146	21.0327320098877	-0.00392691092565656	0.00451462110504508	-0.0159398596733809	-0.00132951640989631
381	1.63960528373718	0.120129495859146	21.0327320098877	0.00451462110504508	0.00711201597005129	0.00321592413820326	0.000293855206109583
382	0.990256667137146	0.120129495859146	21.3574066162109	-0.00782300252467394	-0.00327756232582033	-0.0104203969240189	0.00548864435404539
383	-0.30844059586525	0.769478142261505	20.1885776519775	-0.00327756232582033	-0.00555028254166245	-0.0123684434220195	-3.08191010844894e-05
384	-1.607137799263	1.09415245056152	19.9288387298584	-0.00490093370899558	0.00354059832170606	-0.0156151866540313	-0.00490093370899558
385	-2.25648641586304	1.09415245056152	19.8639049530029	-0.0149658378213644	0.00808603875339031	0.00126787810586393	-0.00749832857400179
386	-0.30844059586525	1.09415245056152	20.7080574035645	0.00191722682211548	0.000618529506027699	0.00516396993771195	0.000943203864153475
387	-0.957789242267609	0.769478142261505	21.0327320098877	-0.00652430532500148	-0.00132951640989631	0.0217223595827818	0.00386527273803949
388	1.63960528373718	0.444803804159164	20.9028625488281	-0.00327756232582033	0.00289124972186983	0.0100340843200684	0.00483929552137852
389	-0.30844059586525	-0.204544812440872	21.0976657867432	-0.00814767740666866	0.000618529506027699	-0.000355493422830477	-0.000680167751852423
390	1.63960528373718	-1.17856776714325	20.6431217193604	0.0022419011220336	-0.00555028254166245	0.00418994715437293	-0.000355493422830477
391	-1.607137799263	-0.529219150543213	21.1626014709473	-0.00295288790948689	-0.00814767740666866	0.00354059832170606	0.000943203864153475
392	-0.30844059586525	0.120129495859146	21.1626014709473	0.00191722682211548	0.00159255252219737	0.0210730116814375	-3.08191010844894e-05
393	0.990256667137146	-0.204544812440872	21.6171455383301	-0.00425158534198999	-0.00814767740666866	0.00516396993771195	0.0022419011220336
394	0.990256667137146	0.444803804159164	21.4223403930664	0.000293855206109583	0.00321592413820326	-0.00749832857400179	-0.00490093370899558
395	-0.30844059586525	0.769478142261505	21.0976657867432	0.00126787810586393	0.00613799272105098	-0.03444629535079	-0.00132951640989631
396	-0.957789242267609	0.769478142261505	20.7729911804199	0.00646266713738441	0.00126787810586393	-0.0341216214001179	-0.00100484199356288
397	1.63960528373718	-0.204544812440872	20.5781879425049	0.00613799272105098	0.00613799272105098	-0.0123684434220195	0.00354059832170606
398	-0.30844059586525	1.4188266992569	20.7729911804199	-0.0026282137259841	0.000618529506027699	-0.00327756232582033	0.00516396993771195
399	-0.30844059586525	0.120129495859146	21.3574066162109	-0.00652430532500148	0.00808603875339031	-0.000355493422830477	-0.00100484199356288
400	0.990256667137146	-0.204544812440872	20.837926864624	0.0022419011220336	0.00711201597005129	0.00743668992072344	0.000293855206109583
401	0.340908020734787	0.120129495859146	20.1236438751221	-0.0026282137259841	-0.00457625929266214	-0.000355493422830477	0.000943203864153475
402	-0.30844059586525	-0.204544812440872	20.1885776519775	-0.00717365415766835	0.00159255252219737	-0.00587495695799589	0.00386527273803949
403	-3.55518364906311	1.09415245056152	20.9028625488281	-0.00782300252467394	-0.00425158534198999	-0.00652430532500148	0.0022419011220336
404	-2.25648641586304	1.09415245056152	21.0327320098877	-0.00132951640989631	0.00418994715437293	0.0022419011220336	-0.00132951640989631
405	-0.30844059586525	1.09415245056152	20.837926864624	-0.00814767740666866	0.00548864435404539	-0.00847235135734081	-0.00749832857400179
406	0.990256667137146	0.769478142261505	20.7080574035645	0.00126787810586393	-0.00327756232582033	-0.00652430532500148	0.00321592413820326
407	0.340908020734787	1.09415245056152	20.9028625488281	0.00126787810586393	0.00159255252219737	0.00711201597005129	-0.00490093370899558
408	-0.30844059586525	0.769478142261505	20.9028625488281	0.00256657530553639	-0.00879702530801296	-0.0113944197073579	0.00386527273803949
409	0.340908020734787	-0.853893458843231	21.0327320098877	0.00354059832170606	-0.00295288790948689	-0.0149658378213644	-0.00555028254166245
410	-0.957789242267609	-0.529219150543213	21.1626014709473	-0.000355493422830477	-0.00490093370899558	-0.0126931173726916	-0.000680167751852423
411	-0.957789242267609	0.120129495859146	20.7080574035645	0.00354059832170606	-0.00392691092565656	-0.0188619289547205	0.00191722682211548
412	2.28895401954651	-0.529219150543213	20.9677963256836	0.00548864435404539	-0.00652430532500148	-0.00749832857400179	0.00516396993771195
413	0.340908020734787	0.120129495859146	20.9028625488281	0.00126787810586393	-0.00684897974133492	-0.0107450718060136	0.00451462110504508
414	0.340908020734787	-0.204544812440872	21.0976657867432	-0.00555028254166245	0.00354059832170606	-0.000680167751852423	0.00776136433705688
415	0.340908020734787	0.769478142261505	20.9028625488281	-0.00457625929266214	0.00289124972186983	0.00873538758605719	-0.00230353930965066
416	-0.30844059586525	1.4188266992569	20.7729911804199	0.00646266713738441	0.000618529506027699	0.0239950809627771	-0.00490093370899558
417	0.340908020734787	1.09415245056152	20.6431217193604	0.00191722682211548	0.00613799272105098	0.0301638916134834	0.0022419011220336
418	0.990256667137146	0.444803804159164	20.7729911804199	0.00256657530553639	0.0022419011220336	0.0100340843200684	0.00483929552137852
419	-0.30844059586525	1.4188266992569	20.837926864624	-0.00392691092565656	0.00191722682211548	-0.0110697457566857	0.00191722682211548
420	-0.957789242267609	1.4188266992569	20.7729911804199	-0.000355493422830477	0.0123068047687411	0.00386527273803949	0.0022419011220336
421	-0.30844059586525	0.444803804159164	21.4223403930664	-0.00425158534198999	-0.00132951640989631	0.0217223595827818	0.00159255252219737
422	-2.90583515167236	0.769478142261505	21.0327320098877	-0.00360223650932312	0.00418994715437293	0.0285405199974775	0.00256657530553639
423	-1.607137799263	1.09415245056152	21.1626014709473	-0.00879702530801296	-0.00295288790948689	0.0233457311987877	-3.08191010844894e-05
424	-2.25648641586304	1.09415245056152	21.0327320098877	-0.00457625929266214	0.000943203864153475	0.012956153601408	-0.00100484199356288
425	2.28895401954651	0.444803804159164	21.0327320098877	-0.00327756232582033	0.00159255252219737	-0.0123684434220195	-0.00457625929266214
426	0.340908020734787	1.09415245056152	21.0327320098877	-0.0026282137259841	0.00256657530553639	-0.0549007803201675	-0.00295288790948689
427	1.63960528373718	-0.853893458843231	20.9028625488281	-0.00230353930965066	-0.0100957229733467	-0.0519787110388279	-0.000680167751852423
428	0.990256667137146	-1.17856776714325	21.2924709320068	0.000943203864153475	-0.00555028254166245	-0.00619963090866804	-0.0026282137259841
429	1.63960528373718	-0.204544812440872	20.7729911804199	-0.00360223650932312	-0.00197886489331722	0.000293855206109583	-0.00165419070981443
430	-0.30844059586525	0.120129495859146	20.9028625488281	0.00159255252219737	0.00256657530553639	-0.0130177913233638	-0.00912170019000769
431	0.990256667137146	0.120129495859146	21.0976657867432	0.0123068047687411	-0.00619963090866804	-0.00684897974133492	-0.00132951640989631
432	0.990256667137146	-0.204544812440872	20.4483184814453	-0.00100484199356288	0.00256657530553639	-0.0282774847000837	0.000618529506027699
433	0.990256667137146	0.444803804159164	20.1236438751221	-0.00230353930965066	-0.00977104809135199	-0.0117190945893526	0.00483929552137852
434	1.63960528373718	-0.204544812440872	19.9937744140625	-0.00879702530801296	-0.00230353930965066	-0.00977104809135199	-0.00847235135734081
435	-0.957789242267609	0.444803804159164	20.7729911804199	0.00159255252219737	-3.08191010844894e-05	0.0168522447347641	0.000618529506027699
436	0.990256667137146	1.09415245056152	20.5132522583008	0.0100340843200684	-0.00717365415766835	0.0116574559360743	-0.0026282137259841
437	-0.30844059586525	0.769478142261505	20.9028625488281	-0.00132951640989631	-0.00132951640989631	-0.00457625929266214	-0.00749832857400179
438	1.63960528373718	0.769478142261505	20.9028625488281	0.00418994715437293	-0.00132951640989631	-0.0156151866540313	-0.00360223650932312
439	-0.957789242267609	1.4188266992569	20.7080574035645	-0.00782300252467394	-0.00197886489331722	-0.00555028254166245	-0.00165419070981443
440	-0.30844059586525	0.444803804159164	21.2924709320068	0.000943203864153475	0.00289124972186983	-0.00425158534198999	-0.00782300252467394
441	-1.607137799263	0.120129495859146	21.4223403930664	-0.00977104809135199	-0.00555028254166245	-0.00230353930965066	-0.0107450718060136
442	-0.957789242267609	0.120129495859146	21.2924709320068	-0.00555028254166245	-0.00230353930965066	0.00126787810586393	-0.00132951640989631
443	-0.30844059586525	-0.204544812440872	21.4872760772705	0.00126787810586393	-0.00587495695799589	-0.00977104809135199	0.00354059832170606
444	0.990256667137146	0.444803804159164	21.0327320098877	0.00126787810586393	0.00711201597005129	-0.0185372550040483	0.000618529506027699
445	-0.30844059586525	1.09415245056152	20.7729911804199	0.00256657530553639	0.00938473641872406	-0.0107450718060136	-0.00327756232582033
446	0.990256667137146	0.769478142261505	20.7729911804199	0.00256657530553639	0.00191722682211548	-0.00619963090866804	-0.00652430532500148
447	-0.30844059586525	-0.204544812440872	20.837926864624	0.00354059832170606	0.00581331877037883	-0.0139918150380254	0.000943203864153475
448	1.63960528373718	-1.17856776714325	21.2924709320068	0.00354059832170606	0.000618529506027699	-0.0243813935667276	-0.000355493422830477
449	-0.957789242267609	-0.204544812440872	20.9677963256836	-0.00360223650932312	-0.000680167751852423	-0.0324982516467571	0.00289124972186983
450	1.63960528373718	0.120129495859146	20.9028625488281	0.00289124972186983	0.00159255252219737	0.000943203864153475	-0.00165419070981443
451	-0.30844059586525	-0.204544812440872	20.9028625488281	-0.00490093370899558	0.00289124972186983	0.0230210572481155	-0.00230353930965066
452	1.63960528373718	0.120129495859146	20.7729911804199	0.00646266713738441	-0.000355493422830477	0.00808603875339031	0.0022419011220336
453	0.990256667137146	0.444803804159164	20.7080574035645	-0.000355493422830477	-0.00100484199356288	0.00970941036939621	-0.00100484199356288
454	0.990256667137146	-0.204544812440872	21.1626014709473	0.00191722682211548	0.00938473641872406	0.0149041991680861	-0.000680167751852423
455	0.990256667137146	0.120129495859146	20.837926864624	0.00841071270406246	-0.00197886489331722	0.0220470335334539	-0.00360223650932312
456	-0.30844059586525	1.09415245056152	20.9677963256836	0.00386527273803949	-0.00555028254166245	0.0171769186854362	0.00256657530553639
457	0.340908020734787	0.444803804159164	20.9028625488281	-0.00360223650932312	0.000293855206109583	0.025618452578783	0.00289124972186983
458	0.340908020734787	1.09415245056152	20.7080574035645	0.00289124972186983	-3.08191010844894e-05	0.0152288740500808	0.00289124972186983
459	0.340908020734787	1.09415245056152	21.1626014709473	-0.00879702530801296	0.00321592413820326	0.0230210572481155	0.00289124972186983
460	-0.957789242267609	0.769478142261505	21.2924709320068	-0.00457625929266214	0.00451462110504508	0.0282158460468054	0.00418994715437293
461	-1.607137799263	0.120129495859146	20.5781879425049	-0.00327756232582033	0.000943203864153475	-0.00165419070981443	0.0022419011220336
462	-0.30844059586525	0.769478142261505	20.7080574035645	0.00191722682211548	0.000293855206109583	-0.0159398596733809	-0.00132951640989631
463	0.340908020734787	0.444803804159164	20.7080574035645	0.0022419011220336	0.00289124972186983	0.00711201597005129	0.00483929552137852
464	1.63960528373718	-0.204544812440872	21.0976657867432	0.00646266713738441	0.000293855206109583	-0.0237320438027382	-0.00132951640989631
465	0.990256667137146	-0.853893458843231	20.5132522583008	-0.0026282137259841	0.00159255252219737	-0.0139918150380254	0.000293855206109583
466	-0.30844059586525	-1.50324213504791	20.3833827972412	0.00289124972186983	-0.00457625929266214	0.00386527273803949	0.00613799272105098
467	-0.957789242267609	-0.204544812440872	19.9937744140625	0.00289124972186983	0.00321592413820326	0.0168522447347641	0.00841071270406246
468	0.990256667137146	0.444803804159164	20.7729911804199	0.00386527273803949	-0.00230353930965066	0.00938473641872406	0.00126787810586393
469	0.340908020734787	0.769478142261505	20.9028625488281	-0.00392691092565656	0.00841071270406246	0.0171769186854362	0.00126787810586393
470	1.63960528373718	0.120129495859146	21.0976657867432	-0.00684897974133492	0.00841071270406246	0.0197743140161037	0.000618529506027699
471	0.340908020734787	0.444803804159164	20.9677963256836	-0.00132951640989631	0.000943203864153475	0.0152288740500808	-3.08191010844894e-05
472	-0.957789242267609	1.4188266992569	20.5132522583008	-0.00392691092565656	0.00256657530553639	-0.00425158534198999	0.0106834331527352
473	0.990256667137146	0.769478142261505	20.4483184814453	-0.00360223650932312	-0.00360223650932312	-0.0523033849895	0.00354059832170606
474	-0.30844059586525	1.09415245056152	20.5781879425049	-0.00230353930965066	-0.00230353930965066	-0.0626929625868797	0.00354059832170606
475	2.28895401954651	-0.204544812440872	20.2535133361816	0.00386527273803949	0.00483929552137852	-0.0308748781681061	-0.00327756232582033
476	1.63960528373718	0.444803804159164	21.2924709320068	-0.000680167751852423	-0.00100484199356288	-0.0188619289547205	-0.00100484199356288
477	0.990256667137146	0.444803804159164	21.2275352478027	-0.00230353930965066	-0.00814767740666866	-0.0204853005707264	0.00548864435404539
478	-1.607137799263	1.09415245056152	20.9028625488281	-0.00587495695799589	-0.00782300252467394	-0.00749832857400179	0.00516396993771195
479	-1.607137799263	0.120129495859146	20.1885776519775	-0.0107450718060136	-0.00295288790948689	0.00808603875339031	0.00126787810586393
480	-2.90583515167236	0.444803804159164	20.837926864624	-0.00132951640989631	0.000293855206109583	0.0171769186854362	-0.00132951640989631
481	-1.607137799263	1.4188266992569	20.9028625488281	0.00613799272105098	-0.00132951640989631	0.0463976077735424	-0.00165419070981443
482	-0.957789242267609	1.09415245056152	21.1626014709473	-3.08191010844894e-05	-0.00749832857400179	0.0145795252174139	-0.00327756232582033
483	-0.30844059586525	0.769478142261505	20.7080574035645	-0.00295288790948689	-0.00814767740666866	-0.032173577696085	-0.000680167751852423
484	0.340908020734787	0.120129495859146	20.837926864624	-0.00522560812532902	-0.0110697457566857	-0.0487319678068161	0.000293855206109583
485	0.990256667137146	-1.17856776714325	21.0327320098877	-0.000680167751852423	-0.00457625929266214	-0.0350956469774246	0.00776136433705688
486	2.28895401954651	-1.17856776714325	21.0976657867432	0.00678734155371785	-0.0162645354866982	-0.0247060675173998	0.0022419011220336
487	1.63960528373718	-0.529219150543213	21.2924709320068	-0.00230353930965066	-0.00522560812532902	-0.0169138833880424	0.00289124972186983
488	-0.30844059586525	0.444803804159164	20.9677963256836	0.00191722682211548	-0.00847235135734081	-0.0175632312893867	0.00191722682211548
489	1.63960528373718	-0.204544812440872	21.0327320098877	0.00126787810586393	-0.00100484199356288	0.00159255252219737	0.00646266713738441
490	0.990256667137146	0.769478142261505	20.6431217193604	-0.0026282137259841	0.0123068047687411	0.0155535480007529	-0.00555028254166245
491	-0.30844059586525	1.09415245056152	19.9288387298584	0.00516396993771195	0.012956153601408	-0.00425158534198999	-0.00555028254166245
492	-0.957789242267609	1.74350106716156	20.4483184814453	0.000293855206109583	0.0100340843200684	-0.0172385573387146	-0.00132951640989631
493	0.340908020734787	0.769478142261505	20.9677963256836	0.00418994715437293	0.000618529506027699	-0.03444629535079	0.00191722682211548
494	-0.30844059586525	2.06817531585693	20.6431217193604	-3.08191010844894e-05	0.0149041991680861	-0.0402904339134693	0.00548864435404539
495	0.340908020734787	1.09415245056152	19.8639049530029	-0.00522560812532902	0.00873538758605719	-0.0282774847000837	-0.0026282137259841
496	0.340908020734787	0.120129495859146	20.1236438751221	0.00516396993771195	0.0100340843200684	-0.00132951640989631	0.00613799272105098
497	0.340908020734787	-0.204544812440872	20.7729911804199	-0.00295288790948689	0.00289124972186983	0.0243197549134493	0.0106834331527352
498	-1.607137799263	-0.204544812440872	21.2275352478027	-0.00522560812532902	0.00678734155371785	0.0541897900402546	0.00418994715437293
499	-2.25648641586304	0.769478142261505	21.0976657867432	-0.0104203969240189	0.00743668992072344	0.0360080301761627	0.0106834331527352
500	-1.607137799263	1.4188266992569	20.058708190918	-0.0100957229733467	0.0103587592020631	0.0405534692108631	0.00354059832170606
501	-0.30844059586525	0.769478142261505	21.0327320098877	0.00841071270406246	0.00841071270406246	0.0386054255068302	-0.00360223650932312
502	-0.30844059586525	0.120129495859146	21.2275352478027	-0.00100484199356288	0.00581331877037883	0.0188002903014421	0.000293855206109583
503	-0.30844059586525	0.444803804159164	21.0327320098877	0.00354059832170606	-0.000355493422830477	0.0116574559360743	-3.08191010844894e-05
504	0.340908020734787	0.120129495859146	21.2275352478027	-0.00360223650932312	-0.0130177913233638	-0.00522560812532902	-0.000680167751852423
505	0.340908020734787	-0.529219150543213	20.7729911804199	0.00418994715437293	-0.0104203969240189	0.0022419011220336	-0.00457625929266214
506	1.63960528373718	-1.50324213504791	20.837926864624	-3.08191010844894e-05	-0.00847235135734081	-0.0149658378213644	-0.00132951640989631
507	1.63960528373718	0.444803804159164	20.9677963256836	-0.00100484199356288	-0.0117190945893526	-0.00230353930965066	0.00354059832170606
508	1.63960528373718	1.09415245056152	21.0327320098877	0.000618529506027699	-0.00717365415766835	0.0317872650921345	0.00191722682211548
509	0.990256667137146	0.444803804159164	20.9677963256836	-0.00490093370899558	-0.00197886489331722	0.0496443510055542	-0.00197886489331722
510	0.990256667137146	1.09415245056152	20.837926864624	-0.0113944197073579	0.0022419011220336	0.0499690249562263	-0.00165419070981443
511	-0.957789242267609	1.09415245056152	19.9288387298584	0.00451462110504508	0.00548864435404539	0.0457482598721981	0.0022419011220336
512	0.990256667137146	-0.204544812440872	20.7080574035645	0.000618529506027699	-0.00425158534198999	0.0347093306481838	-0.00100484199356288
513	0.340908020734787	-0.529219150543213	21.0327320098877	0.00126787810586393	0.00841071270406246	0.0200989879667759	0.00354059832170606
514	0.340908020734787	0.120129495859146	20.9677963256836	-0.000680167751852423	0.0132808275520802	-0.0347709693014622	-0.00295288790948689
515	-0.30844059586525	1.09415245056152	21.0327320098877	0.00191722682211548	0.0155535480007529	-0.0604202412068844	0.0022419011220336
516	-2.25648641586304	1.4188266992569	20.9028625488281	0.000943203864153475	0.0123068047687411	-0.0337969474494457	-0.00555028254166245
517	-2.90583515167236	1.09415245056152	20.7080574035645	-0.00619963090866804	0.0100340843200684	-0.00814767740666866	-3.08191010844894e-05
518	-1.607137799263	0.120129495859146	20.9028625488281	-0.00652430532500148	0.0123068047687411	0.00483929552137852	-0.00684897974133492
519	-0.957789242267609	1.09415245056152	20.7729911804199	-0.00457625929266214	0.0158782228827477	-0.0230826959013939	0.00418994715437293
520	-0.30844059586525	1.4188266992569	21.0327320098877	-0.00652430532500148	0.0181509424000978	-0.023407369852066	-0.000680167751852423
521	1.63960528373718	-0.204544812440872	21.3574066162109	0.00711201597005129	0.00906006153672934	-0.0195112787187099	0.00256657530553639
522	0.990256667137146	-0.529219150543213	21.0327320098877	0.00386527273803949	0.00678734155371785	-0.0139918150380254	0.00126787810586393
523	2.28895401954651	-0.529219150543213	21.0327320098877	-0.00165419070981443	0.00418994715437293	-0.00717365415766835	0.00321592413820326
524	-0.30844059586525	0.120129495859146	21.1626014709473	0.0022419011220336	-3.08191010844894e-05	-0.0104203969240189	0.00743668992072344
525	0.340908020734787	0.444803804159164	20.9677963256836	-0.00230353930965066	0.00451462110504508	0.00191722682211548	-0.0120437685400248
526	-0.30844059586525	0.120129495859146	21.0976657867432	0.00256657530553639	0.000943203864153475	0.0162028968334198	-0.00749832857400179
527	0.990256667137146	0.120129495859146	20.9677963256836	0.00711201597005129	0.00126787810586393	0.0395794473588467	-0.00425158534198999
528	0.990256667137146	-0.204544812440872	21.2275352478027	-3.08191010844894e-05	0.00873538758605719	0.0512677207589149	0.000293855206109583
529	0.990256667137146	1.09415245056152	20.5781879425049	-0.00230353930965066	0.00808603875339031	0.0382807515561581	0.00451462110504508
530	-0.30844059586525	1.09415245056152	20.7080574035645	-0.00360223650932312	0.000293855206109583	-0.00879702530801296	0.00159255252219737
531	1.63960528373718	0.444803804159164	20.058708190918	0.00516396993771195	0.00386527273803949	-0.0448358729481697	-0.00197886489331722
532	0.990256667137146	-0.529219150543213	20.3833827972412	0.00516396993771195	-0.00587495695799589	-0.0708098188042641	-3.08191010844894e-05
533	1.63960528373718	0.120129495859146	20.2535133361816	0.00451462110504508	-0.00490093370899558	-0.0341216214001179	-0.00652430532500148
534	1.63960528373718	0.444803804159164	20.2535133361816	-0.000355493422830477	-0.00132951640989631	-0.00327756232582033	-0.00457625929266214
535	0.990256667137146	0.444803804159164	21.0327320098877	0.000293855206109583	0.00743668992072344	-0.00912170019000769	-0.00847235135734081
536	-1.607137799263	1.09415245056152	20.9028625488281	0.00354059832170606	0.000293855206109583	-0.00782300252467394	0.00289124972186983
537	-2.25648641586304	1.4188266992569	21.1626014709473	-0.0110697457566857	-0.00165419070981443	-0.00782300252467394	0.00581331877037883
538	-0.957789242267609	1.09415245056152	21.0327320098877	-0.00587495695799589	-0.000355493422830477	-0.00879702530801296	-0.00457625929266214
539	-2.25648641586304	0.444803804159164	20.837926864624	-0.00782300252467394	-3.08191010844894e-05	-0.00814767740666866	0.00418994715437293
540	0.340908020734787	0.120129495859146	20.837926864624	-0.000355493422830477	0.000618529506027699	-0.00782300252467394	-0.000680167751852423
541	0.990256667137146	0.120129495859146	21.0976657867432	0.00516396993771195	-0.00230353930965066	-0.00490093370899558	0.00354059832170606
542	0.990256667137146	0.120129495859146	20.3184490203857	-0.0100957229733467	-0.00555028254166245	-0.000680167751852423	-0.00555028254166245
543	0.990256667137146	-0.853893458843231	21.2924709320068	-0.00230353930965066	0.00386527273803949	-0.00327756232582033	0.000293855206109583
544	1.63960528373718	-0.529219150543213	21.0327320098877	0.00159255252219737	-0.00295288790948689	-0.00360223650932312	0.00159255252219737
545	0.990256667137146	-0.529219150543213	20.7729911804199	-0.00132951640989631	-0.00392691092565656	-0.00132951640989631	-0.00132951640989631
546	-0.30844059586525	0.769478142261505	20.7080574035645	0.00159255252219737	-3.08191010844894e-05	-0.0117190945893526	0.00159255252219737
547	-0.30844059586525	0.769478142261505	20.837926864624	-0.00197886489331722	0.000943203864153475	-0.0208099745213985	0.00126787810586393
548	0.990256667137146	-0.204544812440872	21.1626014709473	0.00418994715437293	-3.08191010844894e-05	-0.0165892094373703	0.00483929552137852
549	-0.30844059586525	0.769478142261505	21.2924709320068	0.000293855206109583	-0.00295288790948689	-0.0100957229733467	0.000943203864153475
550	0.990256667137146	-0.204544812440872	21.0976657867432	0.000943203864153475	0.000618529506027699	-0.00814767740666866	0.00581331877037883
551	0.990256667137146	0.444803804159164	20.9677963256836	0.0106834331527352	-0.00392691092565656	-3.08191010844894e-05	-0.00847235135734081
552	0.340908020734787	0.769478142261505	20.5781879425049	-3.08191010844894e-05	0.000293855206109583	-0.00684897974133492	-0.00100484199356288
553	0.990256667137146	1.4188266992569	20.7729911804199	-0.0104203969240189	0.0022419011220336	0.00191722682211548	-0.00230353930965066
554	1.63960528373718	0.444803804159164	20.9677963256836	0.00581331877037883	0.00776136433705688	0.013930176384747	0.000293855206109583
555	0.340908020734787	0.444803804159164	21.0976657867432	-0.00425158534198999	0.000618529506027699	-0.0113944197073579	0.00159255252219737
556	-0.30844059586525	0.120129495859146	20.9028625488281	-0.00782300252467394	-0.00457625929266214	-0.0217839982360601	-0.00425158534198999
557	-2.90583515167236	0.769478142261505	21.0976657867432	-0.00100484199356288	-0.00522560812532902	0.000293855206109583	0.00418994715437293
558	-2.90583515167236	0.769478142261505	20.837926864624	-0.00977104809135199	0.00191722682211548	0.011982130818069	-0.00230353930965066
559	-0.30844059586525	-0.204544812440872	21.4223403930664	0.000293855206109583	0.00386527273803949	0.0136055024340749	0.00418994715437293
560	0.340908020734787	-0.529219150543213	21.6820793151855	0.00289124972186983	0.0022419011220336	0.0317872650921345	-0.00327756232582033
561	0.990256667137146	0.769478142261505	20.837926864624	0.00711201597005129	-0.00782300252467394	0.00386527273803949	-3.08191010844894e-05
562	-0.957789242267609	0.769478142261505	20.7729911804199	0.00581331877037883	-0.00132951640989631	-0.0104203969240189	0.00289124972186983
563	0.990256667137146	-0.853893458843231	20.837926864624	-0.00230353930965066	-0.00522560812532902	0.01100810803473	0.00126787810586393
564	1.63960528373718	-0.853893458843231	21.3574066162109	-0.000680167751852423	-0.00847235135734081	-0.00587495695799589	-0.00392691092565656
565	-0.30844059586525	-1.50324213504791	21.2275352478027	-3.08191010844894e-05	-0.00327756232582033	-0.00782300252467394	-0.00295288790948689
566	-1.607137799263	0.120129495859146	21.1626014709473	0.00321592413820326	-3.08191010844894e-05	-0.0107450718060136	0.000293855206109583
567	-0.30844059586525	1.09415245056152	20.7080574035645	-0.00327756232582033	-0.00782300252467394	-0.00522560812532902	0.000293855206109583
568	-0.30844059586525	0.769478142261505	20.7080574035645	-3.08191010844894e-05	0.00256657530553639	-0.00847235135734081	0.00613799272105098
569	0.990256667137146	1.09415245056152	20.9677963256836	-0.00782300252467394	-0.000680167751852423	-0.0195112787187099	0.00321592413820326
570	1.63960528373718	-0.204544812440872	20.9028625488281	-0.00457625929266214	0.00581331877037883	-0.0026282137259841	-0.00197886489331722
571	0.990256667137146	0.444803804159164	20.7080574035645	-3.08191010844894e-05	0.000943203864153475	0.00191722682211548	-0.00392691092565656
572	-0.30844059586525	0.769478142261505	20.6431217193604	-0.000355493422830477	-0.00392691092565656	0.0132808275520802	0.00646266713738441
573	-0.30844059586525	1.09415245056152	19.9288387298584	-3.08191010844894e-05	0.00256657530553639	0.0103587592020631	-0.00814767740666866
574	-0.957789242267609	1.74350106716156	20.837926864624	-3.08191010844894e-05	0.00646266713738441	0.00873538758605719	-0.00100484199356288
575	0.340908020734787	1.4188266992569	20.837926864624	-0.00100484199356288	-0.00165419070981443	0.0136055024340749	-0.00555028254166245
576	0.340908020734787	-0.204544812440872	21.3574066162109	0.00126787810586393	0.0100340843200684	0.011982130818069	0.00289124972186983
577	-1.607137799263	0.769478142261505	21.0976657867432	0.00289124972186983	-0.00100484199356288	0.00581331877037883	-0.00132951640989631
578	-3.55518364906311	0.444803804159164	20.7080574035645	-0.00522560812532902	0.00289124972186983	-0.0026282137259841	-0.00230353930965066
579	-0.957789242267609	0.444803804159164	20.837926864624	-0.00847235135734081	0.00451462110504508	-0.0130177913233638	-0.0026282137259841
580	0.340908020734787	0.120129495859146	20.1236438751221	-0.00132951640989631	0.00191722682211548	-0.00652430532500148	-0.00555028254166245
581	-2.25648641586304	1.4188266992569	19.9937744140625	0.00289124972186983	-0.000355493422830477	-0.00165419070981443	0.00191722682211548
582	-0.30844059586525	0.769478142261505	20.3184490203857	0.00191722682211548	-0.00132951640989631	-0.0146411629393697	0.00581331877037883
583	-0.957789242267609	0.120129495859146	20.6431217193604	-0.00295288790948689	-0.0100957229733467	-0.0204853005707264	-0.00197886489331722
584	0.990256667137146	-0.529219150543213	20.6431217193604	-0.000680167751852423	-0.00749832857400179	-0.0026282137259841	0.00613799272105098
585	0.990256667137146	-1.17856776714325	21.0327320098877	0.00386527273803949	-0.00587495695799589	0.00776136433705688	-0.00392691092565656
586	0.340908020734787	-0.204544812440872	21.0976657867432	0.00289124972186983	-3.08191010844894e-05	0.0165275707840919	0.00126787810586393
587	0.990256667137146	0.769478142261505	21.2275352478027	-3.08191010844894e-05	0.00451462110504508	0.0200989879667759	-3.08191010844894e-05
588	-0.30844059586525	1.09415245056152	21.0327320098877	0.00418994715437293	0.00548864435404539	0.0152288740500808	-3.08191010844894e-05
589	0.990256667137146	0.120129495859146	21.0976657867432	0.00191722682211548	0.000293855206109583	-0.00197886489331722	-0.00165419070981443
590	-0.957789242267609	1.4188266992569	20.5781879425049	-0.00457625929266214	0.00743668992072344	0.00776136433705688	-0.0026282137259841
591	0.990256667137146	0.769478142261505	20.6431217193604	0.00451462110504508	-0.00327756232582033	0.00678734155371785	-0.00749832857400179
592	-0.30844059586525	0.120129495859146	20.837926864624	0.00581331877037883	-0.000355493422830477	0.0181509424000978	-3.08191010844894e-05
593	2.28895401954651	-0.529219150543213	21.2275352478027	0.00126787810586393	-0.0026282137259841	0.0188002903014421	0.00711201597005129
594	0.990256667137146	0.120129495859146	20.9677963256836	-0.00230353930965066	0.00354059832170606	0.0155535480007529	0.00126787810586393
595	1.63960528373718	-0.529219150543213	20.9028625488281	-0.00327756232582033	0.00289124972186983	-0.0139918150380254	-0.00197886489331722
596	-0.957789242267609	1.09415245056152	20.7080574035645	-0.000355493422830477	-0.00100484199356288	-0.0195112787187099	0.000943203864153475
597	-1.607137799263	0.769478142261505	20.9028625488281	-0.00100484199356288	0.0022419011220336	0.000943203864153475	0.00386527273803949
598	-3.55518364906311	1.4188266992569	21.0327320098877	-0.0117190945893526	-0.0117190945893526	0.0100340843200684	0.00548864435404539
599	0.340908020734787	-0.204544812440872	21.2924709320068	-0.0117190945893526	-0.0263294391334057	0.0213976856321096	0.00126787810586393
600	0.340908020734787	0.120129495859146	20.9677963256836	-0.000355493422830477	-0.0113944197073579	0.012956153601408	0.00548864435404539
601	0.990256667137146	0.769478142261505	20.9677963256836	-0.000680167751852423	-3.08191010844894e-05	-0.038017712533474	-0.00619963090866804
602	0.990256667137146	-0.204544812440872	21.0976657867432	0.00906006153672934	-0.00782300252467394	-0.0419138073921204	0.000293855206109583
603	1.63960528373718	-0.529219150543213	21.1626014709473	-0.00425158534198999	-0.00619963090866804	-0.0237320438027382	-3.08191010844894e-05
604	0.340908020734787	-0.204544812440872	21.1626014709473	0.000293855206109583	0.0022419011220336	-0.021459324285388	-0.00392691092565656
605	0.340908020734787	0.120129495859146	20.837926864624	0.00743668992072344	-0.0201606266200542	-0.0133424662053585	-0.00490093370899558
606	1.63960528373718	-0.853893458843231	20.9028625488281	-0.00230353930965066	-0.0026282137259841	-0.0136671401560307	-0.000355493422830477
607	0.340908020734787	-0.853893458843231	20.1236438751221	0.00321592413820326	0.00191722682211548	-0.0454852245748043	-3.08191010844894e-05
608	-0.30844059586525	0.769478142261505	19.9937744140625	0.000293855206109583	0.00613799272105098	-0.0393164120614529	0.00646266713738441
609	0.990256667137146	-0.529219150543213	21.0976657867432	-0.000680167751852423	0.0100340843200684	-0.0123684434220195	-0.00360223650932312
610	-0.957789242267609	0.769478142261505	20.7729911804199	0.00126787810586393	0.00516396993771195	0.00191722682211548	-0.00360223650932312
611	0.990256667137146	-0.204544812440872	20.7729911804199	0.00451462110504508	0.00873538758605719	0.0304885655641556	-0.00100484199356288
612	0.990256667137146	0.120129495859146	20.6431217193604	0.000293855206109583	0.00321592413820326	0.0213976856321096	-0.00132951640989631
613	0.990256667137146	-0.204544812440872	20.9677963256836	-0.000355493422830477	0.0152288740500808	0.0220470335334539	0.00581331877037883
614	0.990256667137146	0.444803804159164	21.0976657867432	-0.000680167751852423	0.00938473641872406	0.0502936989068985	-0.00879702530801296
615	0.990256667137146	-0.853893458843231	21.2924709320068	-0.00490093370899558	0.012956153601408	0.0548391379415989	0.00354059832170606
616	-2.90583515167236	1.09415245056152	21.2275352478027	-0.00392691092565656	0.00970941036939621	0.0525664202868938	-0.00327756232582033
617	-2.90583515167236	0.769478142261505	20.7080574035645	-0.00327756232582033	0.00646266713738441	0.025618452578783	0.0100340843200684
618	-2.25648641586304	-0.204544812440872	21.0976657867432	-0.00749832857400179	0.00938473641872406	-0.00425158534198999	-0.00684897974133492
619	-0.30844059586525	1.09415245056152	21.0327320098877	-0.0136671401560307	0.00483929552137852	-0.0143164889886975	0.0022419011220336
620	-1.607137799263	0.444803804159164	21.0327320098877	-0.00684897974133492	0.01100810803473	-3.08191010844894e-05	-0.00555028254166245
621	-0.957789242267609	0.769478142261505	21.0976657867432	0.00289124972186983	0.0145795252174139	-0.000680167751852423	0.000293855206109583
622	-0.30844059586525	0.769478142261505	20.058708190918	0.000943203864153475	0.00483929552137852	-0.0318489037454128	-0.00197886489331722
623	-0.957789242267609	0.444803804159164	19.9937744140625	0.00126787810586393	-0.00327756232582033	-0.043212503194809	-0.00392691092565656
624	0.990256667137146	-1.82791638374329	20.058708190918	-0.00132951640989631	0.000618529506027699	-0.0182125810533762	0.00289124972186983
625	1.63960528373718	-0.853893458843231	20.3184490203857	0.00159255252219737	0.00354059832170606	-0.0182125810533762	-0.00392691092565656
626	-0.957789242267609	0.120129495859146	20.3184490203857	0.00613799272105098	-3.08191010844894e-05	-0.0224333461374044	-0.00132951640989631
627	0.990256667137146	1.09415245056152	20.2535133361816	0.00159255252219737	-0.00717365415766835	-3.08191010844894e-05	0.000943203864153475
628	0.990256667137146	-0.204544812440872	20.9677963256836	0.000943203864153475	-0.00392691092565656	-0.00522560812532902	0.00256657530553639
629	0.990256667137146	1.4188266992569	19.9288387298584	-0.00132951640989631	0.00191722682211548	0.0116574559360743	0.00321592413820326
630	0.990256667137146	1.09415245056152	19.7989692687988	0.00191722682211548	0.00256657530553639	0.000618529506027699	0.00386527273803949
631	0.990256667137146	0.444803804159164	20.1236438751221	0.000293855206109583	0.00354059832170606	0.00581331877037883	-0.00100484199356288
632	2.93830251693726	-0.204544812440872	20.2535133361816	0.00386527273803949	-0.00230353930965066	0.0022419011220336	0.00581331877037883
633	0.990256667137146	0.120129495859146	20.1236438751221	-0.00230353930965066	-0.00100484199356288	0.00451462110504508	-0.00100484199356288
634	1.63960528373718	0.120129495859146	20.1236438751221	-0.00522560812532902	-0.00457625929266214	-0.0117190945893526	-0.00555028254166245
635	-0.30844059586525	0.120129495859146	20.9677963256836	0.00970941036939621	0.00418994715437293	-0.0243813935667276	-0.00457625929266214
636	-1.607137799263	1.09415245056152	20.7729911804199	-0.00814767740666866	-0.00295288790948689	-0.0191866029053926	-0.00944637414067984
637	-2.90583515167236	1.09415245056152	20.9028625488281	-0.00652430532500148	-0.00457625929266214	-0.0195112787187099	0.000618529506027699
638	-2.90583515167236	1.74350106716156	20.3184490203857	-0.00197886489331722	0.00159255252219737	-0.017887907102704	-0.00490093370899558
639	-2.25648641586304	0.769478142261505	20.1885776519775	-0.0100957229733467	0.000618529506027699	-0.0409397818148136	-0.00100484199356288
640	0.340908020734787	0.444803804159164	20.9028625488281	-0.00197886489331722	0.00321592413820326	-0.0273034609854221	0.0103587592020631
641	2.28895401954651	0.444803804159164	21.0327320098877	-0.00197886489331722	0.00776136433705688	-0.00295288790948689	-0.00749832857400179
642	1.63960528373718	0.769478142261505	20.7729911804199	-0.00587495695799589	-0.00100484199356288	0.0213976856321096	-3.08191010844894e-05
643	2.28895401954651	-1.17856776714325	21.3574066162109	0.0022419011220336	-0.00555028254166245	0.0113327819854021	0.000618529506027699
644	0.990256667137146	-1.17856776714325	21.4223403930664	-0.00684897974133492	-0.00749832857400179	0.00970941036939621	-0.000680167751852423
645	0.990256667137146	-1.50324213504791	21.2275352478027	0.00548864435404539	0.000293855206109583	0.0106834331527352	-0.000680167751852423
646	-0.957789242267609	1.09415245056152	21.0976657867432	0.000618529506027699	0.00256657530553639	0.0126314787194133	0.00159255252219737
647	0.990256667137146	0.120129495859146	20.9028625488281	0.00321592413820326	-0.00555028254166245	0.0155535480007529	-0.00230353930965066
648	0.990256667137146	-0.204544812440872	21.2275352478027	-0.00230353930965066	-0.00587495695799589	-0.00847235135734081	-0.000355493422830477
649	0.340908020734787	1.4188266992569	20.9677963256836	0.00126787810586393	0.00841071270406246	-0.0334722734987736	-0.00165419070981443
650	0.990256667137146	-0.204544812440872	20.837926864624	0.00126787810586393	0.0022419011220336	-0.0373683646321297	0.00386527273803949
651	0.990256667137146	0.444803804159164	20.6431217193604	0.00256657530553639	0.00711201597005129	-0.00652430532500148	-0.00652430532500148
652	0.340908020734787	0.769478142261505	20.5781879425049	0.00418994715437293	0.000293855206109583	0.00191722682211548	0.00516396993771195
653	-0.957789242267609	1.09415245056152	20.7729911804199	-0.000355493422830477	-0.00132951640989631	-0.00555028254166245	0.00548864435404539
654	0.990256667137146	1.09415245056152	20.1885776519775	-0.00327756232582033	0.0113327819854021	-0.00619963090866804	0.00256657530553639
655	0.340908020734787	-0.204544812440872	20.3833827972412	0.00159255252219737	0.00483929552137852	0.00548864435404539	0.00451462110504508
656	-0.30844059586525	-0.204544812440872	20.1885776519775	-0.0026282137259841	0.00418994715437293	0.00548864435404539	-0.00392691092565656
657	-2.90583515167236	1.09415245056152	21.0976657867432	-0.00327756232582033	0.00191722682211548	0.0136055024340749	0.00451462110504508
658	-0.957789242267609	0.444803804159164	20.837926864624	-0.0113944197073579	0.000293855206109583	0.000943203864153475	0.0113327819854021
659	-1.607137799263	0.769478142261505	20.9677963256836	-0.0143164889886975	0.00451462110504508	0.00548864435404539	-0.00295288790948689
660	-0.957789242267609	0.444803804159164	21.2924709320068	-3.08191010844894e-05	-3.08191010844894e-05	-0.00327756232582033	-0.00165419070981443
661	0.340908020734787	-0.529219150543213	21.2275352478027	-0.00165419070981443	0.000618529506027699	-0.0026282137259841	0.000943203864153475
662	0.990256667137146	-0.204544812440872	20.1885776519775	-0.000355493422830477	-0.00295288790948689	-0.00814767740666866	0.00191722682211548
663	-0.30844059586525	-0.853893458843231	20.1885776519775	0.0022419011220336	-0.00230353930965066	-0.0146411629393697	0.0022419011220336
664	-0.30844059586525	0.120129495859146	20.9028625488281	-0.00100484199356288	-0.00814767740666866	-0.0130177913233638	0.00321592413820326
665	2.93830251693726	-0.853893458843231	20.9028625488281	-0.00425158534198999	-0.00684897974133492	-0.00847235135734081	-0.00230353930965066
666	-0.30844059586525	0.769478142261505	21.1626014709473	0.00581331877037883	-0.00132951640989631	-0.00684897974133492	-0.00230353930965066
667	-0.957789242267609	0.769478142261505	20.837926864624	0.00646266713738441	-0.00555028254166245	-0.00684897974133492	-0.00425158534198999
668	1.63960528373718	0.120129495859146	20.837926864624	-0.00522560812532902	-0.00392691092565656	0.00256657530553639	0.00418994715437293
669	0.340908020734787	0.769478142261505	20.7080574035645	0.0022419011220336	0.00548864435404539	0.00970941036939621	-0.00197886489331722
670	0.990256667137146	-0.204544812440872	20.9677963256836	-0.00100484199356288	0.00841071270406246	0.0191249661147594	0.0022419011220336
671	0.990256667137146	0.120129495859146	20.837926864624	0.00451462110504508	0.00613799272105098	0.0158782228827477	-0.00814767740666866
672	0.990256667137146	0.444803804159164	20.9677963256836	0.00289124972186983	-3.08191010844894e-05	0.00678734155371785	-0.00360223650932312
673	0.990256667137146	1.09415245056152	20.5781879425049	-3.08191010844894e-05	-0.00392691092565656	-0.00425158534198999	0.00289124972186983
674	1.63960528373718	-0.204544812440872	20.9028625488281	0.00321592413820326	0.00873538758605719	-0.000680167751852423	-0.00230353930965066
675	1.63960528373718	0.120129495859146	20.9677963256836	0.00191722682211548	0.0100340843200684	0.0158782228827477	-0.00425158534198999
676	-0.957789242267609	1.09415245056152	20.837926864624	0.000293855206109583	0.00451462110504508	0.0444495603442192	0.0103587592020631
677	-2.25648641586304	0.120129495859146	20.3184490203857	-0.00944637414067984	0.00354059832170606	0.0519170723855495	0.000293855206109583
678	-1.607137799263	0.769478142261505	20.3184490203857	-0.00132951640989631	-0.00977104809135199	0.025618452578783	0.00841071270406246
679	-0.30844059586525	0.444803804159164	20.058708190918	-0.00555028254166245	-0.00165419070981443	0.0126314787194133	-0.00749832857400179
680	2.28895401954651	0.769478142261505	19.9288387298584	-0.00295288790948689	-0.00490093370899558	-0.0152905117720366	-0.00360223650932312
681	-0.30844059586525	1.4188266992569	20.6431217193604	-0.000355493422830477	-0.00327756232582033	-0.00230353930965066	0.000943203864153475
682	-0.30844059586525	0.769478142261505	20.9028625488281	0.00808603875339031	-0.00684897974133492	-0.0302255302667618	0.0022419011220336
683	0.340908020734787	-0.204544812440872	20.9028625488281	0.00354059832170606	-0.0341216214001179	-0.0847708135843277	0.000943203864153475
684	-0.957789242267609	-0.204544812440872	20.9028625488281	-0.00522560812532902	-0.0130177913233638	-0.0753552615642548	0.00581331877037883
685	0.990256667137146	-0.853893458843231	20.1885776519775	0.000943203864153475	-0.0172385573387146	-0.0334722734987736	-3.08191010844894e-05
686	0.990256667137146	0.120129495859146	20.1885776519775	0.00841071270406246	-0.00490093370899558	-0.00652430532500148	-0.00522560812532902
687	0.340908020734787	0.444803804159164	20.9677963256836	0.00159255252219737	0.0022419011220336	-0.00847235135734081	-0.00425158534198999
688	1.63960528373718	0.769478142261505	20.837926864624	-0.00360223650932312	0.00126787810586393	-0.00555028254166245	-0.000680167751852423
689	0.990256667137146	1.09415245056152	21.0976657867432	-0.000680167751852423	0.011982130818069	0.00906006153672934	0.00126787810586393
690	1.63960528373718	0.769478142261505	20.9677963256836	0.000293855206109583	0.0188002903014421	0.0113327819854021	-0.0026282137259841
691	1.63960528373718	0.769478142261505	20.5132522583008	0.000293855206109583	0.0113327819854021	-0.00684897974133492	-0.00197886489331722
692	-0.957789242267609	0.769478142261505	20.6431217193604	0.00191722682211548	0.0022419011220336	0.0022419011220336	-0.0026282137259841
693	0.340908020734787	0.769478142261505	20.837926864624	-0.00457625929266214	0.000293855206109583	0.0145795252174139	0.00386527273803949
694	0.990256667137146	0.769478142261505	20.9677963256836	-0.0026282137259841	0.0142548503354192	0.0334106348454952	0.00126787810586393
695	0.340908020734787	-0.204544812440872	21.2275352478027	0.000618529506027699	0.00548864435404539	0.0168522447347641	0.000943203864153475
696	-3.55518364906311	1.09415245056152	20.9028625488281	-0.00522560812532902	0.000618529506027699	0.0116574559360743	0.00159255252219737
697	-1.607137799263	0.120129495859146	20.9028625488281	-0.00132951640989631	0.00548864435404539	0.0155535480007529	-0.0113944197073579
698	-2.90583515167236	0.769478142261505	21.2275352478027	-0.00555028254166245	0.00678734155371785	0.00418994715437293	0.00289124972186983
699	0.990256667137146	-0.204544812440872	21.2924709320068	-0.00327756232582033	0.00646266713738441	0.00289124972186983	-0.00360223650932312
700	-0.30844059586525	1.4188266992569	21.1626014709473	0.00321592413820326	0.00646266713738441	-0.000355493422830477	0.00451462110504508
701	-0.957789242267609	1.74350106716156	20.7729911804199	0.00743668992072344	0.00159255252219737	0.00256657530553639	0.00548864435404539
702	-0.30844059586525	0.444803804159164	20.7729911804199	-0.00132951640989631	-0.00457625929266214	0.0022419011220336	0.00646266713738441
703	0.340908020734787	0.120129495859146	20.7729911804199	0.00548864435404539	-0.00912170019000769	-0.00782300252467394	-3.08191010844894e-05
704	0.990256667137146	-0.204544812440872	20.7729911804199	-0.00944637414067984	-0.000355493422830477	-0.00522560812532902	-0.0026282137259841
705	0.340908020734787	0.120129495859146	20.9677963256836	0.00581331877037883	0.00126787810586393	-0.00425158534198999	-0.00490093370899558
706	0.990256667137146	0.120129495859146	21.2275352478027	0.00581331877037883	0.00548864435404539	-0.00879702530801296	0.00191722682211548
707	-0.30844059586525	1.09415245056152	20.837926864624	0.00289124972186983	-0.00847235135734081	-0.00717365415766835	0.00678734155371785
708	-0.957789242267609	1.09415245056152	20.4483184814453	0.00516396993771195	-0.00684897974133492	-0.0211346503347158	-0.00100484199356288
709	0.340908020734787	0.444803804159164	21.1626014709473	-0.00555028254166245	-0.0026282137259841	-0.0221086721867323	0.00256657530553639
710	1.63960528373718	0.120129495859146	21.0327320098877	-3.08191010844894e-05	-0.00490093370899558	0.000943203864153475	-0.00132951640989631
711	-0.30844059586525	0.769478142261505	20.9677963256836	0.00159255252219737	-0.00652430532500148	0.0126314787194133	-0.00230353930965066
712	-0.30844059586525	1.74350106716156	20.5781879425049	0.00678734155371785	0.000943203864153475	0.0171769186854362	-0.00392691092565656
713	-0.30844059586525	1.09415245056152	20.9028625488281	-0.00749832857400179	-0.00360223650932312	0.00159255252219737	0.00191722682211548
714	-0.957789242267609	1.74350106716156	20.9677963256836	-0.00555028254166245	0.00159255252219737	0.0136055024340749	0.00321592413820326
715	0.340908020734787	0.444803804159164	21.0976657867432	-0.00392691092565656	-0.000355493422830477	0.0259431265294552	-0.00392691092565656
716	-0.30844059586525	0.120129495859146	21.552209854126	-0.00555028254166245	0.00483929552137852	0.0405534692108631	0.00354059832170606
717	0.340908020734787	0.120129495859146	21.552209854126	-0.00717365415766835	0.00418994715437293	0.0376313999295235	0.00581331877037883
718	-0.957789242267609	-0.529219150543213	21.0327320098877	-0.00425158534198999	0.00386527273803949	0.0408781431615353	0.00516396993771195
719	0.340908020734787	0.444803804159164	20.7080574035645	-0.00327756232582033	0.00776136433705688	0.036657378077507	0.00906006153672934
720	-1.607137799263	0.769478142261505	20.1885776519775	-0.00132951640989631	-0.00327756232582033	0.0376313999295235	-0.00100484199356288
721	-0.30844059586525	0.120129495859146	20.3184490203857	-0.000680167751852423	-0.0100957229733467	0.00321592413820326	0.000293855206109583
722	0.990256667137146	-0.853893458843231	20.5781879425049	-0.00392691092565656	-0.0104203969240189	-0.0152905117720366	0.00841071270406246
723	-0.957789242267609	-0.853893458843231	20.3184490203857	-0.00100484199356288	-0.00977104809135199	-0.0688617751002312	0.00776136433705688
724	-0.30844059586525	0.120129495859146	20.058708190918	0.00289124972186983	-0.00230353930965066	-0.0698357969522476	0.00548864435404539
725	0.340908020734787	1.4188266992569	19.9288387298584	0.00321592413820326	0.00126787810586393	-0.0328229255974293	-0.0107450718060136
726	1.63960528373718	-0.204544812440872	20.3833827972412	0.000293855206109583	0.000943203864153475	-0.0182125810533762	-0.00684897974133492
727	0.340908020734787	0.120129495859146	20.4483184814453	0.00354059832170606	0.000618529506027699	-0.00165419070981443	0.000618529506027699
728	0.340908020734787	0.444803804159164	20.2535133361816	-0.00652430532500148	-0.00360223650932312	-0.00165419070981443	0.00451462110504508
729	0.340908020734787	0.120129495859146	19.9288387298584	-0.00197886489331722	0.00841071270406246	0.00873538758605719	0.00483929552137852
730	0.990256667137146	0.769478142261505	20.4483184814453	-0.00425158534198999	0.000943203864153475	-0.0191866029053926	-0.00555028254166245
731	-0.957789242267609	1.4188266992569	19.9288387298584	0.00418994715437293	0.000618529506027699	-0.0536020807921886	0.00386527273803949
732	-0.957789242267609	1.09415245056152	21.0976657867432	0.00418994715437293	0.00646266713738441	-0.039641086012125	0.00711201597005129
733	-1.607137799263	-0.204544812440872	21.2924709320068	0.0022419011220336	0.00581331877037883	-0.00522560812532902	0.00841071270406246
734	-0.30844059586525	1.09415245056152	20.7729911804199	-0.0113944197073579	0.00289124972186983	0.0162028968334198	-0.00132951640989631
735	-3.55518364906311	0.769478142261505	20.6431217193604	-0.00587495695799589	0.00581331877037883	0.0363327041268349	0.00159255252219737
736	-1.607137799263	0.120129495859146	20.7729911804199	-0.00197886489331722	0.00516396993771195	0.00841071270406246	-0.000680167751852423
737	-0.30844059586525	0.444803804159164	21.0327320098877	-0.00684897974133492	0.00126787810586393	-0.0286021586507559	0.00386527273803949
738	0.340908020734787	0.444803804159164	21.2924709320068	0.0207483377307653	0.00613799272105098	-0.0211346503347158	0.00256657530553639
739	-0.30844059586525	1.09415245056152	21.3574066162109	-0.0100957229733467	0.00841071270406246	-0.00295288790948689	-3.08191010844894e-05
740	-1.607137799263	1.09415245056152	21.0976657867432	-0.0110697457566857	0.00289124972186983	0.00191722682211548	-0.000680167751852423
741	0.340908020734787	-0.853893458843231	21.0327320098877	0.00289124972186983	-0.0110697457566857	0.00289124972186983	-0.00327756232582033
742	0.990256667137146	-0.853893458843231	21.0327320098877	0.00711201597005129	-0.00814767740666866	0.00581331877037883	0.00159255252219737
743	1.63960528373718	-0.853893458843231	21.0976657867432	-0.00165419070981443	0.000943203864153475	0.00159255252219737	0.00516396993771195
744	-0.30844059586525	0.769478142261505	21.3574066162109	-0.00295288790948689	0.00289124972186983	0.00906006153672934	0.00159255252219737
745	-0.30844059586525	0.769478142261505	21.2275352478027	0.000943203864153475	0.00906006153672934	0.00386527273803949	-0.0026282137259841
746	0.990256667137146	-0.204544812440872	21.1626014709473	0.00321592413820326	0.00386527273803949	0.0175015944987535	-0.000680167751852423
747	1.63960528373718	0.444803804159164	20.837926864624	0.00711201597005129	0.000293855206109583	0.0155535480007529	-0.00360223650932312
748	-0.30844059586525	1.4188266992569	20.6431217193604	-0.0026282137259841	0.00808603875339031	-0.0026282137259841	0.000618529506027699
749	0.990256667137146	0.769478142261505	20.837926864624	0.0022419011220336	0.00191722682211548	0.00516396993771195	-0.00425158534198999
750	-1.607137799263	0.769478142261505	20.9677963256836	-0.00100484199356288	0.00548864435404539	-0.00814767740666866	-0.00457625929266214
751	0.340908020734787	-0.204544812440872	20.2535133361816	0.00289124972186983	-0.00230353930965066	-0.0156151866540313	-0.000355493422830477
752	0.990256667137146	0.120129495859146	20.2535133361816	0.00321592413820326	0.00191722682211548	-0.0146411629393697	0.000293855206109583
753	0.340908020734787	0.120129495859146	20.1885776519775	-0.00327756232582033	-0.00295288790948689	-0.0175632312893867	0.0022419011220336
754	-0.30844059586525	-0.529219150543213	20.9028625488281	-0.00717365415766835	-0.00360223650932312	-0.0263294391334057	0.000943203864153475
755	-0.957789242267609	0.444803804159164	21.1626014709473	-0.0107450718060136	0.00159255252219737	-0.00490093370899558	-0.00295288790948689
756	-0.30844059586525	-0.204544812440872	20.5781879425049	0.0022419011220336	-0.00360223650932312	-0.00814767740666866	0.000618529506027699
757	-0.957789242267609	0.769478142261505	20.7080574035645	0.000293855206109583	-0.0240567177534103	-0.0123684434220195	0.00159255252219737
758	-0.30844059586525	0.120129495859146	20.837926864624	-0.00165419070981443	-0.0175632312893867	-0.00912170019000769	-0.00100484199356288
759	1.63960528373718	-0.204544812440872	20.9677963256836	-0.00327756232582033	-0.000355493422830477	-0.0162645354866982	-0.000355493422830477
760	-0.30844059586525	0.769478142261505	20.7729911804199	0.0022419011220336	-0.00457625929266214	0.000943203864153475	-0.00165419070981443
761	-0.957789242267609	0.120129495859146	21.1626014709473	0.00354059832170606	-0.0123684434220195	-0.00457625929266214	0.000618529506027699
762	0.340908020734787	0.120129495859146	20.837926864624	-3.08191010844894e-05	-0.0162645354866982	0.00321592413820326	-0.00295288790948689
763	-0.30844059586525	0.444803804159164	19.9288387298584	0.0022419011220336	-0.00327756232582033	-0.00295288790948689	0.00646266713738441
764	0.990256667137146	0.120129495859146	20.2535133361816	0.00321592413820326	0.00354059832170606	0.00256657530553639	-0.00100484199356288
765	-0.30844059586525	0.769478142261505	21.0327320098877	-0.00100484199356288	0.00483929552137852	0.00873538758605719	0.00386527273803949
766	1.63960528373718	0.444803804159164	20.9677963256836	0.00581331877037883	0.000618529506027699	0.0116574559360743	-0.0026282137259841
767	2.28895401954651	0.120129495859146	20.9677963256836	-0.00230353930965066	0.00191722682211548	-0.00295288790948689	-0.00457625929266214
768	0.990256667137146	-0.204544812440872	20.7729911804199	0.00906006153672934	0.000618529506027699	-0.00425158534198999	0.00418994715437293
769	-0.30844059586525	0.769478142261505	20.5132522583008	-0.00197886489331722	0.01100810803473	-0.0123684434220195	0.00906006153672934
770	-0.957789242267609	0.120129495859146	20.9028625488281	0.000943203864153475	0.00776136433705688	-0.0107450718060136	0.000293855206109583
771	2.28895401954651	-0.204544812440872	21.0327320098877	0.00386527273803949	0.00646266713738441	-0.0133424662053585	-0.00132951640989631
772	0.340908020734787	0.444803804159164	20.9677963256836	-0.00165419070981443	0.00289124972186983	-0.00782300252467394	-0.00295288790948689
773	-1.607137799263	1.09415245056152	20.2535133361816	0.00808603875339031	0.00548864435404539	-0.0156151866540313	0.00256657530553639
774	-1.607137799263	1.4188266992569	19.9288387298584	-0.0104203969240189	0.0126314787194133	-0.0126931173726916	0.00354059832170606
775	-2.25648641586304	0.444803804159164	19.8639049530029	-0.0146411629393697	0.00256657530553639	-0.00522560812532902	-0.00392691092565656
776	-0.30844059586525	0.120129495859146	20.3833827972412	0.000618529506027699	0.00483929552137852	0.000618529506027699	0.000943203864153475
777	-0.957789242267609	1.74350106716156	20.3833827972412	-0.00425158534198999	0.00970941036939621	0.0168522447347641	-0.00587495695799589
778	0.990256667137146	0.120129495859146	20.5781879425049	-0.00749832857400179	0.00516396993771195	0.0022419011220336	0.00776136433705688
779	-1.607137799263	1.74350106716156	20.7729911804199	-0.00912170019000769	0.00678734155371785	0.0116574559360743	-0.000680167751852423
780	0.990256667137146	0.120129495859146	19.9937744140625	-0.00295288790948689	0.00126787810586393	0.0191249661147594	-0.00165419070981443
781	-0.30844059586525	-0.853893458843231	20.9677963256836	0.00873538758605719	-0.0026282137259841	0.00906006153672934	-0.00684897974133492
782	0.990256667137146	-1.17856776714325	21.1626014709473	-0.00132951640989631	-0.00360223650932312	0.00191722682211548	0.00256657530553639
783	-0.957789242267609	0.444803804159164	20.9677963256836	-0.00132951640989631	-0.00684897974133492	-3.08191010844894e-05	-0.00360223650932312
784	-0.957789242267609	0.769478142261505	21.0327320098877	-0.00555028254166245	0.01100810803473	0.00191722682211548	-0.00360223650932312
785	0.990256667137146	0.120129495859146	20.9677963256836	0.00256657530553639	0.00386527273803949	0.000618529506027699	0.000943203864153475
786	-0.957789242267609	1.4188266992569	20.7080574035645	-3.08191010844894e-05	-0.00165419070981443	-0.00197886489331722	-0.00619963090866804
787	-0.957789242267609	1.09415245056152	20.837926864624	-0.00100484199356288	0.00418994715437293	-0.00652430532500148	-0.00360223650932312
788	1.63960528373718	0.444803804159164	20.837926864624	0.00256657530553639	0.00159255252219737	-0.00100484199356288	-0.00230353930965066
789	-0.30844059586525	1.09415245056152	20.9677963256836	0.00386527273803949	0.0022419011220336	-0.00912170019000769	-0.00295288790948689
790	0.990256667137146	0.120129495859146	20.9677963256836	-0.00782300252467394	0.00548864435404539	0.00451462110504508	-0.00425158534198999
791	-0.30844059586525	1.09415245056152	20.7080574035645	0.00418994715437293	0.00159255252219737	-0.00522560812532902	-0.00392691092565656
792	-1.607137799263	0.769478142261505	20.7729911804199	-0.00652430532500148	-0.00457625929266214	0.00873538758605719	0.00613799272105098
793	-1.607137799263	0.769478142261505	21.0327320098877	-0.00847235135734081	0.00906006153672934	0.0145795252174139	0.00970941036939621
794	-4.20453214645386	1.4188266992569	21.0976657867432	-0.00944637414067984	0.00159255252219737	-0.000680167751852423	-0.00295288790948689
795	-2.25648641586304	0.444803804159164	21.3574066162109	-0.00587495695799589	0.00451462110504508	0.00548864435404539	-0.00132951640989631
796	-2.25648641586304	1.09415245056152	20.7080574035645	-0.00100484199356288	-0.00230353930965066	-0.00782300252467394	0.00191722682211548
797	0.990256667137146	-0.204544812440872	20.9028625488281	0.00483929552137852	-0.000680167751852423	0.0162028968334198	0.000293855206109583
798	1.63960528373718	0.769478142261505	20.837926864624	0.00256657530553639	-0.00652430532500148	0.0405534692108631	-3.08191010844894e-05
799	-0.30844059586525	0.769478142261505	20.9028625488281	-0.00295288790948689	0.000618529506027699	0.0162028968334198	-0.00425158534198999
800	0.990256667137146	-1.17856776714325	21.552209854126	-0.00977104809135199	-0.00425158534198999	-0.0169138833880424	-0.00132951640989631
801	1.63960528373718	-0.853893458843231	21.2924709320068	0.000943203864153475	-0.0201606266200542	-0.03444629535079	-0.00879702530801296
802	1.63960528373718	-0.529219150543213	20.9677963256836	-0.00522560812532902	0.0022419011220336	-0.0104203969240189	-0.00100484199356288
803	-0.30844059586525	0.444803804159164	20.9028625488281	0.00191722682211548	-0.00490093370899558	-0.0276281367987394	-0.0026282137259841
804	0.340908020734787	1.09415245056152	20.837926864624	0.00289124972186983	0.00516396993771195	-0.0256800893694162	0.00321592413820326
805	0.990256667137146	0.769478142261505	20.9028625488281	-0.00392691092565656	0.00289124972186983	0.000293855206109583	0.00386527273803949
806	2.28895401954651	0.444803804159164	21.1626014709473	0.00483929552137852	-0.00100484199356288	-0.00555028254166245	-0.00717365415766835
807	-0.30844059586525	0.769478142261505	20.837926864624	0.00581331877037883	0.000943203864153475	-0.0152905117720366	-0.00327756232582033
808	2.28895401954651	-0.204544812440872	20.4483184814453	0.00256657530553639	-0.00132951640989631	-0.00457625929266214	-0.00132951640989631
809	-0.957789242267609	1.4188266992569	20.6431217193604	-0.00100484199356288	0.00321592413820326	-0.00749832857400179	0.00516396993771195
810	0.990256667137146	0.120129495859146	21.0976657867432	-0.00197886489331722	0.00646266713738441	-0.00197886489331722	-0.00132951640989631
811	-0.30844059586525	0.444803804159164	21.0327320098877	0.00483929552137852	0.00483929552137852	-0.00717365415766835	0.00386527273803949
812	0.340908020734787	-0.204544812440872	21.1626014709473	-0.00295288790948689	-0.00490093370899558	-0.00295288790948689	-0.00197886489331722
813	-0.30844059586525	-0.204544812440872	20.9677963256836	0.00126787810586393	0.00581331877037883	-0.0104203969240189	0.000618529506027699
814	-0.957789242267609	0.120129495859146	20.2535133361816	-0.0104203969240189	-0.000355493422830477	-0.0123684434220195	-0.00555028254166245
815	-2.25648641586304	-0.204544812440872	20.3184490203857	-0.0117190945893526	-0.0026282137259841	-0.0217839982360601	0.00354059832170606
816	-0.957789242267609	1.4188266992569	20.7729911804199	0.00321592413820326	0.00516396993771195	-0.0286021586507559	0.000943203864153475
817	0.990256667137146	1.09415245056152	20.1885776519775	-0.00165419070981443	-0.00684897974133492	-0.0331475995481014	-0.00197886489331722
818	0.990256667137146	0.120129495859146	20.5132522583008	-0.00295288790948689	-0.00587495695799589	-0.00749832857400179	0.00321592413820326
819	0.340908020734787	0.769478142261505	19.7989692687988	-0.00360223650932312	-0.00717365415766835	-0.0156151866540313	-0.00392691092565656
820	-0.957789242267609	-0.529219150543213	20.3184490203857	-0.00295288790948689	-0.00327756232582033	0.00808603875339031	-3.08191010844894e-05
821	2.28895401954651	-1.17856776714325	20.3184490203857	0.00191722682211548	-0.00749832857400179	0.012956153601408	0.000618529506027699
822	0.990256667137146	-1.50324213504791	20.4483184814453	0.00548864435404539	-0.00879702530801296	0.0213976856321096	-0.00360223650932312
823	0.340908020734787	-0.204544812440872	20.4483184814453	0.00808603875339031	0.000293855206109583	0.029189869761467	-0.00782300252467394
824	0.990256667137146	0.444803804159164	20.3833827972412	-0.00749832857400179	0.0113327819854021	0.01100810803473	0.00386527273803949
825	0.990256667137146	-0.204544812440872	20.1885776519775	0.00191722682211548	0.011982130818069	0.01100810803473	-0.0100957229733467
826	-0.30844059586525	1.09415245056152	20.058708190918	0.00256657530553639	0.00776136433705688	0.00386527273803949	0.000618529506027699
827	-0.957789242267609	1.09415245056152	20.7729911804199	-0.00490093370899558	-0.000355493422830477	0.00841071270406246	-0.00457625929266214
828	0.340908020734787	1.4188266992569	20.7080574035645	-0.00327756232582033	0.00386527273803949	-0.00327756232582033	-0.00197886489331722
829	1.63960528373718	0.444803804159164	21.1626014709473	-0.00425158534198999	-0.00522560812532902	-0.0152905117720366	-0.00230353930965066
830	2.28895401954651	-0.204544812440872	20.7729911804199	-0.00392691092565656	0.00613799272105098	-0.0162645354866982	-0.00425158534198999
831	-0.957789242267609	1.09415245056152	20.6431217193604	0.00289124972186983	-0.000355493422830477	-0.00327756232582033	-0.00230353930965066
832	0.990256667137146	1.09415245056152	20.7729911804199	0.00126787810586393	0.00256657530553639	-0.00782300252467394	0.0022419011220336
833	-1.607137799263	1.09415245056152	20.9028625488281	-0.00100484199356288	0.00321592413820326	-0.00814767740666866	-0.000680167751852423
834	-2.25648641586304	1.09415245056152	20.9677963256836	-0.00295288790948689	0.00126787810586393	-0.0136671401560307	0.0022419011220336
835	-1.607137799263	0.120129495859146	21.3574066162109	-0.0100957229733467	0.0126314787194133	-0.0113944197073579	-0.00165419070981443
836	-2.25648641586304	0.120129495859146	20.9677963256836	-0.00100484199356288	0.00516396993771195	0.00516396993771195	-0.00912170019000769
837	-0.957789242267609	1.4188266992569	20.837926864624	-0.00100484199356288	0.000618529506027699	0.0123068047687411	-0.000680167751852423
838	0.340908020734787	0.444803804159164	21.0976657867432	-0.00749832857400179	-0.00295288790948689	0.0259431265294552	-0.00230353930965066
839	-0.30844059586525	1.4188266992569	20.1885776519775	-0.00230353930965066	-0.00587495695799589	0.0217223595827818	-0.00392691092565656
840	0.990256667137146	0.120129495859146	21.2924709320068	-0.00587495695799589	0.00354059832170606	0.0470469556748867	-0.00360223650932312
841	2.28895401954651	-1.50324213504791	20.9677963256836	0.00159255252219737	-0.00684897974133492	0.0217223595827818	-0.00425158534198999
842	0.990256667137146	0.120129495859146	20.6431217193604	-0.00132951640989631	-0.0110697457566857	0.0239950809627771	0.0022419011220336
843	0.340908020734787	-0.529219150543213	20.7080574035645	0.00289124972186983	-0.0100957229733467	0.00548864435404539	0.00743668992072344
844	0.990256667137146	0.120129495859146	20.1236438751221	-0.00197886489331722	-0.00717365415766835	-0.0328229255974293	0.00548864435404539
845	2.28895401954651	0.120129495859146	20.5132522583008	-0.00490093370899558	-0.00100484199356288	-0.0337969474494457	0.00516396993771195
846	-0.30844059586525	1.09415245056152	21.1626014709473	0.00873538758605719	-0.00457625929266214	-0.0406151078641415	-0.000680167751852423
847	1.63960528373718	-0.204544812440872	20.7729911804199	-0.000680167751852423	-0.00522560812532902	-0.0328229255974293	-0.0026282137259841
848	-0.957789242267609	1.4188266992569	20.5781879425049	0.000943203864153475	0.00451462110504508	0.00711201597005129	-0.00360223650932312
849	1.63960528373718	0.120129495859146	19.9288387298584	-0.00327756232582033	-0.00230353930965066	-0.000680167751852423	0.000943203864153475
850	-0.30844059586525	0.769478142261505	20.7729911804199	0.00451462110504508	0.00808603875339031	-0.00165419070981443	0.00256657530553639
851	0.340908020734787	1.4188266992569	20.2535133361816	-0.00327756232582033	0.00483929552137852	0.000293855206109583	-0.00457625929266214
852	-0.30844059586525	1.74350106716156	19.9937744140625	0.00808603875339031	0.00289124972186983	-3.08191010844894e-05	-0.0026282137259841
853	-0.957789242267609	0.769478142261505	19.9937744140625	-0.00490093370899558	0.00711201597005129	-0.00522560812532902	0.000618529506027699
854	-0.30844059586525	0.769478142261505	20.7080574035645	0.00483929552137852	0.00548864435404539	-0.00457625929266214	0.00126787810586393
855	-0.957789242267609	1.09415245056152	20.7080574035645	-0.0159398596733809	0.0152288740500808	-0.000355493422830477	0.00808603875339031
856	-0.957789242267609	0.120129495859146	21.0327320098877	-3.08191010844894e-05	0.0123068047687411	0.00159255252219737	-0.00652430532500148
857	-2.25648641586304	1.09415245056152	20.3833827972412	-0.00555028254166245	0.00970941036939621	0.0175015944987535	0.00711201597005129
858	0.990256667137146	1.09415245056152	19.8639049530029	0.00191722682211548	0.000618529506027699	0.0278911720961332	-0.00392691092565656
859	-0.957789242267609	1.09415245056152	20.9028625488281	-0.00522560812532902	0.00938473641872406	0.0194496400654316	0.00191722682211548
860	0.990256667137146	-0.204544812440872	21.0327320098877	-0.00295288790948689	0.00776136433705688	0.0298392176628113	0.00548864435404539
861	0.340908020734787	-0.204544812440872	20.9028625488281	0.00191722682211548	0.00613799272105098	0.00516396993771195	0.00321592413820326
862	-0.30844059586525	0.120129495859146	21.2275352478027	0.00743668992072344	-0.00522560812532902	-0.048407293856144	0.000618529506027699
863	-1.607137799263	0.120129495859146	21.0327320098877	-0.000355493422830477	-0.00749832857400179	-0.0922383219003677	-0.000680167751852423
864	-0.30844059586525	0.120129495859146	20.7080574035645	-0.00360223650932312	-0.00782300252467394	-0.0591215454041958	-0.00522560812532902
865	0.340908020734787	-0.204544812440872	21.0327320098877	-0.00490093370899558	-3.08191010844894e-05	-0.0370436906814575	0.00159255252219737
866	0.990256667137146	0.444803804159164	21.0976657867432	0.00581331877037883	-0.0026282137259841	0.00354059832170606	0.00126787810586393
867	1.63960528373718	-0.529219150543213	21.0327320098877	0.00548864435404539	-0.00490093370899558	0.0460729338228703	0.00256657530553639
868	-0.30844059586525	1.09415245056152	21.2275352478027	-0.00295288790948689	0.00548864435404539	0.0379560738801956	0.00321592413820326
869	1.63960528373718	0.444803804159164	20.5781879425049	-0.00457625929266214	0.000293855206109583	-0.0198359526693821	-0.00392691092565656
870	-0.30844059586525	1.4188266992569	19.7989692687988	-0.00587495695799589	0.00970941036939621	-0.0143164889886975	0.00418994715437293
871	0.340908020734787	1.09415245056152	19.9937744140625	-0.00425158534198999	-0.00392691092565656	-0.0201606266200542	0.00581331877037883
872	0.990256667137146	0.120129495859146	20.3833827972412	0.00321592413820326	-0.00230353930965066	-0.00977104809135199	0.00354059832170606
873	-0.30844059586525	0.769478142261505	20.4483184814453	-0.000355493422830477	-0.00327756232582033	-0.0318489037454128	0.000943203864153475
874	-0.957789242267609	0.769478142261505	20.2535133361816	0.0022419011220336	-0.00619963090866804	-0.0266541130840778	-0.00197886489331722
875	-2.90583515167236	1.09415245056152	19.9288387298584	-0.0159398596733809	-0.00684897974133492	-0.0276281367987394	-0.00327756232582033
876	-0.957789242267609	-0.204544812440872	20.3184490203857	-3.08191010844894e-05	-0.000355493422830477	0.00159255252219737	0.00191722682211548
877	-2.90583515167236	1.09415245056152	20.058708190918	-0.00619963090866804	-0.00977104809135199	0.0113327819854021	-0.00230353930965066
878	-0.957789242267609	0.769478142261505	20.1236438751221	-0.00327756232582033	-0.00360223650932312	0.0350340083241463	-0.00425158534198999
879	-0.30844059586525	0.769478142261505	20.5781879425049	0.00191722682211548	-0.00749832857400179	0.0408781431615353	0.000943203864153475
880	0.990256667137146	-0.853893458843231	20.9028625488281	-0.00555028254166245	0.0022419011220336	0.0113327819854021	0.00386527273803949
881	0.340908020734787	0.769478142261505	20.6431217193604	0.00354059832170606	-0.00457625929266214	0.0223717093467712	0.00191722682211548
882	0.990256667137146	-0.204544812440872	20.7729911804199	0.00646266713738441	-0.00944637414067984	0.0428261905908585	-0.000355493422830477
883	-0.30844059586525	-0.529219150543213	20.7729911804199	0.00581331877037883	-0.00197886489331722	0.0525664202868938	0.000943203864153475
884	-0.30844059586525	-0.204544812440872	21.0327320098877	0.00191722682211548	0.00126787810586393	0.0265924744307995	-0.00425158534198999
885	0.990256667137146	0.444803804159164	21.0327320098877	0.000293855206109583	0.00289124972186983	-0.021459324285388	-0.00425158534198999
886	1.63960528373718	-0.204544812440872	20.9028625488281	-0.000680167751852423	-3.08191010844894e-05	-0.0367190167307854	-0.00912170019000769
887	0.990256667137146	0.120129495859146	20.9028625488281	-0.00457625929266214	-0.00100484199356288	-0.0334722734987736	0.00159255252219737
888	0.990256667137146	0.769478142261505	21.1626014709473	-0.00132951640989631	-0.000355493422830477	-0.0247060675173998	-0.00457625929266214
889	2.28895401954651	0.120129495859146	20.9028625488281	0.00516396993771195	0.00159255252219737	-0.0308748781681061	0.00678734155371785
890	0.340908020734787	1.09415245056152	21.2275352478027	-0.00230353930965066	0.00159255252219737	-0.0149658378213644	-0.00847235135734081
891	0.340908020734787	0.444803804159164	21.0976657867432	0.0116574559360743	0.000618529506027699	-0.0191866029053926	-0.000355493422830477
892	0.340908020734787	-0.204544812440872	21.2275352478027	0.00548864435404539	0.0022419011220336	-0.021459324285388	-0.00100484199356288
893	2.28895401954651	0.120129495859146	21.1626014709473	0.0022419011220336	0.00646266713738441	-0.0169138833880424	-0.00327756232582033
894	-0.957789242267609	1.09415245056152	20.9677963256836	-0.00392691092565656	0.00386527273803949	-0.000355493422830477	-0.00100484199356288
895	-1.607137799263	1.09415245056152	21.0327320098877	-0.0136671401560307	0.0100340843200684	-0.00295288790948689	0.000293855206109583
896	-1.607137799263	0.120129495859146	20.9677963256836	-0.00977104809135199	0.0155535480007529	0.00711201597005129	0.00354059832170606
897	-0.957789242267609	1.09415245056152	20.9028625488281	-0.00944637414067984	-0.00360223650932312	-0.00749832857400179	-0.00360223650932312
898	-0.957789242267609	1.09415245056152	20.7080574035645	-0.00522560812532902	0.00743668992072344	0.00516396993771195	-0.00295288790948689
899	1.63960528373718	-0.204544812440872	20.9677963256836	-0.00295288790948689	0.00159255252219737	0.00678734155371785	0.00386527273803949
900	0.990256667137146	0.120129495859146	20.9677963256836	-0.00132951640989631	0.00646266713738441	0.0191249661147594	-0.00327756232582033
901	-0.30844059586525	0.444803804159164	21.1626014709473	-0.00100484199356288	-0.0026282137259841	0.0239950809627771	-0.00522560812532902
902	-0.957789242267609	-0.204544812440872	20.7729911804199	0.00289124972186983	-0.00490093370899558	0.0207483377307653	-0.000680167751852423
903	-0.957789242267609	0.444803804159164	20.7729911804199	-0.00230353930965066	-0.00717365415766835	0.00873538758605719	0.00418994715437293
904	0.340908020734787	0.769478142261505	20.7729911804199	-0.00197886489331722	0.00646266713738441	-0.00197886489331722	0.000618529506027699
905	-0.957789242267609	0.769478142261505	20.1885776519775	0.00451462110504508	0.00159255252219737	-0.0104203969240189	0.00483929552137852
906	2.28895401954651	-0.529219150543213	21.1626014709473	0.00386527273803949	-0.00197886489331722	-0.0243813935667276	0.000618529506027699
907	2.28895401954651	0.120129495859146	21.0976657867432	-0.00197886489331722	-0.00587495695799589	-0.0516540370881557	0.00483929552137852
908	1.63960528373718	-0.204544812440872	20.7080574035645	-0.00295288790948689	-0.00132951640989631	-0.0445111989974976	0.000618529506027699
909	0.340908020734787	1.09415245056152	20.5132522583008	-0.00197886489331722	-0.000355493422830477	-0.0149658378213644	0.00289124972186983
910	-0.30844059586525	1.4188266992569	19.9288387298584	-0.00327756232582033	0.00159255252219737	-0.00782300252467394	-0.00392691092565656
911	0.990256667137146	-0.204544812440872	20.4483184814453	-0.00392691092565656	0.00678734155371785	0.00808603875339031	0.00289124972186983
912	1.63960528373718	-0.204544812440872	20.5132522583008	0.00841071270406246	-0.0026282137259841	0.0243197549134493	0.00191722682211548
913	0.340908020734787	-0.204544812440872	21.0327320098877	-0.00522560812532902	0.00159255252219737	0.01100810803473	0.00678734155371785
914	-0.957789242267609	0.444803804159164	20.9677963256836	-0.00392691092565656	0.00548864435404539	0.0246444288641214	-3.08191010844894e-05
915	-2.25648641586304	1.09415245056152	20.058708190918	-0.0110697457566857	0.00516396993771195	0.0450989119708538	0.00321592413820326
916	-1.607137799263	1.74350106716156	20.058708190918	-0.00197886489331722	0.00516396993771195	0.0473716296255589	-0.00490093370899558
917	0.340908020734787	0.120129495859146	21.2275352478027	-0.00295288790948689	-0.00230353930965066	0.0295145437121391	0.00159255252219737
918	-1.607137799263	1.09415245056152	20.2535133361816	-0.00652430532500148	0.00743668992072344	0.020423661917448	0.00321592413820326
919	2.93830251693726	-0.204544812440872	20.1236438751221	-0.00555028254166245	0.00808603875339031	-0.0493813157081604	0.00451462110504508
920	-0.957789242267609	1.09415245056152	19.8639049530029	0.00256657530553639	-0.00100484199356288	-0.0760046094655991	-0.00132951640989631
921	-0.30844059586525	-0.204544812440872	20.058708190918	0.00841071270406246	0.0022419011220336	-0.0156151866540313	0.000943203864153475
922	-0.30844059586525	0.120129495859146	20.3833827972412	0.00289124972186983	-0.0162645354866982	-0.021459324285388	0.00289124972186983
923	-0.957789242267609	0.120129495859146	20.5781879425049	0.00191722682211548	-0.00912170019000769	-0.0100957229733467	0.00483929552137852
924	-0.957789242267609	0.120129495859146	20.1885776519775	-0.0026282137259841	0.00646266713738441	-0.0110697457566857	-0.00490093370899558
925	-0.30844059586525	1.09415245056152	19.8639049530029	-0.000355493422830477	0.00126787810586393	-0.00165419070981443	-0.000680167751852423
926	0.340908020734787	0.120129495859146	20.3833827972412	0.00548864435404539	0.00321592413820326	-0.00814767740666866	-0.00652430532500148
927	0.340908020734787	1.09415245056152	19.9288387298584	0.00256657530553639	-0.00100484199356288	0.0022419011220336	0.0022419011220336
928	2.28895401954651	0.120129495859146	20.1885776519775	0.00256657530553639	-0.0026282137259841	-0.0143164889886975	-0.000355493422830477
929	-0.30844059586525	1.4188266992569	20.837926864624	-0.00587495695799589	0.00354059832170606	-0.00717365415766835	-0.00100484199356288
930	0.340908020734787	0.444803804159164	20.1236438751221	0.00191722682211548	-0.00100484199356288	-0.017887907102704	-3.08191010844894e-05
931	0.990256667137146	-0.204544812440872	20.1885776519775	0.00289124972186983	-0.00490093370899558	-0.0172385573387146	-0.00522560812532902
932	1.63960528373718	-0.204544812440872	20.1885776519775	0.0022419011220336	-0.00749832857400179	-0.0136671401560307	-0.00619963090866804
933	-0.30844059586525	0.120129495859146	21.0976657867432	0.000293855206109583	-0.0282774847000837	-0.0156151866540313	0.000618529506027699
934	-1.607137799263	-0.529219150543213	21.0976657867432	-0.00879702530801296	-0.00230353930965066	-0.0152905117720366	-0.000355493422830477
935	-2.25648641586304	1.09415245056152	21.2275352478027	-0.00977104809135199	0.0126314787194133	-0.00684897974133492	0.00191722682211548
936	-2.25648641586304	1.09415245056152	20.4483184814453	-0.00360223650932312	-0.00295288790948689	0.00159255252219737	-0.00879702530801296
937	0.340908020734787	0.120129495859146	21.0976657867432	0.00126787810586393	-0.00912170019000769	-0.00684897974133492	0.00191722682211548
938	-0.957789242267609	1.09415245056152	20.9028625488281	-3.08191010844894e-05	-0.00295288790948689	0.0116574559360743	0.00418994715437293
939	0.990256667137146	0.120129495859146	21.0976657867432	-0.00457625929266214	0.00289124972186983	-0.00652430532500148	0.00418994715437293
940	-0.957789242267609	0.769478142261505	21.1626014709473	-0.00132951640989631	0.0022419011220336	-0.0217839982360601	-0.00457625929266214
941	0.990256667137146	-0.853893458843231	20.9677963256836	0.00548864435404539	0.000943203864153475	-0.0308748781681061	-0.00100484199356288
942	0.990256667137146	-1.17856776714325	21.0327320098877	0.00646266713738441	0.00678734155371785	-0.0324982516467571	-0.000680167751852423
943	1.63960528373718	-1.17856776714325	20.9677963256836	0.00191722682211548	0.0113327819854021	-0.00392691092565656	0.00776136433705688
944	0.990256667137146	-0.529219150543213	21.0976657867432	-0.00587495695799589	0.0103587592020631	0.0194496400654316	-0.00100484199356288
945	0.340908020734787	-0.204544812440872	21.2924709320068	-0.00132951640989631	0.00678734155371785	0.0369820520281792	0.00906006153672934
946	-0.30844059586525	1.09415245056152	21.0327320098877	0.00256657530553639	0.00613799272105098	0.0483456552028656	0.000293855206109583
947	-0.30844059586525	0.769478142261505	20.4483184814453	0.00289124972186983	0.00646266713738441	0.0304885655641556	0.00321592413820326
948	0.990256667137146	-0.204544812440872	20.9028625488281	-0.00100484199356288	0.00321592413820326	0.0379560738801956	0.00418994715437293
949	-0.30844059586525	1.74350106716156	20.5781879425049	-0.00295288790948689	0.0113327819854021	0.0239950809627771	-3.08191010844894e-05
950	1.63960528373718	-0.204544812440872	21.1626014709473	0.00743668992072344	0.00906006153672934	0.00191722682211548	0.00646266713738441
951	0.990256667137146	0.444803804159164	21.2924709320068	0.0022419011220336	0.00808603875339031	0.00613799272105098	-0.0149658378213644
952	0.990256667137146	-0.204544812440872	20.7080574035645	0.00581331877037883	0.00191722682211548	-0.00814767740666866	0.00418994715437293
953	0.340908020734787	0.769478142261505	20.7729911804199	0.0022419011220336	0.00159255252219737	0.00776136433705688	0.00418994715437293
954	-0.30844059586525	-0.204544812440872	20.9028625488281	-0.0162645354866982	-0.000355493422830477	0.01100810803473	-0.00197886489331722
955	-0.957789242267609	0.444803804159164	20.4483184814453	-0.00327756232582033	0.0022419011220336	0.0113327819854021	0.000943203864153475
956	-0.30844059586525	0.444803804159164	21.0327320098877	-0.00392691092565656	-0.000355493422830477	-0.00197886489331722	0.00808603875339031
957	0.990256667137146	0.120129495859146	20.3184490203857	-0.00555028254166245	-0.00555028254166245	0.00776136433705688	0.00386527273803949
958	0.990256667137146	-0.204544812440872	20.1885776519775	-0.00100484199356288	-0.000355493422830477	0.00970941036939621	0.000293855206109583
959	0.990256667137146	0.444803804159164	20.7729911804199	-0.0026282137259841	0.00289124972186983	0.00451462110504508	-0.00392691092565656
960	-0.30844059586525	0.444803804159164	20.7729911804199	-0.000355493422830477	-0.00717365415766835	-0.00457625929266214	-0.00425158534198999
961	-0.957789242267609	-0.853893458843231	20.5132522583008	0.0022419011220336	-0.00652430532500148	-0.021459324285388	-0.0026282137259841
962	0.990256667137146	-1.17856776714325	21.4223403930664	0.00581331877037883	0.000943203864153475	-0.0130177913233638	-0.00814767740666866
963	0.990256667137146	-0.204544812440872	20.3184490203857	-0.00652430532500148	-0.0136671401560307	-0.0250307414680719	-0.00522560812532902
964	1.63960528373718	0.120129495859146	20.2535133361816	-0.00490093370899558	0.00548864435404539	-0.00944637414067984	0.00159255252219737
965	-0.30844059586525	0.769478142261505	20.1885776519775	-0.00327756232582033	-0.0026282137259841	-0.0100957229733467	-0.00165419070981443
966	-0.30844059586525	1.4188266992569	20.058708190918	-0.00619963090866804	0.00451462110504508	0.00386527273803949	-3.08191010844894e-05
967	0.340908020734787	0.444803804159164	19.9288387298584	0.0116574559360743	-0.00587495695799589	-0.000680167751852423	-0.00457625929266214
968	0.340908020734787	1.4188266992569	19.7989692687988	0.000943203864153475	-0.00490093370899558	-0.00425158534198999	0.00711201597005129
969	0.340908020734787	1.09415245056152	19.8639049530029	-0.00132951640989631	-0.00100484199356288	0.0022419011220336	-0.00132951640989631
970	1.63960528373718	-0.529219150543213	20.1236438751221	-0.00360223650932312	0.00451462110504508	0.00711201597005129	0.00548864435404539
971	1.63960528373718	-0.204544812440872	19.9288387298584	0.00256657530553639	0.00451462110504508	0.00970941036939621	-0.00360223650932312
972	-0.30844059586525	1.4188266992569	20.2535133361816	0.00678734155371785	-0.000355493422830477	-0.00327756232582033	-3.08191010844894e-05
973	-0.30844059586525	1.09415245056152	20.9677963256836	-0.00360223650932312	-0.00132951640989631	-0.00944637414067984	0.00321592413820326
974	-0.30844059586525	0.120129495859146	20.9028625488281	-0.00684897974133492	0.00938473641872406	0.0100340843200684	0.00516396993771195
975	-1.607137799263	0.444803804159164	20.9028625488281	-0.00490093370899558	0.0100340843200684	0.01100810803473	0.00516396993771195
976	-2.90583515167236	0.769478142261505	20.9677963256836	-0.0110697457566857	0.00581331877037883	0.00711201597005129	0.00256657530553639
977	0.340908020734787	0.769478142261505	20.837926864624	-0.00392691092565656	0.012956153601408	-0.00457625929266214	0.00548864435404539
978	2.28895401954651	-0.204544812440872	21.2275352478027	0.00386527273803949	0.00938473641872406	-0.0250307414680719	0.0022419011220336
979	-0.957789242267609	1.4188266992569	20.7729911804199	-0.00100484199356288	0.0100340843200684	0.00256657530553639	-0.00230353930965066
980	0.990256667137146	-0.529219150543213	20.9677963256836	0.00808603875339031	0.00808603875339031	0.0168522447347641	-3.08191010844894e-05
981	0.340908020734787	-1.17856776714325	20.9028625488281	-0.00392691092565656	-0.00327756232582033	0.00646266713738441	-0.00619963090866804
982	1.63960528373718	-1.17856776714325	20.2535133361816	0.00256657530553639	-0.00522560812532902	0.00289124972186983	-0.00327756232582033
983	0.340908020734787	-0.853893458843231	20.058708190918	-0.00295288790948689	0.000943203864153475	-0.0110697457566857	0.0113327819854021
984	1.63960528373718	-0.529219150543213	20.5132522583008	-0.00522560812532902	0.00743668992072344	0.00418994715437293	-0.00165419070981443
985	0.990256667137146	-0.204544812440872	21.0976657867432	-0.00132951640989631	0.00613799272105098	0.00873538758605719	0.00906006153672934
986	-0.957789242267609	0.769478142261505	20.7729911804199	0.0136055024340749	0.00646266713738441	-0.00587495695799589	-0.00327756232582033
987	-0.30844059586525	0.769478142261505	20.837926864624	0.00581331877037883	-0.00100484199356288	-0.0126931173726916	0.00289124972186983
988	-0.957789242267609	1.74350106716156	20.6431217193604	-0.00327756232582033	-0.0100957229733467	-0.00944637414067984	-0.00587495695799589
989	1.63960528373718	-0.204544812440872	21.0327320098877	0.0022419011220336	0.000943203864153475	-0.00684897974133492	0.000943203864153475
990	0.340908020734787	-0.204544812440872	20.9028625488281	0.00386527273803949	0.00354059832170606	-0.00619963090866804	-0.00555028254166245
991	0.340908020734787	1.09415245056152	20.7729911804199	0.00191722682211548	0.00159255252219737	-0.00619963090866804	0.00126787810586393
992	-0.30844059586525	1.4188266992569	19.9288387298584	0.00483929552137852	-0.00814767740666866	-0.00230353930965066	-0.00230353930965066
993	0.340908020734787	0.769478142261505	20.058708190918	-0.00197886489331722	-0.0026282137259841	-0.00977104809135199	0.00126787810586393
994	-0.957789242267609	1.4188266992569	20.9028625488281	-0.00684897974133492	0.00289124972186983	0.000618529506027699	-0.000680167751852423
995	-0.30844059586525	0.120129495859146	21.2924709320068	-0.00782300252467394	0.00418994715437293	0.00126787810586393	-0.00490093370899558
996	-2.25648641586304	-0.204544812440872	20.9028625488281	-0.00457625929266214	0.00354059832170606	0.012956153601408	0.00126787810586393
997	-1.607137799263	0.769478142261505	20.7729911804199	-0.00100484199356288	0.00841071270406246	0.00483929552137852	0.00516396993771195
998	-0.30844059586525	0.120129495859146	21.0327320098877	-0.00295288790948689	0.00126787810586393	0.0136055024340749	-0.00425158534198999
999	-0.957789242267609	1.09415245056152	20.7729911804199	-0.00327756232582033	0.000618529506027699	0.0412028171122074	-0.00425158534198999
1000	0.340908020734787	0.120129495859146	21.2924709320068	0.00256657530553639	0.00678734155371785	0.0463976077735424	-0.00652430532500148
1001	0.990256667137146	-0.204544812440872	21.1626014709473	0.00548864435404539	0.00451462110504508	0.0574365332722664	-0.0107450718060136
1002	0.340908020734787	-0.204544812440872	20.7729911804199	-0.0026282137259841	-0.0100957229733467	0.0350340083241463	0.00159255252219737
1003	0.340908020734787	0.120129495859146	20.6431217193604	-0.00360223650932312	-0.0152905117720366	-0.0373683646321297	0.00354059832170606
1004	2.28895401954651	-0.529219150543213	20.1236438751221	-0.00425158534198999	-0.00360223650932312	-0.0938616991043091	0.00256657530553639
1005	0.990256667137146	0.120129495859146	20.3833827972412	-0.00522560812532902	-0.00749832857400179	-0.0896409302949905	-0.00522560812532902
1006	0.340908020734787	0.120129495859146	20.5781879425049	-3.08191010844894e-05	-0.00295288790948689	-0.0649656802415848	-0.00425158534198999
1007	1.63960528373718	0.120129495859146	20.1885776519775	0.00386527273803949	-3.08191010844894e-05	-0.0497059896588326	0.00451462110504508
1008	0.990256667137146	1.4188266992569	19.6690998077393	0.00386527273803949	0.00256657530553639	-0.048407293856144	0.00321592413820326
1009	1.63960528373718	-0.529219150543213	20.058708190918	-0.00814767740666866	0.00873538758605719	-0.0302255302667618	-0.00360223650932312
1010	0.990256667137146	0.769478142261505	19.8639049530029	0.00451462110504508	0.00581331877037883	-3.08191010844894e-05	-0.00425158534198999
1011	0.340908020734787	0.769478142261505	20.837926864624	0.00516396993771195	0.00126787810586393	0.0252937767654657	-0.00100484199356288
1012	0.990256667137146	1.09415245056152	20.9677963256836	-3.08191010844894e-05	0.00581331877037883	0.0249691028147936	-0.00457625929266214
1013	-0.30844059586525	1.4188266992569	20.058708190918	0.00289124972186983	0.00548864435404539	-0.00132951640989631	0.00418994715437293
1014	-0.957789242267609	1.74350106716156	20.058708190918	-0.0107450718060136	0.000618529506027699	0.00873538758605719	-3.08191010844894e-05
1015	-1.607137799263	1.09415245056152	19.9937744140625	-0.00652430532500148	0.00841071270406246	-0.0126931173726916	-0.00295288790948689
1016	-0.30844059586525	0.120129495859146	20.3833827972412	-0.0120437685400248	0.00776136433705688	-0.00814767740666866	-0.00717365415766835
1017	-0.30844059586525	0.769478142261505	21.0976657867432	0.00711201597005129	-0.00587495695799589	-0.00912170019000769	0.00289124972186983
1018	0.340908020734787	0.120129495859146	20.1885776519775	-0.00457625929266214	0.00159255252219737	-0.00457625929266214	0.00418994715437293
1019	0.340908020734787	0.769478142261505	19.9288387298584	0.000293855206109583	0.00548864435404539	0.00126787810586393	-0.00457625929266214
1020	1.63960528373718	-0.529219150543213	20.9028625488281	-3.08191010844894e-05	0.00841071270406246	0.00581331877037883	0.00159255252219737
1021	1.63960528373718	-0.204544812440872	20.7080574035645	0.00289124972186983	-0.00327756232582033	-0.00425158534198999	0.000618529506027699
1022	-0.30844059586525	0.120129495859146	20.9677963256836	0.00451462110504508	-0.00912170019000769	0.0145795252174139	0.00321592413820326
1023	-0.957789242267609	-0.204544812440872	21.0327320098877	0.00678734155371785	-0.0156151866540313	0.0106834331527352	0.00418994715437293
1024	-0.30844059586525	0.120129495859146	20.7729911804199	-0.00490093370899558	-0.00197886489331722	0.0171769186854362	0.000293855206109583
1025	0.340908020734787	1.4188266992569	19.9288387298584	0.000618529506027699	0.00126787810586393	0.0421768426895142	-0.00749832857400179
1026	1.63960528373718	-0.204544812440872	20.4483184814453	0.00906006153672934	0.00191722682211548	0.0272418223321438	-0.000355493422830477
1027	0.990256667137146	0.769478142261505	20.2535133361816	0.000618529506027699	0.0022419011220336	0.0463976077735424	-0.00100484199356288
1028	0.990256667137146	0.769478142261505	20.9028625488281	0.00159255252219737	-0.00457625929266214	0.0152288740500808	0.00938473641872406
1029	0.340908020734787	0.444803804159164	20.7729911804199	-0.00230353930965066	-0.00652430532500148	-0.0389917381107807	-0.00165419070981443
1030	1.63960528373718	-0.529219150543213	19.9937744140625	-0.000355493422830477	-0.0211346503347158	-0.0941863730549812	-0.00457625929266214
1031	0.990256667137146	0.120129495859146	19.7989692687988	-0.00522560812532902	-0.000680167751852423	-0.055874802172184	-0.00587495695799589
1032	1.63960528373718	0.769478142261505	20.7729911804199	0.00613799272105098	0.00678734155371785	-0.00814767740666866	0.00256657530553639
1033	0.340908020734787	0.120129495859146	20.1885776519775	0.00191722682211548	-0.00100484199356288	0.00321592413820326	0.00289124972186983
1034	0.990256667137146	-0.529219150543213	20.5132522583008	0.000943203864153475	0.000293855206109583	0.0249691028147936	-0.00587495695799589
1035	-1.607137799263	-0.204544812440872	21.0327320098877	-0.0026282137259841	0.00678734155371785	0.013930176384747	-0.00490093370899558
1036	-2.90583515167236	1.09415245056152	20.7729911804199	-0.00619963090866804	0.00289124972186983	-0.0341216214001179	0.00646266713738441
1037	-3.55518364906311	1.4188266992569	20.9028625488281	-0.0136671401560307	0.00126787810586393	-0.0688617751002312	0.00873538758605719
1038	-1.607137799263	0.769478142261505	20.9028625488281	-0.00197886489331722	-0.00490093370899558	-0.0389917381107807	-0.00457625929266214
1039	-0.957789242267609	0.444803804159164	20.5781879425049	-0.00652430532500148	-0.000680167751852423	-0.0143164889886975	0.00289124972186983
1040	-0.30844059586525	0.769478142261505	21.0327320098877	0.00873538758605719	0.00646266713738441	0.0123068047687411	-0.0026282137259841
1041	0.340908020734787	0.769478142261505	20.7080574035645	0.00613799272105098	0.00711201597005129	-0.00197886489331722	0.00581331877037883
1042	0.340908020734787	0.120129495859146	20.9677963256836	-0.00392691092565656	-0.00652430532500148	0.00581331877037883	-0.0026282137259841
1043	2.93830251693726	-1.50324213504791	20.1885776519775	0.00321592413820326	-0.00132951640989631	-0.00847235135734081	-0.00100484199356288
1044	0.990256667137146	-1.17856776714325	21.0327320098877	0.00354059832170606	0.00418994715437293	-0.0110697457566857	0.000618529506027699
1045	1.63960528373718	-1.17856776714325	21.6171455383301	-0.00392691092565656	0.00938473641872406	-0.00847235135734081	-0.00619963090866804
1046	-1.607137799263	0.444803804159164	20.7729911804199	0.00159255252219737	0.000943203864153475	-0.0165892094373703	-3.08191010844894e-05
1047	-0.30844059586525	0.769478142261505	20.7080574035645	0.00386527273803949	0.000293855206109583	-0.0172385573387146	0.00289124972186983
1048	-0.30844059586525	1.09415245056152	20.7080574035645	-0.0026282137259841	-0.000680167751852423	-0.0159398596733809	0.00289124972186983
1049	0.990256667137146	0.120129495859146	20.9028625488281	0.00418994715437293	0.000618529506027699	-0.00425158534198999	-3.08191010844894e-05
1050	1.63960528373718	0.444803804159164	20.9677963256836	-0.00295288790948689	0.00548864435404539	-0.00327756232582033	-0.00392691092565656
1051	0.990256667137146	0.120129495859146	21.0976657867432	0.00808603875339031	0.00289124972186983	0.00126787810586393	-0.00392691092565656
1052	1.63960528373718	-0.204544812440872	20.1236438751221	-0.000355493422830477	-0.00490093370899558	0.0175015944987535	0.000618529506027699
1053	0.990256667137146	0.120129495859146	20.7729911804199	0.00289124972186983	-0.00197886489331722	0.0210730116814375	-0.00684897974133492
1054	0.340908020734787	1.09415245056152	20.3833827972412	-0.00360223650932312	-3.08191010844894e-05	-0.00814767740666866	0.000618529506027699
1055	-1.607137799263	1.4188266992569	20.7729911804199	-0.0110697457566857	0.00451462110504508	-0.0221086721867323	-0.0026282137259841
1056	0.340908020734787	-0.204544812440872	21.2924709320068	-0.00360223650932312	-0.00197886489331722	-0.0256800893694162	0.00159255252219737
1057	-0.957789242267609	0.444803804159164	21.0976657867432	-0.0104203969240189	-0.00327756232582033	-0.00619963090866804	0.000943203864153475
1058	-1.607137799263	1.09415245056152	20.6431217193604	-0.00782300252467394	0.00126787810586393	0.00711201597005129	0.00548864435404539
1059	0.340908020734787	0.120129495859146	20.9677963256836	-0.00457625929266214	0.000943203864153475	0.0162028968334198	-0.00132951640989631
1060	0.340908020734787	0.769478142261505	20.7729911804199	-0.00327756232582033	0.00581331877037883	0.0275664981454611	-0.00425158534198999
1061	-0.30844059586525	1.4188266992569	21.2275352478027	0.0106834331527352	0.00483929552137852	0.0444495603442192	0.00354059832170606
1062	0.990256667137146	-1.17856776714325	21.4223403930664	-0.00587495695799589	-0.00197886489331722	0.0499690249562263	-0.00587495695799589
1063	1.63960528373718	-0.853893458843231	21.0327320098877	0.000293855206109583	0.000293855206109583	0.0246444288641214	0.00483929552137852
1064	1.63960528373718	-1.17856776714325	20.2535133361816	-0.00132951640989631	-0.000680167751852423	0.0162028968334198	-0.00295288790948689
1065	0.990256667137146	-0.529219150543213	20.2535133361816	0.00483929552137852	0.00418994715437293	0.0171769186854362	0.00483929552137852
1066	-0.30844059586525	1.09415245056152	20.837926864624	-0.0026282137259841	0.00321592413820326	0.0217223595827818	0.00126787810586393
1067	-0.30844059586525	1.09415245056152	20.9677963256836	0.00906006153672934	0.00613799272105098	0.0132808275520802	0.0022419011220336
1068	-0.30844059586525	0.120129495859146	21.0976657867432	0.000293855206109583	0.00613799272105098	0.0136055024340749	0.00841071270406246
1069	1.63960528373718	1.09415245056152	20.4483184814453	-0.00132951640989631	0.00126787810586393	-0.00749832857400179	0.000618529506027699
1070	-0.30844059586525	1.09415245056152	20.4483184814453	-0.00457625929266214	0.00483929552137852	0.000293855206109583	0.000618529506027699
1071	-0.30844059586525	1.09415245056152	20.6431217193604	-0.00360223650932312	0.00516396993771195	-3.08191010844894e-05	0.00256657530553639
1072	-0.957789242267609	0.444803804159164	21.0976657867432	0.00743668992072344	0.000618529506027699	0.00678734155371785	0.00289124972186983
1073	-0.30844059586525	1.09415245056152	21.0976657867432	-0.00652430532500148	-0.00360223650932312	0.00289124972186983	0.00159255252219737
1074	-0.957789242267609	0.769478142261505	20.7080574035645	-0.00132951640989631	-0.00490093370899558	-0.00457625929266214	0.00321592413820326
1075	0.990256667137146	0.769478142261505	20.7080574035645	-0.00522560812532902	0.000293855206109583	0.000618529506027699	-3.08191010844894e-05
1076	-0.30844059586525	-0.204544812440872	21.1626014709473	-0.000680167751852423	-0.00490093370899558	-0.00230353930965066	-0.00327756232582033
1077	-1.607137799263	0.444803804159164	20.9677963256836	-3.08191010844894e-05	-0.00230353930965066	0.00613799272105098	-3.08191010844894e-05
1078	-3.55518364906311	0.769478142261505	21.552209854126	-0.0113944197073579	0.000618529506027699	-0.00230353930965066	0.00386527273803949
1079	-0.957789242267609	0.769478142261505	20.837926864624	-0.00814767740666866	-0.00619963090866804	-0.00165419070981443	-3.08191010844894e-05
1080	-0.30844059586525	1.4188266992569	20.7080574035645	-0.00197886489331722	0.00126787810586393	0.00483929552137852	0.000943203864153475
1081	0.990256667137146	0.120129495859146	21.0327320098877	0.00256657530553639	0.0022419011220336	-0.0026282137259841	-0.00490093370899558
1082	0.990256667137146	0.120129495859146	21.0327320098877	0.00418994715437293	-0.00555028254166245	-0.0175632312893867	-0.00360223650932312
1083	0.990256667137146	-0.529219150543213	21.1626014709473	-0.00717365415766835	-0.00360223650932312	-0.0195112787187099	-0.00327756232582033
1084	1.63960528373718	-1.17856776714325	21.2924709320068	0.00776136433705688	-0.0117190945893526	-0.00684897974133492	0.00191722682211548
1085	1.63960528373718	-1.50324213504791	20.837926864624	-0.00197886489331722	-0.00652430532500148	-0.00360223650932312	-0.00425158534198999
1086	-0.30844059586525	0.444803804159164	20.7080574035645	0.00938473641872406	-0.00197886489331722	0.00483929552137852	-0.00295288790948689
1087	-0.30844059586525	0.769478142261505	20.7729911804199	-0.00295288790948689	-0.000680167751852423	0.0022419011220336	0.000943203864153475
1088	1.63960528373718	0.444803804159164	21.0976657867432	-3.08191010844894e-05	0.00289124972186983	-0.0237320438027382	-0.00522560812532902
1089	-0.30844059586525	0.444803804159164	20.9028625488281	-0.00457625929266214	0.00678734155371785	-0.0230826959013939	0.0022419011220336
1090	0.990256667137146	0.769478142261505	20.7729911804199	-0.0026282137259841	0.00581331877037883	-0.0130177913233638	-0.00749832857400179
1091	1.63960528373718	0.120129495859146	20.5781879425049	-0.00295288790948689	0.000943203864153475	-0.0133424662053585	-0.00717365415766835
1092	0.990256667137146	0.769478142261505	20.6431217193604	-0.00295288790948689	0.00711201597005129	-0.00360223650932312	-0.00587495695799589
1093	0.340908020734787	0.120129495859146	20.9028625488281	-0.00132951640989631	0.00516396993771195	0.000293855206109583	-0.000680167751852423
1094	0.340908020734787	-0.204544812440872	21.0327320098877	-0.00230353930965066	0.0145795252174139	0.00126787810586393	-0.000355493422830477
1095	0.990256667137146	0.769478142261505	21.1626014709473	-0.00457625929266214	0.0116574559360743	0.00256657530553639	-0.00522560812532902
1096	-1.607137799263	1.4188266992569	20.6431217193604	-0.00165419070981443	0.00548864435404539	0.00386527273803949	0.0022419011220336
1097	-0.30844059586525	0.120129495859146	20.7729911804199	-0.00555028254166245	0.00256657530553639	0.000943203864153475	0.00841071270406246
1098	-0.957789242267609	0.120129495859146	20.9677963256836	-0.00619963090866804	-0.00392691092565656	-0.00295288790948689	0.00711201597005129
1099	-2.90583515167236	1.74350106716156	20.7729911804199	-0.00977104809135199	0.00418994715437293	-0.0188619289547205	0.000618529506027699
1100	-0.957789242267609	0.769478142261505	21.2275352478027	-0.000680167751852423	0.00808603875339031	-0.0120437685400248	0.000293855206109583
1101	0.990256667137146	0.120129495859146	20.3833827972412	0.00418994715437293	0.000618529506027699	-0.00944637414067984	-0.00425158534198999
1102	1.63960528373718	0.120129495859146	20.1885776519775	0.00126787810586393	0.000618529506027699	-0.0204853005707264	0.00386527273803949
1103	0.990256667137146	-0.204544812440872	19.9937744140625	0.00581331877037883	-0.0100957229733467	-0.0146411629393697	0.00483929552137852
1104	1.63960528373718	-0.204544812440872	21.0976657867432	-0.000680167751852423	-0.0100957229733467	-0.0195112787187099	-0.00295288790948689
1105	0.990256667137146	-0.853893458843231	21.0976657867432	-0.00555028254166245	-0.00457625929266214	0.00613799272105098	-3.08191010844894e-05
1106	0.990256667137146	-0.529219150543213	21.3574066162109	0.00451462110504508	0.000618529506027699	0.00516396993771195	0.00191722682211548
1107	-0.30844059586525	0.769478142261505	20.837926864624	0.00159255252219737	-0.000355493422830477	-0.00879702530801296	0.00354059832170606
1108	0.340908020734787	0.769478142261505	20.7080574035645	-0.00165419070981443	0.00354059832170606	-0.0100957229733467	0.00191722682211548
1109	-0.30844059586525	-0.204544812440872	21.0327320098877	0.00159255252219737	0.00776136433705688	-0.00457625929266214	0.00581331877037883
1110	2.28895401954651	0.444803804159164	20.9028625488281	0.00354059832170606	0.00418994715437293	0.0243197549134493	0.0022419011220336
1111	0.340908020734787	1.09415245056152	21.0976657867432	0.00321592413820326	0.00548864435404539	0.0343846566975117	0.00191722682211548
1112	-0.957789242267609	1.4188266992569	20.7080574035645	-3.08191010844894e-05	0.00159255252219737	0.0441248863935471	-0.00165419070981443
1113	-0.957789242267609	1.09415245056152	20.5781879425049	0.00256657530553639	-0.00132951640989631	0.0347093306481838	0.00386527273803949
1114	0.340908020734787	1.09415245056152	20.6431217193604	-0.00522560812532902	0.00906006153672934	0.0200989879667759	-0.00619963090866804
1115	1.63960528373718	0.444803804159164	21.0976657867432	0.00451462110504508	0.00516396993771195	-0.0357449948787689	0.00841071270406246
1116	-0.30844059586525	0.444803804159164	21.1626014709473	0.00418994715437293	0.00873538758605719	-0.0568488240242004	0.00126787810586393
1117	-0.30844059586525	0.769478142261505	20.3833827972412	-0.00457625929266214	0.00548864435404539	-0.0273034609854221	-0.00587495695799589
1118	-0.957789242267609	0.120129495859146	20.9028625488281	-0.000355493422830477	0.00678734155371785	-0.00717365415766835	0.00516396993771195
1119	-1.607137799263	1.4188266992569	20.7729911804199	-0.000680167751852423	-3.08191010844894e-05	-0.0191866029053926	0.00873538758605719
1120	-0.30844059586525	0.120129495859146	20.9677963256836	-0.00392691092565656	0.00126787810586393	-0.00944637414067984	0.00191722682211548
1121	1.63960528373718	-0.204544812440872	20.9677963256836	0.00711201597005129	0.00256657530553639	-0.0363943427801132	0.00159255252219737
1122	0.990256667137146	0.444803804159164	21.0976657867432	0.00126787810586393	-0.00132951640989631	-0.0250307414680719	0.00321592413820326
1123	0.990256667137146	0.444803804159164	20.837926864624	0.000293855206109583	0.000618529506027699	-0.0393164120614529	-0.0120437685400248
1124	0.990256667137146	-0.529219150543213	20.837926864624	-0.00295288790948689	-0.00717365415766835	-0.0136671401560307	-0.000680167751852423
1125	0.990256667137146	-1.17856776714325	20.837926864624	0.00191722682211548	-0.00165419070981443	0.0191249661147594	-0.00100484199356288
1126	-0.957789242267609	-1.17856776714325	21.2275352478027	-0.00360223650932312	-0.00555028254166245	0.0597092546522617	0.00483929552137852
1127	-0.30844059586525	0.120129495859146	21.0327320098877	-0.00230353930965066	-0.00490093370899558	0.0798390582203865	-0.00327756232582033
1128	-0.957789242267609	0.120129495859146	21.1626014709473	0.0022419011220336	-0.00165419070981443	0.0558131635189056	-0.00425158534198999
1129	0.990256667137146	0.444803804159164	20.7729911804199	-0.00879702530801296	0.00743668992072344	0.0499690249562263	0.00418994715437293
1130	1.63960528373718	0.769478142261505	20.7080574035645	0.00321592413820326	0.00646266713738441	0.0441248863935471	-0.0026282137259841
1131	-0.30844059586525	1.09415245056152	20.6431217193604	0.00386527273803949	0.00191722682211548	0.0340599827468395	0.0022419011220336
1132	-0.30844059586525	1.09415245056152	20.6431217193604	0.00776136433705688	0.000618529506027699	-0.0221086721867323	-0.00230353930965066
1133	-0.30844059586525	1.4188266992569	20.7080574035645	-0.00425158534198999	0.00321592413820326	-0.0253554154187441	-3.08191010844894e-05
1134	-0.30844059586525	1.09415245056152	21.1626014709473	-0.0026282137259841	0.00970941036939621	-0.0373683646321297	-0.000355493422830477
1135	0.340908020734787	1.09415245056152	20.7080574035645	0.00321592413820326	0.012956153601408	-0.00457625929266214	-0.00327756232582033
1136	0.990256667137146	0.120129495859146	20.837926864624	0.00581331877037883	0.0123068047687411	0.0113327819854021	-0.00360223650932312
1137	-0.30844059586525	1.09415245056152	21.2275352478027	0.00776136433705688	0.00159255252219737	0.00808603875339031	0.00191722682211548
1138	0.340908020734787	0.120129495859146	21.0976657867432	-0.00684897974133492	0.00906006153672934	0.012956153601408	-0.00197886489331722
1139	-2.25648641586304	0.120129495859146	21.0976657867432	-0.00977104809135199	-0.000680167751852423	-0.0230826959013939	0.000293855206109583
1140	-2.90583515167236	0.444803804159164	20.3184490203857	-0.0133424662053585	0.00159255252219737	-0.0357449948787689	0.00289124972186983
1141	-0.30844059586525	-0.529219150543213	20.1236438751221	0.00386527273803949	0.0022419011220336	-0.0247060675173998	-0.00360223650932312
1142	-0.957789242267609	1.09415245056152	20.7080574035645	-0.00295288790948689	0.000618529506027699	-0.00587495695799589	0.000293855206109583
1143	0.990256667137146	1.09415245056152	19.9937744140625	-0.000355493422830477	0.00126787810586393	-0.0123684434220195	-0.00587495695799589
1144	0.340908020734787	1.09415245056152	20.9677963256836	-0.00132951640989631	0.00483929552137852	0.00418994715437293	0.00613799272105098
1145	2.28895401954651	-0.853893458843231	21.2275352478027	-0.00100484199356288	0.0022419011220336	0.00938473641872406	0.00386527273803949
1146	0.340908020734787	-0.853893458843231	20.9677963256836	0.000293855206109583	-0.00619963090866804	0.012956153601408	0.00321592413820326
1147	2.28895401954651	-1.82791638374329	20.9028625488281	0.00451462110504508	-0.00847235135734081	-0.0104203969240189	-0.00100484199356288
1148	-0.957789242267609	0.444803804159164	20.9028625488281	0.000618529506027699	-0.00555028254166245	-0.00977104809135199	0.00256657530553639
1149	1.63960528373718	-0.204544812440872	21.0327320098877	0.00386527273803949	-0.00132951640989631	0.011982130818069	0.00354059832170606
1150	-0.957789242267609	1.09415245056152	21.0327320098877	-0.000680167751852423	0.00418994715437293	0.0220470335334539	-0.000355493422830477
1151	0.340908020734787	1.4188266992569	20.9028625488281	0.00581331877037883	0.000943203864153475	0.0262678004801273	-0.00652430532500148
1152	0.340908020734787	0.769478142261505	20.6431217193604	0.00743668992072344	-0.00457625929266214	0.00906006153672934	0.00321592413820326
1153	0.340908020734787	1.4188266992569	20.5781879425049	0.00548864435404539	-0.00490093370899558	-0.063342310488224	-0.00197886489331722
1154	-0.957789242267609	0.769478142261505	20.4483184814453	-0.00100484199356288	-0.00230353930965066	-0.106199324131012	-0.000355493422830477
1155	-0.957789242267609	0.769478142261505	20.6431217193604	0.00289124972186983	0.00354059832170606	-0.0545761026442051	-0.000355493422830477
1156	0.990256667137146	0.120129495859146	21.2275352478027	0.00483929552137852	-0.00587495695799589	-0.0295761823654175	-0.00684897974133492
1157	-0.957789242267609	1.09415245056152	19.9288387298584	0.00776136433705688	-0.00652430532500148	-0.023407369852066	0.00873538758605719
1158	0.990256667137146	0.444803804159164	19.7989692687988	-0.00457625929266214	-0.00132951640989631	-0.0169138833880424	0.00354059832170606
1159	-1.607137799263	1.09415245056152	20.3184490203857	0.00159255252219737	-0.00522560812532902	0.00159255252219737	-0.000680167751852423
1160	-0.957789242267609	0.444803804159164	20.1885776519775	-0.0123684434220195	0.0142548503354192	-0.00490093370899558	-0.00360223650932312
1161	-2.90583515167236	1.09415245056152	20.2535133361816	-0.00490093370899558	0.00159255252219737	-0.00392691092565656	-0.0026282137259841
1162	-2.90583515167236	1.4188266992569	20.3184490203857	0.00451462110504508	-0.00814767740666866	-0.00425158534198999	-0.00100484199356288
1163	-1.607137799263	1.09415245056152	19.9288387298584	-0.00619963090866804	-0.00197886489331722	-0.00360223650932312	0.000618529506027699
1164	-0.957789242267609	1.74350106716156	20.7729911804199	-0.00392691092565656	0.00613799272105098	-0.00100484199356288	0.00613799272105098
1165	0.990256667137146	-0.204544812440872	20.837926864624	0.00321592413820326	0.00873538758605719	0.01100810803473	-0.00522560812532902
1166	0.990256667137146	-0.529219150543213	21.2275352478027	0.00776136433705688	0.00678734155371785	0.000943203864153475	0.00191722682211548
1167	0.990256667137146	-1.17856776714325	21.2275352478027	-0.00132951640989631	-0.00457625929266214	-0.0143164889886975	-0.00619963090866804
1168	-0.957789242267609	-0.853893458843231	21.1626014709473	0.000293855206109583	0.00516396993771195	-0.0208099745213985	-0.00132951640989631
1169	0.340908020734787	-1.17856776714325	20.7729911804199	-0.00879702530801296	0.00516396993771195	-0.00847235135734081	0.000618529506027699
1170	-0.957789242267609	0.444803804159164	20.058708190918	0.0022419011220336	0.011982130818069	0.00548864435404539	0.00256657530553639
1171	-0.30844059586525	0.769478142261505	20.4483184814453	0.00483929552137852	0.011982130818069	0.0175015944987535	0.00418994715437293
1172	0.990256667137146	0.120129495859146	20.3833827972412	0.00808603875339031	-0.00100484199356288	0.00646266713738441	0.000943203864153475
1173	-0.30844059586525	0.120129495859146	20.3184490203857	-0.00522560812532902	0.0022419011220336	0.0100340843200684	-0.00619963090866804
1174	-0.30844059586525	0.444803804159164	19.9937744140625	-0.000355493422830477	0.000618529506027699	0.0207483377307653	0.00191722682211548
1175	-0.957789242267609	1.4188266992569	20.4483184814453	0.000293855206109583	0.00354059832170606	0.0178262684494257	0.00126787810586393
1176	1.63960528373718	-0.204544812440872	20.6431217193604	0.0103587592020631	0.00289124972186983	0.00808603875339031	-0.00100484199356288
1177	-0.30844059586525	1.09415245056152	20.7729911804199	-0.00457625929266214	-0.000355493422830477	0.00711201597005129	-0.00100484199356288
1178	0.340908020734787	0.769478142261505	21.0976657867432	-0.00295288790948689	-0.00100484199356288	-0.00912170019000769	-0.00165419070981443
1179	0.990256667137146	0.120129495859146	21.1626014709473	-0.00392691092565656	0.00321592413820326	-0.0191866029053926	0.0022419011220336
1180	0.990256667137146	-0.204544812440872	20.7080574035645	-0.00522560812532902	0.00646266713738441	-0.0123684434220195	0.00451462110504508
1181	-3.55518364906311	1.4188266992569	20.6431217193604	-0.00749832857400179	0.000943203864153475	0.0142548503354192	0.00451462110504508
1182	-2.25648641586304	1.09415245056152	20.7729911804199	0.000943203864153475	0.00354059832170606	-0.000680167751852423	0.00483929552137852
1183	-1.607137799263	1.74350106716156	20.9028625488281	-0.00977104809135199	-0.00230353930965066	0.00289124972186983	0.00516396993771195
1184	-0.957789242267609	0.769478142261505	21.0976657867432	0.00743668992072344	0.00256657530553639	-0.000355493422830477	-0.00360223650932312
1185	-0.957789242267609	1.09415245056152	20.837926864624	-0.00165419070981443	0.00711201597005129	0.00743668992072344	-0.00555028254166245
1186	0.990256667137146	0.444803804159164	20.9028625488281	0.00191722682211548	-3.08191010844894e-05	0.00386527273803949	-0.00555028254166245
1187	0.990256667137146	-0.529219150543213	20.9677963256836	-0.00100484199356288	-0.0126931173726916	0.011982130818069	0.00321592413820326
1188	0.990256667137146	-0.529219150543213	21.0327320098877	0.00483929552137852	-0.0139918150380254	0.0126314787194133	0.00386527273803949
1189	0.340908020734787	-0.204544812440872	20.9677963256836	-0.00165419070981443	-0.00490093370899558	0.00613799272105098	-0.00457625929266214
1190	0.340908020734787	1.09415245056152	21.1626014709473	0.00321592413820326	0.00386527273803949	0.00646266713738441	0.000943203864153475
1191	1.63960528373718	0.120129495859146	20.9677963256836	0.00581331877037883	0.00743668992072344	-0.00490093370899558	0.00256657530553639
1192	1.63960528373718	-0.204544812440872	21.2275352478027	-0.00360223650932312	-0.00165419070981443	-0.0156151866540313	0.00159255252219737
1193	2.28895401954651	-0.204544812440872	21.2275352478027	-0.00197886489331722	0.00548864435404539	-0.0156151866540313	0.00191722682211548
1194	-0.30844059586525	0.120129495859146	21.1626014709473	-0.00230353930965066	0.00159255252219737	-0.00619963090866804	0.00289124972186983
1195	-0.30844059586525	0.769478142261505	20.9028625488281	-0.0026282137259841	0.00548864435404539	0.00906006153672934	-0.00879702530801296
1196	-0.30844059586525	1.4188266992569	20.7729911804199	0.00289124972186983	0.00159255252219737	0.0213976856321096	0.00191722682211548
1197	-0.30844059586525	0.120129495859146	20.837926864624	0.00451462110504508	-0.000680167751852423	0.0152288740500808	-0.00132951640989631
1198	-0.30844059586525	0.769478142261505	20.837926864624	0.00159255252219737	-0.00295288790948689	0.00256657530553639	0.0103587592020631
1199	0.990256667137146	0.120129495859146	20.9028625488281	0.00289124972186983	-0.00782300252467394	0.00321592413820326	-0.0104203969240189
1200	-0.957789242267609	0.769478142261505	21.0327320098877	-0.00457625929266214	0.00548864435404539	-0.00197886489331722	-0.00230353930965066
1201	-1.607137799263	1.4188266992569	20.9028625488281	-0.00782300252467394	0.00581331877037883	-0.00457625929266214	-0.00522560812532902
1202	-1.607137799263	-0.204544812440872	21.0327320098877	-0.00587495695799589	0.00321592413820326	-0.021459324285388	-0.00132951640989631
1203	-1.607137799263	0.120129495859146	20.9028625488281	-0.0126931173726916	-0.0026282137259841	-0.0185372550040483	0.00191722682211548
1204	-0.957789242267609	-0.204544812440872	20.9677963256836	0.00678734155371785	-0.00132951640989631	-0.0139918150380254	0.00256657530553639
1205	-0.957789242267609	1.09415245056152	20.7729911804199	-0.00327756232582033	0.00613799272105098	-0.00749832857400179	0.0022419011220336
1206	0.340908020734787	0.769478142261505	20.9028625488281	0.000618529506027699	-0.00295288790948689	0.000293855206109583	0.00548864435404539
1207	1.63960528373718	1.09415245056152	21.1626014709473	-0.00230353930965066	0.00386527273803949	-0.00457625929266214	-0.00295288790948689
1208	1.63960528373718	-1.17856776714325	20.9677963256836	0.00159255252219737	-0.00619963090866804	-0.00490093370899558	-0.000355493422830477
1209	-0.957789242267609	-0.204544812440872	20.837926864624	0.00354059832170606	-0.00457625929266214	-0.00944637414067984	0.000293855206109583
1210	-0.957789242267609	0.444803804159164	21.0327320098877	0.00191722682211548	0.00646266713738441	-0.0139918150380254	-0.0126931173726916
1211	1.63960528373718	-0.204544812440872	21.1626014709473	0.00191722682211548	0.00548864435404539	-0.00912170019000769	0.00159255252219737
1212	0.990256667137146	-0.204544812440872	21.2275352478027	-3.08191010844894e-05	-0.000680167751852423	-0.0107450718060136	0.00289124972186983
1213	1.63960528373718	-0.529219150543213	21.1626014709473	0.00386527273803949	-0.000355493422830477	-0.0172385573387146	-0.00360223650932312
1214	0.340908020734787	0.444803804159164	20.837926864624	-0.000680167751852423	-0.00490093370899558	-0.0123684434220195	-0.000355493422830477
1215	0.340908020734787	1.09415245056152	20.6431217193604	-0.00425158534198999	0.000618529506027699	-0.0191866029053926	-0.00327756232582033
1216	-0.30844059586525	1.4188266992569	20.5132522583008	0.00289124972186983	-0.00165419070981443	0.0168522447347641	-0.00132951640989631
1217	1.63960528373718	1.09415245056152	20.9028625488281	-0.00555028254166245	-0.00100484199356288	0.0165275707840919	-0.00100484199356288
1218	-0.957789242267609	1.09415245056152	21.0976657867432	0.00159255252219737	-0.00360223650932312	0.00516396993771195	0.00678734155371785
1219	1.63960528373718	-0.529219150543213	20.9028625488281	0.000943203864153475	0.00289124972186983	0.00354059832170606	0.00126787810586393
1220	-1.607137799263	0.769478142261505	20.9677963256836	-0.00425158534198999	0.00159255252219737	0.00970941036939621	-0.00230353930965066
1221	-2.25648641586304	-0.204544812440872	20.9028625488281	-0.00165419070981443	0.000943203864153475	0.00548864435404539	-0.00197886489331722
1222	-1.607137799263	0.120129495859146	21.0976657867432	-0.000355493422830477	-0.00165419070981443	0.00873538758605719	0.00873538758605719
1223	-1.607137799263	0.120129495859146	21.0976657867432	-0.0133424662053585	0.00289124972186983	0.0275664981454611	0.00483929552137852
1224	-0.30844059586525	0.769478142261505	21.6171455383301	-0.00165419070981443	0.00451462110504508	0.0259431265294552	0.0022419011220336
1225	0.340908020734787	0.120129495859146	21.0976657867432	-0.00360223650932312	0.0126314787194133	0.0246444288641214	0.000293855206109583
1226	-0.30844059586525	1.09415245056152	20.837926864624	-3.08191010844894e-05	0.0103587592020631	0.0327612869441509	0.00256657530553639
1227	-0.30844059586525	1.09415245056152	20.7080574035645	0.00159255252219737	-0.00197886489331722	0.0441248863935471	-0.000355493422830477
1228	0.340908020734787	-0.853893458843231	21.4223403930664	-0.00295288790948689	0.0022419011220336	0.00126787810586393	-0.00522560812532902
1229	0.990256667137146	-0.529219150543213	21.0327320098877	0.00516396993771195	0.00159255252219737	-0.0169138833880424	0.00321592413820326
1230	0.340908020734787	-0.204544812440872	20.837926864624	0.00289124972186983	0.00191722682211548	-0.0367190167307854	0.0022419011220336
1231	-0.30844059586525	0.769478142261505	20.837926864624	0.00159255252219737	0.00743668992072344	-0.0373683646321297	-0.00847235135734081
1232	0.340908020734787	0.120129495859146	21.0327320098877	-0.00425158534198999	-0.00100484199356288	-0.0243813935667276	-3.08191010844894e-05
1233	0.340908020734787	0.444803804159164	21.2924709320068	-0.00327756232582033	0.00841071270406246	-0.0182125810533762	-0.000680167751852423
1234	-0.30844059586525	1.09415245056152	20.837926864624	0.000293855206109583	0.00386527273803949	-0.0185372550040483	-0.00100484199356288
1235	-0.30844059586525	1.09415245056152	20.9028625488281	-0.00132951640989631	0.0022419011220336	0.000943203864153475	0.00354059832170606
1236	1.63960528373718	0.444803804159164	20.5781879425049	0.0106834331527352	0.00159255252219737	0.0278911720961332	-0.000355493422830477
1237	2.28895401954651	0.120129495859146	20.058708190918	0.00418994715437293	-0.00360223650932312	0.0275664981454611	0.00191722682211548
1238	-0.957789242267609	1.4188266992569	20.6431217193604	-0.000680167751852423	0.00321592413820326	0.0103587592020631	0.00289124972186983
1239	1.63960528373718	0.120129495859146	21.0976657867432	-0.00490093370899558	0.00451462110504508	-0.0104203969240189	-0.00652430532500148
1240	-0.30844059586525	1.4188266992569	20.2535133361816	0.00126787810586393	-0.00587495695799589	-0.0328229255974293	-0.00197886489331722
1241	0.340908020734787	0.120129495859146	20.3833827972412	-0.00360223650932312	0.00289124972186983	-0.0513293594121933	-0.0026282137259841
1242	-0.957789242267609	0.444803804159164	20.837926864624	-0.00165419070981443	-0.00619963090866804	-0.0555501282215118	0.00516396993771195
1243	-0.30844059586525	-0.204544812440872	20.9028625488281	-0.00912170019000769	0.00354059832170606	-0.0172385573387146	0.00678734155371785
1244	-1.607137799263	-0.204544812440872	21.0976657867432	-0.00847235135734081	0.00354059832170606	0.0389300994575024	0.00938473641872406
1245	-0.30844059586525	0.120129495859146	21.0976657867432	-0.00944637414067984	0.0116574559360743	0.0405534692108631	0.000293855206109583
1246	-0.957789242267609	1.4188266992569	21.4872760772705	0.0022419011220336	0.00970941036939621	0.0649040415883064	0.00321592413820326
1247	-0.957789242267609	1.09415245056152	20.837926864624	0.00548864435404539	-0.00295288790948689	0.07139752805233	-0.00847235135734081
1248	1.63960528373718	-0.204544812440872	21.1626014709473	-3.08191010844894e-05	-0.00587495695799589	0.0334106348454952	0.00808603875339031
1249	-0.957789242267609	1.09415245056152	20.7729911804199	-0.00230353930965066	0.00289124972186983	0.00451462110504508	-0.00165419070981443
1250	0.990256667137146	-0.853893458843231	21.1626014709473	-0.00165419070981443	-0.00619963090866804	0.0113327819854021	0.00321592413820326
1251	0.340908020734787	-0.529219150543213	21.1626014709473	-0.000355493422830477	0.000943203864153475	0.00386527273803949	-0.0107450718060136
1252	0.340908020734787	-0.853893458843231	21.1626014709473	0.00126787810586393	-0.0117190945893526	-0.0445111989974976	0.0022419011220336
1253	0.990256667137146	-0.204544812440872	20.837926864624	0.00191722682211548	-0.00425158534198999	-0.055874802172184	-0.00132951640989631
1254	2.28895401954651	-0.204544812440872	21.0327320098877	0.0022419011220336	-0.00100484199356288	-0.0555501282215118	-0.00100484199356288
1255	0.990256667137146	0.120129495859146	21.0327320098877	-0.000680167751852423	0.00159255252219737	-0.0357449948787689	-0.00555028254166245
1256	0.340908020734787	0.769478142261505	20.6431217193604	0.00386527273803949	-0.00100484199356288	-0.0299008563160896	0.00191722682211548
1257	0.990256667137146	0.120129495859146	21.1626014709473	0.00516396993771195	-0.00555028254166245	-0.0217839982360601	0.00256657530553639
1258	0.990256667137146	-0.204544812440872	21.0327320098877	0.000293855206109583	-0.00132951640989631	-0.0331475995481014	-0.0126931173726916
1259	0.990256667137146	0.769478142261505	20.9028625488281	-0.00230353930965066	0.0132808275520802	-0.0224333461374044	0.00613799272105098
1260	-0.30844059586525	1.4188266992569	20.9028625488281	-0.00197886489331722	0.00548864435404539	-0.00879702530801296	0.00159255252219737
1261	1.63960528373718	0.120129495859146	21.3574066162109	-0.00392691092565656	0.00711201597005129	-0.00490093370899558	-0.00360223650932312
1262	0.340908020734787	0.444803804159164	21.4223403930664	-0.00100484199356288	0.00386527273803949	0.00581331877037883	0.000618529506027699
1263	-0.957789242267609	-0.204544812440872	21.4872760772705	-0.00782300252467394	-0.00132951640989631	0.00159255252219737	0.0022419011220336
1264	-1.607137799263	0.444803804159164	20.9028625488281	-0.00587495695799589	0.00678734155371785	0.00776136433705688	-0.000355493422830477
1265	-0.30844059586525	0.120129495859146	20.9677963256836	-0.0100957229733467	0.00841071270406246	0.0145795252174139	-0.000355493422830477
1266	-1.607137799263	1.09415245056152	21.0327320098877	0.000293855206109583	0.011982130818069	0.0220470335334539	-0.00392691092565656
1267	0.340908020734787	1.09415245056152	20.7729911804199	0.00613799272105098	0.000618529506027699	0.0200989879667759	0.00581331877037883
1268	0.340908020734787	-0.204544812440872	21.0976657867432	-0.00360223650932312	-0.00165419070981443	0.0181509424000978	0.00159255252219737
1269	-0.957789242267609	0.444803804159164	21.0327320098877	-0.00522560812532902	-0.00327756232582033	0.00808603875339031	-0.00944637414067984
1270	1.63960528373718	-1.17856776714325	21.0327320098877	0.00906006153672934	-0.0100957229733467	-0.0152905117720366	0.00418994715437293
1271	0.990256667137146	-0.529219150543213	20.7729911804199	0.00321592413820326	-0.00879702530801296	-0.0100957229733467	-0.0026282137259841
1272	0.340908020734787	0.444803804159164	20.7729911804199	0.000293855206109583	-0.0026282137259841	-0.0458098985254765	-0.00327756232582033
1273	-0.30844059586525	1.4188266992569	20.9677963256836	0.000293855206109583	0.00451462110504508	-0.0542514286935329	0.00776136433705688
1274	2.28895401954651	0.120129495859146	21.1626014709473	-0.00457625929266214	-0.00295288790948689	-0.032173577696085	-0.00230353930965066
1275	0.990256667137146	0.444803804159164	20.7729911804199	-0.00295288790948689	0.000293855206109583	-0.0107450718060136	0.00321592413820326
1276	0.340908020734787	0.769478142261505	20.7729911804199	0.00126787810586393	0.00418994715437293	-0.0026282137259841	-0.00749832857400179
1277	0.990256667137146	0.120129495859146	20.7080574035645	0.00159255252219737	0.00516396993771195	0.0155535480007529	0.00289124972186983
1278	2.28895401954651	-0.204544812440872	21.2275352478027	0.00256657530553639	0.00516396993771195	0.0200989879667759	-0.00132951640989631
1279	-0.957789242267609	1.4188266992569	21.2275352478027	-0.00392691092565656	0.00483929552137852	0.00581331877037883	0.000293855206109583
1280	0.340908020734787	0.120129495859146	21.2924709320068	-0.00230353930965066	0.000293855206109583	-0.0201606266200542	0.00483929552137852
1281	0.340908020734787	-0.204544812440872	20.837926864624	0.00321592413820326	0.00581331877037883	-0.0597708933055401	-0.00230353930965066
1282	0.340908020734787	0.120129495859146	20.7729911804199	0.00289124972186983	-3.08191010844894e-05	-0.0708098188042641	-0.000680167751852423
1283	-0.30844059586525	0.769478142261505	20.7080574035645	-0.00457625929266214	-0.00425158534198999	-0.0643163323402405	0.00386527273803949
1284	-0.957789242267609	0.444803804159164	20.9677963256836	-0.0149658378213644	-0.0026282137259841	-0.028926832601428	0.00418994715437293
1285	-0.30844059586525	0.120129495859146	21.2924709320068	-0.00522560812532902	0.00256657530553639	0.0136055024340749	-0.00197886489331722
1286	-0.30844059586525	0.444803804159164	21.2924709320068	0.00516396993771195	-0.0182125810533762	0.00191722682211548	-0.0026282137259841
1287	-0.957789242267609	1.09415245056152	20.9028625488281	-0.00230353930965066	-3.08191010844894e-05	-0.00197886489331722	-0.000355493422830477
1288	-2.25648641586304	1.4188266992569	20.7729911804199	0.00354059832170606	-0.00619963090866804	0.0210730116814375	0.00581331877037883
1289	1.63960528373718	-0.529219150543213	21.2275352478027	-0.0026282137259841	0.0022419011220336	0.0223717093467712	0.00159255252219737
1290	1.63960528373718	-0.853893458843231	21.4223403930664	-0.00230353930965066	-0.00587495695799589	0.0265924744307995	0.000293855206109583
1291	-0.30844059586525	-0.204544812440872	21.0327320098877	0.000943203864153475	-0.0026282137259841	0.0330859608948231	-0.00619963090866804
1292	0.340908020734787	0.120129495859146	20.7080574035645	0.00354059832170606	-0.00132951640989631	0.0350340083241463	-0.00425158534198999
1293	-0.30844059586525	0.120129495859146	20.7729911804199	-0.00425158534198999	-0.00230353930965066	0.0376313999295235	-0.00327756232582033
1294	-0.957789242267609	0.769478142261505	20.9028625488281	-0.00490093370899558	0.00970941036939621	0.029189869761467	-0.00457625929266214
1295	0.990256667137146	0.120129495859146	20.837926864624	0.000943203864153475	0.00483929552137852	0.00451462110504508	-0.00879702530801296
1296	0.990256667137146	0.120129495859146	21.1626014709473	-3.08191010844894e-05	0.00516396993771195	0.000618529506027699	-0.00392691092565656
1297	0.990256667137146	1.4188266992569	20.7729911804199	-0.00230353930965066	-0.00230353930965066	-0.00327756232582033	-0.00587495695799589
1298	0.990256667137146	0.120129495859146	20.9677963256836	-0.00425158534198999	0.00126787810586393	-0.00490093370899558	0.000293855206109583
1299	-0.957789242267609	1.4188266992569	20.837926864624	-0.00912170019000769	0.00613799272105098	-0.00132951640989631	0.0022419011220336
1300	2.28895401954651	0.120129495859146	20.9028625488281	-0.000355493422830477	0.00354059832170606	0.00581331877037883	-0.0026282137259841
1301	0.990256667137146	-0.204544812440872	20.9028625488281	-0.00327756232582033	0.00159255252219737	0.00516396993771195	-0.00100484199356288
1302	-0.30844059586525	0.769478142261505	21.0327320098877	-0.000355493422830477	0.00159255252219737	0.00191722682211548	-0.00197886489331722
1303	-0.957789242267609	1.09415245056152	20.7080574035645	-0.00392691092565656	-0.00100484199356288	0.00776136433705688	-3.08191010844894e-05
1304	-2.25648641586304	1.09415245056152	20.7080574035645	-0.0123684434220195	-0.00490093370899558	0.0233457311987877	-0.00327756232582033
1305	-1.607137799263	-0.204544812440872	21.0327320098877	-0.0107450718060136	0.000943203864153475	0.020423661917448	0.000618529506027699
1306	0.340908020734787	0.120129495859146	21.0976657867432	-0.00587495695799589	-0.00425158534198999	0.0259431265294552	-0.0113944197073579
1307	1.63960528373718	-0.529219150543213	21.2924709320068	0.00256657530553639	-0.00782300252467394	0.0327612869441509	-0.00522560812532902
1308	-1.607137799263	1.4188266992569	19.9937744140625	-0.000355493422830477	-0.00587495695799589	0.0132808275520802	0.000943203864153475
1309	1.63960528373718	-0.204544812440872	20.1885776519775	0.000943203864153475	-0.00555028254166245	0.0425015166401863	0.00159255252219737
1310	-0.30844059586525	1.09415245056152	19.9288387298584	0.000293855206109583	-0.00100484199356288	-0.0292515084147453	0.0022419011220336
1311	0.340908020734787	-0.204544812440872	20.9028625488281	-3.08191010844894e-05	-0.0100957229733467	-0.0503553375601768	-0.0026282137259841
1312	0.990256667137146	-0.204544812440872	21.1626014709473	-0.0026282137259841	-0.00847235135734081	-0.0360696688294411	-0.00392691092565656
1313	0.990256667137146	-0.529219150543213	21.3574066162109	-0.000680167751852423	-0.00652430532500148	-0.0253554154187441	0.00289124972186983
1314	-1.607137799263	0.444803804159164	20.7729911804199	-0.000355493422830477	-0.00327756232582033	-0.00652430532500148	0.00191722682211548
1315	-0.30844059586525	1.09415245056152	20.6431217193604	0.00418994715437293	0.00418994715437293	0.0217223595827818	0.0022419011220336
1316	0.990256667137146	0.120129495859146	21.0976657867432	0.00386527273803949	0.00386527273803949	0.0113327819854021	0.000618529506027699
1317	-0.30844059586525	0.769478142261505	20.7080574035645	0.000293855206109583	0.00581331877037883	0.000943203864153475	-0.00652430532500148
1318	1.63960528373718	0.444803804159164	20.9677963256836	0.00354059832170606	0.00289124972186983	-0.0198359526693821	0.00678734155371785
1319	-0.957789242267609	1.4188266992569	20.9677963256836	-0.00327756232582033	0.0100340843200684	-0.0240567177534103	-0.00197886489331722
1320	0.990256667137146	-0.529219150543213	20.9028625488281	0.00516396993771195	0.00678734155371785	-0.0240567177534103	0.00451462110504508
1321	-0.30844059586525	1.09415245056152	20.6431217193604	0.00126787810586393	0.00581331877037883	-0.0159398596733809	-0.00619963090866804
1322	-0.30844059586525	0.769478142261505	20.7080574035645	0.01100810803473	-0.00847235135734081	-0.0146411629393697	0.00256657530553639
1323	-0.957789242267609	1.09415245056152	20.837926864624	0.000618529506027699	0.00256657530553639	-0.00944637414067984	0.00516396993771195
1324	-0.30844059586525	1.09415245056152	21.0976657867432	-0.00977104809135199	0.00516396993771195	-0.00197886489331722	0.00906006153672934
1325	-1.607137799263	1.4188266992569	20.837926864624	-0.00392691092565656	0.00873538758605719	0.00126787810586393	0.00776136433705688
1326	-0.957789242267609	-0.204544812440872	20.7729911804199	0.00159255252219737	0.00581331877037883	-0.00490093370899558	0.00191722682211548
1327	-0.957789242267609	0.120129495859146	21.0327320098877	-0.00717365415766835	0.00483929552137852	0.000293855206109583	0.000943203864153475
1328	-0.957789242267609	0.769478142261505	20.9028625488281	-0.00749832857400179	0.00191722682211548	-0.00295288790948689	0.0136055024340749
1329	0.340908020734787	0.120129495859146	21.0976657867432	-0.00457625929266214	0.00451462110504508	-0.00977104809135199	0.00841071270406246
1330	-1.607137799263	0.769478142261505	20.9677963256836	-0.000355493422830477	0.0132808275520802	-0.0026282137259841	0.00581331877037883
1331	-0.30844059586525	0.444803804159164	21.0327320098877	0.0022419011220336	-0.00392691092565656	-0.00522560812532902	0.00646266713738441
1332	-0.30844059586525	-0.529219150543213	20.9028625488281	-3.08191010844894e-05	0.00126787810586393	0.0022419011220336	0.00483929552137852
1333	0.990256667137146	-0.853893458843231	21.0327320098877	0.00159255252219737	-0.00425158534198999	-0.0185372550040483	0.00743668992072344
1334	0.340908020734787	-0.529219150543213	21.0327320098877	0.00159255252219737	-0.00814767740666866	-0.0146411629393697	0.00289124972186983
1335	-0.30844059586525	0.444803804159164	21.0327320098877	-0.00425158534198999	-0.000355493422830477	-0.00814767740666866	0.00418994715437293
1336	0.990256667137146	0.444803804159164	21.2275352478027	0.00191722682211548	0.00516396993771195	-0.00230353930965066	0.00678734155371785
1337	0.340908020734787	0.444803804159164	20.9028625488281	0.00516396993771195	-0.0026282137259841	0.00483929552137852	0.00906006153672934
1338	-0.30844059586525	0.769478142261505	20.5781879425049	0.00289124972186983	0.00451462110504508	0.0136055024340749	-0.00132951640989631
1339	0.990256667137146	-0.529219150543213	20.837926864624	0.00126787810586393	0.00354059832170606	0.0132808275520802	0.00354059832170606
1340	0.340908020734787	0.444803804159164	20.6431217193604	-0.00230353930965066	0.00516396993771195	0.0142548503354192	0.000618529506027699
1341	-0.30844059586525	1.4188266992569	20.837926864624	0.00678734155371785	0.00516396993771195	0.00906006153672934	-0.00165419070981443
1342	-0.30844059586525	0.769478142261505	20.837926864624	0.000618529506027699	0.00516396993771195	0.00418994715437293	0.00354059832170606
1343	-0.30844059586525	-0.204544812440872	20.7729911804199	0.0022419011220336	0.00906006153672934	-0.00327756232582033	-0.000680167751852423
1344	-0.30844059586525	0.120129495859146	21.3574066162109	-0.00490093370899558	0.00256657530553639	-0.0224333461374044	0.000293855206109583
1345	-0.30844059586525	1.4188266992569	20.9677963256836	-0.00132951640989631	0.00451462110504508	-0.0409397818148136	-0.00295288790948689
1346	-1.607137799263	0.769478142261505	21.1626014709473	-0.00555028254166245	-0.000355493422830477	-0.0263294391334057	0.00873538758605719
1347	-1.607137799263	0.120129495859146	21.2924709320068	-0.0026282137259841	0.00581331877037883	-0.0419138073921204	0.00483929552137852
1348	-1.607137799263	0.120129495859146	21.0327320098877	-0.00684897974133492	-0.00230353930965066	-0.0490566417574883	0.01100810803473
1349	-0.957789242267609	1.09415245056152	20.7729911804199	-0.00555028254166245	0.00873538758605719	-0.0302255302667618	0.0022419011220336
1350	-0.957789242267609	0.769478142261505	20.7729911804199	-0.00165419070981443	0.0123068047687411	0.01847561635077	0.00159255252219737
1351	-0.30844059586525	-0.204544812440872	21.3574066162109	0.00938473641872406	0.00581331877037883	0.0444495603442192	-0.00165419070981443
1352	0.340908020734787	-0.204544812440872	21.552209854126	0.00483929552137852	0.00451462110504508	0.0632806718349457	-0.00652430532500148
1353	0.990256667137146	-0.529219150543213	21.6171455383301	-0.000680167751852423	-0.00782300252467394	0.0704235062003136	0.00256657530553639
1354	-0.30844059586525	-0.853893458843231	20.9677963256836	-0.00165419070981443	0.000943203864153475	0.0590599067509174	-0.00360223650932312
1355	-0.957789242267609	-0.529219150543213	21.1626014709473	-0.0026282137259841	-0.0100957229733467	0.0499690249562263	0.00159255252219737
1356	0.340908020734787	-0.853893458843231	21.0327320098877	0.00711201597005129	-0.0162645354866982	0.0340599827468395	-0.00327756232582033
1357	-0.30844059586525	0.444803804159164	20.9028625488281	-0.00295288790948689	-0.00944637414067984	-0.0240567177534103	-0.00295288790948689
1358	-0.957789242267609	1.09415245056152	21.0976657867432	0.00256657530553639	-0.00684897974133492	-0.0448358729481697	0.00191722682211548
1359	2.28895401954651	-0.204544812440872	20.837926864624	0.0022419011220336	0.00711201597005129	-0.0162645354866982	0.00126787810586393
1360	-0.957789242267609	1.09415245056152	20.5781879425049	0.00483929552137852	0.0022419011220336	0.00970941036939621	-0.000355493422830477
1361	0.990256667137146	-0.204544812440872	20.7729911804199	0.00191722682211548	-0.000355493422830477	0.01847561635077	0.000943203864153475
1362	0.990256667137146	0.120129495859146	20.7729911804199	-0.00717365415766835	-0.00100484199356288	0.0236704051494598	0.000943203864153475
1363	1.63960528373718	-0.204544812440872	21.0327320098877	0.00548864435404539	-0.000680167751852423	-3.08191010844894e-05	0.000293855206109583
1364	0.340908020734787	-0.204544812440872	21.2275352478027	-0.00587495695799589	0.00646266713738441	-0.00879702530801296	0.00581331877037883
1365	1.63960528373718	-0.204544812440872	20.9028625488281	0.00126787810586393	0.00386527273803949	-0.0299008563160896	-0.00684897974133492
1366	0.340908020734787	-0.204544812440872	20.9677963256836	0.00191722682211548	0.00256657530553639	-0.0532774068415165	0.000293855206109583
1367	-2.25648641586304	1.4188266992569	20.6431217193604	-0.00522560812532902	-0.000355493422830477	-0.0230826959013939	-0.0100957229733467
1368	-2.90583515167236	1.09415245056152	21.0327320098877	-0.00457625929266214	-0.00165419070981443	-0.0341216214001179	0.00938473641872406
1369	-0.957789242267609	0.120129495859146	20.9677963256836	-0.00555028254166245	-0.00619963090866804	-0.0191866029053926	-0.000355493422830477
1370	-0.957789242267609	0.444803804159164	20.7729911804199	-0.00490093370899558	-0.0026282137259841	-0.0198359526693821	-0.00197886489331722
1371	-0.957789242267609	1.74350106716156	20.6431217193604	0.00159255252219737	0.000293855206109583	-0.00360223650932312	-0.00490093370899558
1372	0.340908020734787	0.769478142261505	21.0976657867432	-0.00555028254166245	0.00289124972186983	-0.00132951640989631	-0.00230353930965066
1373	-0.30844059586525	0.769478142261505	21.0976657867432	0.00354059832170606	-0.00132951640989631	0.00483929552137852	0.00581331877037883
1374	0.990256667137146	0.120129495859146	20.9677963256836	-0.00944637414067984	0.00159255252219737	-0.00587495695799589	0.000618529506027699
1375	0.340908020734787	-0.853893458843231	21.3574066162109	0.000618529506027699	0.000943203864153475	0.00191722682211548	0.000293855206109583
1376	1.63960528373718	-0.853893458843231	20.9028625488281	-0.000680167751852423	-0.00100484199356288	0.013930176384747	-0.000680167751852423
1377	0.990256667137146	-0.529219150543213	20.9677963256836	0.000943203864153475	-0.00165419070981443	0.00776136433705688	-0.00392691092565656
1378	-0.957789242267609	0.769478142261505	21.0976657867432	-0.00360223650932312	-0.00490093370899558	0.0149041991680861	-3.08191010844894e-05
1379	1.63960528373718	-0.204544812440872	21.2275352478027	-0.0026282137259841	0.00386527273803949	0.00159255252219737	-0.0026282137259841
1380	-0.30844059586525	1.4188266992569	21.0327320098877	-0.00879702530801296	0.013930176384747	-0.0152905117720366	-0.00847235135734081
1381	-0.30844059586525	0.769478142261505	21.0327320098877	0.0022419011220336	-0.00619963090866804	-0.0347709693014622	-0.00132951640989631
1382	1.63960528373718	0.444803804159164	21.0327320098877	0.00711201597005129	-0.00555028254166245	-0.0143164889886975	-0.0026282137259841
1383	1.63960528373718	-0.529219150543213	20.7729911804199	0.00321592413820326	-0.00684897974133492	-0.021459324285388	0.00289124972186983
1384	1.63960528373718	-0.204544812440872	21.0327320098877	-0.00555028254166245	0.00613799272105098	-0.0159398596733809	0.00678734155371785
1385	0.990256667137146	1.09415245056152	21.0327320098877	-0.000355493422830477	-0.00360223650932312	-0.00457625929266214	0.00159255252219737
1386	-0.30844059586525	1.09415245056152	21.0976657867432	0.00841071270406246	-0.00100484199356288	0.0152288740500808	-0.00327756232582033
1387	-0.30844059586525	1.09415245056152	20.7080574035645	-0.00132951640989631	-0.00457625929266214	0.0022419011220336	-0.00392691092565656
1388	-0.957789242267609	0.444803804159164	21.0327320098877	-3.08191010844894e-05	-0.00457625929266214	-0.00327756232582033	0.00289124972186983
1389	-2.25648641586304	1.09415245056152	20.9677963256836	-0.0156151866540313	-0.00295288790948689	-3.08191010844894e-05	-0.00100484199356288
1390	-2.25648641586304	-0.529219150543213	21.1626014709473	-0.000680167751852423	0.00191722682211548	-0.00425158534198999	-0.00295288790948689
1391	-0.957789242267609	1.09415245056152	20.9028625488281	-0.0107450718060136	0.00711201597005129	0.00289124972186983	0.000618529506027699
1392	-1.607137799263	1.09415245056152	21.0327320098877	-0.00132951640989631	0.00256657530553639	0.00678734155371785	-0.00360223650932312
1393	-0.957789242267609	1.74350106716156	20.6431217193604	-0.00587495695799589	-0.000680167751852423	0.00483929552137852	0.000293855206109583
1394	0.340908020734787	0.769478142261505	20.7080574035645	-0.00717365415766835	0.00256657530553639	0.00256657530553639	0.00159255252219737
1395	0.340908020734787	-0.204544812440872	21.0976657867432	-0.00165419070981443	0.00776136433705688	-0.0026282137259841	-0.00457625929266214
1396	1.63960528373718	-1.50324213504791	21.1626014709473	0.00321592413820326	0.00321592413820326	-0.00717365415766835	-0.00197886489331722
1397	0.990256667137146	-1.50324213504791	21.3574066162109	-0.00457625929266214	-0.00425158534198999	-0.00295288790948689	-0.00197886489331722
1398	0.990256667137146	-1.17856776714325	20.9677963256836	0.00321592413820326	-0.00555028254166245	-0.0311995539814234	0.000943203864153475
1399	0.340908020734787	0.444803804159164	20.7080574035645	-0.00749832857400179	-0.00165419070981443	-0.0373683646321297	0.00418994715437293
1400	0.340908020734787	0.769478142261505	20.7729911804199	-0.00132951640989631	-0.00100484199356288	-0.0133424662053585	-0.00360223650932312
1401	0.990256667137146	0.120129495859146	21.1626014709473	-0.000355493422830477	0.000618529506027699	0.00191722682211548	-0.00230353930965066
1402	0.990256667137146	-0.204544812440872	20.9677963256836	0.00321592413820326	-0.00490093370899558	0.00256657530553639	-0.00392691092565656
1403	0.990256667137146	0.120129495859146	21.1626014709473	-0.00522560812532902	-0.00165419070981443	-0.00847235135734081	0.00483929552137852
1404	0.990256667137146	-0.204544812440872	20.7729911804199	-0.00360223650932312	0.000293855206109583	-0.0117190945893526	-0.00490093370899558
1405	0.990256667137146	-0.204544812440872	20.9028625488281	0.00321592413820326	-0.00230353930965066	-0.0149658378213644	-0.0026282137259841
1406	-0.30844059586525	1.74350106716156	21.0327320098877	0.00548864435404539	0.000618529506027699	-0.00360223650932312	0.00126787810586393
1407	0.340908020734787	1.09415245056152	21.0976657867432	0.00289124972186983	-0.00619963090866804	-0.0136671401560307	0.00289124972186983
1408	-0.30844059586525	0.444803804159164	21.2275352478027	-0.00327756232582033	-0.000355493422830477	-0.0146411629393697	0.00808603875339031
1409	0.340908020734787	0.444803804159164	21.0327320098877	-0.0130177913233638	0.00289124972186983	-0.021459324285388	0.00386527273803949
1410	-1.607137799263	0.120129495859146	21.0976657867432	-0.0104203969240189	-0.0110697457566857	-0.0169138833880424	-0.00490093370899558
1411	-3.55518364906311	0.444803804159164	20.7080574035645	-0.00132951640989631	-0.000355493422830477	-0.00912170019000769	0.00516396993771195
1412	-2.90583515167236	0.444803804159164	20.7729911804199	-0.00425158534198999	-0.00360223650932312	0.0188002903014421	0.00191722682211548
1413	-1.607137799263	1.4188266992569	20.7729911804199	0.00126787810586393	-0.00165419070981443	0.0369820520281792	-0.00392691092565656
1414	-0.30844059586525	1.4188266992569	21.2924709320068	0.00289124972186983	-0.00360223650932312	0.0210730116814375	-0.00814767740666866
1415	-0.957789242267609	1.09415245056152	20.5781879425049	0.00126787810586393	-0.00522560812532902	0.029189869761467	-0.00879702530801296
1416	1.63960528373718	-1.17856776714325	21.0976657867432	0.00289124972186983	-0.00619963090866804	0.0327612869441509	-0.00100484199356288
1417	1.63960528373718	-0.853893458843231	20.837926864624	-3.08191010844894e-05	-0.00814767740666866	0.0295145437121391	-0.00457625929266214
1418	1.63960528373718	-1.50324213504791	21.0976657867432	0.0022419011220336	-0.00684897974133492	0.0428261905908585	0.00126787810586393
1419	-0.30844059586525	0.769478142261505	20.9028625488281	0.00256657530553639	0.00354059832170606	0.0220470335334539	-0.00295288790948689
1420	0.990256667137146	-0.529219150543213	21.3574066162109	-0.00522560812532902	0.00354059832170606	0.0321119390428066	-0.00522560812532902
1421	0.990256667137146	0.769478142261505	21.0327320098877	0.00548864435404539	0.00289124972186983	0.0265924744307995	0.00256657530553639
1422	1.63960528373718	-0.204544812440872	20.5781879425049	0.00548864435404539	0.0022419011220336	0.01100810803473	-0.00100484199356288
1423	0.990256667137146	1.09415245056152	20.5132522583008	0.000943203864153475	0.0100340843200684	-0.00619963090866804	0.00354059832170606
1424	1.63960528373718	0.120129495859146	20.5781879425049	-0.000680167751852423	0.00808603875339031	-0.0146411629393697	0.00126787810586393
1425	0.990256667137146	0.120129495859146	21.0327320098877	-0.00814767740666866	0.0103587592020631	0.0022419011220336	0.00126787810586393
1426	0.340908020734787	-0.204544812440872	20.9677963256836	0.00808603875339031	0.00418994715437293	0.000618529506027699	0.00321592413820326
1427	-0.30844059586525	0.444803804159164	20.9028625488281	0.011982130818069	0.00354059832170606	-0.00944637414067984	0.00418994715437293
1428	-0.30844059586525	1.74350106716156	20.7080574035645	-0.00100484199356288	-0.000355493422830477	-0.0337969474494457	0.00289124972186983
1429	-0.30844059586525	-0.529219150543213	21.0976657867432	-0.0026282137259841	0.00678734155371785	-0.0523033849895	-3.08191010844894e-05
1430	-1.607137799263	1.09415245056152	20.9028625488281	-0.00425158534198999	0.00548864435404539	-0.0221086721867323	-0.00327756232582033
1431	-2.90583515167236	0.769478142261505	21.2275352478027	0.000293855206109583	0.00483929552137852	-0.0159398596733809	0.00516396993771195
1432	-3.55518364906311	1.4188266992569	21.1626014709473	0.00256657530553639	-0.00230353930965066	0.00613799272105098	-0.00100484199356288
1433	0.340908020734787	1.09415245056152	21.2275352478027	-0.00847235135734081	0.00808603875339031	0.00159255252219737	0.0113327819854021
1434	-0.957789242267609	1.4188266992569	20.837926864624	0.00678734155371785	0.00581331877037883	0.00678734155371785	-0.00197886489331722
1435	0.340908020734787	1.09415245056152	20.9677963256836	-0.000355493422830477	0.0126314787194133	0.00808603875339031	0.000943203864153475
1436	0.990256667137146	-0.204544812440872	21.2924709320068	0.00126787810586393	0.000618529506027699	0.0106834331527352	0.00159255252219737
1437	-0.30844059586525	-0.529219150543213	20.837926864624	0.00906006153672934	-0.0136671401560307	-0.0026282137259841	0.0022419011220336
1438	1.63960528373718	-1.17856776714325	21.0327320098877	-0.00197886489331722	-3.08191010844894e-05	-0.00619963090866804	0.00256657530553639
1439	0.340908020734787	-0.204544812440872	20.9028625488281	-0.00100484199356288	0.00289124972186983	-0.00944637414067984	0.00581331877037883
1440	0.340908020734787	-0.529219150543213	21.1626014709473	0.00451462110504508	0.0155535480007529	-0.00555028254166245	-0.00100484199356288
1441	0.990256667137146	1.09415245056152	21.2275352478027	-0.000680167751852423	0.00743668992072344	-0.0152905117720366	-0.00814767740666866
1442	-0.957789242267609	1.09415245056152	21.4223403930664	0.00516396993771195	-0.00490093370899558	-0.0217839982360601	0.0022419011220336
1443	-0.957789242267609	1.09415245056152	20.9028625488281	-0.00295288790948689	-0.00392691092565656	-0.0162645354866982	0.000293855206109583
1444	0.990256667137146	1.09415245056152	20.7080574035645	-0.00457625929266214	-0.00327756232582033	-0.0117190945893526	0.00418994715437293
1445	0.990256667137146	1.09415245056152	20.7080574035645	-0.00619963090866804	0.012956153601408	0.00613799272105098	-0.00197886489331722
1446	1.63960528373718	-0.204544812440872	20.9677963256836	0.0103587592020631	-0.00100484199356288	-0.00392691092565656	-0.00457625929266214
1447	1.63960528373718	-0.204544812440872	21.2924709320068	-0.00295288790948689	-0.00197886489331722	-0.00522560812532902	-0.00327756232582033
1448	0.340908020734787	1.09415245056152	20.837926864624	0.000943203864153475	-3.08191010844894e-05	0.00938473641872406	0.00451462110504508
1449	1.63960528373718	0.120129495859146	20.837926864624	0.00191722682211548	0.00581331877037883	0.0265924744307995	-0.00100484199356288
1450	-2.25648641586304	1.09415245056152	20.6431217193604	0.00191722682211548	0.00743668992072344	0.011982130818069	-0.00425158534198999
1451	-2.25648641586304	0.769478142261505	20.7729911804199	-0.0120437685400248	0.0106834331527352	0.00354059832170606	0.0022419011220336
1452	-2.90583515167236	0.444803804159164	20.3833827972412	-0.00814767740666866	-0.00619963090866804	0.00418994715437293	-0.00360223650932312
1453	-0.957789242267609	-0.204544812440872	21.2924709320068	-0.00749832857400179	0.00289124972186983	0.00548864435404539	0.00126787810586393
1454	-1.607137799263	1.4188266992569	20.7729911804199	-0.00490093370899558	0.00516396993771195	0.0213976856321096	0.00354059832170606
1455	0.340908020734787	1.09415245056152	20.6431217193604	-0.0123684434220195	0.00418994715437293	0.0233457311987877	-0.00100484199356288
1456	0.340908020734787	0.444803804159164	20.837926864624	0.00613799272105098	0.00126787810586393	0.0441248863935471	0.000943203864153475
1457	0.340908020734787	0.769478142261505	20.7729911804199	-0.00425158534198999	0.00321592413820326	0.0412028171122074	-3.08191010844894e-05
1458	0.340908020734787	0.120129495859146	21.0327320098877	-0.0026282137259841	0.00159255252219737	0.0522417463362217	-0.00392691092565656
1459	0.340908020734787	-1.17856776714325	21.1626014709473	-0.00100484199356288	-0.0026282137259841	0.0421768426895142	-3.08191010844894e-05
1460	0.990256667137146	-0.853893458843231	20.837926864624	-0.00165419070981443	-0.00165419070981443	-0.00814767740666866	0.000293855206109583
1461	0.340908020734787	0.120129495859146	20.7080574035645	0.00191722682211548	-0.00392691092565656	-0.0776279792189598	-0.00684897974133492
1462	-0.30844059586525	0.769478142261505	20.7729911804199	-0.00165419070981443	-0.00879702530801296	-0.100355185568333	0.00516396993771195
1463	0.340908020734787	1.4188266992569	20.9028625488281	-0.00132951640989631	-0.00587495695799589	-0.0669137313961983	-0.00879702530801296
1464	-1.607137799263	1.09415245056152	21.0327320098877	-0.00197886489331722	-0.00392691092565656	-0.0649656802415848	0.00581331877037883
1465	-0.30844059586525	1.4188266992569	20.5781879425049	-0.00782300252467394	-0.00522560812532902	-0.0623682886362076	-0.00652430532500148
1466	1.63960528373718	0.120129495859146	20.6431217193604	0.00678734155371785	-0.00392691092565656	-0.0620436146855354	-0.00132951640989631
1467	2.28895401954651	0.769478142261505	20.837926864624	-0.00100484199356288	-0.00652430532500148	-0.0584721975028515	-0.00457625929266214
1468	0.340908020734787	0.120129495859146	21.0327320098877	-0.00230353930965066	-0.00327756232582033	-0.0487319678068161	0.000618529506027699
1469	-0.30844059586525	1.09415245056152	20.837926864624	-0.00392691092565656	-0.00295288790948689	0.00841071270406246	-0.00165419070981443
1470	0.990256667137146	0.444803804159164	21.0976657867432	0.00743668992072344	0.000293855206109583	0.000943203864153475	-0.00425158534198999
1471	-0.957789242267609	-0.204544812440872	20.837926864624	0.000293855206109583	0.01100810803473	-0.00360223650932312	-0.00295288790948689
1472	0.990256667137146	0.120129495859146	20.9028625488281	0.00516396993771195	0.00191722682211548	-0.00392691092565656	0.0022419011220336
1473	-1.607137799263	-0.529219150543213	21.0327320098877	-0.0110697457566857	0.00776136433705688	0.0194496400654316	0.000943203864153475
1474	-0.957789242267609	0.120129495859146	21.0327320098877	-0.00749832857400179	0.01100810803473	0.0197743140161037	0.00483929552137852
1475	-1.607137799263	0.769478142261505	21.2924709320068	-0.0117190945893526	0.0113327819854021	0.0171769186854362	-0.00132951640989631
1476	-0.30844059586525	0.444803804159164	20.7729911804199	0.00354059832170606	0.00711201597005129	0.0022419011220336	-0.00132951640989631
1477	-1.607137799263	0.444803804159164	20.837926864624	0.00159255252219737	0.000293855206109583	-0.0117190945893526	-0.00490093370899558
1478	-0.30844059586525	0.444803804159164	20.7080574035645	-0.00392691092565656	0.00126787810586393	-0.0237320438027382	-0.00490093370899558
1479	1.63960528373718	-1.50324213504791	21.1626014709473	0.000943203864153475	0.00289124972186983	-0.0250307414680719	0.0022419011220336
1480	1.63960528373718	0.120129495859146	20.9677963256836	-0.00165419070981443	-0.00295288790948689	-0.0302255302667618	-0.00392691092565656
1481	-0.30844059586525	0.120129495859146	21.1626014709473	0.0022419011220336	-0.00230353930965066	-0.00327756232582033	-0.00295288790948689
1482	-1.607137799263	0.769478142261505	20.9028625488281	-0.000680167751852423	-0.000355493422830477	0.00321592413820326	0.00418994715437293
1483	0.340908020734787	0.769478142261505	20.9677963256836	-3.08191010844894e-05	0.00451462110504508	0.0168522447347641	0.00711201597005129
1484	-0.30844059586525	1.09415245056152	20.9677963256836	0.00159255252219737	0.000618529506027699	0.0246444288641214	-0.00619963090866804
1485	-0.30844059586525	1.4188266992569	21.0327320098877	0.000618529506027699	0.00548864435404539	0.0217223595827818	-0.00295288790948689
1486	0.990256667137146	0.444803804159164	21.0976657867432	0.00289124972186983	0.00678734155371785	0.0246444288641214	-0.00132951640989631
1487	0.340908020734787	0.120129495859146	21.2275352478027	0.00483929552137852	-0.00555028254166245	0.012956153601408	0.00841071270406246
1488	0.990256667137146	0.120129495859146	20.837926864624	-0.00360223650932312	-0.00360223650932312	0.0243197549134493	-3.08191010844894e-05
1489	-0.30844059586525	1.09415245056152	20.6431217193604	-0.0026282137259841	-3.08191010844894e-05	0.00386527273803949	-0.00295288790948689
1490	-0.957789242267609	0.769478142261505	21.2924709320068	-0.00652430532500148	-0.00555028254166245	-0.021459324285388	-0.000355493422830477
1491	0.990256667137146	-0.204544812440872	21.3574066162109	0.00743668992072344	0.00841071270406246	-0.00619963090866804	-0.00490093370899558
1492	-1.607137799263	0.120129495859146	21.6171455383301	-0.00197886489331722	-0.00619963090866804	-0.00197886489331722	-3.08191010844894e-05
1493	-2.25648641586304	0.120129495859146	21.2924709320068	0.00126787810586393	0.000293855206109583	0.00256657530553639	0.000293855206109583
1494	-0.957789242267609	0.120129495859146	21.2275352478027	-0.00684897974133492	-3.08191010844894e-05	-0.0113944197073579	0.00289124972186983
1495	0.340908020734787	-0.204544812440872	20.9028625488281	0.00354059832170606	0.00548864435404539	0.00418994715437293	0.000943203864153475
1496	-0.30844059586525	0.769478142261505	20.7080574035645	-3.08191010844894e-05	-0.00197886489331722	0.00256657530553639	-0.00717365415766835
1497	-0.30844059586525	0.444803804159164	21.1626014709473	-0.00360223650932312	-3.08191010844894e-05	-0.0117190945893526	-0.000355493422830477
1498	0.990256667137146	0.444803804159164	21.0976657867432	-0.00587495695799589	-0.0117190945893526	-0.0175632312893867	-0.000680167751852423
1499	1.63960528373718	-0.853893458843231	21.2924709320068	0.00548864435404539	-0.00814767740666866	-0.0276281367987394	-0.00100484199356288
1500	-0.30844059586525	-0.204544812440872	20.9028625488281	0.00191722682211548	-0.0113944197073579	-0.0250307414680719	-0.00522560812532902
1501	-0.957789242267609	-0.204544812440872	21.0976657867432	-0.000355493422830477	-0.00814767740666866	-0.0279528107494116	-0.00490093370899558
1502	0.990256667137146	-0.853893458843231	21.0976657867432	0.00354059832170606	0.00289124972186983	-0.00684897974133492	-0.00230353930965066
1503	1.63960528373718	0.120129495859146	21.2275352478027	-0.00652430532500148	0.00321592413820326	0.00548864435404539	0.00451462110504508
1504	0.990256667137146	-0.204544812440872	21.4872760772705	-0.00425158534198999	0.0123068047687411	-3.08191010844894e-05	-0.000680167751852423
1505	-0.957789242267609	1.4188266992569	20.9028625488281	-0.00165419070981443	0.00808603875339031	-0.00165419070981443	-0.00132951640989631
1506	0.340908020734787	1.4188266992569	20.7729911804199	0.00159255252219737	0.0116574559360743	-0.000680167751852423	-0.00522560812532902
1507	0.340908020734787	0.769478142261505	20.4483184814453	0.00321592413820326	0.00354059832170606	-0.00327756232582033	0.0116574559360743
1508	1.63960528373718	0.444803804159164	20.9028625488281	-0.00197886489331722	-0.00684897974133492	0.00483929552137852	0.00354059832170606
1509	0.990256667137146	1.09415245056152	20.837926864624	-0.00165419070981443	0.00581331877037883	0.0165275707840919	-3.08191010844894e-05
1510	0.340908020734787	0.120129495859146	21.0976657867432	-0.00814767740666866	0.00159255252219737	0.0230210572481155	-3.08191010844894e-05
1511	0.990256667137146	-0.204544812440872	20.6431217193604	0.000293855206109583	-0.00457625929266214	0.0213976856321096	0.0022419011220336
1512	-2.25648641586304	1.4188266992569	20.7080574035645	-0.00555028254166245	-0.00230353930965066	0.0330859608948231	0.00906006153672934
1513	-3.55518364906311	1.09415245056152	20.7080574035645	-0.0110697457566857	0.000293855206109583	0.0278911720961332	0.00418994715437293
1514	-1.607137799263	1.09415245056152	20.9028625488281	-0.00782300252467394	0.00808603875339031	0.0142548503354192	0.00906006153672934
1515	0.990256667137146	0.120129495859146	21.2275352478027	-0.000680167751852423	0.00581331877037883	-0.00165419070981443	-0.00522560812532902
1516	0.340908020734787	0.120129495859146	21.1626014709473	0.000293855206109583	-0.00165419070981443	-0.0584721975028515	-0.00684897974133492
1517	0.990256667137146	0.444803804159164	20.9028625488281	-3.08191010844894e-05	-0.00522560812532902	-0.0704851448535919	-0.00425158534198999
1518	-0.957789242267609	0.444803804159164	21.0976657867432	-0.00912170019000769	-0.0208099745213985	-0.038017712533474	0.00159255252219737
1519	1.63960528373718	-0.529219150543213	20.837926864624	-0.00197886489331722	-0.00717365415766835	-0.0146411629393697	-0.00814767740666866
1520	0.340908020734787	-0.529219150543213	21.0327320098877	0.00483929552137852	-0.00782300252467394	-0.0133424662053585	0.00386527273803949
1521	0.990256667137146	-0.204544812440872	21.2275352478027	-0.00392691092565656	-0.00295288790948689	-0.0110697457566857	-0.000355493422830477
1522	1.63960528373718	-0.204544812440872	20.9028625488281	0.00289124972186983	-0.00490093370899558	-0.0162645354866982	0.00418994715437293
1523	0.340908020734787	-0.204544812440872	21.0327320098877	0.00678734155371785	0.00256657530553639	-0.000355493422830477	-0.00327756232582033
1524	1.63960528373718	-0.529219150543213	20.9677963256836	-0.0026282137259841	0.00386527273803949	0.0191249661147594	-0.00230353930965066
1525	-0.957789242267609	0.444803804159164	21.2924709320068	-0.00197886489331722	0.00711201597005129	0.0282158460468054	-0.00587495695799589
1526	-0.957789242267609	0.444803804159164	20.7080574035645	-0.00230353930965066	0.00483929552137852	0.0272418223321438	0.000618529506027699
1527	-0.30844059586525	1.09415245056152	20.837926864624	0.00451462110504508	-0.00197886489331722	0.0330859608948231	0.00613799272105098
1528	0.990256667137146	0.444803804159164	20.9028625488281	-0.00587495695799589	0.00906006153672934	0.0155535480007529	0.000293855206109583
1529	-0.30844059586525	0.444803804159164	21.3574066162109	0.000618529506027699	0.0132808275520802	0.00548864435404539	-0.00360223650932312
1530	0.340908020734787	0.444803804159164	21.2924709320068	0.000618529506027699	0.0123068047687411	0.012956153601408	-0.00392691092565656
1531	-2.25648641586304	0.444803804159164	21.2275352478027	-0.00944637414067984	0.011982130818069	-0.0113944197073579	-0.00132951640989631
1532	-4.20453214645386	1.4188266992569	21.4872760772705	-0.00327756232582033	-0.00457625929266214	0.000943203864153475	0.000618529506027699
1533	-2.25648641586304	0.769478142261505	21.0976657867432	-0.00912170019000769	0.000293855206109583	0.0100340843200684	0.00613799272105098
1534	-1.607137799263	1.74350106716156	20.6431217193604	-0.00717365415766835	0.00678734155371785	0.0132808275520802	-0.00230353930965066
1535	0.340908020734787	0.769478142261505	20.9677963256836	-0.00327756232582033	0.00808603875339031	0.000943203864153475	0.00191722682211548
1536	0.990256667137146	0.444803804159164	21.3574066162109	0.000293855206109583	0.00126787810586393	0.00516396993771195	-0.00522560812532902
1537	1.63960528373718	-0.529219150543213	21.4223403930664	0.000943203864153475	-0.00814767740666866	0.00938473641872406	0.00256657530553639
1538	0.990256667137146	-0.853893458843231	21.2924709320068	0.00159255252219737	-0.000680167751852423	0.00938473641872406	0.00159255252219737
1539	-0.30844059586525	-0.529219150543213	20.837926864624	0.00678734155371785	-0.00457625929266214	-0.00100484199356288	-0.00100484199356288
1540	-0.30844059586525	-0.204544812440872	20.9677963256836	0.00191722682211548	-0.00522560812532902	0.00581331877037883	-3.08191010844894e-05
1541	1.63960528373718	-0.529219150543213	21.0976657867432	0.00256657530553639	0.00451462110504508	0.00289124972186983	-0.00749832857400179
1542	0.990256667137146	0.120129495859146	21.0976657867432	0.00970941036939621	0.00321592413820326	-0.000355493422830477	0.00126787810586393
1543	0.990256667137146	-0.204544812440872	21.2924709320068	-0.000680167751852423	0.00451462110504508	-0.00327756232582033	-0.00327756232582033
1544	0.990256667137146	-0.529219150543213	21.1626014709473	-0.000680167751852423	0.00191722682211548	-0.0123684434220195	0.00321592413820326
1545	1.63960528373718	0.120129495859146	20.6431217193604	0.00970941036939621	-0.000355493422830477	-0.00717365415766835	0.00776136433705688
1546	0.990256667137146	0.769478142261505	20.5132522583008	0.00418994715437293	0.00451462110504508	-0.00522560812532902	-0.00197886489331722
1547	-0.957789242267609	1.4188266992569	20.5781879425049	0.00906006153672934	-0.00132951640989631	-0.0165892094373703	0.00159255252219737
1548	0.340908020734787	1.09415245056152	20.837926864624	-0.00132951640989631	0.000293855206109583	-0.00100484199356288	0.00386527273803949
1549	0.990256667137146	-0.204544812440872	21.2275352478027	0.000293855206109583	0.00808603875339031	0.00289124972186983	-0.00197886489331722
1550	0.340908020734787	1.4188266992569	20.6431217193604	0.000943203864153475	0.00483929552137852	0.00970941036939621	0.00354059832170606
1551	-0.30844059586525	0.769478142261505	20.7080574035645	-0.00717365415766835	0.00776136433705688	0.0132808275520802	-3.08191010844894e-05
1552	-2.90583515167236	-0.204544812440872	20.9677963256836	-0.00327756232582033	-0.00230353930965066	0.00970941036939621	-3.08191010844894e-05
1553	-3.55518364906311	-0.529219150543213	21.2275352478027	-0.0149658378213644	0.0022419011220336	-0.00619963090866804	0.0022419011220336
1554	-2.90583515167236	0.769478142261505	21.6171455383301	-0.0113944197073579	0.00938473641872406	-0.0136671401560307	-0.00197886489331722
1555	-1.607137799263	0.769478142261505	21.3574066162109	-0.00977104809135199	0.00873538758605719	-0.0363943427801132	-0.00360223650932312
1556	0.340908020734787	1.4188266992569	20.7080574035645	0.0022419011220336	0.00678734155371785	-0.0386670641601086	-0.00392691092565656
1557	1.63960528373718	0.769478142261505	20.837926864624	-0.00327756232582033	-0.00132951640989631	-0.0227580219507217	0.00126787810586393
1558	0.990256667137146	-0.529219150543213	21.0976657867432	0.000943203864153475	-0.00912170019000769	0.00743668992072344	0.000293855206109583
1559	-0.30844059586525	-0.204544812440872	20.9028625488281	-0.00847235135734081	-0.00977104809135199	0.0152288740500808	-0.00749832857400179
1560	1.63960528373718	-1.17856776714325	21.3574066162109	-0.00327756232582033	0.0022419011220336	0.0317872650921345	-3.08191010844894e-05
1561	2.93830251693726	-1.17856776714325	21.0327320098877	-0.00197886489331722	-0.00197886489331722	0.0327612869441509	-0.0110697457566857
1562	0.990256667137146	0.769478142261505	20.7080574035645	-0.00230353930965066	-0.00132951640989631	0.0149041991680861	0.00483929552137852
1563	0.990256667137146	0.444803804159164	20.7729911804199	-0.00230353930965066	0.00321592413820326	0.000618529506027699	0.000293855206109583
1564	0.990256667137146	0.120129495859146	21.0976657867432	-0.00295288790948689	0.00321592413820326	0.00776136433705688	0.00386527273803949
1565	0.990256667137146	-0.204544812440872	21.2275352478027	0.00354059832170606	-0.00230353930965066	0.00646266713738441	-0.00360223650932312
1566	0.990256667137146	-0.204544812440872	21.2924709320068	0.0132808275520802	0.00386527273803949	0.00418994715437293	0.00159255252219737
1567	1.63960528373718	0.120129495859146	20.9677963256836	-0.00327756232582033	-0.00230353930965066	0.020423661917448	0.00321592413820326
1568	-1.607137799263	0.769478142261505	20.837926864624	-0.00425158534198999	0.00289124972186983	0.0162028968334198	-0.000355493422830477
1569	1.63960528373718	0.769478142261505	21.1626014709473	-0.000680167751852423	0.00711201597005129	0.0178262684494257	0.000618529506027699
1570	0.340908020734787	1.09415245056152	21.1626014709473	-3.08191010844894e-05	0.00841071270406246	0.0230210572481155	0.00483929552137852
1571	-0.957789242267609	0.769478142261505	21.4223403930664	0.00256657530553639	-0.000680167751852423	0.0262678004801273	-3.08191010844894e-05
1572	0.990256667137146	-0.204544812440872	21.3574066162109	0.000943203864153475	0.00126787810586393	0.00711201597005129	-3.08191010844894e-05
1573	-2.90583515167236	0.120129495859146	20.9677963256836	-0.00230353930965066	0.00483929552137852	-0.0126931173726916	0.00808603875339031
1574	-0.30844059586525	-0.204544812440872	20.9028625488281	-0.0136671401560307	0.00970941036939621	-0.0341216214001179	-0.00100484199356288
1575	-0.957789242267609	0.444803804159164	20.9677963256836	-0.0130177913233638	0.000618529506027699	-0.0370436906814575	-0.000355493422830477
1576	0.340908020734787	0.769478142261505	20.837926864624	-0.00295288790948689	0.00646266713738441	-0.0217839982360601	-0.00295288790948689
1577	-0.957789242267609	0.769478142261505	21.0327320098877	-0.00295288790948689	0.000943203864153475	-0.0123684434220195	-0.00295288790948689
1578	1.63960528373718	-0.529219150543213	20.837926864624	-0.00230353930965066	-0.00522560812532902	-0.0152905117720366	0.00159255252219737
1579	-0.957789242267609	-0.529219150543213	20.9677963256836	0.000943203864153475	-0.0120437685400248	-0.0152905117720366	-0.00165419070981443
1580	0.990256667137146	-1.50324213504791	20.9677963256836	0.000293855206109583	-0.00327756232582033	0.00321592413820326	-0.00749832857400179
1581	-0.30844059586525	0.120129495859146	20.837926864624	0.00126787810586393	0.000293855206109583	0.00159255252219737	0.00159255252219737
1582	-0.30844059586525	1.09415245056152	20.9028625488281	0.00386527273803949	0.00354059832170606	-0.0107450718060136	-0.00555028254166245
1583	0.340908020734787	0.769478142261505	20.9677963256836	0.00711201597005129	-0.00717365415766835	-0.0169138833880424	0.00354059832170606
1584	-0.30844059586525	1.74350106716156	20.6431217193604	-0.00457625929266214	-0.00197886489331722	-0.0120437685400248	0.00418994715437293
1585	1.63960528373718	0.120129495859146	20.5132522583008	-0.00165419070981443	0.0022419011220336	-0.0250307414680719	0.00354059832170606
1586	0.340908020734787	-0.204544812440872	20.7729911804199	0.00354059832170606	-0.000355493422830477	-0.0165892094373703	-0.000355493422830477
1587	2.28895401954651	0.120129495859146	20.9028625488281	0.00289124972186983	-0.0104203969240189	-0.0311995539814234	0.00451462110504508
1588	-0.30844059586525	-0.204544812440872	21.4872760772705	0.00548864435404539	-0.00132951640989631	-0.0133424662053585	0.000618529506027699
1589	-0.30844059586525	1.4188266992569	20.7729911804199	-0.00522560812532902	0.00289124972186983	0.00191722682211548	0.00678734155371785
1590	-0.30844059586525	0.769478142261505	21.0976657867432	0.0022419011220336	-0.00230353930965066	0.0106834331527352	0.0022419011220336
1591	0.990256667137146	0.120129495859146	20.9028625488281	0.00289124972186983	-0.00522560812532902	0.0100340843200684	-0.00392691092565656
1592	-0.957789242267609	-0.204544812440872	21.2924709320068	0.00548864435404539	0.000943203864153475	0.0239950809627771	-0.00457625929266214
1593	-1.607137799263	0.120129495859146	20.9677963256836	-0.00912170019000769	-0.00392691092565656	0.0220470335334539	0.00451462110504508
1594	-0.957789242267609	0.120129495859146	21.4223403930664	-0.00100484199356288	0.00516396993771195	0.020423661917448	-0.000680167751852423
1595	-0.30844059586525	0.769478142261505	20.9677963256836	-0.00717365415766835	0.00451462110504508	0.0285405199974775	0.00451462110504508
1596	-0.30844059586525	0.769478142261505	20.7729911804199	0.00191722682211548	0.00743668992072344	0.0239950809627771	0.000618529506027699
1597	-0.30844059586525	1.09415245056152	20.7729911804199	0.00289124972186983	0.000293855206109583	0.0330859608948231	0.00386527273803949
1598	0.340908020734787	0.769478142261505	20.7080574035645	0.00126787810586393	0.00581331877037883	0.0123068047687411	-0.00100484199356288
1599	-0.30844059586525	-1.17856776714325	20.5132522583008	-0.0104203969240189	-0.00847235135734081	-0.0165892094373703	0.00743668992072344
1600	0.340908020734787	-1.17856776714325	21.0327320098877	-0.00425158534198999	-0.00425158534198999	-0.0415891297161579	-0.00197886489331722
1601	-0.957789242267609	0.120129495859146	20.9028625488281	-0.00100484199356288	-0.0026282137259841	-0.0315242260694504	-0.00165419070981443
1602	-0.30844059586525	1.09415245056152	20.7080574035645	0.00678734155371785	-0.00814767740666866	-0.0341216214001179	-0.00457625929266214
1603	0.340908020734787	0.769478142261505	21.2275352478027	0.00354059832170606	-0.00814767740666866	-0.0299008563160896	0.00191722682211548
1604	-0.30844059586525	1.74350106716156	20.9677963256836	0.0022419011220336	0.00418994715437293	-0.0156151866540313	-0.00295288790948689
1605	-0.957789242267609	0.444803804159164	21.4872760772705	-0.00490093370899558	-0.000355493422830477	-0.0107450718060136	-0.00360223650932312
1606	1.63960528373718	0.120129495859146	20.9677963256836	-3.08191010844894e-05	0.00321592413820326	-0.017887907102704	-0.00587495695799589
1607	2.28895401954651	0.444803804159164	20.7080574035645	0.00451462110504508	-0.000680167751852423	-0.0159398596733809	-0.00327756232582033
1608	0.990256667137146	0.769478142261505	21.0976657867432	-0.000355493422830477	-0.00295288790948689	-0.000355493422830477	0.00613799272105098
1609	0.340908020734787	1.4188266992569	21.0976657867432	0.000293855206109583	0.00548864435404539	-0.00230353930965066	0.00256657530553639
1610	0.990256667137146	0.120129495859146	21.4872760772705	0.00256657530553639	0.00743668992072344	-0.00457625929266214	-0.00392691092565656
1611	1.63960528373718	0.120129495859146	21.1626014709473	-0.00360223650932312	0.00776136433705688	0.00289124972186983	0.00451462110504508
1612	-1.607137799263	1.09415245056152	20.837926864624	-0.000680167751852423	-0.00490093370899558	0.00354059832170606	-0.00392691092565656
1613	-2.90583515167236	0.769478142261505	20.837926864624	-0.00132951640989631	-0.000355493422830477	0.000293855206109583	0.00548864435404539
1614	-4.20453214645386	1.4188266992569	21.0976657867432	-0.00230353930965066	0.00126787810586393	0.00159255252219737	0.000293855206109583
1615	-2.90583515167236	1.09415245056152	21.1626014709473	-0.00749832857400179	0.00191722682211548	0.000618529506027699	-0.00295288790948689
1616	-0.957789242267609	-0.204544812440872	21.2924709320068	0.00516396993771195	0.00386527273803949	0.00159255252219737	0.00159255252219737
1617	0.990256667137146	0.120129495859146	20.1885776519775	0.00191722682211548	-0.00327756232582033	-0.00457625929266214	-0.000680167751852423
1618	-1.607137799263	0.769478142261505	20.7729911804199	0.0022419011220336	-3.08191010844894e-05	-0.00230353930965066	0.00516396993771195
1619	0.990256667137146	-0.204544812440872	20.9677963256836	-0.00360223650932312	0.000943203864153475	0.00191722682211548	-0.00230353930965066
1620	0.340908020734787	-0.204544812440872	20.837926864624	-0.00425158534198999	0.000618529506027699	0.00354059832170606	-0.000680167751852423
1621	0.340908020734787	0.120129495859146	20.837926864624	0.00906006153672934	-0.00782300252467394	-0.00425158534198999	-0.00652430532500148
1622	0.990256667137146	-0.204544812440872	21.1626014709473	-0.00100484199356288	-0.00814767740666866	-0.00100484199356288	0.00256657530553639
1623	0.340908020734787	0.120129495859146	20.9028625488281	0.00581331877037883	-0.00879702530801296	0.00646266713738441	0.00516396993771195
1624	0.990256667137146	0.769478142261505	20.6431217193604	-0.00197886489331722	0.00906006153672934	-0.00165419070981443	0.00548864435404539
1625	-0.30844059586525	1.09415245056152	20.7729911804199	-0.00879702530801296	0.00516396993771195	0.0100340843200684	0.00808603875339031
1626	0.990256667137146	-0.204544812440872	20.9677963256836	0.000618529506027699	0.00321592413820326	0.00159255252219737	0.000943203864153475
1627	-0.957789242267609	0.769478142261505	20.837926864624	0.00321592413820326	0.00743668992072344	0.0103587592020631	0.000618529506027699
1628	1.63960528373718	1.09415245056152	20.4483184814453	0.00159255252219737	-0.000680167751852423	-0.0136671401560307	0.00386527273803949
1629	-0.30844059586525	0.120129495859146	20.837926864624	-0.0026282137259841	0.00548864435404539	0.000618529506027699	-0.00230353930965066
1630	1.63960528373718	0.444803804159164	20.837926864624	0.000943203864153475	0.000943203864153475	-0.00814767740666866	-0.00587495695799589
1631	-0.30844059586525	0.444803804159164	20.9028625488281	0.00354059832170606	0.00321592413820326	-0.0159398596733809	0.00354059832170606
1632	-1.607137799263	2.06817531585693	20.837926864624	0.000293855206109583	-0.00457625929266214	0.00354059832170606	0.00613799272105098
1633	-0.957789242267609	1.09415245056152	21.2275352478027	-0.0120437685400248	0.00386527273803949	-0.00619963090866804	0.00483929552137852
1634	-2.90583515167236	1.4188266992569	20.6431217193604	-0.00944637414067984	0.00743668992072344	0.00678734155371785	0.00678734155371785
1635	-2.90583515167236	0.769478142261505	20.7080574035645	-0.00295288790948689	0.00678734155371785	-0.0100957229733467	0.00191722682211548
1636	-0.30844059586525	0.444803804159164	20.5781879425049	-0.00847235135734081	0.00678734155371785	-0.0273034609854221	-0.00132951640989631
1637	1.63960528373718	0.444803804159164	21.0976657867432	0.00289124972186983	0.00256657530553639	-0.0185372550040483	0.00191722682211548
1638	-0.30844059586525	1.09415245056152	21.0327320098877	-0.000355493422830477	0.000618529506027699	-0.000355493422830477	0.00516396993771195
1639	0.990256667137146	-0.204544812440872	20.9028625488281	-0.000680167751852423	0.00159255252219737	0.025618452578783	-0.00327756232582033
1640	-0.30844059586525	0.444803804159164	20.6431217193604	-0.00587495695799589	-0.00457625929266214	0.0207483377307653	-0.000680167751852423
1641	-0.30844059586525	-0.853893458843231	21.0327320098877	0.00776136433705688	-0.0113944197073579	0.0194496400654316	-0.00782300252467394
1642	0.340908020734787	-1.50324213504791	21.0327320098877	0.00321592413820326	-0.00490093370899558	0.00289124972186983	-0.00392691092565656
1643	1.63960528373718	-0.853893458843231	21.4223403930664	0.00256657530553639	-0.00782300252467394	-0.00879702530801296	0.0022419011220336
1644	1.63960528373718	0.120129495859146	21.4223403930664	-0.00457625929266214	0.00581331877037883	-0.000355493422830477	-0.000680167751852423
1645	-0.30844059586525	1.09415245056152	20.7080574035645	0.00354059832170606	0.00743668992072344	-0.00619963090866804	-0.00165419070981443
1646	0.340908020734787	0.120129495859146	20.5781879425049	0.00354059832170606	0.00289124972186983	-0.00425158534198999	0.000943203864153475
1647	-0.957789242267609	1.09415245056152	20.5781879425049	0.0022419011220336	0.000943203864153475	0.00451462110504508	-0.00197886489331722
1648	2.93830251693726	0.769478142261505	20.5132522583008	0.00970941036939621	-0.00717365415766835	0.000293855206109583	0.00289124972186983
1649	1.63960528373718	0.120129495859146	20.9677963256836	-0.00197886489331722	0.00581331877037883	-0.00132951640989631	0.0022419011220336
1650	1.63960528373718	0.444803804159164	20.7729911804199	-0.00587495695799589	0.00906006153672934	-0.00132951640989631	-0.00132951640989631
1651	0.340908020734787	0.769478142261505	20.5781879425049	0.00808603875339031	0.00483929552137852	-0.0100957229733467	0.00159255252219737
1652	1.63960528373718	0.120129495859146	20.837926864624	-0.00165419070981443	-0.00100484199356288	0.00126787810586393	-0.00132951640989631
1653	-0.30844059586525	0.769478142261505	21.0327320098877	-0.00165419070981443	0.0022419011220336	0.00386527273803949	0.00256657530553639
1654	-0.30844059586525	0.120129495859146	21.0327320098877	-0.00912170019000769	0.00548864435404539	0.00970941036939621	0.00191722682211548
1655	-1.607137799263	-0.204544812440872	21.4223403930664	0.00191722682211548	0.00873538758605719	0.011982130818069	0.00516396993771195
1656	-2.90583515167236	1.4188266992569	20.7729911804199	-0.00197886489331722	0.000618529506027699	0.012956153601408	-3.08191010844894e-05
1657	-0.957789242267609	0.444803804159164	20.7080574035645	-0.000355493422830477	0.00581331877037883	0.031137915328145	0.000293855206109583
1658	-0.957789242267609	1.74350106716156	20.7729911804199	-0.00295288790948689	-0.00230353930965066	0.052891094237566	-0.00327756232582033
1659	1.63960528373718	0.120129495859146	20.3184490203857	0.000943203864153475	0.00808603875339031	0.036657378077507	-0.00100484199356288
1660	-0.30844059586525	1.09415245056152	20.837926864624	0.000618529506027699	0.00516396993771195	0.00548864435404539	-0.0026282137259841
1661	0.990256667137146	-0.204544812440872	21.1626014709473	0.00386527273803949	-0.00619963090866804	-0.0331475995481014	0.000618529506027699
1662	0.340908020734787	0.120129495859146	20.7080574035645	-0.00327756232582033	-0.00619963090866804	-0.0471085943281651	0.00321592413820326
1663	0.340908020734787	0.120129495859146	20.7080574035645	0.00256657530553639	-0.00490093370899558	-0.0308748781681061	-0.000680167751852423
1664	-0.30844059586525	0.769478142261505	20.9028625488281	0.00354059832170606	0.000943203864153475	-0.0318489037454128	-0.00197886489331722
1665	0.340908020734787	-0.529219150543213	21.0327320098877	0.00126787810586393	0.00581331877037883	-0.0195112787187099	0.00191722682211548
1666	1.63960528373718	-0.204544812440872	21.4223403930664	0.00548864435404539	0.00126787810586393	0.0126314787194133	0.00256657530553639
1667	-0.957789242267609	0.769478142261505	21.1626014709473	-0.00197886489331722	-0.00652430532500148	0.029189869761467	-0.000355493422830477
1668	-0.30844059586525	1.09415245056152	20.5781879425049	-0.00197886489331722	-0.00425158534198999	0.0434755384922028	0.00191722682211548
1669	0.990256667137146	0.444803804159164	21.0327320098877	-0.00782300252467394	0.0022419011220336	-0.00327756232582033	0.00159255252219737
1670	0.340908020734787	1.09415245056152	20.9028625488281	0.00191722682211548	-0.00814767740666866	-0.0354203209280968	-3.08191010844894e-05
1671	-0.957789242267609	1.74350106716156	21.1626014709473	0.0022419011220336	-0.00197886489331722	-0.0461345724761486	-0.00587495695799589
1672	2.28895401954651	-0.204544812440872	21.2924709320068	0.00191722682211548	-0.00490093370899558	-0.0373683646321297	-0.00522560812532902
1673	0.990256667137146	0.444803804159164	20.9677963256836	-0.00457625929266214	-0.00327756232582033	0.00191722682211548	0.00256657530553639
1674	2.28895401954651	0.120129495859146	20.837926864624	-0.00230353930965066	-0.00100484199356288	-0.0113944197073579	0.00289124972186983
1675	-2.90583515167236	0.769478142261505	20.9677963256836	-0.00977104809135199	0.00938473641872406	-0.00684897974133492	-0.0026282137259841
1676	-2.25648641586304	1.09415245056152	19.9937744140625	-0.00782300252467394	0.000943203864153475	-0.0204853005707264	0.00678734155371785
1677	-0.957789242267609	1.4188266992569	20.3833827972412	-0.00814767740666866	0.00516396993771195	0.00321592413820326	0.00613799272105098
1678	0.990256667137146	-0.204544812440872	21.2275352478027	-0.00230353930965066	0.00418994715437293	-0.00230353930965066	-0.00360223650932312
1679	-0.957789242267609	1.4188266992569	20.7080574035645	0.000943203864153475	0.00646266713738441	-0.00197886489331722	-0.00295288790948689
1680	-0.30844059586525	-0.204544812440872	21.0327320098877	-3.08191010844894e-05	0.00191722682211548	0.00354059832170606	-0.00847235135734081
1681	0.340908020734787	-1.17856776714325	21.0976657867432	0.00613799272105098	-0.00749832857400179	0.00646266713738441	-0.00392691092565656
1682	0.990256667137146	-0.529219150543213	21.0976657867432	-0.00392691092565656	-0.00165419070981443	0.0126314787194133	-0.000355493422830477
1683	1.63960528373718	-1.17856776714325	20.5132522583008	0.00256657530553639	-0.00425158534198999	0.00289124972186983	-0.00457625929266214
1684	0.990256667137146	-0.204544812440872	20.2535133361816	-3.08191010844894e-05	-0.000355493422830477	-0.0026282137259841	0.0022419011220336
1685	2.93830251693726	-0.204544812440872	20.1236438751221	-0.00749832857400179	0.00256657530553639	-0.0198359526693821	-0.00684897974133492
1686	-0.30844059586525	1.09415245056152	19.9937744140625	0.0022419011220336	-3.08191010844894e-05	-0.0295761823654175	-0.000680167751852423
1687	0.990256667137146	0.120129495859146	20.9028625488281	0.00159255252219737	0.00581331877037883	-0.0126931173726916	0.00191722682211548
1688	0.340908020734787	1.09415245056152	20.7729911804199	0.0103587592020631	0.000943203864153475	-0.0415891297161579	0.0116574559360743
1689	1.63960528373718	0.120129495859146	21.0327320098877	-0.0104203969240189	0.00289124972186983	-0.048407293856144	-0.00132951640989631
1690	-0.30844059586525	1.09415245056152	20.5781879425049	-0.00295288790948689	0.00581331877037883	-0.00490093370899558	-0.000680167751852423
1691	0.990256667137146	0.120129495859146	20.9028625488281	0.00256657530553639	0.000943203864153475	-0.00230353930965066	-0.00457625929266214
1692	1.63960528373718	-0.204544812440872	21.2924709320068	0.00581331877037883	-0.00425158534198999	0.000943203864153475	-0.00457625929266214
1693	0.340908020734787	0.769478142261505	20.9677963256836	-0.00684897974133492	-0.00847235135734081	0.00841071270406246	-0.00295288790948689
1694	0.340908020734787	0.120129495859146	21.2924709320068	-0.00847235135734081	-0.00490093370899558	0.00451462110504508	0.000943203864153475
1695	-1.607137799263	0.769478142261505	21.1626014709473	-0.00749832857400179	-0.017887907102704	0.0171769186854362	0.00678734155371785
1696	-1.607137799263	1.09415245056152	20.7729911804199	0.00289124972186983	0.00451462110504508	0.0334106348454952	0.000618529506027699
1697	-1.607137799263	1.09415245056152	20.6431217193604	0.00256657530553639	-0.00392691092565656	0.0496443510055542	-0.00100484199356288
1698	1.63960528373718	-0.204544812440872	20.1885776519775	-0.00619963090866804	-0.00392691092565656	0.0285405199974775	0.00159255252219737
1699	0.340908020734787	1.09415245056152	20.9028625488281	-0.00717365415766835	-0.00165419070981443	0.00256657530553639	0.00126787810586393
1700	0.990256667137146	-0.529219150543213	20.6431217193604	-0.00197886489331722	0.00906006153672934	-3.08191010844894e-05	-0.00749832857400179
1701	1.63960528373718	-0.204544812440872	19.9937744140625	0.00613799272105098	-0.000680167751852423	0.00289124972186983	0.000293855206109583
1702	0.340908020734787	0.120129495859146	20.7080574035645	0.0022419011220336	-0.00392691092565656	0.0181509424000978	0.00451462110504508
1703	-0.30844059586525	-0.204544812440872	20.7729911804199	-0.00132951640989631	0.0100340843200684	0.00256657530553639	0.00126787810586393
1704	0.340908020734787	1.09415245056152	20.7729911804199	0.00581331877037883	0.0158782228827477	-0.00977104809135199	-0.000355493422830477
1705	1.63960528373718	-0.204544812440872	21.0976657867432	-0.00392691092565656	0.011982130818069	-3.08191010844894e-05	-0.00912170019000769
1706	0.340908020734787	-0.204544812440872	21.2275352478027	0.00678734155371785	0.0145795252174139	-0.00327756232582033	0.00191722682211548
1707	2.28895401954651	0.120129495859146	20.6431217193604	0.000943203864153475	0.00873538758605719	0.00321592413820326	0.00289124972186983
1708	-0.30844059586525	0.120129495859146	20.7729911804199	0.00678734155371785	0.00743668992072344	0.0178262684494257	0.00256657530553639
1709	0.990256667137146	1.09415245056152	19.7340335845947	-0.000680167751852423	0.0123068047687411	0.0191249661147594	-0.00652430532500148
1710	-0.30844059586525	1.4188266992569	20.9677963256836	-0.00327756232582033	0.0106834331527352	0.0246444288641214	0.00873538758605719
1711	0.990256667137146	-0.204544812440872	21.2924709320068	0.00613799272105098	0.0123068047687411	0.0262678004801273	-0.00684897974133492
1712	0.990256667137146	0.120129495859146	20.9677963256836	0.00418994715437293	0.0136055024340749	0.0246444288641214	0.0022419011220336
1713	0.990256667137146	0.769478142261505	20.7080574035645	-0.00749832857400179	0.00613799272105098	0.00938473641872406	-0.00295288790948689
1714	-0.30844059586525	0.444803804159164	20.9677963256836	-0.00197886489331722	0.00906006153672934	-0.0263294391334057	0.0022419011220336
1715	-0.957789242267609	0.120129495859146	21.0327320098877	-0.00879702530801296	-0.000680167751852423	-0.00425158534198999	-0.000680167751852423
1716	-1.607137799263	0.120129495859146	21.2924709320068	-0.0026282137259841	-3.08191010844894e-05	-0.00132951640989631	0.00938473641872406
1717	-1.607137799263	1.09415245056152	21.0327320098877	-0.00360223650932312	-0.00100484199356288	-0.00944637414067984	-0.0026282137259841
1718	0.990256667137146	-0.204544812440872	20.837926864624	-0.000355493422830477	-3.08191010844894e-05	-0.0299008563160896	0.000618529506027699
1719	-0.30844059586525	0.769478142261505	20.9028625488281	-0.000680167751852423	-0.00717365415766835	-0.0324982516467571	0.00191722682211548
1720	0.990256667137146	-0.529219150543213	21.0976657867432	0.00678734155371785	0.0022419011220336	-0.0308748781681061	0.00418994715437293
1721	0.340908020734787	-0.204544812440872	20.837926864624	0.00418994715437293	-0.00749832857400179	-0.0204853005707264	0.00126787810586393
1722	0.990256667137146	-0.204544812440872	21.0327320098877	-0.00165419070981443	-0.00814767740666866	-0.0152905117720366	0.000618529506027699
1723	-0.957789242267609	-0.204544812440872	20.1885776519775	-0.00132951640989631	-0.00100484199356288	-0.0260047651827335	-0.00230353930965066
1724	-0.30844059586525	0.120129495859146	20.7080574035645	-0.00295288790948689	0.00159255252219737	-0.0243813935667276	0.00159255252219737
1725	0.340908020734787	-0.853893458843231	20.9677963256836	-0.00392691092565656	0.00418994715437293	-0.0130177913233638	-0.00327756232582033
1726	0.990256667137146	0.444803804159164	21.0327320098877	0.0126314787194133	0.00613799272105098	-0.023407369852066	-3.08191010844894e-05
1727	0.990256667137146	-0.529219150543213	21.0976657867432	-0.00425158534198999	-0.00132951640989631	-0.0201606266200542	-0.00327756232582033
1728	1.63960528373718	0.444803804159164	20.9677963256836	-0.00490093370899558	0.00418994715437293	-0.0165892094373703	-0.00555028254166245
1729	-0.30844059586525	0.444803804159164	20.5781879425049	-0.0026282137259841	0.00159255252219737	-0.00522560812532902	-0.00360223650932312
1730	0.990256667137146	0.444803804159164	20.7729911804199	-0.00944637414067984	0.00483929552137852	0.0249691028147936	-0.00392691092565656
1731	1.63960528373718	-0.204544812440872	20.6431217193604	0.00841071270406246	0.00743668992072344	0.0259431265294552	0.000618529506027699
1732	-0.30844059586525	1.09415245056152	20.6431217193604	-0.00392691092565656	-0.000680167751852423	0.0162028968334198	0.0022419011220336
1733	0.340908020734787	1.09415245056152	21.0327320098877	-0.00197886489331722	0.00289124972186983	0.0152288740500808	-0.00360223650932312
1734	-2.25648641586304	0.769478142261505	21.0327320098877	-0.00132951640989631	-0.000680167751852423	0.0100340843200684	0.0100340843200684
1735	-2.25648641586304	1.09415245056152	20.6431217193604	-0.00944637414067984	0.00841071270406246	-0.0175632312893867	0.00191722682211548
1736	-1.607137799263	-0.204544812440872	21.0327320098877	-0.00587495695799589	0.00646266713738441	-0.0276281367987394	0.00776136433705688
1737	-0.957789242267609	-0.529219150543213	21.0327320098877	-0.00230353930965066	0.00126787810586393	-0.0295761823654175	-3.08191010844894e-05
1738	-0.957789242267609	1.74350106716156	20.2535133361816	0.00483929552137852	0.000943203864153475	-0.00717365415766835	0.00256657530553639
1739	0.340908020734787	0.120129495859146	21.3574066162109	-0.00652430532500148	-0.0026282137259841	0.0223717093467712	-0.000355493422830477
1740	0.990256667137146	0.769478142261505	20.9028625488281	0.00289124972186983	0.0022419011220336	0.0421768426895142	-0.00782300252467394
1741	-0.957789242267609	0.769478142261505	20.6431217193604	0.00613799272105098	-0.00879702530801296	0.0460729338228703	-0.00197886489331722
1742	0.340908020734787	-0.204544812440872	20.7729911804199	0.00516396993771195	-0.0211346503347158	0.0142548503354192	0.00548864435404539
1743	-0.30844059586525	0.444803804159164	20.9028625488281	0.000293855206109583	-0.0100957229733467	0.0213976856321096	0.00321592413820326
1744	0.340908020734787	0.769478142261505	20.9028625488281	-0.00522560812532902	0.000293855206109583	0.0252937767654657	-0.00522560812532902
1745	-0.30844059586525	1.09415245056152	21.0976657867432	-3.08191010844894e-05	0.00191722682211548	0.0223717093467712	-0.00360223650932312
1746	0.990256667137146	-0.529219150543213	21.2275352478027	-0.00165419070981443	0.00451462110504508	-0.00197886489331722	-0.000680167751852423
1747	0.340908020734787	1.4188266992569	20.837926864624	0.00289124972186983	-0.00100484199356288	-0.00717365415766835	0.000293855206109583
1748	1.63960528373718	-0.529219150543213	20.9677963256836	0.00711201597005129	0.00743668992072344	-0.00425158534198999	-0.0026282137259841
1749	-0.957789242267609	1.09415245056152	20.5781879425049	0.000618529506027699	0.00126787810586393	-0.00652430532500148	0.00321592413820326
1750	0.340908020734787	0.120129495859146	20.9677963256836	-0.00165419070981443	0.0103587592020631	-0.00457625929266214	0.00256657530553639
1751	-0.30844059586525	0.769478142261505	21.0327320098877	0.00386527273803949	0.00548864435404539	-0.0195112787187099	-0.00522560812532902
1752	-0.30844059586525	1.74350106716156	20.7080574035645	-0.00132951640989631	-3.08191010844894e-05	-0.0221086721867323	0.0022419011220336
1753	-1.607137799263	0.769478142261505	20.7080574035645	-0.00392691092565656	0.000943203864153475	-0.017887907102704	0.000943203864153475
1754	-2.90583515167236	2.06817531585693	20.837926864624	-0.00295288790948689	0.00289124972186983	-0.00457625929266214	-0.00197886489331722
1755	-2.90583515167236	1.09415245056152	20.6431217193604	-0.0117190945893526	0.00516396993771195	0.0145795252174139	0.00256657530553639
1756	-0.957789242267609	0.444803804159164	21.0976657867432	-0.00230353930965066	0.00516396993771195	0.0236704051494598	0.00159255252219737
1757	0.340908020734787	0.444803804159164	21.1626014709473	0.00646266713738441	0.000618529506027699	0.01847561635077	-0.00425158534198999
1758	-1.607137799263	0.769478142261505	20.7080574035645	-0.00587495695799589	0.00548864435404539	0.000943203864153475	0.000943203864153475
1759	1.63960528373718	0.444803804159164	20.837926864624	0.00418994715437293	-0.00879702530801296	-0.0471085943281651	-0.00132951640989631
1760	-0.30844059586525	0.120129495859146	20.9028625488281	0.00126787810586393	-0.00587495695799589	-0.109446063637733	-0.00847235135734081
1761	0.340908020734787	-0.204544812440872	20.9028625488281	0.00646266713738441	-0.0139918150380254	-0.0909396260976791	-0.00425158534198999
1762	-0.957789242267609	-1.50324213504791	21.3574066162109	0.00386527273803949	-0.0188619289547205	-0.0607449151575565	-0.00100484199356288
1763	0.340908020734787	0.120129495859146	21.1626014709473	0.00321592413820326	-0.00814767740666866	-0.0110697457566857	-0.00522560812532902
1764	-0.30844059586525	0.769478142261505	20.9028625488281	0.000293855206109583	-0.0139918150380254	0.00743668992072344	0.00126787810586393
1765	-0.957789242267609	1.74350106716156	20.7729911804199	-0.000355493422830477	0.00126787810586393	0.0275664981454611	-0.00197886489331722
1766	1.63960528373718	-0.204544812440872	20.9028625488281	0.00516396993771195	-0.00490093370899558	0.0353586822748184	-0.000680167751852423
1767	-0.30844059586525	1.09415245056152	20.7729911804199	0.00191722682211548	-0.00392691092565656	0.0324366129934788	0.00256657530553639
1768	0.340908020734787	1.09415245056152	21.0327320098877	-0.00230353930965066	-3.08191010844894e-05	0.036657378077507	0.00386527273803949
1769	0.990256667137146	-0.529219150543213	20.7729911804199	0.00256657530553639	-0.00100484199356288	0.01100810803473	0.0022419011220336
1770	2.28895401954651	0.769478142261505	20.9677963256836	0.00776136433705688	0.00581331877037883	0.0301638916134834	0.000618529506027699
1771	-0.30844059586525	1.4188266992569	20.9677963256836	-0.00230353930965066	0.00906006153672934	0.025618452578783	-0.00100484199356288
1772	-0.30844059586525	0.444803804159164	21.2924709320068	-0.00230353930965066	0.00646266713738441	0.0152288740500808	0.00808603875339031
1773	0.340908020734787	-0.853893458843231	21.2275352478027	-0.00652430532500148	0.0100340843200684	-0.0198359526693821	0.00191722682211548
1774	-0.957789242267609	0.444803804159164	20.3833827972412	-0.00522560812532902	-0.00132951640989631	-0.0649656802415848	-0.00132951640989631
1775	-4.20453214645386	1.09415245056152	20.9028625488281	-0.00782300252467394	0.00873538758605719	-0.0532774068415165	0.0022419011220336
1776	-3.55518364906311	1.4188266992569	20.7080574035645	-0.00165419070981443	0.00841071270406246	-0.0198359526693821	-0.00100484199356288
1777	1.63960528373718	0.444803804159164	20.9028625488281	-0.0026282137259841	-0.000680167751852423	-0.0143164889886975	-0.00295288790948689
1778	-0.957789242267609	1.09415245056152	21.1626014709473	0.00191722682211548	0.00776136433705688	0.0200989879667759	-0.00425158534198999
1779	0.340908020734787	1.09415245056152	21.1626014709473	0.00289124972186983	0.00548864435404539	0.0149041991680861	-0.00197886489331722
1780	-0.30844059586525	0.444803804159164	20.5132522583008	-0.00684897974133492	-3.08191010844894e-05	0.0321119390428066	0.00321592413820326
1781	1.63960528373718	-0.853893458843231	20.9028625488281	0.00321592413820326	-0.000355493422830477	0.0408781431615353	-0.00197886489331722
1782	1.63960528373718	-0.853893458843231	20.9677963256836	-3.08191010844894e-05	-0.00197886489331722	-0.00165419070981443	0.000943203864153475
1783	1.63960528373718	-0.853893458843231	21.0327320098877	0.00451462110504508	-0.00717365415766835	-0.0250307414680719	-0.00132951640989631
1784	0.990256667137146	-0.204544812440872	20.4483184814453	-0.000355493422830477	0.0022419011220336	-0.0100957229733467	-0.00522560812532902
1785	-0.957789242267609	0.769478142261505	21.0327320098877	0.00256657530553639	-0.00490093370899558	0.00743668992072344	-0.00165419070981443
1786	-0.957789242267609	2.06817531585693	20.6431217193604	0.0022419011220336	-0.000355493422830477	0.0191249661147594	0.00516396993771195
1787	-0.957789242267609	0.769478142261505	20.5781879425049	0.00321592413820326	-0.00944637414067984	0.0155535480007529	-0.00490093370899558
1788	-1.607137799263	1.4188266992569	20.5781879425049	-0.00522560812532902	-0.00977104809135199	-0.00165419070981443	-0.000355493422830477
1789	0.990256667137146	0.444803804159164	20.9677963256836	-0.00587495695799589	-0.0026282137259841	-0.0208099745213985	0.00451462110504508
1790	-0.30844059586525	0.444803804159164	20.9028625488281	0.00256657530553639	-0.00652430532500148	-0.0117190945893526	0.000943203864153475
1791	-0.957789242267609	1.4188266992569	20.1885776519775	0.00386527273803949	0.00289124972186983	0.012956153601408	-0.00295288790948689
1792	2.28895401954651	-0.529219150543213	20.1236438751221	-0.00165419070981443	-0.00652430532500148	0.0246444288641214	-0.0026282137259841
1793	0.340908020734787	0.444803804159164	20.9028625488281	-0.00132951640989631	0.00678734155371785	0.0278911720961332	0.00159255252219737
1794	-0.957789242267609	-0.204544812440872	20.9677963256836	-0.00977104809135199	0.00938473641872406	0.000293855206109583	-3.08191010844894e-05
1795	-2.25648641586304	0.444803804159164	21.1626014709473	-0.00392691092565656	0.0132808275520802	0.0145795252174139	0.000293855206109583
1796	-1.607137799263	1.09415245056152	21.4223403930664	-0.00684897974133492	0.00808603875339031	0.0145795252174139	-0.00295288790948689
1797	-1.607137799263	0.769478142261505	20.7729911804199	-0.00457625929266214	-0.00197886489331722	0.00678734155371785	-0.00100484199356288
1798	0.990256667137146	0.444803804159164	20.9677963256836	0.00483929552137852	0.00743668992072344	-0.00425158534198999	-0.00392691092565656
1799	-0.957789242267609	0.769478142261505	20.9028625488281	0.00289124972186983	0.00159255252219737	-0.0204853005707264	-0.000680167751852423
1800	0.990256667137146	-0.204544812440872	21.1626014709473	0.00581331877037883	-0.00717365415766835	-0.0149658378213644	-0.0026282137259841
1801	0.340908020734787	-1.50324213504791	21.3574066162109	-0.00490093370899558	-0.00490093370899558	0.00126787810586393	-0.000355493422830477
1802	0.340908020734787	-0.529219150543213	20.4483184814453	0.00321592413820326	-0.00879702530801296	-0.0152905117720366	0.000943203864153475
1803	1.63960528373718	-0.204544812440872	20.1236438751221	0.00711201597005129	0.00386527273803949	-0.0613942667841911	-0.00100484199356288
1804	1.63960528373718	0.120129495859146	20.3184490203857	-0.00490093370899558	0.00776136433705688	-0.0523033849895	-0.00230353930965066
1805	1.63960528373718	-0.529219150543213	21.0327320098877	-0.000355493422830477	0.0116574559360743	-0.00717365415766835	0.00159255252219737
1806	-0.957789242267609	0.769478142261505	20.9028625488281	0.00321592413820326	0.00841071270406246	0.0431508645415306	-0.00619963090866804
1807	1.63960528373718	0.444803804159164	21.1626014709473	0.000943203864153475	-0.00360223650932312	0.0623066499829292	-0.00425158534198999
1808	-0.957789242267609	0.444803804159164	20.6431217193604	-0.00100484199356288	0.0100340843200684	0.0700988322496414	0.000293855206109583
1809	1.63960528373718	0.444803804159164	20.5781879425049	0.00126787810586393	0.00841071270406246	0.0340599827468395	0.00321592413820326
1810	-0.957789242267609	0.120129495859146	20.7080574035645	-0.000680167751852423	0.0213976856321096	-0.017887907102704	0.00906006153672934
1811	0.340908020734787	0.444803804159164	21.0327320098877	-0.00100484199356288	0.00646266713738441	-0.0318489037454128	-0.00879702530801296
1812	0.340908020734787	-0.204544812440872	21.2275352478027	0.00354059832170606	0.00451462110504508	-0.0383423902094364	-0.000680167751852423
1813	-0.957789242267609	0.120129495859146	21.1626014709473	-0.00717365415766835	0.00483929552137852	-0.102627903223038	0.0022419011220336
1814	-0.957789242267609	1.09415245056152	20.9677963256836	-0.0100957229733467	0.00743668992072344	-0.0350956469774246	0.000943203864153475
1815	-2.25648641586304	0.120129495859146	20.9028625488281	-0.00652430532500148	0.00548864435404539	0.0100340843200684	-0.0139918150380254
1816	-0.30844059586525	1.09415245056152	20.9677963256836	0.00451462110504508	0.0103587592020631	0.0275664981454611	-0.000355493422830477
1817	-0.957789242267609	1.09415245056152	20.837926864624	0.00386527273803949	0.00483929552137852	0.00451462110504508	-0.0026282137259841
1818	1.63960528373718	0.120129495859146	21.3574066162109	0.00354059832170606	-0.00749832857400179	-0.0464592464268208	0.000293855206109583
1819	-0.30844059586525	0.769478142261505	20.7080574035645	-0.00392691092565656	0.00321592413820326	-0.0318489037454128	0.0022419011220336
1820	0.990256667137146	-1.50324213504791	20.837926864624	0.000618529506027699	-0.00327756232582033	0.0373067259788513	0.00126787810586393
1821	1.63960528373718	-0.853893458843231	20.9677963256836	0.00126787810586393	-0.00717365415766835	0.0717222020030022	-0.00230353930965066
1822	-0.30844059586525	-0.529219150543213	21.0327320098877	0.00516396993771195	-0.00652430532500148	0.0860078707337379	-0.000680167751852423
1823	-0.30844059586525	1.4188266992569	20.837926864624	0.00289124972186983	-0.0110697457566857	0.069124810397625	0.00418994715437293
1824	-0.30844059586525	0.444803804159164	21.0327320098877	0.000293855206109583	-0.00132951640989631	0.00191722682211548	-0.00327756232582033
1825	0.990256667137146	0.444803804159164	20.837926864624	-0.00230353930965066	0.00711201597005129	-0.0659397020936012	0.000293855206109583
1826	0.340908020734787	0.769478142261505	20.837926864624	0.00159255252219737	0.00126787810586393	-0.0935370251536369	0.00483929552137852
1827	0.990256667137146	-0.204544812440872	20.7080574035645	-0.00555028254166245	-0.00652430532500148	-0.0711344927549362	0.000293855206109583
1828	1.63960528373718	0.444803804159164	21.1626014709473	0.00289124972186983	-0.00360223650932312	0.00873538758605719	0.00191722682211548
1829	-0.30844059586525	0.444803804159164	21.0976657867432	-0.00165419070981443	0.00126787810586393	0.0395794473588467	0.0022419011220336
1830	-0.30844059586525	1.09415245056152	21.3574066162109	-0.00684897974133492	-0.00197886489331722	0.00321592413820326	0.00159255252219737
1831	1.63960528373718	-0.204544812440872	21.1626014709473	0.000293855206109583	0.00354059832170606	-0.0402904339134693	-0.00457625929266214
1832	-0.30844059586525	0.769478142261505	21.0976657867432	-0.00782300252467394	-0.00392691092565656	-0.0824980959296227	0.00711201597005129
1833	-1.607137799263	1.09415245056152	21.0976657867432	-0.00619963090866804	-0.00490093370899558	-0.0318489037454128	-0.00132951640989631
1834	-1.607137799263	1.74350106716156	21.4223403930664	-0.0104203969240189	0.00938473641872406	0.00873538758605719	0.011982130818069
1835	0.340908020734787	0.120129495859146	21.6820793151855	-0.00684897974133492	0.0197743140161037	-0.0188619289547205	0.00191722682211548
1836	-0.30844059586525	0.120129495859146	21.2924709320068	0.00418994715437293	0.0220470335334539	0.00938473641872406	-0.00100484199356288
1837	-0.30844059586525	1.74350106716156	21.0327320098877	-0.00132951640989631	0.036657378077507	0.0827611312270164	0.00711201597005129
1838	0.990256667137146	-0.204544812440872	21.0327320098877	-0.00295288790948689	0.0389300994575024	0.132111623883247	-0.00132951640989631
1839	-0.30844059586525	-0.204544812440872	21.2924709320068	-0.00457625929266214	0.0350340083241463	0.0980208218097687	-0.00295288790948689
1840	1.63960528373718	-1.82791638374329	21.4223403930664	-0.0100957229733467	0.0295145437121391	-0.0120437685400248	-0.00360223650932312
1841	-0.30844059586525	0.444803804159164	20.9677963256836	0.000943203864153475	0.0262678004801273	-0.0162645354866982	-0.00912170019000769
1842	0.340908020734787	-0.204544812440872	20.7729911804199	0.00354059832170606	0.0152288740500808	-0.0159398596733809	0.000618529506027699
1843	-0.957789242267609	1.4188266992569	20.9028625488281	0.000618529506027699	0.00354059832170606	0.0386054255068302	0.000618529506027699
1844	0.340908020734787	0.769478142261505	21.0327320098877	-0.00100484199356288	-0.0227580219507217	0.0856831967830658	-0.00425158534198999
1845	-0.957789242267609	0.769478142261505	20.9677963256836	-0.00619963090866804	-0.0412644557654858	0.171397224068642	0.00451462110504508
1846	1.63960528373718	0.444803804159164	21.0327320098877	-0.000680167751852423	-0.0435371771454811	0.215228244662285	0.00711201597005129
1847	0.340908020734787	-0.204544812440872	21.2275352478027	-0.00457625929266214	-0.0493813157081604	0.246721655130386	0.00256657530553639
1848	2.28895401954651	0.444803804159164	21.0327320098877	-0.00295288790948689	-0.043212503194809	0.158085569739342	0.00386527273803949
1849	-0.957789242267609	1.09415245056152	21.0327320098877	-0.00327756232582033	-0.043212503194809	-0.104900620877743	0.0022419011220336
1850	1.63960528373718	1.09415245056152	21.2924709320068	0.00516396993771195	-0.0347709693014622	-0.290289670228958	-0.00100484199356288
1851	0.990256667137146	-0.204544812440872	21.2924709320068	-0.00165419070981443	-0.0159398596733809	-0.131848588585854	-0.00197886489331722
1852	-1.607137799263	1.74350106716156	21.2924709320068	0.00548864435404539	-0.0126931173726916	-0.0415891297161579	-0.00230353930965066
1853	-2.90583515167236	1.4188266992569	20.9677963256836	-0.0126931173726916	-0.0230826959013939	-0.100355185568333	-0.00457625929266214
1854	-2.90583515167236	1.4188266992569	20.9677963256836	-0.00457625929266214	-0.0318489037454128	-0.191263988614082	-0.000355493422830477
1855	-0.30844059586525	1.4188266992569	21.0976657867432	-0.00132951640989631	-0.0273034609854221	-0.248081997036934	-0.00165419070981443
1856	-0.30844059586525	0.120129495859146	21.2924709320068	0.00646266713738441	-0.017887907102704	-0.235419705510139	-0.00912170019000769
1857	1.63960528373718	-0.204544812440872	21.552209854126	0.000293855206109583	-0.0227580219507217	-0.153926447033882	-0.000680167751852423
1858	-0.30844059586525	0.120129495859146	21.3574066162109	-0.000355493422830477	-0.00977104809135199	-0.0529527328908443	0.00191722682211548
1859	0.340908020734787	-1.50324213504791	21.2275352478027	0.00483929552137852	0.0142548503354192	0.01100810803473	-0.00490093370899558
1860	0.340908020734787	-0.853893458843231	21.0976657867432	-0.00587495695799589	0.0360080301761627	-0.0415891297161579	0.00386527273803949
1861	-0.957789242267609	0.769478142261505	21.4223403930664	0.00516396993771195	0.0551638156175613	-0.02697878703475	-0.00392691092565656
1862	-0.957789242267609	0.769478142261505	21.4872760772705	0.00289124972186983	0.0918520092964172	0.0941247344017029	0.00256657530553639
1863	0.340908020734787	1.09415245056152	21.552209854126	0.00613799272105098	0.0704235062003136	0.0960727781057358	-0.00100484199356288
1864	0.990256667137146	1.09415245056152	21.2924709320068	-0.00197886489331722	0.0376313999295235	-0.0110697457566857	-0.00295288790948689
1865	-1.607137799263	1.4188266992569	21.0327320098877	-3.08191010844894e-05	0.0405534692108631	-0.0100957229733467	0.000618529506027699
1866	2.93830251693726	0.120129495859146	21.2924709320068	-0.00197886489331722	0.01847561635077	0.0158782228827477	-0.00230353930965066
1867	0.340908020734787	0.120129495859146	21.2275352478027	0.00548864435404539	-0.0208099745213985	0.0356833562254906	0.00418994715437293
1868	0.990256667137146	-0.529219150543213	21.9418201446533	-3.08191010844894e-05	-0.0422384813427925	0.0226963832974434	0.00159255252219737
1869	-0.30844059586525	1.09415245056152	21.7470149993896	-0.0100957229733467	-0.0656150281429291	-0.00295288790948689	0.000943203864153475
1870	0.990256667137146	0.444803804159164	21.4872760772705	-0.00392691092565656	-0.0584721975028515	-0.0805500522255898	0.00159255252219737
1871	-1.607137799263	0.769478142261505	21.2924709320068	0.0022419011220336	-0.039641086012125	-0.0951603949069977	-0.00360223650932312
1872	-2.90583515167236	1.09415245056152	21.4872760772705	-0.00684897974133492	-0.0256800893694162	-0.0646410062909126	0.00159255252219737
1873	-3.55518364906311	1.09415245056152	21.6820793151855	-0.00457625929266214	0.00776136433705688	0.0217223595827818	0.00321592413820326
1874	-1.607137799263	1.4188266992569	21.8768844604492	-0.00392691092565656	-0.00295288790948689	0.125293463468552	0.00354059832170606
1875	-0.30844059586525	0.769478142261505	22.1366233825684	-0.000680167751852423	-0.0104203969240189	0.197046488523483	0.00354059832170606
1876	1.63960528373718	0.769478142261505	21.9418201446533	0.00743668992072344	-0.0146411629393697	0.244773611426353	-0.00165419070981443
1877	1.63960528373718	-0.853893458843231	21.8119506835938	-0.00230353930965066	-0.0308748781681061	0.178864732384682	0.00191722682211548
1878	-0.30844059586525	0.120129495859146	21.4872760772705	-0.00425158534198999	-0.0350956469774246	0.0587352328002453	0.00451462110504508
1879	0.990256667137146	-1.17856776714325	22.0716896057129	-0.00230353930965066	-0.00684897974133492	0.00808603875339031	0.00906006153672934
1880	-0.30844059586525	0.120129495859146	22.3963642120361	-0.00879702530801296	0.0136055024340749	0.0863325446844101	0.00418994715437293
1881	-0.30844059586525	0.769478142261505	22.0716896057129	-0.00295288790948689	0.0480209775269032	0.136332392692566	-0.00230353930965066
1882	-1.607137799263	0.444803804159164	22.5911674499512	0.00483929552137852	0.0340599827468395	0.0369820520281792	0.00126787810586393
1883	-0.30844059586525	1.09415245056152	22.4612979888916	0.000618529506027699	0.0145795252174139	0.0100340843200684	-0.00490093370899558
1884	-0.30844059586525	1.09415245056152	22.3963642120361	-0.00327756232582033	0.0360080301761627	0.0220470335334539	0.00548864435404539
1885	-0.957789242267609	1.74350106716156	22.2664947509766	-0.00490093370899558	0.0438002124428749	0.0928260311484337	-0.00230353930965066
1886	1.63960528373718	0.120129495859146	22.2664947509766	0.000618529506027699	0.0759429708123207	0.233734682202339	-0.00295288790948689
1887	-0.30844059586525	1.4188266992569	22.0716896057129	0.00386527273803949	0.160358294844627	0.322046101093292	0.00354059832170606
1888	2.28895401954651	0.444803804159164	22.1366233825684	-0.000680167751852423	0.2204230427742	0.109384424984455	0.00548864435404539
1889	-0.957789242267609	0.120129495859146	22.5262336730957	-0.00587495695799589	0.269773542881012	-0.185744524002075	-3.08191010844894e-05
1890	1.63960528373718	-0.529219150543213	22.5911674499512	-0.00782300252467394	0.248345032334328	-0.245159938931465	-0.000680167751852423
1891	-2.25648641586304	1.09415245056152	22.5911674499512	-0.00814767740666866	0.152890786528587	-0.0860695168375969	0.0022419011220336
1892	-2.25648641586304	0.769478142261505	22.4612979888916	-0.00100484199356288	0.0584105588495731	0.0412028171122074	0.00451462110504508
1893	-2.25648641586304	-0.204544812440872	22.5911674499512	-0.00522560812532902	-0.0393164120614529	0.025618452578783	0.00678734155371785
1894	-1.607137799263	-0.204544812440872	23.045711517334	-0.00360223650932312	-0.108472041785717	-0.02697878703475	-0.00360223650932312
1895	-1.607137799263	1.4188266992569	23.045711517334	-0.00814767740666866	-0.188341930508614	-0.122108362615108	0.000293855206109583
1896	-0.30844059586525	1.09415245056152	23.5002555847168	-0.00100484199356288	-0.271783232688904	-0.0646410062909126	-3.08191010844894e-05
1897	0.340908020734787	-0.204544812440872	23.8898658752441	0.00808603875339031	-0.307172745466232	-0.0922383219003677	0.00159255252219737
1898	-0.957789242267609	0.120129495859146	23.2405166625977	-0.00132951640989631	-0.287692278623581	-0.111718781292439	-0.00230353930965066
1899	1.63960528373718	-0.529219150543213	23.2405166625977	0.00776136433705688	-0.171458855271339	-0.0438618510961533	0.0100340843200684
1900	-0.30844059586525	0.444803804159164	23.2405166625977	-0.00132951640989631	-0.0721085146069527	-0.00100484199356288	0.0022419011220336
1901	2.28895401954651	-0.204544812440872	23.82493019104	0.00289124972186983	-0.017887907102704	0.0369820520281792	-0.00652430532500148
1902	0.990256667137146	0.120129495859146	24.2145404815674	0.00451462110504508	0.0178262684494257	-0.0458098985254765	0.000293855206109583
1903	1.63960528373718	-0.853893458843231	24.0197353363037	-0.00490093370899558	0.0317872650921345	-0.147432953119278	-0.00197886489331722
1904	0.990256667137146	0.444803804159164	23.82493019104	0.000618529506027699	0.0171769186854362	-0.146458938717842	0.00126787810586393
1905	0.340908020734787	0.444803804159164	23.7599964141846	0.00776136433705688	-0.0315242260694504	-0.103601925075054	-0.00912170019000769
1906	0.340908020734787	1.09415245056152	23.6950607299805	0.0116574559360743	-0.0600955672562122	-0.0837967917323112	-0.00912170019000769
1907	-0.30844059586525	0.769478142261505	24.2145404815674	0.00613799272105098	-0.0646410062909126	-0.0717838406562805	-0.0133424662053585
1908	-1.607137799263	1.4188266992569	24.4093437194824	0.00321592413820326	-0.0915889739990234	-0.0977577865123749	-0.00327756232582033
1909	0.990256667137146	-0.204544812440872	24.8638877868652	-0.00555028254166245	-0.101329207420349	-0.0240567177534103	-0.00490093370899558
1910	-0.957789242267609	0.769478142261505	24.8638877868652	-0.00360223650932312	-0.0730825439095497	0.0675014406442642	-0.0104203969240189
1911	-2.90583515167236	1.74350106716156	25.123628616333	-0.00847235135734081	-0.0279528107494116	0.0876312479376793	-0.00392691092565656
1912	-1.607137799263	-0.204544812440872	25.1885623931885	-0.0107450718060136	0.0304885655641556	0.123345419764519	0.00191722682211548
1913	-0.30844059586525	0.444803804159164	25.4483013153076	-0.00652430532500148	0.0389300994575024	0.0389300994575024	0.0022419011220336
1914	1.63960528373718	-0.204544812440872	24.9937572479248	-0.00457625929266214	0.0438002124428749	0.0282158460468054	-0.00197886489331722
1915	0.990256667137146	0.120129495859146	25.2534980773926	0.00191722682211548	0.0408781431615353	0.0272418223321438	-0.000355493422830477
1916	-0.30844059586525	0.444803804159164	25.318431854248	0.0022419011220336	0.0353586822748184	0.036657378077507	-0.00132951640989631
1917	0.340908020734787	0.444803804159164	25.123628616333	0.00906006153672934	0.0327612869441509	0.0321119390428066	0.0022419011220336
1918	0.340908020734787	-1.50324213504791	25.7729759216309	0.00126787810586393	-0.00619963090866804	0.000293855206109583	-0.00230353930965066
1919	-0.30844059586525	-0.529219150543213	25.7729759216309	0.00418994715437293	-0.00814767740666866	-0.168536797165871	-0.00555028254166245
1920	-0.957789242267609	-0.204544812440872	25.6431064605713	0.00516396993771195	0.00191722682211548	-0.165614724159241	-0.0026282137259841
1921	0.990256667137146	-0.529219150543213	25.6431064605713	0.000943203864153475	-0.00165419070981443	-0.0763292834162712	-0.00165419070981443
1922	0.990256667137146	0.769478142261505	25.7080421447754	-0.000680167751852423	0.0470469556748867	0.01847561635077	-0.00197886489331722
1923	0.990256667137146	-0.529219150543213	26.2275199890137	0.00126787810586393	0.0649040415883064	0.0269171483814716	0.00354059832170606
1924	0.340908020734787	0.444803804159164	26.9418048858643	0.00191722682211548	0.107761055231094	0.0665274113416672	-0.00230353930965066
1925	1.63960528373718	-0.529219150543213	26.6820640563965	0.00548864435404539	0.0967221260070801	0.0788650363683701	0.00321592413820326
1926	-0.957789242267609	1.09415245056152	26.4872608184814	0.00451462110504508	0.0463976077735424	0.124319441616535	-0.000355493422830477
1927	0.990256667137146	0.444803804159164	26.617130279541	0.00483929552137852	0.0343846566975117	0.14899468421936	0.00483929552137852
1928	-0.957789242267609	1.09415245056152	26.8768692016602	-0.00327756232582033	0.00256657530553639	-0.0302255302667618	-0.00230353930965066
1929	1.63960528373718	0.120129495859146	27.2664775848389	-0.00327756232582033	-0.0243813935667276	-0.251978099346161	0.00354059832170606
1930	-0.957789242267609	0.769478142261505	27.5262184143066	0.00191722682211548	-0.0721085146069527	-0.221134036779404	0.000293855206109583
1931	-0.957789242267609	0.120129495859146	27.2664775848389	-0.00230353930965066	-0.0928876772522926	0.0233457311987877	-0.00977104809135199
1932	-1.607137799263	-0.529219150543213	27.2664775848389	0.0022419011220336	-0.100355185568333	0.0236704051494598	0.00483929552137852
1933	-2.25648641586304	1.09415245056152	27.1366081237793	-0.00165419070981443	-0.119835644960403	-0.0665890574455261	-3.08191010844894e-05
1934	-1.607137799263	1.09415245056152	27.7859573364258	-0.0107450718060136	-0.118212267756462	-0.085420161485672	0.00483929552137852
1935	0.990256667137146	1.4188266992569	27.9807624816895	0.0022419011220336	-0.0967837646603584	-0.0542514286935329	0.0022419011220336
1936	1.63960528373718	0.120129495859146	28.5002403259277	-0.00165419070981443	-0.0656150281429291	0.0269171483814716	0.00841071270406246
1937	-0.30844059586525	0.120129495859146	28.3703708648682	-0.000355493422830477	-0.0886669084429741	0.101267568767071	-0.00912170019000769
1938	1.63960528373718	-1.17856776714325	28.4353065490723	-0.00392691092565656	-0.116588898003101	-0.000355493422830477	0.0259431265294552
1939	-0.30844059586525	-0.204544812440872	28.4353065490723	-0.00555028254166245	-0.0516540370881557	-0.0126931173726916	0.00126787810586393
1940	0.340908020734787	-0.204544812440872	28.9547843933105	-0.000680167751852423	0.0194496400654316	0.0486703291535378	-0.000680167751852423
1941	0.990256667137146	-0.529219150543213	29.2794589996338	0.00548864435404539	0.086981900036335	0.0509430468082428	0.000618529506027699
1942	1.63960528373718	-0.204544812440872	28.7599792480469	0.00678734155371785	0.113280512392521	0.0597092546522617	-0.0159398596733809
1943	0.990256667137146	-0.529219150543213	29.3443946838379	0.000293855206109583	0.0694494843482971	0.0431508645415306	-0.0126931173726916
1944	-0.957789242267609	0.769478142261505	29.4742641448975	-0.00652430532500148	0.0405534692108631	-0.0331475995481014	-0.0182125810533762
1945	-0.957789242267609	1.4188266992569	29.4093284606934	-0.00100484199356288	0.00906006153672934	-0.177952349185944	-0.00555028254166245
1946	0.990256667137146	0.120129495859146	29.4093284606934	0.0022419011220336	0.00354059832170606	-0.224380776286125	-0.0156151866540313
1947	0.340908020734787	-0.529219150543213	30.1236114501953	0.00289124972186983	0.0762676447629929	-0.296783149242401	-0.0126931173726916
1948	-0.30844059586525	0.444803804159164	30.5132217407227	0.000943203864153475	0.234059363603592	-0.235744372010231	-0.00165419070981443
1949	1.63960528373718	0.120129495859146	30.5132217407227	0.0022419011220336	0.297370851039886	-0.157822534441948	0.00386527273803949
1950	-0.30844059586525	1.09415245056152	30.4482860565186	0.00581331877037883	0.266202121973038	-0.0240567177534103	0.00646266713738441
1951	0.340908020734787	0.120129495859146	30.8378963470459	-0.00912170019000769	0.267500817775726	0.0973714739084244	0.00906006153672934
1952	-0.30844059586525	0.444803804159164	30.8378963470459	-0.0026282137259841	0.22789055109024	0.185358211398125	0.00906006153672934
1953	-0.957789242267609	0.120129495859146	30.5781555175781	-0.0146411629393697	0.151592090725899	0.111332468688488	0.00873538758605719
1954	-0.30844059586525	0.120129495859146	30.5781555175781	-0.00392691092565656	0.0480209775269032	0.0837351530790329	0.00808603875339031
1955	-0.30844059586525	-0.204544812440872	31.097635269165	0.00711201597005129	-0.0561994761228561	0.0564625114202499	0.00776136433705688
1956	0.990256667137146	0.120129495859146	31.5521793365479	0.00776136433705688	-0.192887365818024	0.0545144639909267	0.0106834331527352
1957	-0.957789242267609	1.09415245056152	31.4872436523438	-0.00132951640989631	-0.26983517408371	0.0158782228827477	0.00289124972186983
1958	0.990256667137146	-0.853893458843231	31.3573741912842	0.00743668992072344	-0.266588449478149	0.00938473641872406	0.000618529506027699
1959	-0.30844059586525	-0.853893458843231	32.1365928649902	-0.00944637414067984	-0.203926295042038	0.0675014406442642	-0.00197886489331722
1960	1.63960528373718	-1.17856776714325	32.1365928649902	0.00159255252219737	-0.156199172139168	0.179838746786118	0.00548864435404539
1961	-0.30844059586525	1.4188266992569	31.9417877197266	-0.00100484199356288	-0.0516540370881557	0.258734613656998	-0.00360223650932312
1962	-0.957789242267609	1.4188266992569	32.3313980102539	-0.000680167751852423	0.0756182968616486	0.295098125934601	-0.00977104809135199
1963	-0.30844059586525	0.769478142261505	32.3963317871094	-0.00555028254166245	0.140228480100632	0.19509844481945	0.00646266713738441
1964	0.340908020734787	0.769478142261505	32.2664642333984	-0.00392691092565656	0.112955838441849	0.0330859608948231	-0.00944637414067984
1965	0.990256667137146	0.769478142261505	32.2664642333984	0.00548864435404539	0.0723715499043465	-0.0912643000483513	-0.00879702530801296
1966	1.63960528373718	0.120129495859146	33.2404861450195	-0.00197886489331722	0.036657378077507	-0.190939322113991	-0.0130177913233638
1967	0.340908020734787	0.444803804159164	33.6300964355469	-0.00100484199356288	-0.0750305876135826	-0.279575407505035	-0.00912170019000769
1968	0.340908020734787	0.120129495859146	33.889835357666	-0.00490093370899558	-0.132822617888451	-0.268861174583435	-0.00652430532500148
1969	-0.957789242267609	0.769478142261505	34.0846405029297	0.0100340843200684	-0.214965224266052	-0.218211963772774	-0.0123684434220195
1970	0.340908020734787	0.120129495859146	34.0846405029297	-0.0126931173726916	-0.271133869886398	-0.192562699317932	-0.0152905117720366
1971	-1.607137799263	0.120129495859146	33.889835357666	0.00386527273803949	-0.28314682841301	-0.181848436594009	-0.00100484199356288
1972	-2.90583515167236	1.4188266992569	34.2145080566406	0.00321592413820326	-0.26236766576767	-0.182822465896606	-0.00977104809135199
1973	-2.90583515167236	1.4188266992569	34.3443794250488	-0.0126931173726916	-0.191588670015335	-0.0873682126402855	-0.00197886489331722
1974	-0.957789242267609	1.4188266992569	34.4742469787598	0.00191722682211548	-0.114965528249741	-0.0169138833880424	-0.00749832857400179
1975	0.340908020734787	0.769478142261505	34.5391845703125	-0.00197886489331722	-0.0532774068415165	0.020423661917448	-0.00522560812532902
1976	0.340908020734787	-0.529219150543213	35.0586624145508	0.00743668992072344	-0.00619963090866804	0.0132808275520802	-0.00522560812532902
1977	1.63960528373718	-0.853893458843231	35.1885299682617	0.00289124972186983	0.0285405199974775	-0.0367190167307854	-0.00652430532500148
1978	-0.30844059586525	-0.204544812440872	35.0586624145508	0.000618529506027699	0.0967221260070801	-0.0260047651827335	-0.00295288790948689
1979	0.990256667137146	-1.50324213504791	35.4482727050781	-0.000680167751852423	0.117825955152512	0.0415274947881699	-0.00879702530801296
1980	0.990256667137146	0.444803804159164	35.7080116271973	-0.00327756232582033	0.108410403132439	0.102566264569759	-0.000680167751852423
1981	-0.30844059586525	1.09415245056152	35.4482727050781	0.00646266713738441	0.0931507050991058	0.0395794473588467	-0.00230353930965066
1982	-0.30844059586525	0.769478142261505	35.5781402587891	-0.000680167751852423	0.0808130875229836	-0.0581475235521793	-0.00197886489331722
1983	-0.30844059586525	1.74350106716156	35.7080116271973	-0.00100484199356288	0.0535404421389103	-0.129900544881821	-0.000355493422830477
1984	-0.957789242267609	1.09415245056152	36.0976181030273	-0.000680167751852423	0.0136055024340749	-0.0363943427801132	0.00808603875339031
1985	-0.30844059586525	2.06817531585693	36.3573570251465	-0.00749832857400179	-0.0230826959013939	0.0386054255068302	0.00321592413820326
1986	2.28895401954651	0.120129495859146	36.2274894714355	0.0022419011220336	-0.02697878703475	-0.0613942667841911	0.00516396993771195
1987	1.63960528373718	0.120129495859146	36.2274894714355	-0.00587495695799589	-0.0422384813427925	-0.106523998081684	0.00191722682211548
1988	0.990256667137146	-0.204544812440872	36.6820335388184	0.00321592413820326	-0.0711344927549362	-0.063342310488224	0.00938473641872406
1989	-0.30844059586525	0.769478142261505	37.006706237793	-0.0113944197073579	-0.0662643760442734	0.0632806718349457	0.00581331877037883
1990	2.28895401954651	-0.204544812440872	37.3963165283203	-0.00619963090866804	-0.0584721975028515	0.250942409038544	0.00516396993771195
1991	-1.607137799263	0.769478142261505	37.3313827514648	-0.00619963090866804	-0.0626929625868797	0.298344880342484	0.00483929552137852
1992	-2.90583515167236	1.09415245056152	36.876838684082	-0.00912170019000769	-0.0415891297161579	0.317500650882721	0.00841071270406246
1993	-2.90583515167236	0.444803804159164	37.6560554504395	-0.00847235135734081	-0.0357449948787689	0.342175900936127	0.0123068047687411
1994	-1.607137799263	1.09415245056152	37.7209892272949	-0.00879702530801296	0.0353586822748184	0.303864330053329	-0.00197886489331722
1995	-1.607137799263	0.769478142261505	37.9157943725586	-0.00652430532500148	0.0899039655923843	0.223345100879669	0.00808603875339031
1996	0.990256667137146	0.444803804159164	38.4352760314941	-0.00912170019000769	0.0567871853709221	-0.0516540370881557	-0.00295288790948689
1997	0.990256667137146	-0.529219150543213	38.5002098083496	-0.00457625929266214	0.0522417463362217	-0.347432345151901	-0.00360223650932312
1998	-0.957789242267609	0.769478142261505	37.9157943725586	0.00516396993771195	0.0282158460468054	-0.294835120439529	-0.000355493422830477
1999	2.93830251693726	-1.50324213504791	38.3054046630859	0.00321592413820326	0.0200989879667759	-0.205874338746071	0.00418994715437293
2000	-0.30844059586525	0.120129495859146	37.9807319641113	0.00808603875339031	0.0574365332722664	-0.0480826161801815	0.00354059832170606
[truncated: 4,360 more rows]
