# Supplementary material for: Precise instruction and consideration of the vertical and horizontal force component increases validity and reliability of the 90:20 Isometric Posterior Chain Test
Source: PLoS One. 2024 Oct 28;19(10):e0312843. doi: 10.1371/journal.pone.0312843 (PMC11515970; doi:10.1371/journal.pone.0312843)
Supplement: S2 File — (XLSX) [file pone.0312843.s002.xlsx]

## Sheet: Sheet1
ID	RF100%	best_Trial(Fz_max_M1)	Fz_V_M1	Fx@Fz_V_M1	RF_V_M1	BF_V_M1	ST_V_M1	GM_V_M1	best_Trial(Fz_VH_max)	Fz_VH_M1	Fx@Fz_VH_M1	RF_Fz_VH_M1	BF_Fz_VH_M1	ST_Fz_VH_M1	GM_Fz_VH_M1	%_MVC_RF@Fz_VH_M1	%_MVC_BF@Fz_VH_M1	%_MVC_ST@Fz_VH_M1	%_MVC_GM@Fz_VH_M1	best_trial(Fres_p_M1)	Fres_p_VH_M1	Fz@Fres_p_VH_M1	Fx@Fres_p_VH_M1	sum@Fres_p_VH_M1	RF_Fres_p_VH_M1	BF_Fres_p_VH_M1	ST_Fres_p_VH_M1	GM_Fres_p_VH_M1	%_MVC_RF@Fres_p_VH_M1	%_MVC_BF@Fres_p_VH_M1	%_MVC_ST@Fres_p_VH_M1	%_MVC_GM@Fres_p_VH_M1	best_Trial(M_M1)	M_M1	RF_iso_M1	BF_iso_M1	ST_iso_M1	GM_iso_M1	%_MVC_RF@iso_M1	%_MVC_BF@iso_M1	%_MVC_ST@iso_M1	%_MVC_GM@iso_M1	best_Trial(Fz_max_M2)	Fz_V_M2	Fx@Fz_V_M2	RF_V_M2	BF_V_M2	ST_V_M2	GM_V_M2
3	1	1	325.761	-32.5655	0.0244576	0.247093	0.218482	0.133802	2	303.691	23.5097	0.0247945	0.195129	0.23801	0.0735549	1.01378	0.789697	1.08938	0.549729	2	306.806	303.689	43.6241	376.077	0.0255105	0.20209	0.225148	0.109191	1.04305	0.817872	1.03051	0.816063	1	170.488	0.0195574	0.376768	0.26903	0.0789377	0.799644	1.5248	1.23136	0.589958	1	335.478	-49.5164	0.0249796	0.321532	0.303293	0.15648
4	1	3	276.92	-20.4071	0.0264254	0.189294	0.35482	0.100011	1	265.749	67.8978	0.0214846	0.216847	0.482819	0.127911	0.813031	1.14556	1.36074	1.27897	1	277.574	256.463	106.179	362.642	0.0211879	0.20101	0.446777	0.116916	0.801802	1.06189	1.25916	1.16903	1	134.411	0.0198415	0.30643	0.36788	0.0989318	0.750852	1.6188	1.0368	0.989211	2	276.527	-6.94478	0.0164039	0.166285	0.360536	0.128322
5	1	1	267.598	-58.6225	0.015265	0.106061	0.118481	0.0706988	1	242.182	23.5175	0.0152272	0.137517	0.156606	0.0536943	0.997526	1.29659	1.32179	0.75948	1	274.108	236.702	138.23	374.932	0.018004	0.122299	0.14638	0.0566393	1.17943	1.15311	1.23548	0.801135	2	151.591	0.0289695	0.279119	0.354676	0.0365679	1.89778	2.63169	2.99354	0.517235	3	335.85	-102.81	0.0213675	0.164056	0.196119	0.108824
6	1	2	289.536	11.1276	0.0114289	0.199013	0.308465	0.115062	2	281.497	40.9353	0.0186194	0.225166	0.416627	0.140779	1.62916	1.13141	1.35065	1.2235	2	285.373	281.437	47.232	328.669	0.0180082	0.221551	0.407796	0.138169	1.57568	1.11325	1.32202	1.20082	2	184.617	0.019945	0.181497	0.260074	0.0117425	1.74514	0.911985	0.843123	0.102054	3	308.998	5.23732	0.0181899	0.186982	0.332435	0.12145
7	1	3	333.105	-69.0553	0.0166683	0.0792392	0.0662502	0.0525768	3	271.757	84.6767	0.0170487	0.0813486	0.0557476	0.0333233	1.02282	1.02662	0.841471	0.633803	3	291.799	268.396	114.499	382.895	0.0171055	0.0819188	0.0559748	0.0335187	1.02623	1.03382	0.8449	0.637518	2	140.412	0.0239377	0.134597	0.154285	0.0081735	1.43612	1.69862	2.32882	0.155458	3	341.803	-90.4244	0.0167045	0.0793247	0.0825492	0.038558
8	1	2	281.514	-45.5141	0.0123715	0.105566	0.116145	0.0875528	2	243.932	10.9402	0.0123144	0.121338	0.14342	0.0707007	0.995382	1.1494	1.23483	0.80752	2	244.898	241.358	41.489	282.847	0.0123273	0.121977	0.144126	0.0704047	0.996421	1.15546	1.24092	0.804139	1	142.822	0.0189744	0.20211	0.20732	0.00754162	1.53371	1.91453	1.78501	0.086138	3	312.299	-24.1593	0.0105048	0.0794844	0.121676	0.0775782
9	1	1	203.66	18.022	0.0150825	0.112973	0.296695	0.0253373	3	194.06	35.3661	0.017734	0.118897	0.337693	0.0300219	1.1758	1.05244	1.13818	1.18489	1	197.741	189.06	57.9452	247.006	0.0162979	0.11651	0.308501	0.0229442	1.08058	1.03131	1.03979	0.90555	1	107.717	0.0231094	0.191341	0.266767	0.0206686	1.5322	1.69368	0.89913	0.815737	2	208.155	6.91329	0.0224204	0.165489	0.361814	0.0371374
10	1	3	209.057	-31.4019	0.00726899	0.164431	0.17642	0.0541145	2	229.522	45.1901	0.00879734	0.240632	0.233027	0.071358	1.21026	1.46342	1.32086	1.31865	2	235.051	229.314	51.6138	290.094	0.0089679	0.234596	0.231488	0.0663653	1.23372	1.42671	1.31214	1.22639	2	116.999	0.0253572	0.398724	0.395828	0.00974378	3.48841	2.42487	2.24367	0.180059	1	224.597	-37.907	0.00783084	0.154076	0.21218	0.0516465
11	1	3	266.558	-22.6064	0.00974583	0.0791373	0.177774	0.0264536	3	255.056	28.6415	0.0102938	0.0687939	0.148424	0.0239507	1.05623	0.869298	0.834904	0.905387	2	260.356	254.88	53.1183	307.998	0.0106569	0.0786292	0.170389	0.0223135	1.09349	0.99358	0.958462	0.843496	1	119.26	0.0187987	0.19332	0.258296	0.0190637	1.9289	2.44284	1.45295	0.720647	3	306.426	-36.3853	0.010802	0.101828	0.191351	0.0237851
12	1	2	279.187	-47.3999	0.0170057	0.186317	0.105494	0.0380691	2	252.854	2.4961	0.0217554	0.205817	0.122916	0.0317808	1.2793	1.10466	1.16514	0.834817	3	252.383	247.151	51.1263	298.277	0.0237953	0.191249	0.115238	0.0317321	1.39926	1.02647	1.09236	0.833538	1	118.363	0.167112	0.266632	0.165526	0.0083566	9.82681	1.43106	1.56905	0.219511	2	270.88	13.5659	0.0215659	0.18101	0.10489	0.0384581
13	1	1	244.392	-17.998	0.0198489	0.166064	0.212027	0.010948	1	248.444	-9.96166	0.0215724	0.16743	0.185152	0.0515722	1.08683	1.00823	0.873247	4.71066	1	243.933	243.727	10.0077	253.735	0.0238492	0.177119	0.179662	0.0561519	1.20154	1.06657	0.847352	5.12898	1	106.576	0.0204692	0.144461	0.244285	0.0073933	1.03125	0.869912	1.15214	0.675312	1	265.534	-39.409	0.023144	0.191364	0.238613	0.0584343
14	1	2	312.728	-23.4282	0.0187322	0.187195	0.402367	0.040459	2	276.554	45.8651	0.0163025	0.16083	0.316347	0.0318369	0.870294	0.859156	0.786215	0.786892	2	280.804	275.793	52.815	328.608	0.0163628	0.160698	0.314072	0.0326046	0.873514	0.858452	0.780562	0.805868	1	181.463	0.0196417	0.383484	0.421831	0.0459506	1.04855	2.04858	1.04837	1.13573	2	340.798	-45.046	0.0188718	0.160415	0.450187	0.050526
15	1	2	263.7	-44.569	0.013901	0.105289	0.235833	0.0392853	3	250.695	-6.81524	0.0125832	0.0975311	0.208629	0.0322428	0.905204	0.926316	0.884648	0.820735	3	250.348	250.147	10.0327	297.971	0.0134601	0.0973144	0.215156	0.0326646	0.968286	0.924257	0.912325	0.831472	1	109.134	0.0160671	0.207962	0.223259	0.00759997	1.15582	1.97515	0.946683	0.193456	3	301.488	-51.9352	0.0125593	0.168297	0.235748	0.0360731
16	1	1	406.997	-117.04	0.0153819	0.266746	0.317901	0.104309	1	294.164	49.3998	0.013537	0.281243	0.327526	0.0699405	0.880058	1.05435	1.03027	0.670512	1	310.241	283.728	125.49	409.218	0.0137699	0.27521	0.325232	0.0711613	0.895199	1.03173	1.02306	0.682215	1	211.062	0.0114389	0.37516	0.0938825	0.0656073	0.74366	1.40643	0.29532	0.62897	1	407.544	-112.72	0.0160105	0.409983	0.213584	0.148754
17	1	3	312.965	-36.3298	0.0123604	0.237335	0.312552	0.0408061	3	292.565	46.3271	0.0174923	0.224388	0.284459	0.0518866	1.41519	0.945446	0.910119	1.27154	3	296.778	292.565	49.8293	342.394	0.017424	0.224231	0.283771	0.0518698	1.40966	0.944786	0.907915	1.27113	2	186.423	0.0306047	0.303713	0.409747	0.0111355	2.47602	1.27968	1.31097	0.272888	3	334.683	-55.6281	0.0128516	0.180391	0.133889	0.0448728
18	1	1	309.517	-44.0564	0.0221418	0.251566	0.691763	0.01574	3	288.935	36.9966	0.0269505	0.206141	0.53588	0.0971392	1.21718	0.819431	0.774659	6.1715	3	293.88	288.753	54.6561	343.409	0.0275899	0.217487	0.550467	0.0970094	1.24606	0.86453	0.795745	6.16325	1	221.698	0.0297783	0.546443	0.755418	0.0305071	1.34489	2.17216	1.09202	1.93819	2	357.238	-58.507	0.0414701	0.229214	0.713825	0.0391573
20	1	2	191.984	-16.0061	0.02138	0.116924	0.154995	0.030496	2	195.06	18.7522	0.033156	0.167165	0.25576	0.0393697	1.5508	1.42969	1.65012	1.29098	2	195.694	195.06	15.7431	216.208	0.0328313	0.167062	0.257599	0.0391783	1.53561	1.4288	1.66199	1.2847	2	97.1881	0.0311893	0.317437	0.218202	0.0273626	1.45881	2.71489	1.4078	0.897252	3	183.114	-0.853893	0.0153642	0.13772	0.218775	0.0283244
21	1	1	290.418	-71.9732	0.0248075	0.24388	0.291212	0.0876477	2	220.392	60.4031	0.0463718	0.227993	0.269481	0.0681132	1.86926	0.934857	0.925379	0.777125	2	230.945	220.319	69.2465	289.566	0.0431817	0.228893	0.263333	0.0676224	1.74067	0.93855	0.904268	0.771525	1	86.4201	0.0215532	0.260459	0.361446	0.0124143	0.868818	1.06798	1.24118	0.141639	1	306.204	-57.8937	0.0328968	0.28407	0.429547	0.0995784
22	1	2	217.015	-37.3262	0.0149498	0.170252	0.305507	0.0837523	3	186.586	43.2229	0.017628	0.180319	0.340824	0.0675932	1.17915	1.05913	1.1156	0.807061	3	192.646	186.36	48.8082	235.169	0.0174777	0.178951	0.33834	0.0678023	1.16909	1.0511	1.10747	0.809557	1	114.4	0.0460258	0.262046	0.553838	0.012059	3.07869	1.53917	1.81285	0.143984	1	242.799	-42.7054	0.01857	0.211862	0.351274	0.0662182
23	1	3	340.404	-50.4235	0.0172618	0.132492	0.462105	0.15392	3	260.698	17.81	0.0121946	0.0983727	0.297244	0.0613466	0.706451	0.742481	0.643239	0.398562	3	261.944	260.69	25.6007	302.648	0.0122659	0.0963414	0.290622	0.0619642	0.710585	0.727149	0.628909	0.402575	1	139.353	0.0203613	0.189094	0.427723	0.0217232	1.17956	1.42721	0.925598	0.141133	3	319.448	-73.9611	0.0144922	0.0869565	0.279171	0.119503
24	1	3	267.353	-84.9718	0.0182302	0.150948	0.276829	0.0704424	3	225.34	18.785	0.0157839	0.153397	0.27654	0.0507569	0.865812	1.01622	0.998958	0.720545	3	231.182	223.914	57.5122	281.426	0.0158408	0.153207	0.272157	0.0513622	0.868931	1.01496	0.983124	0.729137	1	103.165	0.0150204	0.168425	0.28025	0.00849112	0.823929	1.11578	1.01236	0.12054	2	335.444	-132.135	0.0136916	0.141843	0.22022	0.0653952
31	1	3	337.498	-15.5435	0.00967713	0.222438	0.241316	0.153716	1	312.927	32.9626	0.0105379	0.234142	0.220331	0.145074	1.08895	1.05262	0.91304	0.94378	1	316.888	310.745	62.0917	372.837	0.0106002	0.23405	0.222846	0.146748	1.09539	1.0522	0.923462	0.954668	3	179.621	0.0131603	0.319342	0.415313	0.123839	1.35994	1.43565	1.72103	0.805633	3	342.973	-24.8301	0.0104185	0.232642	0.157513	0.164493
32	1	3	225.377	-19.3045	0.00997522	0.0888171	0.096127	0.0271542	3	240.608	29.846	0.0134105	0.117186	0.166425	0.0271247	1.34438	1.31941	1.7313	0.998915	3	243.446	240.6	37.1184	277.718	0.0134522	0.117645	0.169334	0.027864	1.34856	1.32458	1.76157	1.02614	3	139.41	0.0128584	0.207788	0.228791	0.00835045	1.28903	2.33951	2.38009	0.30752	2	241.02	-9.36523	0.00859419	0.0854438	0.171823	0.0310101
[truncated: 56 more columns]
